# Supplementary material for: CUTseq is a versatile method for preparing multiplexed DNA sequencing libraries from low-input samples
Source: Nat Commun. 2019 Oct 18;10:4732. doi: 10.1038/s41467-019-12570-2 (PMC6802095; doi:10.1038/s41467-019-12570-2)
Supplement: Supplementary file 2 — Supplementary Data 1 [file 41467_2019_12570_MOESM2_ESM.xlsx]

## Sheet: Suppl Data 1
Supplementary Data 1. List of CUTseq adapters used.
*Each adapter consists of an upper and a bottom oligonucleotide synthesized separately and annealed as described in the Methods section.
HindIII
Adapter ID	Oligo*	Sequence (5'-3')	Oligo parts (5'->3')
A1	Upper	AGCTT_GCGTGATG_NNNNNNNN_GATCGTCGGACTGTAGAACTCTGAAC_CCCTATAGTGAGTCGTATTACCGGCCTCAATCG_AA	HindIII_barcode_UMI_RA5_T7_overhang
	Bottom	CGATTGAGGCCGGTAATACGACTCACTATAGGG_GTTCAGAGTTCTACAGTCCGACGATC_NNNNNNNN_CATCACGC_A	T7_RA5_UMI_barcode_HindIII
A2	Upper	AGCTT_GCGACGAC_NNNNNNNN_GATCGTCGGACTGTAGAACTCTGAAC_CCCTATAGTGAGTCGTATTACCGGCCTCAATCG_AA	HindIII_barcode_UMI_RA5_T7_overhang
	Bottom	CGATTGAGGCCGGTAATACGACTCACTATAGGG_GTTCAGAGTTCTACAGTCCGACGATC_NNNNNNNN_GTCGTCGC_A	T7_RA5_UMI_barcode_HindIII
A3	Upper	AGCTT_GCGGTCGT_NNNNNNNN_GATCGTCGGACTGTAGAACTCTGAAC_CCCTATAGTGAGTCGTATTACCGGCCTCAATCG_AA	HindIII_barcode_UMI_RA5_T7_overhang
	Bottom	CGATTGAGGCCGGTAATACGACTCACTATAGGG_GTTCAGAGTTCTACAGTCCGACGATC_NNNNNNNN_ACGACCGC_A	T7_RA5_UMI_barcode_HindIII
A4	Upper	AGCTT_GCGCATCA_NNNNNNNN_GATCGTCGGACTGTAGAACTCTGAAC_CCCTATAGTGAGTCGTATTACCGGCCTCAATCG_AA	HindIII_barcode_UMI_RA5_T7_overhang
	Bottom	CGATTGAGGCCGGTAATACGACTCACTATAGGG_GTTCAGAGTTCTACAGTCCGACGATC_NNNNNNNN_TGATGCGC_A	T7_RA5_UMI_barcode_HindIII
A5	Upper	AGCTT_GATTGATG_NNNNNNNN_GATCGTCGGACTGTAGAACTCTGAAC_CCCTATAGTGAGTCGTATTACCGGCCTCAATCG_AA	HindIII_barcode_UMI_RA5_T7_overhang
	Bottom	CGATTGAGGCCGGTAATACGACTCACTATAGGG_GTTCAGAGTTCTACAGTCCGACGATC_NNNNNNNN_CATCAATC_A	T7_RA5_UMI_barcode_HindIII
A6	Upper	AGCTT_GATACGAC_NNNNNNNN_GATCGTCGGACTGTAGAACTCTGAAC_CCCTATAGTGAGTCGTATTACCGGCCTCAATCG_AA	HindIII_barcode_UMI_RA5_T7_overhang
	Bottom	CGATTGAGGCCGGTAATACGACTCACTATAGGG_GTTCAGAGTTCTACAGTCCGACGATC_NNNNNNNN_GTCGTATC_A	T7_RA5_UMI_barcode_HindIII
A7	Upper	AGCTT_GATGTCGT_NNNNNNNN_GATCGTCGGACTGTAGAACTCTGAAC_CCCTATAGTGAGTCGTATTACCGGCCTCAATCG_AA	HindIII_barcode_UMI_RA5_T7_overhang
	Bottom	CGATTGAGGCCGGTAATACGACTCACTATAGGG_GTTCAGAGTTCTACAGTCCGACGATC_NNNNNNNN_ACGACATC_A	T7_RA5_UMI_barcode_HindIII
A8	Upper	AGCTT_GATCATCA_NNNNNNNN_GATCGTCGGACTGTAGAACTCTGAAC_CCCTATAGTGAGTCGTATTACCGGCCTCAATCG_AA	HindIII_barcode_UMI_RA5_T7_overhang
	Bottom	CGATTGAGGCCGGTAATACGACTCACTATAGGG_GTTCAGAGTTCTACAGTCCGACGATC_NNNNNNNN_TGATGATC_A	T7_RA5_UMI_barcode_HindIII
A9	Upper	AGCTT_GGATGATG_NNNNNNNN_GATCGTCGGACTGTAGAACTCTGAAC_CCCTATAGTGAGTCGTATTACCGGCCTCAATCG_AA	HindIII_barcode_UMI_RA5_T7_overhang
	Bottom	CGATTGAGGCCGGTAATACGACTCACTATAGGG_GTTCAGAGTTCTACAGTCCGACGATC_NNNNNNNN_CATCATCC_A	T7_RA5_UMI_barcode_HindIII
A10	Upper	AGCTT_GGAACGAC_NNNNNNNN_GATCGTCGGACTGTAGAACTCTGAAC_CCCTATAGTGAGTCGTATTACCGGCCTCAATCG_AA	HindIII_barcode_UMI_RA5_T7_overhang
	Bottom	CGATTGAGGCCGGTAATACGACTCACTATAGGG_GTTCAGAGTTCTACAGTCCGACGATC_NNNNNNNN_GTCGTTCC_A	T7_RA5_UMI_barcode_HindIII
A11	Upper	AGCTT_GGAGTCGT_NNNNNNNN_GATCGTCGGACTGTAGAACTCTGAAC_CCCTATAGTGAGTCGTATTACCGGCCTCAATCG_AA	HindIII_barcode_UMI_RA5_T7_overhang
	Bottom	CGATTGAGGCCGGTAATACGACTCACTATAGGG_GTTCAGAGTTCTACAGTCCGACGATC_NNNNNNNN_ACGACTCC_A	T7_RA5_UMI_barcode_HindIII
A12	Upper	AGCTT_GGACATCA_NNNNNNNN_GATCGTCGGACTGTAGAACTCTGAAC_CCCTATAGTGAGTCGTATTACCGGCCTCAATCG_AA	HindIII_barcode_UMI_RA5_T7_overhang
	Bottom	CGATTGAGGCCGGTAATACGACTCACTATAGGG_GTTCAGAGTTCTACAGTCCGACGATC_NNNNNNNN_TGATGTCC_A	T7_RA5_UMI_barcode_HindIII
A13	Upper	AGCTT_TTCTGATG_NNNNNNNN_GATCGTCGGACTGTAGAACTCTGAAC_CCCTATAGTGAGTCGTATTACCGGCCTCAATCG_AA	HindIII_barcode_UMI_RA5_T7_overhang
	Bottom	CGATTGAGGCCGGTAATACGACTCACTATAGGG_GTTCAGAGTTCTACAGTCCGACGATC_NNNNNNNN_CATCAGAA_A	T7_RA5_UMI_barcode_HindIII
A14	Upper	AGCTT_TTCACGAC_NNNNNNNN_GATCGTCGGACTGTAGAACTCTGAAC_CCCTATAGTGAGTCGTATTACCGGCCTCAATCG_AA	HindIII_barcode_UMI_RA5_T7_overhang
	Bottom	CGATTGAGGCCGGTAATACGACTCACTATAGGG_GTTCAGAGTTCTACAGTCCGACGATC_NNNNNNNN_GTCGTGAA_A	T7_RA5_UMI_barcode_HindIII
A15	Upper	AGCTT_TTCGTCGT_NNNNNNNN_GATCGTCGGACTGTAGAACTCTGAAC_CCCTATAGTGAGTCGTATTACCGGCCTCAATCG_AA	HindIII_barcode_UMI_RA5_T7_overhang
	Bottom	CGATTGAGGCCGGTAATACGACTCACTATAGGG_GTTCAGAGTTCTACAGTCCGACGATC_NNNNNNNN_ACGACGAA_A	T7_RA5_UMI_barcode_HindIII
A16	Upper	AGCTT_TTCCATCA_NNNNNNNN_GATCGTCGGACTGTAGAACTCTGAAC_CCCTATAGTGAGTCGTATTACCGGCCTCAATCG_AA	HindIII_barcode_UMI_RA5_T7_overhang
	Bottom	CGATTGAGGCCGGTAATACGACTCACTATAGGG_GTTCAGAGTTCTACAGTCCGACGATC_NNNNNNNN_TGATGGAA_A	T7_RA5_UMI_barcode_HindIII
A17	Upper	AGCTT_GCGTGTGA_NNNNNNNN_GATCGTCGGACTGTAGAACTCTGAAC_CCCTATAGTGAGTCGTATTACCGGCCTCAATCG_AA	HindIII_barcode_UMI_RA5_T7_overhang
	Bottom	CGATTGAGGCCGGTAATACGACTCACTATAGGG_GTTCAGAGTTCTACAGTCCGACGATC_NNNNNNNN_TCACACGC_A	T7_RA5_UMI_barcode_HindIII
A18	Upper	AGCTT_GCGACACG_NNNNNNNN_GATCGTCGGACTGTAGAACTCTGAAC_CCCTATAGTGAGTCGTATTACCGGCCTCAATCG_AA	HindIII_barcode_UMI_RA5_T7_overhang
	Bottom	CGATTGAGGCCGGTAATACGACTCACTATAGGG_GTTCAGAGTTCTACAGTCCGACGATC_NNNNNNNN_CGTGTCGC_A	T7_RA5_UMI_barcode_HindIII
A19	Upper	AGCTT_GCGGTGTC_NNNNNNNN_GATCGTCGGACTGTAGAACTCTGAAC_CCCTATAGTGAGTCGTATTACCGGCCTCAATCG_AA	HindIII_barcode_UMI_RA5_T7_overhang
	Bottom	CGATTGAGGCCGGTAATACGACTCACTATAGGG_GTTCAGAGTTCTACAGTCCGACGATC_NNNNNNNN_GACACCGC_A	T7_RA5_UMI_barcode_HindIII
A20	Upper	AGCTT_GCGCACAT_NNNNNNNN_GATCGTCGGACTGTAGAACTCTGAAC_CCCTATAGTGAGTCGTATTACCGGCCTCAATCG_AA	HindIII_barcode_UMI_RA5_T7_overhang
	Bottom	CGATTGAGGCCGGTAATACGACTCACTATAGGG_GTTCAGAGTTCTACAGTCCGACGATC_NNNNNNNN_ATGTGCGC_A	T7_RA5_UMI_barcode_HindIII
A21	Upper	AGCTT_TGATGTGA_NNNNNNNN_GATCGTCGGACTGTAGAACTCTGAAC_CCCTATAGTGAGTCGTATTACCGGCCTCAATCG_AA	HindIII_barcode_UMI_RA5_T7_overhang
	Bottom	CGATTGAGGCCGGTAATACGACTCACTATAGGG_GTTCAGAGTTCTACAGTCCGACGATC_NNNNNNNN_TCACATCA_A	T7_RA5_UMI_barcode_HindIII
A22	Upper	AGCTT_TGAACACG_NNNNNNNN_GATCGTCGGACTGTAGAACTCTGAAC_CCCTATAGTGAGTCGTATTACCGGCCTCAATCG_AA	HindIII_barcode_UMI_RA5_T7_overhang
	Bottom	CGATTGAGGCCGGTAATACGACTCACTATAGGG_GTTCAGAGTTCTACAGTCCGACGATC_NNNNNNNN_CGTGTTCA_A	T7_RA5_UMI_barcode_HindIII
A23	Upper	AGCTT_TGAGTGTC_NNNNNNNN_GATCGTCGGACTGTAGAACTCTGAAC_CCCTATAGTGAGTCGTATTACCGGCCTCAATCG_AA	HindIII_barcode_UMI_RA5_T7_overhang
	Bottom	CGATTGAGGCCGGTAATACGACTCACTATAGGG_GTTCAGAGTTCTACAGTCCGACGATC_NNNNNNNN_GACACTCA_A	T7_RA5_UMI_barcode_HindIII
A24	Upper	AGCTT_TGACACAT_NNNNNNNN_GATCGTCGGACTGTAGAACTCTGAAC_CCCTATAGTGAGTCGTATTACCGGCCTCAATCG_AA	HindIII_barcode_UMI_RA5_T7_overhang
	Bottom	CGATTGAGGCCGGTAATACGACTCACTATAGGG_GTTCAGAGTTCTACAGTCCGACGATC_NNNNNNNN_ATGTGTCA_A	T7_RA5_UMI_barcode_HindIII
A25	Upper	AGCTT_CTCTGTGA_NNNNNNNN_GATCGTCGGACTGTAGAACTCTGAAC_CCCTATAGTGAGTCGTATTACCGGCCTCAATCG_AA	HindIII_barcode_UMI_RA5_T7_overhang
	Bottom	CGATTGAGGCCGGTAATACGACTCACTATAGGG_GTTCAGAGTTCTACAGTCCGACGATC_NNNNNNNN_TCACAGAG_A	T7_RA5_UMI_barcode_HindIII
A26	Upper	AGCTT_CTCACACG_NNNNNNNN_GATCGTCGGACTGTAGAACTCTGAAC_CCCTATAGTGAGTCGTATTACCGGCCTCAATCG_AA	HindIII_barcode_UMI_RA5_T7_overhang
	Bottom	CGATTGAGGCCGGTAATACGACTCACTATAGGG_GTTCAGAGTTCTACAGTCCGACGATC_NNNNNNNN_CGTGTGAG_A	T7_RA5_UMI_barcode_HindIII
A27	Upper	AGCTT_CTCGTGTC_NNNNNNNN_GATCGTCGGACTGTAGAACTCTGAAC_CCCTATAGTGAGTCGTATTACCGGCCTCAATCG_AA	HindIII_barcode_UMI_RA5_T7_overhang
	Bottom	CGATTGAGGCCGGTAATACGACTCACTATAGGG_GTTCAGAGTTCTACAGTCCGACGATC_NNNNNNNN_GACACGAG_A	T7_RA5_UMI_barcode_HindIII
A28	Upper	AGCTT_CTCCACAT_NNNNNNNN_GATCGTCGGACTGTAGAACTCTGAAC_CCCTATAGTGAGTCGTATTACCGGCCTCAATCG_AA	HindIII_barcode_UMI_RA5_T7_overhang
	Bottom	CGATTGAGGCCGGTAATACGACTCACTATAGGG_GTTCAGAGTTCTACAGTCCGACGATC_NNNNNNNN_ATGTGGAG_A	T7_RA5_UMI_barcode_HindIII
A29	Upper	AGCTT_GCGGTTAG_NNNNNNNN_GATCGTCGGACTGTAGAACTCTGAAC_CCCTATAGTGAGTCGTATTACCGGCCTCAATCG_AA	HindIII_barcode_UMI_RA5_T7_overhang
	Bottom	CGATTGAGGCCGGTAATACGACTCACTATAGGG_GTTCAGAGTTCTACAGTCCGACGATC_NNNNNNNN_CTAACCGC_A	T7_RA5_UMI_barcode_HindIII
A30	Upper	AGCTT_GCGCAAGC_NNNNNNNN_GATCGTCGGACTGTAGAACTCTGAAC_CCCTATAGTGAGTCGTATTACCGGCCTCAATCG_AA	HindIII_barcode_UMI_RA5_T7_overhang
	Bottom	CGATTGAGGCCGGTAATACGACTCACTATAGGG_GTTCAGAGTTCTACAGTCCGACGATC_NNNNNNNN_GCTTGCGC_A	T7_RA5_UMI_barcode_HindIII
A31	Upper	AGCTT_GCGTGGCT_NNNNNNNN_GATCGTCGGACTGTAGAACTCTGAAC_CCCTATAGTGAGTCGTATTACCGGCCTCAATCG_AA	HindIII_barcode_UMI_RA5_T7_overhang
	Bottom	CGATTGAGGCCGGTAATACGACTCACTATAGGG_GTTCAGAGTTCTACAGTCCGACGATC_NNNNNNNN_AGCCACGC_A	T7_RA5_UMI_barcode_HindIII
A32	Upper	AGCTT_GCGACCTA_NNNNNNNN_GATCGTCGGACTGTAGAACTCTGAAC_CCCTATAGTGAGTCGTATTACCGGCCTCAATCG_AA	HindIII_barcode_UMI_RA5_T7_overhang
	Bottom	CGATTGAGGCCGGTAATACGACTCACTATAGGG_GTTCAGAGTTCTACAGTCCGACGATC_NNNNNNNN_TAGGTCGC_A	T7_RA5_UMI_barcode_HindIII
A33	Upper	AGCTT_TGAGTTAG_NNNNNNNN_GATCGTCGGACTGTAGAACTCTGAAC_CCCTATAGTGAGTCGTATTACCGGCCTCAATCG_AA	HindIII_barcode_UMI_RA5_T7_overhang
	Bottom	CGATTGAGGCCGGTAATACGACTCACTATAGGG_GTTCAGAGTTCTACAGTCCGACGATC_NNNNNNNN_CTAACTCA_A	T7_RA5_UMI_barcode_HindIII
A34	Upper	AGCTT_TGACAAGC_NNNNNNNN_GATCGTCGGACTGTAGAACTCTGAAC_CCCTATAGTGAGTCGTATTACCGGCCTCAATCG_AA	HindIII_barcode_UMI_RA5_T7_overhang
	Bottom	CGATTGAGGCCGGTAATACGACTCACTATAGGG_GTTCAGAGTTCTACAGTCCGACGATC_NNNNNNNN_GCTTGTCA_A	T7_RA5_UMI_barcode_HindIII
A35	Upper	AGCTT_TGATGGCT_NNNNNNNN_GATCGTCGGACTGTAGAACTCTGAAC_CCCTATAGTGAGTCGTATTACCGGCCTCAATCG_AA	HindIII_barcode_UMI_RA5_T7_overhang
	Bottom	CGATTGAGGCCGGTAATACGACTCACTATAGGG_GTTCAGAGTTCTACAGTCCGACGATC_NNNNNNNN_AGCCATCA_A	T7_RA5_UMI_barcode_HindIII
A36	Upper	AGCTT_TGAACCTA_NNNNNNNN_GATCGTCGGACTGTAGAACTCTGAAC_CCCTATAGTGAGTCGTATTACCGGCCTCAATCG_AA	HindIII_barcode_UMI_RA5_T7_overhang
	Bottom	CGATTGAGGCCGGTAATACGACTCACTATAGGG_GTTCAGAGTTCTACAGTCCGACGATC_NNNNNNNN_TAGGTTCA_A	T7_RA5_UMI_barcode_HindIII
A37	Upper	AGCTT_CTCGTTAG_NNNNNNNN_GATCGTCGGACTGTAGAACTCTGAAC_CCCTATAGTGAGTCGTATTACCGGCCTCAATCG_AA	HindIII_barcode_UMI_RA5_T7_overhang
	Bottom	CGATTGAGGCCGGTAATACGACTCACTATAGGG_GTTCAGAGTTCTACAGTCCGACGATC_NNNNNNNN_CTAACGAG_A	T7_RA5_UMI_barcode_HindIII
A38	Upper	AGCTT_CTCCAAGC_NNNNNNNN_GATCGTCGGACTGTAGAACTCTGAAC_CCCTATAGTGAGTCGTATTACCGGCCTCAATCG_AA	HindIII_barcode_UMI_RA5_T7_overhang
	Bottom	CGATTGAGGCCGGTAATACGACTCACTATAGGG_GTTCAGAGTTCTACAGTCCGACGATC_NNNNNNNN_GCTTGGAG_A	T7_RA5_UMI_barcode_HindIII
A39	Upper	AGCTT_CTCTGGCT_NNNNNNNN_GATCGTCGGACTGTAGAACTCTGAAC_CCCTATAGTGAGTCGTATTACCGGCCTCAATCG_AA	HindIII_barcode_UMI_RA5_T7_overhang
	Bottom	CGATTGAGGCCGGTAATACGACTCACTATAGGG_GTTCAGAGTTCTACAGTCCGACGATC_NNNNNNNN_AGCCAGAG_A	T7_RA5_UMI_barcode_HindIII
A40	Upper	AGCTT_CTCACCTA_NNNNNNNN_GATCGTCGGACTGTAGAACTCTGAAC_CCCTATAGTGAGTCGTATTACCGGCCTCAATCG_AA	HindIII_barcode_UMI_RA5_T7_overhang
	Bottom	CGATTGAGGCCGGTAATACGACTCACTATAGGG_GTTCAGAGTTCTACAGTCCGACGATC_NNNNNNNN_TAGGTGAG_A	T7_RA5_UMI_barcode_HindIII
A41	Upper	AGCTT_TCGGATTC_NNNNNNNN_GATCGTCGGACTGTAGAACTCTGAAC_CCCTATAGTGAGTCGTATTACCGGCCTCAATCG_AA	HindIII_barcode_UMI_RA5_T7_overhang
	Bottom	CGATTGAGGCCGGTAATACGACTCACTATAGGG_GTTCAGAGTTCTACAGTCCGACGATC_NNNNNNNN_GAATCCGA_A	T7_RA5_UMI_barcode_HindIII
A42	Upper	AGCTT_TCGCGAAT_NNNNNNNN_GATCGTCGGACTGTAGAACTCTGAAC_CCCTATAGTGAGTCGTATTACCGGCCTCAATCG_AA	HindIII_barcode_UMI_RA5_T7_overhang
	Bottom	CGATTGAGGCCGGTAATACGACTCACTATAGGG_GTTCAGAGTTCTACAGTCCGACGATC_NNNNNNNN_ATTCGCGA_A	T7_RA5_UMI_barcode_HindIII
A43	Upper	AGCTT_TCGTCGGA_NNNNNNNN_GATCGTCGGACTGTAGAACTCTGAAC_CCCTATAGTGAGTCGTATTACCGGCCTCAATCG_AA	HindIII_barcode_UMI_RA5_T7_overhang
	Bottom	CGATTGAGGCCGGTAATACGACTCACTATAGGG_GTTCAGAGTTCTACAGTCCGACGATC_NNNNNNNN_TCCGACGA_A	T7_RA5_UMI_barcode_HindIII
A44	Upper	AGCTT_TCGATCCG_NNNNNNNN_GATCGTCGGACTGTAGAACTCTGAAC_CCCTATAGTGAGTCGTATTACCGGCCTCAATCG_AA	HindIII_barcode_UMI_RA5_T7_overhang
	Bottom	CGATTGAGGCCGGTAATACGACTCACTATAGGG_GTTCAGAGTTCTACAGTCCGACGATC_NNNNNNNN_CGGATCGA_A	T7_RA5_UMI_barcode_HindIII
A45	Upper	AGCTT_GATGATTC_NNNNNNNN_GATCGTCGGACTGTAGAACTCTGAAC_CCCTATAGTGAGTCGTATTACCGGCCTCAATCG_AA	HindIII_barcode_UMI_RA5_T7_overhang
	Bottom	CGATTGAGGCCGGTAATACGACTCACTATAGGG_GTTCAGAGTTCTACAGTCCGACGATC_NNNNNNNN_GAATCATC_A	T7_RA5_UMI_barcode_HindIII
A46	Upper	AGCTT_GATCGAAT_NNNNNNNN_GATCGTCGGACTGTAGAACTCTGAAC_CCCTATAGTGAGTCGTATTACCGGCCTCAATCG_AA	HindIII_barcode_UMI_RA5_T7_overhang
	Bottom	CGATTGAGGCCGGTAATACGACTCACTATAGGG_GTTCAGAGTTCTACAGTCCGACGATC_NNNNNNNN_ATTCGATC_A	T7_RA5_UMI_barcode_HindIII
A47	Upper	AGCTT_GATTCGGA_NNNNNNNN_GATCGTCGGACTGTAGAACTCTGAAC_CCCTATAGTGAGTCGTATTACCGGCCTCAATCG_AA	HindIII_barcode_UMI_RA5_T7_overhang
	Bottom	CGATTGAGGCCGGTAATACGACTCACTATAGGG_GTTCAGAGTTCTACAGTCCGACGATC_NNNNNNNN_TCCGAATC_A	T7_RA5_UMI_barcode_HindIII
A48	Upper	AGCTT_GATATCCG_NNNNNNNN_GATCGTCGGACTGTAGAACTCTGAAC_CCCTATAGTGAGTCGTATTACCGGCCTCAATCG_AA	HindIII_barcode_UMI_RA5_T7_overhang
	Bottom	CGATTGAGGCCGGTAATACGACTCACTATAGGG_GTTCAGAGTTCTACAGTCCGACGATC_NNNNNNNN_CGGATATC_A	T7_RA5_UMI_barcode_HindIII
A49	Upper	AGCTT_CGAGATTC_NNNNNNNN_GATCGTCGGACTGTAGAACTCTGAAC_CCCTATAGTGAGTCGTATTACCGGCCTCAATCG_AA	HindIII_barcode_UMI_RA5_T7_overhang
	Bottom	CGATTGAGGCCGGTAATACGACTCACTATAGGG_GTTCAGAGTTCTACAGTCCGACGATC_NNNNNNNN_GAATCTCG_A	T7_RA5_UMI_barcode_HindIII
A50	Upper	AGCTT_CGACGAAT_NNNNNNNN_GATCGTCGGACTGTAGAACTCTGAAC_CCCTATAGTGAGTCGTATTACCGGCCTCAATCG_AA	HindIII_barcode_UMI_RA5_T7_overhang
	Bottom	CGATTGAGGCCGGTAATACGACTCACTATAGGG_GTTCAGAGTTCTACAGTCCGACGATC_NNNNNNNN_ATTCGTCG_A	T7_RA5_UMI_barcode_HindIII
A51	Upper	AGCTT_CGATCGGA_NNNNNNNN_GATCGTCGGACTGTAGAACTCTGAAC_CCCTATAGTGAGTCGTATTACCGGCCTCAATCG_AA	HindIII_barcode_UMI_RA5_T7_overhang
	Bottom	CGATTGAGGCCGGTAATACGACTCACTATAGGG_GTTCAGAGTTCTACAGTCCGACGATC_NNNNNNNN_TCCGATCG_A	T7_RA5_UMI_barcode_HindIII
A52	Upper	AGCTT_CGAATCCG_NNNNNNNN_GATCGTCGGACTGTAGAACTCTGAAC_CCCTATAGTGAGTCGTATTACCGGCCTCAATCG_AA	HindIII_barcode_UMI_RA5_T7_overhang
	Bottom	CGATTGAGGCCGGTAATACGACTCACTATAGGG_GTTCAGAGTTCTACAGTCCGACGATC_NNNNNNNN_CGGATTCG_A	T7_RA5_UMI_barcode_HindIII
A53	Upper	AGCTT_ATCGATTC_NNNNNNNN_GATCGTCGGACTGTAGAACTCTGAAC_CCCTATAGTGAGTCGTATTACCGGCCTCAATCG_AA	HindIII_barcode_UMI_RA5_T7_overhang
	Bottom	CGATTGAGGCCGGTAATACGACTCACTATAGGG_GTTCAGAGTTCTACAGTCCGACGATC_NNNNNNNN_GAATCGAT_A	T7_RA5_UMI_barcode_HindIII
A54	Upper	AGCTT_ATCCGAAT_NNNNNNNN_GATCGTCGGACTGTAGAACTCTGAAC_CCCTATAGTGAGTCGTATTACCGGCCTCAATCG_AA	HindIII_barcode_UMI_RA5_T7_overhang
	Bottom	CGATTGAGGCCGGTAATACGACTCACTATAGGG_GTTCAGAGTTCTACAGTCCGACGATC_NNNNNNNN_ATTCGGAT_A	T7_RA5_UMI_barcode_HindIII
A55	Upper	AGCTT_ATCTCGGA_NNNNNNNN_GATCGTCGGACTGTAGAACTCTGAAC_CCCTATAGTGAGTCGTATTACCGGCCTCAATCG_AA	HindIII_barcode_UMI_RA5_T7_overhang
	Bottom	CGATTGAGGCCGGTAATACGACTCACTATAGGG_GTTCAGAGTTCTACAGTCCGACGATC_NNNNNNNN_TCCGAGAT_A	T7_RA5_UMI_barcode_HindIII
A56	Upper	AGCTT_ATCATCCG_NNNNNNNN_GATCGTCGGACTGTAGAACTCTGAAC_CCCTATAGTGAGTCGTATTACCGGCCTCAATCG_AA	HindIII_barcode_UMI_RA5_T7_overhang
	Bottom	CGATTGAGGCCGGTAATACGACTCACTATAGGG_GTTCAGAGTTCTACAGTCCGACGATC_NNNNNNNN_CGGATGAT_A	T7_RA5_UMI_barcode_HindIII
A57	Upper	AGCTT_TCGACGCT_NNNNNNNN_GATCGTCGGACTGTAGAACTCTGAAC_CCCTATAGTGAGTCGTATTACCGGCCTCAATCG_AA	HindIII_barcode_UMI_RA5_T7_overhang
	Bottom	CGATTGAGGCCGGTAATACGACTCACTATAGGG_GTTCAGAGTTCTACAGTCCGACGATC_NNNNNNNN_AGCGTCGA_A	T7_RA5_UMI_barcode_HindIII
A58	Upper	AGCTT_TCGGTCTA_NNNNNNNN_GATCGTCGGACTGTAGAACTCTGAAC_CCCTATAGTGAGTCGTATTACCGGCCTCAATCG_AA	HindIII_barcode_UMI_RA5_T7_overhang
	Bottom	CGATTGAGGCCGGTAATACGACTCACTATAGGG_GTTCAGAGTTCTACAGTCCGACGATC_NNNNNNNN_TAGACCGA_A	T7_RA5_UMI_barcode_HindIII
A59	Upper	AGCTT_TCGCATAG_NNNNNNNN_GATCGTCGGACTGTAGAACTCTGAAC_CCCTATAGTGAGTCGTATTACCGGCCTCAATCG_AA	HindIII_barcode_UMI_RA5_T7_overhang
	Bottom	CGATTGAGGCCGGTAATACGACTCACTATAGGG_GTTCAGAGTTCTACAGTCCGACGATC_NNNNNNNN_CTATGCGA_A	T7_RA5_UMI_barcode_HindIII
A60	Upper	AGCTT_TCGTGAGC_NNNNNNNN_GATCGTCGGACTGTAGAACTCTGAAC_CCCTATAGTGAGTCGTATTACCGGCCTCAATCG_AA	HindIII_barcode_UMI_RA5_T7_overhang
	Bottom	CGATTGAGGCCGGTAATACGACTCACTATAGGG_GTTCAGAGTTCTACAGTCCGACGATC_NNNNNNNN_GCTCACGA_A	T7_RA5_UMI_barcode_HindIII
A61	Upper	AGCTT_GATACGCT_NNNNNNNN_GATCGTCGGACTGTAGAACTCTGAAC_CCCTATAGTGAGTCGTATTACCGGCCTCAATCG_AA	HindIII_barcode_UMI_RA5_T7_overhang
	Bottom	CGATTGAGGCCGGTAATACGACTCACTATAGGG_GTTCAGAGTTCTACAGTCCGACGATC_NNNNNNNN_AGCGTATC_A	T7_RA5_UMI_barcode_HindIII
A62	Upper	AGCTT_GATGTCTA_NNNNNNNN_GATCGTCGGACTGTAGAACTCTGAAC_CCCTATAGTGAGTCGTATTACCGGCCTCAATCG_AA	HindIII_barcode_UMI_RA5_T7_overhang
	Bottom	CGATTGAGGCCGGTAATACGACTCACTATAGGG_GTTCAGAGTTCTACAGTCCGACGATC_NNNNNNNN_TAGACATC_A	T7_RA5_UMI_barcode_HindIII
A63	Upper	AGCTT_GATCATAG_NNNNNNNN_GATCGTCGGACTGTAGAACTCTGAAC_CCCTATAGTGAGTCGTATTACCGGCCTCAATCG_AA	HindIII_barcode_UMI_RA5_T7_overhang
	Bottom	CGATTGAGGCCGGTAATACGACTCACTATAGGG_GTTCAGAGTTCTACAGTCCGACGATC_NNNNNNNN_CTATGATC_A	T7_RA5_UMI_barcode_HindIII
A64	Upper	AGCTT_GATTGAGC_NNNNNNNN_GATCGTCGGACTGTAGAACTCTGAAC_CCCTATAGTGAGTCGTATTACCGGCCTCAATCG_AA	HindIII_barcode_UMI_RA5_T7_overhang
	Bottom	CGATTGAGGCCGGTAATACGACTCACTATAGGG_GTTCAGAGTTCTACAGTCCGACGATC_NNNNNNNN_GCTCAATC_A	T7_RA5_UMI_barcode_HindIII
A65	Upper	AGCTT_CGAACGCT_NNNNNNNN_GATCGTCGGACTGTAGAACTCTGAAC_CCCTATAGTGAGTCGTATTACCGGCCTCAATCG_AA	HindIII_barcode_UMI_RA5_T7_overhang
	Bottom	CGATTGAGGCCGGTAATACGACTCACTATAGGG_GTTCAGAGTTCTACAGTCCGACGATC_NNNNNNNN_AGCGTTCG_A	T7_RA5_UMI_barcode_HindIII
A66	Upper	AGCTT_CGAGTCTA_NNNNNNNN_GATCGTCGGACTGTAGAACTCTGAAC_CCCTATAGTGAGTCGTATTACCGGCCTCAATCG_AA	HindIII_barcode_UMI_RA5_T7_overhang
	Bottom	CGATTGAGGCCGGTAATACGACTCACTATAGGG_GTTCAGAGTTCTACAGTCCGACGATC_NNNNNNNN_TAGACTCG_A	T7_RA5_UMI_barcode_HindIII
A67	Upper	AGCTT_CGACATAG_NNNNNNNN_GATCGTCGGACTGTAGAACTCTGAAC_CCCTATAGTGAGTCGTATTACCGGCCTCAATCG_AA	HindIII_barcode_UMI_RA5_T7_overhang
	Bottom	CGATTGAGGCCGGTAATACGACTCACTATAGGG_GTTCAGAGTTCTACAGTCCGACGATC_NNNNNNNN_CTATGTCG_A	T7_RA5_UMI_barcode_HindIII
A68	Upper	AGCTT_CGATGAGC_NNNNNNNN_GATCGTCGGACTGTAGAACTCTGAAC_CCCTATAGTGAGTCGTATTACCGGCCTCAATCG_AA	HindIII_barcode_UMI_RA5_T7_overhang
	Bottom	CGATTGAGGCCGGTAATACGACTCACTATAGGG_GTTCAGAGTTCTACAGTCCGACGATC_NNNNNNNN_GCTCATCG_A	T7_RA5_UMI_barcode_HindIII
A69	Upper	AGCTT_ATCACGCT_NNNNNNNN_GATCGTCGGACTGTAGAACTCTGAAC_CCCTATAGTGAGTCGTATTACCGGCCTCAATCG_AA	HindIII_barcode_UMI_RA5_T7_overhang
	Bottom	CGATTGAGGCCGGTAATACGACTCACTATAGGG_GTTCAGAGTTCTACAGTCCGACGATC_NNNNNNNN_AGCGTGAT_A	T7_RA5_UMI_barcode_HindIII
A70	Upper	AGCTT_ATCGTCTA_NNNNNNNN_GATCGTCGGACTGTAGAACTCTGAAC_CCCTATAGTGAGTCGTATTACCGGCCTCAATCG_AA	HindIII_barcode_UMI_RA5_T7_overhang
	Bottom	CGATTGAGGCCGGTAATACGACTCACTATAGGG_GTTCAGAGTTCTACAGTCCGACGATC_NNNNNNNN_TAGACGAT_A	T7_RA5_UMI_barcode_HindIII
A71	Upper	AGCTT_ATCCATAG_NNNNNNNN_GATCGTCGGACTGTAGAACTCTGAAC_CCCTATAGTGAGTCGTATTACCGGCCTCAATCG_AA	HindIII_barcode_UMI_RA5_T7_overhang
	Bottom	CGATTGAGGCCGGTAATACGACTCACTATAGGG_GTTCAGAGTTCTACAGTCCGACGATC_NNNNNNNN_CTATGGAT_A	T7_RA5_UMI_barcode_HindIII
A72	Upper	AGCTT_ATCTGAGC_NNNNNNNN_GATCGTCGGACTGTAGAACTCTGAAC_CCCTATAGTGAGTCGTATTACCGGCCTCAATCG_AA	HindIII_barcode_UMI_RA5_T7_overhang
	Bottom	CGATTGAGGCCGGTAATACGACTCACTATAGGG_GTTCAGAGTTCTACAGTCCGACGATC_NNNNNNNN_GCTCAGAT_A	T7_RA5_UMI_barcode_HindIII
A73	Upper	AGCTT_TCGTCAGT_NNNNNNNN_GATCGTCGGACTGTAGAACTCTGAAC_CCCTATAGTGAGTCGTATTACCGGCCTCAATCG_AA	HindIII_barcode_UMI_RA5_T7_overhang
	Bottom	CGATTGAGGCCGGTAATACGACTCACTATAGGG_GTTCAGAGTTCTACAGTCCGACGATC_NNNNNNNN_ACTGACGA_A	T7_RA5_UMI_barcode_HindIII
A74	Upper	AGCTT_TCGATGCA_NNNNNNNN_GATCGTCGGACTGTAGAACTCTGAAC_CCCTATAGTGAGTCGTATTACCGGCCTCAATCG_AA	HindIII_barcode_UMI_RA5_T7_overhang
	Bottom	CGATTGAGGCCGGTAATACGACTCACTATAGGG_GTTCAGAGTTCTACAGTCCGACGATC_NNNNNNNN_TGCATCGA_A	T7_RA5_UMI_barcode_HindIII
A75	Upper	AGCTT_TCGGACTG_NNNNNNNN_GATCGTCGGACTGTAGAACTCTGAAC_CCCTATAGTGAGTCGTATTACCGGCCTCAATCG_AA	HindIII_barcode_UMI_RA5_T7_overhang
	Bottom	CGATTGAGGCCGGTAATACGACTCACTATAGGG_GTTCAGAGTTCTACAGTCCGACGATC_NNNNNNNN_CAGTCCGA_A	T7_RA5_UMI_barcode_HindIII
A76	Upper	AGCTT_TCGCGTAC_NNNNNNNN_GATCGTCGGACTGTAGAACTCTGAAC_CCCTATAGTGAGTCGTATTACCGGCCTCAATCG_AA	HindIII_barcode_UMI_RA5_T7_overhang
	Bottom	CGATTGAGGCCGGTAATACGACTCACTATAGGG_GTTCAGAGTTCTACAGTCCGACGATC_NNNNNNNN_GTACGCGA_A	T7_RA5_UMI_barcode_HindIII
A77	Upper	AGCTT_GATTCAGT_NNNNNNNN_GATCGTCGGACTGTAGAACTCTGAAC_CCCTATAGTGAGTCGTATTACCGGCCTCAATCG_AA	HindIII_barcode_UMI_RA5_T7_overhang
	Bottom	CGATTGAGGCCGGTAATACGACTCACTATAGGG_GTTCAGAGTTCTACAGTCCGACGATC_NNNNNNNN_ACTGAATC_A	T7_RA5_UMI_barcode_HindIII
A78	Upper	AGCTT_GATATGCA_NNNNNNNN_GATCGTCGGACTGTAGAACTCTGAAC_CCCTATAGTGAGTCGTATTACCGGCCTCAATCG_AA	HindIII_barcode_UMI_RA5_T7_overhang
	Bottom	CGATTGAGGCCGGTAATACGACTCACTATAGGG_GTTCAGAGTTCTACAGTCCGACGATC_NNNNNNNN_TGCATATC_A	T7_RA5_UMI_barcode_HindIII
A79	Upper	AGCTT_GATGACTG_NNNNNNNN_GATCGTCGGACTGTAGAACTCTGAAC_CCCTATAGTGAGTCGTATTACCGGCCTCAATCG_AA	HindIII_barcode_UMI_RA5_T7_overhang
	Bottom	CGATTGAGGCCGGTAATACGACTCACTATAGGG_GTTCAGAGTTCTACAGTCCGACGATC_NNNNNNNN_CAGTCATC_A	T7_RA5_UMI_barcode_HindIII
A80	Upper	AGCTT_GATCGTAC_NNNNNNNN_GATCGTCGGACTGTAGAACTCTGAAC_CCCTATAGTGAGTCGTATTACCGGCCTCAATCG_AA	HindIII_barcode_UMI_RA5_T7_overhang
	Bottom	CGATTGAGGCCGGTAATACGACTCACTATAGGG_GTTCAGAGTTCTACAGTCCGACGATC_NNNNNNNN_GTACGATC_A	T7_RA5_UMI_barcode_HindIII
A81	Upper	AGCTT_CGATCAGT_NNNNNNNN_GATCGTCGGACTGTAGAACTCTGAAC_CCCTATAGTGAGTCGTATTACCGGCCTCAATCG_AA	HindIII_barcode_UMI_RA5_T7_overhang
	Bottom	CGATTGAGGCCGGTAATACGACTCACTATAGGG_GTTCAGAGTTCTACAGTCCGACGATC_NNNNNNNN_ACTGATCG_A	T7_RA5_UMI_barcode_HindIII
A82	Upper	AGCTT_CGAATGCA_NNNNNNNN_GATCGTCGGACTGTAGAACTCTGAAC_CCCTATAGTGAGTCGTATTACCGGCCTCAATCG_AA	HindIII_barcode_UMI_RA5_T7_overhang
	Bottom	CGATTGAGGCCGGTAATACGACTCACTATAGGG_GTTCAGAGTTCTACAGTCCGACGATC_NNNNNNNN_TGCATTCG_A	T7_RA5_UMI_barcode_HindIII
A83	Upper	AGCTT_CGAGACTG_NNNNNNNN_GATCGTCGGACTGTAGAACTCTGAAC_CCCTATAGTGAGTCGTATTACCGGCCTCAATCG_AA	HindIII_barcode_UMI_RA5_T7_overhang
	Bottom	CGATTGAGGCCGGTAATACGACTCACTATAGGG_GTTCAGAGTTCTACAGTCCGACGATC_NNNNNNNN_CAGTCTCG_A	T7_RA5_UMI_barcode_HindIII
A84	Upper	AGCTT_CGACGTAC_NNNNNNNN_GATCGTCGGACTGTAGAACTCTGAAC_CCCTATAGTGAGTCGTATTACCGGCCTCAATCG_AA	HindIII_barcode_UMI_RA5_T7_overhang
	Bottom	CGATTGAGGCCGGTAATACGACTCACTATAGGG_GTTCAGAGTTCTACAGTCCGACGATC_NNNNNNNN_GTACGTCG_A	T7_RA5_UMI_barcode_HindIII
A85	Upper	AGCTT_ATCTCAGT_NNNNNNNN_GATCGTCGGACTGTAGAACTCTGAAC_CCCTATAGTGAGTCGTATTACCGGCCTCAATCG_AA	HindIII_barcode_UMI_RA5_T7_overhang
	Bottom	CGATTGAGGCCGGTAATACGACTCACTATAGGG_GTTCAGAGTTCTACAGTCCGACGATC_NNNNNNNN_ACTGAGAT_A	T7_RA5_UMI_barcode_HindIII
A86	Upper	AGCTT_ATCATGCA_NNNNNNNN_GATCGTCGGACTGTAGAACTCTGAAC_CCCTATAGTGAGTCGTATTACCGGCCTCAATCG_AA	HindIII_barcode_UMI_RA5_T7_overhang
	Bottom	CGATTGAGGCCGGTAATACGACTCACTATAGGG_GTTCAGAGTTCTACAGTCCGACGATC_NNNNNNNN_TGCATGAT_A	T7_RA5_UMI_barcode_HindIII
A87	Upper	AGCTT_ATCGACTG_NNNNNNNN_GATCGTCGGACTGTAGAACTCTGAAC_CCCTATAGTGAGTCGTATTACCGGCCTCAATCG_AA	HindIII_barcode_UMI_RA5_T7_overhang
	Bottom	CGATTGAGGCCGGTAATACGACTCACTATAGGG_GTTCAGAGTTCTACAGTCCGACGATC_NNNNNNNN_CAGTCGAT_A	T7_RA5_UMI_barcode_HindIII
A88	Upper	AGCTT_ATCCGTAC_NNNNNNNN_GATCGTCGGACTGTAGAACTCTGAAC_CCCTATAGTGAGTCGTATTACCGGCCTCAATCG_AA	HindIII_barcode_UMI_RA5_T7_overhang
	Bottom	CGATTGAGGCCGGTAATACGACTCACTATAGGG_GTTCAGAGTTCTACAGTCCGACGATC_NNNNNNNN_GTACGGAT_A	T7_RA5_UMI_barcode_HindIII
A89	Upper	AGCTT_TCGGTACA_NNNNNNNN_GATCGTCGGACTGTAGAACTCTGAAC_CCCTATAGTGAGTCGTATTACCGGCCTCAATCG_AA	HindIII_barcode_UMI_RA5_T7_overhang
	Bottom	CGATTGAGGCCGGTAATACGACTCACTATAGGG_GTTCAGAGTTCTACAGTCCGACGATC_NNNNNNNN_TGTACCGA_A	T7_RA5_UMI_barcode_HindIII
A90	Upper	AGCTT_TCGCAGTG_NNNNNNNN_GATCGTCGGACTGTAGAACTCTGAAC_CCCTATAGTGAGTCGTATTACCGGCCTCAATCG_AA	HindIII_barcode_UMI_RA5_T7_overhang
	Bottom	CGATTGAGGCCGGTAATACGACTCACTATAGGG_GTTCAGAGTTCTACAGTCCGACGATC_NNNNNNNN_CACTGCGA_A	T7_RA5_UMI_barcode_HindIII
A91	Upper	AGCTT_TCGTGCAC_NNNNNNNN_GATCGTCGGACTGTAGAACTCTGAAC_CCCTATAGTGAGTCGTATTACCGGCCTCAATCG_AA	HindIII_barcode_UMI_RA5_T7_overhang
	Bottom	CGATTGAGGCCGGTAATACGACTCACTATAGGG_GTTCAGAGTTCTACAGTCCGACGATC_NNNNNNNN_GTGCACGA_A	T7_RA5_UMI_barcode_HindIII
A92	Upper	AGCTT_TCGACTGT_NNNNNNNN_GATCGTCGGACTGTAGAACTCTGAAC_CCCTATAGTGAGTCGTATTACCGGCCTCAATCG_AA	HindIII_barcode_UMI_RA5_T7_overhang
	Bottom	CGATTGAGGCCGGTAATACGACTCACTATAGGG_GTTCAGAGTTCTACAGTCCGACGATC_NNNNNNNN_ACAGTCGA_A	T7_RA5_UMI_barcode_HindIII
A93	Upper	AGCTT_GATGTACA_NNNNNNNN_GATCGTCGGACTGTAGAACTCTGAAC_CCCTATAGTGAGTCGTATTACCGGCCTCAATCG_AA	HindIII_barcode_UMI_RA5_T7_overhang
	Bottom	CGATTGAGGCCGGTAATACGACTCACTATAGGG_GTTCAGAGTTCTACAGTCCGACGATC_NNNNNNNN_TGTACATC_A	T7_RA5_UMI_barcode_HindIII
A94	Upper	AGCTT_GATCAGTG_NNNNNNNN_GATCGTCGGACTGTAGAACTCTGAAC_CCCTATAGTGAGTCGTATTACCGGCCTCAATCG_AA	HindIII_barcode_UMI_RA5_T7_overhang
	Bottom	CGATTGAGGCCGGTAATACGACTCACTATAGGG_GTTCAGAGTTCTACAGTCCGACGATC_NNNNNNNN_CACTGATC_A	T7_RA5_UMI_barcode_HindIII
A95	Upper	AGCTT_GATTGCAC_NNNNNNNN_GATCGTCGGACTGTAGAACTCTGAAC_CCCTATAGTGAGTCGTATTACCGGCCTCAATCG_AA	HindIII_barcode_UMI_RA5_T7_overhang
	Bottom	CGATTGAGGCCGGTAATACGACTCACTATAGGG_GTTCAGAGTTCTACAGTCCGACGATC_NNNNNNNN_GTGCAATC_A	T7_RA5_UMI_barcode_HindIII
A96	Upper	AGCTT_GATACTGT_NNNNNNNN_GATCGTCGGACTGTAGAACTCTGAAC_CCCTATAGTGAGTCGTATTACCGGCCTCAATCG_AA	HindIII_barcode_UMI_RA5_T7_overhang
	Bottom	CGATTGAGGCCGGTAATACGACTCACTATAGGG_GTTCAGAGTTCTACAGTCCGACGATC_NNNNNNNN_ACAGTATC_A	T7_RA5_UMI_barcode_HindIII
NlaIII
Adapter ID	Oligo	Sequence (5'-3')	Description (5'->3')
A97	Upper	GCGTGATG_NNNNNNNN_GATCGTCGGACTGTAGAACTCTGAAC_CCCTATAGTGAGTCGTATTACCGGCCTCAATCG_AA	barcode_UMI_RA5_T7_overhang
	Bottom	CGATTGAGGCCGGTAATACGACTCACTATAGGG_GTTCAGAGTTCTACAGTCCGACGATC_NNNNNNNN_CATCACGC_A	T7_RA5_UMI_barcode_NlaIII
A98	Upper	GCGACGAC_NNNNNNNN_GATCGTCGGACTGTAGAACTCTGAAC_CCCTATAGTGAGTCGTATTACCGGCCTCAATCG_AA	barcode_UMI_RA5_T7_overhang
	Bottom	CGATTGAGGCCGGTAATACGACTCACTATAGGG_GTTCAGAGTTCTACAGTCCGACGATC_NNNNNNNN_GTCGTCGC_A	T7_RA5_UMI_barcode_NlaIII
A99	Upper	GCGGTCGT_NNNNNNNN_GATCGTCGGACTGTAGAACTCTGAAC_CCCTATAGTGAGTCGTATTACCGGCCTCAATCG_AA	barcode_UMI_RA5_T7_overhang
	Bottom	CGATTGAGGCCGGTAATACGACTCACTATAGGG_GTTCAGAGTTCTACAGTCCGACGATC_NNNNNNNN_ACGACCGC_A	T7_RA5_UMI_barcode_NlaIII
A100	Upper	GCGCATCA_NNNNNNNN_GATCGTCGGACTGTAGAACTCTGAAC_CCCTATAGTGAGTCGTATTACCGGCCTCAATCG_AA	barcode_UMI_RA5_T7_overhang
	Bottom	CGATTGAGGCCGGTAATACGACTCACTATAGGG_GTTCAGAGTTCTACAGTCCGACGATC_NNNNNNNN_TGATGCGC_A	T7_RA5_UMI_barcode_NlaIII
A101	Upper	GATTGATG_NNNNNNNN_GATCGTCGGACTGTAGAACTCTGAAC_CCCTATAGTGAGTCGTATTACCGGCCTCAATCG_AA	barcode_UMI_RA5_T7_overhang
	Bottom	CGATTGAGGCCGGTAATACGACTCACTATAGGG_GTTCAGAGTTCTACAGTCCGACGATC_NNNNNNNN_CATCAATC_A	T7_RA5_UMI_barcode_NlaIII
A102	Upper	GATACGAC_NNNNNNNN_GATCGTCGGACTGTAGAACTCTGAAC_CCCTATAGTGAGTCGTATTACCGGCCTCAATCG_AA	barcode_UMI_RA5_T7_overhang
	Bottom	CGATTGAGGCCGGTAATACGACTCACTATAGGG_GTTCAGAGTTCTACAGTCCGACGATC_NNNNNNNN_GTCGTATC_A	T7_RA5_UMI_barcode_NlaIII
A103	Upper	GATGTCGT_NNNNNNNN_GATCGTCGGACTGTAGAACTCTGAAC_CCCTATAGTGAGTCGTATTACCGGCCTCAATCG_AA	barcode_UMI_RA5_T7_overhang
	Bottom	CGATTGAGGCCGGTAATACGACTCACTATAGGG_GTTCAGAGTTCTACAGTCCGACGATC_NNNNNNNN_ACGACATC_A	T7_RA5_UMI_barcode_NlaIII
A104	Upper	GATCATCA_NNNNNNNN_GATCGTCGGACTGTAGAACTCTGAAC_CCCTATAGTGAGTCGTATTACCGGCCTCAATCG_AA	barcode_UMI_RA5_T7_overhang
	Bottom	CGATTGAGGCCGGTAATACGACTCACTATAGGG_GTTCAGAGTTCTACAGTCCGACGATC_NNNNNNNN_TGATGATC_A	T7_RA5_UMI_barcode_NlaIII
A105	Upper	GGATGATG_NNNNNNNN_GATCGTCGGACTGTAGAACTCTGAAC_CCCTATAGTGAGTCGTATTACCGGCCTCAATCG_AA	barcode_UMI_RA5_T7_overhang
	Bottom	CGATTGAGGCCGGTAATACGACTCACTATAGGG_GTTCAGAGTTCTACAGTCCGACGATC_NNNNNNNN_CATCATCC_A	T7_RA5_UMI_barcode_NlaIII
A106	Upper	GGAACGAC_NNNNNNNN_GATCGTCGGACTGTAGAACTCTGAAC_CCCTATAGTGAGTCGTATTACCGGCCTCAATCG_AA	barcode_UMI_RA5_T7_overhang
	Bottom	CGATTGAGGCCGGTAATACGACTCACTATAGGG_GTTCAGAGTTCTACAGTCCGACGATC_NNNNNNNN_GTCGTTCC_A	T7_RA5_UMI_barcode_NlaIII
A107	Upper	GGAGTCGT_NNNNNNNN_GATCGTCGGACTGTAGAACTCTGAAC_CCCTATAGTGAGTCGTATTACCGGCCTCAATCG_AA	barcode_UMI_RA5_T7_overhang
	Bottom	CGATTGAGGCCGGTAATACGACTCACTATAGGG_GTTCAGAGTTCTACAGTCCGACGATC_NNNNNNNN_ACGACTCC_A	T7_RA5_UMI_barcode_NlaIII
A108	Upper	GGACATCA_NNNNNNNN_GATCGTCGGACTGTAGAACTCTGAAC_CCCTATAGTGAGTCGTATTACCGGCCTCAATCG_AA	barcode_UMI_RA5_T7_overhang
	Bottom	CGATTGAGGCCGGTAATACGACTCACTATAGGG_GTTCAGAGTTCTACAGTCCGACGATC_NNNNNNNN_TGATGTCC_A	T7_RA5_UMI_barcode_NlaIII
A109	Upper	TTCTGATG_NNNNNNNN_GATCGTCGGACTGTAGAACTCTGAAC_CCCTATAGTGAGTCGTATTACCGGCCTCAATCG_AA	barcode_UMI_RA5_T7_overhang
	Bottom	CGATTGAGGCCGGTAATACGACTCACTATAGGG_GTTCAGAGTTCTACAGTCCGACGATC_NNNNNNNN_CATCAGAA_A	T7_RA5_UMI_barcode_NlaIII
A110	Upper	TTCACGAC_NNNNNNNN_GATCGTCGGACTGTAGAACTCTGAAC_CCCTATAGTGAGTCGTATTACCGGCCTCAATCG_AA	barcode_UMI_RA5_T7_overhang
	Bottom	CGATTGAGGCCGGTAATACGACTCACTATAGGG_GTTCAGAGTTCTACAGTCCGACGATC_NNNNNNNN_GTCGTGAA_A	T7_RA5_UMI_barcode_NlaIII
A111	Upper	TTCGTCGT_NNNNNNNN_GATCGTCGGACTGTAGAACTCTGAAC_CCCTATAGTGAGTCGTATTACCGGCCTCAATCG_AA	barcode_UMI_RA5_T7_overhang
	Bottom	CGATTGAGGCCGGTAATACGACTCACTATAGGG_GTTCAGAGTTCTACAGTCCGACGATC_NNNNNNNN_ACGACGAA_A	T7_RA5_UMI_barcode_NlaIII
A112	Upper	TTCCATCA_NNNNNNNN_GATCGTCGGACTGTAGAACTCTGAAC_CCCTATAGTGAGTCGTATTACCGGCCTCAATCG_AA	barcode_UMI_RA5_T7_overhang
	Bottom	CGATTGAGGCCGGTAATACGACTCACTATAGGG_GTTCAGAGTTCTACAGTCCGACGATC_NNNNNNNN_TGATGGAA_A	T7_RA5_UMI_barcode_NlaIII
A113	Upper	GCGTGTGA_NNNNNNNN_GATCGTCGGACTGTAGAACTCTGAAC_CCCTATAGTGAGTCGTATTACCGGCCTCAATCG_AA	barcode_UMI_RA5_T7_overhang
	Bottom	CGATTGAGGCCGGTAATACGACTCACTATAGGG_GTTCAGAGTTCTACAGTCCGACGATC_NNNNNNNN_TCACACGC_A	T7_RA5_UMI_barcode_NlaIII
A114	Upper	GCGACACG_NNNNNNNN_GATCGTCGGACTGTAGAACTCTGAAC_CCCTATAGTGAGTCGTATTACCGGCCTCAATCG_AA	barcode_UMI_RA5_T7_overhang
	Bottom	CGATTGAGGCCGGTAATACGACTCACTATAGGG_GTTCAGAGTTCTACAGTCCGACGATC_NNNNNNNN_CGTGTCGC_A	T7_RA5_UMI_barcode_NlaIII
A115	Upper	GCGGTGTC_NNNNNNNN_GATCGTCGGACTGTAGAACTCTGAAC_CCCTATAGTGAGTCGTATTACCGGCCTCAATCG_AA	barcode_UMI_RA5_T7_overhang
	Bottom	CGATTGAGGCCGGTAATACGACTCACTATAGGG_GTTCAGAGTTCTACAGTCCGACGATC_NNNNNNNN_GACACCGC_A	T7_RA5_UMI_barcode_NlaIII
A116	Upper	GCGCACAT_NNNNNNNN_GATCGTCGGACTGTAGAACTCTGAAC_CCCTATAGTGAGTCGTATTACCGGCCTCAATCG_AA	barcode_UMI_RA5_T7_overhang
	Bottom	CGATTGAGGCCGGTAATACGACTCACTATAGGG_GTTCAGAGTTCTACAGTCCGACGATC_NNNNNNNN_ATGTGCGC_A	T7_RA5_UMI_barcode_NlaIII
A117	Upper	TGATGTGA_NNNNNNNN_GATCGTCGGACTGTAGAACTCTGAAC_CCCTATAGTGAGTCGTATTACCGGCCTCAATCG_AA	barcode_UMI_RA5_T7_overhang
	Bottom	CGATTGAGGCCGGTAATACGACTCACTATAGGG_GTTCAGAGTTCTACAGTCCGACGATC_NNNNNNNN_TCACATCA_A	T7_RA5_UMI_barcode_NlaIII
A118	Upper	TGAACACG_NNNNNNNN_GATCGTCGGACTGTAGAACTCTGAAC_CCCTATAGTGAGTCGTATTACCGGCCTCAATCG_AA	barcode_UMI_RA5_T7_overhang
	Bottom	CGATTGAGGCCGGTAATACGACTCACTATAGGG_GTTCAGAGTTCTACAGTCCGACGATC_NNNNNNNN_CGTGTTCA_A	T7_RA5_UMI_barcode_NlaIII
A119	Upper	TGAGTGTC_NNNNNNNN_GATCGTCGGACTGTAGAACTCTGAAC_CCCTATAGTGAGTCGTATTACCGGCCTCAATCG_AA	barcode_UMI_RA5_T7_overhang
	Bottom	CGATTGAGGCCGGTAATACGACTCACTATAGGG_GTTCAGAGTTCTACAGTCCGACGATC_NNNNNNNN_GACACTCA_A	T7_RA5_UMI_barcode_NlaIII
A120	Upper	TGACACAT_NNNNNNNN_GATCGTCGGACTGTAGAACTCTGAAC_CCCTATAGTGAGTCGTATTACCGGCCTCAATCG_AA	barcode_UMI_RA5_T7_overhang
	Bottom	CGATTGAGGCCGGTAATACGACTCACTATAGGG_GTTCAGAGTTCTACAGTCCGACGATC_NNNNNNNN_ATGTGTCA_A	T7_RA5_UMI_barcode_NlaIII
A121	Upper	CTCTGTGA_NNNNNNNN_GATCGTCGGACTGTAGAACTCTGAAC_CCCTATAGTGAGTCGTATTACCGGCCTCAATCG_AA	barcode_UMI_RA5_T7_overhang
	Bottom	CGATTGAGGCCGGTAATACGACTCACTATAGGG_GTTCAGAGTTCTACAGTCCGACGATC_NNNNNNNN_TCACAGAG_A	T7_RA5_UMI_barcode_NlaIII
A122	Upper	CTCACACG_NNNNNNNN_GATCGTCGGACTGTAGAACTCTGAAC_CCCTATAGTGAGTCGTATTACCGGCCTCAATCG_AA	barcode_UMI_RA5_T7_overhang
	Bottom	CGATTGAGGCCGGTAATACGACTCACTATAGGG_GTTCAGAGTTCTACAGTCCGACGATC_NNNNNNNN_CGTGTGAG_A	T7_RA5_UMI_barcode_NlaIII
A123	Upper	CTCGTGTC_NNNNNNNN_GATCGTCGGACTGTAGAACTCTGAAC_CCCTATAGTGAGTCGTATTACCGGCCTCAATCG_AA	barcode_UMI_RA5_T7_overhang
	Bottom	CGATTGAGGCCGGTAATACGACTCACTATAGGG_GTTCAGAGTTCTACAGTCCGACGATC_NNNNNNNN_GACACGAG_A	T7_RA5_UMI_barcode_NlaIII
A124	Upper	CTCCACAT_NNNNNNNN_GATCGTCGGACTGTAGAACTCTGAAC_CCCTATAGTGAGTCGTATTACCGGCCTCAATCG_AA	barcode_UMI_RA5_T7_overhang
	Bottom	CGATTGAGGCCGGTAATACGACTCACTATAGGG_GTTCAGAGTTCTACAGTCCGACGATC_NNNNNNNN_ATGTGGAG_A	T7_RA5_UMI_barcode_NlaIII
A125	Upper	GCGGTTAG_NNNNNNNN_GATCGTCGGACTGTAGAACTCTGAAC_CCCTATAGTGAGTCGTATTACCGGCCTCAATCG_AA	barcode_UMI_RA5_T7_overhang
	Bottom	CGATTGAGGCCGGTAATACGACTCACTATAGGG_GTTCAGAGTTCTACAGTCCGACGATC_NNNNNNNN_CTAACCGC_A	T7_RA5_UMI_barcode_NlaIII
A126	Upper	GCGCAAGC_NNNNNNNN_GATCGTCGGACTGTAGAACTCTGAAC_CCCTATAGTGAGTCGTATTACCGGCCTCAATCG_AA	barcode_UMI_RA5_T7_overhang
	Bottom	CGATTGAGGCCGGTAATACGACTCACTATAGGG_GTTCAGAGTTCTACAGTCCGACGATC_NNNNNNNN_GCTTGCGC_A	T7_RA5_UMI_barcode_NlaIII
A127	Upper	GCGTGGCT_NNNNNNNN_GATCGTCGGACTGTAGAACTCTGAAC_CCCTATAGTGAGTCGTATTACCGGCCTCAATCG_AA	barcode_UMI_RA5_T7_overhang
	Bottom	CGATTGAGGCCGGTAATACGACTCACTATAGGG_GTTCAGAGTTCTACAGTCCGACGATC_NNNNNNNN_AGCCACGC_A	T7_RA5_UMI_barcode_NlaIII
A128	Upper	GCGACCTA_NNNNNNNN_GATCGTCGGACTGTAGAACTCTGAAC_CCCTATAGTGAGTCGTATTACCGGCCTCAATCG_AA	barcode_UMI_RA5_T7_overhang
	Bottom	CGATTGAGGCCGGTAATACGACTCACTATAGGG_GTTCAGAGTTCTACAGTCCGACGATC_NNNNNNNN_TAGGTCGC_A	T7_RA5_UMI_barcode_NlaIII
A129	Upper	TGAGTTAG_NNNNNNNN_GATCGTCGGACTGTAGAACTCTGAAC_CCCTATAGTGAGTCGTATTACCGGCCTCAATCG_AA	barcode_UMI_RA5_T7_overhang
	Bottom	CGATTGAGGCCGGTAATACGACTCACTATAGGG_GTTCAGAGTTCTACAGTCCGACGATC_NNNNNNNN_CTAACTCA_A	T7_RA5_UMI_barcode_NlaIII
A130	Upper	TGACAAGC_NNNNNNNN_GATCGTCGGACTGTAGAACTCTGAAC_CCCTATAGTGAGTCGTATTACCGGCCTCAATCG_AA	barcode_UMI_RA5_T7_overhang
	Bottom	CGATTGAGGCCGGTAATACGACTCACTATAGGG_GTTCAGAGTTCTACAGTCCGACGATC_NNNNNNNN_GCTTGTCA_A	T7_RA5_UMI_barcode_NlaIII
A131	Upper	TGATGGCT_NNNNNNNN_GATCGTCGGACTGTAGAACTCTGAAC_CCCTATAGTGAGTCGTATTACCGGCCTCAATCG_AA	barcode_UMI_RA5_T7_overhang
	Bottom	CGATTGAGGCCGGTAATACGACTCACTATAGGG_GTTCAGAGTTCTACAGTCCGACGATC_NNNNNNNN_AGCCATCA_A	T7_RA5_UMI_barcode_NlaIII
A132	Upper	TGAACCTA_NNNNNNNN_GATCGTCGGACTGTAGAACTCTGAAC_CCCTATAGTGAGTCGTATTACCGGCCTCAATCG_AA	barcode_UMI_RA5_T7_overhang
	Bottom	CGATTGAGGCCGGTAATACGACTCACTATAGGG_GTTCAGAGTTCTACAGTCCGACGATC_NNNNNNNN_TAGGTTCA_A	T7_RA5_UMI_barcode_NlaIII
A133	Upper	CTCGTTAG_NNNNNNNN_GATCGTCGGACTGTAGAACTCTGAAC_CCCTATAGTGAGTCGTATTACCGGCCTCAATCG_AA	barcode_UMI_RA5_T7_overhang
	Bottom	CGATTGAGGCCGGTAATACGACTCACTATAGGG_GTTCAGAGTTCTACAGTCCGACGATC_NNNNNNNN_CTAACGAG_A	T7_RA5_UMI_barcode_NlaIII
A134	Upper	CTCCAAGC_NNNNNNNN_GATCGTCGGACTGTAGAACTCTGAAC_CCCTATAGTGAGTCGTATTACCGGCCTCAATCG_AA	barcode_UMI_RA5_T7_overhang
	Bottom	CGATTGAGGCCGGTAATACGACTCACTATAGGG_GTTCAGAGTTCTACAGTCCGACGATC_NNNNNNNN_GCTTGGAG_CATG	T7_RA5_UMI_barcode_NlaIII
A135	Upper	CTCTGGCT_NNNNNNNN_GATCGTCGGACTGTAGAACTCTGAAC_CCCTATAGTGAGTCGTATTACCGGCCTCAATCG_AA	barcode_UMI_RA5_T7_overhang
	Bottom	CGATTGAGGCCGGTAATACGACTCACTATAGGG_GTTCAGAGTTCTACAGTCCGACGATC_NNNNNNNN_AGCCAGAG_CATG	T7_RA5_UMI_barcode_NlaIII
A136	Upper	CTCACCTA_NNNNNNNN_GATCGTCGGACTGTAGAACTCTGAAC_CCCTATAGTGAGTCGTATTACCGGCCTCAATCG_AA	barcode_UMI_RA5_T7_overhang
	Bottom	CGATTGAGGCCGGTAATACGACTCACTATAGGG_GTTCAGAGTTCTACAGTCCGACGATC_NNNNNNNN_TAGGTGAG_CATG	T7_RA5_UMI_barcode_NlaIII
A137	Upper	TCGGATTC_NNNNNNNN_GATCGTCGGACTGTAGAACTCTGAAC_CCCTATAGTGAGTCGTATTACCGGCCTCAATCG_AA	barcode_UMI_RA5_T7_overhang
	Bottom	CGATTGAGGCCGGTAATACGACTCACTATAGGG_GTTCAGAGTTCTACAGTCCGACGATC_NNNNNNNN_GAATCCGA_CATG	T7_RA5_UMI_barcode_NlaIII
A138	Upper	TCGCGAAT_NNNNNNNN_GATCGTCGGACTGTAGAACTCTGAAC_CCCTATAGTGAGTCGTATTACCGGCCTCAATCG_AA	barcode_UMI_RA5_T7_overhang
	Bottom	CGATTGAGGCCGGTAATACGACTCACTATAGGG_GTTCAGAGTTCTACAGTCCGACGATC_NNNNNNNN_ATTCGCGA_CATG	T7_RA5_UMI_barcode_NlaIII
A139	Upper	TCGTCGGA_NNNNNNNN_GATCGTCGGACTGTAGAACTCTGAAC_CCCTATAGTGAGTCGTATTACCGGCCTCAATCG_AA	barcode_UMI_RA5_T7_overhang
	Bottom	CGATTGAGGCCGGTAATACGACTCACTATAGGG_GTTCAGAGTTCTACAGTCCGACGATC_NNNNNNNN_TCCGACGA_CATG	T7_RA5_UMI_barcode_NlaIII
A140	Upper	TCGATCCG_NNNNNNNN_GATCGTCGGACTGTAGAACTCTGAAC_CCCTATAGTGAGTCGTATTACCGGCCTCAATCG_AA	barcode_UMI_RA5_T7_overhang
	Bottom	CGATTGAGGCCGGTAATACGACTCACTATAGGG_GTTCAGAGTTCTACAGTCCGACGATC_NNNNNNNN_CGGATCGA_CATG	T7_RA5_UMI_barcode_NlaIII
A141	Upper	GATGATTC_NNNNNNNN_GATCGTCGGACTGTAGAACTCTGAAC_CCCTATAGTGAGTCGTATTACCGGCCTCAATCG_AA	barcode_UMI_RA5_T7_overhang
	Bottom	CGATTGAGGCCGGTAATACGACTCACTATAGGG_GTTCAGAGTTCTACAGTCCGACGATC_NNNNNNNN_GAATCATC_CATG	T7_RA5_UMI_barcode_NlaIII
A142	Upper	GATCGAAT_NNNNNNNN_GATCGTCGGACTGTAGAACTCTGAAC_CCCTATAGTGAGTCGTATTACCGGCCTCAATCG_AA	barcode_UMI_RA5_T7_overhang
	Bottom	CGATTGAGGCCGGTAATACGACTCACTATAGGG_GTTCAGAGTTCTACAGTCCGACGATC_NNNNNNNN_ATTCGATC_CATG	T7_RA5_UMI_barcode_NlaIII
A143	Upper	GATTCGGA_NNNNNNNN_GATCGTCGGACTGTAGAACTCTGAAC_CCCTATAGTGAGTCGTATTACCGGCCTCAATCG_AA	barcode_UMI_RA5_T7_overhang
	Bottom	CGATTGAGGCCGGTAATACGACTCACTATAGGG_GTTCAGAGTTCTACAGTCCGACGATC_NNNNNNNN_TCCGAATC_CATG	T7_RA5_UMI_barcode_NlaIII
A144	Upper	GATATCCG_NNNNNNNN_GATCGTCGGACTGTAGAACTCTGAAC_CCCTATAGTGAGTCGTATTACCGGCCTCAATCG_AA	barcode_UMI_RA5_T7_overhang
	Bottom	CGATTGAGGCCGGTAATACGACTCACTATAGGG_GTTCAGAGTTCTACAGTCCGACGATC_NNNNNNNN_CGGATATC_CATG	T7_RA5_UMI_barcode_NlaIII
