# Supplementary material for: CUTseq is a versatile method for preparing multiplexed DNA sequencing libraries from low-input samples
Source: Nat Commun. 2019 Oct 18;10:4732. doi: 10.1038/s41467-019-12570-2 (PMC6802095; doi:10.1038/s41467-019-12570-2)
Supplement: Supplementary file 3 — Supplementary Data 2 [file 41467_2019_12570_MOESM3_ESM.xlsx]

## Sheet: Cell lines
Sequencing statistics for data shown in Fig. 1b-d
Library ID	Method	CUTseq adapter (1)	Sample	Enzyme	gDNA input (ng)	Barcode	Mapped reads	Reads mapped with quality>30	Fraction of reads with quality>30	Reads after UMI filtering	Duplicate fraction	Restriction sites sequenced	Percentage of total restriction sites	Mean UMIs per cut site	Error rate
XZ228	CUTseq	A33	A549	HindIII	30	CTAACTCA	24204427	21279085	0.8791	15702557	0.2621	777 634	0.9284	20.19	0.83%
XZ231	CUTseq	A36	Caov3	HindIII	30	TAGGTTCA	24947832	22349418	0.8958	15739295	0.2958	766 292	0.9148	20.54	0.50%
XZ233	CUTseq	A137	A549	NlaIII	30	GAATCCGA	27023319	22165724	0.8202	17181020	0.2249	8150920	0.5952	2.11	0.76%
XZ236	CUTseq	A140	Caov3	NlaIII	30	CGGATCGA	23856709	19597028	0.8214	16228060	0.1719	7737297	0.565	2.1	0.72%
XZ241	CUTseq	A1	SKBR3	HindIII	30	CATCACGC	24290762	21978143	0.9048	18249699	0.1696	778 188	0.929	23.45	0.80%
XZ242	CUTseq	A2	MCF7	HindIII	30	GTCGTCGC	19004369	17364297	0.9137	14411680	0.17	777 397	0.9281	18.54	0.84%
XZ243	CUTseq	A3	BT474	HindIII	30	ACGACCGC	19615067	17859957	0.9105	14993828	0.1605	777 991	0.9288	19.27	0.91%
XZ244	CUTseq	A100	SKBR3	NlaIII	30	TGATGCGC	20453055	16800678	0.8214	14630555	0.1292	7302397	0.5333	2	0.88%
XZ245	CUTseq	A101	MCF7	NlaIII	30	CATCAATC	28092124	23949821	0.8525	19753844	0.1752	8431219	0.6157	2.34	0.81%
XZ246	CUTseq	A102	BT474	NlaIII	30	GTCGTATC	29532784	24342189	0.8242	20649697	0.1517	8662227	0.6326	2.38	1.00%
(1) See Supplementary Data 1

## Sheet: TRN replicates
Sequencing statistics for data shown in Fig. 1e-j
Library ID	Method	CUTseq adapter (1)	Sample	Sample ID (2)	Enzyme	gDNA input (ng)	Barcode	Mapped reads	Reads mapped with quality>30	Fraction of reads with quality>30	Reads after UMI filtering	Duplicate fraction	Restriction sites sequenced	Percentage of total restriction sites	Mean UMIs per cut site	Error rate
XZ88	CUTseq	A106	COAD	TRN1 Rep1	NlaIII	200	GTCGTTCC	27813023	19197527	0.690235	14253588	0.25753	6672584	0.487282	2.13614	0.0171981
XZ82	CUTseq	A105	COAD	TRN2 Rep1	NlaIII	200	CATCATCC	57084099	50563703	0.885776	37237874	0.263545	9516607	0.694973	3.91294	0.0122438
XZ83	CUTseq	A113	Melanoma	TRN3 Rep1	NlaIII	200	TCACACGC	50402057	34636569	0.687205	25292795	0.269766	8706513	0.635814	2.90504	0.0164556
XZ86	CUTseq	A137	Melanoma	TRN4 Rep1	NlaIII	200	GAATCCGA	42096009	28318596	0.672715	20700251	0.269023	7703515	0.562568	2.68712	0.0154843
XZ89	CUTseq	A114	Melanoma	TRN5 Rep1	NlaIII	200	CGTGTCGC	40969591	38341880	0.935862	28787621	0.249186	9154917	0.66856	3.1445	0.0111957
XZ98	CUTseq	A106	COAD	TRN1 Rep2	NlaIII	200	GTCGTTCC	38385070	29276871	0.762715	24644083	0.158241	8859111	0.646958	2.78178	0.00648922
XZ92	CUTseq	A105	COAD	TRN2 Rep2	NlaIII	200	CATCATCC	56260700	44970206	0.799318	39114680	0.130209	9950220	0.726639	3.93104	0.0050069
XZ93	CUTseq	A113	Melanoma	TRN3 Rep2	NlaIII	200	TCACACGC	64529187	43026281	0.666772	37489077	0.128694	10126402	0.739505	3.70211	0.00809344
XZ96	CUTseq	A137	Melanoma	TRN4 Rep2	NlaIII	200	GAATCCGA	45760396	29824603	0.651756	26765526	0.102569	8715328	0.636458	3.07109	0.0075809
XZ99	CUTseq	A114	Melanoma	TRN5 Rep2	NlaIII	200	CGTGTCGC	31862099	24110265	0.756707	22029086	0.0863192	8293228	0.605633	2.65627	0.00564632
(1) See Supplementary Data 1
(2) See Supplementary Table 2

## Sheet: TRN1 PCR cycles
Sequencing statistics for data shown in Supplementary Fig. 5b-c
Library ID	Method	CUTseq adapter (1)	Sample	Sample ID (2)	Enzyme	gDNA input (ng)	# of PCR cycles	Barcode	Mapped reads	Reads mapped with quality>30	Fraction of reads with quality>30	Reads after UMI filtering	Duplicate fraction	Restriction sites sequenced	Percentage of total restriction sites	Mean UMIs per cut site	Error rate
XZ98	CUTseq	A106	COAD	TRN1	NlaIII	200	10	GTCGTTCC	38385070	29276871	0.762715	24644083	0.158241	11632067	0.84946	2.11863	0.00648922
XZ162	CUTseq	A106	COAD	TRN1	NlaIII	NA	12	GTCGTTCC	2819935	2216669	0.786071	2130232	0.0389941	1885751	0.137712	1.12965	0.0153532
XZ163	CUTseq	A106	COAD	TRN1	NlaIII	NA	14	GTCGTTCC	29617882	20826160	0.703162	17216406	0.173328	7704846	0.562665	2.23449	0.0091559
XZ151	CUTseq	A106	COAD	TRN1	NlaIII	NA	16	GTCGTTCC	60324201	47801746	0.792414	34590838	0.276369	9875351	0.721171	3.50275	0.00602685
XZ152	CUTseq	A106	COAD	TRN1	NlaIII	NA	18	GTCGTTCC	52000723	41155027	0.791432	30250936	0.264952	9496994	0.693541	3.18532	0.00573771
(1) See Supplementary Data 1
(2) See Supplementary Table 2

## Sheet: TRN6 sub-nanogram
Sequencing statistics for data shown in Fig. 1k-l
Library ID	Method	CUTseq adapter (1)	Sample	Sample ID (2)	Enzyme	gDNA input (ng)	# of PCR cycles	Barcode	Mapped reads	Reads mapped with quality>30	Fraction of reads with quality>30	Reads after UMI filtering	Duplicate fraction	Restriction sites sequenced	Percentage of total restriction sites	Mean UMIs per cut site	Error rate
XZ247	CUTseq	A103	BRCA	TRN6	NlaIII	1	12	ACGACATC	7224994	5495775	0.7607	3389077	0.3833	2887352	0.2109	1.17	1.35%
XZ247	CUTseq	A104	BRCA	TRN6	NlaIII	0.5	12	TGATGATC	36315617	27584186	0.7596	15151577	0.4507	7840845	0.5726	1.93	1.22%
XZ247	CUTseq	A105	BRCA	TRN6	NlaIII	0.25	12	CATCATCC	14536808	11148650	0.7669	6371090	0.4285	4741632	0.3463	1.34	1.29%
XZ247	CUTseq	A106	BRCA	TRN6	NlaIII	0.12	12	GTCGTTCC	3084898	2334112	0.7566	1283611	0.4501	1277642	0.0933	1	1.24%
XZ248	CUTseq	A103	BRCA	TRN6	NlaIII	1	14	ACGACATC	7336051	5559069	0.7578	3488399	0.3725	2954242	0.2157	1.18	1.38%
XZ248	CUTseq	A104	BRCA	TRN6	NlaIII	0.5	14	TGATGATC	36777404	27863455	0.7576	15528347	0.4427	7933739	0.5794	1.96	1.24%
XZ248	CUTseq	A105	BRCA	TRN6	NlaIII	0.25	14	CATCATCC	14765429	11291329	0.7647	6549389	0.42	4832953	0.3529	1.36	1.31%
XZ248	CUTseq	A106	BRCA	TRN6	NlaIII	0.12	14	GTCGTTCC	3099166	2337804	0.7543	1306131	0.4413	1297849	0.0948	1.01	1.26%
XZ249	CUTseq	A103	BRCA	TRN6	NlaIII	1	16	ACGACATC	9231896	6959172	0.7538	4378778	0.3708	3517213	0.2569	1.24	1.45%
XZ249	CUTseq	A104	BRCA	TRN6	NlaIII	0.5	16	TGATGATC	44812979	33807027	0.7544	19007333	0.4378	8610298	0.6288	2.21	1.31%
XZ249	CUTseq	A105	BRCA	TRN6	NlaIII	0.25	16	CATCATCC	18122050	13789966	0.7609	8045315	0.4166	5499949	0.4016	1.46	1.37%
XZ249	CUTseq	A106	BRCA	TRN6	NlaIII	0.12	16	GTCGTTCC	3805640	2855068	0.7502	1607142	0.4371	1559321	0.1139	1.03	1.32%
(1) See Supplementary Data 1
(2) See Supplementary Table 2

## Sheet: CUTseq vs NEBNext
Sequencing statistics for data shown in Fig. 2a-b
Library ID	Method	CUTseq adapter (1)	Sample	Sample ID (2)	Enzyme	gDNA input (ng)	Barcode	Mapped reads	Reads mapped with quality>30	Fraction of reads with quality>30	Reads after UMI filtering	Duplicate fraction	Restriction sites sequenced	Percentage of total restriction sites	Mean UMIs per cut site	Error rate
XZ108	CUTseq	A97	COAD	TRN9	NlaIII	200	CATCACGC	59739349	41908700	0.701526	30757396	0.266086	8392713	0.612898	3.66477	0.00955842
XZ109	CUTseq	A105	BRCA	TRN6	NlaIII	200	CATCATCC	42956952	31468604	0.732561	21934951	0.302958	7012524	0.512106	3.12797	0.00989077
XZ110	CUTseq	A113	GIST	TRN12	NlaIII	200	TCACACGC	38886755	28641601	0.736539	24082246	0.159186	8094269	0.591104	2.97522	0.00869958
XZ111	CUTseq	A121	COAD	TRN10	NlaIII	200	TCACAGAG	77178017	55092063	0.713831	40077320	0.272539	9306748	0.679648	4.30626	0.00888124
XZ115	CUTseq	A106	GIST	TRN13	NlaIII	200	GTCGTTCC	23344544	18294469	0.783672	16334151	0.107154	6995306	0.510849	2.33502	0.0124322
XZ117	CUTseq	A122	COAD	TRN11	NlaIII	200	CGTGTGAG	66918515	51097297	0.763575	42124129	0.175609	10064703	0.734999	4.18533	0.00556896
XZ118	CUTseq	A130	BRCA	TRN7	NlaIII	200	GCTTGTCA	13425920	10342961	0.770373	9773300	0.0550772	5580037	0.407496	1.75148	0.0135392
XZ119	CUTseq	A138	Melanoma	TRN14	NlaIII	200	ATTCGCGA	49647809	39526800	0.796144	33860022	0.143365	9586971	0.700112	3.53188	0.00535138
XZ120	CUTseq	A97	BRCA	TRN8	NlaIII	200	CATCACGC	109702190	70803090	0.645412	43441823	0.386442	9555416	0.697807	4.5463	0.0105735
XZ122	CUTseq	A113	Melanoma	TRN15	NlaIII	200	TCACACGC	87226388	55114059	0.631851	36953654	0.329506	9914103	0.724001	3.72738	0.0109226
MN_XZ11	NEBNext	NA	COAD	TRN9	NA	200	NA	41722491	31523631	0.755555	NA	NA	NA	NA	NA	0.00788372
MN_XZ12	NEBNext	NA	BRCA	TRN6	NA	200	NA	31661969	25744785	0.813114	NA	NA	NA	NA	NA	0.00654574
MN_XZ13	NEBNext	NA	GIST	TRN12	NA	200	NA	40737241	31284711	0.767963	NA	NA	NA	NA	NA	0.00749324
MN_XZ14	NEBNext	NA	COAD	TRN10	NA	200	NA	65038998	53461801	0.821996	NA	NA	NA	NA	NA	0.00539048
MN_XZ18	NEBNext	NA	GIST	TRN13	NA	200	NA	45595201	36787090	0.806819	NA	NA	NA	NA	NA	0.00668377
MN_XZ20	NEBNext	NA	COAD	TRN11	NA	200	NA	30100114	24023066	0.798105	NA	NA	NA	NA	NA	0.00575016
MN_XZ21	NEBNext	NA	BRCA	TRN7	NA	200	NA	38879737	31623413	0.813365	NA	NA	NA	NA	NA	0.00554493
MN_XZ22	NEBNext	NA	Melanoma	TRN14	NA	200	NA	19501881	15918601	0.81626	NA	NA	NA	NA	NA	0.0058557
MN_XZ23	NEBNext	NA	BRCA	TRN8	NA	200	NA	30618779	21703389	0.708826	NA	NA	NA	NA	NA	0.0084037
MN_XZ25	NEBNext	NA	Melanoma	TRN15	NA	200	NA	21270635	14735502	0.692763	NA	NA	NA	NA	NA	0.00843075
(1) See Supplementary Data 1
(2) See Supplementary Table 2

## Sheet: Exome capture
Sequencing statistics for data shown in Fig. 2c-f
Library ID	Method	CUTseq adapter (1)	Sample	Sample ID (2)	Enzyme	gDNA input (ng)	Barcode	Mapped reads	Reads mapped with quality>30	Fraction of reads with quality>30	Reads after UMI filtering	Duplicate fraction	Restriction sites sequenced	Mean UMIs per cut site	Error rate	On-target fraction
XZ128	CUTseq	A107	BRCA	TRN16	NlaIII	50	ACGACTCC	59301813	53438215	0.901123	12371011	0.791389	1119731	11.0482	0.0202466	0.819982
XZ129	CUTseq	A108	BRCA	TRN17	NlaIII	50	TGATGTCC	136091307	123579349	0.908062	23344218	0.828467	2032681	11.4844	0.0155042	0.784307
MN_XZ30	Agilent	NA	BRCA	TRN16	NA	50	NA	164147123	154997596	0.94426	22392850	0.863581	NA	NA	0.00905376	0.522291
MN_XZ31	Agilent	NA	BRCA	TRN17	NA	50	NA	178623433	168509312	0.943377	28025935	0.8431	NA	NA	0.00889148	0.533777
XZ198	CUTseq	A106	SKBR3	NA	NlaIII	50	GTCGTTCC	250954993	232539724	0.926619	123036866	0.509725	8423893	14.6057	0.019	0.641486
XZ199	CUTseq	A106	SKBR3	NA	NlaIII	50	GTCGTTCC	283645457	261530277	0.922032	181689706	0.359448	10948771	16.5945	0.02	0.375517
MN_XZ42	Agilent	NA	SKBR3	NA	NA	50	NA	224984100	215314731	0.957022	148524724	0.339843	NA	NA	0.009	0.742316
MN_XZ44	Agilent	NA	SKBR3	NA	NA	50	NA	351889086	336624542	0.956621	235983084	0.329382	NA	NA	0.009	0.773334
(1) See Supplementary Data 1
(2) See Supplementary Table 2

## Sheet: Multi-region sequencing
Sequencing statistics for data shown in Fig. 3
Library ID	Method	CUTseq adapter (1)	Sample	Sample ID (2)	Region ID	Enzyme	gDNA input (ng)	Barcode	Mapped reads	Reads mapped with quality>30	Fraction of reads with quality>30	Reads after UMI filtering	Duplicate fraction	Restriction sites sequenced	Mean UMIs per cut site	Error rate
XZ123	CUTseq	A124	BC, metastasis, brain	KI1_Ma	M1a_F	NlaIII	NA	ATGTGGAG	1813762	1294376	0.713642	995887	0.230605	960329	1.03703	0.00767739
XZ33	CUTseq	A28	BC, metastasis, brain	KI1_Ma	M1a_L1	HindIII	NA	ATGTGGAG	1548162	179374	0.115863	124585	0.305446	80054	1.55626	0.00903747
XZ37	CUTseq	A28	BC, metastasis, brain	KI1_Ma	M1a_L2	HindIII	NA	ATGTGGAG	1853300	214191	0.115573	145944	0.318627	64327	2.26878	0.0142585
XZ123	CUTseq	A125	BC, metastasis, brain	KI1_Mb	M1b_F	NlaIII	NA	CTAACCGC	16877676	11409420	0.676007	8750573	0.23304	5155636	1.69728	0.00803014
XZ33	CUTseq	A29	BC, metastasis, brain	KI1_Mb	M1b_L1	HindIII	NA	CTAACCGC	10505770	1536337	0.146237	1069534	0.303842	517667	2.06607	0.00959184
XZ37	CUTseq	A29	BC, metastasis, brain	KI1_Mb	M1b_L2	HindIII	NA	CTAACCGC	23898988	2875483	0.120318	1989744	0.308031	638823	3.1147	0.0143616
XZ123	CUTseq	A106	BC, Invasive carcinoma NST (ductal)	KI2_Ta	T2a_F	NlaIII	NA	GTCGTTCC	1165014	818946	0.702949	654954	0.200248	675951	0.968937	0.00915323
XZ33	CUTseq	A10	BC, Invasive carcinoma NST (ductal)	KI2_Ta	T2a_L1	HindIII	NA	GTCGTTCC	10606031	1675728	0.157998	1224612	0.269206	574506	2.13159	0.0123412
XZ37	CUTseq	A10	BC, Invasive carcinoma NST (ductal)	KI2_Ta	T2a_L2	HindIII	NA	GTCGTTCC	19437142	2678287	0.137792	1964649	0.266453	647478	3.03431	0.017659
XZ123	CUTseq	A107	BC, Invasive carcinoma NST (ductal)	KI2_Tb	T2b_F	NlaIII	NA	ACGACTCC	1241160	824331	0.664162	663855	0.194674	666955	0.995352	0.0100536
XZ33	CUTseq	A11	BC, Invasive carcinoma NST (ductal)	KI2_Tb	T2b_L1	HindIII	NA	ACGACTCC	10047977	1607883	0.160021	1167915	0.273632	508407	2.2972	0.0132665
XZ37	CUTseq	A11	BC, Invasive carcinoma NST (ductal)	KI2_Tb	T2b_L2	HindIII	NA	ACGACTCC	7279371	871364	0.119703	628111	0.279163	389066	1.61441	0.0185667
XZ123	CUTseq	A108	BC, metastasis, colon	KI2_Ma	M2a_F	NlaIII	NA	TGATGTCC	777593	521126	0.670178	428840	0.17709	458517	0.935276	0.010077
XZ33	CUTseq	A12	BC, metastasis, colon	KI2_Ma	M2a_L1	HindIII	NA	TGATGTCC	2974811	442517	0.148755	329656	0.255043	252199	1.30713	0.013759
XZ37	CUTseq	A12	BC, metastasis, colon	KI2_Ma	M2a_L2	HindIII	NA	TGATGTCC	5504852	777506	0.14124	577977	0.256627	360175	1.60471	0.0190304
XZ123	CUTseq	A108	BC, metastasis, uterus	KI2_Mb	M2b_F	NlaIII	NA	CATCAGAA	360435	182634	0.506704	153281	0.16072	89714	1.70855	0.0128192
XZ33	CUTseq	A13	BC, metastasis, uterus	KI2_Mb	M2b_L1	HindIII	NA	CATCAGAA	3388473	554966	0.163781	418277	0.246302	306211	1.36598	0.0155765
XZ37	CUTseq	A13	BC, metastasis, uterus	KI2_Mb	M2b_L2	HindIII	NA	CATCAGAA	2357990	304093	0.128963	225763	0.257586	176613	1.27829	0.0211143
XZ123	CUTseq	A110	BC, Invasive carcinoma NST (ductal)	KI3_Ta	T3a_F	NlaIII	NA	GTCGTGAA	5086520	3605447	0.708824	2778804	0.229276	2276327	1.22074	0.00789356
XZ33	CUTseq	A14	BC, Invasive carcinoma NST (ductal)	KI3_Ta	T3a_L1	HindIII	NA	GTCGTGAA	18424297	2742694	0.148863	1912742	0.302605	683030	2.80038	0.0101283
XZ37	CUTseq	A14	BC, Invasive carcinoma NST (ductal)	KI3_Ta	T3a_L2	HindIII	NA	GTCGTGAA	28426355	3420402	0.120325	2477655	0.275625	703330	3.52275	0.0156636
XZ123	CUTseq	A111	BC, Invasive carcinoma NST (ductal)	KI3_Tb	T3b_F	NlaIII	NA	ACGACGAA	5761665	4062131	0.705027	3104554	0.235733	2493721	1.24495	0.00731582
XZ33	CUTseq	A15	BC, Invasive carcinoma NST (ductal)	KI3_Tb	T3b_L1	HindIII	NA	ACGACGAA	27801779	3851661	0.13854	2657587	0.310015	715581	3.71389	0.00918306
XZ37	CUTseq	A15	BC, Invasive carcinoma NST (ductal)	KI3_Tb	T3b_L2	HindIII	NA	ACGACGAA	47273520	5434230	0.114953	3678271	0.323129	742782	4.95202	0.0143313
XZ123	CUTseq	A112	BC, metastasis, bone	KI3_Ma	M3a_F	NlaIII	NA	TGATGGAA	3752978	2666357	0.710464	2070150	0.223604	1736721	1.19199	0.00712013
XZ33	CUTseq	A16	BC, metastasis, bone	KI3_Ma	M3a_L1	HindIII	NA	TGATGGAA	19457827	2834336	0.145666	1978553	0.301934	686835	2.88068	0.0088926
XZ37	CUTseq	A16	BC, metastasis, bone	KI3_Ma	M3a_L2	HindIII	NA	TGATGGAA	6886932	868431	0.126098	594815	0.315069	381469	1.55927	0.0142076
XZ123	CUTseq	A113	BC, metastasis, bone	KI3_Mb	Mb_F	NlaIII	NA	TCACACGC	439342	304282	0.692586	243198	0.200748	180571	1.34683	0.00895964
XZ33	CUTseq	A17	BC, metastasis, bone	KI3_Mb	M3b_L1	HindIII	NA	TCACACGC	32363238	4939515	0.152627	3505016	0.290413	733371	4.77932	0.0106625
XZ37	CUTseq	A17	BC, metastasis, bone	KI3_Mb	M3b_L2	HindIII	NA	TCACACGC	40757205	4935821	0.121103	3468854	0.297208	711909	4.87261	0.0156377
XZ123	CUTseq	A103	BC, Invasive carcinoma NST (ductal)	KI4_T	T4_F	NlaIII	NA	ACGACATC	664514	349375	0.52576	296708	0.150746	304798	0.973458	0.0124169
XZ33	CUTseq	A7	BC, Invasive carcinoma NST (ductal)	KI4_T	T4_L1	HindIII	NA	ACGACATC	2419491	240716	0.0994903	182430	0.242136	100547	1.81438	0.0159173
XZ37	CUTseq	A7	BC, Invasive carcinoma NST (ductal)	KI4_T	T4_L2	HindIII	NA	ACGACATC	3871989	435430	0.112456	319233	0.266856	236632	1.34907	0.0196959
XZ123	CUTseq	A105	BC, metastasis, bone	KI4_Ma	M4a_F	NlaIII	NA	TGATGATC	1627154	1080805	0.66423	863689	0.200884	823877	1.04832	0.00859292
XZ33	CUTseq	A8	BC, metastasis, axillary lymph-node	KI4_Ma	M4a_L1	HindIII	NA	TGATGATC	3008274	422001	0.14028	327062	0.224973	246912	1.32461	0.0177553
XZ37	CUTseq	A8	BC, metastasis, axillary lymph-node	KI4_Ma	M4a_L2	HindIII	NA	TGATGATC	5597881	669640	0.119624	513229	0.233575	320313	1.60227	0.0230085
XZ123	CUTseq	A106	BC, metastasis, bone	KI4_Mb	M4b_F	NlaIII	NA	CATCATCC	1627154	1080805	0.66423	863689	0.200884	577654	1.49517	0.034331
XZ33	CUTseq	A9	BC, metastasis, axillary lymph-node	KI4_Mb	M4b_L1	HindIII	NA	CATCATCC	994973	100471	0.100979	77090	0.232714	54330	1.41892	0.018771
XZ37	CUTseq	A9	BC, metastasis, axillary lymph-node	KI4_Mb	M4b_L2	HindIII	NA	CATCATCC	1580706	197932	0.125217	150475	0.239764	100328	1.49983	0.008994
XZ123	CUTseq	A126	BC, Invasive carcinoma NST (ductal)	KI5_T	T5_F	NlaIII	NA	GCTTGCGC	4783216	2499243	0.522503	2115773	0.153434	1892488	1.11798	0.0141126
XZ33	CUTseq	A30	BC, Invasive carcinoma NST (ductal)	KI5_T	T5_L1	HindIII	NA	GCTTGCGC	1902662	226670	0.119133	176769	0.220148	93044	1.89984	0.0206248
XZ37	CUTseq	A30	BC, Invasive carcinoma NST (ductal)	KI5_T	T5_L2	HindIII	NA	GCTTGCGC	3203466	357505	0.111599	282961	0.208512	248228	1.13992	0.0245249
XZ123	CUTseq	A128	BC, metastasis, skin	KI5_M	M5_F	NlaIII	NA	TAGGTCGC	632991	432153	0.682716	340065	0.213091	319415	1.06465	0.00803939
XZ33	CUTseq	A32	BC, metastasis, skin	KI5_M	M5_L1	HindIII	NA	TAGGTCGC	17836174	2504300	0.140406	1743604	0.303756	636078	2.74118	0.00897083
XZ37	CUTseq	A32	BC, metastasis, skin	KI5_M	M5_L2	HindIII	NA	TAGGTCGC	4993956	627330	0.125618	436065	0.304887	292082	1.49295	0.0141281
XZ123	CUTseq	A130	BC, Invasive carcinoma NST (ductal)	KI6_T	T6_F	NlaIII	NA	GCTTGTCA	4727797	2932777	0.620326	2348959	0.199067	2090707	1.12352	0.0103202
XZ33	CUTseq	A34	BC, Invasive carcinoma NST (ductal)	KI6_T	T6_L1	HindIII	NA	GCTTGTCA	15721948	2523604	0.160515	1854955	0.264958	672173	2.75964	0.0135328
XZ37	CUTseq	A34	BC, Invasive carcinoma NST (ductal)	KI6_T	T6_L2	HindIII	NA	GCTTGTCA	1540300	195851	0.127151	141891	0.275516	52731	2.69085	0.0193963
XZ123	CUTseq	A131	BC, metastasis, brain	KI6_M	M6_F	NlaIII	NA	AGCCATCA	14396542	9580881	0.665499	7552471	0.211714	4909633	1.5383	0.00865541
XZ33	CUTseq	A35	BC, metastasis, brain	KI6_M	M6_L1	HindIII	NA	AGCCATCA	13760676	2054149	0.149277	1445227	0.296435	607000	2.38093	0.00988837
XZ37	CUTseq	A35	BC, metastasis, brain	KI6_M	M6_L2	HindIII	NA	AGCCATCA	2205792	288328	0.130714	200927	0.30313	164224	1.22349	0.0152061
XZ123	CUTseq	A132	BC, Invasive carcinoma NST (ductal)	KI7_T	T7_F	NlaIII	NA	TAGGTTCA	10720915	6968849	0.650024	5490379	0.212154	3986985	1.37708	0.00897917
XZ33	CUTseq	A36	BC, Invasive carcinoma NST (ductal)	KI7_T	T7_L1	HindIII	NA	TAGGTTCA	8955887	1327658	0.148244	942005	0.290476	505022	1.86528	0.0105797
XZ37	CUTseq	A36	BC, Invasive carcinoma NST (ductal)	KI7_T	T7_L2	HindIII	NA	TAGGTTCA	26352761	3322564	0.12608	2318470	0.302205	694301	3.33929	0.0157105
XZ123	CUTseq	A133	BC, metastasis, axillary lymph-node	KI7_M	M7_F	NlaIII	NA	CTAACGAG	1271636	899578	0.707418	707845	0.213137	756200	0.936055	0.00834382
XZ33	CUTseq	A37	BC, metastasis, axillary lymph-node	KI7_M	M7_L1	HindIII	NA	CTAACGAG	20832608	2396510	0.115036	1630878	0.319478	642774	2.53725	0.0130622
XZ37	CUTseq	A37	BC, metastasis, axillary lymph-node	KI7_M	M7_L2	HindIII	NA	CTAACGAG	17802612	2289725	0.128617	1600189	0.301144	625114	2.55984	0.0177435
XZ123	CUTseq	A114	BC, Invasive carcinoma NST (ductal)	KI8_T	T8_F	NlaIII	NA	CGTGTCGC	218780	144075	0.658538	117794	0.182412	80334	1.4663	0.010249
XZ33	CUTseq	A18	BC, Invasive carcinoma NST (ductal)	KI8_T	T8_L1	HindIII	NA	CGTGTCGC	5709975	875056	0.15325	657178	0.248987	377073	1.74284	0.0153224
XZ37	CUTseq	A18	BC, Invasive carcinoma NST (ductal)	KI8_T	T8_L2	HindIII	NA	CGTGTCGC	1323772	162036	0.122405	122928	0.241354	110435	1.11313	0.0213264
XZ123	CUTseq	A134	BC, Invasive carcinoma NST (ductal)	KI9_T	T9_F	NlaIII	NA	GCTTGGAG	1228857	790905	0.64361	638432	0.192783	268008	2.38214	0.00976807
XZ33	CUTseq	A39	BC, Invasive carcinoma NST (ductal)	KI9_T	T9_L1	HindIII	NA	AGCCAGAG	1154116	98830	0.0856326	70203	0.289659	34001	2.06473	0.0153584
XZ37	CUTseq	A39	BC, Invasive carcinoma NST (ductal)	KI9_T	T9_L2	HindIII	NA	AGCCAGAG	156704	17356	0.110757	13030	0.249251	6513	2.00061	0.0202001
XZ123	CUTseq	A136	BC, metastasis, axillary lymph-node	KI9_M	M9_F	NlaIII	NA	TAGGTGAG	4200878	2633152	0.62681	2165590	0.177567	1915626	1.13049	0.0102307
XZ33	CUTseq	A41	BC, metastasis, axillary lymph-node	KI9_M	M9_L1	HindIII	NA	GAATCCGA	12158822	1291628	0.10623	944239	0.268954	492312	1.91797	0.0165949
XZ37	CUTseq	A41	BC, metastasis, axillary lymph-node	KI9_M	M9_L2	HindIII	NA	GAATCCGA	8238249	855886	0.103892	624601	0.270229	363134	1.72003	0.0213499
XZ123	CUTseq	A137	BC, Invasive carcinoma NST (ductal)	KI10_T	T10_F	NlaIII	NA	GAATCCGA	11657363	7374582	0.632612	5781945	0.215963	4133389	1.39884	0.00959431
XZ33	CUTseq	A42	BC, Invasive carcinoma NST (ductal)	KI10_T	T10_L1	HindIII	NA	ATTCGCGA	6719656	949457	0.141295	675972	0.288044	426258	1.58583	0.0112192
XZ37	CUTseq	A42	BC, Invasive carcinoma NST (ductal)	KI10_T	T10_L2	HindIII	NA	ATTCGCGA	1278711	150018	0.11732	106017	0.293305	46392	2.28524	0.0163955
XZ123	CUTseq	A138	BC, metastasis, axillary lymph-node	KI10_Ma	M10a_F	NlaIII	NA	ATTCGCGA	11324023	7288891	0.643666	5749015	0.211263	4128009	1.39268	0.00963497
XZ33	CUTseq	A43	BC, metastasis, axillary lymph-node	KI10_Ma	M10a_L1	HindIII	NA	TCCGACGA	10433318	1631281	0.156353	1176786	0.278612	584625	2.01289	0.0120612
XZ37	CUTseq	A43	BC, metastasis, axillary lymph-node	KI10_Ma	M10a_L2	HindIII	NA	TCCGACGA	11952559	1501861	0.125652	1061887	0.292953	538986	1.97016	0.0172952
XZ123	CUTseq	A139	BC, metastasis, brain	KI10_Mb	M10b_F	NlaIII	NA	TCCGACGA	9672108	6448125	0.666672	5029163	0.220058	3622004	1.3885	0.00889567
XZ33	CUTseq	A44	BC, metastasis, brain	KI10_Mb	M10b_L1	HindIII	NA	CGGATCGA	8742484	1105415	0.126442	778404	0.295826	454930	1.71104	0.0105902
XZ37	CUTseq	A44	BC, metastasis, brain	KI10_Mb	M10b_L2	HindIII	NA	CGGATCGA	3420829	394071	0.115198	273956	0.304805	203261	1.3478	0.0164142
XZ123	CUTseq	A140	BC, Invasive carcinoma NST (ductal)	KI11_T	T11_F	NlaIII	NA	CGGATCGA	1241955	665676	0.53599	552480	0.170047	541082	1.02107	0.0123745
XZ33	CUTseq	A45	BC, Invasive carcinoma NST (ductal)	KI11_T	T11_L1	HindIII	NA	GAATCATC	8742484	225216	0.0257611	166682	0.259902	102209	1.6308	0.0162416
XZ37	CUTseq	A45	BC, Invasive carcinoma NST (ductal)	KI11_T	T11_L2	HindIII	NA	GAATCATC	1739349	205421	0.118102	151295	0.263488	53962	2.80373	0.0212015
XZ123	CUTseq	A141	BC, metastasis, liver	KI11_M	M11_F	NlaIII	NA	GAATCATC	9027992	5893153	0.652765	4610416	0.217666	3446980	1.33752	0.00828302
XZ33	CUTseq	A46	BC, metastasis, liver	KI11_M	M11_L1	HindIII	NA	ATTCGATC	10188626	1359894	0.133472	939564	0.30909	499497	1.88102	0.00916165
XZ37	CUTseq	A46	BC, metastasis, liver	KI11_M	M11_L2	HindIII	NA	ATTCGATC	13397967	1493051	0.111439	1004302	0.327349	511887	1.96196	0.014088
XZ123	CUTseq	A143	BC, Invasive carcinoma NST (ductal)	KI12_T	T12_F	NlaIII	NA	TCCGAATC	4887260	2668976	0.546109	2168321	0.187583	1903237	1.13928	0.0109806
XZ33	CUTseq	A48	BC, Invasive carcinoma NST (ductal)	KI12_T	T12_L1	HindIII	NA	CGGATATC	5343884	706897	0.132282	528191	0.252803	361262	1.46207	0.0152345
XZ37	CUTseq	A48	BC, Invasive carcinoma NST (ductal)	KI12_T	T12_L2	HindIII	NA	CGGATATC	1394354	161793	0.116034	119151	0.263559	41574	2.866	0.0205796
XZ123	CUTseq	A144	BC, metastasis, skin	KI12_M	M12_F	NlaIII	NA	CGGATATC	174008	123563	0.7101	95813	0.224582	79001	1.21281	0.00704527
XZ33	CUTseq	A49	BC, metastasis, skin	KI12_M	M12_L1	HindIII	NA	GAATCTCG	2943285	323072	0.109766	219082	0.321879	184041	1.1904	0.00838284
XZ37	CUTseq	A49	BC, metastasis, skin	KI12_M	M12_L2	HindIII	NA	GAATCTCG	2027091	222844	0.109933	149234	0.330321	71244	2.09469	0.0132921
XZ123	CUTseq	A97	BC, Invasive carcinoma NST (ductal)	KI13_T	T13_F	NlaIII	NA	CATCACGC	3983374	2697730	0.677247	2129983	0.210454	1754855	1.21377	0.00808181
XZ33	CUTseq	A1	BC, Invasive carcinoma NST (ductal)	KI13_T	T13_L1	HindIII	NA	CATCACGC	18737988	3015570	0.160934	2173947	0.279093	690434	3.14867	0.0119366
XZ37	CUTseq	A1	BC, Invasive carcinoma NST (ductal)	KI13_T	T13_L2	HindIII	NA	CATCACGC	57781024	7417978	0.128381	5295381	0.286142	763968	6.93142	0.0167758
XZ31	CUTseq	A2	BC, Invasive carcinoma NST (ductal)	KI13_T	T13_S2	HindIII	NA	GTCGTCGC	6318889	1386017	0.219345	1079865	0.220886	785310	1.37508	0.0192384
XZ31	CUTseq	A3	BC, Invasive carcinoma NST (ductal)	KI13_T	T13_S3	HindIII	NA	ACGACCGC	9789820	2066000	0.211036	1654553	0.199152	1108913	1.49205	0.0163622
XZ31	CUTseq	A4	BC, Invasive carcinoma NST (ductal)	KI13_T	T13_S4	HindIII	NA	TGATGCGC	9893816	1952799	0.197376	1547723	0.207434	1029534	1.50332	0.0138688
XZ31	CUTseq	A5	BC, Invasive carcinoma NST (ductal)	KI13_T	T13_S5	HindIII	NA	CATCAATC	13062540	2429014	0.185953	1904110	0.216098	1223053	1.55685	0.0144124
XZ31	CUTseq	A6	BC, Invasive carcinoma NST (ductal)	KI13_T	T13_S6	HindIII	NA	GTCGTATC	3488952	684148	0.19609	541517	0.20848	444635	1.21789	0.0152753
XZ123	CUTseq	A98	BC, metastasis, lung	KI13_Ma	M13a_F	NlaIII	NA	GTCGTCGC	6907803	4906868	0.710337	3823345	0.220818	2791796	1.36949	0.00750765
XZ33	CUTseq	A2	BC, metastasis, lung	KI13_Ma	M13a_L1	HindIII	NA	GTCGTCGC	42570107	5837907	0.137136	3948811	0.323591	753485	5.24073	0.00871162
XZ37	CUTseq	A2	BC, metastasis, lund	KI13_Ma	M13a_L2	HindIII	NA	GTCGTCGC	71468049	7918104	0.110792	5717895	0.277871	2010551	2.84394	0.0138576
XZ31	CUTseq	A7	BC, metastasis, lung	KI13_Ma	M13a_S2	HindIII	NA	ACGACATC	52346744	8637755	0.16501	6606062	0.235211	1481411	4.4593	0.0123233
XZ31	CUTseq	A8	BC, metastasis, lung	KI13_Ma	M13a_S3	HindIII	NA	TGATGATC	13800313	2246252	0.162768	1731415	0.229198	1073042	1.61356	0.0116395
XZ31	CUTseq	A9	BC, metastasis, lung	KI13_Ma	M13a_S4	HindIII	NA	CATCATCC	33662284	6078927	0.180586	4673723	0.23116	2025098	2.3079	0.0124604
XZ31	CUTseq	A10	BC, metastasis, lung	KI13_Ma	M13a_S5	HindIII	NA	GTCGTTCC	23392910	4251852	0.181758	3260021	0.23327	1616502	2.01671	0.013017
XZ31	CUTseq	A11	BC, metastasis, lung	KI13_Ma	M13a_S6	HindIII	NA	ACGACTCC	33237288	6156424	0.185226	4725218	0.232474	2166813	2.18072	0.0146423
XZ123	CUTseq	A99	BC, metastasis, liver	KI13_Mb	M13b_F	NlaIII	NA	ACGACCGC	10090540	6359518	0.630246	5085068	0.2004	3479390	1.46148	0.00870212
XZ33	CUTseq	A3	BC, metastasis, liver	KI13_Mb	M13b_L1	HindIII	NA	ACGACCGC	13776141	1937760	0.140661	1350763	0.302926	614054	2.19975	0.00942669
XZ37	CUTseq	A3	BC, metastasis, liver	KI13_Mb	M13b_L2	HindIII	NA	ACGACCGC	28494922	3421270	0.120066	2365768	0.308512	1286121	1.83946	0.014217
XZ31	CUTseq	A13	BC, metastasis, liver	KI13_Mb	M13b_S2	HindIII	NA	CATCAGAA	1351768	642304	0.475158	499774	0.221904	385045	1.29796	0.0133124
XZ31	CUTseq	A14	BC, metastasis, liver	KI13_Mb	M13b_S3	HindIII	NA	GTCGTGAA	1775293	348282	0.196183	269575	0.225986	210979	1.27773	0.0160293
XZ31	CUTseq	A16	BC, metastasis, liver	KI13_Mb	M13b_S4	HindIII	NA	TGATGGAA	6904750	1314116	0.190321	1040646	0.208102	766864	1.35702	0.0123733
XZ31	CUTseq	A17	BC, metastasis, liver	KI13_Mb	M13b_S5	HindIII	NA	TCACACGC	6722774	1174446	0.174697	908989	0.226027	689173	1.31896	0.0132619
XZ123	CUTseq	A100	BC, Invasive carcinoma NST (ductal)	KI14_T	T14_F	NlaIII	NA	TGATGCGC	1950915	1157476	0.593299	930726	0.1959	808268	1.15151	0.00941432
XZ33	CUTseq	A4	BC, Invasive carcinoma NST (ductal)	KI14_T	T14_L1	HindIII	NA	TGATGCGC	22534694	3195424	0.1418	2225106	0.303659	708311	3.14143	0.00920603
XZ37	CUTseq	A4	BC, Invasive carcinoma NST (ductal)	KI14_T	T14_L2	HindIII	NA	TGATGCGC	82776325	9755666	0.117856	6674115	0.315873	2374562	2.81067	0.0138395
XZ31	CUTseq	A19	BC, Invasive carcinoma NST (ductal)	KI14_T	T14_S2	HindIII	NA	GACACCGC	3831611	603468	0.157497	454698	0.246525	332564	1.36725	0.01402
XZ31	CUTseq	A20	BC, Invasive carcinoma NST (ductal)	KI14_T	T14_S3	HindIII	NA	ATGTGCGC	7824626	1369403	0.175012	1064122	0.22293	547683	1.94295	0.0125441
XZ31	CUTseq	A21	BC, Invasive carcinoma NST (ductal)	KI14_T	T14_S4	HindIII	NA	TCACATCA	8461940	1423830	0.168263	1098245	0.228668	561775	1.95496	0.0129881
XZ31	CUTseq	A22	BC, Invasive carcinoma NST (ductal)	KI14_T	T14_S5	HindIII	NA	CGTGTTCA	12909800	2239393	0.173465	1733194	0.226043	680299	2.54769	0.0124713
XZ31	CUTseq	A23	BC, Invasive carcinoma NST (ductal)	KI14_T	T14_S6	HindIII	NA	GACACTCA	7748526	1323682	0.17083	1026136	0.224787	546687	1.87701	0.0134573
XZ31	CUTseq	A24	BC, Invasive carcinoma NST (ductal)	KI14_T	T14_S7	HindIII	NA	ATGTGTCA	23641785	4421717	0.18703	3470291	0.215171	770525	4.5038	0.0128477
XZ123	CUTseq	A101	BC, metastasis, colon	KI14_Ma	M14a_F	NlaIII	NA	CATCAATC	3423877	2031280	0.593269	1678261	0.173791	1403636	1.19565	0.0104198
XZ33	CUTseq	A5	BC, metastasis, colon	KI14_Ma	M14a_L1	HindIII	NA	CATCAATC	15548170	2372951	0.152619	1696572	0.285037	665202	2.55046	0.0111614
XZ37	CUTseq	A5	BC, metastasis, colon	KI14_Ma	M14a_L2	HindIII	NA	CATCAATC	32887798	3960223	0.120416	2773641	0.299625	1500871	1.84802	0.0163502
XZ31	CUTseq	A25	BC, metastasis, colon	KI14_Ma	M14a_S2	HindIII	NA	TCACAGAG	11625584	1983577	0.170622	1513633	0.236917	647361	2.33816	0.0169098
XZ31	CUTseq	A27	BC, metastasis, colon	KI14_Ma	M14a_S3	HindIII	NA	GACACGAG	19502127	1960498	0.100527	1403549	0.284085	632844	2.21784	0.0172772
XZ31	CUTseq	A28	BC, metastasis, colon	KI14_Ma	M14a_S4	HindIII	NA	ATGTGGAG	2079255	400755	0.19274	318027	0.20643	253217	1.25595	0.0148022
XZ31	CUTseq	A29	BC, metastasis, colon	KI14_Ma	M14a_S5	HindIII	NA	CTAACCGC	2401581	468506	0.195082	369787	0.21071	282436	1.30928	0.0155363
XZ31	CUTseq	A30	BC, metastasis, colon	KI14_Ma	M14a_S6	HindIII	NA	GCTTGCGC	2097047	376257	0.179422	293184	0.220788	231102	1.26863	0.0155544
XZ123	CUTseq	A102	BC, metastasis, axillary lymph-node	KI14_Mb	M14b_F	NlaIII	NA	GTCGTATC	7605164	5357300	0.704429	4138138	0.22757	2919943	1.4172	0.00695989
XZ33	CUTseq	A6	BC, metastasis, axillary lymph-node	KI14_Mb	M14b_L1	HindIII	NA	GTCGTATC	13440902	1940523	0.144374	1353079	0.302725	570948	2.36988	0.00918051
XZ37	CUTseq	A6	BC, metastasis, axillary lymph-node	KI14_Mb	M14b_L2	HindIII	NA	GTCGTATC	35886191	4260101	0.118711	2919754	0.314628	1381057	2.11414	0.0140136
XZ31	CUTseq	A32	BC, metastasis, axillary lymph-node	KI14_Mb	M14b_S2	HindIII	NA	TAGGTCGC	41533462	7996134	0.192523	6280704	0.214532	791789	7.9323	0.0130176
XZ31	CUTseq	A33	BC, metastasis, axillary lymph-node	KI14_Mb	M14b_S3	HindIII	NA	CTAACTCA	34014222	5872003	0.172634	4516538	0.230835	784030	5.76067	0.012776
XZ31	CUTseq	A34	BC, metastasis, axillary lymph-node	KI14_Mb	M14b_S4	HindIII	NA	GCTTGTCA	46048825	8108206	0.176078	6271468	0.226528	793044	7.9081	0.0124856
(1) See Supplementary Data 1
(2) See Supplementary Table 2

## Sheet: High-throughput CUTseq
Sequencing statistics for data shown in Fig. 4b-f
Library ID	Method	CUTseq adapter (1)	Sample	Enzyme	gDNA input (ng)	Barcode	Mapped reads	Reads mapped with quality>30	Fraction of reads with quality>30	Reads after UMI filtering	Duplicate fraction	Restriction sites sequenced	Mean UMIs per cut site	Error rate
XZ205	CUTseq	A1	HeLa	HindIII	5	CATCACGC	833722	340406	0.408297	308345	0.0941846	188509	1.6357	0.0163109
XZ205	CUTseq	A2	HeLa	HindIII	5	GTCGTCGC	187740	77601	0.413343	73836	0.0485174	60540	1.21962	0.0193515
XZ205	CUTseq	A3	HeLa	HindIII	5	ACGACCGC	1434030	609392	0.424951	548911	0.0992481	276297	1.98667	0.0164911
XZ205	CUTseq	A4	HeLa	HindIII	5	TGATGCGC	2119508	909024	0.428884	806076	0.113251	347907	2.31693	0.0155412
XZ205	CUTseq	A5	HeLa	HindIII	5	CATCAATC	1696430	723367	0.426405	652460	0.0980235	310198	2.10337	0.0157575
XZ205	CUTseq	A6	HeLa	HindIII	5	GTCGTATC	703244	298302	0.42418	279124	0.0642906	175279	1.59246	0.0176324
XZ205	CUTseq	A7	HeLa	HindIII	5	ACGACATC	2269374	966473	0.425876	873139	0.0965718	362985	2.40544	0.0157515
XZ205	CUTseq	A8	HeLa	HindIII	5	TGATGATC	2615554	1113978	0.425905	993466	0.108182	387650	2.56279	0.0153679
XZ205	CUTseq	A9	HeLa	HindIII	5	CATCATCC	1624504	693425	0.426853	631749	0.088944	306584	2.06061	0.0160874
XZ205	CUTseq	A10	HeLa	HindIII	5	GTCGTTCC	561910	238892	0.425143	222544	0.0684326	149244	1.49114	0.0171835
XZ205	CUTseq	A11	HeLa	HindIII	5	ACGACTCC	1004766	428569	0.426536	399361	0.0681524	225878	1.76804	0.0172904
XZ205	CUTseq	A12	HeLa	HindIII	5	TGATGTCC	1643860	702780	0.427518	644242	0.0832949	307164	2.09739	0.0164804
XZ205	CUTseq	A13	HeLa	HindIII	5	CATCAGAA	1987958	845663	0.425393	756904	0.104958	334390	2.26354	0.0160034
XZ205	CUTseq	A14	HeLa	HindIII	5	GTCGTGAA	245928	103787	0.422022	97084	0.0645842	77066	1.25975	0.0176759
XZ205	CUTseq	A15	HeLa	HindIII	5	ACGACGAA	2265654	965940	0.42634	864492	0.105025	361687	2.39017	0.0155036
XZ205	CUTseq	A16	HeLa	HindIII	5	TGATGGAA	2196492	936641	0.426426	843694	0.0992344	356333	2.36771	0.0156347
XZ205	CUTseq	A17	HeLa	HindIII	5	TCACACGC	2436164	1038594	0.426324	926328	0.108094	373927	2.4773	0.0157868
XZ205	CUTseq	A18	HeLa	HindIII	5	CGTGTCGC	1498382	637945	0.425756	580183	0.0905439	285656	2.03105	0.0166859
XZ205	CUTseq	A19	HeLa	HindIII	5	GACACCGC	2044342	871194	0.426149	788072	0.0954116	344184	2.28968	0.016783
XZ205	CUTseq	A20	HeLa	HindIII	5	ATGTGCGC	1658218	707713	0.426791	634257	0.103793	301864	2.10113	0.0157854
XZ205	CUTseq	A21	HeLa	HindIII	5	TCACATCA	1903318	810495	0.425833	725706	0.104614	328594	2.20852	0.0156795
XZ205	CUTseq	A22	HeLa	HindIII	5	CGTGTTCA	1561582	665004	0.425853	602632	0.0937919	295074	2.04231	0.0161268
XZ205	CUTseq	A23	HeLa	HindIII	5	GACACTCA	2095826	895984	0.427509	804315	0.102311	347303	2.31589	0.0158582
XZ205	CUTseq	A24	HeLa	HindIII	5	ATGTGTCA	2460714	1046876	0.425436	935987	0.105924	376628	2.48518	0.0160426
XZ205	CUTseq	A25	HeLa	HindIII	5	TCACAGAG	1061312	435666	0.410498	398018	0.0864148	225267	1.76687	0.0170525
XZ205	CUTseq	A26	HeLa	HindIII	5	CGTGTGAG	1259608	533647	0.423661	485383	0.0904418	258379	1.87857	0.0159226
XZ205	CUTseq	A27	HeLa	HindIII	5	GACACGAG	2183636	931878	0.426755	820110	0.119938	358955	2.28472	0.0157263
XZ205	CUTseq	A28	HeLa	HindIII	5	ATGTGGAG	671988	279108	0.415347	256464	0.0811299	163507	1.56852	0.016788
XZ205	CUTseq	A29	HeLa	HindIII	5	CTAACCGC	1537678	656566	0.426985	597227	0.0903778	291063	2.05188	0.0165082
XZ205	CUTseq	A30	HeLa	HindIII	5	GCTTGCGC	1520812	647871	0.426003	571683	0.117597	285226	2.00432	0.0168251
XZ205	CUTseq	A31	HeLa	HindIII	5	AGCCACGC	1190938	506089	0.42495	452334	0.106216	242351	1.86644	0.0160369
XZ205	CUTseq	A32	HeLa	HindIII	5	TAGGTCGC	2386878	1019516	0.427134	918024	0.0995492	369281	2.48598	0.0163469
XZ205	CUTseq	A33	HeLa	HindIII	5	CTAACTCA	1675562	714411	0.426371	650194	0.089888	303507	2.14227	0.016298
XZ205	CUTseq	A34	HeLa	HindIII	5	GCTTGTCA	1876538	799015	0.425792	718914	0.10025	325166	2.21091	0.0162428
XZ205	CUTseq	A35	HeLa	HindIII	5	AGCCATCA	1755372	749244	0.426829	673549	0.101029	314945	2.13862	0.0158697
XZ205	CUTseq	A36	HeLa	HindIII	5	TAGGTTCA	1153452	489554	0.424425	447538	0.0858251	244131	1.83319	0.0162351
XZ205	CUTseq	A37	HeLa	HindIII	5	CTAACGAG	1922248	824704	0.429031	738357	0.104701	339174	2.17693	0.0158529
XZ205	CUTseq	A38	HeLa	HindIII	5	GCTTGGAG	1326322	563862	0.425132	517153	0.0828376	264095	1.95821	0.0170775
XZ205	CUTseq	A39	HeLa	HindIII	5	AGCCAGAG	1824230	775220	0.424957	701869	0.0946196	323348	2.17063	0.0175026
XZ205	CUTseq	A40	HeLa	HindIII	5	TAGGTGAG	2730472	1151909	0.421872	1044232	0.093477	397274	2.62849	0.0159479
XZ205	CUTseq	A41	HeLa	HindIII	5	GAATCCGA	1912016	817424	0.427519	732983	0.103301	332693	2.20318	0.0160263
XZ205	CUTseq	A42	HeLa	HindIII	5	ATTCGCGA	1424500	604372	0.42427	551462	0.0875454	277134	1.98987	0.0171386
XZ205	CUTseq	A43	HeLa	HindIII	5	TCCGACGA	1687562	719190	0.426171	653898	0.0907855	308018	2.12292	0.0155117
XZ205	CUTseq	A44	HeLa	HindIII	5	CGGATCGA	1322276	557211	0.421403	512747	0.0797974	261454	1.96114	0.017196
XZ205	CUTseq	A45	HeLa	HindIII	5	GAATCATC	2002276	851612	0.425322	769124	0.096861	342471	2.24581	0.0160532
XZ205	CUTseq	A46	HeLa	HindIII	5	ATTCGATC	2317256	991116	0.427711	888073	0.103967	364091	2.43915	0.0155837
XZ205	CUTseq	A47	HeLa	HindIII	5	TCCGAATC	1456000	622027	0.427216	570056	0.083551	287884	1.98016	0.016358
XZ205	CUTseq	A48	HeLa	HindIII	5	CGGATATC	1958904	833297	0.425389	760383	0.0875006	337731	2.25145	0.0160173
XZ205	CUTseq	A49	HeLa	HindIII	5	GAATCTCG	1918952	815960	0.425211	752199	0.0781423	330979	2.27265	0.0172405
XZ205	CUTseq	A50	HeLa	HindIII	5	ATTCGTCG	1017730	428408	0.420945	397797	0.0714529	219921	1.80882	0.0176635
XZ205	CUTseq	A51	HeLa	HindIII	5	TCCGATCG	130654	51185	0.39176	47683	0.0684185	40820	1.16813	0.0161301
XZ205	CUTseq	A52	HeLa	HindIII	5	CGGATTCG	1532780	645785	0.421316	598758	0.0728214	288389	2.07622	0.0167446
XZ205	CUTseq	A53	HeLa	HindIII	5	GAATCGAT	2042658	869894	0.425864	806344	0.0730549	345171	2.33607	0.0161222
XZ205	CUTseq	A54	HeLa	HindIII	5	ATTCGGAT	2050362	867738	0.423212	805330	0.0719203	341176	2.36045	0.0158017
XZ205	CUTseq	A55	HeLa	HindIII	5	TCCGAGAT	3228278	1394989	0.432116	1244175	0.108111	445554	2.79242	0.0155653
XZ205	CUTseq	A56	HeLa	HindIII	5	CGGATGAT	1745570	741717	0.424914	685569	0.0757	314862	2.17736	0.0159626
XZ205	CUTseq	A57	HeLa	HindIII	5	AGCGTCGA	24088	3093	0.128404	3031	0.0200453	1970	1.53858	0.0240164
XZ205	CUTseq	A58	HeLa	HindIII	5	TAGACCGA	2334202	990451	0.424321	913868	0.0773213	363703	2.51268	0.0163153
XZ205	CUTseq	A59	HeLa	HindIII	5	CTATGCGA	303076	125992	0.415711	116555	0.0749016	88989	1.30977	0.0159204
XZ205	CUTseq	A60	HeLa	HindIII	5	GCTCACGA	867396	366936	0.423032	339031	0.0760487	200455	1.69131	0.0170891
XZ205	CUTseq	A61	HeLa	HindIII	5	AGCGTATC	353340	147349	0.417018	138696	0.0587245	103069	1.34566	0.016508
XZ205	CUTseq	A62	HeLa	HindIII	5	TAGACATC	2097424	887164	0.422978	803858	0.0939015	347020	2.31646	0.0156733
XZ205	CUTseq	A63	HeLa	HindIII	5	CTATGATC	1735816	740836	0.426794	683379	0.077557	314966	2.16969	0.0154974
XZ205	CUTseq	A64	HeLa	HindIII	5	GCTCAATC	2212968	944411	0.426762	872516	0.0761268	357488	2.44069	0.0165098
XZ205	CUTseq	A65	HeLa	HindIII	5	AGCGTTCG	2127892	906206	0.42587	825660	0.0888827	346197	2.38494	0.016322
XZ205	CUTseq	A66	HeLa	HindIII	5	TAGACTCG	1518424	645874	0.425358	595681	0.0777133	282440	2.10905	0.0170366
XZ205	CUTseq	A67	HeLa	HindIII	5	CTATGTCG	1143050	483088	0.422631	448584	0.0714238	238954	1.87728	0.0167897
XZ205	CUTseq	A68	HeLa	HindIII	5	GCTCATCG	869326	366475	0.421562	344287	0.0605444	202258	1.70222	0.0178021
XZ205	CUTseq	A69	HeLa	HindIII	5	AGCGTGAT	1300868	550499	0.423178	513068	0.0679947	261891	1.95909	0.0158469
XZ205	CUTseq	A70	HeLa	HindIII	5	TAGACGAT	87856	24460	0.27841	22881	0.0645544	19168	1.19371	0.0167179
XZ205	CUTseq	A71	HeLa	HindIII	5	CTATGGAT	23058	3815	0.165452	3614	0.0526868	2511	1.43927	0.0183739
XZ205	CUTseq	A72	HeLa	HindIII	5	GCTCAGAT	2437746	1036531	0.425201	963049	0.0708922	380054	2.53398	0.0163426
XZ205	CUTseq	A73	HeLa	HindIII	5	ACTGACGA	845698	348283	0.411829	315100	0.095276	189779	1.66035	0.0155546
XZ205	CUTseq	A74	HeLa	HindIII	5	TGCATCGA	1667550	708139	0.424658	648504	0.0842137	301525	2.15075	0.016685
XZ205	CUTseq	A75	HeLa	HindIII	5	CAGTCCGA	1892338	805514	0.425671	742055	0.0787808	329567	2.25161	0.016408
XZ205	CUTseq	A76	HeLa	HindIII	5	GTACGCGA	2107138	892974	0.423785	808024	0.0951315	347680	2.32405	0.0160151
XZ205	CUTseq	A77	HeLa	HindIII	5	ACTGAATC	1546268	655275	0.423778	601493	0.0820755	295140	2.03799	0.0164401
XZ205	CUTseq	A78	HeLa	HindIII	5	TGCATATC	76816	23408	0.304728	22038	0.058527	17990	1.22501	0.0170316
XZ205	CUTseq	A79	HeLa	HindIII	5	CAGTCATC	2289908	973843	0.425276	890248	0.0858403	362401	2.45653	0.016146
XZ205	CUTseq	A80	HeLa	HindIII	5	GTACGATC	2281398	970082	0.425214	879132	0.093755	360054	2.44167	0.015391
XZ205	CUTseq	A81	HeLa	HindIII	5	ACTGATCG	1075318	454295	0.422475	416836	0.0824552	227869	1.82928	0.0156945
XZ205	CUTseq	A82	HeLa	HindIII	5	TGCATTCG	2320366	990306	0.426789	901419	0.0897571	366283	2.46099	0.0159686
XZ205	CUTseq	A83	HeLa	HindIII	5	CAGTCTCG	975022	414116	0.424725	385782	0.0684204	217800	1.77127	0.0169213
XZ205	CUTseq	A84	HeLa	HindIII	5	GTACGTCG	1993660	837897	0.420281	772129	0.0784917	332290	2.32366	0.0165094
XZ205	CUTseq	A85	HeLa	HindIII	5	ACTGAGAT	2866848	1198339	0.417999	1094121	0.0869687	409510	2.67178	0.0155404
XZ205	CUTseq	A86	HeLa	HindIII	5	TGCATGAT	2398106	1010861	0.421525	923776	0.0861493	372734	2.47838	0.0157001
XZ205	CUTseq	A87	HeLa	HindIII	5	CAGTCGAT	876608	371045	0.423274	349258	0.0587179	204243	1.71001	0.0172441
XZ205	CUTseq	A88	HeLa	HindIII	5	GTACGGAT	397714	160228	0.402872	150417	0.0612315	107679	1.3969	0.0158812
XZ205	CUTseq	A89	HeLa	HindIII	5	TGTACCGA	401116	158228	0.394469	147330	0.0688753	105334	1.39869	0.0172202
XZ205	CUTseq	A90	HeLa	HindIII	5	CACTGCGA	2757220	1167222	0.423333	1048369	0.101826	398802	2.6288	0.0155653
XZ205	CUTseq	A91	HeLa	HindIII	5	GTGCACGA	1518374	632026	0.416252	575695	0.0891277	283294	2.03215	0.0156731
XZ205	CUTseq	A92	HeLa	HindIII	5	ACAGTCGA	2245584	939595	0.418419	861717	0.0828846	354215	2.43275	0.0166671
XZ205	CUTseq	A93	HeLa	HindIII	5	TGTACATC	2347946	1001720	0.426637	906816	0.094741	368176	2.463	0.0153136
XZ205	CUTseq	A94	HeLa	HindIII	5	CACTGATC	2248724	958540	0.42626	864553	0.0980522	360523	2.39805	0.0153293
XZ205	CUTseq	A95	HeLa	HindIII	5	GTGCAATC	170050	68114	0.400553	62271	0.0857827	52102	1.19517	0.0156861
XZ205	CUTseq	A96	HeLa	HindIII	5	ACAGTATC	3243114	1330284	0.410187	1219970	0.0829251	431417	2.82782	0.016725
(1) See Supplementary Data 1
