# Supplementary material for: CUTseq is a versatile method for preparing multiplexed DNA sequencing libraries from low-input samples
Source: Nat Commun. 2019 Oct 18;10:4732. doi: 10.1038/s41467-019-12570-2 (PMC6802095; doi:10.1038/s41467-019-12570-2)
Supplement: Supplementary file 6 — Supplementary Software [file 41467_2019_12570_MOESM6_ESM.zip]

Archive with 996 entries (969 files):
- fiji_macro_for_counting_cells/
- fiji_macro_for_counting_cells/Counting_cells.ijm
- __MACOSX/
- __MACOSX/fiji_macro_for_counting_cells/
- __MACOSX/fiji_macro_for_counting_cells/._Counting_cells.ijm
- fiji_macro_for_counting_cells/Icon
- __MACOSX/fiji_macro_for_counting_cells/._Icon
- fiji_macro_for_counting_cells/README_macro_fiji
- __MACOSX/fiji_macro_for_counting_cells/._README_macro_fiji
- __MACOSX/._fiji_macro_for_counting_cells
- in_silico_genome_digestion/
- in_silico_genome_digestion/cosmic_exons_padded_wochr.fa
- __MACOSX/in_silico_genome_digestion/
- __MACOSX/in_silico_genome_digestion/._cosmic_exons_padded_wochr.fa
- in_silico_genome_digestion/Cutsite_genecounts.py
- __MACOSX/in_silico_genome_digestion/._Cutsite_genecounts.py
- in_silico_genome_digestion/Icon
- __MACOSX/in_silico_genome_digestion/._Icon
- in_silico_genome_digestion/readDistances.py
- __MACOSX/in_silico_genome_digestion/._readDistances.py
- in_silico_genome_digestion/readme.txt
- __MACOSX/in_silico_genome_digestion/._readme.txt
- in_silico_genome_digestion/RecognitionSites_distributionOfDistances.py
- __MACOSX/in_silico_genome_digestion/._RecognitionSites_distributionOfDistances.py
- __MACOSX/._in_silico_genome_digestion
- sequencing_reads_processing_pipeline/
- sequencing_reads_processing_pipeline/bin/
- sequencing_reads_processing_pipeline/bin/Icon
- __MACOSX/sequencing_reads_processing_pipeline/
- __MACOSX/sequencing_reads_processing_pipeline/bin/
- __MACOSX/sequencing_reads_processing_pipeline/bin/._Icon
- sequencing_reads_processing_pipeline/bin/main.sh
- __MACOSX/sequencing_reads_processing_pipeline/bin/._main.sh
- sequencing_reads_processing_pipeline/bin/module/
- sequencing_reads_processing_pipeline/bin/module/.ipynb_checkpoints/
- sequencing_reads_processing_pipeline/bin/module/.ipynb_checkpoints/Icon
- __MACOSX/sequencing_reads_processing_pipeline/bin/module/
- __MACOSX/sequencing_reads_processing_pipeline/bin/module/.ipynb_checkpoints/
- __MACOSX/sequencing_reads_processing_pipeline/bin/module/.ipynb_checkpoints/._Icon
- sequencing_reads_processing_pipeline/bin/module/.ipynb_checkpoints/SVD-checkpoint.ipynb
- __MACOSX/sequencing_reads_processing_pipeline/bin/module/.ipynb_checkpoints/._SVD-checkpoint.ipynb
- __MACOSX/sequencing_reads_processing_pipeline/bin/module/._.ipynb_checkpoints
- sequencing_reads_processing_pipeline/bin/module/auxilium.sh
- __MACOSX/sequencing_reads_processing_pipeline/bin/module/._auxilium.sh
- sequencing_reads_processing_pipeline/bin/module/change_name.sh
- __MACOSX/sequencing_reads_processing_pipeline/bin/module/._change_name.sh
- sequencing_reads_processing_pipeline/bin/module/compare_DSB_segmentation.sh
- __MACOSX/sequencing_reads_processing_pipeline/bin/module/._compare_DSB_segmentation.sh
- sequencing_reads_processing_pipeline/bin/module/count_prefix.sh
- __MACOSX/sequencing_reads_processing_pipeline/bin/module/._count_prefix.sh
- sequencing_reads_processing_pipeline/bin/module/count_proper-reads.sh
- __MACOSX/sequencing_reads_processing_pipeline/bin/module/._count_proper-reads.sh
- sequencing_reads_processing_pipeline/bin/module/count_unique_loc.sh
- __MACOSX/sequencing_reads_processing_pipeline/bin/module/._count_unique_loc.sh
- sequencing_reads_processing_pipeline/bin/module/coverage_and_depth.sh
- __MACOSX/sequencing_reads_processing_pipeline/bin/module/._coverage_and_depth.sh
- sequencing_reads_processing_pipeline/bin/module/coverage_calculation.sh
- __MACOSX/sequencing_reads_processing_pipeline/bin/module/._coverage_calculation.sh
- sequencing_reads_processing_pipeline/bin/module/create_data_matrix.sh
- __MACOSX/sequencing_reads_processing_pipeline/bin/module/._create_data_matrix.sh
- sequencing_reads_processing_pipeline/bin/module/cutseq-visibilityVStranscriptome.R
- __MACOSX/sequencing_reads_processing_pipeline/bin/module/._cutseq-visibilityVStranscriptome.R
- sequencing_reads_processing_pipeline/bin/module/cutseqVisibility_VS_transcriptome.sh
- __MACOSX/sequencing_reads_processing_pipeline/bin/module/._cutseqVisibility_VS_transcriptome.sh
- sequencing_reads_processing_pipeline/bin/module/DSB_segmentation.sh
- __MACOSX/sequencing_reads_processing_pipeline/bin/module/._DSB_segmentation.sh
- sequencing_reads_processing_pipeline/bin/module/EDA_compare2.sh
- __MACOSX/sequencing_reads_processing_pipeline/bin/module/._EDA_compare2.sh
- sequencing_reads_processing_pipeline/bin/module/EDA_compare2_tss.sh
- __MACOSX/sequencing_reads_processing_pipeline/bin/module/._EDA_compare2_tss.sh
- sequencing_reads_processing_pipeline/bin/module/EDA_down_sample.sh
- __MACOSX/sequencing_reads_processing_pipeline/bin/module/._EDA_down_sample.sh
- sequencing_reads_processing_pipeline/bin/module/EDA_local_descriptor.sh
- __MACOSX/sequencing_reads_processing_pipeline/bin/module/._EDA_local_descriptor.sh
- sequencing_reads_processing_pipeline/bin/module/EDA_mean_descriptor.sh
- __MACOSX/sequencing_reads_processing_pipeline/bin/module/._EDA_mean_descriptor.sh
- sequencing_reads_processing_pipeline/bin/module/EDA_noise_fitting.sh
- __MACOSX/sequencing_reads_processing_pipeline/bin/module/._EDA_noise_fitting.sh
- sequencing_reads_processing_pipeline/bin/module/EDA_noise_global.sh
- __MACOSX/sequencing_reads_processing_pipeline/bin/module/._EDA_noise_global.sh
- sequencing_reads_processing_pipeline/bin/module/EDA_noise_local.sh
- __MACOSX/sequencing_reads_processing_pipeline/bin/module/._EDA_noise_local.sh
- sequencing_reads_processing_pipeline/bin/module/EDA_noise_tss.sh
- __MACOSX/sequencing_reads_processing_pipeline/bin/module/._EDA_noise_tss.sh
- sequencing_reads_processing_pipeline/bin/module/EDA_pam50.sh
- __MACOSX/sequencing_reads_processing_pipeline/bin/module/._EDA_pam50.sh
- sequencing_reads_processing_pipeline/bin/module/EDA_tss.sh
- __MACOSX/sequencing_reads_processing_pipeline/bin/module/._EDA_tss.sh
- sequencing_reads_processing_pipeline/bin/module/encode_correlation.sh
- __MACOSX/sequencing_reads_processing_pipeline/bin/module/._encode_correlation.sh
- sequencing_reads_processing_pipeline/bin/module/filter.blacklist.sh
- __MACOSX/sequencing_reads_processing_pipeline/bin/module/._filter.blacklist.sh
- sequencing_reads_processing_pipeline/bin/module/filter.centromere-telomere.sh
- __MACOSX/sequencing_reads_processing_pipeline/bin/module/._filter.centromere-telomere.sh
- sequencing_reads_processing_pipeline/bin/module/find_closest.py
- __MACOSX/sequencing_reads_processing_pipeline/bin/module/._find_closest.py
- sequencing_reads_processing_pipeline/bin/module/GC-normalization.sh
- __MACOSX/sequencing_reads_processing_pipeline/bin/module/._GC-normalization.sh
- sequencing_reads_processing_pipeline/bin/module/Icon
- __MACOSX/sequencing_reads_processing_pipeline/bin/module/._Icon
- sequencing_reads_processing_pipeline/bin/module/iterate_mapping.sh
- __MACOSX/sequencing_reads_processing_pipeline/bin/module/._iterate_mapping.sh
- sequencing_reads_processing_pipeline/bin/module/KL_divergence.py
- __MACOSX/sequencing_reads_processing_pipeline/bin/module/._KL_divergence.py
- sequencing_reads_processing_pipeline/bin/module/main_aux.sh
- __MACOSX/sequencing_reads_processing_pipeline/bin/module/._main_aux.sh
- sequencing_reads_processing_pipeline/bin/module/make_summary.sh
- __MACOSX/sequencing_reads_processing_pipeline/bin/module/._make_summary.sh
- sequencing_reads_processing_pipeline/bin/module/mappability.sh
- __MACOSX/sequencing_reads_processing_pipeline/bin/module/._mappability.sh
- sequencing_reads_processing_pipeline/bin/module/merge_bamfiles_dedup.sh
- __MACOSX/sequencing_reads_processing_pipeline/bin/module/._merge_bamfiles_dedup.sh
- sequencing_reads_processing_pipeline/bin/module/name_substitution.sh
- __MACOSX/sequencing_reads_processing_pipeline/bin/module/._name_substitution.sh
- sequencing_reads_processing_pipeline/bin/module/parallel_scan.sh
- __MACOSX/sequencing_reads_processing_pipeline/bin/module/._parallel_scan.sh
- sequencing_reads_processing_pipeline/bin/module/pattern_filtering.sh
- __MACOSX/sequencing_reads_processing_pipeline/bin/module/._pattern_filtering.sh
- sequencing_reads_processing_pipeline/bin/module/plot_distro.py
- __MACOSX/sequencing_reads_processing_pipeline/bin/module/._plot_distro.py
- sequencing_reads_processing_pipeline/bin/module/prepare_fastq.sh
- __MACOSX/sequencing_reads_processing_pipeline/bin/module/._prepare_fastq.sh
- sequencing_reads_processing_pipeline/bin/module/prepare_files.sh
- __MACOSX/sequencing_reads_processing_pipeline/bin/module/._prepare_files.sh
- sequencing_reads_processing_pipeline/bin/module/quality_control.sh
- __MACOSX/sequencing_reads_processing_pipeline/bin/module/._quality_control.sh
- sequencing_reads_processing_pipeline/bin/module/sizes
- __MACOSX/sequencing_reads_processing_pipeline/bin/module/._sizes
- sequencing_reads_processing_pipeline/bin/module/summary.sh
- __MACOSX/sequencing_reads_processing_pipeline/bin/module/._summary.sh
- sequencing_reads_processing_pipeline/bin/module/SVD.ipynb
- __MACOSX/sequencing_reads_processing_pipeline/bin/module/._SVD.ipynb
- sequencing_reads_processing_pipeline/bin/module/umi_filtering.py
- __MACOSX/sequencing_reads_processing_pipeline/bin/module/._umi_filtering.py
- sequencing_reads_processing_pipeline/bin/module/umi_filtering__old.py
- __MACOSX/sequencing_reads_processing_pipeline/bin/module/._umi_filtering__old.py
- sequencing_reads_processing_pipeline/bin/module/umi_filtering_serial.py
- __MACOSX/sequencing_reads_processing_pipeline/bin/module/._umi_filtering_serial.py
- sequencing_reads_processing_pipeline/bin/module/umi_joining.sh
- __MACOSX/sequencing_reads_processing_pipeline/bin/module/._umi_joining.sh
- __MACOSX/sequencing_reads_processing_pipeline/bin/._module
- sequencing_reads_processing_pipeline/bin/old/
- sequencing_reads_processing_pipeline/bin/old/Icon
- __MACOSX/sequencing_reads_processing_pipeline/bin/old/
- __MACOSX/sequencing_reads_processing_pipeline/bin/old/._Icon
- sequencing_reads_processing_pipeline/bin/old/main_xz10.sh
- __MACOSX/sequencing_reads_processing_pipeline/bin/old/._main_xz10.sh
- sequencing_reads_processing_pipeline/bin/old/main_xz13.sh
- __MACOSX/sequencing_reads_processing_pipeline/bin/old/._main_xz13.sh
- sequencing_reads_processing_pipeline/bin/old/main_xz15.sh
- __MACOSX/sequencing_reads_processing_pipeline/bin/old/._main_xz15.sh
- __MACOSX/sequencing_reads_processing_pipeline/bin/._old
- sequencing_reads_processing_pipeline/bin/prepare_run.sh
- __MACOSX/sequencing_reads_processing_pipeline/bin/._prepare_run.sh
- sequencing_reads_processing_pipeline/bin/runs/
- sequencing_reads_processing_pipeline/bin/runs/Icon
- __MACOSX/sequencing_reads_processing_pipeline/bin/runs/
- __MACOSX/sequencing_reads_processing_pipeline/bin/runs/._Icon
- sequencing_reads_processing_pipeline/bin/runs/run_pipeline.sh
- __MACOSX/sequencing_reads_processing_pipeline/bin/runs/._run_pipeline.sh
- sequencing_reads_processing_pipeline/bin/runs/run_pipeline_BICRO1.sh
- __MACOSX/sequencing_reads_processing_pipeline/bin/runs/._run_pipeline_BICRO1.sh
- sequencing_reads_processing_pipeline/bin/runs/run_pipeline_BICRO100.sh
- __MACOSX/sequencing_reads_processing_pipeline/bin/runs/._run_pipeline_BICRO100.sh
- sequencing_reads_processing_pipeline/bin/runs/run_pipeline_BICRO115.sh
- __MACOSX/sequencing_reads_processing_pipeline/bin/runs/._run_pipeline_BICRO115.sh
- sequencing_reads_processing_pipeline/bin/runs/run_pipeline_BICRO143.sh
- __MACOSX/sequencing_reads_processing_pipeline/bin/runs/._run_pipeline_BICRO143.sh
- sequencing_reads_processing_pipeline/bin/runs/run_pipeline_BICRO147.sh
- __MACOSX/sequencing_reads_processing_pipeline/bin/runs/._run_pipeline_BICRO147.sh
- sequencing_reads_processing_pipeline/bin/runs/run_pipeline_BICRO152.sh
- __MACOSX/sequencing_reads_processing_pipeline/bin/runs/._run_pipeline_BICRO152.sh
- sequencing_reads_processing_pipeline/bin/runs/run_pipeline_BICRO21.sh
- __MACOSX/sequencing_reads_processing_pipeline/bin/runs/._run_pipeline_BICRO21.sh
- sequencing_reads_processing_pipeline/bin/runs/run_pipeline_BICRO28.sh
- __MACOSX/sequencing_reads_processing_pipeline/bin/runs/._run_pipeline_BICRO28.sh
- sequencing_reads_processing_pipeline/bin/runs/run_pipeline_BICRO36.sh
- __MACOSX/sequencing_reads_processing_pipeline/bin/runs/._run_pipeline_BICRO36.sh
- sequencing_reads_processing_pipeline/bin/runs/run_pipeline_BICRO43.sh
- __MACOSX/sequencing_reads_processing_pipeline/bin/runs/._run_pipeline_BICRO43.sh
- sequencing_reads_processing_pipeline/bin/runs/run_pipeline_BICRO44.sh
- __MACOSX/sequencing_reads_processing_pipeline/bin/runs/._run_pipeline_BICRO44.sh
- sequencing_reads_processing_pipeline/bin/runs/run_pipeline_BICRO48.sh
- __MACOSX/sequencing_reads_processing_pipeline/bin/runs/._run_pipeline_BICRO48.sh
- sequencing_reads_processing_pipeline/bin/runs/run_pipeline_BICRO50.sh
- __MACOSX/sequencing_reads_processing_pipeline/bin/runs/._run_pipeline_BICRO50.sh
- sequencing_reads_processing_pipeline/bin/runs/run_pipeline_BICRO52.sh
- __MACOSX/sequencing_reads_processing_pipeline/bin/runs/._run_pipeline_BICRO52.sh
- sequencing_reads_processing_pipeline/bin/runs/run_pipeline_BICRO56.sh
- __MACOSX/sequencing_reads_processing_pipeline/bin/runs/._run_pipeline_BICRO56.sh
- sequencing_reads_processing_pipeline/bin/runs/run_pipeline_BICRO57.sh
- __MACOSX/sequencing_reads_processing_pipeline/bin/runs/._run_pipeline_BICRO57.sh
- sequencing_reads_processing_pipeline/bin/runs/run_pipeline_BICRO65.sh
- __MACOSX/sequencing_reads_processing_pipeline/bin/runs/._run_pipeline_BICRO65.sh
- sequencing_reads_processing_pipeline/bin/runs/run_pipeline_BICRO67.sh
- __MACOSX/sequencing_reads_processing_pipeline/bin/runs/._run_pipeline_BICRO67.sh
- sequencing_reads_processing_pipeline/bin/runs/run_pipeline_BICRO68.sh
- __MACOSX/sequencing_reads_processing_pipeline/bin/runs/._run_pipeline_BICRO68.sh
- sequencing_reads_processing_pipeline/bin/runs/run_pipeline_BICRO69.sh
- __MACOSX/sequencing_reads_processing_pipeline/bin/runs/._run_pipeline_BICRO69.sh
- sequencing_reads_processing_pipeline/bin/runs/run_pipeline_BICRO70.sh
- __MACOSX/sequencing_reads_processing_pipeline/bin/runs/._run_pipeline_BICRO70.sh
- sequencing_reads_processing_pipeline/bin/runs/run_pipeline_BICRO73.sh
- __MACOSX/sequencing_reads_processing_pipeline/bin/runs/._run_pipeline_BICRO73.sh
- sequencing_reads_processing_pipeline/bin/runs/run_pipeline_BICRO75.sh
- __MACOSX/sequencing_reads_processing_pipeline/bin/runs/._run_pipeline_BICRO75.sh
- sequencing_reads_processing_pipeline/bin/runs/run_pipeline_BICRO76.sh
- __MACOSX/sequencing_reads_processing_pipeline/bin/runs/._run_pipeline_BICRO76.sh
- sequencing_reads_processing_pipeline/bin/runs/run_pipeline_BICRO77.sh
- __MACOSX/sequencing_reads_processing_pipeline/bin/runs/._run_pipeline_BICRO77.sh
- sequencing_reads_processing_pipeline/bin/runs/run_pipeline_BICRO84.sh
- __MACOSX/sequencing_reads_processing_pipeline/bin/runs/._run_pipeline_BICRO84.sh
- sequencing_reads_processing_pipeline/bin/runs/run_pipeline_BICRO95.sh
- __MACOSX/sequencing_reads_processing_pipeline/bin/runs/._run_pipeline_BICRO95.sh
- sequencing_reads_processing_pipeline/bin/runs/run_pipeline_BICRO97.sh
- __MACOSX/sequencing_reads_processing_pipeline/bin/runs/._run_pipeline_BICRO97.sh
- __MACOSX/sequencing_reads_processing_pipeline/bin/._runs
- sequencing_reads_processing_pipeline/bin/samplesheet/
- sequencing_reads_processing_pipeline/bin/samplesheet/Icon
- __MACOSX/sequencing_reads_processing_pipeline/bin/samplesheet/
- __MACOSX/sequencing_reads_processing_pipeline/bin/samplesheet/._Icon
- sequencing_reads_processing_pipeline/bin/samplesheet/samplesheet.csv
- __MACOSX/sequencing_reads_processing_pipeline/bin/samplesheet/._samplesheet.csv
- sequencing_reads_processing_pipeline/bin/samplesheet/samplesheet_BICRO1
- __MACOSX/sequencing_reads_processing_pipeline/bin/samplesheet/._samplesheet_BICRO1
- sequencing_reads_processing_pipeline/bin/samplesheet/samplesheet_BICRO115
- __MACOSX/sequencing_reads_processing_pipeline/bin/samplesheet/._samplesheet_BICRO115
- sequencing_reads_processing_pipeline/bin/samplesheet/samplesheet_BICRO143
- __MACOSX/sequencing_reads_processing_pipeline/bin/samplesheet/._samplesheet_BICRO143
- sequencing_reads_processing_pipeline/bin/samplesheet/samplesheet_BICRO147
- __MACOSX/sequencing_reads_processing_pipeline/bin/samplesheet/._samplesheet_BICRO147
- sequencing_reads_processing_pipeline/bin/samplesheet/samplesheet_BICRO152
- __MACOSX/sequencing_reads_processing_pipeline/bin/samplesheet/._samplesheet_BICRO152
- sequencing_reads_processing_pipeline/bin/samplesheet/samplesheet_BICRO21
- __MACOSX/sequencing_reads_processing_pipeline/bin/samplesheet/._samplesheet_BICRO21
- sequencing_reads_processing_pipeline/bin/samplesheet/samplesheet_BICRO28
- __MACOSX/sequencing_reads_processing_pipeline/bin/samplesheet/._samplesheet_BICRO28
- sequencing_reads_processing_pipeline/bin/samplesheet/samplesheet_BICRO36
- __MACOSX/sequencing_reads_processing_pipeline/bin/samplesheet/._samplesheet_BICRO36
- sequencing_reads_processing_pipeline/bin/samplesheet/samplesheet_BICRO43
- __MACOSX/sequencing_reads_processing_pipeline/bin/samplesheet/._samplesheet_BICRO43
- sequencing_reads_processing_pipeline/bin/samplesheet/samplesheet_BICRO44
- __MACOSX/sequencing_reads_processing_pipeline/bin/samplesheet/._samplesheet_BICRO44
- sequencing_reads_processing_pipeline/bin/samplesheet/samplesheet_BICRO48
- __MACOSX/sequencing_reads_processing_pipeline/bin/samplesheet/._samplesheet_BICRO48
- sequencing_reads_processing_pipeline/bin/samplesheet/samplesheet_BICRO50
- __MACOSX/sequencing_reads_processing_pipeline/bin/samplesheet/._samplesheet_BICRO50
- sequencing_reads_processing_pipeline/bin/samplesheet/samplesheet_BICRO52
- __MACOSX/sequencing_reads_processing_pipeline/bin/samplesheet/._samplesheet_BICRO52
- sequencing_reads_processing_pipeline/bin/samplesheet/samplesheet_BICRO56
- __MACOSX/sequencing_reads_processing_pipeline/bin/samplesheet/._samplesheet_BICRO56
- sequencing_reads_processing_pipeline/bin/samplesheet/samplesheet_BICRO57
- __MACOSX/sequencing_reads_processing_pipeline/bin/samplesheet/._samplesheet_BICRO57
- sequencing_reads_processing_pipeline/bin/samplesheet/samplesheet_BICRO65
- __MACOSX/sequencing_reads_processing_pipeline/bin/samplesheet/._samplesheet_BICRO65
- sequencing_reads_processing_pipeline/bin/samplesheet/samplesheet_BICRO67
- __MACOSX/sequencing_reads_processing_pipeline/bin/samplesheet/._samplesheet_BICRO67
- sequencing_reads_processing_pipeline/bin/samplesheet/samplesheet_BICRO68
- __MACOSX/sequencing_reads_processing_pipeline/bin/samplesheet/._samplesheet_BICRO68
- sequencing_reads_processing_pipeline/bin/samplesheet/samplesheet_BICRO69
- __MACOSX/sequencing_reads_processing_pipeline/bin/samplesheet/._samplesheet_BICRO69
- sequencing_reads_processing_pipeline/bin/samplesheet/samplesheet_BICRO70
- __MACOSX/sequencing_reads_processing_pipeline/bin/samplesheet/._samplesheet_BICRO70
- sequencing_reads_processing_pipeline/bin/samplesheet/samplesheet_BICRO73
- __MACOSX/sequencing_reads_processing_pipeline/bin/samplesheet/._samplesheet_BICRO73
- sequencing_reads_processing_pipeline/bin/samplesheet/samplesheet_BICRO75
- __MACOSX/sequencing_reads_processing_pipeline/bin/samplesheet/._samplesheet_BICRO75
- sequencing_reads_processing_pipeline/bin/samplesheet/samplesheet_BICRO76
- __MACOSX/sequencing_reads_processing_pipeline/bin/samplesheet/._samplesheet_BICRO76
- sequencing_reads_processing_pipeline/bin/samplesheet/samplesheet_BICRO77
- __MACOSX/sequencing_reads_processing_pipeline/bin/samplesheet/._samplesheet_BICRO77
- sequencing_reads_processing_pipeline/bin/samplesheet/samplesheet_BICRO84
- __MACOSX/sequencing_reads_processing_pipeline/bin/samplesheet/._samplesheet_BICRO84
- sequencing_reads_processing_pipeline/bin/samplesheet/XZ166BC155.csv
- __MACOSX/sequencing_reads_processing_pipeline/bin/samplesheet/._XZ166BC155.csv
- __MACOSX/sequencing_reads_processing_pipeline/bin/._samplesheet
- sequencing_reads_processing_pipeline/bin/themall.sh
- __MACOSX/sequencing_reads_processing_pipeline/bin/._themall.sh
- __MACOSX/sequencing_reads_processing_pipeline/._bin
- sequencing_reads_processing_pipeline/Icon
- __MACOSX/sequencing_reads_processing_pipeline/._Icon
- sequencing_reads_processing_pipeline/pattern/
- sequencing_reads_processing_pipeline/pattern/ACAGTATC-AAGCTT_XZ166BICRO155
- __MACOSX/sequencing_reads_processing_pipeline/pattern/
- __MACOSX/sequencing_reads_processing_pipeline/pattern/._ACAGTATC-AAGCTT_XZ166BICRO155
- sequencing_reads_processing_pipeline/pattern/ACAGTCGA-AAGCTT_XZ166BICRO155
- __MACOSX/sequencing_reads_processing_pipeline/pattern/._ACAGTCGA-AAGCTT_XZ166BICRO155
- sequencing_reads_processing_pipeline/pattern/ACGACATC-AAGCTT_XZ166BICRO155
- __MACOSX/sequencing_reads_processing_pipeline/pattern/._ACGACATC-AAGCTT_XZ166BICRO155
- sequencing_reads_processing_pipeline/pattern/ACGACATC-GAATTC_XZ1BICRO1
- __MACOSX/sequencing_reads_processing_pipeline/pattern/._ACGACATC-GAATTC_XZ1BICRO1
- sequencing_reads_processing_pipeline/pattern/ACGACCGC-AAGCTT_XZ166BICRO155
- __MACOSX/sequencing_reads_processing_pipeline/pattern/._ACGACCGC-AAGCTT_XZ166BICRO155
- sequencing_reads_processing_pipeline/pattern/ACGACCGC-GAATTC_XZ1BICRO1
- __MACOSX/sequencing_reads_processing_pipeline/pattern/._ACGACCGC-GAATTC_XZ1BICRO1
- sequencing_reads_processing_pipeline/pattern/ACGACGAA-AAGCTT_XZ166BICRO155
- __MACOSX/sequencing_reads_processing_pipeline/pattern/._ACGACGAA-AAGCTT_XZ166BICRO155
- sequencing_reads_processing_pipeline/pattern/ACGACGAA-CATG_XZ143BICRO147
- __MACOSX/sequencing_reads_processing_pipeline/pattern/._ACGACGAA-CATG_XZ143BICRO147
- sequencing_reads_processing_pipeline/pattern/ACGACTCC-AAGCTT_XZ166BICRO155
[truncated: 696 more entries]
