# Supplementary material for: CUTseq is a versatile method for preparing multiplexed DNA sequencing libraries from low-input samples
Source: Nat Commun. 2019 Oct 18;10:4732. doi: 10.1038/s41467-019-12570-2 (PMC6802095; doi:10.1038/s41467-019-12570-2)
Supplement: Supplementary file 6 — Supplementary Software [file 41467_2019_12570_MOESM6_ESM.zip › fiji_macro_for_counting_cells/Counting_cells.ijm]

run("8-bit");
setOption("BlackBackground", true);
run("Make Binary");
run("Open");
run("Fill Holes");
run("Watershed");
run("Analyze Particles...", "size=100-Infinity show=Outlines display exclude");
