# Supplementary material for: CUTseq is a versatile method for preparing multiplexed DNA sequencing libraries from low-input samples
Source: Nat Commun. 2019 Oct 18;10:4732. doi: 10.1038/s41467-019-12570-2 (PMC6802095; doi:10.1038/s41467-019-12570-2)
Supplement: Supplementary file 6 — Supplementary Software [file 41467_2019_12570_MOESM6_ESM.zip › fiji_macro_for_counting_cells/README_macro_fiji]

Before using the macro, make sure to import in FIJI the .h5 masks obtained with Ilastik. To import .h5 files in FIJI from Ilastik, a free plugin is available and can be found in the manual of Ilastik (see website documentation).

Once a mask is imported in FIJI, the macro works in different steps:
1)Conversion of the mask to 8-bit format;
2)Binarization of the mask;
3)"open" to remove isolated pixels in the image;
4)"fill holes" to fill the objects in the image;
5)"watershed" to separate touching objects and improve the segmentation;
6)"analyze particles" excluding objects smaller than 100 pixel^2 
