# Supplementary material for: CUTseq is a versatile method for preparing multiplexed DNA sequencing libraries from low-input samples
Source: Nat Commun. 2019 Oct 18;10:4732. doi: 10.1038/s41467-019-12570-2 (PMC6802095; doi:10.1038/s41467-019-12570-2)
Supplement: Supplementary file 6 — Supplementary Software [file 41467_2019_12570_MOESM6_ESM.zip › in_silico_genome_digestion/cosmic_exons_padded_wochr.fa]

>SKI
CGGAGCGCACCATGGAGGCGGCGGCAGGCGGCCGCGGCTGTTTCCAGCCGCACCCGGGGCTGCAGAAGACGCTGGAGCAGTTCCACCTGAGCTCCATGAGCTCGCTGGGCGGCCCGGCCGCTTTCTCGGCGCGCTGGGCGCAGGAGGCCTACAAGAAGGAGAGCGCCAAGGAGGCGGGCGCGGCCGCGGTGCCGGCGCCGGTGCCCGCAGCCACCGAGCCGCCGCCCGTGCTGCACCTGCCCGCCATCCAGCCGCCGCCGCCCGTGCTGCCCGGGCCCTTCTTCATGCCGTCCGACCGCTCCACCGAGCGCTGCGAGACCGTACTGGAAGGCGAGACCATCTCGTGCTTCGTGGTGGGAGGCGAGAAGCGCCTGTGTCTGCCGCAGATTCTCAACTCGGTGCTGCGCGACTTCTCGCTGCAGCAGATCAACGCGGTGTGCGACGAGCTCCACATCTACTGCTCGCGCTGCACGGCCGACCAGCTGGAGATCCTCAAAGTCATGGGCATCCTGCCCTTCTCGGCGCCCTCGTGCGGGCTCATCACCAAGACGGACGCCGAGCGCCTGTGCAACGCGCTGCTCTACGGCGGCGCCTACCCGCCGCCCTGCAAGAAGGAGCTGGCCGCCAGCCTGGCGCTGGGCCTGGAGCTCAGCGAGCGCAGCGTCCGCGTGTACCACGAGTGCTTCGGCAAGTGTAAGGGGCTGCTGGTGCCCGAGCTCTACAGCAGCCCGAGCGCCGCCTGCATCCAGTGCCTGGACTGCCGCCTCATGTACCCGCCGCACAAGTTCGTGGTGCACTCGCACAAGGCCCTGGAGAACCGGACCTGCCACTGGGGCTTCGACTCGGCCAACTGGCGGGCCTACATCCTGCTGAGCCAGGATTACACGGGCAAGGAGGAGCAGGCGCGCCTCGGCCGCTGCCTGGACGACGTGAAGGAGAAATTCGACTATGGCAACAAGTACAAGCGGCGGGTGCCCCGGGTGAGTGGCCCCAGGCCTGGGAGCTGGGGAGGATGCGCTTGGGGTGGGGGCCCCTTCTGGACTACAGGCTCTGGTCTCCGAAGGCTGGGACCTGTGCTTCTGCCGTGCC
>SKI
GGGTCGTTTGTGGCCGGAGTGCATGGGGCTCTGACTGCCATGTGCCAGCCACGGGGCTGGTGGAGGGACCCTGCCCTGGGAACCACAGGTGCCAACAAAACCTTTCATTGATCGCAGGTCTCCTCTGAGCCTCCGGCCTCCATAAGACCCAAAACAGATGACACCTCTTCCCAGTCCCCCGCGCCTTCCGAAAAGGACAAGCCGTCCAGCTGGCTGCGGACCTTGGCCGGCTCTTCCAATAAGGTGCTGTGGGGCCTGTCGGGGTCCTTGGGGTGGTGGGTACTGGGCCCTTCTCCTTGGGCAGACCCAG
>SKI
CAGCGGCTGGCAGCTCCACCTGCCCGCTACTGAGGGCTGGCACCCGGCGCAGCCTCAGGGACATGAAGTGGCTTGTTTTTCTCCTGGTCACTCACACAGACAACTCTTTCTCGACAGAGCCTGGGCTGTGTTCACCCTCGCCAGCGCCTCTCTGCTTTCCGACCCTGGTCCCCCGCAGTGTCAGCGAGTGAGAAAGAGCTCTCCCCACACCTCCCGGCCCTCATCCGAGACAGGTGAGTGGGCGCCATTCACAGGTGTTTCTGATCACGGGGGAGGCTCCACGAGGGCTGTGCATGCGGACGCGCCCATGTTTCTGCAGGCTGGGTGCCCAGACCTGCCGCCTTTT
>SKI
TAACACCTTCAGAGGGGGTGTGCGCCAGGATGTGTCTGGGTGGTGCTTGGGGACAGAGGCACCTTCCCGACACCCGCCTGCCCCTCCAGCTTCTACTCCTACAAGAGCTTTGAGACAGCCGTGGCGCCCAACGTGGCCCTCGCACCGCCGGCCCAGCAGAAGGTTGTGAGCAGCCCTCCGTGTGCCGCCGCCGTCTCCCGGGCCCCCGAGCCTCTCGCCACTTGCACCCAGCCTCGGAAGCGGAAGCTGACTGTGGACACCCCAGGAGCCCCAGAGACGCTGGCGCCCGTGGCTGCCCCAGAGGAGGACAAGGACTCGGAGGCGGAGGTGGAAGTTGAAAGCAGGGAGGAATGTACGTGTGAGTCGCTTTCTGTGCCTCCTCCCTGTGGGCTGTGGGGGTGGCACTGGCTGA
>SKI
GGCTGGTCGCCGGGGGTGCGTTGGTGGCCCCATGTTTCGCAGGTTCCTCCGGGAGCGGCGCGTCTCCCTGGTGTGGAGCTGCCGGGCACTTCCATGACTTTGTTTCTGTCTCTGCTTCCTCCTCAGTCACCTCCTCCTTGTCCTCGCTCTCTTCCCCGTCCTTTACCTCATCCAGCTCCGCCAAGGACCTGGGCTCCCCGGGTGCGCGTGCCCTGCCCTCGGCCGTCCCTGATGCTGCGGCCCCTGCCGACGCCCCCAGTGGGCTGGAGGCGGAGCTGGAGCACCTGCGGCAGGCACTGGAGGGCGGCCTGGACACCAAGGAAGCCAAAGAGAAGTTCCTGCATGAGGTGGTCAAGATGCGCGTGAAGCAGGAGGAGAAGCTCAGCGCAGCCCTGCAGGCCAAGCGCAGCCTCCACCAGGTGAGCGGGGCGAGTG
>SKI
GGCACCACACGGGTTGGGCTGATGGCGCGCTGGGGGCGGGGCTCCAGGGCACATTGTCAGATAGATGACCCCACGGGGTGGGCTGAGGACTGCTGGTCATGGTGAGGGGTGTGCTGGGACCGGCTGGGCAGTGACCCCGAGCCGCCTCCGGCCCCCAGGAGCTGGAGTTCCTACGCGTGGCCAAGAAGGAGAAGCTGCGGGAGGCCACGGAGGCCAAGCGTAACCTGCGGAAGGAGATCGAGCGTCTCCGCGCCGAGAACGAGAAGAAGATGAAAGAGGCCAACGAGTCACGGCTGCGCCTGAAGCGGGAGCTGGAGCAGGCGCGGCAGGCCCGGGTGTGCGACAAGGGCTGCGAGGCGGGCCGCCTGCGCGCCAAGTACTCGGCCCAGGTATGCGGGTGGGGAGACTG
>SKI
GCCTGTGTCCTAGCAGGTGGAGGAGGGGCCGGCACGCGGCACTGGGGAGGGACAGGGAGCGGCGCAGGAGCCTCGGGTGGGGGAAGCAGCGTCGGGCCGGGGCAGGGCAGCGAGCAGGCGCCGCTGACCACTCGGCTCCCTTTCAGATCGAAGACCTGCAGGTGAAGCTGCAGCACGCGGAGGCGGACCGGGAGCAGCTGCGGGCCGACCTGCTGCGGGAGCGCGAGGCCCGGGAGCACCTGGAGAAGGTGGTGAAGGAGCTGCAGGAACAGCTGTGGCCGCGGGCCCGCCCCGAGGCTGCGGGCAGCGAGGGCGCTGCGGAGCTGGAGCCGTAGATTCCGTGCCTGCCGCCGCAGCGCCGCCGACAACGCGGGTGCAGGGGGGCGCGGCTGGGCGGTGCAGCTCCGCCCGGCTCCGCCCCTGCAGCCCA
>SKI
GCAGCGCCGCCGACAACGCGGGTGCAGGGGGGCGCGGCTGGGCGGTGCAGCTCCGCCCGGCTCCGCCCCTGCAGCCCACACAGCACAACGTCTTACCGTGCCTATTACCAAGCGAGTGTTTGTAACCATGTAGTTTTGGAACCCACTGCAAAATTTTCTACTGGCCAAGTTCAAGTGAGTAAGCCGCGTCCCCCAACTACAGCTGGAGACGGGGCCAGCT
>TNFRSF14
CATGAGCCTGGCCTGGGGCCCGCTTCTGTCCTCTCTACCAGGCACTGCCGCTCCTCCCCATTGCACAGAGGGAGATTCAGGCTGTGGGGCCAAGCCTGGCAGAGCCCACAGGGCAGCCAGGGCATCTCCCAATGCCTGTCCTGACCCCCTTAGGTGCTGTATCTCACCTTCCTGGGAGCCCCCTGCTACGCCCCAGCTCTGCCGTCCTGCAAGGAGGACGAGTACCCAGTGGGCTCCGAGTGCTGCCCCAAGTGCAGTCCAGGTAGGTGCAGCCCTTTGGCGGGCCAGCTCTGTGGGCCGAGGGCAGACACTCTTGCCC
>TNFRSF14
GCTCTGGGCGCGGGTGGAGTGATGGGTGGGCTCCCGAAGGGGCCTCCCGCAGACTTGCGAAGTTCCCACTCTCTGGGCGGCAGGTTATCGTGTGAAGGAGGCCTGCGGGGAGCTGACGGGCACAGTGTGTGAACCCTGCCCTCCAGGCACCTACATTGCCCACCTCAATGGCCTAAGCAAGTGTCTGCAGTGCCAAATGTGTGACCCAGGTAAGAGGCCAGCACAGCCGGCCCAGCCTCCGCTTGGGCAGCCTGGATGCCCCCGCACCCTGCACCCTCTCTCCATGGCCACAGTGCCCCAGGAAGGCCCCGGCTGCCCCAGGCCAGGTCCCAACCCCATCTCCATGGATGCACCCTGCAGGGGACGCCTTGAGGTCAGCCTCCGGCCCCCGTCCACCTCTGTCTCA
>TNFRSF14
TCCTCTGGTGCCCGGGGTGGGTGCCCAGACCTCTCCTGTGCCCACGTCCCTAGCTGCAAAGTGGAATGGGATGGTGCTGGGACTCTCCGGCCGGCACTCGGGCCTGCTGCTTCCCCACAGGGCTTCTTGTCCCTTTCTCCTCCAGATATTGGTTCCCCCTGTGACCTCAGGGGAAGAGGTCACCTGGAGGCTGGTGCCCACCTGAGTCCAGGCAGACAGAAAGGGGAACCAGACCCAGAGGTGGCCTTTGAGTCACTGAGCGCAGAGCCTGTCCATGCGGCCAACGGCTCTGTCCCCTTGGAGCCTCATGCCAGGCTCAGCATGGCCAGTGCTCCCTGCGGCCAGGCAGGACTGCACCTGCGGGACAGGGCTGACGGCACACCTGGGGGCAGGGCCTGAGCCTACAGGGAGGCACAGGGCAGGTGGGCTAGCCATGAACAGAAGAGGAAGCTGGAGTGCTTTGGGGGTTCATGCATGTAGGCTGGGATTTGGGGCTCACACCTCAACCTGCATGCCCAGTTCCATGCCCCTCCCCTCTTGTGAAAGCACCTGTCTACTTGGGCTGAGGATGTGGGGGCACAGGTGGCAGGTGAGGCTGCCCTCAGGAGGGGCCCAGGCCCAGCTTGTACCCCACCTCCACCAGTACCTGAAGAAGTGGGGCTCTCACCCTACCTGCCTCTGCCATTGGAATGGCCTGGTTTGCACAGATGGGAAACCCGTTTGCGGGGTGGGTGTCTGGGTGGGCACGTGGGGCGAGGACCTGCCTGCGGGACCCTGCCCTGGAACTGACAGTGCAAGCTCGGCGTCCTGCCCATCTGGGCAGAAGGCTGGTTTCTCCCATCAACGAAGCCCTCCCAGGACCTTCCTGCAAGCCCTCGTCCCACACGCAGCTCTGCCGTCCCTTGGTGTCCCTCCCGGCCTCAGGTCCTCCATGCTGGGTACCTCTGGGCACCTCGTTTGGCTGAGCCAGGGGTTCAGCCTGGCAGGGCGCCCTGGCAGCAGTCCTTGGCCTGTGGATGCTGTCCTGGCCCGTGGATGGTGTCCCGGCCTCCACGTACCCCTCTCAGCCCCTCCTCTTGGACTCCAGCCATGGGCCTGCGCGCGAGCCGGAACTGCTCCAGGACAGAGAACGCCGTGTGTGGCTGCAGCCCAGGCCACTTCTGCATCGTCCAGGACGGGGACCACTGCGCCGCGTGCCGCGCTTACGCCACCTCCAGCCCGGGCCAGAGGGTGCAGAAGGGAGGTAAGCGGTGGGTGGCGGACACCCCTCCCATTTCCACCCTGGTCCCCAGTGCCCCGCTGTCTGGAGCCCCAGGTTTCCTCGACGGCATGGCCTGCCCAGGGGCCCTGGTGAGACAGAACCTTGGCCAGCCCCAGGCCCACCCACTTCAGCCCTGTCCTGGAAGCAGCCCAGTGGGGAACAGGTGATGGAGGCAGGGGAA
>TNFRSF14
AGTCCCTAGCCGCCAGCCCCCTCCTGGCCTGGTGCCCTCAGCCCCCTCTGTCCGTCCCTCTCTTCTCAGGCACCGAGAGTCAGGACACCCTGTGTCAGAACTGCCCCCCGGGGACCTTCTCTCCCAATGGGACCCTGGAGGAATGTCAGCACCAGACCAAGTAAGTGAACCCGGGGGAGGCCCAGCTCTGTGCCCTGGGGAGGGGGCTCCACGTTGCTTCCCTGGGAGATGACCGTCTTCTCCAGCAGAAAGGCTTGAAGGTCCCACCCTGAGCGGCACCCTGGTCACATGCCTGCGTCCAGGAGAGCTG
>TNFRSF14
TCAGATCTGAGCTTCCTGGAGGCTCAGGATGGGCCTTCCCAGAAGCAGGCCCAGAGGGAGGCTGCCTCCAGATCCCCTGTCCCCTGGGGCTGTGGGTGTCCCTGAATGTCAGGGCCATGGGAGGGCCCCTGGGCTTCAGGGGTTGGGGAAAGTGAACACTCTGCTCTTTGTCCACCTTCGGGAGGACACCTTCAAATGCTGACCCTGGGCCCCTAACTGACCTGAGACTTCAGAGCTTCTTGGGAGGAGCTGGGGTCCCCCAGCGGAGCCTGGGATGGAGCAGGGATGGCTGCCCCAGGGAGG
>TNFRSF14
TCTTCTCCTCCTTCCTTCTCTCCACCTCCCCATAGCCGAGCTTGGAAAAGTCAGACAGACCTCTGAGGTCTCATCCTGGAGCTGCCACCAGCCCAGCCTCCCTGGGACCTGTCTTCACTGCCTGGGGCCCTGGGAGCCAGGGAGGCTCCCTGAGGCTGAGTGAACACTGGGCGCTGCACCTGCCTCTCCCACGTCCTCGGCCCCACTCCCGCAGGTGCAGCTGGCTGGTGACGAAGGCCGGAGCTGGGACCAGCAGCTCCCACTGGGTATGGTGGTTTCTCTCAGGGAGCCTCGTCATCGTCATTGTTTGCTCCACAGTTGGCCTAATCATATGTGTGAAAAGAAGAAAGCCAAGGGGTGAGCACACGGCGGCCCCATCAGGGCTCATGTCCCCAGCCGTCACCTCTTGGAGCTCTGTCACCCCAAGCCTGGGAGGTGGCCCCAGAGCTTTTCC
>TNFRSF14
TTGGGGACGGTCTCCCAGGGAGAAGCAGGAGTTGTGCCTCCGCCACCGCTGTGAGACCATTGCCATGAGCCTGTGTCCCCTGATCAGACACTGCCCCTCCCTGACCTGTGTGTCTGTGTATTGCAGGTGATGTAGTCAAGGTGATCGTCTCCGTCCAGGTATTGATCCTCCTCCCCCTCTCCCTCCCCCCTCCACCTTCCCACCTCCCCTCTCCCCGCTGGGGCTGGTGTTTCTGGTGTACATGGTGGGGGCTCCCAGTTCTCTGAGGGTCCTGAGTCTTTCA
>TNFRSF14
GGTCCTGAGTCTTTCAAGTACAGCCACGGTAGCTCAGGAAAGAACCCACCCCCTCAAACTGAAAGCAGTAAAATGAACCCGAGAACCTGGAGTCCCAGGGGGGCCTGAGCAGGCAGGGTCTCCACGATTCGTGTGCTCACAGCGGAAAAGACAGGAGGCAGAAGGTGAGGCCACAGTCATTGAGGCCCTGCAGGCCCCTCCGGACGTCACCACGGTGGCCGTGGAGGAGACAATACCCTCATTCACGGGGAGGAGCCCAAACCACTGACCCACAGACTCTGCACCCCGACGCCAGAGATACCTGGAGCGACGGCTGCTGAAAGAGGCTGTCCACCTGGCGGAACCACCGGAGCCCGGAGGCTTGGGGGCTCCGCCCTGGGCTGGCTTC
>TNFRSF14
TTTAGTGGATACCACATCGGAAGTGATTTTCTAAATTGGATTTGAATTCGGCTCCTGTTTTCTATTTGTCATGAAACAGTGTATTTGGGGAGATGCTGTGGGAGGATGTAAATATCTTGTTTCTCCTCAAACTGTCACCTCCCGGTGTTTCTTGCTGAACAAGGAGTTCCAGGATGGCTGCTGGGCTGTTCGGGGGACCCCTGCCCTCCTCCCGTCATGCCTGGGGGTTCACTCCACCCAGAGAGGAGCCCTGGCCGCCCCTTCATATCCCAACAGCTGAGCTCTCAGTGGGCTCTTC
>TNFRSF14
GCTCCTCCTCCTGGGAGGAGCCATGGATCCTGGAAAAGCTCTGGGGCCACCTCCCAGGTTTGGGGGGACAGAGCTCCAAGAGACGACGGCTGGGGACACGAGCCCTCATGGGGCCGCTGTGTGCTCACCCCTTGATTTTCTTCTTTTCATGCATGAGATTAGGCCAAGTGTGGAGAAATCAATGATGTTGACGATGAGGCTCCCTGAGAGAAATCACACCCAGCGGGAGCTGCTGCTCCCAGGTCTGGCCTCGGTCACCAGCCACCTGCTGCAT
>PRDM16
AAAGTTTTTTTGGCCCCGGCGAGGGGTGTCAGATTGAGTGCTCTGTGCGCATGTGCGAAGGTGTCCAAACTGACAATGCTGGGGAGATGAAGATAGTGTGTGGCTGCTTCTGGACTCAAGGAGGAGGAGAGAGATTCCGCGAGCCGACACCATGCGATCCAAGGCGAGGGCGAGGAAGCTAGCCAAAAGTAAGTCTCCCGCGCTCGGCCGCGCCGCGCCGCCGGGGCCCGGGCCGCCGGGCCGGGGCGC
>PRDM16
TCCTGGAACAGAAGCCTGGGTGCTGTGGCCATGGAGGAGGGGCTCCCGCCTCTGGTCAGCCTTCTGGCATCTGGGAACACGTCCTCCAGCTTTTTTCCTTAGTGGCCAATTCCTGAGAAAAGGGCCAACGTGCTTCCATCCACTTCAGAGGGCACTTGTATGAAAATCTCCTCCCCTCCCCCGTCAGCCCCGCTGTGGAGGGATCAACTCCGCCTCTCACTGGAGAGAGACAGTCATTCTGAGTGTTCGGAAATTGAAGACTAGATCTGGGTCTGGTTCCGTACCCATGCCCTGTGATGACAGACCCGTGATCTCTCTTCTGAGAGGGAAACAAAGACCTCACGTTTGACGGGGCCAAGAGGCAGCCGTGGGAATCTGCTGCTCACTTTCAA
>PRDM16
GGGGCACGTGCTGCAGAGGTTGACGCTGCGTTGTCTCCTTTAGGTGACGGTGACGTTGTAAATAATATGTATGAGCCCAACCGGGACCTGCTGGCCAGCCACAGCGCGGAGGACGAGGCCGAGGACAGTGCCATGTCGCCCATCCCCGTGGGGCCACCGTCCCCCTTCCCCACCAGCGAGGACTTCACCCCCAAGGAGGGCTCGCCGTACGAGGCCCCTGTCTACATTCCTGAAGACATTCCGATCCCAGCAGACTTCGAGCTCCGAGAGTCCTCCATCCCAGGGGCTGGCCTGGGGGTCTGGGCCAAGAGGAAGATGGAAGCCGGGGAGAGGCTGGGCCCCTGCGTGGTGGTGCCCCGGGCGGCGGCAAAGGAGACAGACTTCGGATGG
>PRDM16
CTGGGGGTCTGGGCCAAGAGGAAGATGGAAGCCGGGGAGAGGCTGGGCCCCTGCGTGGTGGTGCCCCGGGCGGCGGCAAAGGAGACAGACTTCGGATGGGAGGTGAGCGATCGCGCCTGAGTATGATTGATCACGGCCATTTATCTTGTGTTCAATCTATTTATAAAGCCGGGCTGAGCAGCCACTGCCCGAGGCGGGAGGCGCGGCCAGAGAGAGCGTT
>PRDM16
ATCAATGGAACCCTTCATTTCCTGCTGTGGAGAAGCCACTGGGTCCCACCCTGTGACTTTTGGGGACAGTGGTTCTGCCCCCACCATTTAGAACCCAGTGTAGCTTGAGAATGTTTTATCAGAAACTAACAACCCCTCTCAAAATTGTTTTGCAGCAAATACTGACGGACGTGGAAGTGTCGCCCCAGGAAGGCTGCATCACAAAGGTAGGAGAGCTCGCCCTGCGCCGTCTCAGCTCCCCAGCGTCCTCGGAGCTCCTGGCGGGGCGACCGCC
>PRDM16
TCTGACTCCCGCTTCGCTTTCCTCCCAGCAGATCTCCGAAGACCTGGGCAGTGAGAAGTTCTGCGTGGATGCAAATCAGGCGGGGGCTGGCAGCTGGCTCAAGTACATCCGTGTGGCGTGCTCCTGCGATGACCAGAACCTCACCATGTGTCAGATCAGTGAGCAGGTAGGTCCGGGCTCATAACAGGGGCTTCTGCCTCTTGGAATTGTCCCTGAGGATGTGGCACCAAGATTGGTGGAGGTGCCGAGGCAAGGGTTGTCTGAGCCTCTTTGGGGACATCTGCCAAGCCCTG
>PRDM16
GCCGCCCAGCCCCCGTCCGCCCACCCAGCCCTCTGCCCGCCAGTGGAGCGGAGCCGAGAAGCAGGGAGTGCGGGAGGATGCCCGAGGTCTCACGTCAGGACCCTCGACGGGGGTGGGGTGGAGAGGGAGGTGGTGGGTGGGGTGGGTGGTGCGGCCTGGAGTGGAGCCAAGGGGCGGGCGGCCAGGGTCCACATTGCCCTCTAACGGGACCCCTCGAGAAGCCTCAGCCTCGCCCGCTGACCCTCCTCTCTCCTGCCCAGGGCCCGGGCCAGGCCACCTGCCCCACGGGCATCAGCCAGGCCGGGCAGTCA
>PRDM16
GGGCTCTTGGTGGAAGCGGGGCTCTGCTGTGCCCCCAGGACACCCCCAGCTGGGAACTTTCATGTGGATCCTACCTGTTTAGTCGGCCACCCCCTTTATGAATATCCTAAAACCCAATAAAGCAAATTAAAAGGGGACGCAATTCCTTCTGCGCATACTCTGCAAAAGTTCCATAGTGGACCCTCTTGGTGGCAATTAGAGGAAAATCAAGTGCAGGCCGAGCTGCGTCCACAGTGTGAGGGCTGAGTGTGCACTGAGAGGCTCTCCAG
>PRDM16
TGGACCCTCTTGGTGGCAATTAGAGGAAAATCAAGTGCAGGCCGAGCTGCGTCCACAGTGTGAGGGCTGAGTGTGCACTGAGAGGCTCTCCAGACACCAACAAACCACACTCACCCTTTCTCTCTGGTCTCTCCATCCTAGATTTACTATAAAGTCATTAAGGACATTGAGCCAGGTGAGGAGCTGCTGGTGCACGTGAAGGAAGGCGTCTACCCCCTGGGCACAGTGCCGCCCGGCCTGGACGGTAAGACCCCTCCCCCAAACCGGGCCACGGCCCCTGGGAGCCCCCAGCCAGCCCGGAAGAGGAGCAGATGCCTGGGAGGACCGAGGGCCTCT
>PRDM16
CGTGGTGAGGGGGCCAGGTCTCCAGAGTCCCCTGATAGCCCTGGGCTGGGTCTCCAGCTCACTCACCACCACCTCGTTCTCTCTCTTGCAGAGGAGCCCACGTTCCGCTGTGACGAGTGTGACGAACTCTTCCAGTCCAAGCTGGACCTGCGGCGCCATAAGAAGTACACGTGTGGCTCAGTGGGGGCTGCGCTCTACGAGGGCCTGGCTGAGGAGCTCAAGCCCGAGGGCCTTGGCGGTGGCAGCGGCCAAGCCCACGAGTGCAAGGACTGCGAGCGGATGTTCCCCAACAAGTACAGGTGCCACGCCCTCCTCTGAGTCTTCCTCCCCTTCCCGTACCCTCCTCTGAGTCTTCCTCCCCTTCCCGTG
>PRDM16
TTGGGGTCCCCTCCCGGGCAGAGGGCAGGTAGTCGGGCCCCGCAGTGAGCCTCGTCCTCTGCGCAGCCTGGAGCAGCACATGGTCATCCACACGGAGGAGCGCGAGTACAAATGCGACCAGTGTCCCAAGGCCTTCAACTGGAAGTCCAACCTCATCCGCCACCAGATGTCCCACGACAGCGGCAAACGCTTCGAATGTGAAAACTGCGTGAAGGTAACCTGCGGGGCGGCCCCGTCTCAGCCCCGGGGCAGCAGGAGGCTGCAGACGGGCG
>PRDM16
GGCATCCGTCTCCCCAGGTGTTCACGGACCCCAGCAACCTTCAGCGGCACATCCGCTCGCAGCACGTGGGCGCTCGGGCCCACGCCTGCCCCGACTGCGGGAAGACCTTCGCCACGTCCTCCGGCCTCAAGCAGCACAAGCATATCCACAGCACGGTGAAGCCTTTCATATGTGAGTGGTCGCCCAGCCTGGCCGCCTGCCCTCCGGGTGCGCGGATGCCGTGGCGGTCGGGCCGAGGTGGGCCATCCCCCAAGGTCTCCCCCGATCC
>PRDM16
ACACTCAGACACGCACGCTTGCAGAATACACACACGCCTGCCCAGACACGGACACTTACGCACACAGACACACATGCACCTGCCTGTGTATTTGTGTGTACGCACACACGCATGTATGCACAGTACACACATATACACCCATGCCCACGCACATGCACCCAGACAGACTGCTTCCAGCCCCAGCCTCGCCCCTCCAGCGGCTGGCTTTCCCAGTAATTTC
>PRDM16
CATGCCCACGCACATGCACCCAGACAGACTGCTTCCAGCCCCAGCCTCGCCCCTCCAGCGGCTGGCTTTCCCAGTAATTTCATGTGGCGTTTTCAGCAGGGTTTCCCGGTCATTTCATGCGGGTTTGTCTTGGCTTCTGCTGATGTTTTAGGTGAGGTCTGCCACAAGTCCTACACGCAGTTCTCCAACCTGTGCCGGCACAAGCGGATGCACGCCGACTGCCGCACGCAGATCAAGTGCAAGGACTGTGGCCAGATGTTCAGCACTACCTCCTCCCTCAACAAGCACCGGCGCTTCTGCGAGGGCAAGAACCATTACACGCCGGGCGGCATCTTTGCCCCGGGCCTGCCCTTGACCCCCAGCCCCATGATGGACAAGGCAAAACCCTCCCCCAGCCTCAATCACGCCAGCCTGGGCTTCAACGAGTACTTTCCCTCCAGGCCGCACCCGGGGAGCCTGCCCTTCTCCACGGCGCCTCCCACGTTCCCCGCACTCACCCCCGGCTTCCCGGGCATCTTCCCTCCATCCTTGTACCCCCGGCCGCCTCTGCTACCTCCCACATCGCTGCTCAAGAGCCCCCTGAACCACACCCAGGACGCCAAGCTCCCCAGTCCCCTGGGGAACCCAGCCCTGCCCCTGGTCTCCGCCGTCAGCAACAGCAGCCAGGGCACGAC
>PRDM16
CTGAACCACACCCAGGACGCCAAGCTCCCCAGTCCCCTGGGGAACCCAGCCCTGCCCCTGGTCTCCGCCGTCAGCAACAGCAGCCAGGGCACGACGGCAGCTGCGGGGCCCGAGGAGAAGTTCGAGAGCCGCCTGGAGGACTCCTGTGTGGAGAAGCTGAAGACCAGGAGCAGCGACATGTCGGACGGCAGTGACTTTGAGGACGTCAACACCACCACGGGGACCGACCTGGACACGACCACGGGGACGGGCTCGGACCTGGACAGCGACGTGGACAGCGACCCTGACAAGGACAAGGGCAAGGGCAAGTCCGCCGAGGGCCAGCCCAAGTTTGGGGGCGGCTTGGCGCCCCCGGGGGCCCCGAACAGCGTGGCCGAGGTGCCTGTCTTCTATTCCCAGCACTCATTCTTCCCGCCACCCGACGAGCAGCTGCTGACTGCAACGGGCGCCGCCGGGGACTCCATCAAGGCCATCGCATCCATTGCCGAGAAGTACTTTGGCCCCGGCTTCATGGGGATGCAGGAGAAGAAGCTGGGCTCGCTCCCCTACCACTCGGCGTTCCCCTTCCAGTTCCTGCCCAACTTCCCCCACTCCCTTTACCCCTTCACGGACCGAGCCCTCGCCCACAACTTGCTGGTCAAGGCCGAGCCAAAGTCACCCCGGGACGCCCTCAAGGTGGGCGGCCCCAGTGCCGAGTGCCCCTTTGATCTCACCACCAAGCCCAAAGACGTGAAGCCCATCCTGCCCATGCCCAAGGGCCCCTCGGCCCCCGCATCCGGCGAGGAGCAGCCGCTGGACCTGAGCATCGGCAGCCGGGCCCGTGCCAGCCAAAACGGCGGCGGGCGGGAGCCCCGCAAGAACCACGTCTATGGGGAACGCAAGCTGGGCGCCGGCGAGGGGCTGCCCCAGGTGTGCCCGGCGCGGATGCCCCAGCAGCCCCCGCTCCACTACGCCAAGCCCTCGCCCTTCTTCATGGACCCCATCTACAGGTATTCAGCACCCCAGCCTCACTGGCTCTCCCTGGGGCGGGGCCGCGGCGGTGCTGGGCGGGCTCAGTGCATGGTGGTGT
>PRDM16
TCAGGCGGGGTGGGCGGCTCTGTGGAGCGGGTGGCTCGGCGGGGCGGGCGGCTCGGTGGGGTACGTAACCCTCTGTGCTGTTGTCCAGCAGGGTAGAAAAGCGGAAGGTCACAGACCCCGTGGGAGCCCTGAAGGAGAAGTACCTGCGGCCGTCCCCGCTGCTCTTCCACCCCCAGGTACGTCCTCAGTGCAGGTCAGGGCGCCCTGTAACCCACACGCCAGTGGCCCCATCTCCCGGCTGTCGAGGCTCAGTGGCCAGGCTGGA
>PRDM16
GTCCAAGAAAATACTAGGAGACCATTGCTTCCAGTGCCCACCTGAGCACCCTAAGATATGCTGTTGTACAGAACCCCCAGCAGTGCGTGCCCCTGAAGACAGGTGAGAGTCAGCTGAGTCCATAACCTCCCACTCTTATGCCTACAGATGTCAGCCATAGAGACCATGACAGAGAAGCTGGAGAGCTTTGCAGCCATGAAGGCGGACTCGGGCAGCTCCCTGCAGCCCCTCCCCCACCACCCCTTCAACTTCCGGTCCCCACCCCCAACGCTCTCCGACCCCATCCTCAGGAAGGGCAAGGAGCGATACACGTGCAGGTGAGGGGCCCTTTGGTGCTGCTGGGACAGCCCTGGCGGGGCTCGAGTGCCACACCTGTGGCTGTGAACCTGTGCTTCCAGGAAAAACTCAGAGTCCCGGCCATAGGAAAGCACAGCACTGCAATCAGCTGGTTATCTGCTTGAGGTCATGCTTTGCAAATAAGTGACTTGGGTGGCCTCCCCTGCCTCACGCCATGCTGTGCTCT
>PRDM16
GTGGCCCATGGCAGCCTGCTCTGCAACTGAGGCTGGGCTTCAGGGCCGTGGAAGGGACTGAAACTGGGATGCTGGGATGGGTCCACCTGTGCATCAGGTGTGAGACCCCGAGCATTAGCTTGAAACCATTTCTGGGAAATGGCCATGTAAGCCCACCCTAATCCTCCCTCACCCTCCCCACCTCCCTCCACCCCAGGTACTGTGGGAAGATCTTCCCCAGATCAGCCAATCTCACCAGACACCTGAGGACGCACACTGGGGAGCAGCCGTACAGGTAGGTGCTGCGTGGGCTGGGTGTGGGGGCGGGGCCGCCTGCCTCCGTGCACCG
>PRDM16
CTCCCTTCCCCCCACCCTCTGTGGCCCGGCCTGCCATGCAGAGCCGGGGCCTGCACTGAGGAGCGCGTGTGCCCCTTCCAGGTGTAAGTACTGCGACCGCTCCTTCAGCATCTCTTCGAACCTCCAGCGGCACGTCCGGAACATCCACAACAAGGAGAAGCCTTTCAAGTGCCACCTGTGCAACCGCTGCTTCGGGCAGCAGACCAACCTGGACCGGCACCTCAAGAAGCACGAGCACGAGAACGCACCAGGTGGGCCACGCGGGGTGGGGCAGCCCCCAGAGCACCCACACGGGCAGGCCCCACAGAGGGGGAGGGGGAACAGCAGGGGAGTGGGCGCCGG
>PRDM16
GCTCCCGCCCCTCCGCAGTGAGCCAGCACCCCGGGGTCCTCACGAACCACCTGGGGACCAGCGCGTCCTCTCCCACCTCAGAGTCGGACAACCACGCACTTTTAGACGAGAAAGAAGACTCTTATTTCTCGGAAATCAGAAACTTTATTGCCAATAGTGAGATGAACCAAGCATCAACGCGAACAGAGAAACGGTAAGAAAACTATCGCGGGCTGGGGAAAGTCTGGACCCGGCCAACAGCCCTGCGTGGCCACCCTCAGAGGACATGCACCTCCACCCC
>PRDM16
GTCAGTGGCTGGGCCCAGGGACCCGCGGGAGCTCCCTCAGGAAGGGGGCTGAGTGTTGTCGGGGGAGGCAGTGGGGGCAGAGCGGAGTCACCAGCCTTTGGGGGTCCATGGGAAGGACAGAGACACCCAAACTCAGTCAATCTCCTCCTGCATCATTTCAGGGCGGACATGCAGATCGTGGACGGCAGTGCCCAGTGTCCAGGCCTAGCCAGTGAGAAGCAGGAGGACGTGGAGGAGGAGGACGACGATGACCTGGAGGAGGACGATGAGGACAGCCTGGCCGGGAAGTCGCAGGATGACACCGTGTCCCCCGCACCCGAGCCCCAGGCCGCCTACGAGGATGAGGAGGATGAGGAGCCAGCCGCCTCCCTGGCCGTGGGCTTTGACCACACCCGAAGGTGGGGGCAGCCGTGT
>PRDM16
TGCAGCATCAGAGAGGCGGCCAAGGCCAGGCTGCTGACAGCAGGCCTTCCCTCTCCCCGGTCATTGGTGCAGGTGTGCTGAGGACCACGAAGGCGGTCTGTTAGCTTTGGAGCCGATGCCGACTTTTGGGAAGGGGCTGGACCTCCGCAGAGCAGCTGAGGAAGCATTTGAAGTTAAAGATGTGCTTAATTCCACCTTAGATTCTGAGGCTTTAAAACATACACTGTGCAGGCAGGCTAAGAACCAGGTAGGTACCCGCCAGAGCCCCTCCCCCACCCCACCTGGCCTCCTCAGCCAGAGGACAGCCAGCACTCCTC
>PRDM16
GCGCTCACCTGCCTGTCTGGGATGGCCCGCCCTGCCCACGCGCTCACCTGCCTGTCCTGTGTGTGTGTCATCCCCTCCCCGCCAGGCATATGCAATGATGCTGTCCCTTTCCGAAGACACTCCTCTCCACACCCCCTCCCAGGGTTCTCTGGACGCTTGGTTGAAGGTCACTGGAGCCACGTCGGAGTCTGGAGCATTTCACCCCATCAACCACCTCTGACGGGCTGGGCAGCCGGGGGCCGGTGGCCAGAGCGAGGGCACCAGCCACGAA
>RPL22
AATTTAATCCTCGTCTTCCTCCTCTTCTTCGTCCTGGTTAATCTGGAAGTAACGTAATTCGTAACTCTCTTTGCTGTTAGCAACTACGCGCAACCAGTCACGTAGATTATTCTTCTTCAAATATTTTTTGGTGAGATATTTCAAATACCTGCAGAGAAAGGACACAAGAACTCCACTAGACAGTTGGTGCTTGCATTCTAAAACATTTTAACATTTATAAAACCCAGCACTCAAAATCATTACAATTCAAGGTGTTTTCCCAAGCCTCAAAAATGGCAAAGGTAAGGCAAATACA
>RPL22
GCTCTTGCTCCTTTCGATGGTCACCACCCCTCCACCAAGGTTCCCAGCTTTTCCGTTCACTTTGATCCTTTCTTGCAAAAACTGCTCCTGTAGAAATCATTAAATTGACCAATGAAGTGACAAGTTCATCTGTCTCAACAGAATATTTTATCTGTCTCCCAACACTGAACTAATATCATTTTTTGTTTTGGTTTTGGAGACAGAGTCTCACCAGCGCAATC
>RPL22
CTACAGGGTGGGTGCAATCAAGAGTGAACTTCAGAACTTGCTTCTTTTTTTTGCCCCCCTTCACCACAAGCTTTTTCTAAGAAAATACACAAATGATAACAGAGATGAAGTTTCAGTCAGTCGGAAAAACAAGATTAACAGAACCAGAAACGTCATAGGTATAAAAGTCCATACAAATACAAAACTAACGGAAGTGTGCTCCCTTTGCCAGAGGGCCAAGA
>RPL22
CCAGCCCACCCCAGCAGGACGCTGCAGGGCGCCGTCCCCAGCGAGCCTGGGTAGATGCCGGGCTCGGCGAGGCCCACGTGCCTCCCCTGGAGCCGAGGCCTCACGCGGAGCCATACTAACCACAGGAGCCATGGCGGCAGCGGAGTTAGAAAGGGAGGTGAGCGAACTACGCAGACGCAAAGAGCCCGCAGCGCGCAAGGCACGCAGGGTCCAGGCCGCACTAATCACTTTGCCACGCCCCTCGTCCGCCACCTTTTCTCTTGGTTATGTACGATAGGGGAGCGATTGGTTTTTCCTGAATGCAAAACGCGTCCTCTCCCAGGCCTGGAGGGTTTCTGGGGAAGGAAGGAGGCCCGGCGGGCTGTCCCACTGCGAACGATCGGAGGGGGGAAGCCAGACTGGACGAGCCCAAAGATAAATAAAGGGGTTGGCTTTACTTTTTGAAAGTCTTGGGAAGAAAAAAGAAATAAGGAAATTCACTATACTGTAAATTACCAGCTAG
>CAMTA1
TGTGCGTGGGCCGCGGGGCGGGGCCAGGGCGGGTGCGCGGCGGCGGCGGGGTGGCTGGGCCGGCGGCGGCGGCGGTACGAGGCGCGCGCTCGGGGTCCCGGTCGCGAGGAGGAGGAGGATGTGGCGCGCGGAGGGGAAATGGCTGCCGAAAACAAGCCGGAAGGTAAGAGCCGGAGCGCGAGGGGCTGGGGGGCGGCGCGGCGGGCGGCGGGACCCGGCCCCGCCGGACATCCCGGGCATCGGCGGCGCCGG
>CAMTA1
CCCGCAGGGGCCACGTGAACATTGGTTATTGTTATACTTTTAAGTCACTTCATTTACTCAACAAATAACAAAGTGCCTATCTGTGCCAGGCACAAGGAAGGACAGACCCAGTCTCTGTCCTTATGGAGCTAAGGGGGAGACGGACATTAATCAAGATGCCATATGAAATTTCAGCTGGGACTCAGTGCTGTGAAGGTGCGTGCAATATGTCATAAAGGGATTTGACTAATCTGCAAGGTTGGGGGAGGCTTCTTGAGAGCTCTGGAGGAAAATGGGAATT
>CAMTA1
ACAGAAGAGCCAGATTATATCTTTTTGAAAGATTAGTTTTACATTTTATTTTCTGTTTCCTTAGAGCGTTTCCCAAAGTGTATTCTGCGGAACTAGCACCTACTGTGTTCTCAACACCGTGCCACCTATAGAAGGTAGGATTTGAAAAAGCTTTTGACTTACAGGAAGGGGTGGGCTTGGCAGTGGCAGTAATTATCATCTAGTACAGTGGAAACAGCCTTCAGCCCGGACTCAGAAGACCTGGGTTCTGCACTTAACTGCTGTGTGATCTT
>CAMTA1
TACTTTAAAGGAGATTTTATCTATTATTTTCTCTAAATTTATTGTTTTCTTCTTTGTAGATGATCATGGGAACAGCAATAGTAGTCATGTAAAAATCTTTTTACCGAAAAAGCTGCTTGAATGTCTGCCGAAATGTTCAAGTTTACCAAAAGAGAGGCACCGCTGGAACACTAATGAGGTAGATAAGTTTCTTTTTTTAAGGGTATAATTATTTTAAGGGCAAATTTTTTAGGTTGCTTCACATAGTCCTACTTTATGTTAGCTTTAAATTT
>CAMTA1
AAAAATTGTTGGTAACAGGTAATGAAAGTGTGGTTTTGTATGTAAATAAAAATGGCTCTACACGACATCAGGAATGATGGGGTTCAGTTACAGTGGAATCTTTTCAAGAGCTTGATTTTAAATTCTCAGAGATACTAGTTTTACTTACTGGAGCTCCTTTGTTTTGCAGAGATCATGATGCAGCCGTCCTTTTGGATTTCTTTTTAATAATGTGTGACCCTTCACCTTTGATCCCCTGACCTGCATTACCTTGGTAACCATTTCAT
>CAMTA1
CTCTTACCCTGGGCACTGCTTCCCATGTCCTGTGCGGGCCCTTGCCATAGCATATTGTGATTTATCTCTGTTGGTGTCTTTACTCCACTCAAGTGGGAGCTCCTTGGGCAAGGGTGCTGGTCCTCCCTTATTTTTGTTTTCCTTGAGCCCACCATCTGCACGTGGTTATGGGTGGATGGATGGGGGAAGTGACAGTGGGGTAACATACCTTCAAGCCCAAAATGTAAACTTAATAAGTGTTTTGGAGGAAGAGAAGAATAAATACTGTTTTTGTTTATACAGGTCTTAAAATTTTGGTAGCAGAAAGCAAATGTGCAAAGAGCAATGGAAAACAAGTCAGAAGCTGCTGTCTGATTCCAGAGGAACTCGTATTTTATGTTAAAAAAAATGTAATTGACATTTGATTGCCTTGA
>CAMTA1
CCTTTACCCAGATGTCTCCTCCTCTCTCTGCCTCTGGAAATGGGGCAAATTTTTCTTCAGTTAAAAACAGAAATAGAAGCGACGGTTTTGACCCATTTTACACCTATTTATTTCAGGCTCTCACCACACACTTGTTCATGGGCGCAGCAAAGAAGAGGGATCCACAGAGCTGGAGCCATGAGGGCTGACACATTGGAATGAAAGCTGGCAGAATTCGTAG
>CAMTA1
CACACACTTGTTCATGGGCGCAGCAAAGAAGAGGGATCCACAGAGCTGGAGCCATGAGGGCTGACACATTGGAATGAAAGCTGGCAGAATTCGTAGGGAGAGCTTTCCCATCCTGCCAGCCCCATGTCTGGCTTTAAGACAGTTCTATTAGTGAATTAACTGTTCTCAAAACCCCAAATTAATTTGAACCGAATGTTACTAAAAATGAAATAGAATAAAGTGACCTACTCTTGCCTCATCCGGAGTTATTACGAAGGAGCTCCGCAGCCTGACTGAGCTCTGGAGAGCAGGGCTCTGTGCACACGCCTCCTGGTCCAGAGGCCTCCGTGACCATCCATGATGCCACTC
>CAMTA1
CTTACCTCTCAGGATCCAATGTGAGCTAATTGTTGTTATTATCTTTTTATTCTTCTGTTTCAGGAAATTGCAGCTTATTTAATAACATTTGAGAAACACGAAGAATGGCTAACCACCTCCCCTAAGACAAGGTAATGTCCCAGATCTTGCAGTTTTTCAAATGTGTACCATAAGTGGATTGATTTGCATTGATTACCTGATTTGGCCAGTGAATTCATGGGCAACGAGTTGAAAATGCCATGTTGTGCTGGATGGCTTTCGACACTGAGGTCTCATTCATTGACATAAGACTGTGGCAGTGAATA
>CAMTA1
AGAGAGAGAGAGAGAGAAAGAAAGAAGGAGAAGAAGGAGGAGGAGGAGGAGACGAAAGAGGAGGATGAGGAGGAAATAGAGGAAGAAGAGGGAGCAAAAGAGAGGGAGGGAGATGGAGGGAGAAAGAAAGATCCAGAGTAAGCCACATCTCACATTCAGTTTTCTTTCTCCTGTCCGGCCACTTCCCTCCACTCACGGATGAGGAAACTGAGACCCAGAAATT
>CAMTA1
GAAGGCCTATTGACTGGTCATCAGACGGGAATGGAACTTATGGATCATCTCATTTCATGCTCCTACTTTTGCAGAACAAAACCAGGGGCTTGTGGTAGAGAAGGGCCTCAGTTAGGGACACACAGCGAGCCATGGCAGAGTTGGGTCCTCTGACTTCCCCTGCTTTTTTCCTGATGTCTTGGCTGCTCCCACCTCACGCTAGCTTCCTCTGTGCTGGGAAGGGCCCTTGCTAAGCTGCTTGGATCCAGCTCTTCCTGGTACCCCTTCTGTTACTTTGTTGGGGTGAGTGCCCAGATGTTCCTCTGCAGTCTTGGAGAGCCCTGCTCTACTGCCAGCACCCTCCCAGGCTGTGGGCAGAATGAATGGCCAAAGAGGGTGTCCCTGAACCTTAAAGAACCTTCCAGTTTCCAGCAGCCTCTCTGCTTTCTTTCAACTCTGCTAAGCAGCCAGTACCATTCACTCCCTGTAGCAGGAAAGGTCCTTTTTTCCTCTGTGCTGGAACCCAGTTGTGATGAGACTATTTGAAAGCAGTGGTCCACGAACTGCAATGATGGGGAGACTACCACCCAGCTCGGCCTCCAGGTCT
>CAMTA1
TTCCCAGATTTGTAGAGGTTGTCAAATGCACCCCTGTTCCCAGGGAGCCGGGAAAGTGAGGGCAGATGGTGAAGTGTTGCAGGGCTGGACCACGAGGCAGCTGGAGGCCAGGACAATGGACTGGGCAGGGTTGCAGGGCCAAGTGCAGTGGTGAGAGCAGGTGAGAGGAGGGGAGGGGAGGAGGGGGGTGTGAAGGGGAGAAGGAAGGAGGGCAGGAGGAG
>CAMTA1
GTGAGGAGAGGAGGGGAGGGCAGGAGGAGGGGAGGCTAGGAGGAGAGGGGGAAGGAGAGGAGGAAGGAGAGAAGGAGGAGAGGGGAGGAGGCAAGAGCCAGTCTGGAGGGAGCGAGCCTGTGAGCCAGGAGCACAGAGGGCGGGGGTTGGGCCTCAGCGTCCTTCATGAAGAACTCAATTCTTCAATGGCAGAGGATGTTTCTTTTTCCTCTGGTTATAAAACAGTTGATGTTCTTTATAGAGAAGTTGAGCTACAGATAGGTAAAAAGAAGAAAATAGCCCGCATAGTCCCCCGGCTCCCCGA
>CAMTA1
TTTACTGGTCGATGATATCTTTCTTCATAAATTTTTCTTCTACTTGGTACTCTTGGTAACTTAACCATTTGTTGTTTCCAGACCACAGAATGGCTCAATGATACTCTACAACAGGAAGAAAGTGAAATACAGGAAAGATGGGTATTGCTGGAAAAAGAGGAAAGATGGGAAAACGACCAGAGAGGACCACATGAAACTCAAGGTCCAGGGAGTGGAGGTAAACAGCAGAAAAGGTTCCCTTGGTGCACAAATGTCATTTGCAGGCTGCAGTGGAGAATGGAATT
>CAMTA1
AGAAGGAGGAAGTGGGCGGGGGGAAGAAGGAAAAGTGAGGAGGGGAGAGAGAAACGGCTCCTGGGTGGTAACTGCATCAGCATTGTTTTTCCCTCCAGTTATTGGGAACCTGGGCTTCCTGGGTCCTTTCCAAAGGGGCGTCACTTTTGTCATCTGGGAGGTGACAAAAATGCATCTGAGTGCAGGTGTGCCTTGGCACCCCCTAGAAAGGGTAATTGGGAAGATTCTGC
>CAMTA1
CGCAGAGGTGCCCTCGGTCTCCCTGGGCCGCTGCCAGGCGGCTGTGGCCCCTTCTTGCTCCTTCTCTGTTGCGCCGTCTTCCTTCCTTCCTTCCTTCCCTCTTTCCAACTGAATTCTCGTTTTTCCTCTCTCCCTAGTGCTTGTACGGCTGCTATGTCCATTCCTCCATCATCCCCACCTTCCACCGGAGGTGCTACTGGCTCCTTCAGGTAGGTGGCTGGGACTGGATTCTTCTTCTGTCTCTGGTGCTCGGGAAGGGTCTGTGGA
>CAMTA1
ACCTCCCTGCTCACCCTGAGTTCTCTGAGTCACCTCTGTGCCCCCAGCACCCAGCACTGTGCCTGGCTCAGGGCAAAGGCTCAGAGAATATTTGTTGAGTCAGTGAATGAGGGAAGGAGGGAGGGAAGAGAGAAGGGAGGAGGAAAGTGGGGCAAGAGATGAAGAATGGAAGGAGGTTAGGAAGGTTGGAAGGGTGGAGGGAGGGAAGGGAGGGAGGGACAGTCCTAGAATAGGAGAGGGAGCAGGAAGACAAGGCCTCCCAGCCCTGGCCCTGGAGGAGAGGGGCATCCACACCCACTTAGCCTGTCT
>CAMTA1
GGTCAGTTTGGGGTTCCACTAGCAGTCCTCAACTTTAGAGAAAGGCCAGCGAAAGTGAGGTTTATGGCTTGTCCCTGAGGCTGCCTTGGGGCCAGAGGAAGTGGGTTTGCCTTTTGCCTGGTACAGATGACTCTGTCTCGATTTTGAAAAAGATGCAGAAAGAAGGAAAGAAAGTGGAGGGCAGAGGGAAGGGAAGAGGAGGGGAAGGGAGTGAAGGAGAGAGGAGGGGAGGGGAGGGCTAGGAAGATCCCATCCAAAAAAGGGGAGTCAAGGG
>CAMTA1
GCTCAGGGACTGGAAGGAGTAGAGGGGTCCTGGGAGGCACGTGAAGCAGAGGAGGACAAGCAAAAGGCTGTGAGGATTAGAAGGAGATGGAGACTGAGGCAGAAAAAAGGAGAGTTGAGAGGGATGAGAACAAAGAGACAATGAACAAAAACAGTGGGGTGGAAAAAAATAGTCAAGGAGAAGGAGGGTGGGGGACAGAGAAATGGAGAAGGAGAGAGAGAAGCAAAGGAAGCAAGGTGGGAGAGTATGAGAGGGATGAGGAAGACAGGGTGACAACCACGAGATCAAGGTGGATGGG
>CAMTA1
TTGGGGGCGGCCCTGACCCTGGTGGGCTCCATGCCACCCTCATGCTGCCAGTCTCTGCTCTCCCCACAGAACCCCGACATCGTCCTGGTGCACTACCTGAACGTGCCGGCCATCGAGGACTGCGGCAAGCCTTGCGGCCCCATCCTCTGCTCCATCAACACCGACAAGAAGGAGTGGGCGAAATGGACGAAAGAAGAGCTCATCGGGCAGCTGAAACCCATGTGTGAGTGGCCTTGGCCGGCCTGGCGCCCCCACGCTGGGAACCAGGCTGGCATCAACC
>CAMTA1
TGAGAGGGCTGCCCTCAGGGAGGGCCTGGGTCCTACCCCTTGGCCCCACCCAGGTCCCCTCTGCACCCACGGGCTCTGACAGCCCCCCTGCCTCTCTCTTCACAGTCCATGGCATCAAGTGGACCTGCAGCAATGGGAACAGCAGCTCAGGCTTCTCGGTGGAACAGCTGGTGCAGCAGATCCTCGACAGCCACCAGACCAAGCCCCAGCCGCGGACCCACAACTGCCTCTGCACCGGCAGCCTGGGTGAGCCGGGGCTCCCGGGGCA
>CAMTA1
CAAGGGCTGAGAGTCTGTGGCCTGCCTGGGGTACCGGGCCTGGACTTTGCCAGGGACCCCAGCCGCTGTGGGGCAGGTCCACCACGGTCCTAGCTCTGACTCTCTTTTGTGTGTGCATGTGTGTGTGCACATGTGTGCCTGCGTGTGCGTGCGCGTGTTGTGTTCCGATCTCCGCAGGAGCTGGCGGCAGCGTGCATCACAAGTGTAACAGCGCCAAACACCGCATCATCTCGCCCAAGGTGGAGCCACGGACAGGGGGGTACGGGAGCCACTCGGAGGTGCAGCACAATGACGTGTCGGAGGGCAAGCACGAGCACAGCCACAGCAAGGGCTCCAGCCGTGAGAAGAGGAACGGCAAGGTGGCCAAGCCCGTGCTCCTGCACCAGAGCAGCACCGAGGTCTCCTCCACCAACCAGGTGGAAGTCCCCGACACCACCCAGAGCTCCCCTGTGTCCATCAGCAGCGGGCTCAACAGCGACCCGGACATGGTGGACAGCCCGGTGGTCACAGGTG
>CAMTA1
TGGAAGTCCCCGACACCACCCAGAGCTCCCCTGTGTCCATCAGCAGCGGGCTCAACAGCGACCCGGACATGGTGGACAGCCCGGTGGTCACAGGTGTGTCCGGTATGGCGGTGGCCTCTGTGATGGGGAGCTTGTCCCAGAGCGCCACGGTGTTCATGTCAGAGGTCACCAATGAGGCCGTGTACACCATGTCCCCCACCGCTGGCCCCAACCACCACCTCCTCTCACCTGACGCCTCTCAGGGCCTCGTCCTGGCCGTGAGCTCTGATGGCCACAAGTTCGCCTTTCCCACCACGGGCAGCTCGGAGAGCCTGTCCATGCTGCCCACCAACGTGTCCGAAGAGCTGGTCCTCTCCACCACCCTCGACGGTGGCCGGAAGATTCCAGAAACCACCATGAACTTTGACCCCGACTGTTTCCTTAATAACCCAAAGCAGGGCCAGACGTACGGGGGTGGAGGCCTGAAAGCCGAGATGGTCAGCTCCAACATCCGGCACTCGCCACCCGGGGAGCGGAGCTTCAGCTTTACCACCGTCCTCACCAAGGAGATCAAGACCGAGGACACCTCCTTCGAGCAGCAGATGGCCAAAGAAGCGTACTCCTCCTCCGCGGCGGCTGTGGCAGCCAGCTCCCTCACCCTGACCGCCGGCTCCAGCCTCCTGCCGTCGGGCGGCGGCCTGAGTCCCAGCACCACCCTGGAGCAGATGGACTTCAGCGCCATCGACTCCAACAAGGACTACACGTCCAGCTTCAGCCAGACGGGCCACAGCCCCCACATCCACCAGACCCCCTCCCCGAGCTTCTTCCTGCAGGACGCCAGCAAACCCCTCCCCGTCGAGCAGAACACCCACAGCAGCCTGAGTGACTCTGGGGGCACCTTCGTGATGCCCACGGTGAAAACGGAGGCCTCGTCCCAAACCAGCTCCTGCAGCGGTCACGTGGAGACGCGGATCGAGTCCACTTCCTCCCTCCACCTCATGCAGTTCCAGGCCAACTTCCAGGCCATGACGGCAGAAGGGGAGGTCACCATGGAGACCTCGCAGGCGGCGGAAGGGAGCGAGGTCCTGCTCAAGTCTGGGGAGCTGCAGGCTTGCAGCTCTGAGCACTACCTGCAGCCGGAGACCAACGGGGTAATCCGAAGCGCCGGCGGCGTCCCCATCCTCCCGGGCAACGTGGTGCAGGGACTCTACCCCGTGGCCCAGCCCAGCCTCGGCAACGCCTCCAACATGGAGCTCAGCCTGGACCACTTTGACATCTCCTTCAGCAACCAGTTCTCCGACCTGATCAACGACTTCATCTCCGTGGAGGGGGGCAGCAGCACCATCTATGGGCACCAGCTGGTGTCGGGGGACAGCACGGCGCTCTCACAGTCAGAGGACGGGGCGCGGGCCCCCTTCACCCAGGCAGAGATGTGCCTCCCCTGCTGTAGCCCCCAGCAGGGTAGCCTGCAGCTGAGCAGCTCGGAGGGCGGGGCCAGCACCATGGCCTACATGCACGTCGCCGAGGTGGTCTCGGCCGCCTCGGCCCAGGGCACCCTAGGCATGCTGCAGCAGAGCGGACGGGTGTTCATGGTGACCGACTACTCCCCAGAGTGGTCTTACCCAGAGGTAAGCTGCCGCCGCTGCCACCACCTGTCACCTCCCCTCCCACCCACCT
>CAMTA1
CTGAGCAGTGAAGCCTCAGGGGGGCTTCCCCATGCTGCCTCCCACAGTGGCTCACACTCCAACTCTGTTCCCCTCTCTGTTCTCTGCAGGGAGGAGTGAAGGTCCTCATCACAGGCCCGTGGCAAGAAGCCAGCAATAACTACAGCTGCCTGTTTGACCAGATCTCAGTGCCTGCATCCCTGATTCAGCCTGGGGTGCTGCGCTGCTACTGCCCAGGTGAGAAAGCCGCCCCCCAGGCCCCCAAGGTGAGTGTGATGGCCTGAGGAGCACTGGAC
>CAMTA1
CACCATAGTATCCCCGGGGCTGGCAGAGTGCCGGACATGTCACAGAGGGGGATGGAGATTGTGACGGAATGAATGAGTCTCCAGGCATCTGAAGCCTGTTTCTAGAGCTCATGTCTTCTGCTCCTGGGCTGTTGCTGGCAGGACTCCCTTGGCTGCCCCATCTCATCACCACCAGCCCTCAGGATGGCCTGTCCAGTGAGCCCTGACCATAAACAGGAGGGGGGTAAGGATGCAGGGGTGCGGAACGGCAGGGAGACCCACCCCTGTCCTCTAACGTCAGGGAGCCTAGAAAGGAGAGAAGATGCTCAGTGTAGAAGACTGGGGGTGAGGAGGAAAGGTACGGGGTGGGAGTACAGAGCTGGCCAGTGCTAG
>CAMTA1
TGGGGAGGGGACATTCCAGGCCCTGTGTGGTTCACCAGGCTGTAGGTACCCACCCATCCCTTGACCTGGTCTTTTTCTCTCGCTTTCAGCCCATGACACTGGTCTTGTGACCCTACAAGTTGCCTTCAACAACCAGATCATCTCCAACTCGGTGGTGTTTGAGTACAAAGCCCGGGCTCTGCCCACGCTCCCTTCCTCCCAGCACGACTGGCTGTCGTTGGACGGTAAGAACAGTGCTTGGGTCGTCTTGCCAGGCACCAAGGGAGAGGGATGCTTGGGGAC
>CAMTA1
CTTTTTCCCCCTAAATGAATACAAGGCACTCACCCACCCAAGGGCCCAGCCTTCCCAGCCTTTCACCAGCTTGATAAATACTAAGGGAGGGGAGGGGAAGCAGCGCCGCAGTCGCAGCGCAAAGGGGGCCGCGGGAACAGCTAGTCGGGAGCGCGGGGGTCCCGGGCCTCTGGCCAGCCACGGGGCCTGGCCATGAACTTTGCGTCCGGGCCAATGCTGCA
>CAMTA1
GGGGCCGCGGGAACAGCTAGTCGGGAGCGCGGGGGTCCCGGGCCTCTGGCCAGCCACGGGGCCTGGCCATGAACTTTGCGTCCGGGCCAATGCTGCAGTGGCCGGGCGGTGGTGAGCCTTCCGTTCCCCGCCTGTCCCTCCCGGCCCCTCCCCTCGGTCTCCGCAGCTTCTCGGCTCAGCCCCTCCCGTCCCCGCGGGCGCTGGGCCGATTCTCCCTCCGCGCTGGCCAGGCCGT
>CAMTA1
GACAGATTCACGATCGTGCTGGGGAACTCTGGCTGGCGGAGACCTCTCTGGTTTGGTGAAGTTACGGACGGCATTTGGATGCTGGTCCCGCAAGGCTGGCGAGGCCACGTGTTGACTGCTTTTCTTCCAGAACACAACCTCACTCTTCCTCCTGCTCTGCCCTAGATAACCAGTTCAGGATGTCCATCCTGGAACGACTGGAGCAGATGGAGAGGAGGATGGCCGAGATGACGGGGTCCCAGCAGCACAAACAGGCGAGCGGAGGCGGCAGCAGTGGAGGCGGCAGCGGGAGCGGGAATGGAGGGAGCCAGGCACAGGTACGAGGCGGTGCTGATGCTCAGCTCCCATTTCGCTTCATGTTTATGGATTGGCGAGGCAGTGGATGGATCACAGGCCTCTTCTCTGCTGCTGATGCGGTCCCTGTATTCAGGCAGAAGGCCTGAGGGAGTACTTTACGGTACCTGTGCTTTTAAGCATTATAATCTGTGCAGTATGGAAGAAGCCTTGGAATGTGGAGCTTCTCA
>CAMTA1
TTCTAATCGTAAAGCATTTGTTTCCCCTACATCGAAGCGCTGATGGGGTCGAGGGCCTTTAGTCCTGAGGTCGTAACGTGCGCTTTTTTGTGACAGTGTGCTTCTGGGACTGGGGCCTTGGGGAGCTGCTTTGAGAGCCGTGTGGTCGTGGTATGCGAGAAGATGATGAGCCGAGCCTGCTGGGCGAAGTCCAAGCACTTGATCCACTCAAAGACTTTCCGCGGAATGACCCTACTCCACCTGGCCGCTGCCCAGGGCTATGCCACCCTAATCCAGACCCTCATCAAATGGCGGTAAGGCTGTGGTGCAGCTGGCTGGGGGTCAGCCTCGCACATCCTCGCTCACATTCTTCCTGAGCACTGCCACCCGTGGAAGAAATCTACCCATTCAGTCCACTTTATAGCCGGCGAGCAAAGGGCTTTGTCCTTGGACAGTTTCCAAGGGAGTTTTAT
>CAMTA1
GCGTCCACACTGCCCTGGGACTCTGTTTCTTCACCATGGGGATGTTATATACCCAGTTGGGTTTCATCTTGGTGGGGTTTTATAATATTCTGGTGTTTCCTTTTAACGGTGGTGAATAGTGTGGTAATTTCTGGTGCTCTCCCTTATAGTACAAAGCACGCGGATAGCATTGACCTGGAACTGGAAGTTGACCCCTTGAATGTGGACCACTTCTCCTGTACTCCTCTGGTAAGGAATGGATTCCTGTAGCCCCCCCTTGCTGTTCTTCCAGTCTGGCATAGGA
>CAMTA1
CTGGCATAGGATTTGCCTGGTTCCCACCGTTGTCTCTTGCTGACACATGGCATGTTTCGGAGATACTTTGGGATGGGAATCTTCAATGGCCCCACCGAGATTGCCAGCAAGGACCAGTTTGTCAGTTGGCAGCAATGGCAAAAGTCAGGTCTGGTCTTGACCTCTGATTGAGAACGCTTGCTGTGTCTCCCTGTCTTCTAGATGTGGGCGTGTGCCCTAGGGCACTTGGAAGCTGCCGTCGTGCTGTACAAGTGGGACCGTCGGGCCATCTCGATTCCCGACTCTCTAGGAAGGCTGCCTTTGGGAATTGCCAGGTCACGGGGTCATGTGAAATTAGCAGAGTGTCTGGAGCACCTGCAGAGAGATGAGCAGGCTCAGCTGGGACAGAACCCCAGAATCCACTGTCCTGCAAGCGAAGAGCCCAGCACAGAGAGCTGGATGGCCCAGTGGCACAGCGAAGCCATCAGCTCTCCAGAAATACCCAAGGGAGTCACTGTTATTGCAAGCACCAACCCAGGTAAGAATTCAGAATCATGACATCTCAGAGCTTGACAGAGATCCCGTTTGCTTTCATGCAGCTGCCCTCAGCAGAGTCCATAGGATAGTCACATACATTTCAGTTTTT
>CAMTA1
ACAGAAGAAAGTAGCAAAAATTCTATGTTCATGCAAGAAATACATAATTTTGGAGGAGGAAGATCTGAATCTGGTGTATGCTACTGGGGATATTTAAATGTTAGGGACGTGTCTTGAGTTCCGGCTTTGCACTTTGTGTCTCTCAGGCATAGAGAAAGTGTTGATTCTTGAGGATTCCTAGTTGTATCTCCTGTCCTGACTATCCTTTCTACTGTACTTT
>CAMTA1
TTTGCACTTTGTGTCTCTCAGGCATAGAGAAAGTGTTGATTCTTGAGGATTCCTAGTTGTATCTCCTGTCCTGACTATCCTTTCTACTGTACTTTTCAGAGCTGAGAAGACCTCGTTCTGAACCCTCTAATTACTACAGCAGTGAGAGCCACAAAGATTATCCGGCTCCCAAAAAGCATAAATTGAACCCTGAGTACTTCCAGACAAGGCAGGAGAAGCTGCTTCCCACTGCACTGAGTCTGGAAGAGCCAAATATCAGGAAGCAAAGCCCTAGTTCTAAGCAGTCTGTCCCCGAGACACTCAGCCCCAGTGAAGGAGTGAGGGACTTCAGCCGGGAACTCTCCCCTCCCACTCCAGAGACTGCAGCATTTCAAGCCTCTGGATCTCAGCCTGTAGGAAAGTGGAATTCCAAAGATCTTTACATTGGTGTGTCTACAGTACAGGTGACTGGAAATCCGAAGGGGACCAGTGTAGGAAAGGAGGCAGCACCTTCACAGGTGCGTCCACGGGAACCAATGAGTGTCCTGATGATGGCTAACAGAGAGGTGGTGAATACAGAGCTGGGGTCCTACCGTGATAGTGCAGAAAATGAAGAATGCGGCCAGCCCATGGATGACATACAGGTAAAAAGCAGGGACAGGGTAAGCCCGCAGAGGCTGGTGCGTTCCAGTTGCTGTGAT
>CAMTA1
TTGGAGATAATCAGGTCTCAGGATCTCAGCACATTTTGGTGTGTTATGTTATAACCTTAAAATGGTATTTCATTGCATTGGATTGAGGTGGAAGTCTGCCCTCCTGCCTGATTATTTTTTTCTCTCCAAGGCGAGGCAGGGAGGTAGACCTGGATAACTTGTAAGGTTCCTTTCTAACCTGAGTGTTCTGTGAACTTCTGACTTCAGGTGAACATGATGACCTTGGCAGAACACATTATTGAAGCCACACCTGACCGAATCAAGCAGGAGAATTTTGTGCCCATGGAGTCCTCAGGATTGGAAAGAACAGACCCTGCCACCATTAGCAGTACAATGAGCTGGCTGGCCAGTTATCTAGCGGATGCTGACTGCCTTCCCAGTGCTGCCCAGATCCGGTGAGTAAAGTTACGGAGGTCACTACCCAGCATAGATTCCCGGATGTAATTGGAGGCAGGGGAGGCTGATTGTATTTGATGAATGCCGTGTCATAGAAGACCATACCAAGGAAGGAAGGAAGCATGAGGACAAGCTCTGTTGCCACTTTCAAGGCCCAGCTCCTATTCCTAC
>CAMTA1
TGGCAGATACCATCTTGGCTCATTCATTAATATCTAATGGGTGGTGCAAATCAATCATTAATCTGTCTCTCCTTTTTCTCCTCTTGTTTCAGAAGTGCATATAACGAGCCTCTAACCCCTTCTTCTAATACCAGCTTGAGCCCTGTTGGCTCTCCCGTCAGTGAAATCGCTTTCGAGAAACCTAACCTTCCCTCCGCCGCGGATTGGTCAGAATTCCTGAGTGCATCTACCAGTGAGAAGGTAGAGAATGAGTTTGCTCAGCTCACTCTGTCTGATCATGAACAGAGAGAACTCTATGAGGCTGCCAGGCTTGTCCAGACAGCTTTCCGGAAATACAAGGTAAACTAGAACAGAACCTTCGTTTTGTGACATTCTTAAGATCAGAGAGGACAGATGAAAGTCAGAATCATGCGAACAAAAACATTTACTATTTCTTTTTTTCCTCTGAATTTGTAGAATTTTTTT
>CAMTA1
AAATGAGTAGTAATAAAAAGCTGACATTTCTGGTAGTTAATCATTACTGATTTTTTTTCTCCTTACTTTACCCTTAAGGGCCGACCCTTGCGGGAACAGCAAGAAGTAGCTGCTGCTGTTATTCAGCGTTGTTACAGAAAATATAAACAGGTAAACCTCAGTTTTGCACCACAGAAGGAAACTGTGCCCCACCCAAGGCCACTGAAGATCCTGGTTTGGCTAAAGAGCACTACATCTAGTACCTCATTACAGAGACTTAATTTGTTTTTTGGTTGTTTTTTTTTTTTTATTTTTTTTT
>CAMTA1
GGGAGTTTTATTGATTCTGGTTTTTAATTTCATTATATTCAGCAATGTAACATTAATCTTGTATTTTCTGTTTTTCCCCCAAGCTGACATGGATAGCCTTGAAGGTAATGATACACCCAAGCCCTCTCACAAACCATTCCACCAGAGTCACAAACTTCACACCCATCACCAGCTACAGGGAGGGCCATTAAGATGGCACAGTCATGGAGTAAACATATCCCCCTTGCCAGGCCACCTAAGCACAGTTCCTCTGTCGTCTGGGGACCACG
>CAMTA1
AAATCTGTTTTTAGATTCATAAACGTCTAAGGGTATTGCTATTAAAATTTTTCTCCAAGAAGGGCAAGATATTTTGATATTTTAGGGAAAAAATATATGTCTGAAGGCAACCCTTAAAGTAATATTTTACATTTTGGAAAGGTAGGTGTAAAGATTCCTCATTTGCCTCTTTTGTGATTAAACCCCGGACAGAGAATGTGATAATAGAGGGGAAAAGCATTTTCTCTTCTTCCCTTCCCGGTAAGCTCGAAGGACGCTGAGCCCGTGCAGCCCCTGTTGTTACTGTGTCGCTTGTTCTTGTTTCCCC
>CAMTA1
CTTCCCGGTAAGCTCGAAGGACGCTGAGCCCGTGCAGCCCCTGTTGTTACTGTGTCGCTTGTTCTTGTTTCCCCTGCAGTACGCACTTTATAAAAAGATGACACAGGCTGCCATCCTTATCCAGAGCAAATTCCGAAGTTACTATGAACAAAAAAAATTCCAGCAGAGCCGACGGGCTGCTGTGCTCATCCAAAAGTACTACCGAAGTTATAAGAAATGTGGCAAAAGACGGCAGGCTCGCCGGACGGCTGTGATTGTACAACAGAAACTCAGGTGGGTGGAGAA
>CAMTA1
AGTCCTCTGTCACTGCTGACCAGTTTTCCATATTGGGCTTTACTGTAACCTTCTTGTGACAATAATATTCTGACTTTTTCAGGAGCAGTTTGCTAACCAAAAAGCAGGATCAAGCTGCTCGAAAAATAATGAGGTTTCTTCGCCGCTGTCGCCACAGGTACACTAGTCCTTGTTTATACATTCTGCTCAGGGAGAATGATGAAGCAACCCTGACCTTCTTAACCCTCACTAACTCCTATGTAAAGCTAATCCCCCTGCAGATAATCAGGGCAGACGTCCCAAATTACAATAGGGC
>CAMTA1
ACCATCACTCTCCTTTTCTTTCTTTCCAAAAAAGAAACCATGTTATATTCTTTTTTGTTGAAATAAAGCTATTTGTAAGATTTCTGTTGTGACCCTCATGTGCTAATAGCTCTCTGGTGTTGTTTTACTGTCTAAAGCCCCCTGGTGGACCATAGGCTGTACAAAAGGGTGAGTTTAGCTGCCTGCTAGCCAGTTTCTCTTCTCTTCCATTTTCAGTATTTTGCTTTTTGCTTGCTTGCATGAGGCTGCAGCCTAGGTATGCCAGTAAGTTTCACATCCATTTTGAATGAATTAAAATCAAGTAAAAACTAACCCTAATTACTAACACTGCTATTTTATATGACAG
>CAMTA1
GAATGATTTTTTTTTCACCTTAAGTAGGGTCACGTCTTTCCTTTGAATATTTTCCCCAACAATTTCACAGGAGTTTCTTTTGCCGTCAATCCTCAAAACGGTTTTAGTCTTGGCTTTTCAGTTCAGAGGGAGTGGTAATACCCCTTTCCTTTACTTGGTCACAATTCACTATAGAGTTATCGCCTGCTGTTTTGTTTTGTTTCTCTTCCAGAGTGAAAGA
>CAMTA1
GGAGTGGTAATACCCCTTTCCTTTACTTGGTCACAATTCACTATAGAGTTATCGCCTGCTGTTTTGTTTTGTTTCTCTTCCAGAGTGAAAGAATTGAAAAAGGCCAAGGAACTTGAAGACATACAGCAGCATCCCTTAGCAATGTGACATTGCTTTTCAGACTGTTTTCATTTCTGTTTTTAGCAGAGACATGCAACAACAACACACACGCACACACGCAC
>MTOR
AAGCGTGTGAGTCGCAGCATCACTGGGTCTGATGGAAGACAGACCTTTTGTACTCATTTTGGCCTATCTTGCAAACATTTCTGCTGCTGTCCACAGACCAGTGAGGTCTTGGGATAGGTGGCAGGGGTGAGGTCAGCATCTTCTGTGTCTTTACAGTCTAGGATCCTAATCCATGTTCTCCACGACCTGAGGCTTCTTGGCTGTGCTGAGTTTGCTGTACCCATGTTGAGAGGAGCAACTAGGTCATTCTTCCATCAGCAAGTACTTATGATGAGTTCTCTTGTGAGTTAAGTCAAAACCCGTATTTCTAAAGTTATGGATCTTCTGTTCCCCAAAATGAATGGCTTGATTTACGT
>MTOR
CTTTTAATATACAGTAGTTCTTTTCATTTACATTTCAAAATATTTAACAAAGTCAAACTTTCTCACCATGGTTTCAGTTTAGTGGAAGCATTTACTAAAGTACAAAAGCCTCAGAAAAAACGTGATGGGCACATCTGGGCCTCCAGTTACCAGAAAGGGCACCTAAGAAGGCAGAAAGAAAAGGAATATTTTAATAATTTGAGCTTCTTCAAAGGTTTACACAGATAACTTGAAAATGAAAAGGCCAAGGTCTGACAACCCTAGGGTATTCCCTGAGCTCTCCCACAGCTAATTGCATGGGACACACTCATCATTTCCAGTCAAGGCTAATGCCCACCGAGGTCCCGCAAGGACACTTCCCCAGCGC
>MTOR
GTGTTTGCCTTCCAAGTATGCATCCATATTTCTCAGTTTCTTTTTTTATAACAATGGGCACATGCAGTAAATATGAATTTTTAAAGAGATCTGAGCTCTAACTGCCCTTTACAGATACCTCACCAAATCTCTTTTTGCTACTCTGGCTTTGGGGCCTAGGCTTGGGACCTGATTGCTTATTTTAACAAAGTCACTTTGAGAGCCCCACTCACCAGCCAATATAGCACTGGCAGAGGTTTTCATGGGATGTCGCTTGTTTGATGAGCAGCTCAACTTGCGTTGGAACATCCAAAGTGTCATCATGAGAGAAGTCCCGACCTAGCACAGGAGGAACAAAAACATTTCACTCTCTTCCTGGCAATCGATGCACTTCTTGTTCCCTGTGGGCTTAACTGTCTATGCCAACAGCTTATCGTCAGACATGAAGATGAAGGATACCATCATAGTTGGA
>MTOR
CAAAAGAAATTTATTCACCTCCTGAGTTAAATGAGATTAAACTAACATTAAGTACTGTTATCAGTCATCAGAAAGAAGAATCAGAGACAATGTTTAACTGATGACCTCAAAGACACTCTTTGTCAGCTGCATGGTGCCAAAGCTCGTCACTAACACCACTGGACATGGGGCTGACCACCACTCAGAGAGGAAAGTGTGCTCAGATTTTATGTCCCTTTTAAGTAAACACATGACACACTCACCAGTGAGCTTATCTCGAACCCTGTTAATAATCTGGATAGCTTTCTTATTTAGGGCCTCTGGTTTCACCAAACCGTCTCCAACTGGAATACACAAAAGTAGAAATAACTGTAAGAATGGGAGCAATACAACAGGTTCAATGGGTGCCCTGTTTTTCTCAAATATTCACTTTTGTAAGTGTTAAGCAATCCTTCCTCTATGTCCGTCTTTGTCCTCAGAATA
>MTOR
ATGGGTGCCCTGTTTTTCTCAAATATTCACTTTTGTAAGTGTTAAGCAATCCTTCCTCTATGTCCGTCTTTGTCCTCAGAATATAATGAGAAATTCATGGAACCTTTTCTGCTCAAAGGCAGTTTTGTTGCTTCATCTTGTTGACCCCTCTCAGGGTATAACACAGCTGCTATTTTCTTAATGAGCTAGTCACTGGTGCGGTTCCTCAGAGGCTGAACTTACTGAAAGAATGAATAGATTCTGGCACTGTGGTCCCCGTTTTCTTATGGGCTGGCTCTCCAAGTTCCACACCGTCCAAAATTTCTATGGGAAAAGAAATCAATTAACAGAAAATTCAAACACCAAAAAGCCACTGTTGGTGTTAGCATCTAATT
>MTOR
TGAGAATGAAGCCAGTAAGTCTCAGCACACTTCGTTTGAGACCAGCCACCAGTATAAGCTCCCCCAGAGACTGTGTGTCCTATGAGCCTGGTGATTCAGGCATTCACAAATCCTGTCACAGTGTCCATGTATGACATTATAAGCCAGTATCCCAATTTCTTGCCTGAAACACCCTTTTCCTTTCTACCCATCAGATTCCACCCATCCAATAAGGATAAATTACCCTTTGGCAAGGTGGGGTGGCTCATGCCTGTAATCC
>MTOR
CACTCTACAAACACTCTGCACAAGGGGGAGAGCCTTTGCGACCTCCCGTGGATGCACCTACCGACTGACTGGCCAGCAGAGTAGGAATCCGTCCTCGTTCGGGATCGCTTGTTGCCTTTGGTATTTGCTAGGGAGAGAAATAAAGAGTATTGAAACATGCTTCAAATTTTGACTTGAAAGAAACTTGGTTATTTTCTTCCAGTCATAAAAATATAATTGTTCGTAAAGCTATAGCCCCAAAAAAAGAGATGACAGACATATTACTC
>MTOR
GCTGGTCTCGAACTCCTGGCCTCAAGCAACTCCTCTGCCTTGGCCTCCCAAAATGTTAGGATTACAGGTGTGAGCCACTGAGCTCAGCTCCCAGGCACTTGATGATACTCACTGTCCATCAGCCTCCAGTTCAGCAAGGGGTCATAGACAAAGGCTTCCAGCACGGCCATGACACTGTCCTTGTGCTCTCGCAGCACCTCCATCACTGTGTGGCATGTGATTCTGTAGTTGCCATCCAGGCCTGTAACCTAGAAATGGGACAGAGCCACTCACCACAGGAGTTACTAACTCTCCACCCAAAGCAAGCCGAGGGGGTCTGTTACCCTCACTTAGGAAGCAGACACAGGCCATGTTGACGTATCAGGGTGAGAATGTCTTAGGAG
>MTOR
CAAAAATCACAAAGGCACTTTGGAGAACTGATGGGCTCTAACAAGCGTGTTCTCAGAAGGCTGTAACTGTCCTGATCCCATTTGGAAGCAGCTCGTTCCCGATATCCACTCACCTCCATAGCATTGGTCAACATTCTTGTTAGTCTAAATGGAATCTTCTCTGGAAACTTCTCTCGGGTCATAGCAACCTACAGAATAATAAATGGGAAAAGCCAAATCAATGTTTATTTTCTTTACCTGGAGCCAGGTGGAGCAGGTGGCTTTCCTCTGCATCACCTGCACTGATTTTAATTATAGCAGGGAAAGGAAGCAGCTTGGGTTTAGTGAGAGGACTTGTCAC
>MTOR
AACTACAGCCTTGGTAGGGCCAGCAGGGGTTAAGAGTAAGGCAGTTTGGGCTTAAGTCTGCCTACAGTGTCAGAGGAGGGGGAAAAGTGATCACCCGGGAAGATGAGGTTGGGGTTCTAGAACATGTGTTCACCTCAAAGCAGTCCCCAAAGTCAATGTGCAGGATCTTCCCACTCAGACGGTCCAGCATCAGGTTGGATGGGTGTCTTTGAGAAACAGAAGACAGATCAGGGAGGGATCAACAGAGATAACGGATGAAAAAATCAATAAGTACGTGATACTGTAAGCTAGGAGTTGGCAAACGATAGCCCTCAGCCAATCCAGCCCCTCCACCTCCACTTCTGCAAGTCCAGTTTTACTGGAACACACAGCACGCTC
>MTOR
AGCCATATATTTAATTGGAAAACCAAATGAAACCATTCAGGAAAACTACAATGGAGAAAGAAGACTAAAAAAACCAAATTAAATTACTCACCTATCTCCCAGGCCTAAAATATACCCAACCATTGACATGACCGCTAAAGAACGGGTATAATTGGTTCTTCGGTCAAACCACACCTAGAACACAGGAGTGCATGTGAACTACGGTTCTGGAAACTTTAATTTCAACATAATTATACTCTAATAAGCTGTCTTTGGTTTGTACTTTTGA
>MTOR
CCAGGAGAGCGCAGGTCTGCAGGGCCCAGTGGCCTACCTCGGAGCTGGGGCTTTTCAGCCACAGCAGCTTGGCCAGGTCGTCCCCAGCTGTATTATTGACGGCATGCTCAAACACCTCCACCTTCTGCATCAGAGTCAAGTGGTCATAGTCCGGAGCCATCTGCATCAGGACACAACTGTTCAGTAAGAGAGCAGCCTAAGACATGTAGTTTGGGTCCAGGAAGAAACAAGGCTTGGGGTCCAGGCAGAGCTGAGTTCTAATTTCCCCATCATAGCCA
>MTOR
TCTCAGCTTAAGGGTCCTTCAGTTTCTTACAAGCTTATCTGCTTTAGGACTCACTTTATTAAACCTTCTTCAAAGCTGATTCTCTCAAAGAGATTTTTCAGTGACAGACATACAGAGAGGAATGAGAAAAGCAGCGCTACGGAGATTCCCTGCCACGGAAGGGGCACTAGCTCTCGTGGCCGCATCACATACCCGCAACATGATGCGATGCTCGATGTTGAGAAGGATCTTCTTCTTCTCCCTGTAGTCCCGGATGAGGGCGTGCAGTGTGTCACAGTGGGGAACCCAGCCAATGAGGCCCGAGTTGGTCGATAAAGGGATGACAGCGTATCTCTGGATGCTGGCGCCCACAGAAAAGCAGGGTTAGTGTACCGTAAAGAGAGTATACCCTTGAGCAGCTCAGAACACAGGCAGACTGTTTTTTTTTTCTTTTTTGAGACAGAGTCTTGCTCTGTTGCCC
>MTOR
TACCATGCCTGGCTCCCTAATTTTATAGTTTTTTGTTAAGATATAATACATGACTACACGAGACAAATGTAGGAAAAAACCAGAAGACTTCTCAAATTGTTGCCATTTCAGGGTTTCTGAATACCTGAGGTTTTTCCGAAGAGATGTTGGGTCATTGGCCAGAAGGGTGTTAACCAGGCCGAAGAGCTGCATCACACGCTCATCCTGGCGCAGATCTTCATGGCCTTTTAGAAGGAAAACAAACTCATGTCCGTTGCTGCCTGTAAGGAACAGTGGGAGCGGTGAGTGTACATCAGAGG
>MTOR
CAATGGTCCTTACCCATAAGTGTCAATTTCCGGGGCCTCTGCTTGGATGTGATGACTTGCAAAGACGGTGCTATGGACTGAATGCGAATGATTGGCTGGTTGGGGTCATATGTTCCTGGCACAGCCAATTCAAGGTCCCGGCACATCAGAAGTTTTGGGGAAACATATTGCAGCTCTAAGGATGTGAGCTGTAAATAATTACCAAAGGATTTAGTGTTCTGCCTCCAGGGAAGAATTTAAACGCAATTTAAGTATTTTTCAGTGGATTGCTAATA
>MTOR
AGTGGATTGCTAATAACAATTACTTGTCCCAAAGCAGAAGTAAAACCAGATGCTTTGGAATGAGTGTTAGAACATTCATAGACAGTAAAACAGAAAGGACTATAATGACAGTTAACCCTGCCAGGAGCCTGAAGATCCTACCTGAGGCAGCTGCTTTGAGATTCGTCGGAACACATGATAATAGAGGTCCCAGGCTTGGGTGAGGTCCTTGACATTCCCTGATTTCATGTACTTCCTGCACCACTCTTGGGCCTCCATTAAATCTCGACCATAGGCCTGAGAGAGAAAGCAGGCACGTTTTCAAGTTATCAAAGTCTCAACCAACCCAGGAGGCAAAATCCCCAGGCTGACTGCAGATATTCCTCAGGAGC
>MTOR
AGGCCTTGGGTCACGTCCTTTCATTCTATAAAAACTTTTCTCATTTCATTTTTTTTTAGTGGCAGAATATTTCTACAGGGTTATGTCCTTTCGTGTTTTTTACCCCATACCTGATTAAAGGATGTTTCCTTCAGAGTCTGGGGGCCCCGTTCCATCATAGCATGCAAGGGCTCCAGCACCTCAAACATGCCTTTCACGTTCCTTTCCCCAAAGTACAAACGAGATGCCTCTTCCAGGCCTTCATGCCACATCTCATGCCAGAGGATGGCCACTCGGATCAGCTCCTCGCTCACCTGAAGCCAAGAGAAGAAGGAGAGAAGCATCAAGAATCAGCTAACCTCAGAAAGGTCTGTTTTGGAGACACAGGAGGTACTATTTCCAGCAGTCAGAGGAAGTGCACAGCACCAATGCGAGGAAGAAAAACAATCCCACTTGCGCCCACCAGCTAAGGGACCAGGGTCTATGAAGCCCCACAGTG
>MTOR
AAGTGCACAGCACCAATGCGAGGAAGAAAAACAATCCCACTTGCGCCCACCAGCTAAGGGACCAGGGTCTATGAAGCCCCACAGTGGCTCCGACCCACCATCATGGCCTGCTGGACCAGGGTGTTGCTGTGCTCACACATGTTCTTCAGAATCTTGTTGGCTGCATTGTGCCGGGCTGTCGTGGTAGACTTAGAAGCCACTGTCAGTGGGTAGATGAGGGCCTGAGGGAAAAACAGAAGAAACATCTATAAAGGAAATGTGGGTTGGGGAAGAGCTGGTATGAATTTTAAGGAGAATAACAAAACAAGTGGTGAGTGTGACATTAACATCTGCTTGAGACTACCAGGAAGGGGCTCAGTCTTCGAGGGAACGCTTTCTTTTTAGCAAGGCTCCCGGGCCCTCTGGGACGGCTGGCTGGACAGACCCTCCTGGGCCAGGATGGA
>MTOR
AGGCTGACCACCAAACCAGTGGTTAGATGAGAAACTGCCCAGAGTCTCCACATACCTGGGGGTGGTACCGACCAATGTCTGTGAGAAGCTGGTGAATGAGACGTCCCACCAAGGGTCTGGGCGTATCAATTCTTGCAATGAGCTGAGGTATAACCTGGTATTCAAAAAGACACAGTATGTAGCATATGAGACTTGAAACAACTAGTTATTCTTCTAGGCAAAGATCAATTCTTTTAACTTGTTTCGGTTGATGCTCTGAAATGGTTCATTCCCTTCC
>MTOR
AGAGAGACTTGGAGCCACCTTCACCTGTAACCAAGTATCCTCACCTGTAGCCAGGTATCAATCTGGATGGCTTTCACCCCCTCCACTAAGGCCTCATTGACATCTGGCCAGTGACCATAATCAAACCATAAGGTGAGAACTCTGAAAAAGAAATGAGAAAGTCACAGAAAATTTAGTTTCCCAGTTTTTGCCTGCCTGTTTTTCATCTCTAAGGCTCCTGAGAAGAGAGCTGGCAGGGACTCCAACCAGTAACTCTCAAATGTGTTTGGCCTCCCATGGGAGCAGGTGTCTGTGATGGGTGGCAGTGCTCTTGACTGAAC
>MTOR
TCCTCCTCACTCTCTGTAGGTTTCACCCACACAGGTGGGGCCCAGTCAGCTGTTACTCCTTAAATGCAGTGCAGAAAAAAGGCACATACATCGATCTTGGGTGTCCTGATCAGGGTCAGGAAGGGAAAGAGGACTTTTACGTGTGACTTCTAGGTCTTGCCATTAACATGGCCTACCAGAGTTGCATCCTTCCCTTCTCTGATACCTGAGTGTATCCTGGAGGTTGTTGCCTCGTGACAAGGAGATGGAACGGAAGAAGCCCTGGACGGCAGGCACCGTGTACATCAGGAGGGTTTTGGACAGATCCTGTTGGAACACACACG
>MTOR
GCCTCGTGACAAGGAGATGGAACGGAAGAAGCCCTGGACGGCAGGCACCGTGTACATCAGGAGGGTTTTGGACAGATCCTGTTGGAACACACACGTGTTAGCGACACTCTTGCCTCTGCTTTCTCATCTGTAAAATGGGCATAAGAGCATACTAACTGTACCTACTTCAAAGGGTGGTTATAACAATTAAATCGGTTAATGCATGAAAAATCTTTAATCATTACCTGGCACATAGCAAAGACTCAATAAATGG
>MTOR
AGGCAGTATTTTCCAGCTCCATCTGGCACTTCAGATACAGCCTCAGGTTCCTTTTAAGCTTAACAACGATTCCATTTCTCAGAGAGCCTGGCACCTTGGTTGGTTGTTAATAAGGAAGAAGGGAAGGGTACCTCAGTGACCTTCTTCTGCAGCGGCGATGGGGTGGGGCTGTTCTCGGTGCTCTCGGCCTCGCTCTCACTGTTGCTGCCCTCGGTGCTGGCAGTGGTGGTGGCAGTGGCGGCCGTGGTGGCGGCAGTGGTGGCGTTGGTGATGTTGGCCCCGCTGGCATGACGCAGTTTCTTCTTCTCATCGCGGGCTTGGTTCTGATGTTTGTAGTGTAGCACAGCTTCGAAGTTCATCACTGCCCACGCATGCCAGGCCTGGTTGGGGAGAAAGGCAAGGACAGACACTGGAGCTGTGACCA
>MTOR
AGCTCAGCTGTAACCACGAGCACACAGGAGGACACGAGCCAGCCAGGGTGCTGGGTCTCACAGGTGGCCTGCTTCTGATCACCTTGTACCAGCTGCGGTCGTGCTCTGTGGCGGCGCTGTAGTACTGCAGCACTTTGGGGATTGTGCTCTCATTGATGCCCTGTAGATTCAGCTGCCACTCTCCAAGTTTCAGGAAGCATCTGGAAGCAGAGAAACAAGCCCCCATGACATTCCCTCCTCAAAACAGCCCTCCTAAGAGGACCACAAATTGTTAGGGGACACTGAAGCCCTTCTGGTATTTCCTCTTATTCTCAAGAGGCAATGTGAAGGAGCTAGCAAAATTTTCAGCCACA
>MTOR
TGAACCTAGGAAAGCAAGTGGCAGAGACTTTGAGAGCAGTATGCTTTGGTGGTTGCCTGGGATCCCTACTGGAAAAGGAAAGAGAGATGTCAGCAATCAGCCACCCAAGAAGCCTTGAACTCCTCCTTGCTGCAGAAGCTGCTGGGATGACAGGGCTGGAATATGACTTGCCCCAGGTCAGTGGGGACCTCACCGGGCCATGAGCTTGTGCAGTTCCTGCTTATGCTGCTGGTCCTCAGTAGCGATGGCATGCTGGGCCTGTTGCTGCATGGTCTGGACAAAATGCTGCATGTGCTGGAAGGCATCGATCTGTAACAGGACAAAGGCACAGAGAGCCACTTGGCTTGTGGCCCAGCTTCAGAGGAAGGGAGCTACCGTTCATCTGATAGGCATGAGTCAACCCCTCTCCAAACAGAATACCCTAGAGCACAGAATGATGACCCCATAGGACAGAGGACCAGGGCGTGATACTGGGAGAGACTGGGCTTTTCAAAAAGATTCATGACTTATTCAACTCAAGTCTTGGCTCTCCTTTGCCAACTATAATTACCAGTTTTATAAGCCTTGGCAAAGTTTCATGCCTGGCTACCCCAAATAAAAA
>MTOR
AGGTGGTTTAAACACTGTTTCTTTTCTGGCCTTAAAGAGGCAGAGCGAAGCAGATTAGGCGAGCATTCTGGAGAAGGTGGTCTGTTCTGGATGCATTGGGATACAGACCTTGCGGGCACTCTTCCACATGTTTTTCATGTAGGCATAGGTCACCTGAGGGTGAACTGTTGGCAGAGGATGGTCAAGTTGCCGAGACGGATCAACTCCCAGGAGCAACACTAAAGTTTTATGAGCAAGAGCCTTAAAAATAAGAGAAACTGGGTTATAGACAGAACTGGACAGCCCAGGGACACCATGGGGCCCTACCTGCCCATGTGGGTGGGTGGTTGTCACTCACCAGCCTGCCACTCTTGCCGCACAGGCTTGCATACTTGAGCCAGGTTCTCATGTCTTCATGAGGGCTGACCACAAGGGACCGCACCATAAGGATTTTCTGCCAGTCCTCTACGATACGCTGGCAGCCCTGGAACATTCAGAAGTGAAGATTAGATATGTCTTCTGATACATTGTTTTTGTGGCAGAGTCTTGCTCTGTCGCCCAGGCTGGAGTGCAGTG
>MTOR
CTCACCCCATCCTTCACAGGGTGCCTGTGAGGGAAGCTTTACCTAAACCCCATGCAGCTGCAGCAGCCATCCGGGCCATCTTGGCTTGGGTCTCATCATTAACCAGGGTCCACTTTTCACAGCACTGCTGGTGGAGTTGACCCCTGAAGAAAATGAATTATATAGTCAGATTAATCCAAATCTCCTTAAACTACCAATCTTCCTCTCCTGCCCCTTGGGTTAGGTGAGGACTACACAGGAACTGGACACCTTTAATAAAAAAGCACATTCTACTAGGTCACATAATAGAG
>MTOR
GGCCTTCCTACTTAGCAGCTGAGATAGAATGGAGAGAGAAAAACACCAAAAGTGAAAGATGATTCCTGAGAAGTATCAAGTGGAACAAAATGAGTCTGAAGTGAGAACTCCGTGTGGGGGAAGCCTTCCTTTCAAATCCAAAGATCAAAGAGACGAAGTCTCTTGCAGCCACACATGCCATCATTCTAGGAAGCTCACCATTCCCCCAAGGCCTCGAGGCAGCGCATGCGGCCCAGCATCAGCTCTGGGTCGTCCTTGTTGGTGTCCATTTTCTTGTCATAGGCCACAAGGGCATCCTCCCACTCGTGCAGTTTCTCATACCAGGTAGCCTGGATCTCCTGTTACATGGGAAAGAAAGACTGCTGTGAGGTACACAGAAGAAGGGATCACATTGTTTAATCCACATACTCTCTTTCCTAATGTGCTGCTGTACGCATGACACTTCACCTATCACAGTTACGTCTGG
>MTOR
GTAAGTCAGCATCAGACTGTTATGAATTGGAGAAAAAACAGAAAAGGAAAGTAACTTTCTGAAGGTCAGGGCCAATAACTCCCTAGCCAAGTCTCTACCTCCTGCTTTTCCAAAAAGAATGAGGTGCTTACCAGCTCTCCAAAGTGTTTCATGGCATATTCTAACACTCCGGCCGCTGCCTCCGGCTGCTGTAGCTTATTATTAATGCTGAGAAAACAAAGGGAAAAGGTAGTTACACTCAACAGGTCTGAGGGTAGGAGATGTGGGGGTCATTTGTGGGCAGATGGTTCACCAGC
>MTOR
AACATGTCATTTAAACATGCTGGCCAGACCCAGAGGCAGATTTCACAGAGCAGAAGTCTTCAAGTGACTCCAGTGAAGTGGCACCAGGCAGTGGGAGAAGAGAGGTCATTTTGCATGAAGGCAGCAATTAAAAAGGGTTTATGGCCTACCTGATGAGAGATTCTAGAATGGCAGGGGTGGGGCCTTTCTGGAACTCCAGTTCTTTGTAGTGTAGTGCTTTGGCATATGCTCGGCACTTGGCAGCTCTCTCACCCAGCAGAACAATGCCATTGTCATCTCTCAGTGGCAGGGGGCCCTGGAGAAGAGCAAAACCTCACAGCACAGGAAAATGGCAGATGGGGCACAAACAAGAGAAGGCTGTGTGGATGCTTCTCTCCTCCCACCAGCTGGTTCCCTGTCAGCCTCCATCTGGACAATGGGGAAAAGTCTCACCTTGTCACTGTGTTCCATGAATTCAGCCAAGTTTAAGAGGGTCTGTGTGACTTCAGCGATGTCTTGTGAGGTGAGGGCCAACTCGATGCTTCTGATGAGCTCATCCTGTTGATCTTCATTCAGTTCAGACCAGCAGGACACAAATGCAGCATTGAAGAGATCCCTGAAGGCAGAGAAGGT
>MTOR
GTTATAAATAACTTTGTAATTAAAATGTTAGACCTAAAGCTACTAGAAAAAGGAATTTGTGGTCTACTAGCAAGGTTAAGATAGATGCTACAGTATGAGCTTGTTGAATTTGTCTTTCTCTTTCTTTGTATCCCACAAAATTAGAAAAATTAAAAATACCAGCCCCTTGATTATTACTTCTAATAAAAACTAATTTGTATATATCGTTTTCTATGTGCTGATCTTCTCCACCCGCCCTGACACACTATACCTGGCCATCGGGTTGTAGGCCTGTGCCAGGGCCCAGCAGGAGCGCAGGGAGGGCGATGATGAGTCCTTCAGCAGCTCCAGGCTCAGCCGTCTCAGCCATTCCAGCCAGTCATCTTTGGAGACCCTCCTGGCAGCGCCCCAGGCCTGTGATCCCACAGGTGACAATGGAAAACAATCAGTTTCAAGGGCCAATTGAAAAAAGTCCTCATCTATTTAATGATTATTCTACTTTTAGATTTATAAAATCCATCTTTCACGATAAAATTCCCCTAGAGTACAAATACAAAA
>MTOR
GATTTCTGGAAAAAACACCTGGGCTGGTTTTCGGTTGCCCAGTTTAAACAGTTAAAAGTTTTGAGTAAGTGAGAAGAGCAGAGCTCTCCTTTCCCAGTCACCTGAAACAATGGACTTGCCTTTTGGAGGTTGATGGTGCTGACGTGCAGTTTCTTCATGGGTCCTGTTTCCACTGGTCCACTAGCCAATGCATCCCCTTGGCCACTCCTAAGCATCCGAT
>MTOR
GAGGTTGATGGTGCTGACGTGCAGTTTCTTCATGGGTCCTGTTTCCACTGGTCCACTAGCCAATGCATCCCCTTGGCCACTCCTAAGCATCCGATGCTGGTAAATCAAAGGATCCTCCTCTTCATCAGCAAGTGTGTATCCCTACAACCAAAGATTTATAGGAAACACCTATAACTCTACTAGATGCTTCTGGTTTAGGAAATATCCTTAAATTTTGGGA
>MTOR
CAGCCAGGCTCATCATTTACACATTGTGTATGGCTGCTCTCAGGCTGTAGTGGCAGAGCTGAGGAGCTGCAAAAGAGACCACATAGTCTACAAAACTGGAAAAAAGTTTGCCAATCCCTAATTTACAGCCAAAAAGCTACACAAACTCCCATAGCCAAGATTACAAGAATATCAAGTAGTAAAGACAACAGGGACTTCAGAACAGAAAAGAAGTATAGTT
>MTOR
AAAGCTACACAAACTCCCATAGCCAAGATTACAAGAATATCAAGTAGTAAAGACAACAGGGACTTCAGAACAGAAAAGAAGTATAGTTCACCTTGACAATTCTGCAGATGAGCACATCATAGCGCTGATGATTGATTCGGTGTCGCACCAGAACTTTATTCACCATTGGAATGAAAATTTGGTACTAAAACAGGAGGGGGAAGAGATGAGAAACTATCATTTTGGAGAGTGGAGAAAAAGTAGAGGAAAAAATATTATACAACTACATTA
>MTOR
AAGAAAAAAAGCAAGTAATTCCACGTTCTCTGATGGTGGCTGGCATCAGACAAAGTCTGAGTGGCTCACAGACAAAGTCTTCTTTCCAAATAAGGCAGAAGAGCACCTGTCTGTCCAGACTCCCATCTTACCTTCTTCCCCAGCTGAAAAACAAGTGAAGACAGCGTGTCCATGGCTGTGGAGCGCAGTTCTGGGCTCTGGTCCAGTGTTCGAACAATAGGGTGAATGATCCGGGAGGCATAGTCAGTGAAATCCAGGGACTCCGTCAGGCGGTCCACAGTCTCTAGCGCTGCCCTACAACAATCACTAACAT
>MTOR
ATATTTCTAGACTAAAATAATGTGAGTTGAAATAACAAAAAAAATAGAAAGATGGCCTGGGAACTTAAGAAATGAACATTTTCAACAAAACATTAAAGCTTAAAGATTGCTAGTCCCAAAGAGGAGGTGCTCACTTTCGAGATGGCAGTGGAGCTTCAGGGGCATCAAACAACTTAACAATAGGAGGCAGCAGTAAATGCAGGTAGTCATCCAGGTTGGCGCCAAACAGCTGGATTGCAGCCAGTAACTGCAAAAGGGAGCAAAAGCATGGTGATGAATAGTCAGGTCCCAAGTATCTAAGGACACGCAGCGGGTGGTGGTGTAGACAATTCA
>MTOR
CTGGAGGATGACGTAGGCTACTCACCTTGATAGAGACAATGCGGCCTGGGCTGTTGTCATGCATGAAGACACGCAGCATGTGTGGGATCAGCTGGGGCAGGTAGAGCTTAAATTCACCCCCAAGAGCTACCACAATTTGCTCAATGAGAAGAATGATCGTGCTCTGAATTGAGGTGTTCATGACCCAGAATTCCTACAAAGAGAGAAAAGTCAGAGGAGCTGAGTCAGGTCCCTTTCTGATGATATATGAACAAAGGAATCAAGATGGCCAGAAAAGCAAAACTGTAGT
>MTOR
TTTGTACCTGGGAACCTGGAGCAACAGCCCTTCCTCCCCCTCAAAATCCAGTGGGCTTTGTTCCACTTCCTGTACTAAGACTGTAACAGCTCTACAAAGATCCGTGAAAAAAAGTCTATGTCATTCAAACTTGCTTCTGAGCCTTCCTTGACCCAAACATGGAAGAGGCCAAAGCATTAACTTCTACTCACTCTCATGAGGGTGACTATTTCATCCATATAAGGTCTGATGTGGCTCTTCACAAAGGACACCAACATTCCCAGCTGCTGGAACAAAAACTGAAATGGACAAGAGGTCAACCAGCTGGTATCATGAAGGACATTGAACCCCCAGGCTTACCTTAAGCTCATGTGAACAAATAAAGGCAACTATGGAATGGGTTTCCACACTACACTATCTACTGAGAATATATTTCAAAGACCCAAGCTTGGCTAGGTTTGGAGG
>MTOR
AGGATTATAGGTGTGAGCCACTGCACCTGGCCCTTTTAGCCAGGACACTGGAGTGAGCTGATTGTACACTTTATATGTTGGGAGTTAAGGGGGAGGAAGGCATTGGGCTCAGGGGCACAGAGAATGCACAATTAAGAAGCTGAAGCACAGATGGATCTGTGCATGTGTGGTGCAGAGGAGAAAGAGAAGGATTGGGGTTTGAGGTACTTACTTCCCGGATGGCCCCATCACAGACTCGAATGACGTTAAGGAACGTGGGCATGACCTGGGGCAGGAACTGCACACATTTGAGTCCCAGGGACTTGAAGATGAAGGTGATGGCCTGGACAACCATGGTGTGATGATGAGAGAGTGACTGGTCTCGGAAGATCCGCATCAGGGCCACCATGGACACAGCTGGGTAGAACTCATCCAGAGGCAAGTTTCCCATGTTGACCAGCATTTCACTAGTGCTATAGTCAGCTAGGACAAAACAACAGAGAGTGTTAGAGCTACACATGGCATGACGTGACTTCAGGCAGAGCATGGTTAGTAACAAACAACCTCCTAACAGACATTAGCATTCATATCTTTCTTCCTAGTATGTTCTA
>MTOR
GGGAAGCAGCAACCCTTCCGGGATTCAAGAAGAAACTACTGACTTTTCATTCAAAAGTTGCTACACGAGCCAATATCCTATAATTTCTCAGTAATCCAGCTCCAGACTTTCTAAACACAACCAGCAAGGGCTCTGTGAGTGAGAACTTGGCAAGTCTTTCATGGCTACCCCCAACTTACAGGAATCCTGACTTGACTTGGATTCTGACAGGCTGACAGCAGAGGCATCCCGGGACTGGTCTATCATGCCAATGTTCACTTTGTGCTTGTAAGGATCCAAAGCCCCTAAAAGCCCTAACACACGGATGGCCTGCGTGGGAAAGGGGAGGGAAAAAAGAAAACATTCATCACAACATGATTACAACAAGTATCACGGATACTCCTCTCAGGTTACATAATCCCCAGTTCATATCCAAATGACCAGCTACATGAACAAAATTGGAGAGGGACAGGAAGTCTGACTGACACTGTCAGAGCATGTTAATGCTGCAACCATCTCTCTCTTGCCATCGTCCCAGCAAAGTCTTTAAAGACCAAGTTTG
>MTOR
GACACTGTCAGAGCATGTTAATGCTGCAACCATCTCTCTCTTGCCATCGTCCCAGCAAAGTCTTTAAAGACCAAGTTTGCCACGTCCCCTACCTCTCTGCGTGTACCCTGGTTCTGCTCAGTCTTCAGAAAATTCAGTAGCACCTCAAGCAAAGTAGGGTACTTCCTGTAGGGCTCTACTACATAGCCAGTGCTGGCCACCAACTGTCCCAGGGTCCACAGAGCCACCTGGATAGGCACAAGAACACGATTCAATGAGCCAGTACGAGAGAAAAGAAAGCATAGTTGAACTCTTTGTATAATGATTATAATGAAGTGTTAGAGGCTGTAAGAAGAAAAGAGGTTTCCAGTAAAGACACTAACCATGAGCAGAAATCCCAAAAGGGCATAAAACCAAGGTTGATCAAGCACACAACCCTGCAACAATCACTGGATCAAGAGACAAAGAAAATTCCCACCTTTCTCAAAGAAAACACATCATTCT
>MTOR
CTAGGCACTGGGTGAGGACACTAAGGTGAATAAAGAGAAGCAAAGTCCCTGGACTCATGGGGTCTGTCTTGCTCAATCAGGAAGCAGTAATACTCACCTGCCTTTTGGCCAACAAAGAGGAATCCTGGAGCATGTCCATGATGATAATAAAAAGTTCATCAACCCATTTCCTCATTTCCAGGCCACTAACCTGCAAAATGAAAAAGAGGGTGGCAGAAAGG
>MTOR
GGGTTCCGCAATAAATATGTGAGACCTTTCATTTAAAAAAAAAAATAGTATTTTGACTTCCTTAGAGGTTAGTTTCTTTTCCACCCTATCTCCGCTATGGAAAAAGTAGCTGCCCCTTTACCTGTGCCAATTCTCCTATTGTTGCCAGGACATTATTGATCACACCTGGGTTTGGATCAGGGTCTGGATCTTTCAGTTTCAAAATTAATGCCTAGAGAAAGAAGTTATGAGAAAATGAATGCAGATTAGACTCTACTAGAAACCTTTCTTTTATATAAGTAAAATTCAC
>MTOR
TAACTGAAAGTGCTTGATATGGCCCTTTGGTCTCCAAGCGTGAGAGCAAAGAAATCACCTACTTTGTTCAGTGTACTAGTGAACACTGAAACACTCCCATCTCCCCATATGAGCTGATGACAACGCACAGAGAAAGCACCAGCCTCTCGGTTTGTGTTACCTTCAGAATAGGCTCCATGTAGGGGCGGATGAGTCGGGGGGCATTGGAGACCAGGTGCCCCAGCATGCGGGCACTCTGCTCTTTGATTCTTCCAATCCCACTGTGCTCCAACTCTGTCAAAATCTGTAGGGAAGAAAGGCTCATATGTTCTCTATGGCAGAAGACATTCTAGAGAGAGACTGTGTCCAACAGAAAAAGTGGCAGGGAACTGGGGGAAAAACCCAGACCTCCACGACAGA
>MTOR
CTTAGAGTCATATTGACAAAGGGCTCATGAGGTGATGAGCACTGGAACTGCCATTATAAAGCCAGGGAAACATTTGGACCTTTGCAGACAAATGCGGCTTTTACCAGGTACCTCAATCTTTCTCCCCCATCCTTGTCCTCAACTCCGCTTCCTCAAGCAGTTCTCACAGCGAGAGTCCTGTCTTCCCTGCCTGTGGGTCTGGCCATCACCTCGGTTACCTGGATGAGCATCTTGCGCAGGAAAGGCATGACAAAGGCAGGGTTCATGCTACTGAGTCGGCCCACAGTGCAGATGGCCAGCTCCCGGATCTCAAACACCTGGTCATTCAGAGCCACAAACAAGGCCTGCAAGTTCTCCGCCTGGGCCAGGTGTGCATCAAAGCGCTCGTCCAG
>MTOR
GGCCAGCTCCCGGATCTCAAACACCTGGTCATTCAGAGCCACAAACAAGGCCTGCAAGTTCTCCGCCTGGGCCAGGTGTGCATCAAAGCGCTCGTCCAGGGACGCCAAGACACAGTAGCGAATGTCAGGGTCTGCAAGAGCAATGGAGCCTTTGAACATTTCCTCATGATCCCATCACTCCAGCCCTTCCCAGCTTCTACCTCCACTGCCATCAGCGTAG
>MTOR
TATCTTACACCAAAGGCTACAGTAGCCATGCCTAACACGCCTTGGCAGAGAAATAGCTGAATATCAGCTTTTTGAGCCGAAGAACTCTAGAGAGGCCATGTAATGAAACTGGCTACTCCCAATTGTCCTAAGCTCCTTAACTCCCCTAGATTCCTTCTGTCTGGCAAGCCTTACCAGGATCTGTTATCCCAACTACGAGCAGTTTGCTAAGCACATCTGCCACCACTTGCACTGCGGTCTGGCTAACCACATGAGCATGGCCACTGATGAGGTGGATGGAGGGTGTGAGCAGGCGGGAGCAGGTGCGGGCAGCCTCCATGCGGATCTCCTTGTGCTCACTGTTCAGGAAATGATCCGCACAGTGGCGAACAAATTGGGTCAGAGAGTGGCCTGGATAGAAAGGCAGAGAGAAAACAGAATAAACACTGCTGCTGTAGACAGGTAGGTCTGCAGCTTGCTAGCTGAATTTTCCATTTTGAGGCTACTAATTC
>MTOR
ATTTCCTTGGATCAACGTATACTTTCCCTCAAACCATTTGCCCCCAAACTCAGTATGGGACAAAGAAACAAAAGTAGGAATTACCAATACGTGGAAAGAGTCTAGGAAGGATGAGCTGCTACAGAATCAGCTACCCTGTCTTTAGCACCCCAGCAAGATCCAGGAATCCTAGATACCTTCATTCCTTTCCCAAAGTTTCCAGCATCTCTCACTATCTTGGCAAGAGCCGTTGTAATTTCTTACCTTCAAATTCAAAGCTGCCAAGCGTTCGGAGGGCAAGAGTGATGCTGCCCACATCGCTGGCCTCAGGGAGGGTCGTGAGGCCAGGAGAGGCCAGCTGATGGGCCAGGCCCTTGGGCATGCCTGGGTGGC
>MTOR
GGCAAGAGTGATGCTGCCCACATCGCTGGCCTCAGGGAGGGTCGTGAGGCCAGGAGAGGCCAGCTGATGGGCCAGGCCCTTGGGCATGCCTGGGTGGCGAAGGGGTTTGTGCATAAGGACCAGGGACAGCATTTTCAGTAGCCCATCTTGAATGTCCTTCTTTAGCTGTGGAATCTGACGGCTCAGGTCGTAGAGCACTGCAGTGAGGGCAGGGCTGAGGGGAAGGAAACAAGTCACATAAGGGCTGGGCACATGACACTCAGTCTGTTCTTGGGAAGAAACAGCTTTCTCTCCCAGCAAGGGGATCAGGCCTCTGTTCTTCAGAGTAGAAAGGATATTATAAAATAAGAATAAAAGTGTAAACTCTCTTGGCTTAGTCTCAGGTCTCCAAACAATC
>MTOR
AGGGCAAGCTCAGGTTTCTGACACCCACCTTAGTCCCACTGCCAGCATGGGCTCCAGCAGCTCCTTGATATCCTGCTGGATGCCTGGCCCCATTGCTCGAGCCAGCATGCTGATGCAAGTGAAGACTGTGGCATCCACCTGCATTGCCTTCTGCCTCCTGTAGAGAAATGGAGAGTGGCTAGTTGAGACATAATGACATTCTTTAATGTCCCACCTCAAAATCACCTTGGGGCAAGGAGAGCAGGTTACTCAGGCAGGGCTACCACAGATGGGTATGCA
>MTOR
CTCCCCAAATATTTCATATATGTTATTTCATTTGGAAAAGCTTAGAATTCAACTAAGGAAGGGCTGTTCTTCATATGATTTGCTATACCCTGGAGTTTAATGATGCAAAAAATGGGCGTAAGCTCCGTGGATCTGAAATAGAGCGTCCTTCCTCTCCAACCAAATGGAGTGGAAGGTGAAATCATAACAGAGGTGCTTACTTATGGGCGAAGTCCTTTGGGGGCAGGGCCGCTCGGATGATGTCCAGCACGCGAGGCAAATAGACCTTAAACTCAGACCTCACAGCCACAGAAAGTAGCCCCAGGGCTTGGAAGGCCGCTGTACGTTCCTTCTCCTTCTTGACACAGCTTAGGACATGGTTCATGGTATCTTGGAGATACTGGGTATCTGAGCACAGAAAAGACAAAGTAGATAGCTCCAGGTCAGGGTTAGGGTCTACATATCAACAGTCAAAGGTCCTATAAAGCAATTCAGTTTAAGAATAAATT
>MTOR
ATTAGAAAACCTGAACTAAATAGCATTGAAATTGGACATGAGACAAAGAAATCAGAGATTTGTTGGCGTTGCTTCAAAGGAAAAGATATTTGGCTTTTCTGGAATCACCTGTTCCCTGTTTACCCTGAGATGGGTAATGATGTCTTCCATGGACATCCTCACCTGTGAAGGCAGAAGGTCGGAATGCAGCCAAGCGGGGCAACAAATTAAGGATTGTCATTTGGATCAGCGAGTTCTTGCTATTCCTGCATTTCAGCACCCACTGGCACACCTGAGAGAGGAAGGATAAAGGGTTGGCAGGGGAAAAGTGAGGTGTGGAGCTTAGGAAAAGAGGGAAAGGGCCTCTCACCACTTACCTGATCAAATTTCTCCTCCATCAAGTCTCTGCAACACCGGCTCTCCACCAGGGTGGACTTAGCTGGACTGGGGGAGGTCCCAAATCCCATGAGGCCTTGGTGAGAGCTGTACCCCAGCAGCCCCACCAAGGCATTTGACTGCTGGGGCTGTACAGCCTGGAAACTGGTGAAGGGGGTAATGTGACGAGGTTTTGTTCCGAAGCCCATGAGATCTTTGCAGTACTTGTCGTGTACCAGCTGCTGCTGTGTGATTTCTTCCATTTCTTCTCTCAGACGCTATATATATGAGGAGGAAAAAAATCATCTTTACTTATGACTGGCATTCAAACTGGGCACTGTGGATTCTAC
>MTOR
GACTCCCCTCTGCCGTGGCTTCTCACCTCTCCCTCCATGCTGCTGATTCGGACCAGCTCGTTAAGGATCAACAAGGCTCCATGGATCCGATCATCCCGATTCATGCCCTTCTCTTTGGCCAAGGTCTCATCAAATCCCTTCTCTGCTTCTTCAAATGTGTGCTATGTAGAGAGACAGGGTGCCTTCATTAGAGACAGAGTACAAACCCAGAAAGAATACAGGCCCATCCCATCTACACTGGGGGTTCTGAGGTGCTACCACGCCTGCTCAGTGCCTAGTGCCAGTCAT
>MTOR
CAAAACGTGATTCTTGCTCCATGGCAAGGGCTTGTGGCTGCCCTTTAGGCCAGGTGATTCTCTACGCAGATGTGCTTTGCTAGTGGTGGGAATGGAGCCATCTCCTTACCCTGTACCACTGAGGCTTCTGCATCTCCTTCGGCTCACGCTGGGTTGTGAGAATCAGACAGGCACGAAGGGCGGCTACAGCTCCCTCACGGATGGCCTGTTTGGGGTCCCACACGGCCACAAAAATGTTGTCAAAGAAGGGTTGCACTTGCTGGAAGAAGAAGGTAGGGACGCTGATGGCCAGCTCACGGAGAACCAGGACCTGGAGAAAAAAGCAAACCGAGAACTCTCATTGGTACCAGAGTTTTGTTCTCTCAGGAGTACAGTCTCTTGTCATCTTAGAGCCATA
>MTOR
GTGCTCCTCCCTGTAGACACTCACAGCTGCATGTCTCCGGCCCTCATTGCGGTCAGCACCCAGCCATTCCAGGGCTCGCTTCACCTCAAATTCCACGTACTCAGCGGTAAAAGTGTCCCCTGCCATGGCAAGACGGCCAATGGCCTTGGATGCCATTTCCATGACAACTGGGTCATTGGAGGGGAGGAGGTTCCGAAGATAGTTGGCAAATCTGCCAATTCGGGTGGCATTCCCACCTTCCACTCCTATGAGGCTAGCTGCAAAAGAGAGGAAGGCAAAAGGTGATGATGGGGCGTATGCTGGCCAGGAAAGTACGCAGACTTCAACTAAAAGCTGGTGAGTGCCGGCCAGGCACGGTGGCTCAA
>MTOR
GAGTGGAAAGAAAGCTGGCTTCTAGTCTCAGCTCTGGTAAACTGTCTGAAAAGTCACTCGATGGTTCCGAGACTCCACTTCCACATCTAAAAATACGTTTTTCCTGTGGCCCAGGGCTGCTGCTAGAATTAAAAGCCACGGGCTTCTTAAATTTCATTAAGCAAATATGAACTAGTATCCAGTAAGTGGCAGACACAGGGTGCAGTGGGCACAAAGGTGAGTGTGTTGTTTTTGTGACCAGAGACTCTGTCCTTACCTATGGCCAAGATGCCACCTTTCCTCTCATTGGCATCTGAGCTGGAAACCAATTCAAAAATGTGATGGTTCAGTTGGTCATAGAAGCGAGTAGACTCCTCTTGACTCATCTGCAAAAGAAGATATAATCAGAACAATTTCTAATAATTCTCTAACTGTGGTGGTGGGAGTGGGCT
>MTOR
CATTTAGCCCACACATCCCACAATGACTGGCCCCAGATCCCAGAAGCACCTCTCGGAGTTCCATGGTGACATAGTGCTGGAGCTCCTTGGCGGCTTTGGCCCTGGTTTCCTCATTCCGGCTCTTTAGGCCACTGGCAAACTGCTGCAGGACGCTCACATTGCTAGATGTGGTGGCAGCGGTGGTGGCGGCGGCAGGTCCGGTTCCAAGCATCTTGCCCTGAGGTTCTTTAGAGAGAAGTTTCCTTTAATATTCTGGATAAGAAAGTATGATGATAAATTTACTTATGGCCCTGGTCACCCAACACAGATCTCCCCCTAGCCCTTGTCAGGCAGGGGATTCTAAAAAGGTTGAGAGATCTGATTGAGGAACATTTAGAAAGCCTAGATTCATTAAACAATGACTGATGTTTAAAAGAGGCAGTGTAGTAGGGAGGTTAAATTGTGGGCTA
>PRDM2
AGGTACATATTACAATTGTCTGTTTTTCTTTTTAGGGTTCATGTAATCAAAGAAGTTTCTTTGTTGTGTGTATCTTTACAGAACACAACAGGAATTGAAAATGAATCAGGTGAGTTTAAAAATCAGAATTTATACAAATACATGACCTAGATGTTAGACCAGCTCTTGATTTTTACAAGATAGTAGCACACACATTCATTTCTCCTGGATTCTCATTTTTGTTTCTTAATACCATTAATTAGTTCATTGTGTTCATACCGTGCATTTGTTCGTGCAGTGGAATGTGCATTGTTTGGGCGTGGGTTGGCGTTTCT
>PRDM2
AATTTTTTTTTTTAAATCCATGGGTAGACCGAACAAACCCCATCTGAGATGAAAGGCTGTAGCCCACAGTTTGTTGCTTTGGATGAAGATAGTTTGAGAAGTTAAAACTCAGTCTCACCAGTAACAGCCTCAGTGGGAGGCAGTAGAAAGCTCCTTCTCCTGCTTACCAATCCCCTGTCCCCACCCTCACCCATTCCCATTCTGTATTAGAATCTTCTGG
>PRDM2
GCAGTAGAAAGCTCCTTCTCCTGCTTACCAATCCCCTGTCCCCACCCTCACCCATTCCCATTCTGTATTAGAATCTTCTGGACAAGAGGAGGGGATGAGCCCTCAGGTGACTTATTTTCTTTGCTTCTCTTGAACGTTGACAGTCTCTAAAGCCAGCAGACCAATGACTAGATTTTATTTAGAAAGTTTAAAAAGCGTTTTGAATCAGATACTTTGTAGACTGCTTATTCAAGAAGACAAAAGGTTCAGAGAAGTTGAATGTAGAGTAGCCTAGATGCCAGAAAGCCTCACCCCATCTCGTCACTCTCCTGCCCAAACCCTCTTGTGTCATCCCACCGCTCTCTGAATTGAGTCCAGCTCTTTGCCCTGC
>PRDM2
GCTGGAACAAAATAGAGTAACACAGACATGCTTGAAGGTTGCAGTGGTTTCCTTTGGACAGTTACAAACAAGCATCAAAGCAGCTCCTCAAATGCTTGACATCATCGTTTTGGTCTGTCTTGCCAGCTTCAGGTTTCGGTTACATTTTTGCATACTTGCTTATTGAACCAGAAAAAAAAAAAAACCCATGATTTGAGTTTTCTTTCTTTTGCTGTGATCCTTCCATTTCTTGACTTGCAGAACACTACTGAGCCTGTGGCGGCCACCGAGACCCTGGCTGAGGTACCCGAACATGTGCTGCGAGGACTTCCGGAGGAAGTGAGGCT
>PRDM2
TTGACTTGCAGAACACTACTGAGCCTGTGGCGGCCACCGAGACCCTGGCTGAGGTACCCGAACATGTGCTGCGAGGACTTCCGGAGGAAGTGAGGCTTTTCCCTTCTGCTGTTGACAAGACCCGGATTGGTGAGTGCTCCTCCTGTCACGGAGCAAGTCAGGCAGTAAAGAGCAGGTGGCAGTGAGGCTTCCTGCAGGGGCATGTCAGGTAGGGAGCGCA
>PRDM2
CTTGACTTAATTTAACTTGATCTCAGGCTATTTTAACATTAGCTTGATTTAGGCAGTCTAGCCTTTTAACTGTTTTGTGAAACTTAAGCGATTTTAATGGTTTCAATCTTTAAAATAACCATGATACATTATAAAAATACTGATTTTATTTTCTAGGTGTCTGGGCCACTAAACCAATTTTAAAAGGCAAAAAATTTGGGCCATTTGTTGGTGATAAGAAAAAAAGATCTCAGGTTAAGAATAATGTATACATGTGGGAGGTAAGAAGTAATTCTGATTCTTTGTTTTTCAGAGTTTTATGAAATAATTATTCTGTTCTCT
>PRDM2
AAGAATTATCCTTAAAAGTTAAAAATGGAGGCATTTTAAAGATACTCCTATTTTAACAAAAGTTTTTTACTTTTCTCCATTTTCAAGGTGTATTACCCAAATTTGGGATGGATGTGCATTGATGCCACTGATCCAGAGAAGGGAAACTGGCTGCGATATGTGAATTGGGCTTGCTCAGGAGAAGAGCAAAATTTATTCCCACTGGAAATCAACAGAGCCATTTACTATAAAACTTTAAAGGTAACAGCATTAGAATTAATTTACTGTTAGTTACGCTGCTTGTGTTTTCCTTTTTCTTTTTTTGAGACGGTCTCATTCTGTCTCTCAGGCTGGAG
>PRDM2
CGCTCCCGCCCGCGTCCCGGTGCGCGCCCCGCCCCCGCCAACAACCGCCGCTCTGATTGGCCCGGCGCTTGTCTCTTCTCTCCCCGCAGCCAATCGCGCCGGGCGAGGAGCTCCTGGTCTGGTACAATGGGGAAGACAACCCTGAGATAGCAGCTGCGATTGAGGAAGAGCGAGCCAGCGCCCGGAGCAAGCGGAGCTCCCCCAAGAGCCGGAAAGGTAGGAGCCCCCCGGCCCGCCCGCCCGGCCCCGGCGCCACGCCCGCCCAGGACGCCGCCCTGCC
>PRDM2
GCGGTTGAGGCGCCTTGGTACCCTGTAGTGGTCTGTGGCGGGATCCCCTCCTTAGTCCTCTGATAAGATACTGGAGATGTACCTACTGCAAATGGCTTCTCCTCACAGTGGATTGGGTTTCCAGGGTCATGGCTTTTAAAGAGGACACCTGGAGAGAGAAAAGGGAGTTCTCGCTGATTAGGTTTTGTTTGTCCAATAAAGGACATTTGACATTTAGTATCAGCTAGGTGCTCTAACATTCTTTTAGGTAGGGAATAAAACTTAAAATAGCACTTATGTTTTAGACAGTTATGTGATTTCATTTTGAGTGCATCTTAATGGTATTAAGATTGTACTTCCTTTTGTTAAGATATAAATCTAGACATTTTACTT
>PRDM2
TAAAAAAAATTGTGTTTCAGGGAAGAAAAAATCCCAGGAAAATAAAAACAAAGGAAACAAAATCCAAGACATACAACTGAAGACAAGTGAGCCAGATTTCACCTCTGCAAATATGAGAGATTCTGCAGAAGGTAAGCTTGTGATATTGGCTTGGTCTGAATTGGGTGTGTATGTACCCAGTGAATTTAACTTTGTATCTCTTTATATTGTCCTTCTGAGAATCATTTAGGATC
>PRDM2
CATATCCAATACAACTTTGTCAATTAAGTATATAAAGTAGAAGTAATTTATTGTTCATCATCATCTCCCTTATGTTTTAGGTGGTAAGAGAAATAACTTGAATCATTCAGATTGTTCACCAAGTAGCTGGTTTCCCATGCTTCACTTCCATGCTTCTGCTTCCATGTGCTTTCTAGGTCCTAAAGAAGACGAAGAGAAGCCTTCAGCCTCAGCACTTGAGCAGCCGGCCACCCTCCAGGAGGTGGCCAGTCAGGAGGTGCCTCCAGAACTAGCAACC
>PRDM2
TAAAGAAGACGAAGAGAAGCCTTCAGCCTCAGCACTTGAGCAGCCGGCCACCCTCCAGGAGGTGGCCAGTCAGGAGGTGCCTCCAGAACTAGCAACCCCTGCCCCTGCCTGGGAGCCACAGCCAGAACCAGACGAGCGATTAGAAGCGGCAGCTTGTGAGGTGAATGATTTGGGGGAAGAGGAGGAGGAGGAAGAGGAGGAGGATGAAGAAGAAGAAGAAG
>PRDM2
GCTTGTGAGGTGAATGATTTGGGGGAAGAGGAGGAGGAGGAAGAGGAGGAGGATGAAGAAGAAGAAGAAGATGATGATGATGATGAGTTGGAAGACGAGGGGGAAGAAGAAGCCAGCATGCCAAATGAAAATTCTGTGAAAGAGCCAGAAATACGGTGTGATGAGAAGCCAGAAGATTTATTAGAGGAACCAAAAACAACTTCAGAAGAAACTCTTGAAGACTGCTCAGAGGTAACACCTGCCATGCAAATCCCCAGAACTAAAGAAGAGGCCAATGGTGATGTATTTGAAACGTTTATGTTTCCGTGTCAACATTGTGAAAGGAAGTTTACAACCAAACAGGGGCTTGAGCGTCACATGCATATCCATATATCCACCGTCAATCATGCTTTCAAATGCAAGTACTGTGGGAAAGCCTTTGGCACACAGATTAACCGGCGGCGACATGAGCGGCGCCATGAAGCAGGGTTAAAGCGGAAACCCAGCCAAACACTACAGCCGTCAGAGGATCTGGCTGATGGCAAAGCATCTGGAGAAAACGTTGCTTCAAAAGATGATTCGAGTCCTCCCAGTCTTGGGCCAGACTGTCTGATCATGAATTCAGAGAAGGCTTCCCAAGACACAATAAATTCTTCTGTCGTAGAAGAGAATGGGGAAGTTAAAGAACTTCATCCGTGCAAATATTGTAAAAAGGTTTTTGGAACTCATACTAATATGAGACGGCATCAGCGTAGAGTTCACGAACGTCATCTGATTCCCAAAGGTGTACGGCGAAAAGGAGGCCTTGAAGAGCCCCAGCCTCCAGCAGAACAGGCCCAGGCCACCCAGAACGTGTATGTACCAAGCACAGAGCCGGAGGAGGAAGGGGAAGCAGATGATGTGTACATCATGGACATTTCTAGCAATATCTCTGAAAACTTAAATTACTATATTGATGGTAAAATTCAAACTAATAACAACACTAGTAACTGTGATGTGATTGAGATGGAGTCTGCTTCGGCAGATTTGTATGGTATAAATTGTCTGCTCACTCCAGTTACAGTGGAAATTACTCAAAATATAAAGACCACACAGGTCCCTGTAACAGAAGATCTTCCTAAAGAGCCTTTGGGCAGCACAAATAGTGAGGCCAAGAAGCGGAGAACTGCGAGCCCACCTGCACTGCCCAAAATTAAGGCCGAAACAGACTCTGACCCCATGGTCCCCTCTTGCTCTTTAAGTCTTCCTCTTAGCATATCAACAACAGAGGCAGTGTCTTTCCACAAAGAGAAAAGTGTTTATTTGTCATCAAAGCTCAAACAACTTCTTCAAACCCAAGATAAACTAACTCCTGCAGGGATTTCAGCAACTGAAATAGCTAAATTAGGTCCTGTTTGTGTGTCTGCTCCTGCATCAATGTTGCCTGTGACCTCAAGTAGGTTTAAGAGGCGGACCAGCTCTCCTCCCAGTTCTCCACAGCACAGTCCTGCCCTTCGAGACTTTGGAAAGCCAAGTGATGGGAAAGCAGCATGGACCGATGCCGGGCTGACTTCCAAAAAATCCAAATTAGAAAGTCACAGCG
>PRDM2
CTGCCCTTCGAGACTTTGGAAAGCCAAGTGATGGGAAAGCAGCATGGACCGATGCCGGGCTGACTTCCAAAAAATCCAAATTAGAAAGTCACAGCGACTCACCAGCATGGAGTTTGTCTGGGAGAGATGAGAGAGAAACTGTGAGCCCTCCATGCTTTGATGAATATAAAATGTCTAAAGAGTGGACAGCTAGTTCTGCTTTTAGCAGTGTGTGCAACCAGCAGCCACTGGATTTATCCAGCGGTGTCAAACAGAAGGCTGAGGGTAC
>PRDM2
TGTCTAAAGAGTGGACAGCTAGTTCTGCTTTTAGCAGTGTGTGCAACCAGCAGCCACTGGATTTATCCAGCGGTGTCAAACAGAAGGCTGAGGGTACAGGCAAGACTCCAGTCCAGTGGGAATCTGTCTTAGATCTCAGTGTGCATAAAAAGCATTGTAGTGACTCTGAAGGCAAGGAATTCAAAGAAAGTCATTCAGTGCAGCCTACGTGTAGTGCTGTAAAGAAAAGGAAACCAACCACCTGCATGCTGCAGAAGGTTCTTCTCAATGAATATAATGGCATCGATTTACCTGTAGAAAACCCTGCAGATGGGACCAGGAGCCCAAGTCCTTGTAAATCCCTAGAAGCTCAGCCAGATCCTGACCTCGGTCCGGGCTCTGGTTTCCCTGCCCCTACTGTTGAGTCCACACCTGATGTTTGTCCTTCATCACCTGCCCTGCAGACACCCTCCCTTTCATCCGGTCAGCTGCCTCCTCTCTTGATCCCCACAGATCCCTCTTCCCCTCCACCCTGTCCCCCGGTATTAACTGTTGCCACTCCGCCCCCTCCCCTCCTTCCTACCGTACCTCTTCCAGCCCCCTCTTCCAGTGCATCTCCACACCCATGCCCCTCTCCACTCTCAAATGCCACCGCACAGTCCCCACTTCCAATTCTGTCCCCAACAGTGTCCCCCTCTCCCTCTCCCATTCCTCCCGTGGAGCCCCTGATGTCTGCCGCCTCACCCGGGCCTCCAACACTTTCTTCTTCCTCCTCTTCATCTTCCTCCTCCTCTTCGTTTTCTTCTTCATCTTCCTCCTCTTCTCCTTCTCCACCTCCTCTCTCCGCAATATCATCTGTTGTTTCCTCTGGTGATAATCTGGAGGCTTCTCTCCCCATGATATCTTTCAAACAGGAGGAATTAGAGAATGAAGGTCTGAAACCCAGGGAAGAGCCCCAGTCTGCTGCTGAACAGGATGTTGTTGTTCAGGAAACATTCAACAAAAACTTTGTTTGCAACGTCTGTGAATCACCTTTTCTTTCCATTAAAGATCTAACCAAACATTTATCTATTCATGCTGAAGAATGGCCCTTCAAATGTGAATTTTGTGTGCAGCTTTTTAAGGATAAAACGGACTTGTCAGAACATCGCTTTTTGCTTCATGGAGTTGGGAATATCTTTGTGTGTTCTGTTTGTAAAAAAGAATTTGCTTTTTTGTGCAATTTGCAGCAGCACCAGCGAGATCTCCACCCAGATAAGGTGTGCACACATCACGAGTTTGAAAGCGGGACTCTGAGGCCCCAGAACTTTACAGATCCCAGCAAGGCCCATGTAGAGCATATGCAGAGCTTGCCAGAAGATCCTTTAGAAACTTCTAAAGAAGAAGAGGAGTTAAATGATTCCTCTGAAGAGCTTTACACGACTATAAAAATAATGGCTTCTGGAATAAAGACAAAAGATCCAGATGTTCGATTGG
>PRDM2
AGAAGAAGAGGAGTTAAATGATTCCTCTGAAGAGCTTTACACGACTATAAAAATAATGGCTTCTGGAATAAAGACAAAAGATCCAGATGTTCGATTGGGCCTCAATCAGCATTACCCAAGCTTTAAACCACCTCCATTTCAGTACCATCACCGTAACCCCATGGGGATTGGTGTGACAGCCACAAATTTCACTACACACAATATTCCACAGACTTTCACTACCGCCATTCGCTGCACAAAGTGTGGAAAAGGTGTCGACAATATGCCGGAGTTGCACAAACATATCCTGGCTTGTGCTTCTGCAAGTGACAAGAAGAGGTACACGCCTAAGAAAAACCCAGTACCATTAAAACAAACTGTGCAACCCAAAAATGGCGTGGTGGTTTTAGATAACTCTGGGAAAAATGCCTTCCGACGAATGGGACAGCCCAAAAGGCTTAACTTTAGTGTTGAGCTCAGCAAAATGTCGTCGAATAAGCTCAAATTAAATGCATTGAAGAAAAAAAATCAGCTAGTACAGAAAGCAATTCTTCAGAAAAACAAATCTGCAAAGCAGAAGGCCGACTTGAAAAATGCTTGTGAGTCATCCTCTCACATCTGCCCTTACTGTAATCGAGAGTTCACTTACATTGGAAGCCTGAATAAACACGCCGCCTTCAGCTGTCCCAAAAAACCCCTTTCTCCTCCCAAAAAAAAAGTTTCTCATTCATCTAAGAAAGGTGGACACTCATCACCTGCAAGTAGTGACAAAAACAGTAACAGCAACCACCGCAGACGGACAGCGGATGCGGAGATTAAAATGCAAAGCATGCAGACTCCGTTGGGCAAGACCAGAGCCCGCAGCTCAGGCCCCACCCAAGTCCCACTTCCCTCCTCATCCTTCAGGTCCAAGCAGAACGTCAAGTTTGCAGCTTCGGTGAAATCCAAAAAACCAAGCTCCTCCTCTTTAAGGAACTCCAGCCCGATAAGAATGGCCAAAATAACTCATGTTGAGGGGAAAAAACCTAAAGCTGTGGCCAAGAATCATTCTGCTCAGCTTTCCAGCAAAACATCACGGAGCCTGCACGTGAGGGTACAGAAAAGCAAAGCTGTTTTACAAAGCAAATCCACCTTGGCGAGTAAGAAAAGAACAGACCGGTTCAATATAAAATCTAGAGAGCGGAGTGGGGGGCCAGTCACCCGGAGCCTTCAGCTGGCAGCTGCTGCTGACTTGAGTGAGAACAAGAGAGAGGACGGCAGCGCCAAGCAGGAGCTGAAGGACTTCAGGTAAGCTCAGGAGCTGGTGGGAG
>PRDM2
CTGGCAGCTGCTGCTGACTTGAGTGAGAACAAGAGAGAGGACGGCAGCGCCAAGCAGGAGCTGAAGGACTTCAGGTAAGCTCAGGAGCTGGTGGGAGGGAAAGACCGGGAAGGCGACAGTATCCTTGCCTACGGGTGTTTTTTGGTTTCTTGTTGCTTTTTTTTTTTTTTTTCCCCACTTAAAGGAAATAGCTGTTGTATAAGTTAAAGGCATGAAGGGTCATTGCTTTGG
>PRDM2
GGCTGCTTTTAGAGATGAATAAATAGTTCTAATTTCAGACTTAGGACTCACAAAGCAGTGCCACTTCTTTAATGTGGCCAGATGTAAATTGAATTTAAAACTATAGAAAAGCTCTCAAAAGTACTCTAAGAAAAGATGCAATCCTCTCAAACTTCCTTTATGTCTTGGGTAATAGCTCAGTGTCATGTGTCTTATTTTCCGATCATAGAACATTTCTTAGGTTAAGACGGGTCACTAAGTTCATTAGTAAACCATGTTACAATCTTGTTTAATATTTCTGTGACTTCAGCATAGATCTAGTACCTGACACTTTCTTTCAGAATTGCCAATGCTTAAATTTTAATAATTGATTGCATCGGTCAAAACAAAACATAGTCCTTTAAAAAGGTCTTATGCACTGTCCCCCACCTCCTGAACTCAGCCGTAGGACGGTAAACAAGTCAGGATCTGGATGGGAAGCAGAGCAGGAGAGACATGCTTGGAACTCCAGGCA
>PRDM2
ACGGTCTATTCACCTTTTTCTTTAACATGGTCAATCATGTAAGGTTATGTTCTGTTGTCATTTATCTTCAGTTTTCTTATTTTCTAGGAACTTCCTGTAGAAAAGCCCCCAAAACAAAACAAACCTTAATTGACTAAAAAGTATTGCATGCTCAACTTAGGATAAGCACTACGGCAAAGGATACGAAATCTACCAAGCTTGCAAGACCAGTTGAAGCTGACTCAAAAATCCTAACATTCAGCTGATTGCCGGCAGGCTTAGAGTCAGGCATCTGCTGCTTCGGTGGGGGCCCAACGCGCATGCTG
>PRDM2
GCCCAATGGACACTCCTCTTGCCCGTGCTTCTGCGATCGCCTCCGAGGGGAGAGAATTGGTGGATGGGACATGGAGAAGTGCACATTGGTGGTTAAAGCTCATGTCCTATTAGCTGATGCCAGGCACCTGGCCTCAAGGTGTCCAGGAAGTGCAATCCTATCCTGGCCTGGGAAGTGGTGACCAGCACTAAGGAAGCCCCCCCAGCAATGTCTAGGGCACCGGGCTGGGCTCCTGTGACAATGTGTGTTGTTCCTCTTCCTGCACAGCTACAGCCTCCGCTTGGCGTCCCGATGCTCTCCACCAGCGGCCCCGTACATCACCAGGCAGTATAGGAAGGTCAAAGCTCCAGCTGCAGCCCAGTTCCAGGGACCATTCTTCAAAGAGTAGACACTCTGGCTGCTCCCTGACAGGTACGAGGCAGGATGGAACAGCTTCTGGCACTGTTTGGGTGGGTCAAGGGGGTGTGGGCTTGGGTCTTGGGTGGGGAGGGAAGGAGAGAAAGCAGTGGGTGTGATTGCTTGTGTGTACC
>PRDM2
AGCTGTGCTTTTTGCTCTATGTATGGTATGTTTCAATAAACAGTTTAGTTACAAAATTAAGTGCAATAACGCATGGACCACCATGGTCGGCACTGAATGTGTGCTTACTGTTATTATTTTTATTTTCTTTTTCTCCTCAGCACCTGAAGTGACCTGGAATCAGTGAAGCCAAAGGGACTGGCAGTCTGCCCTGCAGGGAGTACCGACCTATCCCAGTTGTGTGAGGCTGCGAGAGAAAGGGAGTGCATGTGCGCGCGTGCATGTGTGCGTGCG
>CASP9
AGCCTCTTTCAGGCCTGGGGCAGGAAAGCTTTGGGGTGCAAGATAAGGCAGGGTGAGGGGCCCTGGCCTTATGATGTTTTAAAGAAAAGTTTTTTCCGGAGGAAATTAAAGCAACCAGGCATCTGTTTATAAATCCCTTTCACCGAAACAGCATTAGCGACCTGTAAGACATGACCATGGAGAGCTCTGTGAGTTCAGTTCTCTGGACTGAAGGAAGAATTCAAGAGGGGCTGGGGGGAATGTCCACTCAACCCGCACCTTAAAAACAGCTCAAACT
>CASP9
GGCCTGCCCTGCTCACCCCAAATCCCCAGCCCCAGGAGGACACGCTGCCCCTCAGCAGCCTCCCCTCTCCTTTGCAGAGGAAGGCAGCACTCACCCTAAGCAGGAGGGACTGCAGGTCTTCAGAGTGAGCCCACTGCTCAAAGATGTCGTCCAGGGTCTCAACGTACCAGGAGCCACTCTTGGGGTCCCTCCAGGAAACAAAACCTTTGGAGGGAGGAGGGCTGAACACTGCTGGAGAGCCACCCCTCCGCCGGCTCCCCACCACCCCTCTGGCCAT
>CASP9
AAGACCCACTGGCTGCGAGGACGAGCCCTTCTGATGTGCTCACCTGGGAAAGTAGAGTAGGACACAAAGATGTCACTGGGTGTGGGCAAACTAGATATGGCGTCCAGCTGGTCGAAGGTCCTCAAACCTTCCTGGAACGGGGTGGCATCTGGCTCGGGGTTACTGCCAGGGGACTCGTCTTCAGGGGAAGTGGAGGCCACCTCAAACCCATGGTCTTTCTGCTCTGCAGGAAGCAGAAACAAACACCTCTTGTCATTGAAATACACAGACAAGGATGGTTCAACATATGAAAGTCGGTGCAATATACTACATTAACAGTGTGAAAGGAAAATAAATCTTGGGACCCCAAACTCATTAAGCCA
>CASP9
GACCCACCCAGAGGGAGGCTGAGGAGCTGCTTACCCCCACCACAGGCCTGGATGAAAAAGAGCTTGGGCTTCCCTCCCAGGCTGGGGCAGCTGGTCCCATTGAAGATGTTCACAATCTTCTCGACCGACACAGGGCATCCATCTGTGCCGTAGACAGCCCCTGGGAACTGCAGGTGGCTGGCCTAGAAGACCAAGAACCCTGGTTACAAAACCAAGAAGTTGGAGTAGGAATCCAACAGCCTGTTCAGAGGTTTTGTGGGAGCCAAGGATTTGGAAGGTCAAAGCCAGGGGCACGAGGCTGATTGAGACAGAGCAGGTTGGTTCTGGAAAGACC
>CASP9
TGGCCCCTGCACAGCCTCTTGGCACGGCCAGTACCCAATGCCTGCCCAGGGAACAGTGGGAGGCTTCCTACCTGACAGCCGTGAGAGAGAATGACCACCACGCAGCAGTCCAGAGCACCGTGGTCCTGCTGCGCCAGCTCCAGCAAAGCCAGCACCATTTTCTACAAGAGAGGGCTGCAGGTGAGCCAGAAGCACGGATAGGTCTAGATGCAGACTGGACCGTTCCTAACAATAAAAGGGCCCAGCCTGGCCAGGCATGGTGGTTCACGCCTGTAATCCCAGCACTTTG
>CASP9
GCACAGGAGGTCACACAGCAGGTGGCCGAGAGAGCCAGTCCTCAAACCCGGACTTCTGCGTCTGAACTTGAACCTGTAGCCGCTGGGCCGTCCTACCTCCCATGGTCCTCCAGATGTAAGGGCTCGCCTGGGGAGTCAGCTGGCTTTTGGAGTCCCTCAAAAGATACTTCCCCACCCACTGCCCCCCACCCTGTCTCCCTCCACAGATAGTGAGTGTACC
>CASP9
TGGCTTTTGGAGTCCCTCAAAAGATACTTCCCCACCCACTGCCCCCCACCCTGTCTCCCTCCACAGATAGTGAGTGTACCTTGGCAGTCAGGTCGCCCTTCACCTCCACCATGAAATGCAGCGAGGAGAAGCGACGCCGCAACTTCTCACAGTCGATGTTGGAGCCAGTGCGGGTGCGGAGCCCGGACTCACGGCAGAAGTTCACATTGTTGATAATGAGGCAGTGGCCACAGGGCTCCATGCTCAGGATGTAAGCCTGCCAGCACAGGGACCCACGTAAACCCGGGCTCTCCCCACGCTCCCTAGAGGACAGTCTGGAGAGGCGGGAAGAAAACGGGGTCTGCCCTCTCGCACAAGGAGTAGCA
>CASP9
TCTCCCCACGCTCCCTAGAGGACAGTCTGGAGAGGCGGGAAGAAAACGGGGTCTGCCCTCTCGCACAAGGAGTAGCAGGGTCTCCACCCGGCATTCCAGGGCAAAAGAGAAGCAACTGCAGGGAAGACTAGCACTAGAAGGTGACCCCCCCATCTTGGTATTAAGGGAAGGGAGCTGGTAACCTGGAAATCCAACAGCCATGAGCATTCATCCCAAAGGA
>CASP9
CACACCTGCAGGGAAGGACCTGAGGGGTGGGGAGGGAAGGGCCCAGAGCCCGAGCTACTGGCCCAAATTTCATGGAGACTCACCAAATCTGCATTTCCCCTCAAACTCTCAAGAGCACCTGAAGAGGCAGAGAAAGAGAGAAACATGAATGTTGGGTTACAGCAGAGGAGGGGCAAGGGGCTCTGTGAGGACAGCCCCCCAAGAACGGAGCAGCGAGAACTCAGACCCTCAGACTCTGCTGGTGGGAGAGCCACCTTGGAGATCTGTTTAGAGGT
>CASP9
AGAGGAGGGGCTGCCAAGATTCAACCTCCTGAAAACCTCCCAGAATTTTGCCATCCCTATGAACATTCAGAAAGACAATGCTAAAATTAAATTCTGAATCTCAGCCCACCCAGCTGTACTCATAGTGAGTCCCAAATGACTACGTGTCATGCCCACCCACCAATCACTCTCTTGCTACTTACCGACATCACCAAATCCTCCAGAACCAATGTCCACTGGTCTGGGTGTTTCCGGTCTGAGAACCTCTGGTTTGCGAATCTCTGGTCTGAGCACCACTGGGGTAAGGTTTTCTAGGGTTGGCTTCGACAACTTTGCTGCTTGCCTGTTAGTTCGCAGAAACGAAGCCAGCATGTCCTGGCCTGTGTCCTCTAAGCAGGAGATGAACAAAGGAAGAGCCTGACTCCCTCGAGTCTCCAGATCTATGATCAGCTGCCTGGCCTGATCCCGCCGAGATCCAGAGCCTGCCCGCTGTTTGGAAAGAAAGGCAGGATACTAATTATCCACGTACTTTTATATGGCTCTCACCTTGTCTCCCCATTTCCCAGCTACTGTAAGTCTAAACAATCAGGCACGTGGGCAGCAATGGAGCTGCAGGTGCACTGTGTGCCATTTACCAGCCTTTGCTGATCTGTTCATTATTTTGCA
>CASP9
GGCGTGGGGACCCGGCCGTGCAGCGCGGGGACAGGGGGCCGGGGGCGCACCTGGATGTCCTCGATCATATGGGGCCTGAACAGCTCGCGGCTCAGCAGGGCGTCCCAGAGCTGGTCCACCTGCAGCTCTTCCACCAGCCGCAGCCGGCACCGCCGCAGGAGCCGCCGATCCGCTTCGTCCATGGCGAGTAGCCAACTAAGACTCCAGGCCGCCTCAGTCCGCTTCCGGGCCTCGGCCGCCCGCCCCAGTCCCCAGGACCCGCCCCCGCCCCAGGG
>SPEN
GCCGCCCCGGCACCCGCCTCCCGGCGCTGACGGTCTCGTACGAAGCCGGCGAGGGGGAGCCAGCAGCGGCGGTCGCCGGCACGCCGCCCAGCATGGTCCGGGAAACCAGGCATCTCTGGGTGGGCAACTTACCCGAGAACGTGCGGGAAGAGAAGATCATCGAGCATTTCAAACGGTGAGTGACACGAGGCCCGCGGCCGCGCTCGCTCCTCGGGCGCCGCTTCCCGCCCCGGCCCGTTGCCGGCCCCTCCCGGAGCGCGGAGCTG
>SPEN
AAATTCCAGTCTGAAAATTTAGACCTATTAGTTATTTTAAGAAGTTTTCTAATGCTGCTCATTTTCTGTTTGTCTTTTCACTAAAGTTTGTTGTTGTTGCCTTTTTGCAGCAGTGATTCCAGCAGTAGTTCAAGTGATGATTCTCCAGCTCGATCAGTTCAGTCTGCAGCAGTCCCTGCACCCACTTCCCAGTTGCTTTCATCTCTGGAAAAAGATGAGCCCCGTAAAAGTTTTGGCATCAAGGTCCAGAATCTTCCAGTACGCTCTACAGGTAAAATTTTGTGTGAATGTCCTTTCCTCTGTGCTACTACTGAGGAATGAGGTATGATACTGCATTAC
>SPEN
AATTAAATTAGAAGAATTAATAACTTGGTTTTTTTTGGGAATTTAGATACAAGCCTTAAAGATGGCCTTTTCCATGAATTTAAGAAATTTGGAAAAGTAACTTCAGTGCAGATACATGGAACTTCAGAAGAGAGGTATGGTCTGGTATTCTTTCGGCAGCAAGAGGACCAAGAAAAAGCCTTGACTGCATCAAAAGGAAAACTTTTCTTTGGCATGCAGATTGAAGTAACAGCATGGATAGGTCCAGGTAAGACACAAGCAAGCTGAGTTTGAGTTACTCATCACACACACTGTTTGTGTTGCAGTGTATGAGAGGGCAGCATATGATCCTGAATGAGGACACTATTCTGGCTTTATTTATTGACATATTTCCATTGTCTTCTGTTTTAAAAGATGGTTCTATTTATTG
>SPEN
GATTTTTCCATGATATATAAATATGCATTAAAATACTGTCTTCTCTTTTTACTCGGCCCCCATTCCACTTACAGAAACAGAAAGTGAAAATGAATTTCGCCCCTTGGATGAAAGGATAGATGAATTTCACCCCAAAGCAACAAGAACTCTCTTTATTGGCAACCTTGAAAAAACCACTACTTACCATGACCTTCGCAACATCTTCCAGCGCTTTGGAGAAATTGTGGTATGTTGCTTTTACTATGTAAACAATTTTAGGTCTTTGTCATAACACATAAAGCATAGTA
>SPEN
TTTTGAGAAATAAATACCCTATATGGACTTGGTTCATTCTAATTTATTTTCTTGGGCATATTGCTAAGTTGTATTCATTGGTTTTTTCAGGATATTGACATTAAGAAAGTAAATGGAGTTCCTCAGTATGCGTTTCTGCAATACTGTGATATTGCTAGCGTTTGTAAAGCTATTAAGAAGATGGATGGGGAATATCTTGGAAATAATCGCCTCAAGGTAAATGAATTTGCATAAATTATTGTGCTGTTATGATTTGCTTTGTTTTTTAAGACTTGAAGGGTT
>SPEN
TGAGAATTCTGTTGTAGTTGAATAGTAATTGTGAACTTTACTAATAGAAATTTTGCCTTTTATATTCAGCTGGGTTTTGGAAAGAGCATGCCTACAAACTGCGTGTGGCTAGATGGGCTTTCTTCGAATGTGTCAGATCAGTATTTAACACGACATTTCTGCCGATATGGGCCTGTGGTAAAGGTAGGCGGGAGGTTTTGGTATGTGGTTCAGACTTCTGACTCACTCGTCTTGGTATTCTCTCCTTTCAGTCTCAGTTGGCTAGCATTGCCTATTTCTTTAATAACGAGCACATTAAAATTATGTTTGCTAAGATTTGGTCAATAAGGGCATTT
>SPEN
AATAAAATATATAAAAATATATTTTTTCTCATCCGTGTCCTTGTGGCTTAGGATTTTGTTGGGACTGACACTAAGTCCAGTGGATGAGGCTCTTACTTGTTTTTTGTTTGTTTGTTTTACAGGTGGTGTTTGACCGCTTAAAAGGCATGGCCCTGGTTCTCTACAATGAAATTGAATATGCACAAGCAGCTGTAAAAGAGACCAAAGGGAGGAAAATCGGTGGGAATAAAATTAAGGTGTGCAGAATGACTTTAAACAGAAGCAAAACAAAGTCCTATTCAAATCTCACCCTCTTGGGCTGGGCGTGGTGGCTCACGCCTGTA
>SPEN
ATGTTGTGAAGAATTTACAAATCTGATAACATTTTTCCATCATTAAAATTTGAAACTTGCATCAAACACCTCTTTTTTTTTTTAAAGGTGGATTTTGCAAATCGGGAAAGTCAGCTGGCTTTTTATCACTGCATGGAGAAATCTGGTCAAGACATCAGAGACTTTTATGAAATGTTAGCCGAAAGAAGGTATGTATTTTAAACTTACCAGTGTAGCTTGAGTTTTAATAGTTTTAATACAGAAACTTAAGATGGCATTAAATTTTATTTTTC
>SPEN
GAAACAAAAGAACTAATATCTTTGTTATTTTTTGGCAGAGAGGAACGAAGGGCATCCTACGACTATAACCAAGATCGTACATATTATGAGAGTGTTCGAACTCCAGGCACTTATCCTGAGGATTCCAGGCGGGACTATCCAGCTCGAGGGAGAGAGTTTTATTCAGAATGGGAAACTTACCAAGGAGACTACTATGAATCACGATACTACGATGATCCTCGGGAATACAGGGATTACAGGAATGATCCTTATGAACAAGATATTAGGGAATATAGTTACAGGCAAAGGGAACGAGAAAGAGAACGTGAAAGATTTGAGTCTGACCGGGACAGAGACCATGAGAGGAGGCCGATTGAACGAAGTCAAAGTCCTGTTCACTTGCGACGTCCACAGAGTCCTGGAGCGTCTCCCTCTCAGGCAGAGAGGTTGCCGAGTGATTCTGAGAGGAGGCTT
>SPEN
GAACGAAGTCAAAGTCCTGTTCACTTGCGACGTCCACAGAGTCCTGGAGCGTCTCCCTCTCAGGCAGAGAGGTTGCCGAGTGATTCTGAGAGGAGGCTTTACAGCCGATCCTCAGACCGGAGTGGAAGCTGTAGCTCACTCTCCCCTCCAAGATATGAGAAACTGGACAAGTCTCGTTTGGAGCGCTATACAAAAAATGAAAAGACAGATAAAGAACGAACTTTTGATCCGGAGAGAGTGGAGAGAGAGAGACGCTTAATACGGAAGGAAAAAGTGGAAAAGGACAAAACTGACAAGCAGAAACGCAAAGGAAAGGTTCACTCCCCTAGTTCTCAGTCTTCAGAAACGGACCAAGAAAATGAGCGAGAGCAAAGCCCTGAAAAGCCCAGGAGTTGTAATAAACTGAGCAGAGAGAAAGCTGACAAAGAGGGAATAGCGAAAAACCGCCTGGAACTCATGCCTTGCGTGGTTTTGACTCGAGTGAAAGAGAAAGAGGGAAAGGTCATTGACCACACTCCTGTGGAAAAGTTGAAAGCCAAGCTTGATAATGACACTGTCAAATCTTCTGCCCTGGACCAGAAACTTCAGGTCTCTCAGACGGAGCCTGCAAAATCTGACTTGTCTAAACTGGAATCAGTTAGAATGAAAGTACCAAAGGAAAAGGGGCTTTCAAGCCATGTTGAAGTGGTGGAGAAGGAAGGCAGGCTTAAAGCCAGGAAGCACCTCAAGCCTGAGCAGCCTGCAGATGGGGTAAGTGCTGTGGATCTGGAGAAGCTGGA
>SPEN
TGAAGTGGTGGAGAAGGAAGGCAGGCTTAAAGCCAGGAAGCACCTCAAGCCTGAGCAGCCTGCAGATGGGGTAAGTGCTGTGGATCTGGAGAAGCTGGAAGCCAGGAAAAGGCGCTTTGCAGATTCCAATTTAAAAGCAGAAAAGCAAAAACCAGAGGTCAAGAAAAGCAGTCCAGAGATGGAGGATGCTCGCGTGCTTTCAAAAAAGCAGCCTGACGTGTCCTCTAGAGAGGTCATTCTGCTGAGGGAAGGAGAGGCTGAAAGAAAGCCTGTGAGGAAAGAAATTCTTAAAAGAGAATCTAAAAAAATCAAACTGGACAGACTTAATACTGTTGCCAGCCCCAAAGACTGTCAGGAGCTTGCCAGTATTTCTGTTGGGTCTGGCTCAAGGCCCAGCTCAGACCTACAAGCAAGACTGGGAGAACTAGCAGGTGAATCTGTGGAAAATCAAGAAGTCCAATCAAAAAAGCCCATTCCCTCAAAACCACAGCTCAAACAGCTGCAGGTATTAGATGATCAAGGACCAGAGAGAGAAGACGTTAGGAAAAACTATTGCAGTCTTCGTGATGAAACACCTGAACGTAAATCAGGCCAAGAGAAATCACATTCAGTAAATACTGAAGAAAAAATTGGCATTGACATCGATCACACGCAGAGTTACCGAAAACAAATGGAACAGAGTCGTAGGAAACAGCAGATGGAAATGGAAATAGCCAAGTCTGAGAAGTTTGGCAGTCCTAAAAAAGATGTAGATGAATATGAAAGACGTAGCCTCGTTCACGAGGTAGGCAAACCCCCTCAAGATGTCACTGATGACTCTCCTCCTAGCAAAAAGAAAAGGATGGATCATGTCGATTTTGATATCTGCACCAAGCGAGAACGGAATTACAGAAGTTCACGCCAAATCAGCGAAGATTCTGAAAGGACTGGTGGTTCTCCCAGTGTCCGACATGGTTCCTTCCATGAAGATGAGGATCCCATAGGCTCCCCTAGGCTACTGTCAGTAAAAGGGTCTCCTAAAGTAGATGAAAAAGTCCTCCCCTATTCTAACATAACAGTCAGGGAAGAGTCTTTAAAATTTAATCCTTATGATTCTAGCAGGAGAGAACAGATGGCAGAT
>SPEN
GATGAAAAAGTCCTCCCCTATTCTAACATAACAGTCAGGGAAGAGTCTTTAAAATTTAATCCTTATGATTCTAGCAGGAGAGAACAGATGGCAGATATGGCCAAAATAAAACTATCTGTCTTGAATTCTGAAGATGAACTAAATCGTTGGGACTCTCAGATGAAACAGGATGCTGGCAGATTTGATGTGAGTTTCCCAAACAGCATAATTAAGAGAGATAGCCTTCGAAAAAGGTCTGTACGAGATCTGGAACCTGGTGAGGTGCCTTCTGATTCTGACGAAGATGGTGAACACAAATCCCACTCACCCAGAGCCTCTGCATTATATGAAAGTTCTCGATTGTCTTTTTTATTGAGGGACAGAGAAGACAAGCTACGTGAGCGAGATGAAAGACTCTCTAGTTCTTTAGAAAGGAACAAATTTTACTCTTTTGCATTGGATAAGACAATCACACCAGACACTAAAGCTTTGCTTGAAAGAGCTAAATCCCTCTCTTCATCTCGTGAAGAAAATTGGTCTTTTCTTGATTGGGACTCCCGATTTGCAAATTTTCGAAACAACAAAGATAAAGAAAAGGTTGACTCTGCTCCAAGACCTATTCCATCCTGGTACATGAAAAAGAAGAAAATTAGGACTGATTCAGAAGGGAAAATGGATGATAAGAAAGAGGACCATAAAGAAGAAGAGCAAGAGAGGCAGGAATTGTTTGCTTCTCGTTTTTTACACAGCTCAATCTTTGAACAAGATTCCAAGCGATTGCAGCATCTAGAGAGAAAAGAGGAAGATTCTGACTTCATTTCTGGTAGGATCTATGGGAAGCAGACATCTGAGGGAGCAAACAGCACAACTGATTCCATTCAAGAACCAGTAGTTCTGTTCCATAGCAGATTTATGGAGCTCACACGGATGCAACAGAAAGAAAAAGAAAAAGACCAGAAACCCAAAGAGGTTGAGAAACAGGAAGATACAGAGAATCATCCCAAGACCCCAGAATCTGCTCCTGAGAATAAAGATTCAGAACTGAAAACTCCACCTTCCGTTGGGCCTCCAAGTGTCACAGTCGTAACTCTAGAATCAGCCCCATCAGCACTAGAGAAGACCACTGGTGACAAAACGGTAGAGGCGCCTTTGGTAACAGAAGAGAAGACTGTGGAGCCAGCTACCGTCTCAGAAGAAGCAAAGCCTGCATCTGAACCTGCTCCTGCCCCTGTGGAACAGCTGGAACAAGTAGACCTGCCCCCAGGAGCAGACCCCGATAAAGAAGCTGCCATGATGCCTGCGGGTGTTGAGGAAGGTTCATCAGGTGACCAGCCGCCTTATCTGGATGCCAAGCCTCCAACTCCCGGGGCCTCGTTTTCCCAGGCAGAGAGCAACGTAGATCCAGAGCCTGACAGTACCCAGCCACTTTCAAAACCAGCTCAGAAGTCTGAGGAAGCCAATGAGCCAAAGGCCGAAAAGCCAGACGCCACTGCAGATGCTGAGCCTGATGCAAACCAGAAAGCCGAAGCTGCTCCTGAGTCTCAGCCCCCAGCTTCTGAAGATTTAGAGGTTGATCCTCCAGTTGCTGCAAAGGATAAAAAGCCAAACAAAAGCAAGCGTTCAAAGACCCCTGTTCAGGCAGCTGCAGTGAGTATCGTGGAGAAGCCCGTCACAAGGAAGAGTGAGAGGATAGACCGGGAAAAACTCAAGCGGTCCAATTCTCCTCGGGGAGAAGCACAGAAGCTTTTGGAATTGAAGATGGAGGCAGAGAAGATTACAAGGACTGCTTCTAAAAACTCTGCTGCAGACCTTGAACATCCCGAACCAAGTTTGCCTCTCAGCCGAACAAGGCGCCGGAATGTAAGGAGCGTCTATGCAACCATGGGTGACCATGAAAACCG
>SPEN
AGACCTTGAACATCCCGAACCAAGTTTGCCTCTCAGCCGAACAAGGCGCCGGAATGTAAGGAGCGTCTATGCAACCATGGGTGACCATGAAAACCGCTCTCCTGTCAAAGAGCCCGTTGAGCAACCAAGAGTGACCAGAAAGAGATTGGAGCGAGAGCTTCAGGAGGCTGCAGCGGTTCCCACCACCCCTCGGAGGGGAAGGCCTCCAAAGACACGCCGGCGAGCCGATGAAGAGGAGGAGAACGAGGCCAAGGAACCTGCAGAAACACTCAAGCCACCTGAGGGATGGCGGTCGCCAAGGTCCCAGAAAACTGCAGCTGGTGGTGGACCCCAAGGGAAAAAGGGAAAAAATGAACCGAAGGTGGATGCTACACGTCCTGAGGCCACCACTGAGGTGGGCCCCCAAATAGGCGTGAAAGAGAGCTCCATGGAACCCAAGGCTGCTGAGGAGGAGGCAGGGAGTGAACAGAAACGTGACAGAAAAGATGCTGGCACAGACAAAAACCCCCCTGAAACCGCCCCTGTTGAAGTTGTAGAGAAAAAACCGGCCCCTGAAAAAAACTCCAAATCAAAGAGAGGAAGATCTCGAAACTCCAGGTTAGCAGTGGACAAATCTGCAAGTCTGAAAAATGTGGATGCTGCTGTCAGTCCCAGGGGGGCTGCAGCACAGGCAGGGGAGAGGGAATCTGGGGTGGTGGCAGTCTCCCCTGAGAAAAGTGAGAGTCCCCAAAAGGAGGATGGTTTATCATCCCAGTTGAAAAGTGATCCAGTTGATCCAGACAAGGAACCAGAGAAAGAAGACGTGTCTGCCTCTGGGCCGTCCCCAGAAGCCACCCAGTTAGCCAAGCAGATGGAGCTGGAGCAGGCCGTGGAACACATCGCAAAGCTCGCTGAGGCCTCTGCCTCTGCTGCCTATAAGGCAGATGCACCAGAGGGCCTTGCCCCAGAGGACAGGGACAAGCCTGCACACCAAGCAAGTGAAACAGAGCTGGCTGCGGCCATCGGCTCCATCATCAATGACATTTCTGGGGAGCCAGAAAACTTCCCAGCACCTCCACCTTATCCTGGAGAATCCCAGACAGATCTGCAACCCCCCGCAGGTGCACAGGCGCTGCAGCCTTCTGAGGAAGGAATGGAGACAGATGAGGCTGTATCTGGCATCCTGGAAACTGAGGCTGCTACAGAATCTTCTAGGCCTCCAGTCAATGCTCCTGACCCCTCAGCCGGCCCAACAGATACCAAGGAAGCCAGAGGAAATAGCAGTGAAACCTCACACTCAGTGCCAGAAGCCAAAGGGTCTAAAGAAGTGGAAGTCACTCTTGTTCGGAAAGACAAAGGGCGCCAGAAAACAACCCGATCACGCCGCAAGCGAAACACAAACAAGAAAGTGGTGGCTCCTGTAGAGAGCCATGTCCCTGAATCCAACCAAGCTCAAGGTGAGAGTCCTGCTGCAAATGAGGGGACAACAGTACAGCACCCCGAAGCCCCACAGGAAGAAAAGCAGAGTGAGAAACCCCATTCCACTCCTCCTCAGTCATGTACTTCTGACCTAAGCAAGATTCCCTCCACAGAGAATTCGTCCCAAGAAATCAGTGTTGAGGAAAGGACTCCAACCAAAGCATCTGTGCCCCCAGACCTTCCCCCACCTCCCCAGCCAGCACCGGTGGATGAGGAGCCTCAAGCCAGGTTCAGGGTGCATTCCATCATTGAA
>SPEN
AAGCATCTGTGCCCCCAGACCTTCCCCCACCTCCCCAGCCAGCACCGGTGGATGAGGAGCCTCAAGCCAGGTTCAGGGTGCATTCCATCATTGAAAGTGACCCGGTGACCCCACCCAGCGATCCAAGCATCCCCATACCCACACTGCCTTCTGTAACTGCAGCAAAGCTCTCACCTCCTGTCGCCTCTGGGGGGATCCCACACCAGAGCCCCCCTACTAAGGTGACAGAGTGGATCACAAGGCAGGAGGAGCCACGGGCTCAGTCTACTCCATCTCCAGCTCTTCCCCCAGACACAAAGGCCTCTGATGTTGACACCAGCTCCAGCACCCTGAGGAAGATTCTCATGGACCCCAAGTATGTGTCTGCCACAAGTGTCACTTCCACAAGTGTCACCACAGCCATTGCAGAGCCTGTCAGTGCTGCCCCTTGCCTACATGAGGCCCCGCCCCCGCCAGTTGACTCTAAAAAGCCTTTAGAAGAAAAAACAGCACCTCCAGTGACAAACAACTCTGAGATACAAGCCTCGGAGGTGCTGGTAGCTGCTGACAAGGAAAAGGTGGCTCCAGTCATTGCTCCCAAAATTACCTCTGTTATTAGCCGGATGCCTGTCAGCATTGACCTGGAAAATTCACAGAAGATAACCTTGGCAAAACCAGCTCCTCAAACCCTCACTGGTCTGGTGAGCGCACTCACTGGCCTGGTGAACGTCTCCCTGGTCCCGGTGAATGCCCTGAAAGGCCCCGTGAAGGGCTCAGTGACCACACTGAAAAGTTTGGTG
>SPEN
GTGAGCGCACTCACTGGCCTGGTGAACGTCTCCCTGGTCCCGGTGAATGCCCTGAAAGGCCCCGTGAAGGGCTCAGTGACCACACTGAAAAGTTTGGTGAGCACCCCTGCTGGGCCCGTGAACGTCCTGAAAGGGCCTGTGAATGTTCTTACGGGGCCAGTGAATGTTCTCACCACTCCAGTGAACGCCACGGTGGGCACAGTGAATGCCGCCCCAGGCACAGTCAATGCCGCTGCGAGTGCAGTGAATGCCACAGCAAGTGCAGTGACCGTCACAGCGGGTGCGGTTACTGCTGCATCTGGTGGTGTAACGGCCACAACAGGCACGGTGACAATGGCAGGGGCAGTGATTGCGCCGTCAACAAAGTGCAAACAGAGAGCGAGTGCTAATGAAAACAGTCGGTTCCACCCAGGGTCCATGCCTGTGATCGACGATCGTCCGGCAGACGCGGGCTCAGGGGCGGGGCTGCGTGTGAACACTTCTGAAGGGGTTGTGCTCCTGAGTTACTCAGGGCAGAAGACCGAAGGCCCACAGCGGATCAGCGCCAAGATCAGCCAGATCCCCCCGGCCAGTGCAATGGACATTGAATTTCAGCAGTCAGTGTCCAAGTCCCAGGTCAAACCTGATTCTGTCACAGCATCGCAGCCTCCATCCAAAGGCCCTCAAGCTCCTGCAGGCTATGCGAACGTGGCCACCCATTCCACGTTGGTACTGACCGCCCAGACATATAATGCCTCTCCTGTGATTTCGTCTGTGAAGGCCGATAGGCCATCCTTGGAGAAGCCCGAGCCCATTCACCTCTCGGTGTCCACGCCTGTCACCCAGGGAGGCACAGTGAAGGTTCTCACCCAGGGGATCAACA
>SPEN
TAGGCCATCCTTGGAGAAGCCCGAGCCCATTCACCTCTCGGTGTCCACGCCTGTCACCCAGGGAGGCACAGTGAAGGTTCTCACCCAGGGGATCAACACACCCCCTGTGCTGGTTCACAACCAGCTGGTCCTCACCCCAAGCATTGTCACCACAAACAAGAAGCTTGCTGACCCCGTCACCCTTAAAATCGAGACCAAGGTCCTTCAGCCGGCCAACCTGGGGTCCACGCTCACGCCCCACCACCCTCCTGCTCTGCCCAGCAAACTGCCTACAGAAGTCAACCATGTCCCCTCGGGGCCCAGCATCCCAGCAGATCGAACTGTCTCCCATTTGGCAGCTGCAAAGCTAGATGCTCATTCTCCTCGACCAAGTGGACCCGGGCCATCCTCATTCCCAAGGGCAAGCCACCCCAGCAGTACTGCATCTACGGCGCTCTCCACCAACGCCACAGTCATGCTGGCTGCAGGCATCCCAGTGCCCCAGTTCATCTCCAGCATCCACCCAGAGCAGTCTGTCATCATGCCACCCCACAGCATCACCCAGACTGTGTCCCTGAGCCACCTCTCCCAGGGCGAGGTGAGAATGAACACTCCCACGCTGCCCAGTATCACCTACAGCATCCGGCCAGAAGCGCTTCACTCTCCTCGGGCTCCGCTGCAGCCCCAGCAAATAGAGGTCAGGGCCCCACAGCGTGCCAGCACCCCGCAGCCAGCCCCAGCTGGTGTGCCTGCACTGGCCTCCCAGCACCCTCCCGAGGAGGAAGTGCATTATCACCTTCCTGTCGCTCGAGCCACAGCCCCTGTGCAGTCAGAGGTACTAGTCATGCAGTCTGAGTACCGACTGCACCCCTATACTGTGCCACGGGATGTGAGGATCATGGTGCATCCACATGTGACGGCAGTCAGCGAGCAGCCCAGGGCCGCGGATGGGGTGGTGAAGGTGCCACCAGCCAGCAAGGCCCCTCAGCAGCCAGGGAAGGAAGCTGCCAAGACACCAGATGCCAAAGCTGCCCCCACCCCCACCCCTGCCCCCGTCCCTGTCCCTGTCCCCCTTCCTGCCCCTGCTCCT
>SPEN
CCCCACCCCCACCCCTGCCCCCGTCCCTGTCCCTGTCCCCCTTCCTGCCCCTGCTCCTGCCCCTCATGGTGAGGCCCGTATCCTCACAGTTACCCCCAGTAACCAACTCCAGGGGCTGCCTCTGACCCCTCCTGTGGTGGTGACCCATGGGGTGCAGATTGTGCACTCCAGCGGGGAGCTGTTTCAAGAGTACCGGTACGGCGACATCCGCACCTACCACCCCCCGGCCCAGCTCACACACACTCAGTTTCCCGCCGCTTCCTCTGTTGGCCTGCCTTCCCGGACCAAGACAGCTGCTCAGGTGAGCCAGCCAGGTATCTCCCCACTGTCTGTTGGGCATGTGCTTGTGGGGCTCAGCAGGCTTTTAAGCCAAGATGTGTGAAAGAAATCAGGGGCCAG
>SPEN
TACCTGGAACCCCGAAAGCAGCTCCGTTGATTCAGGCTCCTTCTGTGGGCCTGACTTAACGGGAGATGCCACATCTTATCCTTTCCCTGTGGCCCTTTGGGTCATTTGTTGGTCTCAGGGGCTTGTGCACAACAGACTGACTCTGTCCCTTTGCCTTCCTTCCCTACACCAGGGCCCTCCTCCTGAAGGTGAGCCCCTGCAGCCTCCTCAGCCTGTGCAGTCCACACAGCCTGCCCAGCCTGCACCACCCTGCCCGCCCTCCCAGCTCGGTCAGCCCGGCCAGCCACCAAGCAGCAAGATGCCTCAAGTGTCCCAGGAGGCAAAGGGGACCCAGACGGGAGTAGAGCAGCCTCGCCTCCCAGCTGGACCTGCAAACAGGCCACCTGAGCCTCACACCCAGGTTCAGAGGGCACAAGCAGAAACAGGCCCGACTTCCTTCCCCTCCCCTGTGTCTGTCTCCATGAAGCCTGACCTTCCAGTCTCTCTTCCCACTCAGACTGCCCCAAAACAGCCGTTGTTTGTCCCAACAACCTCTGGCCCCAGCACCCCACCAGGACTGGTTCTGCCACACACTGAATTCCAGCCA
>SPEN
ACTCAGACTGCCCCAAAACAGCCGTTGTTTGTCCCAACAACCTCTGGCCCCAGCACCCCACCAGGACTGGTTCTGCCACACACTGAATTCCAGCCAGCCCCCAAACAAGATTCCTCTCCACACCTGACTTCCCAGAGACCCGTGGATATGGTTCAACTTCTGAAGGTAAGCATGAGCAGGGGCTGCCCTTCCTGGCCCCCAAGTTTTATGCCATGTCAAATGTCCTAAGATTCCCTAGTTAACAGACCCACAAGCTACAGCCTCTGGCTGTGTCCAGCATGGCTCAGCGAGGGGC
>SPEN
ACCCACAAGCTACAGCCTCTGGCTGTGTCCAGCATGGCTCAGCGAGGGGCCATGAGCTCACTTCCTGTTTGTTTCCCTGTGAGCAGAAGTACCCCATCGTGTGGCAGGGCCTGCTGGCCCTCAAGAATGACACAGCTGCTGTGCAGCTCCACTTCGTCTCTGGCAACAACGTCCTGGCCCATCGGTCCCTGCCCCTTTCTGAAGGAGGGCCCCCACTAAGGATCGCCCAGAGGATGCGGCTGGAGGCAACGCAGCTGGAAGGGGTTGCCCGAAGGATGACGGTAAGACTCTCAGGCCCAGGTGAGCAACTGCCCCACCTACAGGGAGGAAGACGTAGGTAGTCCCTGCCAGCCCATCTCCCTGGCCTGTCATGGAAGCATTAACTGTATTCTTGTTGTTGTTGAAACAGTCTCTGTCGCCTGGGCTGGAGTGCAGCGGTGCGATCTCTGTTCATTAT
>SPEN
TTAAAAATTATTATTTTTTAAATCAGCTTTCTCAGGTTGAAAAAAAGCTTTTTTTTTTTTTTTTTTTCATTCAAATATCAGGGTAGCCTTTAAAGTCATCTCAGAGGTGGGGGTTTTTGTGGACCTGATACTGTGGGTTGGATGTGGGCTGCTGTTTGACTAGGAGGCCCCTGCTCACTGGCAGCTGGCCTCTGCCTCAGGTGGAGACAGATTACTGTCTGCTGCTGGCTCTGCCCTGTGGCCGTGACCAAGAGGATGTTGTGAGCCAGACCGAGTCCCTCAAGGCTGCCTTCATCACTTACCTGCAGGCCAAGCAGGCGGCAGGGATCATCAACGTTCCCAACCCTGGCTCCAATCAGGTCGGTTGTCCTGTGTCCTTCCTTCACATGTACACCCACAGGTGGGGCTGATCAGGGTAGGTGGGCCTACTCATCTGGTGCCC
>SPEN
TTAAAGATAGGGCCCCAGGGGGTTCCTGTTTATAGTTTTCTGACACCTGCTAGGTCTTCCAGTAGACATAGTCCTGGCACATTTGCTGGTTGGGGACTGATTTGGCCTGGCTCTTAGCATTGGGCCTCTTCAGGGCTCCCCAATGGAAGTGGAGTTGTGGGGGTGAAGACAGACGGTCCCACTTTGCTCTCTATCCTGTCTCCAGCCTGCCTACGTGCTGCAGATCTTCCCGCCCTGTGAGTTCTCTGAGAGTCACCTGTCCCGCCTGGCCCCTGACCTCCTTGCCAGCATCTCCAACATCTCTCCCCACCTCATGATTGTCATTGCCTCCGTGTGAGCCACTGAGTGGTTATCACCTCAGTGAATCTTCCCAGGGCTCTGCAGTAAAAACAAAGGACAACCCAGCCAAGCAGAGGAAGAAGCTGCCGAAGGGGACAGACTCCACTGCCAGACGG
>SDHB
GGAAAACCAAGATCTTTAAAGGAACTCAAATTAGATATAAATTATGTTCAGCTCTGAGCTGGTTATAAATCATGTTTAGCATGGAAACAGTTAAACTGAAGCTTTCTTCTCCTTATAGGTTGCCATCATTTTCTTGATCTCTGCAATAGCTTTCCCTGGATTCAGACCCTTGAAAAAAGAGAAAAGAATCAATAACAAATGATAACTGAAACTGAAAGGGAAAACCCACAATCTTGGGTGAAACTCCTTCCTCAGCTGGTTCAGTGTCCAAGCAAGGTGAATGCAAATCAAGTCCCTCAAAACCATAGGGGTTGGGCTAAGGGCTCTCTTCTGTCTACCTTTTTTAACATTTGAAGATGG
>SDHB
CCAAACTAGCCCCTAGGCTCACACTGAAAGGACAGGCATATGCTGGTCCCTTTCCTTCTCAAATGACTAGGGTTGCTCTCTGCCAATCACCTCTTTGTGAGCACATGCTACTTCTGGCGTGTCAGCTCTGAGGCAGAGCTGAGGGTCACCAGCCCCACGTACCTTAGGACAGGTCCTTGTGCAGTTCATGATGGTGTGGCAGCGGTATAGAGAGAATGGGTCCTGCAGCTTGGCCAGGCGCTCCTCTGTGAAGTCATCTCTGGAGTCAATCATCCAGCGATAGGCCTGGAAAAC
>SDHB
TGGCAGCGGTATAGAGAGAATGGGTCCTGCAGCTTGGCCAGGCGCTCCTCTGTGAAGTCATCTCTGGAGTCAATCATCCAGCGATAGGCCTGGAAAACCAGGGATGATTAGCTGAGCTGCCAATCAACAGGCCAGAGCGGCACCCTGGCTCAACTCAAAGCTCTGGGAGTGCAGAGGAAAGGGAATTCACTCAGCTTAGATGCCTCATCTCCATACTCTTTAATTCTTGTCCATCTTT
>SDHB
TTGAGTTTCAATTTCTCTTAAAGCAATTAAGGAGCACCTCACCTGCATAAGAACTGCAGGCCCCAGATATTTGTCTCCGTTCCACCAGTAGCTGGGGCAGCTGGTGCTACAGCAGGCACAGAGAATGCACTCGTAGAGCCCGTCCTGTATGGGGAGAAAAGAGAGGCAGGAGCTTGTGACGGGAGAGACTCTGCTATGTCTTCAGCTGATTAAATGTTACCTTTGGGGTCAGTGCATGAACAAAGTGCCTACTTGCATGTGAATTTTCTTAGCAAAATCCAAGGGGTGATTTGCAGATATTT
>SDHB
GCCATTCACGGGTTCACACTACTCACCCGGCCCTAAGAGGATGAGTGCCCCACCCTTGTGCCAGTTCCTCTCCAGAATACACTAAATGGCTTGCATCAGCTTATGTTCCCTGCCAAGCCACACTCCTGGCAATCATCTTTGCAATAAATTCTTCAGATTGAAACAATAAATAGGGACTAATGACCAGTTTCTCACGCTCTTCTATGGACTGCAGATACTGCTGCTTGCCTTCCTGAGATTCATCCTTCTTCTTCAAATAAGGCTCAATGGATTTGTACTGTGCATAGAAGTTGCTCAAATCCTGTGGTTAAGAGGAAGAAGAAGAAGAAGAAGAAGAAAAGGATCAGATTCCATCATCA
>SDHB
GGCTCAATGGATTTGTACTGTGCATAGAAGTTGCTCAAATCCTGTGGTTAAGAGGAAGAAGAAGAAGAAGAAGAAGAAAAGGATCAGATTCCATCATCACCTCAGCTTTATTTACCCCATTTCTTGGACACTGACTACTCGTCCACTCTATGCCAGGCAGAAGCCAGACTCTTTTCCTTTGTCATGAATATATGCAAAGATTACAAAAGGAAAAATGGTC
>SDHB
TAGAAGAGGAGCCTTAAATACTCAAACAAATCCTGCCCTGAAAAACTAATAGCGTAACACACATAGCACTGCCCCCCATGCAAATAAAAACAAAACCAGAGAGATGCAGAAACTCACGGGAACAAGATCCTTTATCACATACATGTGTGGAAGAGGGTAGATTTTTGAGACCTTATTGAGGTTGGTGTCAATCCTTCGGGTGCAAGCTAGAGTGTTGCCTCCATTGATGTTCATTGCACAAGAGCCACAGATGCCTGAAAGAGACACACATTTAACACATCCTCA
>SDHB
CGCCAGATGCAGTAACCACAGGATAGAATGCTCCTGAAGGAAAGTAAACTCAGAAACCAGAACTTGCACCATGGTTAGAATTTTGGATGCATTTACCCAAGAAAAGGAATTAGGTTGCACAGCAAGTTCACCCAGCAGAGAGCTGCAGCTGTTTTCCAGATGTCTCTATCAGCTTTGGCCAGCCCAAGCCTCTTTGGAAGACCACAAGTATCTGGAGCCC
>SDHB
CCCAGCAGAGAGCTGCAGCTGTTTTCCAGATGTCTCTATCAGCTTTGGCCAGCCCAAGCCTCTTTGGAAGACCACAAGTATCTGGAGCCCAACAGGAATGAAATGCTCACCTTCTCTGCATGATCTTCGGAAGGTCAAAGTAGAGTCAACTTCATTCTTAATCTTGATTAAAGCATCCAATACCATGGGGCCACATCTAACAAAGAAAAATATCCAGTGGTATTTATGTAACGTTCAACCTCCCTACACTTTATCATAATATAATCGGAGACACCTGGATGTATTAGCTTATCCA
>SDHB
GATGTGAAAAGCATGTCCCTAAATCAAATCAAGAACTCTCCTTCAATAGCTGGCTTTCACAGAGATACTCACTTATTAAGGTCAACTTCATAAGTCTGCATATGAGGTTTGTCTCCAGCCTTGTCTGGGTCCCATCGATAGATGGCAAATTTCTTGATACGGGGAGCTGTGGCTGCAGCTGTCTGGGCTCCTCGGGAGGCCTGAAATTTTTTAAAGTTCACAAAAAGGAAAAAAAAATTAGAAATACAAGATAATTCCATTTTGCTGGCACAACAGATGTAACGCTGGATATAAACTC
>SDHB
TTAGCTGTAAAAAATTGCCCGTGCCCTAACTCACAAGCTGCTGCGAGGCGCAGAAAGATAACTTGACAGGGATGCTCGAAGCCAAACCAAAGCACTGCACCAGGGGGAGGAGGTCCTCCATCTCCCTGAGGCCTTGCCCTATGCTTCCTCAGTCTCTCCGCAGCCCCATCAGCTCCAGGCAGTCTCTGTGGCTTTCCTGACTTTTCCCTCTCTGAGGCTCCAGGACTCACCTGCAGGCAGGCTCCGCCAAGGGTTGTGGCCGGCAACCGGCGCCTCAAGGAGAGGGCGACCACCGCCGCCATCTTGGCTCCTGACGTCAGCCCCACCCCTTAACCCCGAGGTCGCTCTCCGCCGGTGTCCC
>ARHGEF10L
GCTAATGCGATTTCTGGTCTTCTTTCCACAGGTGTGTAGCTGGGACGGTGCTGGTCTGAGCTGGACCTTGTCTGATGGCTTCCTCCAACCCTCCTCCACAGCCTGCCATAGGTACCGTACCCAGGGCTTCCTGTCCCTCTCATCCTTTCTTAGAAGGGGGCCGCTGGGGGCCGGCGGAGGGCCTTGCTCTGGAGCAGCATGGCGCCGGGTGGGAAGTCTG
>ARHGEF10L
GGCTTCCTGTCCCTCTCATCCTTTCTTAGAAGGGGGCCGCTGGGGGCCGGCGGAGGGCCTTGCTCTGGAGCAGCATGGCGCCGGGTGGGAAGTCTGCTCTGCTGGCTGCTGGCCCTGCCTGGGCCGCATCCTCTATCTCACGTTCCTTGTCTACAAAATAGAAGTAACTTTCTGCTCACGGAGGAGGCTCTGAGCAAGGGTCAATCCTTTTCCTGTCTCCCTGAGATCCGCCGGAGAGGTGAACACACGGGGGTCTCAGGCTGAAGCTTATAAATCAGGGGTGAGGAACTGAGGTT
>ARHGEF10L
TTTTCCTGTCTCCCTGAGATCCGCCGGAGAGGTGAACACACGGGGGTCTCAGGCTGAAGCTTATAAATCAGGGGTGAGGAACTGAGGTTGGAGGAGAGGGTTGCGCCATAGGGTCAGGCCGTTGAACAGTGGTAGCATTGCCGCATTTAGTGAAAAAAAGAGAAAGTAAAAGAAAAATACAGCCAGGCATGGTGTCTCATGCCTGTAATCCCAGCACTTT
>ARHGEF10L
AGAGACCTAACCCAACCCCCTCCCCCCGGCCTTACCAGCACTGTAGGGCCATGTGGCTTGAGTTTGATGGCTCTCATTCCCTGGCTCAGACCTGAGGTGCTCACCCAGTTCCAGCCATGCCCACCTACCCCAGCCATCTCTCCATTGACCAAACCTCGGAGATCCTGCAGCCTGGCCAACTCCTTCTCTCTTCCAGGAGATCAGCTGGTTCCAGGAGTCC
>ARHGEF10L
ACCCCAGCCATCTCTCCATTGACCAAACCTCGGAGATCCTGCAGCCTGGCCAACTCCTTCTCTCTTCCAGGAGATCAGCTGGTTCCAGGAGTCCCAGGCCCCTCCTCTGAGGCAGAGGACGACCCAGGAGAGGCGTTTGAGTTTGATGACAGTGATGATGAAGAGGACACCAGCGCAGCCCTGGGCGTCCCCAGCCTTGCTCCTGAGAGGGACACAGACCCCCCACTGATCCACTTGGACTCCATCCCTGTCACTGGTAAGATGTTTCTGGGAACTTCCGGTCCTGGGGCTACAGGGAGCATGG
>ARHGEF10L
CGCCCCTGGGGAGGCTGGGAAAGGGGCGGGGAAGGCCTGAGTGCCTGGGGCCAGCCTCTGGCCTGACAGGCTCTCTGTCTGCTCTTCTTTTGCAGACCCAGACCCAGCAGCTGCTCCACCCGGCACAGGGTAAGTGAACCTTGCTCCTTTGCTTTGGCGGTTGGAAACAGGGAGACACCGGGCAGTGGGTGGGGATGGGGTGGAGCTGAGGCCCAGAGGACCCGACTGGTCTTTGGCTAAGGAGGAAAGCATTTCACTGAGGCCCTGTGCCCTGGGGGAAGAGGTCAGTTCCAGAAACT
>ARHGEF10L
GGTGAGGGGCTGCCAGAGGCTTCTGGGAGCCACCTCTGGACACCTCTGCAGTGCCATCTCTTGCCCGCAGGGTGCCAGCCTGGGTGAGCAATGGGGATGCAGCGGACGCAGCCTTCTCCGGGGCCCGGCACTCCAGCTGGAAGCGGAAGAGTTCCCGTCGCAGTAAGTCTCCCCTCCGGCCCACCGCCCACCCCAGGTAGCAAGCTCCAGGATATTCTAGTCTTTCTAACCCAAGAGAGCTGATGTGGGCTCCTGTGAGCCCAGGGTTCATCCTCACCGGGGGCTTCTGTGGCCCTGGAGGACCAACCACCGCCCCCAAGAGCCAAGGTCCAGGATCAGTTGACACACCCAGTTTTTCATC
>ARHGEF10L
GGCCAGGCTGCCACAGCCCACGGTGGTGCTCTCTCTCCCCACTTCCCTCCCAGTTGACCGGTTCACTTTCCCCGCCCTGGAAGAGGATGTGATTTATGACGACGTCCCCTGCGAGAGCCCAGATGCGCATCAGCCCGGTATGATGTCTGCAGTGCTTCCCTGTTTCTCTTGGGGACAGGGGAGGGAGGCTGGGACTGGGGAGGGTTGTCTCTTTCCGTTTCCTTCTGTCCCCACCTGGCCAAGTGCCCCTCCTTCTTGTCTTTAGAAACAACTGTAGTCATCGGGGAGAATCTGGAGATGGCTGAGGGCGTGGCCACCGGGGCCGGGCAGGGCTTGGGCATCATGGGCAG
>ARHGEF10L
TTTTCCCCATTTTCTCAGGCCCTCCTTGCCCTACGAGGGGGAAAATGTATTATCATCTTCGTTTCATGGTTGAGGAGGTAGAGCTGGAGCCCCAGGGCCCCCATGTTCTCCCTGACCCCCCCTCGCCCCACCTGGGTTCAGAAATTGGGTCTGAGGCTGGAAGTCTGGTAGGCTTGGCCTCAGGGCCTGGGCTCACCGGCTGCCGCTTGGCCAGCAGGGGCAGAGAGGAACCTGCTCTACGAGGATGCGCACCGGGCTGGGGCCCCTCGGCAGGCGGAGGACCTAGGCTGGAGCTCCAGTGAGTTCGAGAGCTACAGCGAGGACTCGGGGGAGGAGGCCAAGCCGGAGGTCGAGGTCGAGCCCGCCAAGCACCGAGTGTCCTTCCAGCCCAAGGTGAGGGGACCGGGGGTGTCGCTCACCTCAGTCAGGGCACGGAGACCCCTTCAGG
>ARHGEF10L
TCCCGCCTGCTCCTCTCACCTGCTTTCCTTCTGCCTGGCCGCTTGGGGCTCCAGCTTTCTCCAGACCTGACTAGGCTAAAGGAGAGATACGCCAGGACTAAGAGAGACATCTTGGCTTTGAGAGTTGGGGGGAGAGACATGCAGGAGCTGAAGCACAAGTACGATTGTAAGGTATTGTCTGTCTGTCCCCTCAAGCCCTGGATGGGGGCTGTTTCCAGCTGCAGCTACCTCCAAGGGTTTTCCTGCTGCCCTGGTACCACGAAGC
>ARHGEF10L
TCTGGGTGGTTCTGATCTCTGCAGGCCGAGGCCTGGGGAGGCGGGTGGCCCTCGGTAGCAGGCATCCCAGGCCGTCCCTTCCCTGATGAGCCTCTCTACCTTTGCTCAGATGACCCAGCTCATGAAGGCCGCCAAGAGCGGGACCAAGGATGGGCTGGAGAAGACACGGATGGCCGTGATGCGCAAAGTCTCCTTCCTGCACAGGAAGGACGTCCTCGGTGAGGCGCTGCCCGAGCGGGAGGGTCTGGTGCCCAGCTCTGACTGG
>ARHGEF10L
CGCCCACAAGCCCAGCGCCTTCCTGAAGTGACCCTCCCTGCAGAGGCGATATTAATAGCCGTGGCAGGGCTCGAATCACAGGCCAAGAATGTTACCCAGCAGCTCGTGGGGGAAGAGGAAGCTGCGAGGCAGGCTGGGGTGGGTGCGGAGTGATGCCCGGGGCGTGATGTGGGCCCGGCAGGAGGGTCTGCACCACCCCCACCCCCACGCCGTCATCCGCTGTCCCTCCTCCTCCTCCTCCTCTGTCTCCTGCTCAGGTAAGGGCCTATTGGGGTGTCTCTACCCCCTCCCACCCTTGGGGTTGCTGCCGCTTCTTCTTTCCTCCCCAGCTTCCTCACAGCTCCCATTTCCTGCTGCCCACAGCCACCGCTGGAGTCAGAGCCATTCAGCAGCTGGGATCCCCTCTCCCGGCACCTGTACCTTGCTCTGTTGGGGGCTGGAACCCTCTCCGGAGCCTCCCTCACTATCTGACCTCCTCCCA
>ARHGEF10L
CAGGAGCTGCTTGCACCCTAGGACCTGGGTCCAAGGCTGGTCTAGGGGGGCTCTCAGCTCCTGAGGCCTGAGCAGGGTGTGCTGTCCCTGCCTTAGCTGTGTCATCGGCCCATCTGACTTTCCAGGTGACTCGGAGGAGGAGGACATGGGGCTCCTGGAGGTCAGCGTTTCGGACATCAAGCCCCCAGCCCCAGAGCTGGGCCCCATGCCAGAGGGCCTGAGCCCTCAGCAGGTCTGTGGGGGAGTGGGGCAGGTGGGGGTCTGCAGGGGAAGGGGTGGCTTGGGGGTTCCAGCCTGTTCTCTGGGGCCACGCTTGTCTGGATCTCACAGGGGATATGATGACTGGGGGCTCTTGGCAGAGCCCAGCTGGATAGGGGCCTCCTAGGTTCTCTCCTCAGCTATTGAACAGGCTTTCCACTTTCTACCCCGTGTGCTCTGTGCTGTTGGTTTTGGGGGGTGGGCTCC
>ARHGEF10L
CCTTCCTGTCACTTGGGCCCTGTGCAGCAGGTGTCATGTGCGCTGACCGTGCTTTTTGGCCCGAGCAGGTGGTCCGGAGGCATATCCTGGGCTCCATCGTGCAGAGCGAAGGCAGCTACGTGGAGTCTCTGAAGCGGATACTCCAGGTGCGACTTCAGGGAGTTCTCAAGGGTCTCTGGGGAGAAGCAGGGAGGGCCCTGGAGGGTAACTTTATACGGAGTGTTTGGGGACTGTGGGCAGTTTTAAGGGGACAGGACCATAAGCCAGCACTGCTTTATGGGGACAGTAGAACCTCCAAATGTAGGCAGCAAGAATTCCTGATGCCCTGGTGTTCACGGGAGTGACTTCTTTGTGAACAAAATGGGATTCTTTG
>ARHGEF10L
GAGTTCTGCATGAGGGCAGGTAGGGAGAGAGGCTGCGGCCTGGCCTGCGGCCTCACCCCGCCCTCCCCGGCAGGACTACCGCAACCCCCTGATGGAGATGGAGCCCAAGGCGCTGAGCGCCCGCAAGTGCCAGGTGGTGTTCTTCCGCGTGAAGGAGATCCTGCACTGCCACTCCATGTTCCAGATCGCCCTGTCCTCCCGCGTGGCTGAGTGGGATTCCACCGAGAAGATCGGGGACCTCTTCGTGGCCTCGGTAAGTGTCCCCAAACTTTTTCCCCAGCCCACCAAGGTAAAACCACAACCAGTCTGACCCCGGGGCCATGCAGTCCAGCCTCCTGCCTCTGCCTGCTTGCCTTGTTC
>ARHGEF10L
GCCTTGAGGCGGCCTCCCTGGCCCACACCTGCCTCGTTTCCTTCTGCTCCCTGCATTGAGGCGGTCTCCCTGGCCCACACCTGCCTTGTTTCAGTTTTCCAAGTCCATGGTGCTAGATGTGTACAGTGACTACGTGAACAACTTCACCAGTGCCATGTCCATCATCAAGAAGGCCTGCCTCACCAAGCCTGCCTTCCTCGAGTTCCTCAAGGTGGGCCTCCATGGTGGTACCGTGCCTGGTCAGGGTGGGCAGGGAGATTGCTCA
>ARHGEF10L
GCCCTCTCTGCAGGGGGTCAGCGAATGACGGAACCTTGTCTCCACCAGCGACGGCAGGTGTGCAGCCCAGACCGTGTCACCCTCTACGGGCTGATGGTCAAGCCCATCCAGAGGTTCCCACAGTTCATACTCCTGCTTCAGGTACTGCTCAGGATTCCAGCAGCTTCAACCCACAGGGTTTGCCTGTGGGCTGGGAGGTGCCTCCTGGGGTAGGAGGGAGGAGGTCTGGGCTCTTGTCCGTGATCCATAACCCACCCAACCTGCTGTGGGACTCTGGC
>ARHGEF10L
CCAGTGTGTGTAGGGGGTTGCGCAGGGTGAGGCTTTGCCCCAGGCTGGGGTAGAGTTGGTCATGGGTGGGCTGCTCAGTCTCTGCTCTGACCTGGCAGGACATGCTGAAGAACACCCCCAGGGGCCATCCGGACAGGCTGTCGCTGCAGCTGGCCCTCACAGAGCTGGAGACGCTGGCTGAGAAGCTGAACGAGCAGAAGCGGCTGGCTGACCAGGTGGCTGAGATCCAGCAGCTGACCAAGAGCGTCAGTGACCGCAGCAGCCTCAACAAGGTGAGCTGGGCCTCCCACCTGCCTGCCCTCACCTGCCTGCCCTCACCTGTGCT
>ARHGEF10L
ATGGGAGGATTCTGGGTCTCCGGCGCGGTAAAGCCGCCGGGCCGCGATGCTGATGCTGACCTTCCCTGCCCCTCCTCCAGCTGTTGACCTCAGGCCAGCGGCAGCTGCTCCTGTGTGAGACGTTGACGGAGACCGTGTACGGTGACCGCGGGCAGCTAATTAAGTCCAAGGAGCGTCGGGTCTTCCTGCTCAACGACATGCTTGTCTGTGCCAACATCAACTTCAAGTAAGTGGGCCTGGGTTGGAGGGGGCAATCACCCCTCCCTGGAGACCCCATCCCGCCCTACTCCAGTCTCTTGGCCGGCCGCACTACAGTGGGACCCCA
>ARHGEF10L
AAGGCCCGCTTCTGTCCACACCTGGCCTCTGATGCCCTCATTCCCCGCAGGAGGCTGTCTCTCCTTCTATTCCCGATGCCCAGCCCCATGGCTGGCCCCCAGCGGGGTCACAGCCCCCAGATTAGCCACTCCATTGTAATAACAATCTCCCTTTCCTTCTTGTCTTTTTTCCCAGGCCTGCCAACCACAGGTACGTGGTTCAGGGGGCTCCGGGGCTCTGGGGCTCTGGGGCTCTGGGGCTCTGGTGCCATGTGATTCTGGATATGGGGCTGGGGCCTGGGCGCCTG
>ARHGEF10L
CTGTTCCAACAGGGGCCAGCTGGAGATCAGCAGCCTGGTGCCCCTGGGGCCCAAGTATGTGGTGAAGTGGAACACGGCGCTGCCCCAGGTGCAGGTGGTGGAGGTGGGCCAGGACGGTGGCACCTATGACAAGGACAATGTGCTCATCCAGCACTCAGGCGCCAAGAAGGCCTCTGCCTCAGGGCAGGCTCAGAGTGAGTACCCCCTCTCTGTGCCCTGCGTTCGTCACCCTCGCCCTCACCAGCCACAGCCTGGGCTGCTCCTACCCAGGCTTGGCCC
>ARHGEF10L
CTCGGCCTCCCAAAGTGCTGGGATTACAGGCGTGAGCCACCGCGCCCAGCCTCTGGATCTTTTTTGTTGTGAGCAGATGCTTGGCTTCTTGTTAGCGCCTTCACCTGTGCCTGAGTTGGTCTCTTCTCTGCCCAGATAAGGTGTACCTCGGCCCCCCACGCCTCTTCCAGGAGCTGCAGGACCTGCAGAAGGACCTGGCCGTGGTGGAGCAGATCACGCTTCTCATCAGCACGCTGCACGGCACCTACCAGGTACGTGGCCTGGCCTGACCTTTTTGGCCTGAGC
>ARHGEF10L
TGGGGCTAAATGTGCAGCCTCAGTGAGGCTCCAGGACTTCTTCAGTTTCTCTTCCTCTGGGGTGCTGTGATTCCTATAGGATCTGGTGTGGCTTTTGGGGAGCCAGTGTGCTGTGTGGTGACCTCATTGGCCTCCTGAACCCTAGAACCTGAACATGACTGTGGCTCAAGACTGGTGCCTGGCCCTGCAGAGGCTGATGCGGGTGAAGGAGGAAGAGATCCACTCGGCCAACAAGTGCCGTCTCAGGCTCCTGCTTCCTGGGAAACCCGACAAGTGAGAGGAGGGGGTCTTGGAGGGAGGG
>ARHGEF10L
GAGAGGACAGCGTGGTGACAACAGCAACCTCTGGTTGCCCCAAGCTGGTGCTTAACCTGATTCATTCATTTCTTCATTCATTCCTGTGTCCACTCAGCAAACATTTACTGAGCAACTGTCCCATGCCAGGTGCTGGGAACAGACCCAAGTGAGACCCATTCCTCCCTCTAGAGGCACGTGGTCAGACATGTAAGGTGTCTAAGACCTGTGGACAGCTGACCGCTGACCAGGTGGAGTCACAGCCTGCAGAGGCTCTGCCGGGCACAAAGCCAGA
>ARHGEF10L
GGTTGGAGGAAGTACTACGTGACAGCTGGGGGAGCCTGGCCCTTGTGTGGGTACTCACACATCCACTCTAACCCTTCTCACCACAGGTCCGGCCGCCCCATTAGCTTCATGGTGGTTTTCATCACCCCCAACCCCCTGAGCAAGATTTCCTGGGTCAACAGGTTACATTTGGCCAAAATCGGACTCCGTGAGTATAGCCCCAGGGAGAGTGCCTCAGGGGGCAGGGGTGTGGAACGGGGAGGTTTGGGGTGAGTGAGGGTACAGGATGG
>ARHGEF10L
GATGGGGCCAGGCTTCTGGGGCCTGCAGTGGCTCCCTGGGGCTTGGAGGGCTCCTCATGGCCCAGTTGGTCCTTGGACTCTGACCAGCTCTACCCACCTCCTTCCTCTTGCTGTAGGGGAGGAGAACCAGCCAGGCTGGCTATGCCCGGATGAGGACAAGAAGAGCAAAGCCCCATTCTGGTGCCCGATCCTGGCCTGCTGCATCCCTGCCTTCTCCTCCCGGGCACTCAGCCTGCAGGTGAGTGGAGCGGATCTTGCTGAGCCGACCT
>ARHGEF10L
CCTCTGTGACCCTCATTTCCCTGTTTGTAAAATAAGGAGGGGTGGGTGGCTTTCAAGAAATCTTATCTGAAAGCTGCTCACTTTCAGAGACCCTGGGCTGATACAGAGCCTCTTGCAGGCCTCTTCTAGCCGGAAGGTTCTAGGAAAGGAAGAACAAATGTGAGCGTGTAGGAACTGCCTGGAGAAGCAGGCACTCGTGAAGCATGTTGCTTTCCTGGCCCCCACCCACAGGGATTCTAATCCAGGGAGAGTTGGATGGGGCCCAGGAATCTGCCAAATATTGGCATCTGGGCACCTTGATGATTAACCTCACATGTACCGTCTCTGTCTCTGCAGCTTGGGGCCCTGGTCCACAGTCCTGTCAACTGTCCCCTGCTGGGTTTCTCAGCAGTCAGCACCTCCCTTCCACAGGGCTACCTCTGGGTGAGTCACCCCCCTGCCCAGCTGGGCATTCTGGCCTCAGGACAGGAGTAGGGAG
>ARHGEF10L
ACCTGATTTCCTGTGGGCCCTGAAGCTTATTTGTTGCCATGGCAGCTGGGGATAAATGACCTTTGTGAAGGCAGGATGTGTGTGGGCAGGAGAAGGGATGCTTCTCTCAGGGGATGGGGTCCTTGGGAAAGCAGGGGCTGAGGTCCTCCTCTGCTCCCTCCTGTGGTTCCCACCTGATGGCCTCTCTGGGTCTCTGCTCCCAGGTCGGGGGCGGACAGGAAGGCGCAGGGGGCCAGGTGGAAATCTTTTCCTTGAACCGGCCCTCGCCCCGCACCGTCAAGTCCTTCCCACTGGCAGCCCCTGTGCTCTGCATGGAGTATATCCCGGAGCTGGAGGAGGAGGCGGAGAGCAGAGACGAGAGCCCGACAGTTGCTGACCCCTCGGCCACGGTGCATCCAACCATCTGCCTCGGGCTCCAGGATGGCAGGTGAGGGGCCCGGAAGGAGGGGTGAGAGCAGCCTCTGCAGGGCTGGG
>ARHGEF10L
TGGCCACACAGCCGAAAGGCGTGGCTGAGAGGGGTCAGCTCCCTGGGGCCCTCTCCCTAGGAGGGCATGGGGGCAGTGAGTGGGTGGGAGTGCTCAGTGTGTCATGACCGCTTCTCCAACCTCTCCCCGCAGCATCCTCCTCTACAGCAGTGTGGACACTGGCACCCAGTGCCTGGTGAGCTGCAGGAGCCCAGGTCTGCAGCCTGTGCTCTGCCTGCGACACAGCCCCTTCCACCTGCTCGCTGGCCTGCAGGATGGGACCCTTGCTGCTTACCCTCGGACCAGCGGTGAGGACTGGGGGGAATGGGGGAAGGGGGGCAGTCCTGGATGCCAGCTGGGTGCCAGATTCTCTACCAAGAGAGGATACAGGAGGCTGGGCAGGAATGAATTGGGAAATCTCAGTGCTGAGGGCATTTGGAGATCCGTGAGCCCCGCTGGGGTTCAATGGGTGGTCCCCCATATGTGAATACCTGCTGGAA
>ARHGEF10L
AGGCCCTGGAGAGCGGGGAGAGGGTGTGGGGGGCCCTGCTGAGCCCCCTGCTGCTGGCCTGCGTTCCCAGGAGACCTGCTTGCCGCTCCTGGCCCCTGACCTGCCTCCCCTCTCTCCCTGCAGGAGGTGTCCTGTGGGACCTGGAGAGCCCTCCCGTGTGCCTGACTGTGGGGCCCGGGCCTGTCCGCACCCTGTTGAGCCTGGAGGATGCCGTGTGGGCCAGCTGTGGGCCCTGGGTCACTGTCCTGGAAGCCACCACCCTGCAGCCTCAGGTACTGCACTATCCTTTGGCTTGTGGCCCTGGAGGCCTGCCTTCCTTTTGCTGACCCTTTCTTATGTCCACCCCGGCACCGCTTTCAGCTCCCAGTGGCATTCCAAGGATCGATTGGGCAGAGTTTGTCCGGAAGCAGAGGGGGCCCAAGGTCCCTAT
>ARHGEF10L
TGGGCTTCTAAGATTCCAGTTGTTAAACTTTGGCCAACCTCATAGCTGGGCTTCTAATGTTCCCTGAGTAGCTTGAGCTTTTGAAGAATGTGAGAATGGCTGGCCCAGGGGTGGGGGCTTGTAGGGAGGCTCAGCTGGCAGGCCCAGCCAGTATCGACACTCCTCCCTTTGTGCCACAGCAAAGCTTCGAGGCGCACCAGGACGAGGCAGTGAGCGTGACACACATGGTGAAGGCGGGCAGCGGCGTCTGGATGGCCTTCTCCTCCGGCACCTCCATCCGCCTCTTCCACACTGAGACCCTGGAGCATCTGCAAGAGATCAACATCGCCACCAGGACCACCTTCCTCCTGCCAGGTGAGGCTGCCTCGGGCACGGGGGAGCGGACAGTCACAGAGCACCTTCCACGGCCAGGTAGTGGTGTGACCTGGGCAGCCCATCCCATTTTCCCTCA
>ARHGEF10L
CTGTATCACAAAACTATCTCCACATTTCCTCTGATAGCTAAATTATTTCAAGTTAGTGGAACAATGAAGAAATGGATAATCTCATGGGCTTTTAAAAATCTTTGGAATCTCGTCTTGTCTGCGCAGAGGAGAGTGAGAGAGAGTCAAGCTGATCAAGTGGTGGGAGGCAGGATGTGTGGACAGACCTGGCTGTAGTTAGAACAGCCACTCCTGCCTGTACAACCCTGACTTTACTGTGTTTCACATGCACCTTCACGCCCGTTGTCTTACTTACTCTTTGCAGTTACCCTTTAAGGA
>ARHGEF10L
CCTACACTAAGTGTGGATTTTTTTAGTGTGTGTTAACAATTTATTGCACTTCCTTCCCCTGACCCCTTTCTTCCACTCGCATACTCGACTGGTATTAATGCATTTTTTAACCTAAACTCCCTCCTCCTTTTAACCAGACAGGTCATTAATAAAATGTTCTCCAAGAGCCTGAGCTTTTTAAAGTTGTATATCTCCAGATAGATGGCTTGGGTGAGTTGAACACTGCCGCATTAAGTCTCTGTGATAAAATATTTATTCACCATTAGAATTTTTTTTTTC
>ARHGEF10L
TGAGGGGCTGCAGCAGAGCCACCTCGATGCCTCTCGAGCCCCACCCGGCCCTACTTATGCCTTCCATCTGCACCAACACCGATGAGAAGCTTGCACCTCCCCAGTCTTCCCTGGTTTTGCTCGTAGCTGGCTGGCTGGATCCCTGCATGGATTGCCCTTGGACAACCCTTTGTGCCGGATGACCTGGCCGCCGTGTATTGAGAGCGCACACAGACCAGGC
>ARHGEF10L
ATCCCTGCATGGATTGCCCTTGGACAACCCTTTGTGCCGGATGACCTGGCCGCCGTGTATTGAGAGCGCACACAGACCAGGCGCTGTGCCTGTGGTGTTCCCCCAATGCATCCGTATGGCAGCCCCACTTTACACAGGCGGAAACTGAGGCTGGTTAGGGGAGTGCTCAGCTGCAGGACCTCGTGGCCAGACCCCAGGCAGGTCAGCCTCCAAAGCCCCAGCTCTTCCCCACCCCACCGCCCAACTTCTTGCTGGTTTCAGGGGAGGAGCCCGCTGTGCCAGGCCCTCATCTCGTGGTGGTACCCAGAGCCCATGCTGTCTCCCCAGGAGGGCACTGCTCAGCCGCCCTCTCTTTCTGCAGGCCAGAAGCACTTGTGTGTCACCAGCCTCCTGATCTGCCAGGGTCTGCTCTGGGTGGGCACTGACCAGGGTGTCATCGTCCTGCTGCCCGTGCCTCGGCTGGAAGGCATCCCCAAGATCACAGGTGAGGCTTTGGGAGCTGGTGTTGGCAGGACCAGGGGGTCAGCTGCAGGTGGCCAGTGGGGCTTGGCGGGGAGGGTGTATTATGC
>ARHGEF10L
CCCAAGATCACAGGTGAGGCTTTGGGAGCTGGTGTTGGCAGGACCAGGGGGTCAGCTGCAGGTGGCCAGTGGGGCTTGGCGGGGAGGGTGTATTATGCCCTCATTGGTATAGGGATGGGGTTCCAGTCTCCAGCTTCCTCTCATCTCAGGTGGCATGGTGGCCAGTAGAACTGAATCGTCCTGGCCCCAGTCTCCCACCTTTCTGAGTGTCAGTTTCCTA
>ARHGEF10L
TTGTGCAGGAGCACGGGATAGCCAGAGCCTGTGGCCTTCGGGGGAGGTGCCAACATAGACAGAAGTGACCCCCCCAAATACCCACCCAGAATGTTCTCCAGGAGAGAGACTCAGGTGCTTCCCTTAATGCGCTGGGCCTTTGGGCCCCTTTCTCTCTCGCCCCATTTTCTGCAGGGAAAGGCATGGTCTCACTCAACGGGCACTGTGGGCCTGTGGCCTTCCTGGCTGTGGCTACCAGCATCCTGGCCCCTGACATCCTGCGGAGTGACCAGGAGGAGGCTGAGGGGCCCCGGGCTGAGGAGGACAAGCCAGACGGGCAGGCACACGAGCCCATGCCCGATAGCCACGTGGGCCGAGAGCTGACCCGCAAGAAGGGCATCCTCTTGCAGTACCGCCTGCGCTCCACCGCACACCTCCCGGGCCCGCTGCTCTCCATGCGGGAGCCGGCGCCTGCTGATGGCGCAGCTTTGGAGCACAGCGAGGAGGACGGCTCCATTTACGAGATGGCCGACGACCCCGACATCTGGGTGCGCAGCCGGCCCTGCGCCCGCGACGCCCACCGCAAGGAGATTTGCTCTGTGGCCATCATCTCCGGCGGGCAGGGCTACCGCAACTTTGGCAGCGCTCTGGGCAGCAGTGGGAGGCAGGCCCCGTGTGGGGAGACGGACAGCACCCTCCTCATCTGGCAGGTGCCCTTGATGCTATAGCGCCTCCCCTCTCCCCTCAGAGGGCACAGCTGCAGGCCTGACCAAGGCCACGCCCGGCTCTCGTGCTCTAGGACCTGCACGGGACTTGTGGATGGGCCTGGACTCTCCAGAAACTACTTGGGCAGAGCAAAGGAAAACCTCTTGTTTTAAAAAAATTTTTTTCAGAGTGTTTTGGGGAGGAGTTTTAGGGCTTGGGGAGAGGGAGGA
>ARHGEF10L
GAAAACCTCTTGTTTTAAAAAAATTTTTTTCAGAGTGTTTTGGGGAGGAGTTTTAGGGCTTGGGGAGAGGGAGGACACATCTGGAGGAAATGGCCTTCTTTTTAAAAGCAAAAAACACAAAACCTCACAACTGCCTGGCAAGCCCAGTATCACTTGTTTGGGCCCTAGCGGGACTCCAAGGCAGCCACACGCCCCTCCTGGAAGGGTGTGTGCGTGTGAGTGTGTGCGAGTGTGTGGGCTGGTGTGTGAATATCTATAAATAAGTATATATGGTGTATATTATATGTGTATAAATAAAGTCTGTACATATTGGAGCTCTGGGAGATGCTGGAATAAAAGA
>PAX7
CAGCCAGGGGTGGGGGGTGGGGGTAGGGAGTGTGTGTGGAGGGGAGGGAGAAGAGGTTAAAAAAAAGAAGACGAAGAAGACGGAAAGAAAGAGATCGCAGCAGGGGTGAAGGGAGCGGACGGGAAGCGATTTTTGCCGACTTTGGATTCGTCCCCGGCGTGCGCAAGAATGGCGGCCCTTCCCGGCACGGTACCGAGAATGATGCGGCCGGCTCCGGGGCAGAACTACCCCCGCACGGGATTCCCTTTGGAAGGTAAGAACGCCCAGGCTGGCCTCGCCGCGACTCCGCCGCCCGGAACTCGGGGTCCTT
>PAX7
CAAACAAACAAAACTGGAGTCAGGGAGTGTACTCAGTGTCTGCTCTCCATCCTCACCCTGCACCTCTCTCCTTCTGCATCTCCCCTCCCTTCTCCAGTGTCCACCCCGCTTGGCCAAGGCCGGGTCAATCAGCTGGGAGGGGTCTTCATCAATGGGCGACCCCTGCCTAACCACATCCGCCACAAGATAGTGGAGATGGCCCACCATGGCATCCGGCCCT
>PAX7
CAATCAGCTGGGAGGGGTCTTCATCAATGGGCGACCCCTGCCTAACCACATCCGCCACAAGATAGTGGAGATGGCCCACCATGGCATCCGGCCCTGTGTCATCTCCCGACAGCTGCGTGTCTCCCACGGCTGCGTCTCCAAGATTCTTTGCCGCTACCAGGAGACCGGGTCCATCCGGCCTGGGGCCATCGGCGGCAGCAAGCCCAGAGTGAGTGTCTTTGCCACAGAGGCTGGCAGCTGGCTTCCTATAGTCGGGGGCTCCTGGTTGTGGCCCCTCTTACTACCTCGTGGCACCAGGCTGTA
>PAX7
TGTCCCACCCCACCCCACCTGGCCAGACCCCCAGCTGCCTTCCTGGGAGCCAGGAACCGGTTTCTTGAAAGGATAAAGCCAATCTCTTGGGGGATGGGGGGACACAAGGTAACCAGAACCACCAGCCTGGTCTGGGGCTCTTAAGAGGTGATATTAAAAGTATTTTCCTCCCCCCATCCCATCTTTCCACTCCTACTCTCCCACCTCCACCTCTGAAGCAGGTGGCGACTCCGGATGTAGAGAAAAAGATTGAGGAGTACAAGAGGGAAAACCCAGGCATGTTCAGCTGGGAGATCCGGGACAGGCTGCTGAAGGATGGGCACTGTGACCGAAGCACTGTGCCCTCAGGTGAGAAGGCAGCTGAGCCGGCAGAGCTGGCCCAGAGTGTGGCCAGGGGTCCAGTGTG
>PAX7
TGACTTTCTCCCAGGGGCCCAGGCCACCGCTCGCTCCTCTGCTCCAACAACTTATACTTGCTCTTTTGCCTTTGAATTTCTGAGGTTTAGTGAGTTCGATTAGCCGCGTGCTCAGAATCAAGTTCGGGAAGAAAGAGGAGGAGGATGAAGCGGACAAGAAGGAGGACGACGGCGAAAAGAAGGCCAAACACAGCATCGACGGCATCCTGGGCGACAAAGG
>PAX7
CGGGAAGAAAGAGGAGGAGGATGAAGCGGACAAGAAGGAGGACGACGGCGAAAAGAAGGCCAAACACAGCATCGACGGCATCCTGGGCGACAAAGGTAGGGAACTTCCCTGGGCTGCGAGGCCCCAGCCCGGGTTTTCCCACGCTCCGGTGTGCGGGCCAGTGGTTCGCTCCCGCCGCCGGAGCAGGCGACCAGAACTCCAGCGGAGAAACTCTCATGCT
>PAX7
GGCATGGAGGTTGCTTCCCATCCTTCACATTGATAAACAATGCTAGGGTGAGCATCCTTCTATCTTGTGCTTGGGAGGAGTCTGATCGAAGTGCAGTCATGGGTCCTAGGTGGGCACGAGTGTGCCTTGTGCTCTCCTCCCAGACCCCGGCACCCTTCCATCTCTCTAAGCCCCTGCCTTCTCCCTCCCTCTCCTCCGGCTGTAGGGAACCGGCTGGACGAGGGCTCGGATGTGGAGTCGGAACCTGACCTCCCACTGAAGCGCAAGCAGCGACGCAGTCGGACCACATTCACGGCCGAGCAGCTGGAGGAGCTGGAGAAGGCCTTTGAGAGGACCCACTACCCAGACATATACACCCGCGAGGAGCTGGCGCAGAGGACCAAGCTGACAGAGGCGCGTGTGCAGGTGAGGAGGCACCTGCGGTGTCGGTGCTGCAGATATACTCCAGAGATTCAGAAGTTTGGGATGGCCAAGGTCAGTGGGTTTAATGGGACCCCTCGGGGGGTTTACAACAGGTTCAGGGGGTTGTGTAGGCAAGTAATGCCACCAGCATTTGATGCAGAGTTAGTTGGCAGCAAATGTTGGTTGAC
>PAX7
CTGCAAAGCGTCCTGTGCTGCACAATGCCGGGGCCTGCAGGAGGATGCTGGCTGGATCAGAGGGTGATGGCTTGGGCAACTGGGTCTACATGTGTTGCAGCTCTCTGCCAGGAACCTGGCCGAGGGGTCTCCATTCTCTGCTCTCCACCTCCCAGGTCTGGTTCAGTAACCGCCGCGCCCGTTGGCGTAAGCAGGCAGGAGCCAACCAGCTGGCGGCGTTCAACCACCTTCTGCCAGGAGGCTTCCCACCCACCGGCATGCCCACGCTGCCCCCCTACCAGCTGCCGGACTCCACCTACCCCACCACCACCATCTCCCAAGGTGAGTGTCTTGGCCCCGTCCTGCCATCTCAGTGGTGCCCCTTCCCTTCTTTCTTTACTTTCACTTACAAAGGCTCTTCTTTTTTTTATGACCATTTCTTACTTTCATGTAAGCAGGCTATTGAGAGCAAAAAGATGCAATCCTGCCCTTGAAATTCTTGGCCCTGACACAGAGCAGCCAGGTGGGATCCCCAAGGCAGCCCCTGTGCACCTGTTTAGAACTGAGCTTCTCAAAT
>PAX7
TGCCCAGGAGCCAACTTGTCTCATCCCAGGTAGCATGAGAGGGTGGTCCCTTCCCTCCAAGGAATGGAGACCGGGAGGAGGAGTCTCTTGGCTTGCCTTCTGCTCTCAGAGGCCCAGCGTCCAGGATGAGGCCACTTGCTTAGGACCTCTCTTGGGTCTCTCTACAGATGGGGGCAGCACTGTGCACCGGCCTCAGCCCCTGCCACCGTCCACCATGCACCAGGGCGGGCTGGCTGCAGCGGCTGCAGCCGCCGACACCAGCTCTGCCTACGGAGCCCGCCACAGCTTCTCCAGCTACTCTGACAGCTTCATGAATCCGGCGGCGCCCTCCAACCACATGAACCCGGTCAGCAACGGCCTGTCTCCTCAGGTAGGTGGTCTCAGCCCAGCACCCAGGATCCCACCGCCACGAAAGTCAGACATCTGCAGACAGCACGTGGGTGGAAGCCT
>PAX7
TCGTGTCTCTGGGGTCTGTCCGGTGAGCCTGGCACTAATGGCCTTTTCCCCACAGGTGATGAGCATCTTGGGCAACCCCAGTGCGGTGCCCCCGCAGCCACAGGCTGACTTCTCCATCTCCCCGCTGCATGGCGGCCTGGACTCGGCCACCTCCATCTCAGCCAGCTGCAGCCAGCGGGCCGACTCCATCAAGCCAGGAGACAGCCTGCCCACCTCCCAGGCCTACTGCCCACCCACCTACAGCACCACCGGCTACAGCGTGGACCCCGTGGCCGGCTATCAGTACGGCCAGTACGGCCAGAGTGA
>PAX7
CCACCTCCCAGGCCTACTGCCCACCCACCTACAGCACCACCGGCTACAGCGTGGACCCCGTGGCCGGCTATCAGTACGGCCAGTACGGCCAGAGTGAGTGCCTGGTGCCCTGGGCGTCCCCCGTCCCCATTCCTTCTCCCACCCCCAGGGCCTCCTGCTTGTTTATGGAGAGCTACAAGGTGGTGTCAGGGTGGGGAATGTCCATTTCACAGATGGAAAAATTGAAGTCCAGCCAGATGGAACAGTTCACCTAAAATGACACTGAGTTGGGCAAAACCCAGGACATCTCCTGGCTAAGCCTCTGCTTCCGTACTATGGCTCCAACAGAAATAAAATACACAACACAAATATCACTTAACATTTCTAGTGGCCACATTTTAAAACATAAGAAGAAACAGGCCA
>PAX7
TGGATGGATGGATGGATGGATGGATGGATGGATGGATGGATGGGTGTAGATAGAGTGAATGGAAGAATAAACAAAAAGAACCTCAATTTCTAGGAGAGTCTCTTCTTTTTTCCAGCTGCTGTTGATTATCTGGCCAAAAATGTGAGCCTCTCCACCCAGCGTCGCATGAAGCTCGGGGAGCACTCTGCTGTGCTGGGACTCCTGCCTGTGGAAACTGGCCAGGCCTACTAGGGCCCCTGGGGCGACTTGCCCCAGCCCAATTCCCAGCCCAACCCTAACTGACCCCTGAGCTTCCCAGCCTTGCCGCCTCACCCCCCTGTTGTCCTAGGAGGCC
>ID3
TGCCAGACCCTCGGCCACTGCGGGAGGGCAGGGCCCAGGCGCATTTAAGGCTTAAATGCACATCACATGGAAACTGACTCTGCCATTCATTTGATGCAACCATGGGCAAGTCACTTGTCCCTCTCTGGCCTCAGTTTCCCTAAACCGAGTGAGTGGCAATTTTTCAAAACGTCTGCCAACTCCAGGACTTGCCGTTTAAACCTCCCTCTCCAAGAGAGGAGATACTCACCTGGAGGTGTCAGGACACGGCCGAGTCAGTGGCAAAAGCTCCTTTTGTCGTTGGAGATGACAAGTTCCGGAGTGAGCTCGGCTGTCTGATTAGAGGAAAAGAGGGAAGAGTTACGCGAGGCAATCGGGAGCTCCGAGGGTCCCGCAGCATCCTTGCCTGGGTGTTCAGCCCTGTCCCGACTTCGAGGCTTACCTGGATGGGAAGGTGGGGGCCATCAGGGGGTCCAGGGGCTGGCTCGGCCAGGACTACCTGCAGGTCGAGAATGTAGTCGATGACGCGCTGTAGGATTTCCACCTGGCTAAGCTGAGTGCCTCTCGGGACTCCGGGTACCAGTTCCCGCAGGCGGGAGTAGCAGTGGTTCATGTCGTCCAGCAAGCTCAGCGGCTCCTCAGCTGCCGGGCCCTTCCCTCGGCCCCGGGCGATGGCCAGACTGCGTTCCGACAGGCAGCACACCGCCTCGTAGCAGCCGCGCACCGGGCTCAGCGCCTTCATGCTGGGGAGTGAGTCCAGAGGTGCCCCAAAGAGAAAGAAAACCAAAAGAAGTCCCGCTACAGTGACCTGCAACGCGCGCACGCTCGCCGCGGCGGTCACTTATAGAGCCTGCCTGGAAGGCACGCCTCTTTATTCAAAATGGCCCGCCTCGGCCCTGCCCCCGCCGGCCCTGGGCGTTCACAGCCCGCTTA
>MDS2
TGGTGAGCACTCACCCCTTGAGAGGGAATGTGACCTGCCAGGTTCCCCCCGCCGGTCCAAGTTCCTGCACTTCCAGCCTCATGTGGGCTCTCATCATGCTGAGTGTGATCCTGCTGTTCAAATGGTTTTTATGTGGTGTGGCCCCAGATACAAGCCAACCATTTCACCTGTGGTGAGCGGAAGGCGCAGCTATCTATAACACCTGAGAAAAAAAGAACCTGCTGTACTAGCTGTCAGCTGCTGGAGACCTTGCTTTCTGTTTCACTGGGAAACAGAAGCAATCAGAAGGAAACTTCCTCAGACTCCACCTCTCCCTTCACTCCCGCCTGTATCCGTGCCTGTTACCTGGACGCCTTGTGGAACTTGAATTCTACGCCCTCCACTGGGACACTGCCCTTCATCCTCTCTCACCTCCTCCAGGACAACAGTGAGCAATTCCTTGC
>MDS2
CCCCACACCCACACCGTCATATTTCTTTGCTCCCCCTTCCAGGAAAACATCTCAGTGTTTTCTGAATTGACCATCTTCATCCCTCCTTCCTTTTCTCTCTCCAGCTCTCTCTGTGGGGCTTTCACCCCCATCGCTCCACTGAAACTGCTCTTGTCAAGGTCATCGATGACCTCCCGCTGACAAACTCAACTGTCCCATCTCTACACCCCAAACTGACCCATCAGGAATAGCATGAGCTCCACCTTCCAAAGCTTCCGCAATCTCACCGTCTCCACCGTTACTACCTGTGTCCGAGGCACCACTGTT
>MDS2
GTCTCGATCTCCTGACCTCGTGATCCGCCTGTCTCGACCTCCCAAAGTGCTGGGATTACAGGTGTGAGCCACCGTGCTGGGCATCCCTGCTTTCATCCTAGCACTCCCTGCTGCCTTTATACCCCATAGAATAACCAATGTGATCTTTTCATTTATTCATTTATTATTATTATTATTATTATTATTTTGGAGGCAAAGTCTCGCTCTATCCCCCAGGCTGG
>MDS2
TCTAGCCCTCTCTCCTGCTTGTCGTTTCTTCATGGCATTCATCACTGTAGAACTGACCTTTGTTTACTGTATGTCTCTCCCACTAGAATGTTGTAGTCCTCATCATCAGCAGAGACTTTGTGCCATCCTCTGCTATATTATCCTGAAGAGTGCCTGGCTCATGGTAGGTGTTGAATCAATATACGTTAAGTAGATGAAAGCGTTTGCATAACTGGGAAGCT
>MDS2
AAAACCAGATGTGCGGGGGCAGGTTGCAGAGGGAAACCCTGGCTCTGAACATTCATTGTTTCCTGAGCTCCAGGCTGCGGATTTTATTGAGAGAACGGAGACTGCTGGTGAACTCTCAAGAGGGTTAATTGGAGTTTTATCAAGCCAGATTTCATGGTGTCTGCTTAATGTTAATCTCTCCAAGCTTCCCACCAGACTGCAAAGGCTGAGGTGACTGCCTTGACTCTACTATGTCCCTAGAACTTAAAGCCCCGTGGGTGGTTCTTGCACTTGACAAACACATATTAAAGGAAAGAACGA
>MDS2
CAGTGCACAGCCTGTGGTAGGGGGCTGGCTTCCCTTAAACGCTGTTTGGGGAAGTACAGCCTGACAGTAGGTTTTCAGGAACTGGGAGGACCAGAAGGTGCCCTGATTCCCTTCCTCCCTGATCTCCCCTGGCACCAGCTCCTTGCTCAGCCTCCTCGCTTCTCTAATTTCTTGCAGCTGCAGTGTTCTGAATAGCAGTCCAGCTATGAGGGGAGGTGCCCGTGGCAGGCCTCAGCTGACCCTGGAGAGGCCATTAAGACCTGGCTGTCGCCTCCACAGCTGCTCGGAGGCAGGTGAGTCTGGTTCTCTGAGTCTCCCTCCTAGAGGTG
>MDS2
GAGACAGTGACAGTGGGGTCAAAGGGTATGAGACAGATTCTCCATCTACCAGGAACAGGCAAGTGAGCCTCAGCCTCCTCGTCTGGAATGAGGGACAATAGTACCTATTTCACAGTAAAGTTTCTGGAACATAGGTGTTCAATAAATGACAGACGCTACCATCACAGATTACCAATGTTACAAAACTGTAAACAGAGAAAGGTGGCTTTGTAAGAAGAAAAGAGATCATTCTTTTTCCACCATGTGAGGACCCAGCAAGAGGGTGGCTGTCTGCAAACCCAGGGAGAGAGCCCTCACCAGGAATCTGCTGGCACCTTAATCTTGGACTTCCCA
>ARID1A
AGGAGCGAGCGCAGCGCAGCAGCGGAGCCCCGCGAGGCCCGCCCGGGCGGGTGGGGAGGGCAGCCCGGGGGACTGGGCCCCGGGGCGGGGTGGGAGGGGGGGAGAAGACGAAGACAGGGCCGGGTCTCTCCGCGGACGAGACAGCGGGGATCATGGCCGCGCAGGTCGCCCCCGCCGCCGCCAGCAGCCTGGGCAACCCGCCGCCGCCGCCGCCCTCGGAGCTGAAGAAAGCCGAGCAGCAGCAGCGGGAGGAGGCGGGGGGCGAGGCGGCGGCGGCGGCAGCGGCCGAGCGC
>ARID1A
AGCCGAGCAGCAGCAGCGGGAGGAGGCGGGGGGCGAGGCGGCGGCGGCGGCAGCGGCCGAGCGCGGGGAAATGAAGGCAGCCGCCGGGCAGGAAAGCGAGGGCCCCGCCGTGGGGCCGCCGCAGCCGCTGGGAAAGGAGCTGCAGGACGGGGCCGAGAGCAATGGGGGTGGCGGCGGCGGCGGAGCCGGCAGCGGCGGCGGGCCCGGCGCGGAGCCGGACCTGAAGAACTCGAACGGGAACGCGGGCCCTAGGCCCGCCCTGAACAATAACCTCACGGAGCCGCCCGGCGGCGGCGGTGGCGGCAGCAGCGATGGGGTGGGGGCGCCTCCTCACTCAGCCGCGGCCGCCTTGCCGCCCCCAGCCTACGGCTTCGGGCAACCCTACGGCCGG
>ARID1A
GTGGCGGCAGCAGCGATGGGGTGGGGGCGCCTCCTCACTCAGCCGCGGCCGCCTTGCCGCCCCCAGCCTACGGCTTCGGGCAACCCTACGGCCGGAGCCCGTCTGCCGTCGCCGCCGCCGCGGCCGCCGTCTTCCACCAACAACATGGCGGACAACAAAGCCCTGGCCTGGCAGCGCTGCAGAGCGGCGGCGGCGGGGGCCTGGAGCCCTACGCGGGGCCCCAGCAGAACTCTCACGACCACGGCTTCCCCAACCACCAGTACAACTCCTACTACCCCAACCGCAGCGCCTACCCCCCGCCCGCCCCGGCCTACGCGCTGAGCTCCCCGAGAGGTGGCACTCCGGGCTCCGGCGCGGCGGCGGCTGCCGGCTCCAAGCCGCCTCCCTCCTCCAGCGCCTCCGCCTCCTCGTCGTCTTCGTCCTTCGCTCAGCAGCGCTTCGGGGCCATGGGGGGAGGCGGCCCCTCCGCGGCCGGCGGGGGAACTCCCCAGCCCACCGCCACCCCCACCCTCAACCAACTGCTCACGTCGCCCAGCTCGGCCCGGGGCTACCAGGGCTACCCCGGGGGCGACTACAGTGGCGGGCCCCAGGACGGGGGCGCCGGCAAGGGCCCGGCGGACATGGCCTCGCAGTGTTGGGGGGCTGCGGCGGCGGCAGCTGCGGCGGCGGCCGCCTCGGGAGGGGCCCAACAAAGGAGCCACCACGCGCCCATGAGCCCCGGGAGCAGCGGCGGCGGGGGGCAGCCGCTCGCCCGGACCCCTCAGGTACACAGCTGAGTGGGGAGGGGGCTGGGGCGAGCGTGGTCCTGGGGGTGGGTGGCGGCTGCGGTGAGCGGGCCACAGCCTTGGGCTCCCCTCAGTCCCGGGCCCCCACTGCTGGGGAGCTGCCATTGTCTGGCTCTTCTCTCTTAAAATGGCTGCCTGTCTGCC
>ARID1A
CACAGCCTTGGGCTCCCCTCAGTCCCGGGCCCCCACTGCTGGGGAGCTGCCATTGTCTGGCTCTTCTCTCTTAAAATGGCTGCCTGTCTGCCTTCCTCTCCTTCCCTCCTTCAGCCTTTGTGTTGGGTTTTTCCAGAGGTGTCTGCTCCTCTTTTTCCTCTCCCCTGGTCCCTTCGAACTCCAGGGGTCTTGATGGGGGTGCGGGGCAGAGTGTGCGGGGAAGGGCCTGGCCGGGGGTGAGGGGGTGAGGGGGCGCTGGGGGCTC
>ARID1A
CAGACTAAAAAAACCTGTGTACTTGGGTTATATATTCAGTGGCCAGAGGCCATCAAAGCTCAGGTTAATGAAATGCTCTTTATTTTGTAGCCATCCAGTCCAATGGATCAGATGGGCAAGATGAGACCTCAGCCATATGGCGGGACTAACCCATACTCGCAGCAACAGGGACCTCCGTCAGGACCGCAGCAAGGACATGGGTACCCAGGGCAGCCATACGGGTCCCAGACCCCGCAGCGGTACCCGATGACCATGCAGGGCCGGGCGCAGAGTGCCATGGGCGGCCTCTCTTATACACAGCAGGTAGATGGTGATTGTGATTACCTTGACCCTTGTTGCTGTCCAAAATCTGATCTGTGAGCTATAGAATCAGAATGTATCCTTGGCTTCCAAGCCTCTTGACAGGAATGTAGACCTGTTGGCTCAGTTAATTACAGAGTGCTACTAACAAAGCCAAAGCTATAGGCACCGTTCCATGT
>ARID1A
CCCAGCTTGGCCGTCCTTCCTGGCTCAGTTTAGGCAGGGTGAGAGAAAAACCCTGGGCCTCCTAAGTATGAGGCCTTGCATGCTTGCTTTCTATACTCATCATCAGTGCATAGCTTCTCACAAAACACTTCATCTTTCCTCATGCAGGAGAGTCAGTGCTAAAAGTATATTTTCCTTTCCTACAGATTCCTCCTTATGGACAACAAGGCCCCAGCGGGTATGGTCAACAGGGCCAGACTCCATATTACAACCAGCAAAGTCCTCACCCTCAGCAGCAGCAGCCACCCTACTCCCAGCAACCACCGTCCCAGACCCCTCATGCCCAACCTTCGTATCAGCAGCAGCCACAGTCTCAACCACCACAGCTCCAGTCCTCTCAGCCTCCATACTCCCAGCAGCCATCCCAGCCTCCACATCAGCAGTCCCCGGCTCCATACCCCTCCCAGCAGTCGACGACACAGCAGCACCCCCAGAGCCAGCCCCCCTACTCACAGCCACAGGCTCAGTCTCCTTACCAGCAGCAGCAACCTCAGCAGCCAGCACCCTCGACGCTCTCCCAGCAGGCTGCGTATCCTCAGCCCCAGTCTCAGCAGTCCCAGCAAACTGCCTATTCCCAGCAGCGCTTCCCTCCACCGCAGGTAAGATATCCCTGCCTCCTGCCCTTCCCTGTGTGTGACTACAGACAGCTTGGGGGTTAGTGTCATGAGAACTTTGCTGTACAGAGTGGTTCTCTAACGTGCACTTAAAGACCAATTAAACTCTGGGTAAACATGATAACTGGATTGATTGAACTAATAAAGGCATAACCTCCTTAACTGCATAAAGACC
>ARID1A
TCACAGTGAAGTAAGCCTGCCTGGTTTATCAATACCAGGCCATCACAGCTTTTGTTTTTCTTGTTGTAGGAGCTATCTCAAGATTCATTTGGGTCTCAGGCATCCTCAGCCCCCTCAATGACCTCCAGTAAGGGAGGGCAAGAAGATATGAACCTGAGCCTTCAGTCAAGACCCTCCAGCTTGCCTGTGAGTATTTCTGCACCTTCTGAAAGGTGATAGGGGCAGAGAGGAAACCAATGCAAACTAGTTAGTTTCTGGTTGGAAGTTTAGCTAATTTTGACCTAAATGAATAAGTTATTTCTTGAATTCAAGGAACTTAAAGGCTGACTT
>ARID1A
AGTGAAACACTGTCTCAAAAAAAAAAATTTTTTTTTTTAATAAAAATAGTATCATGACTAAAGAACGTGTGTGATGTATTTGCTCTTGGTTGTTTAAGGAAAATGCTAAGCAAGTAGTAGGATTATTGAAAGTAGAATCTTTCTGCCTAATATTACTAATCCATGTTCTTATATATATGTTCTAGGATCTATCTGGTTCAATAGATGACCTCCCCATGGGGACAGAAGGAGCTCTGAGTCCTGGAGTGAGCACATCAGGGATTTCCAGCAGCCAAGGAGAGCAGAGTAATCCAGCTCAGTCTCCTTTCTCTCCTCATACCTCCCCTCACCTGCCTGGCATCCGAGGCCCTTCCCCGTCCCCTGTTGGCTCTCCCGCCAGTGTTGCTCAGTCTCGCTCAGGACCACTCTCGCCTGCTGCAGTGCCAGGTACCCTCAAGTGCTGGGCTTTAGGGAGAGGGAAAGGTGACTGCCCCCAGTAATATTAAGGAGCCCTAGTCTTCCACTGGCAGAGAAAGCATCTCTGGCTCATGCCTGCATAGTTTCCCCTTAGCATTTGGAGAAGGAGATTGGAACCTGTTGGCTGGATCTCTTTGTGTGTGATACTGGGAGGTACTT
>ARID1A
CTGGCTCATGCCTGCATAGTTTCCCCTTAGCATTTGGAGAAGGAGATTGGAACCTGTTGGCTGGATCTCTTTGTGTGTGATACTGGGAGGTACTTGGCCTCTTCATGAGCCATTTCTAGCTCTGAATTAACTTCCTAGTTAGAATTCCCAGGCTTAGCCATGATATGCTTATGTTGTTCTTTGTCTGGAGCAGGCAACCAGATGCCACCTCGGCCACCCAGTGGCCAGTCGGACAGCATCATGCATCCTTCCATGAACCAATCAAGCATTGCCCAAGATCGAGGTGAGAGCCTGGGTGTTGGGGAGGGGCAGGGAGCTAGGGCAGACATT
>ARID1A
GGCTGCTAAAGAAAATGTAGATGGTAAAGTCCCAGGATAAGGATGGAGAGCATTTGTTCGCATTGTATAAAGCTAATAACTATATGGATGCTACCCACAAATAGGTTATATGCAGAGGAACCCCCAGATGCCCCAGTACAGTTCCCCCCAGCCCGGCTCAGCCTTATCTCCGCGTCAGCCTTCCGGAGGACAGATACACACAGGCATGGGCTCCTACCAGCAGAACTCCATGGGGAGCTATGGTCCCCAGGGGGGTCAGTATGGCCCACAAGGTCAGTATACTACCCAGTTAGGAGTAGATACGGGTGAGAGGAGAAAACAGTTCCTTGTCTGATATGTTGCCATCTAGCTTGTAACCTTGTGAGAGAAGGGCTGTCCTTTGCCTTTAATCCACCCAGCCCAGGCCCTGAAGTAGGGCAAGGCAAGATTCCATTTGT
>ARID1A
CATGCTTCTGGAATCCCCCCCTTTTTCTCATGGCGATAAAGGCTACCATGAAGTTGATCTCTTTCCTAACCAAAATATTGAATGACATTGTTTGGTGTTCTAGAGTTGAGAGATATTAGTGAGTTGCTAGTGAGTGACTAACCAAGTCTTGTCTTCCTCCCCTCCCAGGTGGCTACCCCAGGCAGCCAAACTATAATGCCTTGCCCAATGCCAACTACCCCAGTGCAGGCATGGCTGGAGGCATAAACCCCATGGGTGCCGGAGGTCAAATGCATGGACAGCCTGGCATCCCACCTTATGGCACACTCCCTCCAGGGAGGATGAGTCACGCCTCCATGGGCAACCGGCCTTATGGCCCTAACATGGCCAATATGCCACCTCAGGTTGGGTCAGGGATGTGTCCCCCACCAGGGGGCATGAACCGGAAAACCCAAGAAACTGCTGTCGCCATGCATGTTGCTGCCAACTCTATCCAAAACAGGTAAGGCCTGGGAAGCAGAGAGGGTGTCAGTGCAAGAAAATGTATTATAGACCCACTCAGATTATTGAGATGCTTCTGGACCTAAACCAGGGGGGGAAAATGGGTGTGTGTGTATGAAGTGTTAATTCTTACATACC
>ARID1A
CTGGATGTTGCATAGTTCTAGTTTTGGGGACCCATAAATGTTTTCCTTTTAATCCTTACTAGATGATCACACAGCACTATTTGGCTCCAGTTCAAATCTAAAAGCTCAGAGTCTAACCTTTGTCTCTCTCACTTTCCATCTTCTTCCTTAGGCCGCCAGGCTACCCCAATATGAATCAAGGGGGCATGATGGGAACTGGACCTCCTTATGGACAAGGGATTAATAGTATGGCTGGCATGATCAACCCTCAGGGACCCCCATATTCCATGGGTGGAACCATGGCCAACAATTCTGCAGGTAAGTGCTAGTCATTCTCACTAGGGATTTCTTCAAGAGTCACATCACAGCTAAACTTACTGGACTTGAGAATTTTTTTCTCTTTTACAGGGATGGCAGCCAGCCCAGAGATGATGGGCCTTGGGGATGTAAAGTTAACTCCAGCCACCAAAATGAACAACAAGGCAGATGGGACACCCAAGACAGAATCCAAATCCAAGGTAGTGATTTTTGTCTTGACTCCTTTCAACTTTGTGTCCTATCTTTTTCAGTGATAGGAAGGAAAAAGAAAAGAGAGTGACAAGATCCCAGCCTTTTATGACACCGGAC
>ARID1A
CTCCTTTCAACTTTGTGTCCTATCTTTTTCAGTGATAGGAAGGAAAAAGAAAAGAGAGTGACAAGATCCCAGCCTTTTATGACACCGGACTAGATAGTCTCTGAAAAAGCTGCTGTTGCCTCCTCTTATCATGAAAGGTCCCAGAATAATAGCTCAGTGAGTTGGGTCTGGGTTGGTCTAAGGGATCCTGGTAAATAACATAATATTCTCACAGCTGTTT
>ARID1A
TCAAGAGACTTCTGAGACCCTTAGCACAGGCTTTGAATCTGACCCATTCCTATGAATTTTGACCTGAACCTTCCAGAAATCCAGTTCTTCTACTACAACCAATGAGAAGATCACCAAGTTGTATGAGCTGGGTGGTGAGCCTGAGAGGAAGATGTGGGTGGACCGTTATCTGGCCTTCACTGAGGAGAAGGCCATGGGCATGACAAATCTGCCTGCTGTGGGTAGGAAACCTCTGGACCTCTATCGCCTCTATGTGTCTGTGAAGGAGATTGGTGGATTGACTCAGGTGAGTGGGCGCCTGACACTTGACTGCCCCTGTGGTTTCCACAAACCCCTTTCTAGGTACTCACTGGCTTCATGTGGTACCATGCATCCCACAGGGACATCATCCCCTCTCCCGCTTTCTGAGTCTAATATTGATAGACCGGGGAGCACAGGTTTCCCAGAAGATAAGGCAGGAAGCAGAGACCTCCCTGGTAGTATGAGGTATTAGCAGTAAGTTTA
>ARID1A
GGGGCTTATGGGCAGGAAAACCAGGCGGGAGATATACCTCGACTCCTTTGGTTTGGTTATACAGGTCAACAAGAACAAAAAATGGCGGGAACTTGCAACCAACCTCAATGTGGGCACATCAAGCAGTGCTGCCAGCTCCTTGAAAAAGCAGTATATCCAGTGTCTCTATGCCTTTGAATGCAAGATTGAACGGGGAGAAGACCCTCCCCCAGACATCTTTGCAGCTGCTGATTCCAAGAAGTCCCAGCCCAAGATCCAGCCTCCCTCTCCTGGTAAGGATGGGGTCAGCGGCCCCACCAAGGCTGAGAGGGCCTGTTGCCCTGGCCTCTTATTCAGGATATGAATAAGAGGCTTATCCAACAGGATATGCCAAGGATCTGTGCTCTGCCTTGCCCTACCACAGGGCTTAACAGGTTGGC
>ARID1A
GTAGATCCTCTGCTAAGAAGGGTGATCAGGCTTTAAAGGCCTTAGGAAGAACTTTCCCAAAGAGATTCTGGGTCGTTCGTGTGTTTGTGTGAGAGTTAAACACTGTCATGCCAAGCAAACTACTCAACTTGTATCTCTGTCCACAGCGGGATCAGGATCTATGCAGGGGCCCCAGACTCCCCAGTCAACCAGCAGTTCCATGGCAGAAGGAGGAGACTTA
>ARID1A
CTCAACTTGTATCTCTGTCCACAGCGGGATCAGGATCTATGCAGGGGCCCCAGACTCCCCAGTCAACCAGCAGTTCCATGGCAGAAGGAGGAGACTTAAAGCCACCAACTCCAGCATCCACACCACACAGTCAGATCCCCCCATTGCCAGGCATGAGGTAAGGCCAAGAGCAGGGGCAGATGGTTGGGAGGATGGCTGAAGATAAGTGCATGGGAACTCC
>ARID1A
CATGGGAACTCCTTGCAGCCCAAGGTGGTCCTTGCCTCTGCCTTCCCAGCCAGTGACTCCTGCGTGTCCTTTGTTATATTGGAGGAATTGGTTTATTTGTGGTTTACTTGGTTTTCCTCACTCTGGAGCAGGAGCAATTCAGTTGGGATCCAGGATGCCTTTAATGATGGAAGTGACTCCACATTCCAGAAGCGGAATTCCATGACTCCAAACCCTGGGTATCAGCCCAGTATGAATACCTCTGACATGATGGGGCGCATGTCCTATGAGCCAAATAAGGATCCTTATGGCAGCATGAGGAAAGGTGACTGATCTGATTGCTATTTGAACTTGTGCTCGTAAAGACAGGGCCAGTGAAATGGGGGGAAATCTTGAGAATGGCTCAGGGTTCTTGTGGAGCCATCCTCTGAGATAATGCATTTCCTGCCCT
>ARID1A
CTTCACCTTGTCATCCCTTAATAAGTACATGCTTTTCGCTGGTTGGGGCCTCTTTAGATCTCTGTTTTGAACTTGTCTGGAAAACAATGAGATCAAACCTGAACTCTGAAGAGGGCCTGGGTCAAAGGGTAGATTACCAGGCTTGTCAACTTACCAGTTTGTTCACCGCTTGCCTTTCTACGCTCAGCTCCAGGGAGTGATCCCTTCATGTCCTCAGGGCAGGGCCCCAACGGCGGGATGGGTGACCCCTACAGTCGTGCTGCCGGCCCTGGGCTAGGAAATGTGGCGATGGGACCACGACAGCACTATCCCTATGGAGGTCCTTATGACAGAGTGAGGTAAGCATGACCCCAGCTCCTGTCCACTCCCCCAGCACCCTGAAGCTATAGTGGGCTCAATCTGCCTCTCCAATTTTGTTTAGGACGGAGCCTGGAATAGGGCCTGAGGGAAACATGAGCACTGGGGCCCCACAGCCGAATCTCATGCCTTCCAACCCAGACTCGGGGATGTATTCTCCTAGCCGCTACCCCCCGCAGCAGCAGCAGCAGCAGCAGCAACGGTGAGTAAAGCCTGGTCTCGGTGCTGCTATGGATCAGGCTTCGCCACTGCCCACCCTAATCCTGTGTTTCTTTGCCTCCTATAGACATGATTCCTATGGCAATCAGTTCTCCACCCAAGGCACCCCTTCTGGCAGCCCCTTCCCCAGCCAGCAGACTACAATGTATCAACAGCAACAGCAGGTGAGGAGGGTAGCTGGGAATGGACTGGCATGCAGGTTCGCCTTGAAAACTAGTTAGTAAACTAATCTAACGTGTTGAAGTCTAAGAAGCTCACTTTAGATATTTTGGCATTCTTCTCTCACCTGACTGGCCAGTCCTGCCTGAAGAGCCACGTCCTCAATCTCTTCTCTATTTGGAGTTGGAAGGGGCTA
>ARID1A
TTGTATATTTTTCTACTTAAGCAAGGGAAGGGAAGAAAGAGTGGTGGTTGCTTTTGGAAACAACTTCAAAAGACAATTTGTTAAGGTGATTCCCATGTTTTCTTGGAGTCTGTGTCCACCAAGCATCTGGTTGTAGCCATCTTGGCATCTGTGGGCTTTATGTCCCTGAGTGCAGAGTATTAACTTCCCCTCTGCTTGTCTCTGCCTTAGAATTACAAGCGGCCAATGGATGGCACATATGGCCCTCCTGCCAAGCGGCACGAAGGGGAGATGTACAGCGTGCCATACAGCACTGGGCAGGGGCAGCCTCAGCAGCAGCAGTTGCCCCCAGCCCAGCCCCAGCC
>ARID1A
TGCCAAGCGGCACGAAGGGGAGATGTACAGCGTGCCATACAGCACTGGGCAGGGGCAGCCTCAGCAGCAGCAGTTGCCCCCAGCCCAGCCCCAGCCTGCCAGCCAGCAACAAGCTGCCCAGCCTTCCCCTCAGCAAGATGTATACAACCAGTATGGCAATGCCTATCCTGCCACTGCCACAGCTGCTACTGAGCGCCGACCAGCAGGCGGCCCCCAGAACCAATTTCCATTCCAGTTTGGCCGAGACCGTGTCTCTGCACCCCCTGGCACCAATGCCCAGCAAAACATGCCACCACAAATGATGGGCGGCCCCATACAGGCATCAGCTGAGGTTGCTCAGCAAGGCACCATGTGGCAGGGGCGTAATGACATGACCTATAATTATGCCAACAGGCAGAGCACGGGCTCTGCCCCCCAGGGCCCCGCCTATCATGGCGTGAACCGAACAGATGAAATGCTGCACACAGATCAGAGGGCCAACCACGAAGGCTCGTGGCCTTCCCATGGCACACGCCAGCCCCCATATGGTCCCTCTGCCCCTGTGCCCCCCATGACAAGGCCCCCTCCATCTAACTACCAGCCCCCACCAAGCATGCAGAATCACATTC
>ARID1A
CACGCCAGCCCCCATATGGTCCCTCTGCCCCTGTGCCCCCCATGACAAGGCCCCCTCCATCTAACTACCAGCCCCCACCAAGCATGCAGAATCACATTCCTCAGGTATCCAGCCCTGCTCCCCTGCCCCGGCCAATGGAGAACCGCACCTCTCCTAGCAAGTCTCCATTCCTGCACTCTGGGATGAAAATGCAGAAGGCAGGTCCCCCAGTACCTGCCTCGCACATAGCACCTGCCCCTGTGCAGCCCCCCATGATTCGGCGGGAT
>ARID1A
TGCACTCTGGGATGAAAATGCAGAAGGCAGGTCCCCCAGTACCTGCCTCGCACATAGCACCTGCCCCTGTGCAGCCCCCCATGATTCGGCGGGATATCACCTTCCCACCTGGCTCTGTTGAAGCCACACAGCCTGTGTTGAAGCAGAGGAGGCGGCTCACAATGAAAGACATTGGTAAGGAGATCTTCCTCATTCGGTTGCCTAATCTGCCCCTTTCCATCTTGTCCATTGTTCCCTCCACCTTACTATTCTGGATGAGGTTGAATCTGGTCCAGTGTTGACTAAAATAGAACCAAAGAACTTTGGAAAAGGAAGAAATAAGCTAACTAAAGGTTCTCCTTCATTGCCATGCAATGAAGTCCTAGACAGACAGCTTAGAAGCCATGAGGGGCTGGTGTGTTTCATCTCCCAGACAGAAACTGCCTTCCACCTTGTGTTATCTTCAGAGTAGCTTCACTGATGGGGCAGCCC
>ARID1A
AGTAGCTTCACTGATGGGGCAGCCCTAGGGGTGCCTCCAGCCAACCTGGGCTTGGTGGATAGACGACATGGAGGTTTATTTCAGGAACCCCGGAGGCATGGCGGGTAATGATGTCCCTCAAGTCTGGTCTCCTGGCAGAGAGCACATGGGCATTAGATACCATCAACATCCTGCTGTATGATGACAACAGCATCATGACCTTCAACCTCAGTCAGGTGAGTATCAGTGCCTGGGGAAGATTGAGAGGGTTTGGGATCTTCTTAGTGTAGACAATGGGAATGTCTCATCTTTAGCCACCTTGGTCTTTCTCTTTCTCTCTTGTAGATATCTTCCATGCCAGTACTTTGCTTCCTTTGCCTCTGGGCACGGGCCCAGGATTTTGACAGCAATAATAATTTGTTTACATGATAACCTTAACACAGGATTGACTTCAAAAGGAATTTGGGAGACACTTTGTGGTATTAGTAAGAATTCAGATTCAATCGATGCCAGTGGGGACAC
>ARID1A
AGAAGAAAGAACTTTGTGTTGGGCATAGAAGAGATTAAGATGAACAATTTGCTCTGTGGAGAACCTTTGGGAAAGGAGCAACTCTGCCTCTCCCAACTGATACAGAAGACTTGGGGAGGTCTCTCAAGTCAATAATTCTGTTCTTAGGCCACTTTTCTCCCTTAATTTATTTCCTGTTCTTTCTCTTTTTAGCTCCCAGGGTTGCTAGAGCTCCTTGTAG
>ARID1A
AGTCAATAATTCTGTTCTTAGGCCACTTTTCTCCCTTAATTTATTTCCTGTTCTTTCTCTTTTTAGCTCCCAGGGTTGCTAGAGCTCCTTGTAGAATATTTCCGACGATGCCTGATTGAGATCTTTGGCATTTTAAAGGAGTATGAGGTGGGTGACCCAGGACAGAGAACGCTACTGGATCCTGGGAGGTTCAGCAAGGTGTCTAGTCCAGCTCCCATGGAGGGTGGGGAAGAAGAAGAAGAACTTCTAGGTCCTAAACTAGAAGAGGAAGAAGAAGAGGAAGTAGTTGAAAATGATGAGGAGATAGCCTTTTCAGGCAAGGACAAGCCAGCTTCAGAGAATAGTGAGGAGAAGCTGATCAGTAAGTTTGACAAGCTTCCAGTAAAGATCGTACAGAAGAATGATCCATTTGTGGTGGACTGCTCAGATAAGCTTGGGCGTGTGCAGGAGTTTGACAGTGGCCTGCTGCACTGGCGGATTGGTGGGGGGGACACCACTGAGCATATCCAGACCCACTTCGAGAGCAAGACAGAGCTGCTGCCTTCCCGGCCTCACGCACCCTGCCCACCAGCCCCTCGGAAGCATGTGACAACAGCAGAGGGTACACCAGGGACAACAGACCAGGAGGGGCCCCCACCTGATGGACCTCCAGAAAAACGGATCACAGCCACTATGGATGACATGTTGTCTACTCGGTCTAGCACCTTGACCGAGGATGGAGCTAAGAGTTCAGAGGCCATCAAGGAGAGCAGCAAGTTTCCATTTGGCATTAGCCCAGCACAGAGCCACCGGAACATCAAGATCCTAGAGGACGAACCCCACAGTAAGGATGAGACCCCACTGTGTACCCTTCTGGACTGGCAGGATTCTCTTGCCAAGCGCTGCGTCTGTGTGTCCAATACCATTCGAAGCCTGTCATTTGTGCCAGGCAATGACTTTGAGATGTCCAAACACCCAGGGCTGCTGCTCATCCTGGGCAAGCTGATCCTGCTGCACCACAAGCACCCAGAACGGAAGCAGGCACCACTAACTTATGAAAAGGAGGAGGAACAGGACCAAGGGGTGAGCTGCAACAAAGTGGAGTGGTGGTGGGACTGCTTGGAGATGCTCCGGGAAAACACCTTGGTTACACTCGCCAACATCTCGGGGCAGTTGGACCTATCTCCATACCCCGAGAGCATTTGCCTGCCTGTCCTGGACGGACTCCTACACTGGGCAGTTTGCCCTTCAGCTGAAGCCCAGGACCCCTTTTCCACCCTGGGCCCCAATGCCGTCCTTTCCCCGCAGAGACTGGTCTTGGAAACCCTCAGCAAACTCAGCATCCAGGACAACAATGTGGACCTGATTCTGGCCACACCCCCCTTCAGCCGCCTGGAGAAGTTGTATAGCACTATGGTGCGCTTCCTCAGTGACCGAAAGAACCCGGTGTGCCGGGAGATGGCTGTGGTACTGCTGGCCAACCTGGCTCAGGGGGACAGCCTGGCAGCTCGTGCCATTGCAGTGCAGAAGGGCAGTATCGGCAACCTCCTGGGCTTCCTAGAGGACAGCCTTGCCGCCACACAGTTCCAGCAGAGCCAGGCCAGCCTCCTCCACATGCAGAACCCACCCTTTGAGCCAACTAGTGTGGACATGATGCGGCGGGCTGCCCGCGCGCTGCTTGCCTTGGCCAAGGTGGACGAGAACCACTCAGAGTTTACTCTGTACGAATCACGGCTGTTGGACATCTCGGTATCACCGTTGATGAACTCATTGGTTTCACAAGTCATTTGTGATGTACTGTTTTTGATTGGCCAGTCATGACAGCCGTGGGACACCTCCCCCCCCCGTGTGTGTGTGCGTGTGTGGAGAACTTAGAA
>LCK
TTTGCCCATCCCAGGTGGGAGGGTGGGGCTAGGGCTCAGGGGCCGTGTGTGAATTTACTTGTAGCCTGAGGGCTCAGAGGGAGCACCGGTTTGGAGCTGGGACCCCCTATTTTAGCTTTTCTGTGGCTGGTGAATGGGGATCCCAGGATCTCACAATCTCAGGTACTTTTGGAACTTTCCAGGGCAAGGCCCCATTATATCTGATGTTGGGGGAGCAGATCTTGGGGGAGCCCCTTCAGCCCCCTCTTCCATTCCCTCAGGGACCATGGGCTGTGGCTGCAGCTCACACCCGGAAGATGACTGGATGGAAAACATCGATGTGTGTGAGAACTGCCATTATCCCATAGTCCCACTGGATGGCAAGGGCACGGTAAGAGGCGAGACAGGGGCCTTGGTGAGGGAGTTGGGTAGAGAATGCAACCCAGGAGAAAGAAATGACCAGCACTACAGGCCCTTGAAAGAATAGAGTGGCCCTCTCCCCTGAAATACAGAAAGGAAAAGAGGCCCAGAGAGGGGAAGGGAATCTCCTAAGATCACACAGAAAGTAGTTGGTAAACTCAG
>LCK
CAGGGTCTGACCCAATCTTCTGCTTTCTGACCCCACCCTCATCCCCCACTCCACAGCTGCTCATCCGAAATGGCTCTGAGGTGCGGGACCCACTGGTTACCTACGAAGGCTCCAATCCGCCGGCTTCCCCACTGCAAGGTGACCCCAGGCAGCAGGGCCTGAAAGACAAGGCCTGCGGATCCCTGGCTGTTGGCTTCCACCTCTCCCCCACCTACTTTCTCCCCGGTCTTGCCTTCCTTGTCCCCCACCCTGTAACTCCAGGCTTCCTGCCGATCCCAGCTCGGTTCTCCCTGATGCCCCTTGTCTTTACAGACAACCTGGTTATCGCTCTGCACAGCTATGAGCCCTCTCACGACGGAGATCTGGGCTTTGAGAAGGGGGAACAGCTCCGCATCCTGGAGCAGTGAGTCCCTCTCCACCTTGCTCTGGCGGAGTCCGTGAGGGAGCGGCGATCTCCGCGACCCGCAGC
>LCK
GCTGGCTTAAGGGGTGGAGGGGTCTTTGAGGGAGGGTCTCAGGTCGACGGCTGAGCGAGCCACACTGACCCACCTCCGTGGCGCAGGAGCGGCGAGTGGTGGAAGGCGCAGTCCCTGACCACGGGCCAGGAAGGCTTCATCCCCTTCAATTTTGTGGCCAAAGCGAACAGCCTGGAGCCCGAACCGTAAGTGGGGACCCGTCGTGGGGGTGGGTAGGAGCAGATCTAGGGATCCTGGAGCAGGGAGTAGGCCTGGGGTGGCGGTGAAGGCTTGAGGGCCACGGAGGAAGATCCGACGACAGCCGACGGCCTTCGTTCGCTTCCGCCCTGCACAGCTGGTTCTTCAAGAACCTGAGCCGCAAGGACGCGGAGCGGCAGCTCCTGGCGCCCGGGAACACTCACGGCTCCTTCCTCATCCGGGAGAGCGAGAGCACCGCGGGTGAGCGGGCGGCGGTCTCGACCGGGCGCGGGGGTGCCCCGGGGTGTGCCCGAGGGGG
>LCK
GGAGTTGGGGGTGCTGGGTGAGCCCAAGGTGGGGGCGCGGTGGCGGGCCAGACTCACTGCGTTCTTTCGTCGCTTTGTCCATCCATTCATTCATTCAGGATCGTTTTCACTGTCGGTCCGGGACTTCGACCAGAACCAGGGAGAGGTGGTGAAACATTACAAGATCCGTAATCTGGACAACGGTGGCTTCTACATCTCCCCTCGAATCACTTTTCCCGGCCTGCATGAACTGGTCCGCCATTACACCAGTGAGCCCGACGGGACCCCTCCCCCGTGCCCTATCAGCCTATCTCCCCTCAGTCCCCCTCAGGTGTCCCCCATCCATCTTTCAAT
>LCK
TGGAACCTGACCCTACGGCCCCAAGTGTTTGGGTGACAGCCCCACACCCCCTTGCTAGTCCACTTCACCTAGATGGGGGCTTGGAGAAGTGGGGGAGGTGGTGTCAATACGAGGCCTGCCCTATTGACAGCCTTCACCCCTCCCTCGTCCTCGCAGATGCTTCAGATGGGCTGTGCACACGGTTGAGCCGCCCCTGCCAGACCCAGAAGCCCCAGAAGCCGTGGTGGGAGGACGAGTGGGAGGTTCCCAGGGAGACGCTGAAGCTGGTGGAGCGGCTGGGGGCTGGACAGTTCGGGGAGGTGTGGATGGGTGAGTGTGGCCTCCAGGACTGCCTGGGAAGAGGGGAACGGGAGGGGCCGCTGAGGTGATGAGAGTCCCAGGACAGCTGCCTGGCGACTTTCCCACTCCTTCCCTTCCCCGACCCAGGGTACTACAACGGGCACACGAAGGTGGCGGTGAAGAGCCTGAAGCAGGGCAGCATGTCCCCGGACGCCTTCCTGGCCGAGGCCAACCTCATGAAGCAGCTGCAACACCAGCGGCTGGTTCGGCTCTACGCTGTGGTCACCCAGGAGCCCATCTACATCATCACTGAATACATGGAGAATGGTGGGTGCTACCCGAGTCGGCTACCAGGGGATACTGCTCTCCCTGCTGTCCCTGCCAGAGGGTGGAAATACACCTTTTCTTCTGGCCCAAA
>LCK
AGGTTCTACCTTATTGGTGATGAAAAACCTACAGATCCCTCCCAGCATGCTCTACCCTAGCCCCTCTGCAAAAAAACCTTTACATATCCTGGGCATCCTTACCCTGAACACACACTCCTCCATTCTCACTCTTCAATCTTCCTTTTCACATGTCAGACACACTTCTAGACTCCCAGTTGGAGGAGAAAGGTCTGGGGGCCTCCCCCTGGGGCAACTTGGGCCAGCAACTCTTGCTTCTGCCCACAGGGAGTCTAGTGGATTTTCTCAAGACCCCTTCAGGCATCAAGTTGACCATCAACAAACTCCTGGACATGGCAGCCCAAGTAAGGAGACTGGGGAGGGGGGCTGGGCAAGGGAACAGACCAGTGACGTGAAGACATCTGGCTCAGGACCGCTGATCTGTGTTTGGCCTGCAGATTGCAGAAGGCATGGCATTCATTGAAGAGCGGAATTATATTCATCGTGACCTTCGGGCTGCCAACATTCTGGTGTCTGACACCCTGAGCTGCAAGATTGCAGACTTTGGCCTAGCACGCCTCATTGAGGACAACGAGTACACAGCCAGGGAGGGTACGTGTGAGATTTAAGGGTGGTCTGGGCCCTGCAGGGTCTGGCCAAGCAGACCCAGGTGACCTCACTCTGCCTCCTCCTTAGGGGCCAAGTTTCCCATTAAGTGGACAGCGCCAGAAGCCATTAACTACGGGACATTCACCATCAAGTCAGATGTGTGGTCTTTTGGGATCCTGCTGACG
>LCK
CCAAGTTTCCCATTAAGTGGACAGCGCCAGAAGCCATTAACTACGGGACATTCACCATCAAGTCAGATGTGTGGTCTTTTGGGATCCTGCTGACGGAAATTGTCACCCACGGCCGCATCCCTTACCCAGGTTAGAGCCAAGGGCAGGAACTGAAAGGGTGATGGGAAGGGCAAGTCCATGTCTTCCCATTCAATTCTTTCCAGTCTCAGAATCTGAAACTTTGTAGCTGCATCTCCTCTATCTTCTCAGGGGTATGAGTCCAACGTCCCCAGGCAGATGCCACATCTCCCAGGGCTGGCTTCCATCTCCGTATCTCTCTTTAATAACCCCAGCTCTTTTCTTTTTCTCTTTTTTTCTTTTTCTTTTTTTTTTTTTT
>LCK
ACTGATATTCAACAAGTACCTCTAGTGTGACCTTACCATTGATGAAGACCAAGATTCTTTTGGATTGGTGCTCACACTGTGCCAGTTAAATATTCCGAACATTACCCTTGCCTGTGGGCTTCCAGTGCCTGACCTTGATGTCCTTTCACCCATCAACCCGTAGGGATGACCAACCCGGAGGTGATTCAGAACCTGGAGCGAGGCTACCGCATGGTGCGCCCTGACAACTGTCCAGAGGAGCTGTACCAACTCATGAGGCTGTGCTGGAAGGAGCGCCCAGAGGACCGGCCCACCTTTGACTACCTGCGCAGTGTGCTGGAGGACTTCTTCACGGCCACAGAGGGCCAGTACCAGCCTCAGCCTTGAGAGGCCTTGAGAGGCCCTGGGGTTCTCCCCCTTTCTCTCCAGCCTGACTTGGGGAGATGGAGTTCTTGTGCCATAGTCACATGGCCTATGCACATATGGACTCTGCACATGAATCCCACCCACATGTGACACATATGCACCTTGTGTCTGTACACGTGTCCTGTAGTTGCGTGGACTCTGCACATGTCTTGTACATGTGT
>SFPQ
TTTCTTACTAAAATGCAAGAATTTAAAAGATTGGTATCTAAACAAAAAAACAAAACAAACTGGAATGAAAGCCTAAATATCACATCTAAAATCGGGGTTTTTTGTTTGGGCCTTCGTACTCTTCTCTCCCTCTACCATATCCTGCTGGAGTTCCAGGCCCCATTCCTCTAGGACCCTGTCCACCCACAGGCCCCGCACCTCCCTGCCCAAAGCGCTCAGTACGCTATTGGAACAGTAATTAACAGTTCATTATAAGTAGTTGATGTCCATGTGTGTTAAGTAAATATTTTAGAAGGTTCCGTAGTCAACGTTCGTCGATACAATCACCAATGAGTCGATCCACAGGTACCGGGAACATAGAAAGGAAAAAAGGGTAATTTGAAAATTAGTTTACGGTAATACATGCCTTGTGGTATGTTCCCACT
>SFPQ
CCTACTTAAAAAAACAAAACAAAACAAAACAAACACACCTAAGTTGTGAAAATGAGAATTTCCTTGGTACTACGTCCCACAGGATACATTACCATGTCACTTCCCATCATGGAACCACTCATGGTTGCTGGTGGAACGCCAGGATTAGCTTCATAACCTATGCCACCACCACCTCCTAGAGGTGGAAATTTCTGGCCTCCTGAACCATAGGGATCTAGAAAA
>SFPQ
TGCTGGTGGAACGCCAGGATTAGCTTCATAACCTATGCCACCACCACCTCCTAGAGGTGGAAATTTCTGGCCTCCTGAACCATAGGGATCTAGAAAACAAAAATAGTGGTTACAACTCCACCAGGATACTACTCTCTACTTATATCATTAATTTAAATTTCACACTTACCTCCCATGTTCATTGCTCCTCCGCCACCCATTCGCATGTCTCTTTCCCGCTGCAAGAAAAAAATTCCTTTCAATATACCTGCACTATACCCACAGCAAGCATTCT
>SFPQ
TATACTTTGTTAGAAAAAAAGCAGAAAATAACTGTAATTTGATATTAAAATTTCCTGTAATTCCTTCTAGGTACCTGCAAGTTCTATAGACAACTCCAATTGGAAGGCAGTAAAGGCTGACTTACTGGATCCATGTAGCCCATTCGGCTGTAACTTTCCTCTCTTTGGCGCCTCATTTGTTCTTCCATCTCACGTTGACGAATCATCATCTCTTCCTCTCTTCTACGTCGTTCCTCCTCTTGCCTAGAAATACCCATCAGGTACATAACTGAAGTGTTATCCACATCTTTTAGAATTCAATGTGAAGAAACCTAGCAGTTGACCTAAGAACTA
>SFPQ
CAAGAGAATCGCTTGAACCCAGGAAGCGGAGGTTGTGGTGAGCTGAGACTGCACCACTGCACTCCAGCCCGGGCAACAGAATGATACGTTTCAAAGAAAAAAATAAATGAAGGCTTAAACCTTAAACACAATTTTACCTCAATTGCATTTCTTTACGTTTCTGCATTTCTTGATTGTGAAGTTCTTCCATGCGTCTTAATTCTTCCTGTCGTCTCATCAGATCTGAACATTGGAAAATATTTGGATTCACATTAACAAGGTTCTAATAAGGTGAAAAACAATTGACCTTAGCAATGATGTTCACGCACAGGTCTTTTTACCTTGGCGCAAAAGATTTGCCTGATGTTCATGATAGGCATCTTCCATTTCACTTTCCAATTTGTCTTTTGCATCTTTCATGTTTTTTTCAACTTGTTCCCTTTGCTGTTTTTCCATTTCATCCAAAGACTTCCATCGCTGAGAATATTCGTACTCAAACGTGCCATGCTGGGCAAAACGAGGAGGGGTTTCTCTCTCCCTAACAATACACAAAATTTTAACATGAACCGATTTGTGAATGCATACCAGAAAATACTTGCCCTAGTACTGATCTTTTTCCTGTTCTATTTCTTGTAAAGA
>SFPQ
TTGCATATTTTAAGCAAAATTGGAAAATCACTAAAATAAATTTAACCTTTACACTTGATTTAAAAACTGCCAAAAAAGTTTAATCAATCTTACTTTTGATACATTGGATTCTTCTGGGCAAGTTTTTCAGGAAGACCATCTTCATCATCTAGTTGTTCAAGTGGTTCCACAATGACTGGACGAGGAGTTCTAATAACAAAAATGGTTCCATCTTAGCTTTGTTCCAGTTTTATTGCCACCATTCTCATATAAGTTGATAGAAATTATTAGAATAAACAAGACAACTTACGTCGTCAGTAAGAAAACACCTTCACTGCATCGTTCAAATGCCTTTCTTGCTGCTGGCTTAGAAGCAAATTCAACAATGCCTTTCCCTGTAGATCTTCCACGATCATCCACTATTACAACAGCCCTTTCAATAGGACCAAATTGGCTAAAGGCTTCTTCCAACAGTTCATTGGAAACATAAGGTGAAAGATTACGAACAGAAAGGGCAGCAGCATGTGTGGCAAAGCGAACTCGAAGCTGTCTACCTCTCATGGGTGTATCATCCAGTTCGGCTTTGGCAATTTCAGCCAAAGCTCTAGATTCCTGTGTATCAGAGACACTCATGTTAATGACCTCAAAATTGGATGATGTCTACTCTTAAATTGTCATAGGCCTACTTCCTACTCCCTTTCTTCCTTCAGCTCAGTTCGACCATTACCTTTAGGCAGCACCCACTAACACCACTTAGTTTACCCACCCCACCCCTCTTTTCTCTTAGGTAGCAACAATTATGCATTATACCGCAAGCA
>SFPQ
AAAAATCTAAAAGATCAATTTATCCTCCCCAGTTTAAAAACCAAGCCTTCAGCGTTTGTAGTGACAAAAAAATCCCCCACCCTTTTTAATTCTACGTAAAATCAAACAATTACACTCACAAGCTTAATAAATCCGAATCCTTTGCCTTTGTTGATAAAAACTTCTCCTGGTTCTCCATATTTAGCAAATAGTCTTTTGAATTCATCCTCCGTGATATCAGCAGGTAGATTCCCAACAAACAACCGACATCGCTGTGTGTAAGTTTTCTCTCCAGGCCTCCTCAAGAGAGACAAATTGGCTTTAAACCCCTAATGAAAAAGGAAAGAAGTTTTCAAACACCAGAGACCTCTGCAAGTGAAAATCCCCAAGATAGTATTTGCTTATCTGAAACCTATCAGTTGCCTTTCTGTT
>SFPQ
CGAGGAGGGGGCCGCCGCCATCTTAGGGGAGCCGACGCGTCGCTCCCATAGACACTCACCTCCGAGTCCGAGATCTTCTCCTCGCTGCGGCCGCCGGGCCCGCCGGGCGGGGGCCCCTGGTGATGCTGCTGGTGGTAGGGCGGGTGGTGCTGGCGGCCCCCGCGGGGCTCCCCGCCGCCTCGATGCGGCGGCTTGGGGTGGCCGCCAGGCGTACTTAGGC
>SFPQ
CTGCTGGTGGTAGGGCGGGTGGTGCTGGCGGCCCCCGCGGGGCTCCCCGCCGCCTCGATGCGGCGGCTTGGGGTGGCCGCCAGGCGTACTTAGGCCCGGGCCGCCACCTGGCTTCGGCCCGCCAGGCATTTTGCCGCCTTTGGGACCACCCGGACCTGGGCCCTGCTTAGGCCCTGGACCCGGGCCCGGGACTGCCGCGGGCGGAGGCGGCGGGCCTCCGGCCTGAGGAGGTGTGGTAGGGACCCCGCTGCTTGGCGGGGTGGGTGGCGGCGCCCCGGGAGGGGCCGAGGTGACTGCAGGCGGCGGGGTCGGAGTCGGGCCTGGCCCGGACCCTGGCGGGGCCCCCGAGGTTGGTGGAGTGGCGGGCGGGGCCGAGCTGGAGGCTGGTGGTGCGCTGCCTACTCCGGGAGCGGGGCCGGGTCCCTGAGCAACGACGGGCTTGGAAGAGTCCTGCGGCGGTGGCGGCGGCTGCTGCTGCTGATGCGGCTGTGGATGCGGCGGCGGCTGATGCGGTGGCGGCTGCTGCGGCGGTGGCTGCTGCGG
>SFPQ
GCGGCTGTGGATGCGGCGGCGGCTGATGCGGTGGCGGCTGCTGCGGCGGTGGCTGCTGCGGTGGTGGCTGTTGCTGCTGTTGGTGTGGAGGCGGTGGCGGGATCGGAGGCTTAGGGCCGCTCTGGCCCGGGCCAGGACCCATGGGGCCGCGATTCTGATTGAGGCCCATGCCGGGCGGCGGAGAACGGAAGTCGTGGAGGCCGCCGCGGCCGCCGCCTCCTCCACGCCTGTGGAAGCCACCACCGCCACCGCCACGACTCCGGAACCGATCCCGAGACATGTCTGTGGTCAAGGGGCGGTCGAGGCAAAAGCGAAGAAGACGCTCAGGAAACGTGGAGGCCACCTTGCTTCTCACAAAATGGCGGATGACACAGGCGGCGCGCCGCCTTTGTCCTCGTCTTATATAGGCCAGCTGGCACGGCCCCGCCTACTCCACGATCGACAGCTCCAATAGCCAATTGCAATTACTATGCTTGATGACACTAAGTTGCGAACCTCTGATCATTCCTATTGGCCCCTGGGTGAGAGGCGGGAGGCATGGGGGGACTGAAGTTTCCAGTTGG
>THRAP3
TTGTAGATATGGGGTCTTCTCAAGTTGCCCAGATTAAAAGAAATGTGTTTCTAAAATGTCCAAAGAGGTTCACATTTGCAAAGGAACTCACTCATTTGTTCTAATGCATTTTCTTACATTAGGTGTAATTGAAAAGTGATCCTCTCTTCAGAGATGTCAAAAACAAACAAATCCAAGTCTGGATCTCGCTCTTCTCGCTCAAGATCTGCATCAAGATCTC
>THRAP3
TGAAAAGTGATCCTCTCTTCAGAGATGTCAAAAACAAACAAATCCAAGTCTGGATCTCGCTCTTCTCGCTCAAGATCTGCATCAAGATCTCGTTCTCGTTCATTTTCGAAGTCTCGGTCCCGAAGCCGATCTCTCTCTCGTTCAAGGAAGCGCAGGCTGAGGTAAGGGGGTGTGACTTTGTATATTGAGATAATCATTGCATCAGTCGATGTGGATGTTTGAAGATCTTTTGTTAGACTTTTCCTGTGAGTGTCAAATGGACTGGGGGGTTGGCTTGAGGTGCAGGGTTGGGCTATAAGATATTCCAGGTCTCTTTAAACTACAAATCCAGATCAGCTTTGACTGCCATGCTGATTGCCTGATTCCTTTCCTCTGCCAGCACATAGTATTTCCCACCCACTTTGGAAGAAAGAACATTTTATTTTTATTTGAGCTGCTTGCTTCAAATCTCTATAGC
>THRAP3
AGAACAGATTTTTCTTGAATAAAAATGCTTGTGTCAAAAATTCAAACATTTGTCTCTTTCCTTTCCATTCCAGTTCTAGGTCTCGTTCCAGATCATATTCTCCAGCTCATAACAGAGAAAGAAACCACCCAAGAGTATATCAGAATCGGGATTTCCGAGGTCACAACAGAGGCTATAGAAGGCCCTATTATTTCCGTGGGCGTAACAGAGGCTTTTATCCAT
>THRAP3
GTATATCAGAATCGGGATTTCCGAGGTCACAACAGAGGCTATAGAAGGCCCTATTATTTCCGTGGGCGTAACAGAGGCTTTTATCCATGGGGCCAATATAACCGAGGAGGCTATGGAAACTACCGCTCAAATTGGCAGAATTACCGGCAAGCATACAGTCCTCGTCGAGGCCGTTCAAGATCCCGGTCCCCAAAGAGAAGGTCCCCTTCACCAAGGTCCAGGAGCCATTCTAGAAACTCTGATAAGTCGTCTTCTGACCGGTCAAGGCGCTCCTCATCCTCCCGTTCTTCCTCCAACCATAGCCGAGTTGAATCTTCTAAGCGCAAGTCTGCAAAGGAGAAAAAGTCCTCTTCTAAGGATAGCCGGCCATCTCAGGCTGCCGGGGATAACCAGGGAGATGAGGCCAAGGAGCAGACATTCTCTGGAGGCACCTCTCAAGATACAAAAGCATCTGAGAGCTCGAAGCCATGGCCAGATGCCACCTACGGCACTGGTTCTGCATCACGGGCCTCAGCAGTTTCTGAGCTGAGTCCTCGGGAGCGAAGCCCAGCTCTCAAAAGCCCCCTCCAGTCTGTGGTGGTGAG
>THRAP3
GTTCTGCATCACGGGCCTCAGCAGTTTCTGAGCTGAGTCCTCGGGAGCGAAGCCCAGCTCTCAAAAGCCCCCTCCAGTCTGTGGTGGTGAGGCGGCGGTCACCCCGTCCTAGCCCCGTGCCAAAACCTAGTCCTCCACTTTCCAGCACATCCCAGATGGGCTCAACTCTGCCGAGTGGTGCCGGGTATCAGTCTGGGACACACCAAGGTCAGTTCGACCATGGTTCTGGGTCCCTGAGTCCATCCAAAAAGAGCCCTGTGGGTAAGAGTCCACCATCCACTGGCTCCACATATGGCTCATCTCAGAAGGAGGAGAGTGCTGCTTCAGGAGGAGCAGCCTATACAAAGAGG
>THRAP3
CTTAATTGGCAAGTTCATAGAACTGTGAATGGCAGTTTTCAGAAATTATTACGAAGTAACCGCCTAGAAAGTCCTTTGGTAATACAGGAATCCATAAGACATGTTTTTTTCAGAGAATCAAAAACCAAAAACGGTAAGGCACTATTTTAGAGCATGCTGTTAAGAAGCCTCTTGTGTCTCTCTCTTGTGTTTTTATAAATAGGTATCTAGAAGAGCAGAAGACAGAGAATGGAAAAGATAAGGAACAGAAACAAACAAATACCGATAAAGAAAAAATAAAAGAGAAAGGGAGCTTCTCTGACACAGGCTTGGGTGATGGAAAAATGAAATCTGATTCTTTTGCTCCCAAAACTGATTCTGAGAAGCCTTTTCGGGGCAGTCAGTCTCCCAAAAGGTATAAGCTCCGAGATGACTTTGAGAAGAAGATGGCTGACTTCCACAAGGAGGAGATGGATGATCAAGATAAGGACAAAGCTAAGGGAAGAAAGGAATCTGAGTTTGATGATGAACCCAAATTTATGTCTAAAGTCATAGGTGCAAACAAAAACCAGGAGGAGGAGAAGTCAGGCAAATGGGAGGGCCTGGTATATGCACCTCCAGGGAAGGAAAAGCAGAGAAAAACAGAGGAGCTGGA
>THRAP3
ACCTCCAGGGAAGGAAAAGCAGAGAAAAACAGAGGAGCTGGAGGAGGAGTCTTTCCCAGAGAGATCCAAAAAGGAAGATCGGGGCAAGAGAAGCGAAGGTGGGCACAGGGGCTTTGTGCCTGAGAAGAATTTCCGAGTGACTGCTTATAAAGCAGTCCAGGAGAAAAGCTCATCACCTCCCCCAAGAAAGACCTCTGAGAGCCGAGACAAGCTGGGAGCGAAAGGAGATTTTCCCACAGGAAAGTCTTCCTTTTCCATTACTCGAGAGGCACAGGTCAATGTCCGGATGGACTCTTTTGATGAGGACCTCGCACGGTGAGATATGCTCCTTCTTGATCCTCAGTGCTTTAGTGGCCTAAGTGGTGTCGCCTAGCCTTTCTCCCTGGGG
>THRAP3
GAGAAGAGAGAGATTTTGTATATACTTTTCCATAGTTACAGTGCACTGAGGGTTACTTTCAACTTCGGTAGGAAGAAAAGAAGTTTATAGATAGATTTAAAACTCTTCAAAAAAGTATTTTTATGGTTTTAATGTTCTTCCTGTGTATTGTGTTCTAATTGGGCCTCCCCATATTTCTTTTTCAGACCCAGTGGCTTATTGGCTCAGGAACGCAAGCTTTGCCGAGATCTAGTCCATAGCAACAAAAAGGAACAGGAGTTTCGTTCCATTTTCCAGCACATACAATCAGCTCAGTCTCAGCGTAGCCCCTCAGA
>THRAP3
TGCCGAGATCTAGTCCATAGCAACAAAAAGGAACAGGAGTTTCGTTCCATTTTCCAGCACATACAATCAGCTCAGTCTCAGCGTAGCCCCTCAGAACTGTTTGCCCAACATATAGTGACCATTGTTCACCATGTTAAAGGTGAGTCCAGACCCTGGCCTGCTTCAGGCTCGTGTTCCACACTTAGAAGAAGGATGAATGATGGGTGGATAAGGAGTTTTGGGGGACCTTGTATCTCATCTAAAGGGCCTTTGAAG
>THRAP3
CTCTTGACCTCGTGATCTGCCCACCTCGGCCTCCGAAAGTGGTGGGATTATAGGCTTGAGCCACCATGCCTGGCCCATAATGTGTTTCTTTTAATCCCAACAGAGCATCACTTTGGGTCCTCAGGAATGACATTACATGAACGCTTTACTAAATACCTAAAGAGAGGAACTGAGCAGGAGGCAGCCAAAAACAAGAAAAGCCCAGAGATACACAGGTAAG
>THRAP3
AATGACATTACATGAACGCTTTACTAAATACCTAAAGAGAGGAACTGAGCAGGAGGCAGCCAAAAACAAGAAAAGCCCAGAGATACACAGGTAAGGACCATGGCCTTATACTGGAGGTTGTAATAAAAGACTTTGTATCAGACATTAAACTCACCTTGTTAAATTCTGCTGCTAATGCACCTTTAATACAAAATTTACAGTAACATCCTTCAGACTCTAAGAGAGCTATAGGCAT
>THRAP3
TTAAACTCACCTTGTTAAATTCTGCTGCTAATGCACCTTTAATACAAAATTTACAGTAACATCCTTCAGACTCTAAGAGAGCTATAGGCATTTATATTTGAGAGTGTACAGGACATGCTTTGGGACAACAGTCTCTCACATTGGGCCTGAGGAAAACAGCTCTCTTGACATAGATTAACTCCTATATTCTTGGAAGCTGGCAAATGTTGCCTGAAATTAC
>THRAP3
AAGAGTAAAAGTAATAGATACATAAGTCATGAAACGTAAGGAAAAATAATGCCTGTGAATCTATTAGCCAACTTAAGAGCTAGAATATTACCAGTATCATATTCACACAATGGAATACTATATCGTTTTGTATTTTCAATTTTAGGAGAATAGACATTTCCCCCAGTACATTCAGAAAACATGGTTTGGCTCATGATGAAATGAAAAGTCCCCGGGAACCTGGCTACAAGGTGAACTGTTGATTTGATCAGTAATTCCAACAAAATGAGTGCGTTGGGCATGAACTTGACAGAAATGTGTTTGTTTAAATTACTCTCTACTTAAGTTTGTGTTTTTCTTTTAAGGATGGGCAT
>THRAP3
TGGGACATCCTGCATCCCTTCCAAGCTTGGGTGAGATGCCTCACATTTCCCAGTGCTTCCTCTGCACCCCTCCATTGGAGTAAAAACCACAGTTTGTGGGATGGTTGAGTTGACAGCTCTGAATCCCAGAAACCTTAATTTTGGCTTATCTTTTGATAGGCTGAGGGAAAATACAAAGATGATCCTGTTGATCTCCGCCTTGATATTGAACGTCGTAAAA
>THRAP3
CCAGAAACCTTAATTTTGGCTTATCTTTTGATAGGCTGAGGGAAAATACAAAGATGATCCTGTTGATCTCCGCCTTGATATTGAACGTCGTAAAAAACATAAGGAGAGAGATCTTAAACGAGGTAAATCGAGAGAATCAGTGGATTCCCGAGACTCCAGTCACTCAAGGGAAAGGTCAGCTGAAAAAACAGAGAAAACTCATAAAGGATCAAAGAAACAGAAGTACGTAAGCCCCTGTTACCCCTTCCAGACTCTTAAGTTTCTTGTCTGTCCCCTTTGGGCTATACACCAGAACTTTCAAATCAGAGGAGTTTAGGGTTAGTAATTATAGCAACCTGTTTCTTCTTTTAATCCATGTAAATGTCAGGTAGGGTCCCTAGTTTGAAAACAATTT
>THRAP3
GGGTGGGTAGGTTGGGGGTGAGCTGGCTTTATAAGGTTACTCATCATCAGTTTCTTCCATCACAGGCATACTTTTGATTGCCCTGTGCTTATCCATGAGGCCCCAGCCAAGCAGTGTCCCTTAGAAAGATGATTGATCACCCTGGCTCTTCTCTTTTCACAGGAAGCATCGGAGAGCAAGAGACAGGTCCAGATCCTCCTCCTCTTCCTCCCAGTCATCTCACTCCTACAAAGCAGAAGAGTACACTGAAGAGACAGAGGAAAGAGAGGAGAGCACCACGGGCTTTGACAAATCAAGACTGGGG
>THRAP3
TCCCAGTCATCTCACTCCTACAAAGCAGAAGAGTACACTGAAGAGACAGAGGAAAGAGAGGAGAGCACCACGGGCTTTGACAAATCAAGACTGGGGACCAAAGACTTTGTGGGTCCAAGTGAAAGAGGAGGTGGCAGAGCTCGAGGAACCTTTGTAAGACCTTCCCCTCTCCCCCTTTCTCTGAGACCCTTGCTCCTACCAGCTTTGATCACGTTTCATCAGAATACCAGTTTTGTTGCCTTTGACATAAGTAATCCAATCCAAAGACCCTGGAATCTTTGGTTCTCCTTCCCACATTTCCTGGCCTTTCCATTTTTTGTTACTTTTCTGTTCATAATCACTTAGCTAGAAAGCCTCTTA
>THRAP3
GCTGCAGACTTGAGATGAGCAGAAAGGGAATGGCTGGAAACCAGCTGACCAGCATATGACTGGAAGACAGCTGTCTATTCCACACCAGAAAAATGTTTGAACAAAAAGCAGGGGGGTTTGTTCCCCATTCCTGGCATGATCCTTTGTTCTTTTTCCCTCATTTATTGCAATAGCAGTTTCGAGCCAGAGGAAGAGGCTGGGGCAGAGGCAACTACTCTGGGAACAATAACAACAACAGCAACAACGATTTTCAAAAAAGAAACCGGGAAGAGGAGTGGGACCCAGAGTACACACCCAAAAGCAAGAAGTATTACTTGGTATGTGTCTGGGGATAACCAGGAAGGGTTAGAGGGCCTTTGACACACAGAGTAGCTGATACCAAGCCTTAATTAGTTTGTCCAAAACTGCGATTAAATGTACGTGCAGGATTATTGCACTGGGGCATGTGT
>THRAP3
TGCGTGCAGAGAAGAGAGCTCTGGCCACATCTTGTTCACTCTGGCACTGATGGCAATTTTCTTTCCCCTCAGCATGATGACCGTGAAGGCGAAGGCAGTGACAAGTGGGTGAGCCGGGGCCGGGGCCGAGGAGCCTTTCCTCGGGGTCGGGGCCGGTTCATGTTCCGGAAATCAAGTACCAGCCCCAAGTGGGCCCATGACAAGTTCAGTGGGGAGGAAGGGGAGATTGA
>THRAP3
CATGACAAGTTCAGTGGGGAGGAAGGGGAGATTGAAGACGACGAGAGTGGGACAGAGAACCGAGAAGAGAAGGACAATATACAGCCCACAACCGAGTAGGGGCCACCCTTGACGGGATTCCTGCCCAGGGGAGAGAGGCGCTGGGAAGATGGCTGGTGAGGAGCTTAACAGAGGAACCTCAAGAAGATTCTGAAAATCCTACCCCCACCCCCCACCAGCCGCACAGATTGTACTACCGCGAGAGGCATCCCTGGCGCTGTCTCCCACTGGACAGAGGAGGCTGGC
>CSF3R
GGAAGGAAGGGAGGGAGGAAGGAAGGGAGGGAGGAAGAAAGGACCAACTCTGAGAAGTTTCCCCCTGACTGCTGGGCCCTGAAAAATAAATAACAGAGACTCAGGTACACCCAAGAGTGTCTATAAACAACAACAAAAACTGCAAACCAAAAACTAGTTTACAATACTGAAGTTATAGGAAACAAGCACAAAAGGCCATTGGGTGGGGCTGGATGGAGCATGATCTGGTCCTTAAAGTATGCAGATCGCCTGGGAGGCCCAGCCTATGGAGATTGGGAGGAGAGGGAGATGCTGGTGACTGGAGATGGTGAG
>CSF3R
ATGATCTGGTCCTTAAAGTATGCAGATCGCCTGGGAGGCCCAGCCTATGGAGATTGGGAGGAGAGGGAGATGCTGGTGACTGGAGATGGTGAGAGCCTGGGCTGGGGTAGTTTTTAGTCATGGGCTTATGGACCCTCCCCTCTTCTCCAGCTAGCTCAGGCCTTTAAGAGGCAGGCCCAAGAAGGGAACCCCAGGAAGCCCTAGAAGCTCCCCAGCGCCTCCATCCCATGGACCCGGATCCCCTGCAGGAGGGGGAAGTTGAGCAGTGGCCCAAAGACACAGTCGTCCTCCTGGCTTGGGGCTGGGGTTACCAGGGTCCCCAAGGGGCTGGCCTGGAACCAGAGGTTCTCATAGGACTTGGGGCTGGGGGTGAGGCCCGCCAAGAGGGGCTGAGTGGAGTCACAGCGGAGATAGTGCCCTGGCCCTGGGCTTGTGGGGCTGCCCAGCAGCTGCCCATAAAGGACCTGATCGCTGGTGCCAGACTGGGATTGGGGCTGGGTGGAAACTGCTCTTGGGTCCCCCTGGAGCACATAGGTCTGGACCAGAGTGGGGAGGCCACAGGTCTCTGAGCTGTTATGGGACTCCCAGGGCACCGGCTTCTTTTCATCCTCCTCCAGCACTGTGAGCTTGGTGATGGGTGGCGTGCCAAGGCCGGGCAGCTGGAAGGCATCCTGCACACAAGGATGTGGGGTGAGAGCACGGCTCATTTCAGATGTCTGCCCCAGCCACTGTCCCTGTCTGGGTCCGGGCAGCTGTGGGGACATTCAACTGTTGTTACTGGTGGAACACAAAGGGTACCACTTGCAAAGCACTAGTATGTTCCTCACACATGCCTGACACATGCCATG
>CSF3R
CACACATGCCTGACACATGCCATGCACCGTTCAGACTCAGCATGGTCAGTTTTTCCATATCACAGGGAGGTGACTGAGGCTTTGAGATGGACAGAGGTGGGATTCAAAGTTGGGTCTGCTTCAGTCCAAAGGGACGAGATGTTGCCGGAAGTGACAGGAAGGCCTGAGTACTTGGCTTCAGAAGGTGTCCCTTCACTGAGCCTGGGCCGACATCCCCATCTCATTTCCCTCTCCCTCCTGGATTCTCACCTCCTCCATGATTGTGGGCACCCAGGAGCCCAGGCTGCTGTGAGCTGGGTCTGGGACACTTGGCCAGAGGGGATTCTTCCTGCTGGAGAAGGGGGCAGGTGGAGGCTGAGTCAGACACACCCTCCGATCTTTCCATTT
>CSF3R
AGAGGTGCAGCTGCCCTTAGTGCAGAGAGAAGAAGCTGGGGGCTGGGACTCTCAGACATGGGCCCCAAAGTTTGGGAAGGCTGGAAGGGACTTAGATGGGCCCATCTGGACCTGAGGTTCCCTGTGGGTGGGGGAAGCAGGATCTCAGGTCTCTCAAAGGGACTCACTTGGGGCTGCAACAGAGCCAGGCAGTTCCACAGAGGCAGGTGAGCAACAGCAGGAGGCCGAACAGGCCCAGGATGATGTGTAGCTCCGACCCCTCTGCAGTGAGGGCAGGGCCGGAAGAAGTTAGAATGCATGTTG
>CSF3R
AGGTGAGCAACAGCAGGAGGCCGAACAGGCCCAGGATGATGTGTAGCTCCGACCCCTCTGCAGTGAGGGCAGGGCCGGAAGAAGTTAGAATGCATGTTGGGAAGGCTGGGTCTCCTCCCTCCGACCAGGGGATTCAAAGTCAGTCCCCAGCTACTCTCAAAATCAGCATCCTTTGGGTGGGGTACCCTCCAAACAGCCATCTCTGCCCAGCCCCCGTCTC
>CSF3R
TTGGGTGGGGTACCCTCCAAACAGCCATCTCTGCCCAGCCCCCGTCTCCCCTTACCTGGGGTCAAGGTCATCAGGGTGAGGACTGTACTGTTGGTGGCCCCAGCCTGGCTGGCAGCCATGAGGTGGATGTGATACAGACTGGCGGGCTCCAGGCCATGGAGGACAAAGCCACGGGAGGAGGCATTCAGGATGGCGGCTGGGAGGGGTGTACGGTCAGCATAGGCCTGGATGGTAAAGCTGCCTCCGTGGCAGCTGAGCACCCCCTTCCAGGCCTTCTGGGGCTGTGGGGGAACTGAGGATAGACTCACAGAAGGACTGGTTCTGAGCGTTGGTCCAGAAGATGGTGTAGTGGGTAAGGGGGCTCTTCCCCAGCTCAGGGGGCTCAGGCACCCACTCCAGCTGTGCCCAGGTCTTGCCAATGTGCTTTAGATGCAGCTCTGGGGCATGGGAGGGAGCTATGGGAAGAGAGAGGTGCGGGGGCTGAAGGGAGTGGGGCAGAGCAAGAGCCCGGTTGGACTTCTTGTGGCTTCCCAGACACTGTGGGGTGGGTGAGAAAAGAGTCCAAGGGGACTCATGCCCAAGCCTCATTTTTCCCAGGGATTTAATCCAGATTCCATCTACTGCTAATAAGTGTCTGAGCCAGGATTTGAACCTGGCTCTGCTTGACTCTAAAGCCTCACTTTCTGATTTCTACCAGGCCTGATTTCATCTGATTTACTCTCT
>CSF3R
ACCAGGCAGAGCCTTGGGAGAGAGAGGAGAGGATTCTGGAAAGGGGCCTGATAGTTGACAAACCCATTTCTTGAGAGTAGGCATAGACATGCTGGGAGGGTCCCATGGTGTCCTGGTACAAGGGAGTCACGATGATCTCATAGAGCTGAAAGGGCCTGATGTTCTCTGTAGAGAGAAAATGGGGTAGGCACTTCTGTTAGGGCCTAACCTGTGCTAATGATCAGGAGCTAGCCTCAGACCTCTAGTGAGGGCTAACCTGGCCTCATGATTCAGGGTTAACCTCCACAATATCTTCTTTAGATCATTTGATGAGAATTAGGGAAGAAAAGTGGAAGAGAGAGCTAGAAGGGTGGCAGAGTCAGGGCTATAGAAAAAGGATCAGGTTAGACTGTAGGAAGAACTTCCTGATTATGAGGA
>CSF3R
GAAAGGCTGGAGAATCCATGTCTCTTGGGCAGTTCAGGTTGTCCCATGCCTATTGTCAGATAAGCACTGCCTCCCTTTGTCCCTGGCCCTGCCCAACTTTCCAGGCCAGCCTCACCCTTCAGCAGAAACCCCGTGGCTCTCCCATTCTGTTCCATCCTCCAGGTCTTGTTGCTATTGCTCGCGCTGGGGGGGCCCAGGCCCCACTCAATCACATAGCCCTGAGGCCATGGATTGGGGGGCTCCCAGCCTACCCAGAGGCTGTGAGGGTCTCGGGCCATGGCATGGAGTCTGGTCAGAGCTGGGCCTGGAGACAGGGTGGGAAATGGTGGAATGAAGGTGAAAAGAATGCAGGCCCTTGAGCCAGAAGCCTGGGTTCAAATCCTGGCTTTGCTATTTACAGGCTGGGTGACCTTTGGTAGGTCAACATCTTAGCCTCAGTTTCCTCATCTGTAAAGTAGAAATGATGATAAAAGTTCCTAACTCATAGGGTCTTAGTGCAGATTAAA
>CSF3R
CCTCGGCCTCCCAAAGTGCTGGGATTACAGGCGTGAGCCACTGCGCCCGGCCAATAGGACTAGATTTAACCCAGGCAGTCTAGCCTTTGAATTGATGCGCTTGACCTCTGTGCTCTTCTGGCTGCCAGCCCCCTTTACCTCTGCTTTCTGAGAAGACCACCGGAGTGGGACGAGAGGTCCCGGCTGAGTTATAGGCCACAAGGGCCACCTCCTGGGCTTCTGAAGGCAGGTGGAAGGTGCAGCTGAGCTCTGTGGTGTTGCAGAGGGGCAGGATGGCCCCAGCCTGGCCTGAGGGTCTCCAAGAAACCACATAACCTTGGATCCGTCCGCTGTCTTCCTCCAGGGGCACTGGCTGTGGGGCACAGGAGGAAAAAGAGAAGGGGATGTGCAGCTCATCTTGAGTCAAGGAGAGCCTCTAGGTGGGGTGGATGGATCATACAAACGGAGCCTCCCCAGGCTGGGGTCCAGGCTTCTCACCCCCCTCCCCTTTTCCCTCTGTTCCCTTGTGCTAGGTTCTAGGAAGGAGGGCA
>CSF3R
AAGCCCCGGTTTGTAGGGATCTGTTTGGACTGCGGGAGGTGTCGAGGTGGAGGGATGGCCTTCAGAGGGAGTCACCTTCCAGAACAGCTGCACTGTCCTGGGGTCCAGCTGCCTCTGCCGCCACCATGTGTCCAGTCTGACAGTGGGGGCTGTGGATGGAACAAGAAGAGGGGGTGCCAGTTGGGGAGGGGCCTGGGGCCTGGACTGGATACTGTTGGCTGCTCCCAGCCTCTCATCACCTCCTTACCCCGTTCGGTAGTTCTCAGCTCCAGGCTGGGGCTCCAGTCGCTCCAGTGGCCAGGCAGGGGCCAGCGGATGCAGCGTATCTGCAGGGTGTAGGCCGTGGCTGGGAGGAGCCCGCAGAGCTCATACTGAAGGGCCTCCAAGGGGAGGGGGCCCACCTGGTGAGGGGTGGACAGGACTCTGAGCCTTGGATCGCTGGGCCATTCTAGGGCCAGCTCGAGCCCGACTTACCCTGCCCCCTGCCCCCACCACCTCAGGCTCTCCAGGTTGCCCTCTGCCTCACCAGTGCCCAGCTGGCTTCTCCACGCTGCGGCTTGTGGCGCAGCTCACACTTCTGATTTATGTGCAGGCCTGGCTGCCATGGCTCCCAGCACAGCTGTAGGCAGCCTGCCTGGGGAGGGGCCGCTTCAGGGCTGGGGTCCATGGTCCGCAGCATGGGGGGCTCCAGTTTCACTGCAAGGAGTGGGGCTGTCAGAAGGTCTCCCTATCCCACCCTAGAGGGCTCTGCCTTAGCTCCCTCTTGTCTCCCTGTCTGTGGTTCACCATCTGTCCACGTTGCCAATGACACGTTTCTGTGGTTCGATCTCTATGTGTCTTTGTTTCTCTCTAGGTCTCTGTTTCCGCTCTTGCCCCAGGGCCTT
>CSF3R
ATGTGTCTCTTTGCCTCTGTGTCTCTTCCTGTCTCTGGGTCTGTGTCCCCATTTCTCTGTCTCCAGCTGCACCTTTCTTTGTCTCTGTCCCTCTTCTGTGCCTCTGTCTCTAGGTCTTCCAGTGTCTTCTTGTCTGTCGCTAGTTCTGTGTTTCCCTCTCCATTCCTCTCAGTGTCTGCCCATTTTGGGGATCCCCTCCCTCCCCTGCATCACCCACCAACATCCATGGGATCAAGACACAGTTGTGGGGACATGCTGGTCCCCAGCGCATTCTCTGCCTGCACCCAGATGCCCATATTCTGGTACAACAGCAGGTGTTTGCGTGGGATGCAGCAGTGGCTCTGCCCGTCCTTGGGCACGCAGTCCAGGATGGAGTCCCCTTGGGTCTGACAGTTGCCCCGGCTCCTGCCAATAGTCCAGGCTTGGGTGCCAAGCAGAGGAAGAAAGC
>CSF3R
TGGGCACGCAGTCCAGGATGGAGTCCCCTTGGGTCTGACAGTTGCCCCGGCTCCTGCCAATAGTCCAGGCTTGGGTGCCAAGCAGAGGAAGAAAGCGAGGCTCCCTTCTCCCTCCCAGAGGCATGCCCAGCATCCTACCCATGCCCTACCCCAGAATCCAAAGGGAGGGGACCAAGGTGGGGGCCCCTCCTCACTTGAAACTCTTCAGAGTGAAGCTGGTGGGTAGGTGGGTCTCAGGTCCTGGCTCCCACTGGCAGATGAGGCTGCTGGTTGTGAGGTTCATGAGGCAGGAGAGGTTGTGGGGTATGGCTGGAGGGTCTGCATGTGGGTGGGAAGAGTGTGAGGGCTTTGGGTGGGACCACTCAGAAAGCTTCCTCTGGGACCAGCTGGCCCTGTTGCCTTGCCCTGGCTTGGTTCCTCTGTT
>CSF3R
GGCCTCCCAAAGTGCTGGGAATACAGGCGTGAGCCAACGTGCCCGGCTGGTAATATTCTTATTAGTATTGGCAGGAGGGTGTTGGAGGCAGAGTAGTTGGATGGCTGGAAGGACTTACAGCCTGCGCGCAGCTCAACCTGGTCCAGGATCTGCAGGCTGTTGCCCCAGTTCAGGCAGCAGGAGAGAAAGGCCTGAGTGTGGTTGAGGTGGGGCAGGGTGATGATAGATTCCTGGGTCCCATCAGACAGACGCTGCTGCCTGCCCCCGGGCTGAAGCTCTGCTCCCAGTCTCCACAGAATCTGTGGCTCCGGGTCCAGATGGCTGCAGTTCTGCTTGATGATGCAGGAGGCTGTGATGGGATCCCCCAGGTGGACGATGGGGGCTGAGACACTGATGTGCCCGCACTCCTCCAGACCTGGGGTGGAAGAGAATGGGCCAGGAACGA
>CSF3R
CCCAATATCTCTCCTTGTAGCTTCCCCTCCCCACTGCACCCTCATCCTTGGCCATACTCACTTCCGGGGAGCAGCAGGATGATCAGGGCAGCCCAAGTCAGGCTGCAGTTTCCCAGCCTTGCCATAGCACCAACTTGATGTTCACCTGTAGGCAGAAGGGTTGTTTAAGACCATGGGCTTTGGAGTCAGAGCTGATCTTAATCCTTGTCTGTCACTGTGCAGCTTTGACTAGGTTGCTTGACTTCTCTGAGCCTTCGTTTCTTTGCAAAATGGAAGTAACAGCAGCCTATACTGCATGGG
>MYCL
AGTCAGGGAAGAGGGAGAGCTGGGTTTCAAGGTTTCCAAGAATGCAAGCCTTTATTGTGTGTGCACCGGCTGCAATGCATTCTGGGATCTACTGTCCAGACTGTCCCACCATAACCAAAATGTGCAAATTACTAAAGGGGAGAGGGAGGTTAAAAAATAAACTTGTGTCTTCGTAAGACAGAACTGTCAGGCTTTTTGGTCAGTTAGTAGCCAGTGAGGT
>MYCL
GAGGGAGGTTAAAAAATAAACTTGTGTCTTCGTAAGACAGAACTGTCAGGCTTTTTGGTCAGTTAGTAGCCAGTGAGGTATGCAATTCTTTTCTGCAACTGCTGCTGCCGGCATCGGAGCTGTCTTTTCTCTGTAGCCATCCTCTTCTCAGCCCCCACCAGGGCTTGCAAGTATTCCAAGGCCTTGCTTAGGATCACTACTTTGGGGGCCTTGGAGCAGCTGGCCAGGGTGGGCACCTGGTCCCTCAGCGCCAAGAATCGCGAACGCAGGTCATTCCGCCTCTTGCGCTCCAGGAAGTTGTGATTCTTCCTCTTGGTCACATCCTCAGTATCAGAACTGACAGGTTTGGGGTGGCAGGACTGGGCAGCCTCACTTTCTACAGGTGGGGGACTCACAATCTCTTCATCCTCCTCATCTTCCTTTTCCCCTGCAGCATCTCTCTCCAGAACCTCTTCTTGGGGACCCCTCTCTGAAGCCTCTTCTTGGGAGCAGCTTTCTGGAGGAAAACGGGCAGCATAGTTGTGCTGTTGCTGATGGATGGAGATGTGGAAATGCT
>MYCL
ACCCCTCTCTGAAGCCTCTTCTTGGGAGCAGCTTTCTGGAGGAAAACGGGCAGCATAGTTGTGCTGTTGCTGATGGATGGAGATGTGGAAATGCTTCATGCAGGGATCCAGGGGGTCTGCTCGCACCGTGATGGTGACCGGCTTCCGAATACCCAGAGACTGCCTCTTCTCTACTGTCACAACATCAATTTCTTCATTCTCTGTCCGAGAAAAGAGATCAAGAGAAGAAACACATCCCATGAGAAACACAAACATAGACCCTACAGCTTTAGCTGTCTACGCTGGTGCTTGGGAAGGT
>MYCL
TCCCTTACAGTCCAACCCCAGTATTGTCCTCTCTAAGCGCCAACCCTCACCTCAAATCCCTTGTCCCCTGGGGCTCCAATAATCATCAAAGGGAGGCTGGCTCCCACGCCACTTTTCCAAACTGTTTACCAACACACCCACGTGCCAGACAGACACGGTTGGGGACTACACGGGCAGCTTCAGCCAAAGAGAGGCGGAGATGGCCCAAGAGCTTGAGAAGAGCCAATGCCTGACCTCAGGCAGGGGCAGAGCTTTGGCCACCCATGGGGTGGCCCCCTCTTGGATGGCTCGGGGAGGTCCTTACCCGAGTCGCTTGGGCTCTCGGACCCGGAGCAGGCCTGGGTCTTGGGTTCGCCCAGCGGACAGGGGGCGGCGGGCGCCGGGTTGCCGGCTTCGAGGCTGGGAGTGCAGTCCGGGGCGGCGGACGCCTTGGGCGGGTTCCCCCGGGGCGCGCCAGGAGCGAGCCGGTCGCTCACAGCTCTCTCCAGCCGTTCCCGGGCCGAGAAGCCGCTCCACATGCAGTCACGGCGTATGATGGAGGCGTAGTTCCTGCCCCAGCCTTTCGAGTGGCCCCGGGATTCCGCTTCGTCTCCGGTGCACCCTCCGGGCCACGGCTCCGGGGGACCAATCCCGGGGGCCGGGTCCCCTGCGCCGGGACCCAAGCCCCAGGGCGGCGACGTGGGGGGCGATGGCACCAGCTCGAATTTCTTCCAGATGTCCTCGCTGGGCGCCGTGGAGCGGTAGAAATCCTCCCCGCAGTCATAGTCGTAGAAATAGTGCTGGTACGAGTCGT
>MYCL
CTCGAATTTCTTCCAGATGTCCTCGCTGGGCGCCGTGGAGCGGTAGAAATCCTCCCCGCAGTCATAGTCGTAGAAATAGTGCTGGTACGAGTCGTAGTCCATGTCCGCTCCCTGCGGGAGGGAAGGGGGGACGTGCTGACCGGGTGCCGGCCGGGCGAAGGAGGTGTCCCCGGGTCCCTCGGCACAGTCGGCTGCCGGGCTCTCGTTCCTCCCCAACCCC
>MYCL
GCAGCCAGCCCGCACCGCGGGACCCGCGCCCGTGCCCTGGCCACCCGCAGCCTCACCTCGCTCCAGCCGCCCGCCACCTGGAGCGGACCGGCTCCCCGCCGGCTCGGGGCAGCCCGGCAGCCAGCACACACGCACATGCGCGCCGCCGAGAGCGCGGCCCGCACTCACAAGCGCGCCCCCCCCGCGCGCGCGCCCTCCCTCGCTCGCGCACGGCGGCCCGGACGCTCTCGGGATCGGCGCGGGAGCGCGAGCTGCAGGCGCATTGTTTCCTGACTGCCTTATATCTCGTCGCGCGCCCGGGACCCAGGGACTGGGGGGCGGGCCCTATGGGACAAAC
>MPL
GGGCCCAGCTTCCTGAAGGGAGGATGGGCTAAGGCAGGCACACAGTGGCGGAGAAGATGCCCTCCTGGGCCCTCTTCATGGTCACCTCCTGCCTCCTCCTGGCCCCTCAAAACCTGGCCCAAGTCAGCAGCCAAGGTGAGGTGCACAGAGGGTGGAGATCACCTATGCCCAGGAAGAGGGAGCCCTGGGAGGTGATGCAGGGCCCCGGGAGGGGAGGTAGAGTAAGAGGCTCTCCTGCTGGTCCCCTCCCCTTCCACATAAACATGCCTGGGAGGACCCAGGGCCAACTCACCAGCTGTTCCTTAGATGTCTCCTTGCTGGCATCAGACTCAGAGCCCCTGAAGTGTTTCTCCCGAACATTTGAGGACCTCACTTGCTTCTGGGATGAGGAAGAGGCAGCGCCCAGTGGGACATACCAGCTGCTGTATGCCTACCCGCGGTAGGTGCTGGACTGTGCCCCACTCCCCATGTATCTGTCCCTGCACTTAGCTGAGTCCCACTCCAGCAGCTTTCCTGCCTGTCCGAGGACCACTCTGAATACAAGCCCTAAGTACCTACTTTTTGAACAGATGTGCTTTGGATGTATGTGGGCCCCAGCTCCAGCCCTACATAACCCCTAATCCCACCTATCCCAGG
>MPL
GTAGGAGGGACCTCTTCTATGCCAACAGGGAGAAGCCCCGTGCTTGCCCCCTGAGTTCCCAGAGCATGCCCCACTTTGGAACCCGATACGTGTGCCAGTTTCCAGACCAGGAGGAAGTGCGTCTCTTCTTTCCGCTGCACCTCTGGGTGAAGAATGTGTTCCTAAACCAGACTCGGACTCAGCGAGTCCTCTTTGTGGACAGTGTAGGTAAGAGCCATCCTCCTGTCACCCTGCCCCCTCCACTTGCTGCCCCCAGTCCAGCTCCCGGAATCAGACTTGCCTGTGCCCTT
>MPL
TGCCGGCTCCCCCCAGTATCATCAAGGCCATGGGTGGGAGCCAGCCAGGGGAACTTCAGATCAGCTGGGAGGAGCCAGCTCCAGAAATCAGTGATTTCCTGAGGTACGAACTCCGCTATGGCCCCAGAGATCCCAAGAACTCCACTGGTCCCACGGTCATACAGCTGATTGCCACAGAAACCTGCTGCCCTGCTCTGCAGAGGCCTCACTCAGCCTCTGCTCTGGACCAGTCTCCATGTGCTCAGCCCACAATGCCCTGGCAAGATGGACCAAAGCAGACCTCCCCAAGTAGAGAAGTATGCTGACCTTCTTCTGCCCCACCTCTTATCTCCTACCTTCAATCTTGCCCCAGGAAAGGACAGACCATACTTTGGGGATTCCAGACCTAGGTTCGTCC
>MPL
AGGGTTGGAGGCTCTCTCAGCTGACAGGCAGACCTAGATTGTGAAGCTGGGATTTTCCTCCCAAGGCTTCAGCTCTGACAGCAGAGGGTGGAAGCTGCCTCATCTCAGGACTCCAGCCTGGCAACTCCTACTGGCTGCAGCTGCGCAGCGAACCTGATGGGATCTCCCTCGGTGGCTCCTGGGGATCCTGGTCCCTCCCTGTGACTGTGGACCTGCCTGGAGATGCAGGTGAGTCAACAAAGGAATAGGGAGATGGGGAGGAGATAAAAGAATATCTCTAGGGAAGCCTGGGCTAGATCTGAAGCTCTGGGAACCATGGTCCTTCCTGATGATCTCGAACTTGCCACTGGACAGGAACTATGTTCAGGGAAAGAAGAGAGAATAGGAGTCAATGTTCTAAGTTATATGTGTAGAAATTATCTGAAATCTGAACA
>MPL
AGGAACTATGTTCAGGGAAAGAAGAGAGAATAGGAGTCAATGTTCTAAGTTATATGTGTAGAAATTATCTGAAATCTGAACACCCTATACAGTAGGGGCACACGGGCCCTGATGGGACTTACTTCTTTGACTTTAGTGGCACTTGGACTGCAATGCTTTACCTTGGACCTGAAGAATGTTACCTGTCAATGGCAGCAACAGGACCATGCTAGCTCCCAAGGCTTCTTCTACCACAGCAGGGCACGGTGCTGCCCCAGAGACAGGTGAGAGCTGAACTGCTGATTGAGGTTGGTGTCATGGGAGTGAGCCACAATCTTGCAGAAAAAAAGAAGAGAGTGTTCTTGGTCCTCTTCACTCTCCTTCCTTTGTCTCCAAACCATACAGCTTTCAA
>MPL
GGGATTAGTCTCTGGGGCAGGCCTGATTCAATGACTCTGTGGGGCTGGGTCTTAGGTACCCCATCTGGGAGAACTGCGAAGAGGAAGAGAAAACAAATCCAGGACTACAGACCCCACAGTTCTCTCGCTGCCACTTCAAGTCACGAAATGACAGCATTATTCACATCCTTGTGGAGGTGACCACAGCCCCGGGTACTGTTCACAGCTACCTGGGCTCCCCTTTCTGGATCCACCAGGCTGGTAAGAACTTTCTTCCTCATTCTTCCCACATAGTTCCCACCCCCACTGAATCTGACCCTGTGCCCAGGATCCCCAACTCTGACCCT
>MPL
AAGGACTTAAGCTGCTCCCTGCTGACATCCCTGTAGTGCGCCTCCCCACCCCAAACTTGCACTGGAGGGAGATCTCCAGTGGGCATCTGGAATTGGAGTGGCAGCACCCATCGTCCTGGGCAGCCCAAGAGACCTGTTATCAACTCCGATACACAGGAGAAGGCCATCAGGACTGGAAGGTATGGTCAAGCAACAAATGCCCACAGACCTCACTACGCAGGGGATCCCTGGGGTTGGCCATGCCTGTTAGCAGGAGTGAAAGTGTCTATGTATCCAGTCTCTGCTAGTATATCTATGTTT
>MPL
TAGGGCGCTCTATCCTGTTGCTGGGAAGCGTGTTTTCTGCCGGTGGGGCTCTTTGTGGGAATCTCCGACCGCCTGGGGATTCGGAGCTGCAGGATTTGGGTCAAACAGACGCTGGGCTATCGAAGCCCCGACGCCGGGCCACCGCACGCTTCTTTGCTCAGGTGCTGGAGCCGCCTCTCGGGGCCCGAGGAGGGACCCTGGAGCTGCGCCCGCGATCTCGCTACCGTTTACAGCTGCGCGCCAGGCTCAACGGCCCCACCTACCAAGGTCCCTGGAGCTCGTGGTCGGACCCAACTAGGGTGGAGACCGCCACCGAGACCGGTGAGGCAAGCCCCGGCCGCACCAAAGCCGCACAGCGCCTGCGCCAGGGACTGGGCGCCGGG
>MPL
CAGAGTAGGGGCTGGCTGGATGAGGGCGGGGCTCCGGCCCGGGTGGGCCGAAGTCTGACCCTTTTTGTCTCCTAGCCTGGATCTCCTTGGTGACCGCTCTGCATCTAGTGCTGGGCCTCAGCGCCGTCCTGGGCCTGCTGCTGCTGAGGTGGCAGTTTCCTGCACACTACAGGTACCGCCCCCGCCAGGCAGGAGACTGGCGGTGGACCAGGTGGAGCCGAAGGCCTGTAAACAGGCATTCTTGGTTCGCTCTGTGACCCCAGATCTCCGTCCACCGCCCGTGCGCACCTACGGCTTCGCCACTTCCTGCACGTCACCTCTG
>MPL
ACTCCCCGGCCTCACTGCTCCCCCACCCCAACTGCTGTCCTCCTCCCTGCCAATCCACTGCCATGGCTCAGTCTGCTTCTCTTCCTTCTCCCCCAGGAGACTGAGGCATGCCCTGTGGCCCTCACTTCCAGACCTGCACCGGGTCCTAGGCCAGTACCTTAGGGACACTGCAGCCCTGAGCCCGGTGAGTGTGCTTCCCTCCCCTGTGCCCACCACCAACCCTGCCTGGTACTGGATCCTTGCCCCAACAATACAACTTGTTCAAGGTCCTTGCCCTACCAGTGTGCCATCCCCAGGCACTACCCCAGCACTACCCCAGCCCTTCTCCTTCCTGTACAGTCCAGCCCCTCCTCCCACAGGATCTGCTTTAATCCAGCGCCTCTCCTCATCTCTC
>MPL
CCAGCACTACCCCAGCCCTTCTCCTTCCTGTACAGTCCAGCCCCTCCTCCCACAGGATCTGCTTTAATCCAGCGCCTCTCCTCATCTCTCCCAGCCCAAGGCCACAGTCTCAGATACCTGTGAAGAAGTGGAACCCAGCCTCCTTGAAATCCTCCCCAAGTCCTCAGAGAGGACTCCTTTGCCCCTGTGTTCCTCCCAGGCCCAGATGGACTACCGAAGATTGCAGCCTTCTTGCCTGGGGACCATGCCCCTGTCTGTGTGCCCACCCATGGCTGAGTCAGGGTCCTGCTGTACCACCCACATTGCCAACCATTCCTACCTACCACTAAGCTATTGGCAGCAGCCTTGAGGACAGGCTCCTCACTCCCAGTTCCCTGGACAGAGCTAAACTCTCGAGACTTCTCTGTGAACTTCCCTACCCTACCCCCACAACACAAGCACCCCAGACCTCACCTCCATCCCCCTCTGT
>MUTYH
AATCACTTGAGGCCAGAATCACCTGAGTTCGAAACCAGTCTGAGCAACATAGCGAGACCCCCATCTCAAAAAAATACAACATAAAATAACTACAAAAATAAGCACTTTACTAACAACAGGATTCTCAGGGAATGGGGGCTTTCAGAGGTGTCACTGGGCTGCACTGTTGAGGCTGTGTGCATCAGTGGAGATGTGAGACCGAAAGAAATTATCCAGGACTTGCTGGCCCATGCGGGGCTTTTTCCGACTGCACGGAGAGGACACCTGGGACCTTTTGGAACCCTGTGAAAAAATGGAAGGAGGGAGGCCTTGTAGTTGGGGGAGGGGGAGCAGAGAATCCTCTCCTTGTCCTCTCTCCCTTTCCCCGACTCTACTGATCTAGCTAGGCTTAGCCTGGAATGCTGTAGAGCTTTCATCCTGCCTCAAGTATCTGCCCCATCAATCAACCCTCCAAAAGGCTGCCTGAGGGAATCGAATTGTCCTAAAAATGCAAATCTGACTCCTCTCTCCTCCACCTAAAATGAGTCAGCAGCCTAGGG
>MUTYH
CTGCACTCTAGCTTGGGTGACAGTGAGACTGTCTCAAAAAAAAAAAAAAAAAAAAAAAAGAACTGATGGCTCCACAATTCATATCCCACAAAACTCAGTACAGGCATTTCACACACCTGTGACACTGGAGAGTCCTCATCATTTTTTTCCTTTCCCTCTACCCTGCACCCCACAATGGAAGGTCTCCAGGTCAAGAACTATTCCTCCCTCCAGTGAAGCCTGGAGTGGAGAATGTTCACCCAGACATTCGTTAGTTAACTGACTAAAAACCTATGGACTCAGGCCTGGGGAGACACGGTTGGGAGAGGCCTAGGAGACTTACCATACAGGTCCCTGGCTGTTGGCCCTGATACACACGGAAAACCTAGACAAGAAGACAGGGAGGTGAGGGCTGGCACTTTTTGCAAAAGAGATAAACCGGTGTTCTGCCCTTAACTTCATGTCCCAGTACTTTTGTTTAAAATATGCTTTTTTGGCCAGGCATGGTGGCTCACGCCTATAATCCCAGCATTTT
>MUTYH
AACAGAGCGATTCTCCGTCTCAAAAAAAAATGCTTTTTTTCCTGTTTACACAGTAATATATTCATGTAGAACATGTAGGAAACACAAGGAAGTACAACAAAGACAACAAAGGTAGTGCCTTTTTCATGGCGGTGGAAACAGCTGCGGTGTGAAATTCCTCCTGCGTCAGCCAGCGAGCACCTGGTGGTACGGTGGTCACTGGGGTCTGCCCTTCCAAGGCCAGCCCATATACTTGATATGTCAGCTTGATGTGAGAGAAGGTGTGGACAACCTGGAGGAAGGGTCAAGGGGTTCAAATAGGCCTGTGGATATAGCCTCAAAAGCCAACATCCTTGGCTATTCCGCTGCTCACTTACCTCCCCAAGGTGCCGGAGGTGCGTGGCTGGGAGGGGCCCAGCCCAACGCTGTAGTTCCTGCAGCAGGGCCTTGCGCTGAAGCTGCTCTGAGGGCTCCCAGGTCACGGACGGGAACTCCCACAGTCCTGCCAGCAGACCTGAGAGGGAGGGCAGCCAGGCAGGGGTCAGGCCTCAGCTGCCGATTCCCTCCATTCTCTCTTGTTACTCATGCCACTGCCCTCCACGCCCAGTATCCAGGTACCTGAGTTGGGCCTCTGCACCAGCAGAATTTGGGCCCCAAGGGCCCCAGGCTGTTCCAGAACACAGGTGGCAGAGCTCTCCTCCCTGGGGGGCTTGCGGCTGGCCTTTCTGGGGAAGTTGACCACTCCCAGGGTCTGGTCCCAGGGCTCCGAGGGAGGCAGGCACAGGTGGCACTGTCCAGTGTTGGGAGCTGGGAACGGAGATCCCCGAACCCTACTCA
>MUTYH
AAGAACTGGAATGGGGCTTCTGACTGGGCCAGGAAGGGTTGGGGTGGGGGCTAGGTTTGGTGCTCACCACACTCCTCCACGTCAGGACTGCCCGACAGGCTCCCTGAGGCTAAGAGCTGTTCCTGCTCCACCTGAGAGGCACAGGGTTGAGTGTCATAGGGCAGAGTCACTCCTTAGGACTTCTCACTGCCCCTTCCCCAGTAGGCTTACTCTCTGGCGTGCCCGGCACAGGCTCTCCACAGGGCACTGGCTGCACAGTGGGCGCTGTGGGGTACACACTGTGGCCCCTAGCTCCATGGCTGCTTGGTTGAAATCTCCTGGCCGGGCTGGGTCCACCAGCTGCTGGGCTAGACCCCTAAAAGAAGGGAACACTGCTGTGAAGCAGAGCTCCTTTGCAGACACCCCTGAAGCACCCTTGTTACCCCAACATCCTACCAGAGCTGCTGGGAAACAAGGGTGCTGCTGGGATCAGCACCAATGGCTCGGACACGGCACAGCACCCGTGCTACGTTGCCATCCACCACACCGGTTGCCTGGCACAGAGGGGCCAAAGAGTTAGCCTGGGCTGGGAGGAAGGAGGCTGGGCACGCACAAAGTGGGGGTGGGCTGTGAGATCACCTGGCCAAAGGCGATAGAGGCAATGGCCCCAGCTGTGTAGCGCCCCACGCCAGGCAGGAGCTGCTGCAGGGTCTCTGCTGTACGTGGCATGTGGCCCCCTAGCTCCTCTACCACCTGATTGGAGTGCAAGACTCAAGATTATAAGACACCCAAGACTCCTGGGTTCCTACCCTCCTGCCATCCCCTTACCTTCCGAGCTCCCTCCTGCAGCCGCCGGCCACGAGAATAGTAGCCCAGGCCAGCCCAG
>MUTYH
AAGACTCCTGGGTTCCTACCCTCCTGCCATCCCCTTACCTTCCGAGCTCCCTCCTGCAGCCGCCGGCCACGAGAATAGTAGCCCAGGCCAGCCCAGAGTTGATTCACCTCCTGTGGGTAGGATCAGAGGTCAAAGAGATCACCCGTCAGTCCCTCTATTGTTCCTATTTCCCCTACCCTAGGGTGGCTCTCACCTCCAGGGAAGCACTGGCCAGGTCCTGCAGTGTAGGCCACTTCTATAGCCACAGGCAGGCAGAAAGAGACAAGGTCAAGGGTGAAGGTGGTAGAGGAAGCCTTCTCTACACCCACCCCAAAGTAGAGGCTCTCATCTGGGGTCTGACCCATGACCCTTCCCTTCCTCCCCTGGAGTCACCTGCATCCATCCGGTATAGTAGTTGATCACAGTGGCAACCTGGGTCTGCTGCAGCATGACCTCTGAGACCCACACTGGGGGAAAGGGGTTGGCATGAGGACACTGCTGACCTGCCCCTACCTGGCCCACAGCCCCCAGACCCAAGGGCCTCGAGGCAAAGTGGCCCTGCTCTCAGGAGATGTACTGACCAGCATATGCCCGCCTGTCCAGGTCCATCTCATCTTCTGCCTGTCAATGCAACCCCAGATGAGGAGTTAGGGTGGAGGGGGCTGGGTGCCTGCCTCCCACCCACTGTCCCTGCTCCTCGCCTGCCTACCC
>MUTYH
TCTGCCTGTCAATGCAACCCCAGATGAGGAGTTAGGGTGGAGGGGGCTGGGTGCCTGCCTCCCACCCACTGTCCCTGCTCCTCGCCTGCCTACCCGTCTTCTCCATGGTAGGTCCCGTTTCTCTTGGTCGTACCAGCTTAGCAGGCTCCCTCGGAAGGCTGTGACTTCAGCTACGTCTCTGAATAGATGGTATGAGGAGACAGAGGCCTGCAATACCACCTCTTCCGGCTGCCTGGCCAGGCCTGCTGGGGCCCCAGGACACTCAG
>MUTYH
GATGGTATGAGGAGACAGAGGCCTGCAATACCACCTCTTCCGGCTGCCTGGCCAGGCCTGCTGGGGCCCCAGGACACTCAGCAATCATCCCTGCACAGGCTGTGCATCAGGGTCTTGGGACACAGCAGCCTGTGGCAGTATGCTCCCACTTAGGGCTTCCCCCAACTAACCCCCTTAAGCTTTGGAGCTGGAGTCAGACCAGAGTTATGTAATTGTGTGTAGCTGTGGCTAAGTTTCTGGCCTTAATTTTCTCAGGGTGGTACTACTGGCTTGTCTCTGAGCCATAATGAAAACCTAATAGTTTT
>MUTYH
TCGGCCTCCCAAAGTGCTGGGATTACAGGTGTGAGCCACCGCACCTGGCCCTTAGTAAGTCTCTTAATGTCTTGATACGTATCACAATCCCTTCCCAGCCTGAATCTGCCTTTCATGGCCAATGAGCCTTGGGCCACAACCTAGTTCCTTACCATCACAGGCAGAAGGCTTGGCCTGACTGTTGTTCTTAGCATGCTTCTGCCTCCCTTCCTGGCTGGCTGCCTGCTTCCTGTGACCACTTCCCACGGCTGCTCGTGGCTTCCTCATGATGGCCTGAAACAAAAAGACCCAGCCAAAGCAGTCAGTCACAATGAGGCCAAATTTTGAGGCCTTCCAAG
>MUTYH
AGACCCAAAGCATTCTAAGTGAGTGCAAAGGCCCCAAGGAGGGTGCCTGGTATGTCTGTGGTACAGTAAGTAGGTCAATGTGGTTAGAATGGAATGAGATGGGACTGAGTGGTAGAAGAGGTCAGAGAAGTAAACCAGATGAGGTGGGGAGAGGAGGGTCACAAAGTACCTTATAGGCCATTGGAGGGATTTGGCTGCCACACCCTTGCTCTTAGAAGGCAGTCCTCTTACTACAGCCTTGCAGGTCCAGTGATCCGGGCACCATCCGCCTCATCCCCTCACTATGCTCTAGCCAAGGTTGACTGAATTTAGTTGCTTAAACACCTCAAGTGTGTCTGCCCACCTTGGGGCCTCACACAATCCATTTCCTCTGTTTGGACTCTTTTATGCTTTTACCTAACACCTTATCATTTTTCAAGTCTTGACTGAAATGTCCAAATCAGGTCCCCTC
>TAL1
CCAGCCAGCTTGGGAGGGGCTAAAGGCAAGGCAGAGACTGCTGGATGCCTCAGATGAGAGCTGACAACCCCAGGTCTTAGGAAAGACAGGGATCCCAAACTCCAGGCCAAAAGCAGTGACAACTCCAGCCTCTTACTTGGGAAGGATTTGGGACTGAGGGAAGAGGGAAGACCGTGCCGTCTTCACAAAAAGTACCTACCACTTTGCTCCATTTTTCTGATCTCCTACTGGTACAGGAAACAGAAAAGCCAGCCCCAGGGTCAGTAAAGGCTTCCCAAAGTTCAGACATCCAGGAAAGTTCAAGTCCACCGCCTTGCTTCAGAGCCGCCCAATTCTCACCCCACCTGCCCTGAAGCCCACCATCCCAGCAGCCTAAGAACGCCCTCCTGGCTGATCCTGGTGGCCCAGACCCATCACCGAGGGCCGGCTCCATCGGCGGCAGGCAGCATGGCAGGATGGAGGCTGCGGGCCGTGTGTTTGGGCGCGGGCTCCTCCGTGTAGCTGTCCGGGCTGGCTGCCCCATCCAGGGAGCTGCCGCAGCTGGAGTTGGGGGAAAGCACGTCTTGCAGGAGGTCATCTGGGGGCGCGCCGCCCCCTCCCCCACCTCCACCCCCACCAGCCCCCACCACAGGGTCCTTGCCAGTCTTGGCCCGCTGGGTGCCCTCCTCCTCCTGGTCATTGAGCAGCTTGGCCAAGAAGTTGATATACTTCATGGCCAGGCGGAGGATCTCATTCTTGCTGAGCTTCTTGTCCGGGGGATGTGTGGGGATCAGCTTGCGGAGCTCGGCAAAGGCCCCGTTCACATTCTGCTGCCGCCATCGCTCCCGGCTGTTGGTGAAGATACGCCGCACAACTTTGGTGTGGGGACCTGGAGATTAGGAGGACAAGAGTTAGGAGAATGGGCTTGAGATTCCTTCCCCAAAGGCATCTCCATACATTGGGAAACTTGGGAAGCCTAGAATGCCTACTTTCCTTTTACTTAGAAAACATCCACCCTTCAAATTCAAGTTCCTGTGCTTCCTCATCTATGGGAACTTCCTCAACCCCTCCA
>TAL1
AGCTGCAGGGTGAAGGGCTTCGGCAGTTTGGGTTTGGAAAGTGGCCCGCCCATCTTTGTGAGATACCTACGGAGTAGTCCCAGATGTTCCCTCCTCCAGAGGGCTCTAACCAGCGTGAGGGGCAGGTACAACGGTGGGGTGGGGCAGACTCACCATCAGTAATCTCCATCTCATAGGGGGAAGGTCTCCTCTTCACTCGATTGTTGGTGGTGAACATAGGGAAGGCATCCGGCTCCCCAAAGAACCCGCTGTGGGAGGGAACGGGCAGATCACAAGATCCCATGTTGAGGGGAGGGGAGAAAGAGCTTCCTTAGGGATCCTCCCCACAT
>TAL1
CTGCCCACCCGCCCAGCCCCTGGCCCCTGGCCCCTGGCCCCTGACCTGCCGAGAGAGGCCAGCGGCTGGCTGAGGCTGTAGAGCAGCGCGCGGCCGGGGGCGGCGGGGGCAGCCAGCGCGGGAGGACTCAGCTGCACCATGCGGCCGTCGCCGGGCAGCTCCGCTGTAACCGAGGCGGGCGCGGGGGCCGGGGCGGGCCCGGGAGGTCTGCACAGCTCGGTGGTGGGCACCCGATGGCGCGCTTCGGCCGTCGCCGCGTCGCGGCCCTTTAAGTCTCTCGCGGCGCCGCCCCCACCGGCAGGGCCGCCCCCCGGGCCTCCGCGCGCGCCCAGTTCGATGACTGGGGGCTCCGCTGCGGCCGCGCGGCTCGTCTCCTTGGCGACGCCGTTCAGCAGGACCAGGTGCGGGGGGGCCATGCTGGCCTCGGCCGCGTCCCGTCCCTCTAGCTGGGGGTCACTGCGAGCCGCCTCGCTCGGCGGCCGCTCGGTCATCCTGTGGGCAGACAGACAGACAAGCGGATGCCCGCTCTGACGACCGCCCCTGACCCACCGACGTGGGCTGGGGTAAAGGGGAGAAGGGCAGAGAGAGGAACTCACGCACCGAGACGTGAGAAGAGGCAGACAAAGTTAGCGCCACGTGGGGCTAGGGCGGGAGGC
>STIL
TATCACCAGCCAGCCATCTCACAGAAGTCACTCTTCCCAATTGGCTGCTACCAAGAAACAGTGACTCCAGAATGATCAGGAGCCTTGTGGTAGGCTCCTGTTTTCCCTAAGTATCTTCAGGAGACACCCTGTCCCTGTATTAAAAGGGCAGGGAGTTAAAAGGTTAAAATAATTTTGGTAACTGTCTGAGACGTTTTACATCTAAGAAGGTGCCTACTGAATTCATGCTATTCATCTGCTTTAGCGTTTCAGAAGGTTGCAAACTTTCAGGAAAAATTGTAATGTCCCCTTCATTTTCTTTCTCAGGATGTTGAGTGAACTCTGCTTTCCCGGTTCGAAGGTTCACTGCAGGACTTGGTTTAAGGTTCTTTACTAAGAAAGCTGGCTTTTCAGTCAACTGCTGTTTTGCTTTTGTCTGCAAAACTTCATTTGTAATATTTCTCAATACTGGCGTATCTGCGTTGGTCCCCACAGATTCACAGTTAGAACAATTAATTATTTCATGGTCATTCTTAGAAGGCTCTTTCTGACCACCAAGCTGTTCAGGTATGGACCTAAGGTTCTGATTCAATAAATATTCACTCTTGCTATCTGCATTGTCGGGAGGTTCCTCTTCATCTTCACTATTGTCACTGCTTTGTAGGAGTCCATATCTCTTCATATATTTTTTGGTTGCAAATGACATGTTGTTTGGTGAAATTAAACTAAGCCCCACTGTGCTTCTGTCTGTATTAATATGGAGAAGGCTGAATGGGTCACAATTATTTTGGTTCGATCGAGTGACAGACAGTTGTGACAGCTGATTTTCATTTAAATATTTCAGAGCTATAGCATTTGCCTCCATGCTCAAATCCACACCATTGGGGCTTAAGCCGCTCATGCCAACATTAGCAAATGACATGCAGTTTAATCCAGAGATCACTGCTTCTGGGCTGATGCATGCCAACACACTGAAAGACACAAAGTAGTAAGCCATCATTTACCATATTCTAAGTAATACATAGTTCTCAATGTGTTCCATTCTATACAAGCAACAAAAGATCTTCAGCTT
>STIL
TTTTTAAAAAATAAAATTTATTCACTCTTTAAAACAAAATTTTAAAAGTTACCTGGCGTGATCCACGTTATGTGCATTTTTCTTCACTTTAGTGGGAGAATCAATTTTTACTCCAAGGCTTCTTAGTTGCTTAAGAGTTGCATTAAGGACACAATCTTTGTCCACCAGTCTTGAATGATGTGTTTTTTTCTTTGTATGGTAAACGTTTTGGGTTCTGGTGCATTCATGACTGATAATTACTGCTTTGGTAGACGGCTGCTCAGTTTCCTTGGAGGAACTATTTAATAGGTGGTTTACTTGACCCTGACAAAAAGAAAAAAAATTTTTTTGAAAAATCACTATTAACAATGTTAGGGCTGGGTGTGGTGGTTC
>STIL
CTCAAAAAGATGAAATGCTCTACATTTTCTTACCAATAAATCCTGGTAAATTTTCTGGTTATCTGATGGTTGATGAAGCAAGGGTTGCATTACATGCTCAATTTTTGGTTCCTCTGATGTTTCAGAATTGTTACTGGCACCCCCTGTTGGTCCAGTCTGTAAACACATGCTTACACTTTCTGCCAGCTGGCCACTTGGAAAGAACACAGGTACATCAGGTTCTTTTCTCACAACTAGAGAAGAGCTGCTGGGAAGGATATATAATGTGTTAGTCATTGAGGTACCTTTAACATATAATTGAAATGTAGTAACTTTAGAAAAAAGGGTTAAGA
>STIL
AAAAAAATTTTTTTTGAAAGTAGGATGAAAGACTAAATCAAAGAGACCTTACTTGGATACAGAAAGTGGCTGGTTAAATTCTTCTTCCACAGCAATGTTGCTCTCTTCAAAACTGGGAATATCAACTGCTTTTAATGAAGATGCACTACCTGGAAGACTTGTGACTTCATTATTAATATCGACAGAAAAATTCATGTCCTCACTGGAAATTTTGGTATCATCTTGCTTCATTTGAGAGTCAGGCTCTTGATCCTCACCTGCTGCATTCCAAAACAAGCTAGCACCTGGAGGTTAAATAATTTAAGATACTGAAACAAACATTCAACTTTAAAAATAATACTCTGCCAAACCTTTGTTAAGAATA
>STIL
AACATAAAATTCAAAAACCAGATATGAAAAGCATTTTTAACAATTTCCTTACAAATTAAAAAAAAACTGAAATTACCTGTGCTCACAGCAATGCTTACACCTTTTCTCATGTGCAAGCCAGGGGAAGACTGTGCTTCCACAGAAACCAACTCCATTTGTCTTCCAGCTTGCACTGTGTCTTCAACAGCAGTTGTCTTAGGGGAACAGGGCATCAGAGACTGTGCTTCCAACAAACGCTGAATCTGTATCAATTAAAAACATACTTTAAACTGACAGGGAAGTAATCAACAAAACTGGCAGCAGTTTAATAATGAATTACAAAGCGCCCTAA
>STIL
TGAGGAGAGGTGCCAGTTTTTAAGAAATCTTAATACCAAGAAATTAATAGAACTAGGAAAGCACCAAGCAAACCTGTGCCTGAAGTAGTCTTAGCTGTCTGTCTTGTTCTGTGAGGAACCGATATGCATCTGGAGATAGTCCCATCATTCCATTATCTGACTCAGTCTTGGGTGTGTGCATGCACACTGTGCAAGGCTGTGGGTTACATAAGTCCATATGTGAAGGCGGTCTTGCCACAGGCGATGGTTCAATATTGCTGTGGGGAGAACAACTGCCCATATCTCCCTGA
>STIL
AAGGCTGTGGGTTACATAAGTCCATATGTGAAGGCGGTCTTGCCACAGGCGATGGTTCAATATTGCTGTGGGGAGAACAACTGCCCATATCTCCCTGAGGTCTCAAGGCTATAGGACTACTTGAAGAACAGAATGCATTACAGTACAGGGCTGGACATCCACTTGGGTGAAATAATGAATGCTTTTGAAGGGCTTCAGACTGGACATCTTGAATGGATCCAACTGTGTTTGCTCCTTGCCAAGAATTTAGCGGACTATATTGAATATGACTATGATGCTGACAACACCTGCAAACGTTTGTGGAACAGTAAGATGGCAGTGGGGGAGTAGGTATCTGAAGTTCCATTGGTCTTCCTGAATTATGGGGTGAAAAAACAAAATCGTGTGGTTGGGACTGCGGGGCAAGAGAAGACTGCCTAGAATTAAGTGTGGAGGGTCTTATAGGATACTCTTCGTTTTGTACATTTCCAGCAGAAACTGTTTGGAGCTTTTCAAATATATCATGAGATGGCCCATTATGAGAAGATGGTTTAATACTGTTCCTGGTATGGGGGTTCCCTTTCTTATAGGCAGGTGGCTGTCTTACTTTGCAGTGTCTCAAAAGAGCTGGTTTATCCTGGTTTAACTGATTTGGTATTCCTCTCAAGGAAGGCTCTCCAGCTTCAACTTCTGGACTGTGTTTCTCATCATAAAGCTGGGGTTGCAATGGCTTCAAGTGTTCCAAGTGGTTAATCAAAGGAGGATTTTCATTATTCACCATTTCCAATGGAGTAGGCAGAGGGTTTGATTCTATGAAATTGCCATCCAACACAAGTGAAAGTTCAGGAACTGATGGTTGGATCTTAGAAATCTACAAATAAGAAAG
>STIL
ACCATGAAGAGACTTAGGTCTCTAACCACAAAAGTGAATGCATTTTAAAATCAGTGATACCTTCTGACTCACTGGATGAGGACTAGGAATTGGTCTTGGAGAAAAATCTTCATCTTCAACACCAGAGTCGTGATCATGTATTGGCATCTTCCCAGAAGATAACTTTTGGGAAGACCTAAAGAATAGAAGGGGAGACCAGAAAAGCCTTTGGTAATCCAGTGTTTTCTTTCTTCTAGAAATTGAATAAAGTCCTTTAATAAGTTGCAGTAGTACT
>STIL
CCAAAAACTAATAAATATAATTTTTAAAAAAACACACACATAATAACAAAAAGATCTTTTACCTCTTAATTGAAAAATTCTTGGAAGCCTTACTGAAAAACTCTGTTTCTGCATTTTGGCTTTCAGCGCTCAGTTCACAACGGATTGGATTTTTGTCAGGAGGTTCAACATTCTGAAATGAAGTAGGTCATATTTTGAGATCTGACTTAAATAAGAACACCAGAGAATTCTATTTAGATGAAAAGTAGCTCTGAAACACTAGATGATGGAGTGGCAG
>STIL
TTAAACTGCCAAAGTGCAAAACCCTAAACAGTCACTAATGTACTAGACAATGAAATCACTTACTTTGAAAAGATGTAATGTTTCCTTACTGGTTAGCAACTGAAACCGAAAGTCAGGTATCTTGCCATCACAAGGGAAGCATTCATAAAACTCAGGTTCCTTATGTGTCATAGAATAGAGAACTATGATGAAATTTCCAGATTCTGAAAAAACCCTGCACAAAAAAAGTCATTTAATTAAAATTTAATGAGGATAACATGATGACACTCAAA
>STIL
TGTTTATTTATAAGTATTGTAAAAGGTTACGGCATTACATGAATTTTAAATGGGACCATAAACTATGAATGGGGGAAAGGATCGAAATAAAGTACTACAGAATAAAATATCACTTGCCTTTCTTGAACAGAAGAATTGAATATGTATCGCAAACAGCAAGCCCATACCTGAGGACTATAGATATGTGTAATTCCAGACAGCCAACTAAAAGAAAAAGATAGAAATTAAAAACCATAGTCACTTACATATATAGCATAATTTACATTCTTCCTAAGATAACAAAG
>STIL
ATCTAAATATTTATAGTACAACTGAGTCACATGCTTATCATATACATTTGAACATTTGGCTGATAAGGTTTTCATAAATAATGTAATACTTACATTCCCACCAATGGTAGAGAATAAACCTTGGGATCAGATTCCAACAAAAGTAACAATTTGCGTGTTTCATCCATGGTAAGATATCTAAACAGAAGACATTCATGTGAAAATAACTGAAATTATGTACTTTTTACCTAAAAGACATAATCTAAATGCTGAAGCATACTTTAGAAA
>STIL
TCTGAAAATATACTAATGCAACTAACATTTAGATTAATGTATCTTTTACTTACCCATATTTATAAGTCCCTTGAACTTGAGAAATATTCAGATTACTGCTCAAGTTTCTTGCCAGAGCTGTTGGAATAATGGGGATGGGCTTCACAGGTGTGCATTTAAAGTTATTTGCTAGAGTTACTGCTGCCCAATGCAAGTCAAATTCCACACTGTCCAAACTCTCCCTGGAAGTGATATGAACTCTTAGGGAAAGCAGCTTACCACAGTCCAAGGAATCTTTGCTACATATATGGCACTGTAGAGCCTGAGAAATCAATATTAAATAATTATTTTAAAACTTTGAAATGTGCCCATATCGCCAAAGTT
>STIL
TAAACATAGTTTGATTCTTGTGTTGAATTAACTATCAAGTTGTCAATGAATCGCACCTTTAAAGCTGAACTGAAGTCATCTACACTGTGAACTATCATTTCTCTTGAACAAAGTTCTTGAGTATGAACTTTGCATGGAATCAAAAAGTCCCCAGGAAGAGAAGCAGTAGGGGTTATTTCTAGGCATTCAGGTACTTCTCGACCAGGATCAAAGCGATCTACTGTCAATGTTACACCTTCTTCATCTGTAGAACAAAAATAACAGCTATTATACAGCATACTAATTAAAAACATAAAATCAACCAA
>STIL
AACGTGCTGGGATTACAGGCGTGAGCACTGGTCCATTTTTAAAAGTGTATTACCTTCGTCTGCTGTCAGAGAACCAAGTAAAAAGCATGACGAATTTTTTTTATTCTGCTTAGCATGACGATAAGCAAGTCGGATGGTCTTCTCAGTCACCACAAGCTTTGGATTTCTGAAAAACAACAAGTCTTTTATGAATATGGTAGACCTCATATCTTAAAAAAACC
>STIL
AACTTTGCCTTATACATCTTTGTATTACTCTTGTTTATACTGGCTTGATTTGAAAAAAAGAAACATGTTATACCTGTAGTAACTGAGATGTAAGTAGATGAAATCTCCAGTTGGCGTTGGGTTCCAAAGTGCACATTTTGATGGAGGAAAGTGGAAAGGTACCATCCTGCTTGAAGGAAACCTTTTGAAAAAACAATGTAAAATTAAAGCACAAGGAATAGCAAACTTGGTAGACATTTGGTAGGAAACAACTAACTATCTTTAAGGTGATGGTATTTTCAG
>STIL
GATATGAACCCAGAATTTCCTGATTCTAAAGATTATATTCTTTTTTCTCTTCCAACCTACCTTCCCAAGTTATGTGAAAAGCTGTAAGACAAATATTTGTAAATATACTTCTATACCTGGTATTCATCTGGGGCCGTGCAAAAGGATATATAGGCTCCATGATGTCTGGTGAATGATTTCTTTAATTCCAAATCCTCAGTATCCTAAAGAATTAAAGAGAATATTACTAATGAATGATAAAAACAAAGAAGAAAAATATGATTTAACCACATATTAAAATTACAGGCAAAATTAGA
>CDKN2C
CTGAATAATCACGTGTGAATCGAGGGGCGGGCTTTTGGCAGGCAGATCTTACTAGTATTTACTACCAAGCTCTACTCCAGATTAACCATCCCAGTCCTTCTGTCAGTCTCCGATGCCATCATGCAGCCTGGTTAGGAGCAAAGGAAAGGGGAAAAAGAAAAACGACTAATTCATCTTTTCCTGATCGTCAGGACCCTAAAGAATGGCCGAGCCTTGGGGGAACGAGTTGGCGTCCGCAGCTGCCAGGGGGGACCTAGAGCAACTTACTAGTTTGTTGCAAAATAATGTAAACGTCAATGCACAAAATGGATTTGGAAGGACTGCGCTGCAGGTTGGTATTAAGAGAGGTGGGGAAAACAAGTCAATAATGTTGCCTACGTGACCCGGGTTTCTAGATTTACAGCTTTTAAGCTTTCAGGGACATAAAATTTCACTGTTTTTAAACCTAGTTGGTTGCCATATTTTATATCTTTAAGTGGATGCAACT
>CDKN2C
CAGGCAGATATTTTAAAATATCTCTGTAGCATATGCACTTGAAGGATTCTACCATTTCTACTTCTTTTCCAGGTTATGAAACTTGGAAATCCCGAGATTGCCAGGAGACTGCTACTTAGAGGTGCTAATCCCGATTTGAAAGACCGAACTGGTTTCGCTGTCATTCATGATGCGGCCAGAGCAGGTTTCCTGGACACTTTACAGACTTTGCTGGAGTTTCAAGCTGATGTTAACATCGAGGATAATGAAGGGAACCTGCCCTTGCACTTGGCTGCCAAAGAAGGCCACCTCCGGGTGGTGGAGTTCCTGGTGAAGCACACGGCCAGCAATGTGGGGCATCGGAACCATAAGGGGGACACCGCCTGTGATTTGGCCAGGCTCTATGGGAGGAATGAGGTTGTTAGCCTGATGCAGGCAAACGGGGCTGGGGGAGCCACAAATCTTCAATAAACGTGGGGAGGGCTCCCCCA
>EPS15
TACACATTGTAAATAGTTTCAGTATTCAGGAAGAAGAATACTATATTGTTGCCAAAGAACAAGAGAATTCTTCATGCTTCTGATATCTCAGATTTGCTGAGTGCAATAGCCAGTTCTAAGTCTTCTTGTTCCTGCTGATTTAGTCGGGCAAGCCTCTGCTCTTCCTCTCTCTCACTTTCCCTCTTGGCCCATTCGATCATATCTTCTTCAGAGGGATACTGCCATTTAAAAGATCGATGAACAAACGAATAAATAAATGAGTAAAGCAAGTAAAAAGAAGGAAAA
>EPS15
GGGGGAAGAATGAAAGATCATTTTTAGTATCTTGGTAAATTTAGTTAAAATGATGCAAACTTGGCAGACTCCAAAATAATCTCTGAAAACTCTTTAAAGATTTCTCCCCCAAACAGCTCATTCACAGTACTTACAGCACTGAAGTTGGCAAAATTGCTTGGATCAGCCTCTTTATTGGTAGTGGTAGTAGCAGAAGTGAATGGATCACAAAATATTTCAGGATCTTTTTCTTTGGGGCTATCGTTGCCTGGGAAAGGCTGAAATGGATCATTCAGTTTAAAGGGATCAGGAGAATCCAATTTGTTGATGGATCTTTTCCCTGGATCAAAATCATTACAATTAATTCAACCAGTAAATACAGCAAATACAAGCACACAAGAACATGTACACAGATAGCATTAAA
>EPS15
CAGCAGGCTTCTGACATATGTTTGACTTGTTTCACTTAAAGCCATTTATATAAGTAAGTTCCGCACAATACTTTTCAGAAAGAGAAAAGCCATGCAGTTGACTGAAGAAAAGTACCAACTCTCATACCAGGTGGTAGAGGGCAGGGTCTTGTTGGAGTTCCGATCTTTGGTGGCAGTGCTGGGGGTTCATCTTCACTTTTGACCGATGTTTCCTCAAATACATTTTTTGTAATCACTACGTTGCTGACAGAGCTCGATGTGGCTGAACGAAAAGGATCTTCATTGTTGACCTTTGTTTAAAAAGAAATGGTTATACATGGCTATACCAAGCAAATTGTGGTAGTCATGTAGCATTCAGAATAATGATTTCAGTATTATACAGTTTTATTTATTTTAATTCTGA
>EPS15
ACTTTGTGAGAGGACTATATAATTGAAAGGAGGATTGTTCTTTTGGTGGAAACACAGTATGTTTTCCCTTCCCATTAATTACTGTAGATTACCTTTGACAATGTGCTGAAGTCAGCAAATCCACCTCCAAATGATTCATTCCCAAAAACAGAAGCAAAGGGGTCTGTGGCTAAAATGAATAAAGAAAATAAATGAAACAGGACAGTAAGACATTTTTTTTT
>EPS15
CAAATATATTTAGAGACAAAGAAAAAAGAATCTTAAAAAAAATGTTTAATGTTCAATGAAGTTGATAAATTATTTATTTACCTGAATCGCTTGCTGCAACAACTGTTCCACCAGGAGCAAAAGGATCATTGTGCTTCAACGTTTCTACCTAAACAAAGCATACAAAACCATGAATGAGAGAGGCAACACTTCACAGCTGAAACCTCATCACCACTCCAAAGAATATATTCTTTACAAATTCTTAATTAATTAAGGAATATAGACATTAGGAACA
>EPS15
TTCAAGAAACTTGCTTAGGACACTTATTATCCATTTAACTTAACAGTTTTTAATTCTCCCACTTACCGATGTAATACTGCTATTGTTGGCTGCACTGAAAGGGTCAGTGCTTGAAGTGGCAAAAGGATCAGTAGATTGCCTGAAGAAACAGTCTGATGCAAATGGATCTGAACCTTTGAAAGGATCACCACCAAATGGATCTAAAAAAATAAGGCACGAATATAAGAGACAAAAAAAAATTATTGCACTAAATTTCCCATCACTTGAAG
>EPS15
AACAATTCATTAAGCAAAATCAAAAGAATTTACTACTCTCTTTCTGAAAATGCCAGGCACATAGAGCATCTTACTGGGGCTTCAGTTTCAGACCTAAATAACATAAGCTTATTATTAAGCAGAAATGAATGAAAGCTAAGATGAAACTCAATAAGATACTGACCGATTTTTCCAAAAGGATCATCCTTGAAAGGATCACCTGTGATAAAATAAACACAAAGAAATCCAAATAACAATATTTACTGTGGTGACACCACTACTTAAAGAGTAACTTTCAAACAAAAGCAAAGCAAAGTTTATTTCAATAACTTCACTTCACAGTAGATA
>EPS15
ACCCAGGAGGCGGAGGTTGCAGTGAGCCGAGATCGTGCCACTGCACTCCAGCCTGGGCGACAGACTGAGTTGGTAGGCTATTGAAACTGAAGCCTTGAATCCTTAGTTTATATATTAAAAAGTCTTTTTTTTGGGTAAATCTATAATATAAAAAAAAGAGTACTTACTGCCAACAAAAGGATCAGACTGGAAAAAATCCAAGTTTGTATCTGCAACTGGACCTGTCAGCGAACTTGAGTCTACATTAAATGGATCTTCCTAAAAATAATTTTAAATTAAAATTATTTTTTAGAAACCAAAGTTTTAAAAGGTAACATTTTAA
>EPS15
ATCTATCATCTGAATAATGTATATTGTACCCATTAAGTAATGTCTGATAATTCACCTCCTCCTGTCCTTCCACCCTTACAAGTCCCCAATGTAAATATAAAATCATTTTTTACCTCTTTTGAATGTCTATTATTGTCGAGTTCAGAACAAACTTTTTCAGTAACAGCTGTAGTCACCTCATTTTCATCAGTCACACCAGAAGGCAGTAGTTCAGGACTACTTCTTGCCTACAAAATATTAATGCAAGTAGATTAACAATATACTTTTTGACATGGCAGAGAA
>EPS15
TGAGGCAAGGCCATGTATTTATATTAGATATAATGTCAGTGAAACTTGGATCTGCACAAGGAGGTTGATTATGAAGGTTATGAAAGTATTAGACTCACTGGAGATTCCTGGTGTATGGGCTCAGACTCTAGGTTGCTCTGGCCTTCAACATGTTCATTAAGGTTGGCTGTTTCACTGCTGCTGGTGCTGAGGCTGCAATAATCTGTAGCTCCGTTTACAAGAATGCTGTGTGGGCTACTGCACCAATTTAACTGACTATTATGATTTTCCAAATCTTTCATTTCCATCAGTTTCATTTGCATCTGCCAACACAAAGAAGAAATATAGAACAGAATTTATTACTAGAAAGACATGTAACATAAAAACGCCCTCCTCCACTTCCTGACGGGCTAGGTGTGGTAGCTCATGCCTATAATCTCAACACTTTGGGAAACTG
>EPS15
AAAGTATAACTGACTAAAGGACACAGAGGATCCATTTGAATATATTTCTTGCTTTACAAAGACTTACTGAACTAATTTCCTGTTGTGAATCTTGTAGGTGCTGCTGAAGAGGTTCCAACTGAGCCTTCCCTGACTCTACACTCTCCTCCAATTCTGCTGTTTCTTGCTGTAGACGGCTCAGCTCTTCTCTAGCTTTTGCCAATTCTTCTTCGTAAGTGGAGATCTGCGATTCCTGACTAGTTAATTCAGCTTTCAGAGAAGAGATCTATAATGTGAAAGTGAATGAGAAGAAATGGGGATTAAAAGAAGAGATGTCATTAAAATGTTCCAAAATGCAATACATTTATTTGTTTAGTTTAC
>EPS15
TTTCCAACAAAAATTTGGAAAAACAGTTCATTAACTGCCCTTCTATTTCCTCTAAAGAAGGCCTGTAATTTCTGGATGAACCTTGCTCCATCGCCCCCATGAACCCAAATGCTGACTGGATTGCCAACCACCACCATCAATAACAAAAAGTAGAGAATGTTTTCATCTTAAGCCAGGAAAAGCAACTAATGTATAGGTGCAGGCAGCAGGAAACAGCCAGACATTACCAGTTGGGCCTCCTCAGCACATTTCTTTCTGACTTCCTTGAGTTGCTCCTCCAGCTGGGCTTTCTGCTCATCCAGTTCATCAAGGAGTT
>EPS15
GACATTACCAGTTGGGCCTCCTCAGCACATTTCTTTCTGACTTCCTTGAGTTGCTCCTCCAGCTGGGCTTTCTGCTCATCCAGTTCATCAAGGAGTTCCTGTACCTGCTGTTTCTGGGCCTGTAGTTTTTGCAGATTAGTATTCTCCCTTTGAACTTCATCTTGAAGATCCTAAAATCCAAGAAAATTAATATATTTATTTTCTTTGCGGGCAGGGGAGG
>EPS15
CCAGCAAATAGTAAATAACCATATAAATTTAAAATGAATAGTCCTAAATCAGCAGTGGAACACTAAATTTTATGGTCACTTACCTGAACCTCACTTGTCCTCTGTTTAATAGTATCTTCCTTCTCCTTAAGGTCCTGTTCCACATTATTCTTTTCCCTAGAAGACCAGCAAACAATGCAAGAATATTTTAGAACATCAGCTACAGCTGGTATGGTTATCCATCCTCCTAATCCTGAATCGCTTTTTAAATACATAGTGAAACATTCAATTTTTAAATGAAGGGCAGATTTTT
>EPS15
CACAATGTTCTTAAGATGTCTATGGAAGAAAGCATACAAATAAAGCTATTTGTACACTGTTACTTTTAAACATTTGAGATGGCCAAGGAGCTCACTAACCGTTTGTCAGATGGGTCGCAATGTGGGTCGCGATGTTGTGATTTTAAACAGTCCCTTACCATGAGAATCATTGTTGCAGCCCGATCCTTCCATACCTCAACCTATTTATCATGCAAAGACCATCCCCCACCTCCAACCCTTATATAAATTAAGCAAATTCAAGAAATACAAAAACACGGGGAAAAATTTCTGAAAA
>EPS15
GTGTGTGGGGAGGAAGTTGTATACATATATACATGTACTGTGTGTGTGTGTGTGTGTGTGTGTGTGTGTGTGTGTATGTGAGTAGGCTGTAATTTTGCTTTACATACCTCTGTAGGTCAACTATTTCATTGTTAAGAGTATCTAGTTCCTTAATAGCAGAGAAATCTGCAACAGGACTTGATCCTATGATGTTCTAAAAACAAAAAGTTCACAATTATACATTACTATAAAATTAGGTAATATAA
>EPS15
CTTTGAAATTAATACATTCAGGTTTCCTTTTAAGCTTTCTTACCTTTTGTAAACTGGCCCTGTCTGATGGTGGAATCATTTCAGGAGTAAGAACGTGAGGAGGATCAATGCCCTTGATTAACTTCTGACTGATTAAGTGAAAAGCCAAGGCAAACTGATCCTTTGAAAGCTTCCCACAGTCCTTTGTGTCGCATAATGACCTGCACAAATAAACAAAATGAATGGTATGTAAGTGCCACAACTGCAAAAAGTCCAGAGAAAAAGTACCACTATGCAGCTTTTTTAAAATAATGAGGTGAATTTAA
>EPS15
CAGAAACTGGAATTGATACAAAACCATATTTTTAAAAAATCAATTCAAATAAAGTCTTACCATATATGGGCTAGTAAGGTAGAAGGTAAACCTGTTTTCAAGAATATTTCACGGACCTCCAATCCAGACACAAATCCGTCCATATCTTTATCAGTTTTCAGGAAGATTTCATCATATTTAGCTTTTTCTGCAGGGGATACAACCCACTACAGGGAGGAAAAAAAACAGTATTTCTGCCAAAATGAAACAAACTTTGAAGTGTCACTCTTTCAATCCATT
>EPS15
TGTACTTTGTTAAAAAAAAATCCTTTAACACTGATAAATCTATACCTGTCTTAATGGTGCTTTGGTAGGTAAAATGCCTACAGATGGTAAGGAGTGGTAAGATTCCTTGGCTGATGCTGAAGAGGGGATCAACCGCACAGAGCCTGATATACTGACCGTTTTTCTCTTAGATGGTGGCACCAAGGCTGGAGGCAAGGACATTGGCACAGGTTCTTTCTCCAGTGCACAGTATACCAAAAACATGGCCTTCAAAATAAATGAACCAGGGTCATATATATTAAAAGCACTTAACATCCACCCACTGAATTGATTATTGTTCAATGATAAATCATCGTCAGGCTC
>EPS15
GGCCTTCAAAATAAATGAACCAGGGTCATATATATTAAAAGCACTTAACATCCACCCACTGAATTGATTATTGTTCAATGATAAATCATCGTCAGGCTCTCAAATCCTTTTTTAAGAAATTGGGCTGGGAGGGAAAGAAGAGGAAAATGAGGGAGGGATGAAAGGAGGGAGAAAAAGAAAGAAATAAAAACTAAGAAATTTTTAGGAAGATATCCTTAGT
>EPS15
AATCTGATGAGAATATAGTTTTCCTCTAAGGATGAACTAAAAGAGGAAATTTGCACATGAGAAAATCATTAAGATAATGAAGATGTTAAGAACATTAGATTACTTACAACTGCAAACTCATCTCTGTCAAGCATTCCATCATGGTCAATATCACTCAACTCCCAAACCTTAAAAAGAGAATAATTGAAAAAAGATTAATGTTCTTTCAGTTCATGTTCTACTCGAGGGCAAGAAAAGAAAGTTTATGAGCTAGGAATGGTGGCTCATGCCCATATGGCCTCCCAGCACTTTGAGAGGCCAAGGCAGGAGGATCACTTCAGCC
>EPS15
TTATACATGCTCCTGGCATAATAGATATAAAATTAAAATACATAAAAATTACATTTCGGAGTAAATAATATCTTACTCTTCCAAGGATATCCACAGGTAACTTAGAGTTGAGCAACACTGGTTTCACTTTATCACCAGACAGAAATCCATTCACTGGGCTTAAACTATCAAATATTGCATCATATTTGGCCTTATCTTCAGGCTACAATAAAAAACAAAATCACAAGTTAAATAATAAGAGAAAAGGATTTAACTGCAGTTATAAAAATCAAGTCCTT
>EPS15
CCCTAAACATGTATGAAAGTCTAATGAAGATAGCAATATATTTCAGAGGTAGAGAGAGAGTAGATAGGAAGCAATGAAGGGGTGAGAGAATAGTTACAAAGTTTACTTACTTTTACAGCCCATGGGAGCTCAGCTGCAGAGGTTCCACTGATTAGCAAAGGACTACTGGTATCATGCTATAGAAGAAAGTAAAGCACAACAAGAGTTGAAATTCTCACATCAAGAAGCAATGAAGAAAAAATGGTTTTTGGATTTAAATATGTTCACACAAAATGCTGGATCTC
>EPS15
AATTTTCAAATAACGTGGTGTCACTTTTTAAAAATTAAATACAATTTAAATCTAAAAGCATTTCTTACAAATCTTGGTGGAGGAACAGCCAGGTTCAAACTACTTAGTGAAACTTCCAATCCATTCTGGGCACATGCCACAAGACGCAAAGCAACAAAGAATTCCTAAGAAAGAAAAGTATGAATGTTAAGAGCATTCTCCCTCTACCAACTTACCTACCTGCACAAATACTTACAATCTAAAAATATAAAACAATTCATAATTACTACAGAGGTC
>EPS15
CCCTAGGCAAAACTCTAATGTTGGTAAAAACCAATTCTTGGCTTCAAAATACAAGAAAACCCTGCTGGCTATTTTTTATTTTGAATCACTCAAAAAAAAAATCATATGAATATCTGAAACTTACTTGTTTGTTCAGGATACCTTTGCCATCTGTGTCGGCTAAATCCCAAATCTGAAATTTAGGGGGAAAAAATATCAATGTATATTTTAAACAAAAGTCATCTGAATGATAAATTAAATCTCTGCTATTTACAACCTCAGGCTCTCTGGTAATCAGATCT
>EPS15
TAAATTTCTTGATGGCATCTTTCTAAATTTGCATCCAGTTCATCTATAGTACACATTCCTTACAAACTTATAATCTAGTTATAATGAACGAATACTACCTTTCCAAGTATCAAGTCTGGAAGCCCTGATTTTTTCAGGAAAGCAGCAGCATCAGAAGCCAACACCCTTCCAGTATTGCCTGTATCAACCTGAAAAGATACAAATCCGTAAGTTGACAACAAAATACAAAAGGCAAAATTATCACCATTTACCTGCCTTCCATCCCTGTGATTTGGGACCTGGCTTTTGCAAGAAAGGAATGAGAATCCTTTGACTACCATGGGCCAAAGAATA
>EPS15
ATTATCTTTCCTTCATTTCTCTGGGATTGTCAAATGCATTAAGTACTCAAAGTGGAGGCTGTAAACAAGATGTTGAAAACAAGACACATCAAATTTATCGAGCTAGCTGGTAATCTACAGGCATACAATCAAGAGTTGACAGTACATTTAATGTTCAATCCAGGCAAACAATGAAACAAAAATCTTACCTGTCTATAGTATTTTTCATATACAGGATTCCCACTTGATAACTGAAATAAACACATTAATAAAAATTAGATGCTATTCATTAACTTCTATTAACATATTTGGCATTCATTCA
>EPS15
AATTAAATGTCAAGAATTGTCTCATATGGAATTTCTGGTGTCATTTTTAGGGGAGGGTTATGTGGGAGGAGATATTAGAGTACATGACTTTGAGAGTACAAGATTCTCTAACACACAAAATAAACTGAAATTTTAAATGATTTAGTCTTATTATAAATGGTTACAGTACAATGTGGAAGGCCAGGCATGGTGGCTCACACCTATAATCCCAGCACTCTGGGCGGCCAAAG
>EPS15
GGCGCCCGACGACCCTGGGCGAGGTCGCGGCGGCCGCAGGGGGGCTCCGGCTCCGGAGGGCGCCCTCCCGCAGTCGCACCCGCTTTCCCTCACACACACCGGCCGCCCGGCCCACAAGCCAAGAAGCTGCCTGCTTGGCCCACAAGCCAAGAAGTCGGCGAAGCTGAGGGCGGTGGGGGAGGGGGCACCGGCCGGCCAAGCCCGGCGGACGGGCGTGTGGCGTTACCTGTGTCAGAGAGAGCTGGGCCGCCGCAGCCATGGTGTTTCCATCATGCAAGGGAGGGGAAGGAAGACGGGCTGACTGGGGCTCGGGGCGGGGAGGAGGCGGAGGGAGCGGCCGCAGGCGAGGCCGGGGCGGGCGGGCGGGCGTCTCCCCTAACTTCC
>JUN
CTTTTTTCTCTCCGTCGCAACTTGTCAAGTTCTCAAGTCTGTCTCTCTGTGTTATTTTTTTTCTTCGTTGCCCCTCAGCCCCCGACGGTCTCTCTTCAAAATGTTTGCAACTGCTGCGTTAGCATGAGTTGGCACCCACTGTTAACGTGGTTCATGACTTTCTGTTTAAGCTGTGCCACCTGTTCCCTGAGCATGTTGGCCGTGGACGCCAGCTCCGAGTTCTGAGCTTTCAAGGTTTTCACTTTTTCCTCCAGCCGGGCGATTCTCTCCAGCTTCCTTTTTCGGCACTTGGAGGCAGCGATGCGGTTCCTCATGCGCTTCCTCTCCGCCTTGATCCGCTCCTGGGACTCCATGTCGATGGGGGACAGGGGCGGTGTCTCGCCGGGCATCTCGGGCACTGTCTGAGGCTCCTCCTTCAGGGCCTGCAGCCGCGGGTGCTGCACGGGCATCTGCTGGGGCAGGTGGTGCGGCGGCTGCTGCTGCTGCTGGGGTTGCGCGGGAAAGGCCAGGCCGGCCGCGCCGTAGGAGGGCGCCCCGCCGCCGCTGCTCAGCGCGCCTGGGTTGAAGTTGCTGAGGTTTGCGTAGACCGGCGGCTCGCTGTGCAGGCTGGCGCTGAAGCCGCCGCTGCCGCTGCCCCCTGCCACCGAGGCTACCGCGGGAGCCACCATGCCTGCCCCGTTGACCGGCTGCGCCGCCGACGTGACGCTGGGCAGCGTGTTCTGGCTGTGCAGTTCGGCCAGGGCGCGCACGAAGCCCTCGGCGAAGCCCTCCTGCTCATCTGTCACGTTCTTGGGGCACAGGAACTGGGTGGGGGTCGGCGTGGTGGTGATGTGCCCGTTGCTGGACTGGATTATCAGGCGCTCCAGCTCGGGCGACGCCAGCTTGAGCAGCCCCACGTCGGGCGAGGTGAGGAGGTCCGAGTTCTTGGCGCGGAGGTGCGGCTTCAGGCTCCCCACTGGGTCGGCCAGGTTCAGGGTCATGCTCTGTTTCAGGATCTTGGGGTTACTGTAGCCATAAGGTCCGCTCTCGGACGGGAGGAACGAGGCGTTGAGGGCATCGTCATAGAAGGTCGTTTCCATCTTTGCAGTCATAGAACAGTCCGTCACTTCACGTGAGGTTAGTTTGGGCTGCGCGCACAAGTTTCGGGGCCGCAACAGGGCTGTGGCAAGCG
>JAK1
TTTTTGGACAGAACACAAACTTCTTTCATTAGAAATTTTTAAAAAATGACTTGGGCATTTGTTGCAGGAGAAGGACTTGATAATCTGTGGAATTTAAATGTTATTCATGCTTCTTATTTTAAAAGTGCTTCAAATCCTTCAATAAGGTTCTGAAAGCTTGTCCGATTGGATGGTTGGAATTCCCAGCATTTCCTCATAAGTTGATAAACCTGTAAAAAGAAAGAAGTAACAACAGTAAAAATGTTAGATCTGGGAACTTTAAAAAATAACAGAAATATCAAGAGTAAGAAAATAATTTTGGAAAT
>JAK1
AGCCCCAAAGGCGATTTCTCAGTTATCTTATGTGAAATTCAGCTTCAGAAAACTATTTTACAAGGACTTCACTGCATCATTTCCTCGCTCTCCCCTCTACCCATTGCTGGACAACTCAAGCTGCGAAAACATAATAGAAATGGAGTGTTATTACTGTGACGTGGCCCATAGATACCTCATCTGGACAGTTAGGTGGGCACGGCAGGCGTTTTCCTTCTTTTAACGTATTCACAAGTCTTGTGACTGTCATCTGGCCATGGGTTGGGCCTATCATTTTCAGGAACAACTATATAAAATAAAATCAAACAAAACGTTTAACTTTGCAAGTATTTACATAAATGCCAAACAGA
>JAK1
CCATTTAAAAACAAAAGTTAACCAAGCAGAGGGATGGACACATTTTAAATGGGTACTGGATTCAAATGAAGAGAAAAGTAGGACTTACAGCCATGGGACTAGAATCTGAATCACAGTAAGTCAGCAGCTCATGCAGAGTGACTCCAAAAGACCAGACGTCAGAGGCAATATAAAATTTAGATTGCATTAAACATTCTGGAGCATACCTTGAAAGGAAGCAGAACACAAAACTTCATTTCCTGGGAGGCACACTCCATCCGACATTACAGGATAACTGAAAAATCACCTCTTCGGTTTTTCTTATAATTTAATA
>JAK1
AGCCAGAAAGGGCCTATTAAAACAGTGTAAACTCTATGAAGCATTGATAAAACCTAGTGGTTTGATTCAGTTACCAAAACACAGGGCTGTCCCGGTCATCCTTGACGGTGTAATACTCCTTATCGGTTTCAATTGCTTTGGTTAAACCGAAGTCTCCAATTTTCACTTGGTGTTCACTCTCAACAAGGACATTTCTTGCTGCCAAGTCCCGGTGAACGTATTGCCGAGAACCCAAATAGTCCATCCCCTGAGAGAGAGAAGTAAAAGTCAAGCACATTGCTAAAGTCACTTTAGATTGTATTATCTATCACTTCATCAGAAAAAATAGAAATGTCATTTCATTCACATATC
>JAK1
CTGATGTCTTAATCTGTAACATGATGTCTTTATTTTTTACCTTACAAATCTGAACGGCATATTTTAGCTGCTGTTTGAGGTTTATTTTGTTCTTATTCTTTGGAAGATATTCCTTAAGGCTTCCCGAAGGCAGAAATTCCATGATGAGCTTAATACCATTTCCTCCTGTTTAGAAAAAACATCCATCAGTCTGAGGCTGCCAAATGAGGGAACCATGGGAGAGGCAAGGGCACAGGATATGAGACAGAGGCCCTGAGGTGACGCCAGCTTCGCCC
>JAK1
GGAACCACCAGCTAGCATGTCAGACGCCCAGGTAAGGCCACGGAGTGCCTGTTTTGCACTGGCCTTTATGACCCTAGACAGTCACCAAATCTTTAAACCGGACCCCAGCCTTGCATAACATACCGTCTTCTGTGCAGATTCCTTTGTACTTCACAATGTTCTCATGATAGAGGTTCCTTAAGATCTCGATTTCCTTTTTCAGATCAGCTATGTGGTTACCTCCACTCTCAGGCTTCAGAGATTTAACAGCCACCTGCTCCCCTGTATTGTCCCCTTCGGGGTCATACCTGCAGAGCTCAACCTTCCCAAAGTGGCCCTGGAGGGAAAGATGCATGTGCTGTTATCAGGGAAGCCCCATCGTAGGCCACGGAACACACAGAAGTCTTGCTCCTCACAGCCGTT
>JAK1
AGAGAGTGGCGCTGTGGATGGCGGAGGGCTCTGCCATCAGCAGCAAGCAGCACGGGTGTAACTTACCTCTCCCAAGTCACGGATCCTCTTTAGGAAGCGCTTTTCAAAATGTGTGGGGTCCACTTCAGTTGCTGGTTTTTTTTCTGAAACAATATCTGGATCTAACAGAAGAGAAAAGAAAACAGAGTGAAAGGCAGTCGATTGCCAGGGATTGCCACCCAGGCTCCTGTTTCTCCCCAAGCTGGGTTAAAGCAGCACATGGCAGGTCTTAC
>JAK1
AGAAAACAGAGTGAAAGGCAGTCGATTGCCAGGGATTGCCACCCAGGCTCCTGTTTCTCCCCAAGCTGGGTTAAAGCAGCACATGGCAGGTCTTACTCTGCTCTTCAAGCTTATTAATGTCTCTCATGATGGCTCGGAAGAAAGGCCTCTGATTGGGGTCATAGTTCATGCAGCGGGTCATGAGGTCAGCCAGCTCCTTACATGATGGTGTCACTGGCCTGCACCGGCTTTCATAGAATCTCTCTTTCTGTAAACAAGAGGGGCACATGGAAGAAACCAAAGGAACCACCTACAAACTTCTCAGCCCCAGGTCAGGTGGAATTGCCAATTCCTCATTCGATTCTCAACATCTCCACTTACAGGTAGATTTCGTAAGTGTTTGTTACTGCTGCCTTATTCTTGCAAGGGGAAATCACAGTCCTAATACTGAATAGTCCAAATTCAAGGA
>JAK1
CCACGAGCACCTGAAAGCCCTCACTTGCCTCACGCCCCGGGAAACACCTGCTCACCTCAATCAGCGTCTTGTCTTTCAAGGGGATCTCGCCATTGTAGCAGATTTCCCAGAGCGTGGTTCCAAAGCTCCACTTGTCAGCAGCCACACTCAGGTTCTTGGAGTCCTCAACACACTCAGGAGCAATCCATGGGATTCGTTCAATGCATTCTGGAAGACAACAGACACACTGATGGAGCAGTTTCTGGGATCTCCTAGGGATTCAATTACTGTCACTGCAGCCAGAACAGTGAGCCAATGAAGGAACTACTTCAAGCAGTGTGC
>JAK1
GGTGGGGCCAGAGGGAAGAGAGGGGAGACACACCTTGCCTAGACAGCACCGTAATGGGGATGCCGGGGTCACTGAGCTTGATGAATGGGCCACACTCACTGTCGATGCCCTCACGGGCCAGGAGGAGGTTTTTAGTACACACATTTCCATGGACCAGGTCTTTATCCTCCTGCAGAGTAAAAAGGTCAAGTTTAGCCAAGCTGCTCCTTCCCGCATTCTATTTCCAACCCTGGTCCCTCAGGTCATCTCTTCCTACCCCCAGCTACAGCCAGATCTGGACAGCCTGGCCCTGCTGCCAATCATCT
>JAK1
GCACCTCCTTCCTGCCACCCCTCCCAGGACACTCTGGTTTCTGGTGGGACCATTATGGACATCAGGACATTCTCACCAAGTAGCTCAGGGCACTGGCCAGCTGTTTGGCAACTTTGAATTTCCATGGTGTGGTAAGGACATCGCTTTTCCGGTGCATGAAGAGATCCAGAGGACCCCCTTCCACAAACTCTTCCACCATGATATCTGTAGGCATAAAAATAGCCATGTCTGGAACCTGGTCTGTGGCACGGTCCTCTCCTTCATCCCCTTAC
>JAK1
ACTATTAACTTAAGCAAATGACCTGCTCAGTCCCTCAATCTCCTCAACTGCAAAAAGAAAGGCAAGAAGCCTGGGCAACGTGAGGGTGGGAAGAGCCTCCACCATCTCCACAGCACCCAAGCTCCCCAGCCAGGCCACCCACCCCTTTGAAAGAGAACACACTTACTCTCCACGTCGCGGACACAGACGCCATAGAGGTACACGATGTGTTTGTGGGAGACCTGTCTCATCATGCTGGCTGCCTCGAAGAAGGCCTGTGGGCGAGCAGGACATAGGAATGTCTCAGGCCAGCCTCCAGGGGGCTGCTCC
>JAK1
AGGGTTCTTCTCAACCCATTGTGTTCCACTGGCTCCAGAAACGGGAGAGGGGAGGGGAGGAGTTCAGAGGAAGACACTTGCCAGGGAAATATCCCTGTGGCTGGGGTCTAAGACTTTGAGGATCACTTTTATCTTCTTCTCTTCAGAAGTTCCTTCGTCATCCTTGTAATCCATCAGGGTCCCAGAATAGATGTGTGTTCTCGTGCCTCTCCCAAGGTGCTCGCCCTGAGGGAAGAAGCAGAAGGCTGGGTGACCTCTCTGTGCCCTGAA
>JAK1
CATGTCTCTGAGGAGCATCAGCAAGGGTGAAGAGGATGGAGGCAATGGTTGTACGGCTTTTGCCATCAAAGGAAAGTCTCCCTGTTCTTTTTCTACTAAGATTTCCCCAAACACAGCCTTCCTTCCCCCAGATCCCCAAGCTGCTCCATCGTGGGGAGGCAGGACCACAGCTGGCCCACACCCTGCAGCCGTGACTCACCTGCACCAGATCCTTCTTGAG
>JAK1
TCCATCGTGGGGAGGCAGGACCACAGCTGGCCCACACCCTGCAGCCGTGACTCACCTGCACCAGATCCTTCTTGAGGATCCGATCGAAACTCAGCTGGCTCATGGGGTAGACGGGCTGCCACTCCTGGGCTTTCTTAGTAGCCACCAGCAGGTTGGAGATTTCTGTGGAAGAGATTGGGGGAGTCTGAGCACAGCACCCAAGATCCGAGCTCTCAGACAGCCAACGTCTGCTGAGCCGGGGCCGTGGGACCGGTGTGCGGGCGCTTGCTGCTTCAGTCATTCGAC
>JAK1
TATATGCCTCTTCTACAGAAAATGCTCACACTCAAGGGATTGGATGTGAGTTGGGCACAGAAGTGTAATTAAACTCAATAAAAAACACCTAGAAACTGTGGGGAGGGTCCACTTTGTTTAAGTCAGTCAGCGTGTTTTGGTCGATCTGGGTCTCAGCACATTACTGATGGGATACAGCCTGGCTCTGGCACAGGGAGACGAACCTCGGGGCTTGGGCTGGCAGCAGCGTTTTAGCATGAAGCTGATGTTATCCGTGCGCAGGATCTGCTTCTTGAGGTGGCTCATGAGGTCTCCCAAGCTGGGGAAGCTGCGGTCCGAACCGTGCAGACTGTAGCGGCCCTTCTGCACCTCGATCTGAAAGTTCTTGAACTGCTTCTGGGCACCCTGCACCTGCTATTCGGGAAATGACCAGAAATTACATGTTTAAAATGGGGTCAGGCATGGGTATGTAAGATATTAACATTAGGGGAAGCTGCATGAAGAGTAATTTTGCACCATCTCTGTAACATTTCTGTAAATCTAAAATTATTCAAAAATAAAGTTT
>JAK1
TGGCCTGGTCCAAGCCAGTGTCCTGACTGACCTCAGACTTCTCAAAGCAGGTGACGGTCATGAGGATGTTGTCAAAGTCGGTGCAGCTCCACCTCAGCACGTACATCCCCTCCTCGCTTCCTTCTTGCCGCAATTTATTGATGGCGTATTCTGTACTAGAGGGAGAAGTAGGCAAAGGGAGAAAGAGCTCACACCAAACAGGACTTTGAACCTCTGGGCTATCCACTCTCCTGAGCTGCCTCAAGTCTTAACAGCCCCATCACACTATCTGCCCTGCCTGGGATCCTAAAGTCCCCTCTGATGCCATCCATGAGC
>JAK1
AACTGGCCTGACCTAAACAATGATGACATGCCCCATCACTAAAACACGGGCTCTCTGCACACCAAAGGCAACTGATAAGGTTCTAGGACCAACCAGATTGGACCATGACAGCCATTCTGTATGTTGTGGACGATCAACGGGGGGGCCACGTCGGTGCAGAGGTAATGATGGGCATCTGCTGTGAGCCGGAAGTAGCCATCTACCAGGGACACAAAGGACAAGGCCTCCTCGTGGGAAGAGAGCTTCAGTTCCTGTTGAGAGAGAAGAAATTCCCACGGTTACATCATGTCTCTATCAGCTTAAGTGGCTGACTCTGTAGGGAGGTGCACAGTGAGAAGATTTTTATAACCCAATGGGAACCCCAAAGGGAAAACCTTTTCATCAATACTAAATATACCCCTTGCATGCATTTA
>JAK1
AAAATCCTGTTTTCTCTTTAGGACAGGAACTCTGAAAATCATGTGCTGCAGAACGGAACTCAGCAATTCTCCCTCTCATCACCAGATCCAGACTTAAGAGCTTCTGGGACAAACTTACCATTTTCTTGTTGTCCTGCTTGTTAATGCTGACCACAGACTCCTTTATTACAATGTGAGTGATTTCAGGGAAGTAAGAAAAATTGTTCCACTCTTCCCGGATCTTGTTTTTCTCCTCATCCTTCTTGTGTTTATTTTCCAGTTTTTTCCGCTTCAGTTTATTTTTTTCCTTTTCAACAGAAACAACCTGATAAGATACATAAAAGGGACAGGGTTAAGTTGCTTTCTTCATTTTCTATTGGTAAAAGGTCAGTGCTGCTGGGAAACCTATGCAGGGCCTAGGTCCAAGGAAGAGAAAGCCAGCTCTTCTGGACTTGCAGGATTGGGGGAGTTGGCACCTGCAGGGTTAGGACCAAAGAAC
>JAK1
TGCAGACAGATGACTCCAGAAGGATAAACAGCATACGCTATGTGACACGGGAATGTTCTCTTTGATCGACTGCCAACAGCCACTTACATTTGGTTTATGCCTCCACTGGATTCCAAGATTCCCAGTCACCATCACTTCGTAGTAGAGAACGTTTCCACCGTCATTCGAATGAAACCAATTCATCTCATTTTCTGATGAAATCAGTAACATGGAAGTCTCAAATATTTCAGCACCGTAATGTTTTGTCAAAGTTTCCAAGGTAGCCAAGTATTTCACCTTCAGGTCATGCGTGGACACGCTGCTGTCACAAATGGTCTTGTTGTTAAATTCCTTTAGGAAATCCTTGAAAACATTATTTATCCGCATCCTGGTGAGAAGGTTCCTCTGTCTGATGGACTTATTCAATGTTTCTGGAATATATCGCTTGTAGCTAAAAGACAGTAGAAAAG
>JAK1
CACAATTATAATTAGGCTACGTGTATGTAGTAAACATTCTAAGGAAGATCTGGGTTTCATAGAGAGCAAAGGTCAGCCAAACCCTGGCAGTAATTAAGCTGAAATGTGTAAGAACATGTAGAAACACCACCATCCTCACAATCAATTCTTCAGCCAGTGGGAAGCTTTACCTGATGTCCTTGGGCAGTTCTGGCAACTGCATCTTCTTCATCATGGCATAGTGTGAGATGGCCAGGACAGCCATCCCTAGACACTCGTTCTCAATATCATGTCCATCCTGCTCGGTCTTGGGGTCTCGAATAGGAGCCAGGCATTTCACCAAATCATACTGTCCCTAGGAGCAAGGGGGAGAAACCATGAGAGCCCACCCGTTTTTGATCTTGACAAG
>JAK1
GAGCTCTACAATGCCTCTCCCATCCCACAAACTCCAGCTTCTCCTGGGCCCAAACTTCCTACCTGAGCAAACAGATACTCCAGTGAGCTGGCATCAAGGAGAGGGGTTGCATCTGGAATCTTTTTTTTCTCGTAGCCATTTTTCTGCTTCTTTGGAGAATGACGCCACACTGACTGCTCATTGTCGTTGGTTCCATGCCAATTGGTGAAATAGAACCTGGAAGGCAGGAAAATGAATGCCAATTGTGGCAAAGGGGACCCAGATGTGGGCAGGGCGTCCTGGCTCAC
>JAK1
AATGTGGCAGAGGAAGGTGATCAAACTCATCTTGAATTGTATTCCAAATACTGAAGAAGTCCTTTCTCACATCAAGCAAATACAAAAGTTACAAATTACAAAAATGACTACAATACTTCTTGGTAAGTGACTCAGGGCTCCAGGCTGACCACTGTCCCTCAGTGCAGAGGGAGCCAGGCAGGTACCAGGTCAGTACTTCCCATACCTCATCCGGTAGTGGAGCCGGAGGGACATCTTGTCATCAACGGTGATGGTGCGATTTGGAGCATACCAGAGCTTGGTGTTCTCGTCATACAGGGCAAAGAGGTTGTGACAAAGAGGAGAGATACCTGAGGA
>JAK1
CATCAACGGTGATGGTGCGATTTGGAGCATACCAGAGCTTGGTGTTCTCGTCATACAGGGCAAAGAGGTTGTGACAAAGAGGAGAGATACCTGAGGAAAAGTAAAAAAACACATCAGAAAATCAAGGCGGATACATTTGGCCATCTGTTTCTAAACCCAATATATGCAAAGATAAGGAACTCTCTCATCCACAAAGAATCTGGGTCACTCATATCCTCTTAG
>JAK1
AGTGAAAAGCGAAACCCTCAGAATTAGAATCACTGGCCTAAGGTCACGTGCAAGTGGCAGTGGCAGAGGCAGGGAGGAACCTGACTCCAGAGTCCACAACTCTTTCTGCCCAGCAGCGCTACAAGGGGCAGAGACCCCCAGATCTTCTGAACTAGTGTGTTGGTGAAACCCCCAGCCCTGGGCAGCTGCCAGTACTCACGGCATGCCTGTGCAGCCCTGATGCACAGTTCCTCTGCTGTGTACTCTCCACTGCCCAGCCGGAGGGGCTCCCTGTCCGACAGATAGAAGATCACTTCCACCCCTGGCTCAGGGGCCTCCAGGTTCACCTCAGTCTTCTTGGAGCTCCTCATTTTAGCACAGAAAGCCATGGCATTGCAGTCCTCTTTTATATTTAGATACTGTTGTGGAAGGAAAACAAGACTATGTGGTCACTCTATGTGCTAAAAGTTCTTATGGCAAAAGGGAGTGTTCTGAAGGTAAAAAAGCAGAAACATTTGGTGTTGGTATTGGATACGTACCTCTCCCCTGCCCCTTCCCTTCCTGGAAACCAAACATGTCAGATCTCATAAGAGATG
>JAK1
TCAACATTGGGAATGAATAAATACATCAATTTCAAAAAATTAAAGGCAATAGCACCAATAGCCCTACAGCCTCAAGAACACGGTTTCATCAATTTTTTTAAAGCCAGATATTTTCCTTTTTTAAAAATATGCAAATCTACATACCTGCATTTATTCAGCTGTCCAGTGTTCTCCAAGAAGCAAACTGGATTTTCTTCTCTACTTTCCAAAGCTACTTCAGAGAAGCGCTAAAGACAAAAATAAATAAATAAATCAGTGGCAGAGGTAATTGCATCTGAAAATAAGAGGGCATTTTCATTAAGGAAGCAGCCCAAACCATAAGCA
>FUBP1
ATTTGCATTATGTGGAACATTGACAAAAAGATACTGTTGCAGTTCATCAATTTGTCATTCTGATGTACTTACAGTGCAATGCTCCTTGAAGGAACACAATCAAGGATGATACACAGCACAGTCCTCCTCACCCCTACAGAGCTAGTTCTATACTGGCTGGATCAAACCTGCACTTCAACAGACAATGGCAAGACAGACTGTATTTGCATGTAGTCTAATATATTAATATGCAAAGAGCCAACAAATATGCAAAGAGTAAAACAATGGATT
>FUBP1
AAAAAAAAAAAAAAAGGAAACACTATTTTAAACCAAAAACAAAATTAAGATCTTCATCAAGTCGTCTGCATCCATATATTTAACAAAGGTTTTTTTCCCCCACACAATGAAGCAAATACTGTATTGTCCACTTCTTATTATTGGCCCTGTGCAGAAGAGATACATAAGAAATACACAAAAAGTTAAAGAAAATCCTTGAAATGGAGCTAATTCAGGAGTG
>FUBP1
TTGTCCACTTCTTATTATTGGCCCTGTGCAGAAGAGATACATAAGAAATACACAAAAAGTTAAAGAAAATCCTTGAAATGGAGCTAATTCAGGAGTGAATCCTTTAAGAAAGAAAAAGTGGTTAATATAAATGGTGGTGGCTTCTTGCATGATTTGCAAATCCCTGGGGGAAGAAAATTTATTTTTAAAATCAAAGGCATTGCAGAAATATTCACCACTC
>FUBP1
TACTTCATTTAAATAGTTATTATACTTTGCCAGATAAAAATTTAAAAGGCAAACACTCCCAAACAGACAAACAGTAAACATGCAGAAAACAGACTGGAGTAGAAATCAACAAATTAGCAATTACATTATACCTGAGGTGCTGGAGGATGCTGTGGCATTCCCTGGGGACTTGTCTGGGCATAATAGGCTGCTTGTTGTCTATAATACTCAGCCCAGGCTGCACTATAATCTGGCTGACCACCTGGAGGAGCCCCAGTCGGAGCAGGAACTGCCTGACCTTTGAAAAAAAAGAACTTTGTTGCTGTAACCACAATTATAAGCCCAACATCTCATTTCTAATAAAAACAATACCTTGCTTCTTGTAATATTTCTCCCAAGCCTTTGAATAATCTTG
>FUBP1
TTATTCAATTATTCTCTTCCTGAAGAGAATAATTTGTTTCAATTTAATTAAGTATGTATTTTCAAGAAATGTATAAAACATACCCATTTTCTTGTAGTACTCTTCCCAAGCCTTGGTATAATCAACCTGTCCAGCTGGGGCTGGATTCTGCTGATCTCCTTGTTCAAGCAAAACAAAACAAAAAACAGAATTAAAGTTTTTAAAAGGCAATTTTGGCCGTTTCCTTGGGTGCAGGAGCTGGCAGGGGCCTGCAATGTGACAGTGAGGGTAGGAGGGAAGTACTATGTGGTGGTGGCATCCCTAACAGTGCCAAAGATAGAAGGTACTGGGGGTACAGA
>FUBP1
TAAATTATAATTAAATAATGTCAGAAATTTTAGGTATTATACAGTGATGTACTTCATATATAATTCCAAGCACAACTTTTGGCTTTCACATACAATAAGTTCTGTAGTTACCTTGTCCATTAGTTTGAGTTGTAGTTGGTGCACCTGCAGGGGCTGCTGGTGGTGGCTGTGCTTGCTGTTGATAATAGTGAGCGTAATAAGCAGCCCAAGCTGCTGAATTTGGATCCGTTCCTGCCTTAGCTAAAATAAATGAAAGTTCAAGGTTTGCATGTGAAGTCTGTAATTCTCTCTCACACACACACACACCACCCCCCCGCCCAGCTCTCTGGCAA
>FUBP1
AAGTGAGTGAAGGTGATGCATACAAATGTAGAATCAACACTAGAAAATTTAATAATGTAACAGGAGTGGAAAATAATACAGATAACACACAAATAATAAGCATCTTCTACCTGGATCAGGAGGAGCCTGCTGCTGCCAGTGTGGATATGCATTTCCCCATCCCTGGGGAGCATATGGGGCTGGAGGACCACTGAAAAGAAAAATCAGCATAAAAAACAGTCCCAAAACTAGAATCTTTGGGGAAAGCCCAGAACTAAACCCAATACTTACTGAGGAGCCGGGCCTGGTGGTCCAGGATTATAAGGTGCAGGGTTGTATGGTCCCATTGGAGTTCCAGGCCCTGGAGGCCCAGGAGGTCCATGGGGGCCTGGGACACCA
>FUBP1
CCTGGTGGTCCAGGATTATAAGGTGCAGGGTTGTATGGTCCCATTGGAGTTCCAGGCCCTGGAGGCCCAGGAGGTCCATGGGGGCCTGGGACACCATGGGGCCCATGGGGTACAGGTGGCCCTAAAGGATTTACTGGGCCCTACAAAAAAAAGGATGACATAGAAAAATCAGAAAAACACAGTAATGGTTAAACAACTCTACGGCCAAATAATCATCCATTTCTACCCTCTTATAGTCACAAATAACAAATTTTAGGTTTT
>FUBP1
ATAAATGCTGACTAGTAATGATACATTTTCCTTTGATGTATTTGAATAAACGTCTTAATTTAACTACAGTCTAAGGGTCTACACTAAAAATTAAAAGTTTAAAGTATACTCACACCAATCTTTTCTTCTATGAGTTGCCGAGCATAGTCTATCTGTTGTGGAGTGCCACGAATTGTAAATAACTTCATATTAGGATCTGCATTTGGTGGAGGATTTCTCTGAAGTTCTATTCTTGCACCAGACTGCTGGCTTATGCTTTTTATGGTTTCACCTCCTAAAATCAAAAGACAGTAATTTCTCTAAAGGTTTCAAGGGTGTACTAGGAGCTATTTAGAAGAAAATGGTCACAATTAAATGGGCCATTAA
>FUBP1
CCAGAAAAATGAATAATGTGTTAAAACATTAAGAGTTTAAAATACATTGCCTTTTCCTATTATTAATCCAGTTTTCCCAGTTGGCACAATAAAATTAAATTCCTGTAGTCCACCAGGTGGTCCCATGTTCCAGTTGCCTTGACCTCTACCTCTTCCTCGACCACCAGGTCCAGGTCCACCAGGATTACCAGCCTATAGAGAGGGAAAGACAAGAACGAAGAGTCAGCACAGAAATACTTTTGTTTCATGATAAAATTATTAAGTTTATTTTTCCCAGCTCTCATATACCTGAATCAGAAATGTAGAG
>FUBP1
ATTTCATGAAGGAAAATACTTTTCCATAAAAACAAAAAATGAAAATGTTAACTTTCTATCAAACCTGAACACTTCGAAGAAGGTCTGTAATAATTTCTGCAGCATGTTGACATCGGTCTGGAGGTCCTGTTATTTGTGCTATCCTTTCGGGTGTTGTCCCATCATCTTCAAAACAAAGAAACAAAATTAATTAAACAATAAATGTATGTCAAAACTCACTGCTGCCAACACTTACAAGATTATTATATGTACTCACCTGGCTTAAACTGAATGCGAACACCAGCATCATTTTGTATTTTTTTGATCATCTCTCCATTTCTTCCTATTACAATGCCAACAGCAAATCTTGGAATGGGGACCTTATGTAAAAAAGACTAAGTATTAAGAAAGCTAGCTTCTCAGGGTTTAAAGTAAAAAAAAGTATTTTAAAAAAGCGCCATTTCCTGAAAATCTGCCTCAAATCATAAAAGTACATATAATTCTATATTTATAGTAAA
>FUBP1
TTTATGAATTAGCATACAACCATTTCTGAATGGGTATTTTTACTTACATCTATCCCTTCATTTCCTCCTATTCTTGACCCATACTCATTCCGAACTTCTCTGAAACCGCCTTGATCACGAATTAACTCTAACACCATTTCCTTGGCTTGCTAAAGCAGAAAAAGTTAGCTAATTTAGAAAGCATGTCTCAAAACATTTTAATTATTCATGCATATTTTGCCCAACCCCATTCAACCCACTCTTTCTTTATAAAGTATAAAGTTAAGTTTACTTGAACTTTATATGGGTCTCCTGTAATCCTAAGAGGTTTGTCAGCACCAGTGTTCTGCGGCCCGTCTTGAATCATAACCATTTTAACTCCAGCCCGTTCCTGTTACAATCATAGAAATAATATATATTAACAAAAGAAGTGGACAAAAATGGGCATCAAAACAGATCAAAAGTAGCCATTTCACAAAAATAACAATACCTGAAGCTGTTTAATAGTTTCTCCCCCTTTTCCAATGACTAATCCTGCCTTGCTAGCTGGAATCATGATTTCTTGAACTGCATTTCCCGGTCCATCGCCATGATGGAAGCCAGGAGCTGGTCTTCCTTTTTCAACAATCTGGTCCAGTAACCGTTTTGCTGACCTGTTAACAAATTAATATTTAAATAGTAAGCTGTAGCATACCCAAGCTTATTCAAATAGAGAAATATAAAACAATATAACCAAGTACTCCTCC
>FUBP1
TACACGTGGCTTTACAAGTAGAGACTGGAGTAGATATGGAGTTGTTTTAACCATTTTCTGTGTTTAATGATTCAGATGATGAACCCCACCTGAGAAAGGCATGAGGCATAAACTTCAAAGGAGTTGGAGGACTTTGAGGGAAGGTGGCAGCGAAACCACAGTGTAAAATAAAGCAGTAACAAAGAGAAGAGACAAAATTCAAAGAGTTCTGCTGTTGTTACTTAAGTAGATTTTTAAGATTTTTCAAACTTACTGGACAGATTCAGGTGTTCCAGTTAACATACAGGACCTTTCTGGAAGGCCACCACTGTCTACAATTTAAAACAAACAGATAACTTCAGGTCAAAAGATTAAAAGTAGCATTATTGTTACTAGAAGGCTTAAAAAAAAAAAAAAGCTAGTTTTCTAGTCACACTGAAAATACCATGAGAATGTAACATTACCAGGAGCTATCTGTATTTTGCATCCAGATTCCTGTTGTATGCGTGAGATCTGTTCACCTCCTCTGCCAATTACTAGTTAGAAAAAAAAAAATTTTTTTTTTGGTTGAAAGATTCTAAAGTATGTTTTGATCATGTTTTCAAAACTTTAAAAATCAAGTTACTTACTGAA
>FUBP1
ACTAGTTAGAAAAAAAAAAATTTTTTTTTTGGTTGAAAGATTCTAAAGTATGTTTTGATCATGTTTTCAAAACTTTAAAAATCAAGTTACTTACTGAATCCAACCATTCCATCTGGAACTTTGTATTCTTCTGTCATTACAGATCTGCTAAGAAATAACAGAAAGCACCATTTTCCTTCAATGAAAGATACTTTGTTTACAAATAAAAGATAATCTATTA
>FUBP1
GAGTGATATGAACTAGGTACACCAAAAAATACACAGACACATATTCAATATACACCAATGTGGTTGTGTTTTTACATACAGCTCAACCAAAACTTGCAGAGTACTTTTTGAAAATCTTGTGACTATACCTTTGCTGCTGATGCATCGGTGGTAACTGTGTTCCAAAAGCTATCAAAAAATTAAATAAAAATAAAACAAAAATTCAAAATTTAAATTTACTT
>FUBP1
ATTCAGGCTAGCTGATCCAAAATACTCATAAACCAACTAACTTCAAAGATACCCAATAATATGAACAAAATCTTAACATTGAAATTGTTACTTTAGCTTTTGACCCAGTTTAAAAGGAATACTTACAGTCATTTTGAGGAGCAACTTTCTTAGCATCTGGTTGATCTGCAAAATTAAGTGTCTTTTAATTTTTTGCCAATTAAGTACAAAGCTTCTCCCCTCCCAAACAAGAATAAATAACAATATAAACATTTATTGAAATATCTGAAGGTATGGTTTATC
>FUBP1
AAAATATGCGCAGACACATAATCCAAGAAATATTTGTGTCCATTTAAGAATCCACTGGTTTATTTCACGTTTACATACTGAACACAGGTAATAAATAAAAATTCCTGCCTTTAAAAGGAGAGGGCATTCCCTCCCAGTGTGTTGTACTGCTCGGACTTGTCCAAGAGCCATCTACACATAAAATAAAAAGAATACATTACATACAACATCTGAAGCATCATTAGCTCATTTTTTTTCTACATTAAAAACCTCACTATAAATATGAAAGACAC
>FUBP1
GTTAATATCTCAATAAAATAACAGAAAAATACCGAGAATCACTTCAACTAAACACTCTGAAAAACAATTTAAAATACTTAGAGTATAACTTACCTCCATCTTCTAAAGGTCTTTTTTGTCCCCCATAACCATAGTCATTTGAATTCAGTGATGTCCCTGCATCACCTCCAATTTTTGCTGCAATCTAAAAAAAAAAAAGAAAAATACCATCATAAACTATTATATACTATTCATTACTAAATTACCCCCATTTACTTCCTGATACATGTAT
>FUBP1
GCTTTCGGGATTCCGCCGCGCGGTCCACACTTACCTGCCGGGCTCTCTGCAGTGCATCTTTGAAAGCGTCGTTAACTCCTCCACCACCACCGCCGCCACCACCGCCACCAGCTGAGCCAGAAGAGGGGGGAGGCACTGTTGAATAGTCTGCCATGGTTGCACTATAAGAGCCGCTGCCGCCTGTTCAGAGACTTCCTCTCAGCTAACAGCTAAGAAAGAAAGAAAATGGCGGCCGTCGAAGCTCTATTACATTCTTGCGCGACCATCGTGCCGTAAAGGGGCGGAGACTGAAGGAACAAAATCTCGCGATGTTTCCGAGGCAACGCGCTGGTGTGGGTTAGGGCTGAGAAAGA
>BCL10
TTATAAAAAGTCATATTCTTTAAAACATTTTTTGTCATCATTAAAAATTAAAAGGCAATAAAGTGTCATTGTCGTGAAACAGTACGTGATCTTAAGGGAAGAAACATCTCACTAGAGTTTGCACAAGTTCCTTCTTCTTCTAACTGTAGATCTGGTGGCAAAGGAGGAGCCCCTGGGTCCCCAGGTCTGGGAAGTGTAGTTGAAGAGAAGATGGTATTTTCAGTTCTGCCTACTTCTAGAACAGGCAAATTCAGAGAAGAATTAGTAGAAAAAAAGGGCGTCGTGCTGGATTCTCCTTCTGGATGGTACATGACAGTGGATGCCCTCAGTTTTTCAGAGAAATTACTCTCATCTGAATTTGATCTGGAGAGGTTGTTCGTGGCTCCATCTGGAAAAGGTTCACAACTGCTACATTTTAGTCCTACAATAAAATTATTCAGATGTAAATGAAAAAGTAACTAA
>BCL10
GACAAAGTCTCGCTATGTTGCCCAGGCTGGTCTCAAAACTCCTGACCTCAAGCAATCCTCCTGCCTTGGCCTCCTAAAGTGCAGGCACCTGGCCTGCTCTGCATTTTTTAAAAGCATTATTACATTTAAATTAGCTCTTAGATAATTAAGATATCTTACCTTTCAGATGTTCTAGTTTTATATTTCTAAGTTTCAGCACTTCATCTGTAATCTTCTGTATCAGGAAGTTCTGTGTTTTTTCTCGCCGAATAGATTCAACAAGGGTGTCCAGACCTTTTGGGTTTTCCTGTAAGTAGTCTAACAATTTTCCAGCCCTTTTTCTACTTGATGTTCGACAAGAAATTTCTTCAGTGTCTTCTCTACTGAGTATTTTTTTTGCACGTAGATGATCAAAATGTCTCTCAGCTATGATTTTCTCACACAGGTATACACGTAAATTTTCTAAGGCCTAAAAGACATAAAATATGGTTCAATGTTATTTTTAACATCTAAGAAAATCA
>BCL10
CCGCCAGTCCCTAACGAAGCATCTCCAAGAACCCAGTTGGGGGGAAAGCATGAGGAGATGGGTGAGGAGTGGGCAAGAATCAAAACACCACTTGGCAACAAAGCCCAAGCTCTGCGTTTAGCGATGTAAAACCTGGATTGACAGATCACTGGAGGATCACTGCCACCAAGGTCCCTCGGATGCAGGGCTCGCCACAGTCCTCCTGTGCTAGGACTTTCCGCTCCTCCGACCTGGAGGATCCTCCTTGTCCTCGGACTCCAGGCTTCCGCTTTCGTCTCCCGCTGGGCTGCAGCCCGCCCCCGCCCGCCCTGGGCACAGCTGCGTTACTCACGTCCTTCTTCACTTCAGTGAGGTCCTCCTCGGTGAGGGACGGTGCGGTGGGCTCCATGGTGGAGGCGGGAGATGGCGCTTCTTCCGGGTCCGGGAGCTCGGGCTGCGCCGCCCCGCCCTGGCTGGGGGCTTCGGCCTCCGGGTAATGGGGAA
>RPL5
TGCGCAAGGGCTGTGGCCCTTTTCCCACCCCCTAGCGCCGCTGGGCCTGCAGGTCTCTGTCGAGCAGCGGACGCCGGTCTCTGTTCCGCAGGATGGTGAGTGGATGCCTCGGTCTCGGGGCTTTAGATGCATGGAGGTTCCCTTTTCTTGCCCGTATGCCAGCCTAGGGCCCGTCTCGCGCGTCGCAGGGGCCGGATGGCGTTAGATTGCTAGCTCTGACTTGGTCGAGGTGCAGTTCCCAGCGTGGCCTTAAATGGCTGCCGCCCGGTGCGCGAACTTGGGGGGAGGGG
>RPL5
AGTGGGGGAATTACTGCTGAATGTGCTCTTGCCCAGTTAAGCTTTGTGGCAGGTAATTTAGGCTTTTGAAAAACATAACATGGGAAGCGAGAGAGGTACGTAGTTGTTATTTGAGGCTAGGTTTTCGAAGTGGGACATAGCGTGTTCCGAACAAACCGACGTTTGGCATCACTGATTGCTGTCTGGAGCAGTGCTTCGCAAAAGTTTGGCACAATTACCGGTGCTGGTCCTTGAAGAAACAAATATGGAAATTGAAAGCGTTTAAAACCTTTTGAAAGCAATATAACAATAATTTTATACCTGTTAAATGTAATAAATTGGGGCCTGCATTTTG
>RPL5
TTGCTTGTGAAACCTGGGATTCTACAAGTGACAGTTGTCTGTTTACTCTTGAAGTTCAAGTGTTACTTTGTTACATGGTTAATTTATGTCAAAAGTATCATAGGCTAAGACATCAAAGTTTTAATAACATTCTTTTTTCTTTAAGGGGTTTGTTAAAGTTGTTAAGAATAAGGCCTACTTTAAGAGATACCAAGTGAAATTTAGAAGACGACGAGGTACT
>RPL5
AACATTCTTTTTTCTTTAAGGGGTTTGTTAAAGTTGTTAAGAATAAGGCCTACTTTAAGAGATACCAAGTGAAATTTAGAAGACGACGAGGTACTGTCACCTTTTTGTGTTTACAATATTAATCTGCTTTGCAGATGCAGTGGAGTATCCTTTCTACAATTATTTTTTTCTTTCAGAGGGTAAAACTGATTATTATGCTCGGAAACGCTTGGTGATACAAGATAAA
>RPL5
GTGATACAAGATAAAAATAAATACAACACACCCAAATACAGGATGATAGTTCGTGTGACAAACAGAGATATCATTTGTCAGGTAAGTTGTATTCTAGACAGTCCCCTTTTTTTATTGCTAGAGAAATTGTGCTTGGGAAGCAAAGCACATGGTGTGTGTGTTAGAAGGGCTGTCTAGCACCTCCAAAAGCATCCAGTGAATAATTTTTCCTTTTAGTAGGT
>RPL5
GATGATTGAAATATTTGGGTATTCCTCTTTGACTTTTTAAGCACCTCTAATTTACTGGTAACCCAGCTAAGAGTCTTAAGCATTTTAAGTGATGTTCATCTGTGTCCATCAATGTTTTTTTATTCCCTTGAAAAATAATTAAGATGTAGTAAGACAGTGAAAGCAACAGATTACTAACCTAGTTTCTCTCTTACTATAGATTGCTTATGCCCGTATAGAGGGGGA
>RPL5
TGCACACGAACTGCCAAAATATGGTGTGAAGGTTGGCCTGACAAATTATGCTGCAGCATATTGTACTGGCCTGCTGCTGGCCCGCAGGGTATGTACAAGATGATTTTAATTGATGTAGTTTGTGGCTGATTGCTTGGAGAGTTTTCTGCAAGATGTTTGTACATGGATAAGATAGCTTAAGTTGTGCTTCAGGAGAGTGCTTGCTTCCAGTTTTCTGCTTTGTTAATGGA
>RPL5
TTGAATGTTTTAAGTTTTTTTTTTAAATAGCATTTAAAAATTCATGAGCAAGTGGATCTGGTGAAAGGGTGGGTGTGGAAGGAAATTTTCTTTTCCAGATGTCAGTGGTCCTTACGGTTATGACATAAGCTATTTTAATTTTAGAGCAGTTTGAATAATTGAAACCAGCATTTACATTGGTTTCTTGAATAGCTTCTCAATAGGTTTGGCATGGACAAGA
>RPL5
GAAAGCATTGATGGTCAGCCAGGTGCCTTCACCTGCTATTTGGATGCAGGCCTTGCCAGAACTACCACTGGCAATAAAGTTTTTGGTGCCCTGAAGGGAGCTGTGGATGGAGGCTTGTCTATCCCTCACAGGTAAGAATACTATTTAAGACCTTGGTGCCTGGACCGTGGTACTTCCCTGTTTTTAACTAGTTGGACTGTGGAGATAACCGAATTAAAGTAGCTATCAATTGA
>RPL5
GTGGAAAGCCTTGGTAATGGCTTTTAAAGGTTTTTGTAGCATGAATTTCTTTTCTGTCCTGGAATTCAGAGATGAGCTGCTGAATGATGATATCCCACTAACTGAGCAGTCAGTAGTTGGTCCTTTGGTTGCATATGATGCGATAATTGTTTCAAGACGGGACTGATGGCAGCTACTAAAGTAAATTCTTACTAGTAAACTAAGTTAAGTGAGTCTATACTAAAATATGAATAACTTTATTTTAGTACCAAACGATTCCCTGGTTATGATTCTGAAAGCA
>RPL5
AGGAATTTAATGCAGAAGTACATCGGAAGCACATCATGGGCCAGAATGTTGCAGATTACATGCGCTACTTAATGGAAGAAGATGAAGATGCTTACAAGAAACAGTTCTCTCAATACATAAAGAACAGCGTAACTCCAGACATGGTAAAACATTTACCTAAAAATGCCTATATTGGTTAATTTATGGAAATAGGTTTATTACTTGTTTTGGGGGCAGGTAACATTCTTATATAGGTGTGTTTCTTGACAACATGAGCTAGACTTGTCAACATTCTTTTAGTAATCTTTTAG
>RPL5
GTTAAAGTGTTTACCAACATTGATTTAGTTTAGTTCCTTTTGAGAATCTGGCTTAGAAGGACAAGATAAGTTATGGTTGCATTAATATAGTAGGGCACATGAAATGAAACCAAGTACTGTTTGCTTTCCTTTGTTTCAGATGGAGGAGATGTATAAGAAAGCTCATGCTGCTATACGAGAGAATCCAGTCTATGAAAAGAAGCCCAAGAAAGAAGTTAAA
>RPL5
TTCCTTTGTTTCAGATGGAGGAGATGTATAAGAAAGCTCATGCTGCTATACGAGAGAATCCAGTCTATGAAAAGAAGCCCAAGAAAGAAGTTAAAAAGAAGAGGTATGTCGTCTTTTTTTTTGTCTTTTCAAGAAAACAGGTTGGGAATGGTTCCCACGTGGGGCAGACTGTTGGTGTAATTGTGCAAACTCGATCACTAGCTCTGCGTGATGTGGCAGAAGCGAAGGGAACCAGGTTTGCAAAAGTAACTGTGGTGATGGAAATGTGTTAGCCTCAGACACTACTGAGGTGGTTCTTTCTATCCTAGTACAGTCTAAGTACTGGTTACTGCATTTTTTTATTGGCTGACAAGTTGCTTTTTGTTGATCTTTCATGTTTTG
>RPL5
GGACATCACAGAAGTTGGGGTTTGGGAAAGTTAGCTTAAGATCATACATAAGTAAATGTATTTGAACTTGGATTATTTAACCTTCTGATTGCAAAGTCTTAAATATTCTCTATCAAAATTAAATTTTATTAAAATTTTAAATTAAATATTCTATTCTCTTCAGTTATAGTTTAAAAAATATATATTCCTATCTTTTGTAGGTGGAACCGTCCCAAAATGTCCCTTGC
>RBM15
GGGGTTGGGAACCCAATAACAGTGGTTGGGCGGGCGCCTTCCTGGAGCGCGGGGAGATGTAAAGATAGACAAATAATTTTCCCAATGAGACTGTAGAAGAGAGAGCAATTGGCCAATGAGGACTGCGGGGCGGGACCCTGTGCCGCGGCGGAGTCCAAGATGGCGGCGTGCGGTTCCGCTGTGTGAAACGAGCGCGGGGCGGCGGGTTACTCAGCTCCGC
>RBM15
TGCGGGGCGGGACCCTGTGCCGCGGCGGAGTCCAAGATGGCGGCGTGCGGTTCCGCTGTGTGAAACGAGCGCGGGGCGGCGGGTTACTCAGCTCCGCGGAGACGACCTCCGACGACCCGCAACAATGAAGGGAAAAGAGCGCTCGCCAGTGAAGGCCAAACGCTCCCGTGGTGGTGAGGACTCGACTTCCCGCGGTGAGCGGAGCAAGAAGTTAGGGGGCTCTGGTGGCAGCAATGGGAGCAGCAGCGGAAAGACCGATAGCGGCGGTGGGTCGCGGCGGAGTCTCCACCTGGACAAGTCCAGCAGTCGAGGTGGCAGCCGCGAGTATGATACCGGTGGGGGCAGCTCCAGTAGCCGCTTGCATAGTTATAGCTCCCCGAGCACCAAAAATTCTTCGGGCGGGGGCGAATCGCGCAGCAGCTCCCGGGGTGGAGGCGGGGAGTCACGTTCCTCTGGGGCCGCCTCCTCAGCTCCCGGCGGCGGGGACGGCGCGGAATACAAGACTCTGAAGATAAGCGAG
>RBM15
GGGGTGGAGGCGGGGAGTCACGTTCCTCTGGGGCCGCCTCCTCAGCTCCCGGCGGCGGGGACGGCGCGGAATACAAGACTCTGAAGATAAGCGAGTTGGGGTCCCAGCTTAGTGACGAAGCGGTGGAGGACGGCCTGTTTCATGAGTTCAAACGCTTCGGTGATGTAAGTGTGAAAATCAGTCATCTGTCGGGTTCTGGCAGCGGGGATGAGCGGGTAGCCTTTGTGAACTTCCGGCGGCCAGAGGACGCGCGGGCGGCCAAGCATGCCAGAGGCCGCCTGGTGCTCTATGACCGGCCTCTGAAGATAGAAGCTGTGTATGTGAGCCGGCGCCGCAGCCGCTCCCCTTTAGACAAAGATACTTATCCTCCATCAGCCAGTGTGGTCGGGGCCTCTGTAGGTGGTCACCGGCACCCCCCTGGAGGTGGTGGAGGCCAGA
>RBM15
CTCCCCTTTAGACAAAGATACTTATCCTCCATCAGCCAGTGTGGTCGGGGCCTCTGTAGGTGGTCACCGGCACCCCCCTGGAGGTGGTGGAGGCCAGAGATCACTTTCCCCTGGTGGCGCTGCTTTGGGATACAGAGACTACCGGCTGCAGCAGTTGGCTCTTGGCCGCCTGCCCCCTCCACCTCCGCCACCATTGCCTCGAGACCTGGAGAGAGAAAGAGACTACCCGTTCTATGAGAGAGTGCGCCCTGCATACAGTCTTGAGCCAAGGGTGGGAGCTGGAGCAGGTGCTGCTCCTTTCAGAGAAGTGGATGAGATTTCACCCGAGGATGATCAGCGAGCTAACCGGACGCTCTTCTTGGGCAACCTAGACATCACTGTAACGGAGAGTGATTTAAGAAGGGCGTTTGATCGCTTTGGAGTCATCACAGAAGTAGATATCAAGAGGCCTTCTCGCGGCCAGACTAGTACTTACGGCTTTCTCAAATTTGAGAACTTAGATATGTCTCACCGGGCCAAATTAGCAATGTCTGGCAAAATTATAATTCGGAATCCTATCAAAATTGGTTATGGTAAAGCTACACCCACCACCCGCCTCTGGGTGG
>RBM15
CCGGGCCAAATTAGCAATGTCTGGCAAAATTATAATTCGGAATCCTATCAAAATTGGTTATGGTAAAGCTACACCCACCACCCGCCTCTGGGTGGGAGGCCTGGGACCTTGGGTTCCTCTTGCTGCCCTGGCACGAGAATTTGATCGATTTGGCACCATACGCACCATAGACTACCGAAAAGGTGATAGTTGGGCATATATCCAGTATGAAAGCCTGGATGCAGCGCATGCTGCCTGGACCCATATGCGGGGCTTCCCACTTGGTGGCCCAGATCGACGCCTTAGAGTAGACTTTGCCGACACCGAACATCGTTACCAGCAGCAGTATCTGCAGCCTCTGCCCTTGACTCATTATGAGCTGGTGACAGATGCTTTTGGACATCGGGCACCAGACCCTTTGAGGGGTGCTCGGGATAGGACACCACCCTTACTATACAGAGATCGTGATAGGGACCTTTATCCTGACTCTGATTGGGTGCCACCCCCACCCCCAGTCCGAGAACGCAGCACTCGGACTGCAGCTACTTCTGTGCCTGCTTACGAGCCACTGGATAGCCTAGATCGCAGGCGGGATGGTTGGTCCTTGGACCGGGACAGAGGTGATCGAGATCTGCCCAGCAGCAGAGACCAGCCTAGGAAGCGAAGGCTGCCTGAGGAGAGTGGAGGACGTCATCTGGATAGGTCTCCTGAGAGTGACCGCCCACGAAAACGTCACTGCGCTCCTTCTCCTGACCGCAGTCCAGAATTGAGCAGTAGCCGGGATCGTTACAACAGCGACAATGATCGATCTTCCCGTCTTCTCTTGGAAAGGCCCTCTCCAATCAGAGACAGACGAGGTAGTTTGGAGAAGAGCCAGGGTGACAAGCGAGACCGTAAAAACTCTGCATCAGCTGAACGAGATAGGAAGCACCGGACAACTGCTCCCACTGAGGGAAAAAGCCCTCTGAAAAAAGAAGACCGCTCTGATGGGAGTGCACCTAGCACCAGCACTGCTTCCTCCAAGCTGAAGTCCCCGTCCCAGAAACAGGATGGGGGGACAGCCCCTGTGGCATCAGCCTCTCCCAAACTCTGTTTGGCCTGGCAGGGCATGCT
>RBM15
GAAACAGGATGGGGGGACAGCCCCTGTGGCATCAGCCTCTCCCAAACTCTGTTTGGCCTGGCAGGGCATGCTTCTACTGAAGAACAGCAACTTTCCTTCCAACATGCATCTGTTGCAGGGTGACCTCCAAGTGGCTAGTAGTCTTCTTGTGGAGGGTTCAACTGGAGGCAAAGTGGCCCAGCTCAAGATCACTCAGCGTCTCCGTTTGGACCAGCCCAAGTTGGATGAAGTAACTCGACGCATCAAAGTAGCAGGGCCCAATGGT
>RBM15
AGCGTCTCCGTTTGGACCAGCCCAAGTTGGATGAAGTAACTCGACGCATCAAAGTAGCAGGGCCCAATGGTTATGCCATTCTTTTGGCTGTGCCTGGAAGTTCTGACAGCCGGTCCTCCTCTTCCTCAGCTGCATCAGACACTGCCACTTCTACTCAGAGGCCACTTAGGAACCTTGTGTCCTATTTAAAGCAAAAGCAGGCAGCCGGGGTGATCAGCCTCCCTGTGGGGGGCAACAAAGACAAGGAAAACACCGGGGTCCTTCATGCCTTCCCACCTTGTGAGTTCTCCCAGCAGTTCCTGGATTCCCCTGCCAAGGCACTGGCCAAATCTGAAGAAGATTACCTGGTCATGATCATTGTCCGTGGTGCGTCCTAAAGTCCATGTGTAACTTGTATTTACTACTTTGACATGGTTCCTGTTTTGTGATGTGTAATGGGATACAGCATCAGATGCAATTTTCTTTTTAGTTGTTAGTTGTAGCATTTTCTTTTTTATATTTTTATAAACGTCTTTAAAATAGAAATCAGG
>RBM15
AAGAGGGCCTTAATGACCTTTTATGTGAAAAAAATTTTGGAGAGAATTTCTGGACATTTTTTTTTCTGTCTCTCTCACAGGGTTTGGTTTTCAGATAGGAGTTAGGTATGAGAACAAGAAGAGAGAAAACTTGGCGCTGACCCTGTTATAGTGGTTATAGTGGTGTCCCTAAAGGGAGGAAATGATTTCAGGTAACCACAGTGAAATGTTAAGCTGAATGAAGAGTTTTATATGTATGGTTTAAACAGAGTTGAAAAGTGAGATTCCTGAAGT
>RBM15
TCAAGGTTTATGCCAGTGGGTATTATTGGTGCTTTTTGAAGTTGAGGTGAACCATCCAGGAAGGTCTTGTTAATGTTATGTTCATCTATAATGGCATAGGGGAAATATATATATTTTTAATATTGTAAACATTTGTACTGAATAACCTTTTTTTCCCCCCCTCCGCAAGCAAAACTGGTTGAACAGCGGATGAAGATATGGAATTCAAAGCTCTAATGGACCTTTTTGAAGAGAAGTTGTGGCTTATGTGGAGTTTACATGGGCCTCTGATGGAAGAAAGCTAATCTGTT
>TRIM33
TTTTTCGTTTTTTTTTTTTTAAACAATTGATTTAAATCCATGTCATTTTACTTTATATGTACTGGTCTCTCATCTGACTTTAGGCGTTTTCTGCGGGGCTGTATAAAGTCTTCATCAGAGTCCTCAGTTACCTCACCATCATCCTCTTCCTGCTCAAACTCTGGCAAAGGTGCGAAGGTCCTGTCTGAGTAGATCTCTGTGAGTTTATCTTCAAAGTACAATGCAACTGCTTTCCCTGCCTGAGCTACTTCTGAATCAGCCTGCAA
>TRIM33
GCGAAGGTCCTGTCTGAGTAGATCTCTGTGAGTTTATCTTCAAAGTACAATGCAACTGCTTTCCCTGCCTGAGCTACTTCTGAATCAGCCTGCAAGCAAAAGATAGGAATATTCACCTATTGGTAATGCATATTCCTTCACCAAGTTTGCATGGTCTGAAAAGCTTACCTTCAAATTAATCTCTTGTGTGTCTGCATAAACTTGAACAACTTTCATCATCTAAAAAGGATACCAGAGTCAAAAAAAAAAAAGGGAAATTATAATCCTTTCTAAAGTTATGAGACTGCATA
>TRIM33
TTTAGCAGAAAAAAAAATTTTAATAAAATTAAAGTCAGCAGAAAAATAAAACAAGGAAACAAACAAAAACTAACAAATCAAGACTCTATAGGTTGGAAGTTAACATACTTCATTAAACCTTTCACAGTTCTTGAAGATCAAACGGACATCGGCCACAAAGTCATCCGGGATTTGGTAGTGTTGGGAATGTTTTTTCTGAAGCTTCTTTTTCACGGTGGATAAATCCATTGGTTTCTTTATAATTTTATAGTAGTTTGGTATCTAAAATAAGCACATAATGGCAAATAAGAATTCTCCAAAAATGCCAAACTGTTTAATTTGAAAATGCATAGCATATTAATTTTAGGGAAAAAAATTATTATAG
>TRIM33
TCGGCCTCCCAAAGTGCTGGGATTACAGGCGTGAGCCACCGCGCCCGGCCGCCAGAGCCCATACTCTTAAGTATTATGAGACTTCCCCACCGAGCTACTAAGGTAGGCAACTCACCGAAGCAGGAACAGGCTCCTGGAATTCAATACTTAATTCATGGCAATAGAGGTAAAGCAGAAGACGTTCACATTTCTGGCCCAAACAAGGAAAGGAAAGCACATGAAATATTTTTCTCCTAATAAAACATTCTCGAGAATGAGAACTATATCACAACAAAG
>TRIM33
GATTAAAAATTAAATGTTATCAGGTTTTGTGTATGCTACACAGGAAAAAAAAAGGTGTATATATAGGCAGACAACTACTGAATCCCAGTGACAAATCAACTTATTTGACACTTACCCTTTGGTCCACGGGGCTTAACCCCTGCGCAGTTTTCCCCTTCTTACTATGTTGCAAATTATCACAATCATATTCAACTTCTGGCTTTCCAATATCTCTACAAAATGTGCATATCCAGTCCCCACTAGACAGGGAAATAGGCAATTAGTCCACGTAATTATAAGAAAGCCTGC
>TRIM33
GGAAGCTAATACCAAAAGAATAACAGGCTCCCTGTTTTATAGAAATACTGTGCACTGGTTAGAAGGCCATCTGCCCTGAACATTCTTCTGTTATTTATTTTTAGCTTATGAAAATCAACACCAAAAATCAATTATTTCACTGGTACCTTGGAAAGCTAAGTAGTGTTGGAACATGACAAGTTAGATGAAAGACCTTTGGACATTTTTCGCAGCACAAGAGATCTCCTCCGTTTTGGCAGACAGCACACCAGTCTTCATTTGGGTCATCATCTTTATTGTTGCCATCTCCTCCAATCCTTGCCGACCTGTGCATGAGGCTTCGAATTGGGGACTTTCCATTAACAAGGCTGCTGAGCCCTGACTGTTTGCAGCTTTCATTCATATCTGCAGGTTCAATTTTCACATGGTTTTCCAGGCTTGCCAATGCATCCAATTCACTTTCTAGATGCAGGTTGGTTGAGAGAGGTGGTGTCAAGCTACTCTCAGGACTGCTCAACTAAAACAAAACGATGACAAATTCTTGAAGAATCATTTAATCTTTATTGTATGCCATATGTGTATTTAACAGTTATGTGAATATG
>TRIM33
TGTTTCTAGACCCACTACTTAGTCTTAATATACTCAGAGCTGAAAGAATCAATGAAGTGATGTCCTTAAGTCCCTGTCAGACTCCAGTGGGAGCTTACCATGCAAGCACTCCTCCTGCCATCCTCTGTTTTTTCTTGTTTTACACCTCCTGAAAAGCTACATATTTCATCTTCAGTCCCAGGTTCTTGCTTGACCTTCACCTGATCAGATTTGAAACTAAGACTTGTCTTCTCAGCAGTTCTTCCTGATGACCCACAGCTAATAAGAAACAACAAATAAAGATCACATACGTTTGACTATATGGTATAAAT
>TRIM33
GTGTTAAGTATAAAGGGGTTCACTGTAATATTCTACTTTTATTATACATATTTGCTATTTTTCTTAACAAAAAGGAAAAAAATAATTATCAATATACTCACCTGCCTCGACTGCCAGTACTAGAAGTACTTGGGGGTCTCACAGGTGTGTGAGAATTGGATAAACCTAAAAAGTAGTAAGTCAAAATGAATATCAATGCATATAAGAATATTTGGAATTCTACCTACCGGTCACAGAACTCAAGATTATTATAACCCAGCTAAAAAATTATTGGAAATCAGACCTAGTCACAAAGTCAGGGACGCATGTGTAACCATTAGCAGACATCAACCAGTTTCTCTCAGCTGTGTCCAGACATCACCTCAGAATCCTCC
>TRIM33
GTAGACCTCCTACTTATTCTGTTTTTCTGGAGAATTCTGACTAAGACAGATACTGACACTGTTTTTTTAAGGTGTTAAAAAATAAGGTAATACCCGTTTGCTTTACCTGATGATCCCGGAGAAAGGGCAGAGGGACCTGGAGAAGGATTCATGGTGCTTGTAGGCTGTGGGGGTAGGTGACTGCCTGAGATGTATCTACTTAGTAGATTATCTAAACTACTTGAGCCAGCATCTTCCAACTGAAGAGAAAGAAGATAAAGACAAATTTGCTTTGATTAAAGCAGAGAAGTTATTAATTTTA
>TRIM33
TCCTTCACATTCCATCTACTCCTGTTCTCCATCATTTCCCCCTCTCAGTATAAGCCTCAAAGTGTCTACTATCTTGGCCTTCTAACCCCATCCTTTTCTCAGCCCAACTGACTACCCCTTTGGATCTAACAGAAGAACAACAAAGATCTAACCACATTTTGGTCCTGGGTCTTCTCTCTGGCTCCAAACTCATACCAGGAGTGCATCATCGGAACAACGTTTGCCTGTGGCAGGTGTAGAAAGGGAGTAACTAGCCTTTTAGCAAAAGTGATATTAATCCACCATTATTGTACTTCTGTTTAGATATTCCCATAATTTGCTATTCATACGACCTTCAA
>TRIM33
AAAAAAAAACTCTGAAATAAATACTCTAACTCTGTAATTAACATTAAGTTTAATGAAGCCTCATTCAACTCAAATACAAACCTGTATGGGTGGAATATCTGGCAGCGATGGAAGGTTTTCTGGATTGGTAACTGAGGGGATTAGCTCTATTGCTGTAACAGATGGGCTGGTGGGACCTCGGTTTGCATTTGCCATAGTTGCTGTAGTAGGGCTCGTTGGGTTGATTGTGGTGTTGTGTACCGATACTACGGGAAAGGGTCCAGCATGCCCTGGGTTTGAGTGCTAATAAGAAAGAAGACATTATCATTACTTGATCTGCCAGAATCGCTGAATATAAACTATACCTTTATAATTTTTAGTTTAGGAAGGAAACAGAAGAAACAAAGAAGTGGGCCC
>TRIM33
TATACAGCATTAATCAAATTCTCAAACACATCAATGACCTGCTCCCAAAAAGTGATTAAGAAAATGACGTCTTTTAATTTTAAAATTGTAGGATTCTTACAAATGTAACTCTAGGCATACTTGTCTTTGGAGGTGTGGCTGCATCATGGAATATTGAGGGCCGCTGTGCCTGGGTATCCCTGGTATTCTGGCAGCATTCTGAGCCAGTCTCATCTGATGGGCTTGAAAAGCTCCACAGTTCATGTTGCCTCTTTGCATTGTTTGCACACTGATCAATCGAGGAGGCTACAAAAAGTAGAAATTGCAATTTATGTAATAATTTTAAAATAAATTTATCTCAATTATAAAATGTAATCATAAAA
>TRIM33
GTGTAACTTAATTATATAGGAAAAAGTGTAGTGTTGAGGGCTTCATAATTTCTATCAATAATGTAGTAACACGATACTTACCTGTTGTTGTAACATCTGAGGGGCTGCTTGTCTAGGATGCTGTTGTGTTGTTGTTGTTGTAGTTGGTACAGGTGCTGGTGGTTGCTGCATCCTCATCTGTTGCAACTGCTGATGTTTCTGTGCATATACTTGTTGTTGCATGTGCTGGAGTCGAAGCTGTGCTAAGTTAATCTGTCCAGGGGTTTTACTAATGTGGTTTGTCCCTGGAGGAACTTGCCCAACTACAACATTAGGAGTATAACCAGGAGCTGGTTTACTCTCTATTACTAGATTACCTGAAAAATTTAAAAAATGAGAATTTGCATATAATCAAC
>TRIM33
CTAAATTTGCTTTAAGTATTTTCTCCTTCTAATTCAGTGTTCCAAGTTATATTCATAAAACTCATTATTTCTCACCTAAATTGACTACATTCTTTGCCCAGAAGGTGGGATCACAATGGAAACGTATTGCTCCATTAGCAGCAGGGACAGGATCACACCGTGCTTTCAAAATATGACGCAACTGGAAAGTAATCTTAAAGGGAAAAAAATCCACATTAGTCTCAAAATTAAATATCAATTGGGAAATCATAAGATAAAGACATTAAG
>TRIM33
GCCAAAATTAAAATGTATACTTTAAACAGGTGCAATTCACTGAATATATATCTTAATAAAGTCCATTAAAGAAAAATAAAAACAGTATGTGTCTCACCAGTCGCTTGCTGTATAGTAGTGCTGTGCTGCTGCCACTTGCAATTGCCCAATTTGTGAAGTTCATAACATGCTTCACCTGCCGGGAAAGGCCTGTGATGTCATTCTGCTGCTGTAGTAACTTCATCTGTCTTTCCTTTGTAACATTCTGAAACAGAACAAGAGCTTCGCTGTAGAATTCCATATGAAAAAAAATCAACCCCACATTTCTAATGCAAATGG
>TRIM33
TCTCTTCCAAAAGTAAATTTTAAAAACCTTATTTTACGTTTTCCTTTATTTCCATACCCCCCAATCCATCTAAAATAGTTTTCAATAAACATTAAAAACAGCTAAAGAGCAAGAGAAGCAGTTTTTGTTTTATTTTGGCTTTGAACCATACCTCTAGCTGTTGTAAGAGAGATTTTCCTTTCTTATTAATTTCATTGATAAGGGTGAAAATGGCCACTTTAATTTCCTGTTCTACTCGTTTGTTAGTCTCATTTACTTCTTTTATCCTGAATAAGAGAAATGCATCATTAGGTTATCAACTTAT
>TRIM33
CAAAAAAATGTTTTCTTTATATGCTTAATATAGCAGAAAAACAGATTTAAACTGGACCCACTTCTTTTTAGTAATTCTTAAAATTATGGTTTTAAGGCAACAAACTTACCTATTCTGCACCTGAGTAGCTGCAAAATGAACATAATTCTTCTTCTCAAGAAGTTTCGCCAGTAGATTCTCAATTGCACCCTTCTGATTTTGAAAAGCTTCTTCCAAAAACTGATACCTTAAAACCAAAACAAAACTACATTTAAAACAAAACATTTATGATTAAGATTTTGGAAA
>TRIM33
AAGCACTTTTTATAGTATTTCCTGGTAAGCAATTATGATTTCTGTACCTATGTTCTTTGTGTTCCAATAGCTGACAGTCTCTACATGTCAATCTATCACATGTTTCACAGAAAAGTTTCAACTGTTCTTGTTTGTGTACAGGGCAGAAAACAGGGCGTTGACCAGATGCTCCAACAGACTCTGTAGCAAAATAAAACAAATATTTTTTAACCAAACATAAAATTTTTGTCTAGTTTTCTAAATTCCTATTGATGTTGCTATCCAAAG
>TRIM33
AAGAAGGAGGTTAACTGTAATCATTGTAATGATTACAATGCATCTATCTTACCTGAGACATCTTCTTTCTTCCTGATCAAGTGATCTTTAGTAAATTTTACTCTTTGATGTGCTTCGATACATGTCTTACATAGCCACTCTCCACATTCTACACAAAAGCCAACTGCACTTGCATTGTCTTCACAACTAGTACATACCTAAAAGAAGAAATAAGCACTAATCTAAATTAAATACATAAAATCTAGATCTAAAAAAAAAAAAAAACTTGTTCTTCAATA
>TRIM33
TTTCTTATAACTTACAGTTTGATATCAAGATAGGAATATAAAGAAAAATTGAGAAGCATACCTGTTCTGATTTTTCATCAGAACTGCTAGGAGCTTCAGATGTGTCTTTCACAAAATAATTATCCACAAGGTCTATCTGTCTGCATTCTTGGCGGCATACTGGGCACCGTATTACACCAACTACAACATAAAATAACAACATTTTAAAATATTCTTCAGGAATAAAGAAATTGTGCATGATGTCCATATAGAAACATTAATTCATCACAGAGAAGACCAAAGAAATGAGCATC
>TRIM33
GCTCGGCCGGGTTCCGCACATCACAAACCCTCCCTCGGAGCCAGTGTCCCCTCCCCCAGCCTCTCGCAGCCGGCACCCCTCCCTTCATGCTCCCCTTATCTCTTGCGGTCCAGCTTCTCTGGAAAGTGTCCCAGGGGCGAGTCTTTCACCTTAGAGACCCCTCGGGATGGCGCCCGTCCGAGCAGCCCCAGGCCCCAGCACCTCCGTCCCCAGCTCCTCTAGGGTTGCGCAAATCCCTTGCGGCCCAGATGCCAGGCAGGGCCTCCGGCTCACCTTGCTGGATGTCGCCGTTGCTGCCCCCCGGGATGGGCACGCTGAGCTGGCGCTCCGGCTCGGGCAGGCAGCGCAGGCAGAAGGAGTGAAGACAGGGCAGCAGCTTGGGCTCCGCCTCACGCCGGCTCTGCAAGCTCTGCTGACACACGGCGCAGGTGTCCAGGAGCGAGGCTGGCGGTCCAGGAGGCGGCCCTGCCGAGGGACCCGGAGCGGGAGCCGAGGCTGGAGCTGGAGCCGGCGTCGATACTGCGCCCCCGGCAACTCCAGTGCCCACTGAGGCCGCAGGAGATGAAGCAGCCTGGGCCGAGCCCGAGGAGGCCGCGGCCACCCCCCCGTCGTCGGGCCCGGCCGCGCCGCCCTCAGCGCCGGCCCTGCCGCCTTCCTCCTCCTCCTCCTCCACCAGCACCGCGGTGAGAGGCGGCTCCGCCTCCTGCGCGGCGGGCCCGGCGGCCCCGGCAGTTACCGGCGCGCTGCCGCTGCCCCCGCCGCCGCTCTCAGCCTCGCCGCCGCCTTTGTTTTCCGCCATGT
>NRAS
AAAATGTGCAGAAGAGGATAGGCAGAAACTCAAAAAACATATAGACAATAACACCAGCACTCCTCCAAATTGCCCAATACTATATACTAAGATTTGTAATTATGCCAAGAAACCATATGCTCACCTTGTTACATCACCACACATGGCAATCCCATACAACCCTGAGTCCCATCATCACTGCTGTTGAGTTTTTTCATTCGGTACTGGCGTATTTCTCTTACCAGTGTGTAAAAAGCATCTTCAACACCCTATAAAAGGAAAAAATGAAAAAAAATGAGAGAGCTAGCTCAACGGACACAATCCAAATTATAAGCTCTCTTGCATTTGTATCTCTTTATGTGGAC
>NRAS
AATAAAAATGAAAAAAATGCATAACAACAAAGAATATGAATATGGATCACATCTCTACCAGAGTTAATCAACTGATGCAAACTCTTGCACAAATGCTGAAAGCTGTACCATACCTGTCTGGTCTTGGCTGAGGTTTCAATGAATGGAATCCCGTAACTCTTGGCCAGTTCGTGGGCTTGTTTTGTATCAACTGTCCTTGTTGGCAAATCACACTTGTTTCCCACTAGCACCATAGGTACATCATCCGAGTCTTTTACTCGCTTAATCTGCTCCCTAAAAACGGGAATATATTATCAGAACATAAGAAAAACAAGATTAGGCTGGGTACAGTGGCTCATG
>NRAS
TTTCCCCATAAAGATTCAGAACACAAAGATCATCCTTTCAGAGAAAATAATGCTCCTAGTACCTGTAGAGGTTAATATCCGCAAATGACTTGCTATTATTGATGGCAAATACACAGAGGAAGCCTTCGCCTGTCCTCATGTATTGGTCTCTCATGGCACTGTACTCTTCTTGTCCAGCTGTATCCAGTATGTCCAACAAACAGGTTTCACCATCTATAACCACTTGTTTTCTGTAAGAATCCTGGGGGTGTGGAGGGTAAGGGGGCAGGGAGGGAGGGAAGTTCAATTTTTATTAAAAACCACAGGGAA
>NRAS
TTAAGCTTATTGCATAACTGAATGTATACCCAAAATAACTTTTTACTTTCTCTCCTCTTATTCCTTTAATACAGAATATGGGTAAAGATGATCCGACAAGTGAGAGACAGGATCAGGTCAGCGGGCTACCACTGGGCCTCACCTCTATGGTGGGATCATATTCATCTACAAAGTGGTTCTGGATTAGCTGGATTGTCAGTGCGCTTTTCCCAACACCACCTGCTCCAACCACCACCAGTTTGTACTCAGTCATTTCACACCAGCAAGAACCTGTTGGAAACCAGTAATCAGGGTTAATTGGCGAGCCACATCTACAGTACTTT
>ATP1A1
CATCGGCCCGAGCCGCCGGCCGCCCTCCCACCCTCCCGCCCCGCGGCAGCCCTAGCTCCCTCCACTTGGCTCCCCTGGTCCCGCTCGCTCGGCCGGGAGCTGCTCTGTGCTTTTCTCTCTGATTCTCCAGCGACAGGACCCGGCGCCGGGCACTGAGCACCGCCACCATGGGGAAGGGGGTGAGTGTCCGGCGCGCCCGGGGAGGGGGCTCGGGGAGCCCTCGAGGGGAAGAGGAGGAAGTCGGGAGGGCGACCGCGGCCAGCGGGA
>ATP1A1
TCCCCCAAAGAAAAAACTGGCTGCTTCTAAGTGCGAAGCCGGCTGGGCGGGCTGGTGCCAGAAAGGGTGTGTCTTCACTGCCCTAAGATGGCCTTTAAGGTATACTTTTGAGGGCTTTCTTGGGCCACTTTCCGTAAACACAGGATGCACCGATGGCAACTGGAGTTGTCATCCGATGGTGGGGAGAGGCGTGCAGATTTTTTTTGAAGGGACGAGCCCTGAAGGAGGATAGGCAGACCCACCAGGGCCTCAGGGTACAAGAAAC
>ATP1A1
TCAACATTTTCTTTAAAAATTGTTCCAGTTTTCAAGAGGCGTAGGTGGATCCTGTGAATTATGTGATAATGCACACGCTTTTCCTACATCCTGCTTATGTCAAAACATTTCCAGAGACTTTCATTTTGGAGGTTTTATTTTCAGGCTACAGAATGGGCTGGGCGCTCCCTTTTTTATCTCTTATGCAAAGAATTTTAAGGAGTCTTAGGCTGACTTTTTAATATGGGAAGCTGGTAAAGGTCAGTGTTCTTATGTGAGCACTAAAGATATTTAAATTTGATATGTAATAATGTCTTTGCAAAGCAAAGAATATAAACAGTATAAAAGT
>ATP1A1
TGACTATTATCTTAATGACTATTCCAAATTATGACTACCTTAAAAACTACCAAAATCCCCTGCTCCAGAATTTTCAGTTTCAGATGAGGTTCATAATTCATGGCCTCACTTTTCCCACATTCTCCTACAGGTTGGACGTGATAAGTATGAGCCTGCAGCTGTTTCAGAACAAGGTGATAAAAAGGGCAAAAAGGGCAAAAAAGACAGGGACATGGATGAACTGAAGAAAGAAGTTTCTATGGTAAGTACTAGGAGGAATATTGTATTCCATCCTTATTAAAAATCCATGATTTTTAATCCCCCAGGCCTCACTGTATTCTTCAAAGAACTGCTATATATTAAAAGAGATCATAGCAGCTGT
>ATP1A1
TTCCCTTAGGATGATCATAAACTTAGCCTTGATGAACTTCATCGTAAATATGGAACAGACTTGAGCCGGGTATGTTCTAGTTTGAAAGCTGTTGTACAAAATCCTAGTTTTCCGTATTATATTTTCCCCTGTATTACATACAGGTCTAACCTCAGGGGCTCTAGTAAGAAAATGACAGACACCATCTGCGTATCTACCATGTGACATGCACAGAATTTGGGCATTTATATGCTACCGTTTCTTTTCCCTGAAACTTTTTGAAAGTAGATGTTATTTTCTTTTCCCTATTTTATAGCAGTTGAGAG
>ATP1A1
TGCTAGGTTTTACCTTGGCTCTCTAGCTTGGGACATTTTGTTTCTTCCTTAAATCCTTATTGCAACCGTCCAGCTACCAGGTAGGTATATTGCCTTGTAAGTGCTGGTACAGTTTGCCTTATTTATATTCCACTGCTTCTCAGGGATTAACATCTGCTCGTGCAGCTGAGATCCTGGCGCGAGATGGTCCCAACGCCCTCACTCCCCCTCCCACTACTCCTGAATGGATCAAGTTTTGTCGGCAGCTCTTTGGGGGGTTCTCAATGTTACTGTGGATTGGAGCGATTCTTTGTTTCTTGGCTTATAGCATCCAAGCTGCTACAGAAGAGGAACCTCAAAACGATAATGTGAGTTCTGTAATTCAGCATATGGATTTGTAGTACACATCAGATATCTTCTCCGTCTTTGTCTCCCACTTCTTCTCAATTACCACTCATTACTTAATGGTTATGAACTCATTACTTAATGGTTATGA
>ATP1A1
TATTCAGTCAAAAAATTAATTGAATGTCCCTAATTATTGTGTAGAGCCACGGGCCCTAACTTGTCTTTTCCCTTCCAGCTGTACCTGGGTGTGGTGCTATCAGCCGTTGTAATCATAACTGGTTGCTTCTCCTACTATCAAGAAGCTAAAAGTTCAAAGATCATGGAATCCTTCAAAAACATGGTCCCTCAGGTACCAGACGCTTTGTCCTTCCCCAGTGGATGACTTGACAGCCCCAAGCATGTCAGCCTGTGAATTAGTGTGAAGTTAAG
>ATP1A1
TTTTATTTTCTTGTTTTGGACACTACCTTCTCTTTGTTGGTATACTAACGGTGTAAATTGTTTCTTTTCCAAAGCAAGCCCTTGTGATTCGAAATGGTGAGAAAATGAGCATAAATGCGGAGGAAGTTGTGGTTGGGGATCTGGTGGAAGTAAAAGGAGGAGACCGAATTCCTGCTGACCTCAGAATCATATCTGCAAATGGCTGCAAGGTAGCTCTTTTATTTTAACAAACCTCATAGCTAGCTCTGCTGTTCGGGCAGCTTGATTTGAGGGGTACAGTAGCCCATGATAAGGCTGGTGTATTCACATGACATTTTTCTTCTTTTCCTCACATATAGGTGGATAACTCCTCGCTCACTGGTGAATCAGAACCCCAGACTAGGTCTCCAGATTTCACAAATGAAAACCCCCTGGAGACGAGGAACATTGCCTTCTTTTCAACCAATTGTGTTGAAGGTAGGCCATTTTTGGGCACTT
>ATP1A1
CAAAGAGCTGGCCCTTAAAAAGTGCTTTTATCAACTCTTTTTGTTTTTTTAGTCATCCTATGTAATTGTGTAAAATCCGTGGCTTCCTTCAGGTTAGATACAATTAGGTACAGTTCTCCCTCCCCTTCTTTTTAAGGCACCGCACGTGGTATTGTTGTCTACACTGGGGATCGCACTGTGATGGGAAGAATTGCCACACTTGCTTCTGGGCTGGAAGGAGGCCAGACCCCCATTGCTGCAGAAATTGAACATTTTATCCACATCATCACGGGTGTGGCTGTGTTCCTGGGTGTGTCTTTCTTCATCCTTTCTCTCATCCTTGAGTACACCTGGCTTGAGGCTGTCATCTTCCTCATCGGTATCATCGTAGCCAATGTGCC
>ATP1A1
CTGGGTGTGTCTTTCTTCATCCTTTCTCTCATCCTTGAGTACACCTGGCTTGAGGCTGTCATCTTCCTCATCGGTATCATCGTAGCCAATGTGCCGGAAGGTTTGCTGGCCACTGTCACGGTAAGAGGCAGGTGATGGTCACCCTGACTCAGATCAGCTTGCACGAATGTTACACTCTTCCGCTATCCTATTCTAAGGTATTGCCAACTTATGTTTTATTCTGGATGTTTGATATAGTTCTTCTTGAGAGCCACATCACGTGGTGAATTTTGACAGTGAGAAAACCTCAGCATTTGTTTATACGTAAGATAACCCC
>ATP1A1
TTAGACAAATTTCTTCCACATTAGGATATAGCAAGAATCTGTATAGAATTCCAGCCTGGTTGAGTGAAGTAATAATCTTCCTAATATTTTTTAGGTCTGTCTGACACTTACTGCCAAACGCATGGCAAGGAAAAACTGCTTAGTGAAGAACTTAGAAGCTGTGGAGACCTTGGGGTCCACGTCCACCATCTGCTCTGATAAAACTGGAACTCTGACTCAGAACCGGATGACAGTGGCCCACATGTGGTTTGACAATCAAATCCA
>ATP1A1
ACCTTGGGGTCCACGTCCACCATCTGCTCTGATAAAACTGGAACTCTGACTCAGAACCGGATGACAGTGGCCCACATGTGGTTTGACAATCAAATCCATGAAGCTGATACGACAGAGAATCAGAGTGGTAAGGCCAGGGTTACCACACACCTCAGCCACCTGCTGACTTCGCTTGGTTTTTTTTCTTTTAAGAAATTGCATGAAATTTCTTTTTTTTTTT
>ATP1A1
GTTTCATTAATTGGGAAATGAGATGTATCACTGCAGATTTCTATGGGACTTTAATAGGAGAACTGAGAACACAGCCTTTGAAGTTAATGCATTGTTGTTCTGTTGTGTTTTCTTGCCTCCATCAGGTGTCTCTTTTGACAAGACTTCAGCTACCTGGCTTGCTCTGTCCAGAATTGCAGGTCTTTGTAACAGGGCAGTGTTTCAGGCTAACCAGGAAAACCTACCTATTCTTAAGGTATGCTCAAGAGTTAACTAATGGAGGGATGTAGACAGCACATGAGAACTGCCATTTGAGTGTTAAAAGTAGCAAATTACCTTTGTGGTCT
>ATP1A1
TTGGGGTTTGAGTCTGAAGCACTGTGAACAGCAGTGGTCGGGGCTAGAGGGACTCCTGTCCCACTTAACACCGCTGCTTCCTTCTTGCCCATCCTCTGCTACCTCTGACAAGATTGGAATGTGTCTTGAGTTATTTTTCCTGTTTTTTAGTGATGCCTCAGTGAAATTTTTTGGAGATAATTTACAGATGATGTCTCTGTTCACAGCGGGCAGTTGCAGGAGATGCCTCTGAGTCAGCACTCTTAAAGTGCATAGAGCTGTGCTGTGGTTCCGTGAAGGAGATGAGAGAAAGATACGCCAAAATCGTCGAGATACCCTTCAACTCCACCAACAAGTACCAGGTCTGAAGATCGATGGGTACACGGAGGGCGAGGGCAAGCTGGGGGACAAAGAGGGGAGGTACATGA
>ATP1A1
AGGGATCTTGGGTCTTTTATAGCAAATACTAAATAGTAAGTGAAGCTTTGTTTTCCACCATGGACTGCCACACATCCAACCATCCAATGTTTATGTCTCAACAATCCTTCACAGTTGTCTATTCATAAGAACCCCAACACATCGGAGCCCCAACACCTGTTGGTGATGAAGGGCGCCCCAGAAAGGATCCTAGACCGTTGCAGCTCTATCCTCCTCCACGGCAAGGAGCAGCCCCTGGATGAGGAGCTGAAAGACGCCTTTCAGAACGCCTATTTGGAGCTGGGGGGCCTCGGAGAACGAGTCCTAGGTATGCAGATAACCTGGTA
>ATP1A1
AGGTAGGCGGGCTGAATAGGCTGCTGTTGTCCTTCTTACTGCCCAGCGTCACTGAAATTTTCAAAGGCTCCTGTCCTCCTCGCAGGTTTCTGCCACCTCTTTCTGCCAGATGAACAGTTTCCTGAAGGGTTCCAGTTTGACACTGACGATGTGAATTTCCCTATCGATAATCTGTGCTTTGTTGGGCTCATCTCCATGATTGACCCTCCACGGGCGGCCGTTCCTGATGCCGTGGGCAAATGTCGAAGTGCTGGAATTAAGGTAGTGCCCAGGCGCCTCCTTGGCTTCATCTCTTAGTGCCTTGGGACACCCTACTCAGTGA
>ATP1A1
CTGATGCCGTGGGCAAATGTCGAAGTGCTGGAATTAAGGTAGTGCCCAGGCGCCTCCTTGGCTTCATCTCTTAGTGCCTTGGGACACCCTACTCAGTGAATGTTGCCTTTTGAGGTCCAGATGGCCAGCTGTTCTATCTCACCTGGAGTATTAATTTCTCATCTCCAAAGCTTTACTTCCACCCAGAAAAGACCAGATAGTATTAAAATATGATGGTGTA
>ATP1A1
TACTCTTGCCTACTGGATATAAGACTTTAAGGTCATTTACTTGGCAGTTGCATTCAACACATTGTCTTGTTTATTACAGGTCATCATGGTCACAGGAGACCATCCAATCACAGCTAAAGCTATTGCCAAAGGTGTGGGCATCATCTCAGAAGGCAATGAGACCGTGGAAGACATTGCTGCCCGCCTCAACATCCCAGTCAGCCAGGTGAACCCCAGGTAAGGCAGGAAGCTCAAATCACAGTCTGCTGTGAACAAGCAAATAGTGATGGTTTAAAATCTTCAGCGTGGTTCTATAATGGTTTGCATCTAGGCTTGCTCTGAGTAGGAAATGTA
>ATP1A1
CTTAATAGCTTTTATGTGCTGGGGAAAATTCCTTCTTTGTTTTGTTTACAAAGTGATCTGCATAAGAATATCCCCTCTTGAGGTGATGGACACATGCTGGTGATGTGATGCGTGACTTTTTTTTTTTTTTTGTCCTAATTCTAGGGATGCCAAGGCCTGCGTAGTACACGGCAGTGATCTAAAGGACATGACCTCCGAGCAGCTGGATGACATTTTGAAGTACCACACTGAGATAGTGTTTGCCAGGACCTCCCCTCAGCAGAAGCTCATCATTGTGGAAGGCTGCCAAAGACAGGTCAGCCAGCACAAGGATCAGGCTGCTTTGGGCACT
>ATP1A1
TTAACCCGTTTTCCCTTTTCTGGGGTAGGGTGCTATCGTGGCTGTGACTGGTGACGGTGTGAATGACTCTCCAGCTTTGAAGAAAGCAGACATTGGGGTTGCTATGGGGATTGCTGGCTCAGATGTGTCCAAGCAAGCTGCTGACATGATTCTTCTGGATGACAACTTTGCCTCAATTGTGACTGGAGTAGAGGAAGGTGAGAGCTATTTAAGGTGTACACCAAGATCTTATTCAGATACTGCCCATTAGCATCCATTTCTGTATACTTCTTGGATATGTTCAGTTTCCAGTGTGCTTGTCTCATAAGCTAACAGTAAAAAATCTTGGTTTTCATAGGTCGTCTGATCTTTGATAACTTGAAGAAATCCATTGCTTATACCTTAACCAGTAACATTCCCGAGATCACCCCGTTCCTGATATTTATTATTGCAAACATTCCACTACCACTGGGGACTGTCACCATCCTCTGCATTGACTTGGGCACTGACATGGTGAGTGTCACAACAGTCACAGATCGATAGTAGTGAGGTGTGAGCTGTGTCTTCATTCACTGGCACTATGCTCCCAGCATCCATGAGGCTGGCG
>ATP1A1
TCAGATGGGAATCTTTATTTTTGTATACTTCACCTAAAAGATTTTTAAATGGGAGGGCAAGAATTTTATAACAAAAGGTTCACAATATTAGCTTCCTTATTTTTAGTAACTAAATTCCTTCTCCCCACCCCTTCCCAGGTTCCTGCCATCTCCCTGGCTTATGAGCAGGCTGAGAGTGACATCATGAAGAGACAGCCCAGAAATCCCAAAACAGACAAACTTGTGAATGAGCGGCTGATCAGCATGGCCTATGGGCAGATTGGTAAGCTGCAGCCTGGAGTGGGAAGCTGGCACATCTAAGGCATCTGAGGTGATGG
>ATP1A1
GGGGAAACACTCCTCCATATGTGCTCTCCCAGGCCTGCTGCAGTAATCAGCTGAAGGCTATACAGGTACCCTTGTGTGTGAGGTTCTAGTAATTGGGTTGTTTTCCCAACTTAGGAATGATCCAGGCCCTGGGAGGCTTCTTTACTTACTTTGTGATTCTGGCTGAGAACGGCTTCCTCCCAATTCACCTGTTGGGCCTCCGAGTGGACTGGGATGACCGCTGGATCAACGATGTGGAAGACAGCTACGGGCAGCAGTGGGTGAGTGGGCACCTCTGACCTGACCAGTGTCAGAGCTCC
>ATP1A1
TGGACTGGGATGACCGCTGGATCAACGATGTGGAAGACAGCTACGGGCAGCAGTGGGTGAGTGGGCACCTCTGACCTGACCAGTGTCAGAGCTCCTCAAGCCCCAGAAGACTGAGGCCACACTGCCACCAGCCATGCAGGTGAAGAGCCAGAGCTCATCTTCTGTCTTCTGCATTTCAGACCTATGAGCAGAGGAAAATCGTGGAGTTCACCTGCCACACAGCCTTCTTCGTCAGTATCGTGGTGGTGCAGTGGGCCGACTTGGTCATCTGTAAGACCAGGAGGAATTCGGTCTTCCAGCAGGGGATGAAGTAAGTAATGAAGGACATGTCAAGGCCTTGGCTCAAAGAAGGGGACTGGTGATTTGTAAACCCTTTGCCAAAAACTAAACATATGACACATATAGCCAGGTTTCTGGAATCTCTAGTTTATAGAGCAAATTTAGGAAGCAAGAAATGTAGCTTTCTAGTTTTTTCATCTGACCTCCAA
>ATP1A1
AAGATGTTGATCTGCCATTTTAATGCATAGCATTAGAAGATAAACCTTTATTTGCACCTTTTAAGTTTTTTCTCCCCTACTTTGATTTTAGGAACAAGATCTTGATATTTGGCCTCTTTGAAGAGACAGCCCTGGCTGCTTTCCTTTCCTACTGCCCTGGAATGGGTGTTGCTCTTAGGATGTATCCCCTCAAGTAAGTTGATCCTCTGGTAGCTCCAAAAAGTATGAAATAGTATGTGTGGCTTTTCCCCCCATTACTTGTGGTAATAGTTGTTATTTTCAGAATTTTGAGTGGTATGTACAAAAATT
>ATP1A1
GTAGTTAACTGTGACTGTACTTGGCTTCTCCTTTCAGGCTGATTATTTCATTGTCACTGGTGATGTGCAATTTCTCTTTCTTTATTTGAACTGTGTTCGTGTGCATATAAATTGGTACCTTACTCTATTTCCAGACCTACCTGGTGGTTCTGTGCCTTCCCCTACTCTCTTCTCATCTTCGTATATGACGAAGTCAGAAAACTCATCATCAGGCGACGCCCTGGCGGTAATTATGGGCATTCTGACTTTGGTTGGAGGAGGAGTGGGAGGGGCT
>ATP1A1
AGAATCTAAACCATCTTTCCAGGTAACTTGGTATTCCTAAAAACATGTAAATAAGTACAGTTGAGGTCCCATGTTTGGATTTTAACACACCCGACCCCCATCATCCTCCGGTTGGTTTTCATCCCTGTTTCCCTCTGTAATGCTGGAGCGAGGAAGACTCACTGTAGTGTGTCTTGTCTGTCTCTTTGCCACCCACAGGCTGGGTGGAGAAGGAAACCTACTATTAGCCCCCCGTCCTGCACGCCGTGGAGCATCAGGCCACACACTCTGCATCCGACACCCACCCCCTCTTTGTGTACTTCAGTCT
>FAM46C
TTTTACAGGAAGATGTTCAGAGATTAAACAGTGTGAGTTCCTCGAGCTGCTTTGCCATGTAGAAGTGAATCCTAACTCTGCTTCTCACCCCTCACTTTCAGTTTCCCCAGCCAGAACATCCCCTGAAGATGGCAGAGGAGAGCAGCTGTACCAGGGATTGCATGTCCTTCAGCGTGCTCAACTGGGATCAGGTTAGCCGGCTGCATGAGGTCCTCACTGAAGTTGTACCTATCCACGGACGAGGCAACTTTCCAACCTTGGAGATAACTCTGAAGGACATCGTCCAGACCGTCCGCAGTCGGCTGGAGGAGGCAGGCATCAAAGTGCACGACGTCCGGCTGAATGGCTCCGCAGCTGGCCACGTTTTGGTCAAAGACAATGGCTT
>FAM46C
CCGTCCGCAGTCGGCTGGAGGAGGCAGGCATCAAAGTGCACGACGTCCGGCTGAATGGCTCCGCAGCTGGCCACGTTTTGGTCAAAGACAATGGCTTGGGCTGCAAAGACCTGGACCTAATCTTCCATGTGGCTCTTCCAACAGAGGCAGAATTTCAGCTGGTTAGAGATGTGGTTCTGTGTTCCCTTCTGAACTTCCTGCCAGAGGGTGTGAACAAGCTCAAAATCAGTCCAGTCACTCTGAAGGAGGCATATGTGCAGAAGCTAGTGAAGGTTTGCACGGACACTGACCGCTGGAGCCTGATCTCCCTCTCCAACAAGAACGGGAAGAACGTGGAGCTGAAGTTTGTCGACTCCATTCGGCGTCAGTTTGAGTTCAGTGTGGACTCTTTCCAAATCATCCTGGATTCTTTGCTTTTCTTCTATGACTGTTCCAATAATCCCATCTCTGAGCACTTCCACCCCACCGTGATTGGGGAGAGCATGTACGGGGACTTTGAGGAAGCTTTTGACCATCTGCAGAACAGACTGATCGCCACCAAGAACCCAGAAGAAATCAGAGGCGGGGGACTTCTCAAGTACAGCAACCTTCTTGTGCGGGACTTCAGGCCCACAGACCAGGAAGAAATCAAAACTCTAGAGCGCTACATGTGCTCCAGGTTCTTCATCGACTTCCCGGACATCCTTGAACAGCAGAGGAAGTTGGAGACTTACCTTCAAAACCACTTCGCTGAAGAAGAGAGAAGCAAGTACGACTACCTCATGATCCTTCGCAGGGTGGTGAACGAGAGCACCGTGTGTCTCATGGGGCATGAACGCAGGCAGACTCTGAACCTCATCTCCCTCCTGGCCTTGCGTGTGCTGGCGGAACAAAACATCATCCCCAGTGCCACCAACGTCACCTGTTACTACCAGCCGGCCCCTTACGTCAGTGATGGCAACTTCAGCAACTACTACGTTGCCCATCCTCCAGTCACCTACAGCCAGCCTTACCCTACCTGGCTGCCCTGTAACTAACCTTGAGACCTGAGGGTTTCCACAGTGGGAACCCCAATAGGGCTAGGGCTCTCAGGTAGGGGAGCCTCCTTCTAG
>FAM46C
TACCTGGCTGCCCTGTAACTAACCTTGAGACCTGAGGGTTTCCACAGTGGGAACCCCAATAGGGCTAGGGCTCTCAGGTAGGGGAGCCTCCTTCTAGATGTAGGCATTTGGCTTTTAAAGGGGAACTCAGCTCTGATTCTGCTTTTTTTTTTTTTTTTCCTTTGTGTACCCATTGGAATGGGTCTACAGTGTATCATGAGCCAACCCTCAAAGGACCCGT
>NOTCH2
GCATTATCTGAATAAGAACATCTTCTCTTTCCTACCTCTAGAAGCTGGCTCCAGAGATTTCTTCATTTCTCTCCCGGATGACCTTCATTTGTTCCTCAGCAGCATTTACAAAAGTCAGTTATGTCTCTACACTGGAGGTGGACTCTCTCACGCATAAACCTGCATGTTGTTGTGTGGTGGCTCAGACATGTGTGTCCCAGGTCCCCGCTGACCTCCTCCAGCACCCCCAGGGGTAGGGCTGGTGGTCACATCTGACCAGTCAGAAGCAGAGTGGGGTGATGAACTTGACCACTGGTCAGGAGACTCTGGGGATGGTGTCAGGTAGGGATGCTCACCCTGGAGGTGACCACTGTGACTGGGTGTTCGCTCAGCAGCATTTGAGGAAGCATAACTGTGCTGTGAAGGGGGTGTGGGGTACTTGCCCACAGAGGCTGGGAAAGGATGATAGGCTGGGAGAATGGTCTGAGCTACCTGCCCGTCCTGCTGGGGCATCATGGCAGTGGGGAAAGCCACACTGGGCAAACGGGCCATTTCTGGAATCTGGTACATGGTGGGCAGGGGGCCCGCAACAGCTGGAGGGCAGGTGGACTGAGGCTGGGGAGCCCCCGCTGGTTGGGCAATACTGCCTTTAGGGATGAGCTGGAAAGTCACAATGGGGGGCAAGGGCTCCCGAGGGGTGGTTATGTGCTTCCCTTCAGGTGGCCTGCTCTGGGGAGCTATGCCAGGATGGGTGCCCTCAGCTGGAGCCAGGACCATACCAAACATCTCATTGTACTGGGTCTCATTCACCTCCATGCGGTTCATCCAATCTGCTGGGACTGGGACTGGATGGAGCCTACTCAAGCTTCCAGCACTGCCACTGCCTGGAGACACAATGTGGTGGTGGGATAGCAACTGGCTCACTGAGGGAAGCACAGTGCTGGCCCCATGTGCCAAAGGCTGCATTTCATGAAGGTTAGAAAAAGATAGTGCATGCTGGGCATGGACTGGGGCAGGAGGGGCGGCAGTGGCCAACATAGGGTTGGGTGAGGCCTGTAAGATCCCAGGGGATGTAATCATTGGAGAGGATGTGGTGTCGGAAACATACGTGTGAGGAGATTCTAGGGAATCAACAGGGGATAAAGTTACTGAACTCTCAGACAGTTGGACCTTCTCACTCAGAGACTTCTTCCTCCTACTACCCTTGGCATCCTTTGCCTCCTTGGCAAGGTTAGGGAGGCTAGTAGGCATGGTACTCTTGGCACTGGGCCGTCTAGACTTCTTGCCCATTGGGGTGTGCTTCAGGCTGAGGAAAGATCTGTTGGGCCCACAGATGACAGGTGAGAGAGCAGAAGTCAACACGGTGCCTGGAGGGCTTGGGGTCACATTGTATTCATCCAGAAGGCGCACAATGTCATGGTGCATGCGATCCCGAGCCACATCCCGGGGAAGACGATCCATATGGTCTGTGATGTCTCGATTGGCAAAATGGTCTAACAGGATCTTGGCTGCTTCATAGCTCCCCTCCCGGGCAGCAAGAAACAGAGGTGTCTCTTCCTACAGAAAAGGCCCATCACAGAACACATGTTAATAACACTCTTGAGAATATAGCAGTTTTTCTCAATCTTTTTTATTATCACCCCCTTAGACATGTTTTCCTAATTATCTCC
>NOTCH2
AGTACTGAGAGGGCAGAGAACTCCATCCTGACACATGCCTGGACAAGCCCAATATCCTCATCAAGCTCTCGAAACCCAGTGTCTGCCCAAACTGCTTCCATCTTTGTCTATACATATAACAAGAGAAGCTGTAAGGAGAAACGGGAATGGGCTTATAACTGAGGCACTGCTATGAGCCTCCTCAAGCTCAGAGCCCACAAACTGTACCTTGTTGTCCTGCATGTCTCGGTTGGCCCCATTTTTCAACAACAAAAGAGTTGCCTCCA
>NOTCH2
GCTATGAGCCTCCTCAAGCTCAGAGCCCACAAACTGTACCTTGTTGTCCTGCATGTCTCGGTTGGCCCCATTTTTCAACAACAAAAGAGTTGCCTCCACATTATTGACAGCAGCTGCCCAGTGAAGAGCAGATTTTCCTGCAGGGGAGAAACATTTTTATAAACAGACATATCCTACTCTTAGTATAAGACACTATGACTTGCACAATGAAATCTTAAACTCCCCAGAG
>NOTCH2
ATTAGGGATCTCCTACTGGCTTGGATCTCTGAGCTCAGCATGTTAAATAAATGCATGAATGAAAGAATGAGTGAATCTCTCACGTATTTGGATCTCAGGCAGTTCTCTAAGGGTCACGTAACTCTATTCCCCTCGTCAGAGGCATGCTTTGCAGGTAAGAATCCAAATCCCTGCCTTTCATCCCTACCATGGTCATCCACTGCATTCACATCCGCTTGGCAGTTGATCAGTTCTGCCACCATTCCCTCCACAGCCAGGCGGGCAGCCAGGATCAGGGGTGTAGTACCATCATTCATCCTGGCATCTAGATCAGTTACTCGGTTGCGAATCAGAATCTAGAAGAGGAGAAAGTACAGAAAAGAGAGTCACCTGGATGAAGGAAAATAATGAAACTCAGTGAAGAAACAAGGGCATCAGAGCTGAGGCTACAGTG
>NOTCH2
AAGACACCTTGGGCATCAGCTGCCACTGCAGCATGGAGTGGACAGCGGCCCATGTTGTCCTGGGCATTGGCATCTGCACCTGCATCCAGGAGACGCTTGGCAGCATCAGCCCGTGAGTAGCGGGCTGCAAGGTGCAGGGCCATCTCACCAGTCCGGTCTGTCTGGGCCTGGAGGCTGGCACCCTGGTAGACCAAGTCTGTGATGATGTTAGCAGAAGAGTCCTCTGCATCTTCATCTTCATCACTCAAATCTGAGCTGCCTCCTCGGAGAGAAGCCAACATCAATGGGGTGCAGCCATCTGTAGGAATGGAAAATTCCATAAAGTACTCAAGAAGGAGAAGGTAGTTAACCCTATGGTTGAAACAGCTCTATTTGACTAAAGTTATTCTTAGGGGCAAAGAATTCCCTGTACTTCTTGTAGTAAC
>NOTCH2
ACACACTGTACATGAAGCAATGTGAAATCCTTCCCTTTCTGAGCTGATAATTTCTTTGTGGCTACATTCCTTAAGCATTCATTTCCTCGAGCTGATTTAGAGTCTGTGAAATTGGGAAGGGGTTTATGACTGGACAGGGCAAACACAGGGACAACAATGTGGAACCATGGGCAGACACAGCCCAGTGAAGAGGGGAAGAGGCCCGGTGCTGACCTGGGCCACGGACATTCACATCTAACACATCCACCTCCTGCTCTGCCTGAGGAGGGGTGAGAGCCAGCGATGGTGTCCTACGGATGTCTGCAGCTTCAAGGTGCTGCTGTGTCCATGGCCGTCGATCAATGGGGTCATCTTCTTCTGAGAGTAAGGCCTCATCTTCAGCCTGAAAGGTGAAAACAATGCTCCCTATCAATCTGGCCACCACCAGAAACTGCTAATCAGAAGGTGTCCAGAGCCTCCACCACCGCTGCTTATCTCCCATTGTTTTCTCTCTTCCTACTCCTCCACCCCTCCAGAGGATTACCTCAGCCTTGGCTTCCCACTGCTCTCGT
>NOTCH2
TGTTTAGGAGAACCTAGGATAGTTATTGTCTGGGTAAGACATCAAGACTATCACTCTTTACTCCCATTCAGGACACTCTGGAGCTAAAGGACAGAAATTTGAAATGTAACCAGATAATGGCTGACAATGGTGGTTCTACCATGGCCACCTCACCTTTACTTTCTTTGGCTGGGGCCCTTCATCATCGACCCAGTGTTCACTTGTTCCAGTACCAATTAGGTTAGCTTCTGAGACTTGCACTGAGAGATTTCTAATATGATTATAAAAAGAAAAAATAAGAATGGCAGTCATAAACTAATACAGTGGTTTTCAA
>NOTCH2
TTAGGTTAGCTTCTGAGACTTGCACTGAGAGATTTCTAATATGATTATAAAAAGAAAAAATAAGAATGGCAGTCATAAACTAATACAGTGGTTTTCAACACTTTCCACCATGACACACTCCCGTGGCTATATTACAATTTTGCAGGGTCTTGGCCCAGAGAAGATGGGCAGTATTTTTGGTGACATTCCCTTGGCATTCATCCTTTCCCTTCCCATTGAT
>NOTCH2
GGCATTTAGAATCATGGTCAATGTGAGTAAATGCCCAGAGCTTAGAATTTAAAATCATGATTCAACAAGATATGCTTTTCTAGTCATCCCTACTTATACTGTGAATAGTGGCTTATTGGCAATGCCTCTTACTTCAGCCCCACAGCATCCTGTCCCACTGGCTCACGACGCTTGTGATTGCTTGCATCTCGGCGAAGAGTGAAACCTTCAGGCAGCCAGAGAGAGCCATGCTTACGCTTTCGTTTTGCCATGATTACCCCCAGCAGAATAATAAACAGAATGATGACAACAGCAACAGCAAGGAGATAGAGGAGCTGAGTGCGTTCTGGAGTCAGGGATTCACCTGAAAGTCCACAGAGACAGGGAAAGTGCTGAATAAAACATTAACCTCTCAATGTCAGCATTAGATTCATTTAGAGGGCAACTTTGACCT
>NOTCH2
TCAATGTCAGCATTAGATTCATTTAGAGGGCAACTTTGACCTCAACAGTCCTGAAAAAATAGAGGGCTACATAATGAAAATTGTTCCCCCAATTGACACTCTTCCCCCGCCACCTTTCCCCTTTACACCAGTGCCACTCACTGACGACAGACACAAGAGGGTATGACAGGGTCCCCTGTATGGCGTGAGAGGCCAGGAGAGCTGCTGCTGCATCCGTGTT
>NOTCH2
ACACCAGTGCCACTCACTGACGACAGACACAAGAGGGTATGACAGGGTCCCCTGTATGGCGTGAGAGGCCAGGAGAGCTGCTGCTGCATCCGTGTTCTTGAAGCAGTGGTCTGAGTCTTGAACACACTGGCGGTTGTCAATTTCCAGAAAGACTTTAGAGCTGTGGGATGCCAAGGGAGAAGCGGAGGAGGAGAGATGGGGGTAAAACAGAAGAGTGCAGGTCAGGCAGAACATGTCATAAAGGGTGACAGGAGCCTCCCTTCCTCCCCTTCAGCATCAGGTCCCCACCTCTGGGATGCTGCCTTAAGACATATCTCAGGAATTAGAATACTGTCCCTTGAGATCTTAAACACTAATTCCCACATAGAGGATGTCCCACCTTCCTTAGTCTGGCTG
>NOTCH2
ACGGGTTTATCTTAAGTGGTGGGCCATTCTATTTTTCTGATCTTTGCATTTCTATAGGTTGAGTTATGACTTGTGCTATATGTCAAAGTGCTAGGCTTCATAAAATTAGCCTTGAAGTTCAGAAACCAAACACCTACCCAGCCACCTCCTGTTCTTGTTCACCAGGAAGGGATCTGCGTGTCATCCTCTGTTTCTTCATAGCAGCTGACTTCTCACCATAATAGGGGTACACCATGAGTTCCCCCTGGGAGTCCCGCTTAATGCGCAGGTTGGTGTGGAGCAGGGTACCCAGTGCCCGCAAGAAGCTGCGAGC
>NOTCH2
TAATAGGGGTACACCATGAGTTCCCCCTGGGAGTCCCGCTTAATGCGCAGGTTGGTGTGGAGCAGGGTACCCAGTGCCCGCAAGAAGCTGCGAGCATCCTGGAGCAGTTGTTCAGGTGGCATCAATACCACAATAACCAGGGTACCTTCTGCCAGGTTCTCAGGTTGGTCAGCAGCACAGTCCAGCCCATCCCAACCACACTCCTCACTGTTGCACCCCTGGTCACAGTGGTTGTCTTTGAAGTGGTCTGCACAGTATTTGTCATACCTAGGTAAGGGGAAGCAGAGAACAGGCAAAAGAGCTCAGATTAGACTGGAGCTCTATTTGCTTTTTCATTTGGAACTACTGTGGATTTTCCTACCCATTTTCTGTGGCCCACACCCAGGACCCAAATGCCCCACAAAACCTTCTTTGCATCTCCTATCCCTGA
>NOTCH2
AGTGTGTTAGTGACAGTCCCCTTCAGTTCTGGAAAACGTGAAGCCCTTACTTGCATGTCTTGCTGTTCCCCTGGCATTCAAAGTTGTCAAACAGGCACTCGACCGTGTTGCACAGCTCATCACACTGGTTGTTGATATAATCCCAGCAGGGAAGTGGGGAGGAGCAGTTGGCCCAGGGGTTCTCCATGGTGAGAGAACAGTCACCCCCATCCCACTGGCA
>NOTCH2
ACTGGTTGTTGATATAATCCCAGCAGGGAAGTGGGGAGGAGCAGTTGGCCCAGGGGTTCTCCATGGTGAGAGAACAGTCACCCCCATCCCACTGGCAGGCATGGCTGTTGCAGGCCTCATCACAGACGCCATCCCGAGCTTTGTCGGCACAATACTGGCTCAGACAGGTGGCAGGAGGGGTGCTGGGGGGTGCCGTGTAGAGTTCACAGCGGCTACCCGAGAATGGTGGGGCACACTGGCAGGAGTAATAAGGAGGCTGGCGCTGAGGGTGGCAGCTGCCCCCGTGCTGGCAGGGGCTACTGGCACAGCCTGACTCGCAGTCCCGGGGACTGGGGCAGAAGCAGCGGGGTCCAGAGGCGGTGTGCACACACTGCTCCCCCTTCCTACATTTCACTTGTCCACAGCTGCTCTGGCACCTTGCCCCGGAAAATCCCTGTGGAAATCAGTGAGGAAATAAAAATGGCATTGGTAGGAAAACAGTCATATTGGAAGTTTGAGGTTTCTAGAAAACCTCCACATCTCACTCCCTTCTGTACTTCCCGTTCAGCCCAAGCCAAGGTTACTAGACAGGTTTCCTTTTGGTATCTCCCGAGGCATAGGGATCTCTTGTTTTGGGAAGGTTTCAA
>NOTCH2
CCCAAGCACTTTCCTCTGAAAGAGCTAAAATTGAGAAATCTTCCCATTTCGAAGATTGGTAAAACCAGGTTTAATCTCAGTTCTGTTCACAGATTGTATGGAAGAGACAATGCCCCTTCTTAGATGAGCAACAGGGCACTTACCGGGGGACAACGGCAAATGAAACCATCAGGCATGTTACTGGCCACAGCACAAGTCCCTCCATTCAGGCAGGGCATCTGGGGACACACATCGACGAAGGTTTCACAGTGCCGGCCTCAGAAAATAAAAAATAAAAAAGGTTTTAAAAGGCAGAAGTAGTCACTGCAAGTTACTCAACAAACTTTGCTGGGATGGGAACTAGCCATAGGTGAAGCAAGTGTGAGAGAGTTCAGTTCTAGGCCTGTGGTAATCTGAGCATAGAAAGAAAACACTCACTGCATCTCAACATGATTGGCCTGTCACCAG
>NOTCH2
AAAGGTAGACACTGATCATAACATCCATAAAGTACAGACTAAGAAAAAACTGGCTTTAAAAAATTAAGCTGCTGTTGTTTTTCTTATATAAGAAAAGCTTCACTTGGGTCTGGGACAACTCACAGGGCCCAATTTGTTCACTAAAACCATCCTCCAAGGCAGAGTGGCCAGGAGGCTAGAGAGCTTCTCACCAGTAAAGGCACTACGGCAAACACACAGGTAGTCATTGGTGAGCTGTATACAGTCCAGGCTGCCCTCAGAGCTGCAGGGGTTGGAGAGGCACTCGTTGATGTCTCCCTCACAACGCTCCCCAGCAAAGCCAGGCAAGCAGCGACAACTGTAGCCTCCAATCCT
>NOTCH2
TCAGAGCTGCAGGGGTTGGAGAGGCACTCGTTGATGTCTCCCTCACAACGCTCCCCAGCAAAGCCAGGCAAGCAGCGACAACTGTAGCCTCCAATCCTATCCATGCACTGACCACCATTAAGGCAATGGGGACCCCGGGCACAGTCATCAATGTTCTCTTCACAGAGTAGGCCTGGAGGAAAGAGAAGAGGTACAGAATTATGAAAATCCTTTTAACCTGCTTTCCAGCAAGGGATAACCACCCTTGTTGGCATTTTCACAATGAATCAGAGTATACTCCTCAACTGGTAGTGGGACCTTGTAGTTGGGCAGGGCAAAGCACACTCTTTATTCATGACAGCTGTCATCCTGGTGAGTTGTACAAGTAAAGGAAAGAACATACTAGGGCTCCGCATGTACTCTCCCACACAATCCAGTGAAGTAGCA
>NOTCH2
ACTAGGATGTAGAACTAAATGCTTGGAATGAAGCTAGTCTTCCTATCTTTAATTTTATAAAATCCCCTGAACACTAAGAATGGATTTATAACTTAAGACAATGCCCTGGATGGAAAATGGATAAGGATGATTTCATACCCCGAGTGCCTGGTGGGCAAGAGCACTTGAAATGGTTCACAAGGTCAATACAGGTGCCTCCATTCTGGCAGGGCTGATTCTGGCACTCATCCACTTCATACTCACAGTTGACACCCTGATAGCCTGGGACACACTGCCATGAGGAAACAAAAAGGACAAGAAATATTGGACCATTACTGGAAACAGACCATGAGAGCTAGTGAGATCTGGAACATTTCTGTGACTGT
>NOTCH2
CCTCGCATCTGTATCCACCAATGAAGTCACTGCATGTTGCCCCGTGCTGGCAGGGGTTGGACGCACACTCATCGAGTTGCTCCTCACAGTAGCTCCCAGTATAGCCCAGGGGGCACTGACAGTAATGCGTGTTGCCAGCATTGATGCAGACACCTGAGTGCTGGCACAAGTGTTCAACAAGCACACCTGGGAAACCCAGTGAGGGAGAAATGTCATAGAAGAACATGTGACACATGGGGTTCAAATCAACCAATGAGCAAGTAAATCTAAACTGGCTGACACATCCAATCTTATTCTTAGCCAGTTCTTCACAACCCTCAGTACCAGATGCATATTAAAAAT
>NOTCH2
TGCAGTGAATGACCTGAGCCCAAGGGAGCAAAGCTTACCTCTCCTGGAGGCTGCTATGTCACAAGAGACATTGGGCACGTCACAATAGGCACCAGCCCATCCAGATGGACATAGGCACTGGGACTCTGCTTTTTTCTGAACGCAAGTACCTTTGTTTTTACATGGAGACCGACTGCAGAGATTCACCAGGGTCTGAAACAGAGGCAGGGGTGTACATACATCAAAATTCAAATACTAGAAATGAAGAAAAGAAGTTATATTGTGTTACAAGAAATCAAAGAAAAG
>NOTCH2
AGTTACCTAGATTATCTCAGGGAATCCCTGAGATCCACAATTTTCTCTTTTAGAAGGAACTTATTCAGACTAGAAAGTGAACAGGTATAATATTCAGCTGCTCTAGGGGAGCTGAGTGAATGGGAAGGAAGTCAATTACCTGACAGTTTTTCCCAGTGTAGCCCAGGGGGCAGCTGCAGCGGTAGGTACCCAGGCCATCAACACACGTTCCCTCATTCAGGCATGGATGAGAGCTGCATTCATTGATCTCATGGAGGCAGAAGGATCCAGTGAAACCCACAGGGCACAAGCAAGAGAAGGAGTTAATCCCATCAACACATGTGCCACCATTGAAACAGGAGCTAAGAAGCAAACAGAGCAACATCAGCTATGTATCTGGTGCCTGTGACTTACTACTACAAAGTAAGATTTCTGGAATCTAAGATCATACAGAGGCAAATACCTCTGAGCAACCCATATCCCTTAAACTTTCTTACAAGCTAGATTGGGTGCCAGAAGCTCTGAGGTGCCCACTTCCTTTCTATAATCAAAGGCTTAGAAGTATTTAAAAGACTGAGCTTACTATAG
>NOTCH2
AGGAGATGACTGTGGACTGGGATCCATGTGGACACCTCATCCCTGCTCCACAATTCTAGCATTGTGCTCTGAAATTTCCTTCCCTTTCTCCCTTTCTCTCGTAAGATGCTGATGCCCGAGGGACTGGTTGCTCACCTCTCAGTGCACTCATTGATGTTGTTCTCACAATGGACTCCATCAAATCCTGCCTGGCACTTGCAAGTGTAACTGTTGACGTAGTCAGAGCAGGTCCCTCCATTCTTACAGGGTTCACTCAGACACTCATTCATGTCTGTCTGGCACTTATCCCCAGTGAAACCCGGAAGGCAGAGGCAGGAGAAAGTATTCACTCCATCCATACAGGAACCTCCATTCTGGCAAGGATCTAAGCCATTACAAAAGAATTAGACCTCTGAAGAGTAGCATCAGTTTAATCTTAGATTCATAAAAGTGAATGACCTGAACTAAGTCATGCTGGGGGCAGCAT
>NOTCH2
ATGTCAGGCGTGAAAGGCGGCAGCCTCCACTGGGCTCTCCTCTGCTCCCTGTGTGTTTTCCTCTCCTCTGGGGGCTTAAGAGCTGACTGGCATACTCACTGGCAAGGCAGTCATCAATGTCCTCCTCACAGTCCATACCACTGAAGCCTGGTGGACATTCACACATGTAGCTGCCCTGGGTGTTATGGCAGAGACCATGGTTCATGCAGGGCTTGGAGATACACTCGTCAATGTCAATGGTACACCGCTGACCTAGGAACACAGGGCCAATAAATGACCTAGTCCTTGGAAGCTGATTCCCACAAAAATCTACGCAGGACCTGAGCTTAGTTGGGGTGCATGGAGCTATTCCACAGACAAACTGGTTGGCCCCCTGCTTTA
>NOTCH2
TGCTCTTGACAAGATGGACAGGCCTCATAAGACCAGCAGGGCCTTCCATATGATCTGATAACCTGACCACTTTGTTTAAAGTCAGAATGCATGTTCTTGGCTTCTCCACACCCATGTTCTTACCTTGCCAGCCAGGAGCACACAAGCAAGTATAACTCTCAAAATTTGGTGACTCTTTGCAAACAGCAGCATTCTCACAAGGGTTTGGGGAACAGGGAGCCAATACTGTCTGACAATTCTTGCCTAGAAAGTAAATGACAGAGTTTATGACAGATAAACAGGTAAGAAAACGAAAATTTTCCTTA
>NOTCH2
ATCATCTATGTGCCTGGTTCCAGCCACATACAATTAAAAAAAAATTTCTTTCAAATACTAAAGTACAATGTAGGCAAATGACTGTCCACCACTTGCATCTTAGGAGGCCACAATGTTTCCTCAAAGCTCAAGATCCAGTCAGTAAAGGCAGGAAGGACAACTGAGGAGTGAGCCCTCGGAGGAGCATTACAGCCCCACAGACCTGGGCACTGAGACTCAGGCACTGACAAAGCAAGGTCAAGTATCCCCTCTGGTCCCTGCTGGTACCTCCAGGACCCACCTGTGTATGGCAGCACACAGTGGCAAGTGTAGCCACTTATGTCATCAAAGCAGGTTCCTTGGTTCAGGCATGGATTTGAGGCACATTCATCAATATTCACCTGGCAGTTATAGCCTGTAGACAAAAGGAAAAAACCAAAAACAGTAAAACTTTCTGACAGCCTCATCAATTTCTAACCAATTCTCTTTAGGGGTAAAAACTGAACACATCAGAAATTG
>NOTCH2
AGGAAACTAAGAAGTGAGTCAAGCAGTATGCAACAACAAGAAGACAAAGAGCAGACGCAGAAAGATGTACTTTTGTTTTCACCTTTAAAGCCCTTCTTGCAAGTACACCTGTATCCATTCACCAGATTGTCACAAGTTCCTCCATTCTGGCATGGATTCGAAAGGCATTCATTTTTGTCCACTTCACAGTTGATGCCAACCCAGCCTGCATCACAGAGACACTTATATCTGAAAGAAGACAAAACTTTTTACTATAGGAGGTATAAACGTATGATTGAGTCATAGAGTGAAATACAGGACTTG
>NOTCH2
ATGGAAGGGAGGGGCCAGCTTCCATGGATTAAATGGTAATTCAGAAGGCTTTGATGCAGACTACCAAATCTTCAGCAAAGTTTCAGCTCAAAGCCCCATTTGACAACTTCAGGCTGTCACCAGTACTACAAGCCAACTGGCTTAACACAGGTCAATAAGAAACTATCACATGGGGCAGCTACTCACCCACTGAGACCTCCAGTACAGTTTCCATGGATGCAGGGATTGCTCAGGCATTCGTTCACCTGTGAGTAGCAGCTGGGGTGATGGGGTCCCTCGGGGCATATACAGCGGAAACCATTCACACCGTTGATACATGTTGCACCCTTGCGACAGGGATTGGAGGCACACTCATCAATGTCAATGTTACAT
>NOTCH2
CTCGGGGCATATACAGCGGAAACCATTCACACCGTTGATACATGTTGCACCCTTGCGACAGGGATTGGAGGCACACTCATCAATGTCAATGTTACATCTCTGCCCTGTGGAGAAGGGGGACAGTGTTAGTCACATCCTAAATGCTTAGGAAATAGACCCAGAACTATAAGACACGTTATGTTGACATCCTTCATCTGCTCAGGCCATAAGGTGCCTTGAG
>NOTCH2
ACTGATCTAGAGAAGCAGAGAAACAGACTACTAACCCTCCAGAGTGACAAAGAAATAGGAAACACTTGAAAAGCAATATTCCTTTGGATGCTATATTCCCAAAGTGATAGGGCTGAAGGAGGGGCCTTGCAGTAAAAGGAGCTTTACCTGTGAATCCTGGTGAGCAGACACAACTGTAGCGATTAATGCCATCCATACAGATTCCATGGATACAAGGGTTACTTGCACAGTCATCAAAATTAATTTCACAATTAACCCCTGGAAGAGAAAACCCAACGGAAACCATTCAATGT
>NOTCH2
TACAGATTCCATGGATACAAGGGTTACTTGCACAGTCATCAAAATTAATTTCACAATTAACCCCTGGAAGAGAAAACCCAACGGAAACCATTCAATGTTACCACAGAAATACTAAGGCTTTCTGCTTGTGATGCAGCAACGTGGTAAGAAATCTAAGGTGAATTCCAGCCAACCCTGGACAGAATAAAGCAGAAGTTCTCAAAATGCAGTCCACAGACTCGTTC
>NOTCH2
CACACACACAAAATCATCAGATTGGCAGAGCTATTGTCTCTGACTTCTCCACTGGCTAGGGCCATTTGCCTTGAGACATTTATGTTTGTGGCTTTGGCTGTGCTTCTCAGAATCAGGACTGTTTTTTAGGTATCTGAGCATATGCCAACAGTCTGAAACATCTGTGTAAACAGATTTGAGAAACAGTGAAAACCCCATACCAAACATAAACAGAGTGGGCTTACCTGACGTGCCTGGCTGGCAGTTGCACTGGTAGCCATTGACCAGGTCAATGCAGCGACCATCGTTCAGGCAAGGGCTGCTGTAACATTCATCAATCTGGTCACT
>NOTCH2
CGTGCCTGGCTGGCAGTTGCACTGGTAGCCATTGACCAGGTCAATGCAGCGACCATCGTTCAGGCAAGGGCTGCTGTAACATTCATCAATCTGGTCACTGCAGATGGCGCCCATGTACCCGGGATTGCAGATGCAGGTGTAGGAATCAATACCATCCTGACACTGACCATGGTGGCAAGGATCGGGGTCACAGTTGTCAATGTTCTCCTCACACAACACACCAGTGAAACCTTTGGAAAGAATTTTATCAAGGATTCTCAAAGACCAAGGCAGATATTCCACACCAGAACACAAGTGTAGCTACATCCATTTACTCTACACATTCGATGTGTGGTCAATTAATACTGCAGG
>NOTCH2
TGCTGCAGAAAAAGAGAGCAGCAAAAAATTTGTTAGAAACAGCTCTTCCTAAACACAGAGGAGCCTCTGGGAGTGGACTGGCCTGGCACAGCAGCTAGCAGAGGACAGGGACAATCACCCTATTTTGTTCAGATGGACCTACCAAGGAGATGAAAAGTGAGAAGAATCTTACCTGTGGCACACTGGCATTCATAGCCATTCGGGTGATCGATACACTTTG
>NOTCH2
TGTTCAGATGGACCTACCAAGGAGATGAAAAGTGAGAAGAATCTTACCTGTGGCACACTGGCATTCATAGCCATTCGGGTGATCGATACACTTTGCCCCATTCAGACACGGAGTACTGGAACAGTCATCAATATCAATCTGGCAAACTGGCCCAGTGAAACCTCAAAAAGGGACAGTGGTAACATGAGTCAAAGGATTATCTTGTGTCTCCCTTTACCATGAGAATGATGTTAGGTTACTAGCAGGGCTTATACCAATGGGTCAATAAGCCTATGCTTTATTATTCTCCCCAACAGGTAACTGGAATAACCAGGTGACACTCAGGGAATCAGAGGCACTTGTGGTGTGTCTCTACCATTGCTTCTTCACAGACAGACTTCACTTCTAAATGAAGGATG
>NOTCH2
CTGTGGTCAGTTGGCTTTGTGCTTTAAGAGAAAACAGGGCCAGGTCGTGGGCACTTACCAGGAGGACACAGGCACTGGAAACGATTGACTTTATCCACACACTGCCCATTGTTCACACAAGGGTTGCTCTGACATTCATTTATTTCTAATTCACAATGCACACCTTTGAAACCTAAACAAAACAGACCACACAAGTGGCTTAAAGAGAGAGAAAGGTGTATTCCAGACAAGGAAGCACAAATTTGCAATGATAACTACATCCTTTGCGAGTACACACATTTCTGCAGAGAAAAAAGGAACTCTGCCATGATGAGAAATAGTCACTCCAAGTGTCAAGCAGGACAGGGCATACTGTGAAATACCCATGTCACTGTGAAAAGCGGGAAGGGATTACATTAAAAGACATTGGCAAGACCTAGCATATAAACAAGGACTGCTCCACATTTTCTGTGATAAATCCATACTTTCTGGACTGTGGAAGGCCCAAAATGTCCCCACTCT
>NOTCH2
CTAGCACTGCCTTACTCTTTGAGTAAGGAAGGTTTGCTTGTGAACCCTGACTTCCTCTAGTCCCCAGTCAGCAAAGGAAATCAAATGCTGACAGAGCTCATCAGACTGCAATAGTATACTGAATGCTCTACCAAGAGAAGTTCAGAACAGTCCCTCCTCTCTAGACCCAACATGCTGATGGGCCCATTTACCTGGCATGCACAGACATGTGAAGCCTCCAATCTTATCCAGACAGGTAGCATCATTCTGGCAGGGGTCTGAATGGCACTCATTGATGTCCATCTCACAACGAGGTCCTGCATAACCCTTCAGACACTCACAGTGGAAGGCGCCATCCGTGTTCACACATTTTCCTGCATGCTCACAAGGATTG
>NOTCH2
ATGTCCATCTCACAACGAGGTCCTGCATAACCCTTCAGACACTCACAGTGGAAGGCGCCATCCGTGTTCACACATTTTCCTGCATGCTCACAAGGATTGCTATTGGCTGAAAGACACAAGTACCAATTACTGGGATCAAAGCAGTTGAGTTTCCACAAATGTGAACAATAGAAGAGCATCTGATGGTTATAGCATCAGGGCCAGGCCTTCAATAATATCATTCCCAATTTTCTATTTTTTTTTCCTTAATTTAAAAAG
>NOTCH2
TGGCTATGCTGAAAGGTCACTTGTAAACACTGGCCATGTAGCAAGAGTAATCTGAGGTTTGGGTGTATGTAATTTGCTTCTACAGTAAAATGTGCTTCAGTTTAAACATTTGCTGAGCTCAACAGACACTTCACAGAACAGAAAAAGTTCTGCTTACTCACCCATGGCACATTCATCCACATCTTCTGTGCAGTCAGCCCCTTTGTAGCCTTGTGGGCAGGTGCAAATATATTGCCCATTTAGGGGGTTGGTGTCACACAGTGCCCCCTTGTGGCAAGGATTGCTGATGCATGCATCATCCAGATGACACAGGAGACCTGTCACAGGGTGGGGCAAAGGACAACTAAGAGAAAATGTCTCTCACTTGGGGAAGAGCTTTCTCTTTCAC
>NOTCH2
CCTAAAGTCCTAAAGAGGAAGATTATCTTCATAGCACTTTGGCTAGCAGGTTACATTTCTGGAACAGTCCTGAGTGATATGTTCCCATAGATGGTAACTCAAAGAATATGCTGTTTGGGATGAAAGAGAAGGCAGAGTCCTGAATGCCCCCTGCCCCTTCCCTGTTTCTAGATCCGTCCTTCTGCTACCTACCTGCCTTCCCCTCTGGGCACATGCAAGAGAAGGAGGCCACACGGTCGATGCAGGTGGAGCCTGGAGTACAGGAGGCGAAGGCACAATCATCAATGTTCTCACTGCAGTCATCTCCACTCCAGCCGTTGACACATACACAGCCATAGCCTCCATTGCGGTTGGCACAGGTGCCCCCATTTTGACAGGCATTGGGCTGCAGCAGGCATTCATCCACATCCTCTGTGCAGAACTGTCCTTTTAGGGGGAAATTACTTTTGATTAGGGCTCTTGAGTCTCAAAGGACTAGTACCATACCAGCCCCCCACACTCTTCATCTTCATGTGACCTGTCTGAAATTAAGGCAAGCAGAGCTCCAGAAGGCTGGGTCTTCAC
>NOTCH2
TTGAGTGAACATAGGAAAATGTATGAGGTTAGTACAATAAGCAATGATCTAGCATGGAGATCCTGCTCAGTTCACATACTGGTTCCAGAGCAGGCCTAAGATATTTGTTACTGATATTTTAAAAAAACAGTCTGCCTCTGGTTACCAATCCATATCCCATTCTGGTGGATTCTCCACACTGTACATACCTGTCCATTGTGGGGGACAGCGGCAGTTGTAAGTGTTGACCCCATCCACACAAACCCCTCCATTCTGACACCTGTGGTTAGGGCAGTCATCAATATTCCTCTCACAGGTGCTCCCTTCAAAACCTGGTAAATGAAGAACAAATGAAAATGATGAAATCTCATACAGAAGAAACGACCTGCTCTGTTCCCACAGAACATGGTTATTAGAATAGACCCGCTTCATGACTTCAGTTCAACAGCTGCTCACCCAGGACTCACCATATGAAAAATCCCCAATTCTCTGTCTTCTCTGGCCTCAAGCATAGCTAGACAGTGAAAGTGAC
>NOTCH2
GAAGTCCTCAAGAAAAACTCCCATGAACAAGGAAGGAAGAGTGAAGAAAAAAACAGGGATACCTGGAACTGGACAAAAGTAAAAAGATAGAAGGATACTTTTTTTCCCCCAGAAGAAGTCTGTCACAAAAGCAAACCTGCAAATATACGATCAGTATAACACCCAAGAAAATGACACATGCGGCCAGGCATGGTGGCTCATGCCTGGAATCCCAGCACTTTG
>NOTCH2
CAAGCACATAGGAAAGTTGATCACCTACTGTTAATGTCAATTCAGTTTAAAGCACTTTATTAACCACACATACATATTTTCCAGTGTCTAATTCTCATCGTGTTCTTTTCCATTCCAGACTTGCCTGTCCCTTTCCCAGAGCTCTGTTCCTCTTATTTCTCACTGTTTCTACAAAAGGGACAATAAACAATTTTCTAGCCACTCATCATCATAAACCCTGACATGCTAAATTATCCCCTGCTCAGTTTATGGACCACAGTGGGCCCATAAAACTCCTCCCTCACTAGCAACCCACCCCACACAAAATTCTCACTTCC
>NOTCH2
CCACACCCACTACCTCCTGTGCTAGGGGTTTGTCCCCTAATCCTGGGACACTAGGGAGCTCCTTACCTGGAAGGCAGTTGCACTCAAAAGTGAAGTCACCAGTCTGCCGACAGGTGCCTCCATTGACACAAGGTGAGGGTGCACAGGGCACATACAGGCTGTCACAGTACTGGCCTGTGAAGCCCTGAGGGCACTGGCACTGGTAGGAACCAGGCAGGTTGAGGCAGGTGCCACCATGCTGGCAGTGTCCTGGAATGTCACACTCATTGACATCAGTCTCACATTTCTGCCCTGTGAAGCCTGTGAGGCATTTGCAGGAGAACTGGTTGGCCACAGTGGTACAGGTACTTCCATTTGCACAGGGATGAGACAGGCAGGCATCCGTCCATTGGCACTCCTTACCTAAAGGAAGGATAACAAAACTCAGTACTGGCCACAGAAATAGGAGATGGCCCCATCCTCAATACCTCATTGACATCAGCGAGCTCTTGCGTGGAGAAG
>NOTCH2
ATGCTAAATAAAGGTATCTGCTGAAGGTAGGAAACCACTGGCTTTGGTCTCATTAGTTACCTGTAAACCCGACTTGACAGGTGCACTCATAGGTATCCCGGCTGAGCATATGGCATGTGCCGCCATTCAGGCAGGGTCGAGACACAAAGCATGGATGAGATGTTGAGTACTGGCAGTCCTCTCCTGTAAACCCTGAGGCACATCGGCACGTGGCTTTCCCCAGCATGGCCTGGGCCACACAAGTCCCACCATTCTGGCAGCGGTTCTTCTCACAGGGGTCTCGATGTTGACAATATTCCCCCAAGAAGCCTTCTGGACATCTGTATGGAAAAGAGAAGAGTCCATGAAAACACCTGACTTCTTGTAAGTCCAAAAAATTACAGTAAAACAATACAGTCCAATCAAGAAAGCACGAGATTGTGAATCA
>NOTCH2
TAAGATAGTAAGAAGTTCTTATTAGCCAATTATCTGGCATCCACATCCTTCCATCCTCACCCCCAACCAAAATCTGTACCAGGAAAGCTCAAGAACCAGTAACATTCCACAGAAGCATTAAAAATAGAGGAGTAGAATCAAATCTTGTCCAGTGTTCTATCGCAAAAAGAAAATATATGAAGAGAAAAACTTACTTGCAGTATCCTGTGCCATTGTGGTAGGTAACACACATTCCTTCATTTACACAGGGTTCATAGCCATCTCGACACTGCAATGCTAAAAATAAAAACAAATGCACATTAGAAGTAAGTCACTAATCATAACCCTCAGACACCAAAGAAGTGTAATCCAATCCAGATCAGCATTCATTCCCACCTAATCTGGGTTTCTTTTTAGAGTTTTAATCAGTTTTTT
>NOTCH2
GCGAGCAGCACACACGGCTCCCCCGGACTTTCGGTGGGGTTGGAGTGTCAAAACTCAGGCGCGCCGCAAAACCCCGTCCCCATCCAAACCAAGCCCACACACCCGGCCCATGTGCCGCCCCCTGGCAAAGGCGAGGCTGGCTGCGACGGTGCAGGCCGTTTGGCTTGGCGGCCCTGCCCCCGCTCTCCACGCCAGAATCTGGCATTCCTTCGCTCAGCCC
>NOTCH2
TGGCAAAGGCGAGGCTGGCTGCGACGGTGCAGGCCGTTTGGCTTGGCGGCCCTGCCCCCGCTCTCCACGCCAGAATCTGGCATTCCTTCGCTCAGCCCCTCCGAGGCCCGCCGTCGGCTCTCGCTCGACCCCAAGAAACGCGGAACCTGAAGGGCAAAACTGCCCACCTCCCTGCACCCTGGCACTACGAAAAAGGAGTTTCTGAGACTTGCTGCCGGCCTCCCTCCTGCCGAGGAGGCGTGTAAGGGGTCCCGGGCCGCGGGGAGCAGAGGCGGCGGGGAACCCCGGCGGTTGGCGGGGCACCACGGGAGGGGCCCCCGGCGATGTCCAAACTCTTGGGAACCCAGCGAGTGGCCTCGCTCCGCGCCGGCGGCCGAGCCTGGCCTTCCCACACAGAGAAGGACCGAGGGGGAGAAGGGTCGCCCCAGGTGGCAGCCCCGGGCGCCGCGGACAGCGCCCCTCAGCCCGATACTCACCATGCGCGGGGGCCGCGCAGCACAGCCAGAGCGCCAGCAGCGCCCACAGCAGAGCGGGGCGCAGGGCGGGCATCTTCTCGGTCGCCTCCTCCTCCGCCGCCGCCGCCGCCGCCTGGGCAGATCCACATGGGGAGGGGGTCCCGATAGAGGAGCCCCACTCTCTCCTCCCCTCCTCCTGCTTCAAAGGCTCAGGCCCTGGCGCTACGCTCCGAAGCCCAGGCGCAAATGCCTCGACTCCCCGCGCCCCGAGTCCGCCGCTCCTCGGCCGCCGCCTCAGCCGCCGCCCGAAGTTTGGCTGAAACTTTCTCGGGTGTGCAACGAAGCAGCCTCGTGTGTCCTTCCGCCTCAGCCGCCTCCTCCCACCGCAAGCCCCGCCCCACTGTCGCCGCGGC
>PDE4DIP
TTCTGGACCCTCCCGTGGACTTGGAGGAATGAGGCCCAGATGCTCCTCAGCAGATAGGTAGCTGCACAAAAGGGGGACAGGCCCACCTTTCCTGCTGTTTTAAGGACTTCTGGTGGCTGCGCTTCTTGCATGGTTCCTGGAAGGCAAGGGTCACAAGGCTGGAGTACATGGCAGAGCCCTTAGGGATTTCACCTGCAGACAAACATAAAACAAACCAAAT
>PDE4DIP
GCCTTCTTTAAAACATCATGTGTTCTGGTTACTGAAACAACAAAAGAGCACCACAGAGTAGAAACCACCAGCAGAAATTAACCCTACTTGCTTAGCATGAGAATTCTAAAGCATTTATTTCTTTCTGGCTATTCAGCTTGGAGTCTCCTTCTATCCACCCCCTGTCCTCCACTCCCTCTGCAGCCACAATTGCTCCTGGTACAGGAGGTTTGGGGATATCAAATCAGTCT
>PDE4DIP
AAGTGGGGCATCGGGAAGACTGCCTGTTTCTTCCCCCATTCCCTCTCAGGGAACCTACGCTGGCTGACAATGAACTGTTCCATGCTCTCCTTCTGCTGGTTGGCGTTCTTCAGATGCTCAGTTGTGCTCTGAAGGAGTCGCTCCTGTTTGGATACTTTGGTTCTCAGTTCCAGAAGTTCCCTTTCTGTTGATTCTCCCTGGATAAGAGGAACAGACTCTTA
>PDE4DIP
AAGAAAGGGCACTGGCATCTTACCACTTTGCCAGGCAGCACAGGGATGTGGGTGCTTGGCAGGGCCGCTCTCCAGAACATGGTGAGGAGGGAAGCTGACTCCTCTAGGGCATGGTGCAGGGCACTGGTGCTGCTCCGAAGCTCATGAATACCTTTGCTGCCTAGCACCTGGGGAAAGGTAACACCACAGGAGCGGAGAGATTACTTTCTTCCCCCTGCAT
>PDE4DIP
CTAAAGCTTCAGGTGTGATTACCTCTGTGCCTTGGGCTTCAAGGCCAGGGAAGCTGCACGCTGATCTCACAAGAGACACTATCTTTTTGACCAGCAGCTTGCCCTCCGCAATCTGCTGTCTTAGGGCACTGTAGTCATCAATGTGGCCAATGACATGGCGGCCATGCTTATTGGCAAAGGAGCCATCAGTAGCATCACCCTCTAGCTTGGGAGGGGTCTTCATTACTGGAGA
>PDE4DIP
AACAAAAGGTTGTTTGCATTAATCACTTTCCATCATCAGTCCCTGGGCCCTTTAGTTGCCATATTTACCATTTGCTCTGTTGATTATGGGCGTTTCTGAGCCAGGAGTAGAGGAAGCAGAGCTGGGGAAGACCAGAGCTGGGGAATTCATACCAACATCCCGGACTGGAGGGGACACAGCTGAATCTAGGGGGTAAAGGCAACCACAGTTTTCAGGAGCC
>PDE4DIP
CTAAGTCCCTTTTCCTTCCTACCTTGGAGGAGCAGCTGCTTGTTTCCAGGGTCAGTGCTGGCTGGGAAGTTCTGGTTAATGGAGGAGGGGCTGAGGCTGGCTTTGCCAGCACCGCTCTCCAGCTGCTGTTGCAGCTGCAGTCGCAGACAATTGTTCCCCTGAATGCTCTGCTCCAGCTGCCCTCTCAGAGCTCGTACCTCTGCCACCAGGTGGCTCAGGTCACTGCTCAAAGGGATTTGGTGACAGGCATCCAGGCTGTAAGCTGAGAGAGAAGGAGTCTGGTAACATTGACCCAAGTATTTCCAAGCACTTGTCAG
>PDE4DIP
AATGATCAGGCCGGATCTTGCTCGTGCCACCAACCTGTCCCGTTGGGCTTTGTGTTTGAGAGCTCCTACTGGGAGCCCCAGGCTCGGGTGGGGGTTTCTGCAACAGAACTCTGTAGCTTCCCATGATCTCCACAACTCCCAAAGGAAAGACCTCACTAGCATCCTATGCAAGGGCAAAAAGCTCATGGGGTGAGGGGAGAAGAACACATACCTTTCAGCC
>PDE4DIP
CTGGAGGGACTCAAAGAGCTGCTGTTTCTCTTCACACTGTTGCTGCAGGAGAACCAGCTTGTGCTGCAGTCTGACCAGGGAGAGGCAAGGCCCACTGAGATGGCAGAGCTACTCAGCCACACCAGAGCAACAAGCTGAGAGCCAGATGTCAACTCAGAGGGTCATAAAGGGTTACAGTTAGGGTTACATCTGAGCCCCAGATGTCAACTCAGGGGGTCATGAAGACTATC
>PDE4DIP
AAGACCTCTTGCTGCTTCTCCCTCAAGTCTTCCAAAAGCTGCTGCCTTTCCACCTTCTGGTGCTCCAGCTCCTTTTCCAGCTCTTGAAGGTGGGATCGAGAGGACAGCAGAGCCTCCCTCAGGCTTTCTGTTTCCTGGGAGTGCTCTGGTGAGAGGAACACAGGATTGATTTATTATCATGGGGCCAGAGCTCAGCTGGAAGATGACCCCAAGCACATCCACCCTGACAGACAGAGCT
>PDE4DIP
CTCTACCTTCTTCTGTTTGCTTCTCCAGTTGGTGATTAGTGTGGCCAGGGAAGAAAGAAACTTAAGAGTGACCACAGTTTGTGGGTTTTGACCACGTACCTCTGGAAACATGACTCAGTTGAGCCTGAAGTCTTCGATTGTCTTCCCTGAGGACTCTGTTCTCATTGCAGAGCTGAGGTATGGACTCCAGGCCCTGACTGTAGAAGTTAGAAGTGGATCCTGTCCCAGAAAGTAGACATTTGGGTAACAGAAACTTTCAAAAGTTTCCCATTCGTTATCTCTCAAAGATACTGCCCC
>PDE4DIP
GAGCGAGTGAAGTAAAGAATATCTGTGAAGCTCTGCCTAAAAGTCCCTAAATAGAGCCAGAAACAGGAAGGTCTGGGCCTCTCCTACCCCTTCCACGAGCAGTAGAGGTCAGCCGGTGTTCCAGTTGCTCCCGTAGGCGGTCATTGATGCAGATGGATTCCTCCAGGCGCTGGCGCAGGTTCCGGATTTCACCAAGATGCTCTTCCAGCAGGTCAGCCCCTGCGGCCAAACCACCAGGACATGAAGAGAGGTGGGAGATGGAGAAT
>PDE4DIP
GCCTGGGTAGGAAAAGAGTAGACTCCAAATGAGACTTCTTTTCAAAGGCTGCCATCTCTGCTTTGTGCTTTACCTGTGGGTTTGGAGTTAAGCTGGTACACAGAGGAGCCTGAGGATAGGTCCCCAGATACACTCCCTTTCTGAGGCCTCATCACATCCCACTTGCCACTGCTGCCCAGGTACCCAGGCTCTAGGATTCTTCCCAGTTCTATGGTGCCCCTTGGAGGAGAGTGAGGCTGGGCAGAGTTGAGGTAGTAGGAAGAGTCGGCTTCCAAGTCGTTGCTCAGCAATGTAGCTGTGGAAGCAGGAGGAACA
>PDE4DIP
GAGACATACACACCACAGAAATAACAGTAAATACATTTCCAAAAAATAAGCAAACAGAGCTTTCCCTCCCTCTTACATTTGTAACGTGTACCCGTGTTGTTTTTTTAAACTCTGCCATCCAGCCCGAGCCATGCAGAGCAACACAGTGTGGGGCTGCCAATCGCAAGCACACAAATGCAGAAGTGCTCACTTTCTCCCAACTGCTTCTGCAGCATCTGTAGCTCCTGCTGAGCCTCAGCCAAGGAGACCACTGGTGTCTCACAGCAGCCAAGGAGGAGAGGGCCAGTGGGGCTGAAAGGCAGGAAGCTGGATGGAGCTGAGGGCAATG
>PDE4DIP
CAGCCAAGGAGACCACTGGTGTCTCACAGCAGCCAAGGAGGAGAGGGCCAGTGGGGCTGAAAGGCAGGAAGCTGGATGGAGCTGAGGGCAATGGTGCCTGAGGAAGGCTAGCCAGCTTGGGTATGGAGTGAAAATGAAAGCCTAGGAAAAGAAAGTTAAGGAGAAAAGAGACACATCATCAAGAGAAAATGAGAGAAAAGAATGGGTAAAAGATTGAGAAGGTAAAAGCA
>PDE4DIP
AGGATGGTTTCTCGATTCTGTCTAGGTTTTGATGCATTTAGGCCCCTAACAGTCCAAACCTCTGTCGTTGAAGAAAAATCAAACAGGCAGCAGAGAAAGAGGAGATGAAGCTTCTGCCCCATTGGCTGTTGCATACCTGAATGGGCCTGGTTGGCCTCCTTGGGGGTATTCTGGGGAGTTGGCAAGCTGATGGGGTTGCTGTTGGATTCGGCCTTAGCCCCCTGAGATGCACTGGTTGATGATGGTTTAGAAGACAACACAGCAGAATGACTCGAATGATGGATGGAATCTATAAAATCCATGAATGAAAGAAAACGTATGATGTTCTACAGAGAACTGGAATCCTGGCCTT
>PDE4DIP
GAGCTATAAGCCCTGTTTCCTGAGTTCTCCACTCAGCCTAGACAAAGATGGTACCACCCAGAAAGTGGAGGCTACCTGAGTGACTGGGAGAAGCTTTCTTCTCTTCATAGTGTGTGTACTCGCTGACTATGTCCATGTCAGAGCAGGCTTCCAGTTCATCAGACAGGAAAGAGGTGCTGCTGGGAGAGCGGTGGGAGTCAGACAAGGCATGGCTGCTGGAGGGTGTGAGGGACCGAGCATCCAGCTTGGCCTGCAGGACTTCAATCACTTTCTCCTTCT
>PDE4DIP
AATGTGCCAATATGATTCAACCAAAAGGGAAGAAAGAATTTAGTTAAAAACAACAGTGAGGTGTTCAATGAATGCCTGAATTCAATACATTCAGCACTTTGCTTTATTCCCCTTGATTTGTGGAGTTGCCGCCACCCTTGACCCTTTGGGCCTCGGTCCCAATCTCTTTCCCAGATTCTCCTCTGAATTACCTGAGGGCCAGTGGCTCAAGTCCAGCTTGATCTTTCTCACTTTTATGATCCTCTGTAAACCAAATTTAGAAAGAGACGATAAGAAATTAGGCTGGTCCCACTTCCCGCATTACAAATGCAGGA
>PDE4DIP
CCTGTGTTTTCCTCTCCATGCTCCCCACTGAGCAGTCTTGATCCTGTATTAGCCCCAGGAAATGAAATAGAAACAGGACCTTAGGATAAAAAGTTGCAGTGGAGATGTGGTGGCCACCAGGGGCTGGAACTGTGGGGGTGACTGAGAGTATTCCAAAGCCCTGTGGCCAACTTACTGGTGCTGAGTTTGCTGGTGAGCCTCTCTGTCAGCTGGCTTCCCT
>PDE4DIP
TTACTGTATCTTTTGCATGCCGGGTGATAAGATAACAAATACCTCTCCCTTCTCGTATTTTTTGCCGTAGGTAAGACAGTTCCCGGGCCTGATCCTGAATCAGGGAATCATATTTCCTAATGCAGGACAGAAGAGGAAAGAGTAAGTATGGAAAGAGTGGAAGCTAACTTATGGAGTTATGGGGGCTTCTGTAGAGATTTCTATGAGAACATCTCTAAGGAACTCCCC
>PDE4DIP
ACCATTTAAATCAGTGTCCCTGTGAATACCCAGACATGTTCTTTCTTCCAACTGCCTGAGCTACCCTACGCCAAGCATGAACTTACACATTTTCAATCAAGAAAGTACCCAAACAGTGCCATCCTTACCCAGGCCACGAGGCTGATCTCAGCTCCTCAGCCAGCTTCTCTTCTAGTCCATTTTTTGGGAGCTGGGCCTCCAGCTGGGATACTCTCTGGATGAGACTCTCCAGG
>PDE4DIP
TACTCTCTGGATGAGACTCTCCAGGTCCTTTTTGGCCTGAAGCCCTGGAGAGTAGAAAGCCCCAGTGCCATCAGACAGCCACCCCTCATCCTCATCAGGGACACTATGAGGTGAAGACCCCTCCAAGGTGCCAACAGCTCTCAGCTTCCAGGGTCTTTCCAGACTAGACGAATAATCACTTGTAACTGAGAGGGACCGGACCCGGCTCTTGAGGTTTTGA
>PDE4DIP
CTGGGCCTTCAGATCTTTGATGTCCTTTCGTAGGACCAAGATGTTTTCTGACTTTCCATATACCCGGAACTCTTCCTGCTTCCCTAGCTGGTTCTCCAAGGGCTTCCTCTCAGAGGAACTAGCCAGTGTTGAGCCCCGGCGTCCCTGCTCAGAGCACAGCCCCTCCATCAGGACCATTTCCTTGAGGCTGTTGTGCTCCTCACACTCTGAAAAAAGACAAA
>PDE4DIP
TTAACCTCCTGTCCTCCTCTTCCCCAATACTTGTCAGGTGTGGAATTGGCCAACAGCATCCAAATGTGACAGCTGACTCCAGGGAGGGGTGAGCCCCACACCCTGTGCTCTTACCAGGACTGGTGGTTTCCTCCCGTTCAGCCTCATTCTCGCTTCGGCCACAAGTCTCATAGCCCAGGTCCTGGAGGTCCACCTGGATCTGCTTGCTGTCCTGCTTCACCAAGGATTCACCTGCTTGGGAAGAGAAGCAGGTGTTACAGAATGTCTGAATTTCCCACATA
>PDE4DIP
AAATGTCCAAGTTGCACTAGCCACACTTCGTGTGCTCAATAACCACGTTATGTCGGTATAGAACATACAGAACTTATAAGACATATAGGCTAGTTTTCTTTACTAGTAAGTCATAGTTACTTACTAAGCATAACTCTGTATTTCTCCAGCTCGTTAGCCTGAGCAAAGACAGTGGCTTCTGATAGCAGCAGCTTCTCCTGGAGATCTTGATAGCGTTGTT
>PDE4DIP
AAGCATAACTCTGTATTTCTCCAGCTCGTTAGCCTGAGCAAAGACAGTGGCTTCTGATAGCAGCAGCTTCTCCTGGAGATCTTGATAGCGTTGTTTGCATTGTGACAGCTGGGAGCGCAGGTGCTGGGTGGACCCTGGTAGGCTAAACGCTGACTGAGGCCCAGGGTCACGAGGCTGGGACTGGTTATCCAACTGTGAAAGGGGCCAATACAGGGATCAGGACAGTCTGAGGTCACCCCCATGCAGTGACGACCACCG
>PDE4DIP
ATTATTGTTTGTGGTACAAAGAGACCCTTCTCTTGGTACCTCCTGATTCATATGGGAGAATGTTTTAAGGTAAACACTGTCATCTCAAGCCCTTCTCCAATTGTTTTTCACTCAATCTAAGCCCACACTTACTTGGTGGGCATCCACTGTGAAGGTAGCCCCAAGGTCAAGGCTCTGGGGTCTGGGGAAAGGCCTCACAGTCACATTCCCCTCCTCTTGGTGTTGGTGCT
>PDE4DIP
CTCTGGGGTCTGGGGAAAGGCCTCACAGTCACATTCCCCTCCTCTTGGTGTTGGTGCTTCCCAGGGGAACCAACCAGTTCTGTGTTTATTCTTTCAATGGTGCTGGTCAGATGCACAAGGAGCTCTGGAGTAAGTTTACTATTCCCTTCCTTGCTACTCAGCACAAGTTGTTCTTTGAGGAGGTTGATGATATTGTGGGCATTCTTCAGTTTTCCCTGGAGCTTTCTGAACTCAGCCTGAAGGCTACTCTCACTCAGACCCTCTTTGGTTACCACAGTCTCAACCATCACCTCGCCCTTCTCCTTGTCTTCCTCGATCTCCCATCCATCAGACATTGCTTCTCCCATCTGCTCTTTCAGCTCCGCATTCTCAAGGCAAAGGCTCAGCATGGTGTTCCTGCAGGAAACACACTTAATTGAGGGCTAGGTCTGGTCCTCACAACAGTTCCTAATACTACCTCTTACCAACATCTCAGCCCGCAATTAACTCAGACTTACCCCAGAGCATGAAGCAACCTGAGACCTACCACAGCCCCCTAATTTTATATACAAGAAAGCCAAGGCTCAGGAAAA
>PDE4DIP
GCATGGAGCCTGGGATAGGCACCCCTTGGCTGTGGTGCCTCATGACCTGCAAGCTCCCCTTCCCTGGGAAGAATGTCCTACCTGATGTGGGACACTGAGGAGAATCCTGCTTCCTCAATTTGAGCCTTTAGCTCCTTCAGTTCCTCCTCAGCTTTCCTCTTCTCTTCTAAGTGCTGGTGGAACTCAGCCCTCAGGTGGAGCATTTCTTCCTGAAGACACCTGTTACTGTCCCCTCCCATCGGAGAAGGAGGGGAAAAAGATGGGTTCTGGGTCTCCACAGTTGCCAGACTTTTCTCCAAAGCCACCTTGACAAGCTAAAAGAAAATCATGGTTTGAAGAAGTTAGGCCATTAAAGAGGA
>PDE4DIP
TATAATTACACTAAGCATCTCTCCTATGCCAAGTAATGTGGCAAGTATTGTGAGGGAAATACAAATGCCCTAATGTAAAAAGTTCATTCCAGTGTAGGCTGACCTTCTCAAAATGGGGTCTGGTCAGATTCTCCATGCTAGGCTACAGGAAAGAAGGCTGAAGAAGCAAATTTACAAATCAGTTTGCCTACAATTGAGAATTAGAGCAAATGACTTGCAATACCAGGAGTACTTCAGACCATATCAATCAGAAACTTTCTTCATATCTGTGTCTCCTGTTCATTTATTCTGAAGTTAATCCT
>PDE4DIP
CGCCCTGCCACCTCCCCGAGCAGCCCTTCGATGACTCCCTGTCTTCTGTGGTGCGTTTCAGTTACAAAAAGCCCAAGGGGAATGTGTCCATCGTCTTGCAAGTAAAAATGCTTCTGAAGCTATAGCTACAGAGAATAAATAGGGGCAAAGGTGGGTAGGAGGGGGAAGGAAGCAGAAGAAAGAGATACAATACAAACCAAAGGGTGGATTGGAGAGAAAAA
>PDE4DIP
AAGATGACTGAGAAGTAGTTTATGTAAAAAGATATCTTCTCACTAAGTCCGCAAGGGCTGCAGGAGACTATCAGACCTCAGAAGGGCTGTGTGCTGTCCACCCTGGAAGTCCCAGACCCTGACACTGACTTACTTGCTGGTGACTATGGTGTGCAGCCTCCTCCTCAATACTGTCAGTGAACTCAGTGCTTGTATCTTCGGTGTCATCCCCTGCAGCTGCA
>PDE4DIP
ATGCTGAAACTTTTTCTCCCATGTTTGAGGGGTAAAGCTAAAAAATTTATAGAAAATATGGGAATAAAAGAGTAAGTTATCTCATACAAGGTCCATACAAGACATTAGACATCTTTTACCATTTTCCATTTTTTTAAATAAATGAGAGAACTTCTCTTGTGTGATACCCTTTTCTAAACTTTTACTGCACAACGAAACACTGTCTTCAGAACTAACTTGGAATAT
>PDE4DIP
AAGGATCTTTCTGGTTAGTGCAAACAAGGTTTTCCATCCTGGGCTGCAGTCTGACCCGCCAGTGCTCAGTAGGCATGCTTGTGATGAATTCGCACACTTTCCAGTTCCCCACCTCCAATGGCGGCCAGGGTCTCCAGCCTGTTTAAGCGCTCCAAGCTTCTTCCAAGAACTTCTTCTAGCCGACTGCGTAACACCTGAGCCCCTTCCAGTTCCACCTGCAGAGTTCGGTCTCTCTCAGAGCTGATTAAACATGCCACATGGAAGGAAAGTGGATTAGCCATCAACTGTAGTGAGTCCACATTTGTTTCCAAAGAACCATCAATACCACTTTGAGCCACACGACTTTGTAAAGTAATTGTTCTCCAGGACACAATAAATGAATG
>PDE4DIP
TAATTGTCCCTCTTTTTTCTCCCCTCTTCAGTATCATAAGCATCTGCACTTAATGAAGAATAAAAGGCATAAATACAATAGTAAAAGAAATAAAAATTTCAATAAAGAATAAAAGAAAAAACAGCCTCTCTCTTACCTCTCTGGATGGGCATGGAACTTCACCAGACTGCTATAGAGCTGTCTCTCTGCTTGTAAGGCCTCATTGAGCCGACTCCGTTCA
>PDE4DIP
CTCTCTCTTACCTCTCTGGATGGGCATGGAACTTCACCAGACTGCTATAGAGCTGTCTCTCTGCTTGTAAGGCCTCATTGAGCCGACTCCGTTCATCTACTAGTCCTTCTAGCATCAGCAGCAACTGAGTAAAGAAGAGAGAGGAAGCAATACGCAAATGGCACAGTGAGACATGAATAAGAAACAAGAAAATGCATTAGCATGTACTATGACTTAAAAAGCCCACTATCTTAGTACTTAAGCTTTTGATACTATTTTATAGTTTTCAAATCAATGTCATATTATCTTTTTTTTATCTTTAAAACCTGT
>PDE4DIP
AAAAAAAGAATACAAAAAAATGTAAATAAATAAATAAGGTTTATATTCCAGTAACTTACCTGTTGTCTTCGGTTTCCTGAAATTTCTTGACCCTGGGATTCTACTGAAGCAACTTTTTCCCGAAGAAGTAAGACTTCCTGGGTCAGGCGTTCCATAGCTGGTATGTCTTCAGGATCAACCAGTTGCATTTGCAGGTCCTAGAAGTCAAAAAATAAGTATGGATGTGAAAATAGTAATAAAAGGATTATTCAGCAGAGTAGCACGGGAACAAATGTCTTGAAATATTCTGCCTATACTTTCAAGT
>PDE4DIP
GTGCAAATATTGTCTGAAGAGGCCCTACAGGTATTCTGAGCTGTGAACATTTCCAGTGGTCTTTAAAAAGTTTTGAAAGACCTTTATGAGATCTTCTTTAATCTGTATGTTCCTGGTCAGAGACTCCATATCAGCAGCCTGCACCTGCAGCTCTTCTTCCTGCACAGCCATCATGGACTGTAGAGCAGAAAGTTCCATCTGTGAAAAGAGGAAACAATGTC
>PDE4DIP
ATTTTGGAATTAAGACTTAACTAAAAAACTCACCTGACTTTCTCTTTCTTTTTTAGCCATGAGTTCAAGTTCCTCTTTGGCATTACTCAGTTCTTTTTCCAGCCCTGCAACTGTGTCCAAGTCTCCTAAAATGAAAATATAGCACTAGTTTTAATTGCTATTAACATAATGTGGTATCTGCTGCCTCCTTTGAGTAATTTACAGAGGACACATTCCAATAATAAGAAAAAAGAAAACATACACACAAGTTGTTCTTTATAGCATTATTTATAATAGCAAAATACTGCAATCATCCTAGATGC
>PDE4DIP
AGGACAGTTCTTCAGCCTTTCAGAGGAATTCCAAACTTATTTGTTCTATTAAGGTAGGAAGAGAAAAGAGTCTTGGCCAAACCTATAATACAGAGATTACTAGAAGAAAAAACAAGAGAAAAACAAAGTCCCTTAATGAAATGAAATTTGATACTTACCTAATGTGGATCTGGGTATGCTGACATCCTCTTTGGCAGTCAATGAAGTGCTATCATCTCTGGAAGGTATCTGCATTGAACCCTAAAAAATTGCAAAAGTCAGGGGACTTAGGAAGATGCAGGAACTATGATCACAATGACAGTACTGAGAATA
>PDE4DIP
GTATTAAAATTATCAAACTTACACCTCAAATGTAAAAAGGAAATGGAATCAGCATGAATTATGTAAGTCTATAGTTCTTACTTGATCAGTCTGTTTTCCAAGACAGCCAGTGGGGGTAACTTCAGCTTGTTGGTTAGAGATGGGTGCTTGGGACATCAGGGAGTCTCTCCCTCCTAAATATTGGCGCAGGGCCTGTAATTCTGAATTTCTTTCCATTAAGGCTTGCACCAACTTCTCTGCAGCAGCCTAGTAAGAGGAAATCACAAATAACATTATAAAGATATTCTAGTAAAACAAATTTTTTGTTCTGGTATTATTTCTTCAAAGTCAACCATTTGTAAAAAAC
>PDE4DIP
GCAAATGCTTCCTATTTGCAGACTATAAATGCACTACATGACACTTGTCTGATCTGTGCATTAATCCTTACTTGGCTTTCCTGCTCCCTGGTGCTCACAGACTGAAGCAGGCCTTGAATCTCCATTTCATGTTCCAGCACTTGTTTATTTCGATCACTTAGAAGGTCCTGCAGCATCCTTTCCTTTCGCTGTAGACGCTGGCACAGCTCCTCTGCTATCTCACTCTGCCCTGGTCCAAGTTTGCAGAGCAGTGTTGCACTAAGATCCTAATGCAGAAAGGACACTGTAAGCTTCTGGAGGAAAGAAATGCCTCTGCTAAATATCAAAGGGCTTATAAGAATCT
>PDE4DIP
AAAGTTAATTGCCAACTTAAGTTTCTAGACGTGGGGAAAAAAAAAATCCCAGTGAAAGTCAATGACTTGCCCAGGCACAGAATGAAATTAAAGACTTGGGTCACAGTCCTCCCAATCTGAAGAGTCCTAATCCAAGGCTGAGATTACATAATCACTGAACCAACTGCCTTAAAGTTAACTGAAGTCTTGCCTCCACTTCTTTGTTCCTATCATGAAGAGACGTCTGTAACTGCTGAATGATACTCTCTTGTTCCTTCTGCCAACGGCTAAATTTGGTTTCCATTTCTTCTTTCAGCCACTGGAGGTTTTGACAGGTAGTAGATAACTGTTCCACTTCCAGGCCTTTGGCCCTCAGGAGACTCTCCATACTCTACAGCCATAAAGAGAGCAATAATCAGTCAAAATGATTACCCCATACTCCTCAGGATAAACAAGAAATTAGATCCACTTTTAAATAA
>PDE4DIP
CTTATAAAGCAAAATCCCTGGTTTTCAGAAAATGATGGAAGGGGGTCATGCTTCAGGCTCAGGATACAAGTGGGAGAGGAACACCAAGTCAGAGATAGGTTTTGCTCTTACTTGCATAGTAGCTTCATTGGAGGAGAGGACATCGCGCAGTCTCTCTAAGTCATGATCTCGCTCTCTCACAGCAAGACGAAGCTGGCGCAGTTCTTTTTCTTTCTCTTCTAGAGCAGAGAATTTTTCATCTATAGCCCGCTGCAAGGAAAGGAAGACTCCTAAAGCTCTGTAAGATTTACTATCCTGATCACTCTTATTCAACAAGATGGCAGAATAGAAAACCAAATC
>PDE4DIP
GTATTCGCTGGCGAAGTTTCTCAAGCAACATTTCATTTGCTTCAAGGGTTTTGTCTGAGTTATCTCGATACTGTAGGAGCTCCCGAAATTCCTGAGACCAAAAATAGTTTCTTTTATTCTTTTATCCAATATTAACTAAATTACCAAGTAATTTGCTAGTTATTCAGGATAAAAAAAAAACAAGATGTGATCACTCTCCTCAAAAGTAACAAGTTTAGCAG
>PDE4DIP
TGGTTTAGGTGCTGGATGTTTTGTTCCTGGGTTCGAATCTCATTGTATTTTTCAGCCTCCCAGGCACGAAGCTGTTGGCTCTTATTCTGCAATTCTTCTTGTAGCTGCTGCAAGGCTTTTCGCAATTCCTGAATTAAACATATTACCTTTTTAAAGAGATCTAAAATTGTCACATGGTTATTAGATACAGAGGCCTTAAAATTTTCAAGGTATATAAACTGAAAGAGGAGC
>PDE4DIP
AACACAAACTGTCCTGCTAAAAAGTTATGATCAGGGCAAAGTCAGCATTTAGGGCAATAAAATAGTTAATGATTTACCTGGTTATGTTTCCAAGAAGCCTCTTTCTGCTGTTCACTCTCGTGTGCTGCAGCCTCTACAAATTGCACACATTGTTTGGCATCAGCCAGTTGGCGCTCTTTCTGTCGTACCACCCTCTGGAGCTTCTGTATTTCAAGTTGGC
>PDE4DIP
GCTGCAGCCTCTACAAATTGCACACATTGTTTGGCATCAGCCAGTTGGCGCTCTTTCTGTCGTACCACCCTCTGGAGCTTCTGTATTTCAAGTTGGCTGCAGAATAAAGCACTCTGAAGATCAAGCAGAGCTACCTGTTGCTGAGCTGGAGAAGTACCCTCTGAGCTCTGAAAAGAGAGTAGAAATCACAATCACAAGGAGGGCAAGCACTGAGCTCCCACAAAGACTAAAAATAAAATCAAGACTGCAACCAAAATGGCACATCCCCAACTGAAGTCTCTCCTGTCCTACGTGACCCTCACATACGTGAAGTTGTCCAAGCTGGCTTTGGTGCAGCATTTCTCGAAGCTTTGCCATTGTGTCATTTTGACCTTCAATTACCTGGTACAACTCCTCAGTCTGAAAATGAGAGAGGGAATATCAAATATGTTAGTAAACTAATTATAAATTCCATTATATCACCTGTACACATTTTA
>PDE4DIP
AGTCTGACAATATCCATTTTGACAAAATATAAAATACTTGTCTACTTTGAAGGGACCAATTGTTTCCACACAGGTCCTTGATTGGTAAATATGTTACCTCACGTTCCCTGCTTTTCAGAGTTTCCTTGAGGTTCTGAATTGTACCATCTTGCTTTTGAGACGACTCCTGAGCACACTTTAGTTCATAGCTCATTTCATTAAGTTTCTCTTGAAGAATCTGAATTCAGCAAAGAAAAACAGTTTTTTAGGTCAATGATGTCTTTTAGCCTC
>PDE4DIP
AGGTTGACAGACTCAGGCTAGAGCCAGTCACATCCTCAGGAAAACCTTGTCATCTCCTAGGGCATAGTACTAATCATACCTTGTTGGTGGCCTCTGTTTGCTGGATTTTTTCCTGGAGTTCTGCCAAGTGGGAATCAGATACAGACTGCTGAGTTATAGTGGTCTCATGTGAATTCAGCTTTTGTTGTTTCAGCAACTCTTCAGTCATGGGCTAGGAAGAAACGGCAAGGAAGAAACGGCAAAACGAGTAAGGTGAGTTAAACATGGCCAACAAAATTTTTTTTTTG
>PDE4DIP
ATATTTCTAACCTCCACCTAGACCGAAATCACGTGAAGCCAGAGGCCAGCTAGCTATAATCAGAAAGGCACTATGTAGCCGTTTTGTATACCTGGACCCGGAGCGGCAAATAATCTTCACAGAGATCATCCCACAGCTCCTGCAGGTCTGAAAGCTCCAAGGGATAACTCACAGGTGTCTTGTAAAGGGGTTTCAAAGACCTGTTAAGGAAACCGGAACTAACTCCATCTGTCATGCTAGGGCCAGGCTTGGCTCCAGGTAGGCTGGATTTCACTGGA
>PDE4DIP
TAAAGGGGTTTCAAAGACCTGTTAAGGAAACCGGAACTAACTCCATCTGTCATGCTAGGGCCAGGCTTGGCTCCAGGTAGGCTGGATTTCACTGGAATCGGAAGCCTGCTCCCTCGGGGGCTCTGGATGGGCTTATAATCAAGACCTTTAATCATGCTAAGAGCTAATTCCAGCTTGTGATTACACCCATGCTGCGGAGCCTGATCATCTGAACAACAGTCACACTTTCCAAGTTCCTTTGCACTTCTCTCAGTCTCCTCATCTTTCTGTTGTGGAGGGCTAGCCTGGACGCTTGCATCCAAAGATTCCACAGAGGAACCAGGCGTCTCTTCCTCCATGCTTTCTCCATCTGGGGGTACCTTTGTGCTTGCTAAGTCGGGTGGCCCAACCTCAGACAACGCTGGTTCTTCAGTGCAAATGCTGGTCGACCACCTGCTAGAAGGGCCGCAGGAGATACTTCTGGCCACCTTTCGAGGTACCTTACAAATGGCTTCATAGTCAGAATCAGCAACCCGCAAAGCGGCACAACCACGGCATCTCCTGGGTCGGTTTCCAGGGCCTTCTGAACCATGGCAGCTGTGTGGCTCCTGGATCTGATCCTCATTCTCCACCCAGCACTCAAACCCTGAATAGGCGAAGTCCTCCTGGAGCAGTGCAGAGTATCTCGCATCGGGTAAGACGGACATGTCAACCGTCCCATTCCCCGCCTTGATCTCCGCGCCAGAGTCATCGTTATTCTTCCGATACATACTGGCAATGCAGAACTTGAGGCGATCCTTCTCCAGTAGCAGCTTTTGCAAGCGCTCAATAGAAAGCGCTTCAATCCGGGCAATAACTGTGTCGAATCGATAGATTCGATCAAGCATGAAAGCACACTTGCTGCAAGCGAACTCGGCTTTGCCATCGCGGGGGACATCCTTGCCCAAGACGTGCGAAAGCAGAACCTGGAGATTGAGCTTGGACGCCGTGTGGAAGATCCAGCGCCGCTGGTTTCCACACAGCTCTCGGGCACAGATCCTGCAAATCTCCTTCATCTTCCCTCCTAGCGGGTGGCAAGCTTCCCGAGGCGGCGGCGGCGGCGGCTACTGGGTGACCACTCAATGGCTCTTCGCCGCGCT
>PDE4DIP
TAAACTGCCAAGTTTGTAGTAATCTGTTACACAACAATAGATAACAAATACACTTAGATATTAAAAAGCAGGGCTTATGAAAGCATGAAGCAAGTGCTTCTGGATGTACTGACCAAACCTTACCTGCACTTCCATGCTAGTTGGCTCCTCCAACAGATGTAGCAGTTGTTGTTTCTCCCGAGATAGCTGTTCTACAAGCCTCTCCTGGGCAGCCAGGCTCTGATTCAGTTCTTCAATTCTCCTGAAGCAAAGGAAAAGTAAGGACAGTAATTATGATCATGATACTATTATTACCTTATTTTTTCAGCCCATTCCAAAGATAGCA
>PDE4DIP
ACATGTTTCTTGGTGACAAGAATTAGGTCTTTTGTTTCTGTAACACATGCCAGATACTTAGCCCGGTATCTGGCATGTGGCATGCCCAGTAAATGTTTGCTGAATAAGTGAATCTATGTCTCTTGCTTGCCGCTATTTGCCCACTGAATCCATGAAGTGAGTTTTCATAATGGATACCACTGAAAATTCAACCCTGAAAAGAATGTCTTCGGTTGTGGGCCCATAAAGTCTTAGAAATAGTGAAGCTCCTACTGTCAGTCCTTGAAAGGGAACAGGACAGCTGCTGTATGCCTTGAGAATGGGCAAAAGACAAGCGACAAAAAGAGCACCGAAGGCACCT
>PDE4DIP
AAGCGACAAAAAGAGCACCGAAGGCACCTACTTGTCCCTCTGGGCCAGGGCCTCAGTGTATTGGTCGGGCTTGACCTGGTCTCCTGGTACATCTTCCCAGTTTTTGGTGACTCCCTTCAGTTTCTCTGAGAGCTCCAGGTTACACTCCTTCTCTGCTTCCACCAGAGCTGCCATCCGCGCAGCTTCATTCTTTGCTAGCCTGGATTCCTGGAAAAAGAACAAAAACTGAGAGGCTGCAAAATTTCTACCTAGATTAGGAGCCCTAAGACCCAGGAACATTGATGAATTTCAGAGGGAAAGTAGAGAC
>PDE4DIP
AGGAACATTGATGAATTTCAGAGGGAAAGTAGAGACGGAAAAGGTGAATGCCAGAAGGCAGAGCAGTAGGAAGAGGAGTGTTAATAAAAGAGAACCCCTACCTATGGACTTTGGGAACTCCTCACCTCCTGCAGAAGCTGGATCTTATTCTCCAAGAGCTCATAAACATGCTCCGTCTCCTGCTGTCGCTCCTCAAACTGGCGTCGGAGCTCAGCTTCATTCTGACTGTTGAGATTCTCCACATCAGCCCTAAAACCACAGAGCATTAGCCAATCAGAGCCAGACATACAGTTTAGCAAGTGGAACCATT
>PDE4DIP
TTGGTTCCAAATCTATTGCTCTCAGATTAGTAAGACAGACTCTGGAAAGGACCAGAGCTTAAAATTACAACTTACCATGTTTTATCCAGATGCTGTTTCTTGTCCTGGAGTTCTCGTTTCAAGCTCTCCACTTCAACCTTCAGCTCAATGTTCTGAAAAACACACAGGCATTAATCGTTATTAACTGCCACAGACACTCTTTCCTGGATCCAGGTTCCTATTTGAGTCTTGCCTTGGTCCACAGCCTCTCACCTCATCTCTGCCCTCTTTGTGACCCTTGACATAATTAGGGATTTAGTTGGATCAGCAATCTAGTCAAGGAAGAATAAACTGTACAGCT
>PDE4DIP
AGCAGTGGATTTCATAAATTCCAGGGTCAGACAAGATTCCAGTAGCGACACACTTGACTAATATGAGAAAATGCAGGATTAGGCAATCAACAATGAGGAAGTCAGCCAAGTTGCCACCCAAAAATTACTTACCACAGCAGCTGCAGTCCAGAAATGCTAACAAGCCAGTCTCCCTAGGAGTGGGCCATACTCAGCTGTGGACCACTCACAACATTTTCTCACTTTATTTTGCTTCAGAGTCAGTGTACTGCAATGATTTCTCCTTTGCTTGCTTTATATGTTTAAAATTGTCTTCCCTAAAAGCTGAACTTAAAATTAATGTTTGCTACCAAA
>PDE4DIP
TAGCACAGCGCCAGCTAGGAAGAGCCTAGAATAGCGACCAACTGGCAGGCCAAACCGTCCCCTGCCCCTGCCCCTGCCTCGGAGAAGCGGGCCCCTGCACTCACCCGCTTGTAGATGTCCTCCCGGCTGGCCTCATACTTCTGTTGCATGCGCTCCTCCAGGAAGTAGATGCGCAGCTTGAGGCTGAAGTTCTCCTTCTTCAGGTCATTGAGGTGCTGGGACAGAGTGCGATATCCATTAGACATGATGGGCAACCCATGGGGAGGAGCGTGCCCGATTGCCCCCTCAACCCAGGAACATGGTGCAGCTGCACCGCAGCATGAAGCCAGCCGGCTGGGACGCTGCTGAGGCTGC
>PDE4DIP
ACGCTGCTGAGGCTGCGGACCGAGAGGCTGGGGCTACGGCGACATGGCCCCTATTGCTGGAGCTCTCTCCGGGACTCGGGACTGGGCTCACTGCTCTGGGTGCTGGAGCGCAGCACACTTTCCTTTTTTACCTCAGGGAGATATTTGCGGAATCCCTGACAGAGGAACATGCTGCGTGAACTCAGACACAAGTGGTGTAACCCGACTCCAAGCCAGGACTCTGCTGTCACCCTCCTGGAGCCTCCCAGGCCCAACTGTAGGCAGTTAACAGCTTCTCGGAAAAG
>PDE4DIP
TTATTTGACACATAGCAGAGAGAGATTTAAACTATCTCTTATTGGCCTTTTCCCTGCGTCTTAGCTTGGTTTCTGTCAGTGTTTCCCAGCATCGAGAAATAAGGACTAATCTGTCATATTAGATCTAAACTCTAAAAGAAAAGGACTTTGGGCCTTATATCTGCCACCCATTCTTTCAATGGAGGTGACACCCCTCATTTCTATATTTCCAGTCATCTCTCAATGAAAAGGAACATGCAGGCTGGCTGGCCTTTGGAGAGCACCCCACACAGTTTTGAGGAGCTCTGCAGCTCTGCTTGCCCTTTCTGCATCACAGCAGATCCAAAAGGTGAAAAAAAAAAAACAAAAAAAGGAGGGGGTTGGGGTGTTAGCATCCTTGCTTCCCCCACCAGCACCACACAGCTGTTCGGAGGTTTAGTCTTCAAAAGCCTCTTGATTACCATGCAAACTCTCCATGTCTTAAAAAAAACATACACACAGTATACATGAGAATGCTAAGCATAAAATTTGAAGAATAGGCTGTTAATTCTTAGGCACACGTTATATGGTGC
>PDE4DIP
CCGGACCAATCCATGGGTCATATTTTTATCAGGCATCACTATTCCATAGTACTGCTTCTAATTGGGATAACAATTATCCACTCACATGACTTACCTTCTCAAAGTCTCGAAGAGCCTGGGTCTGTACCTGAGGGGGTTTCTCAAATGCTCTCAAGGAATATGTCTGCACAAACGGGACCTTTTCACCACTTCTCCAGATCTGTGACTGCACTGGAGGGCCTCGATCTTTAGTGTCACTAAGAAAAGCTGTCAATTAAACAGAACAACAAAAAAAAAGGTTTATATAATAACAGCACTAGGATCATTCTAACTGGCACATTC
>PDE4DIP
CTGCCTCCTTCCTTCCTTCCTTCCTTCCTTCCTTCCCTCCCTCCTCTCTCCCTCCTTCCCTGCCTTCTTTCCTTCGTTCTGCCAACTTGCCAGAAGGAGCCCAAGAAAAAGCACCCAGATGCTTCAGTCAACTTCTTAGAATTCTTCTTTTTTTTATGTTCAGAAAAGATGGAAATTCATTTCTGCTAAAGAGAAAGAAAAAATTGGAAGACAGGGTGAAGGTGAACAGGCCCATTATAAGAAAGAAACAAAAATCTATATTCTGTCTACAAGGAAACGAGAG
>PDE4DIP
GCACTACATCCATAGTGAGAGAGTGAGACCCTGTCTCAAAAGAAAACCAAATGAATAAACAAAAGAAACAAAGAATTTAACAAGGCAAGGCCCACAGCATCCTTACCTGCTGTGTGACTCGTTCTGGGTACCATCTCCCCATCATCCTCTGCAAAATAATCTCTGTGGAGGCAAACACATCATTAATTAATGAGATACTACCCCACAAGGCTCCCATCCCAGGGATCGAGGAGAAGACACCTACCTATTTGTCATTTCTATTTATCTCTCTGCAAGTATTTACTAAGCTTCTATTATGTATCAGGG
>PDE4DIP
TGTTTGTACCGTCTTCACTCTCTCAGGAGTCAGAGCGCTCATTTGGCCCCACCCCAATTCTCCAAAGCTAAATCCCACAGATGGAAGCATATCTGTTATAGAGACACCGCTGGAATAGTCTCCCTACCCTCCCACCCACTAAAAAACAGAAACGAAGTCTTTGTCTCAATACATGGTCTCTTATCCTTACCCTTTCCTTGAATGGGGCTTCATTTTAAAGTGTGTCTGGGGGAAGGACTGGAAGAAAACGCAGTTTCACAGGCCATCTCCAAAATCTGACCTAAAAGCCAACTGTTGCCTGGCCTCAATAAAGCCTGAGCAGTGTG
>PDE4DIP
TCTCTCTCCCTAAGGGCGCTGGGGGAGGGGAGGGAGGAGGACCACCAAGTCTGGAGCGCGGCGAGAAGGAAACAGCCCACCTACCTCGTCCAGGTCTGCTCCATTTTCCAGGCTCTTTCCTTAGTCTCAGGACGCTCCTCACCCGGGAGGGGAAGCAGCCTGGGAAAATGAGAAGCCTTGCCCACGAATCTCCAGCGCAAAAGGCAGCAGCTTTTTCCTCCCCAGCTCCTTTCTGCGTCGGCGGCGAAGAGAGAGCTCTGCTCCCTGCTT
>PDE4DIP
CCTGCAGCACAATCTATCTCTTCTCCCAAAAATCGTATGTATGACAGATTTTTATGTTACTGCTGCTACACGAAGAAAATTGAGCCTAATATGTTCGGTCTTCCAGGCCAAAGCAAAGGATTGATTTTAGAAGGAACTTGTCCTGCATGGCCTCCATCCAGCCATCAGGCAGGGCTCCAGCTCTGCAGGGGAAAAAGAGATAGCCCAGGAAGAGGGAATC
>PDE4DIP
TTTTAGAAGGAACTTGTCCTGCATGGCCTCCATCCAGCCATCAGGCAGGGCTCCAGCTCTGCAGGGGAAAAAGAGATAGCCCAGGAAGAGGGAATCACCACCCACCCCACCCTGCGATCTGTATCTAAGAGAAATAACCCTGAAAAGAAGAGCTATAAGAGATGGCAGTGTGTGCTTTCGTCCGGGTGCACTTCCCGATCCTTCATCTTTCATGCCCATC
>PDE4DIP
GCGCACCGTGCGTTGCCACCCCCATCGCGTTCCTCAGCCTCCCGGGCTCCAGAGGCAGGAGCTGGCCATGCTCTCACCTCATCCAGGGTGTGGCCGCCGCAGCTGCTTCTTCCTCCTCGGCCGCTGCTGCCCAGCTCCCGGCTGGCTCCGGGCGCCGTCTTTCCCGGCTCGGGGTCTGCCGTGGGGACTGAGGGGTTCGCGTCGCGTCCCCGGACCGGTAAGGCGTGTAGTGAGCCCGGCGGGACGCGCGACAGCAGCAGCCAAAGTCGCATCGGCGGCGGCAGCAGGACCCGCTGTCTGTGCCCTTCATGGATTTCCTGGGCCTGGCCACCCCAGTCCTAGCTACGGTTCCTGCTTGTTTTCCTGGTGTCTTCCGGGACTGCCAGGGCGCATCCTCTGGGCCTGGCTGAGCATCCCCGTCAGT
>BCL9
CCCAGCAAGCAGTGGGCCAGTGCCACTGCCCCCAGCAGCTGTTTCTGCTGCAACCCGAGAGGAACTCGGTGAGCCTGTCCCGTTTGTGACTGCAAGCTCAGGATTTCAATCAATGCATTCCAGTAACCCTAAAGTGAGGAGCTCTCCATCAGGAAACACACAGAGGTAAGGGCTGGGCTGGGGCCTCTTCCTGCAGCCCCTTGGGGATGCCATAGGCACACCATGAACACTCATTGGTGAAACAGTATGTTGAATTAGAAATAAATGAAACCCAAATGGGAAAGGAAGAGAAAATAGACTAGTAAATAGTAATATAACAGTAAGCAGGATACAGTGTAATCAAAGCTTATG
>BCL9
TAGAAACTGCCTCTCTCTAATTTGTGCTGACCAGCTGTATCTGGTGTCTGATCTTCCTTTGTTATTTGTTTCTTTTAGTAGCCCTAAGTCAAAGCAGGAGGTGATGGTCCGTCCCCCTACAGTGATGTCCCCATCTGGAAACCCCCAGCTGGATTCCAAATTCTCCAATCAGGGTAAACAGGGGGGCTCAGCCAGCCAATCCCAGCCATCCCCCTGTGACTCCAAGAGTGGGGGCCATACCCCTAAAGCACTCCCTGGCCCAGGTGGGAGCATGGGGCTGAAGAATGGGGCTGGAAATGGTGCCAAGGGCAAGGGGAAAAGGGAGCGAAGTATTTCCGCCGACTCCTTTGATCAGAGAGATCCTGGGACTCCAAACGATGACTCTGACATTAAAGGTATGTCTATAAGATCTTTGAGACTCAGAGGGAAGTAGGTGTTCCTGAGGGAAGGCCTCTGACATTCGACAGAGGCCAGAGAGCCTAATATCAGA
>BCL9
AGAGAAGAGTATTTGAAATTTTATAAGTAGAAGAGGTTTCCTCTTAGCAAGGTGGTACTTCCTTGAAATTCTCAAGGTGGGTTTGTGTTGTGATGCTATATATGCTGGCAGAAGAAAGGAAATTTTATTCTTTCTGTGACGAGTCATTTTATTCTTTTAGAATGTAATTCTGCTGACCACATAAAGTCCCAGGATTCCCAGCACACACCACACTCGATGA
>BCL9
TATTCTTTCTGTGACGAGTCATTTTATTCTTTTAGAATGTAATTCTGCTGACCACATAAAGTCCCAGGATTCCCAGCACACACCACACTCGATGACCCCATCAAATGCTACAGCCCCCAGGTCTTCTACCCCCTCCCATGGCCAAACTACTGCCACAGAGCCCACACCTGCTCAGAAGACTCCAGCCAAAGTGGTGTACGTGTTTTCTACTGAGATGGCCAATAAGTAAGTTGATGGCTGTGTCTTGCTGTTGGGCAGGGCTTGTCTGGGGACCTAAATTCTTATTCCCATTGCAGATTGATCTTTTATTATCACCTAAAGTTAACAGTACAGATAAAACAT
>BCL9
TCCTTCCTCTCCCTTACAAGTTTATTGTGTGGTTAAAGTGCTTTGGAATTACAGTTAGTGAAATAGAAACAAGTTCTAGTGTGTGCTGTCTCTTCCATCTTTGCAGAGCTGCAGAAGCTGTTTTGAAGGGCCAGGTTGAAACTATCGTCTCTTTCCACATCCAGAACATTTCTAACAACAAGACAGAGAGAAGCACAGCGCCTCTGGTATGTTGTTTCAGAAACTGAGTAATGGTTTAATGATTCTACAGTGACTGCAAAGGAAAGGAGGTGGTGAATTTAATTGA
>BCL9
CCTTCTGTTCAGTTTACTAATGATTTTTAAACTATTTGTTTGTCTTCAGAACACACAGATATCTGCCCTTCGGAATGATCCGAAACCTCTCCCACAACAGCCCCCAGCTCCGGCCAACCAGGACCAGAATTCTTCCCAGAATACCAGACTGCAGCCAACTCCACCCATTCCGGCACCAGCACCCAAGCCTGCCGCACCCCCACGTCCCCTGGACCGGGAGAGTCCTGGGGTAGAAAACAAACTGATTCCTTCTGTAGGAAGTCCTGCCAGCTCCACTCCACTGCCCCCAGATGGTACTGGGCCCAACTCAACTCCCAACAATAGGGCAGTGACCCCTGTCTCCCAGGGGAGCAATAGCTCTTCAGCAGATCCCAAAGCCCCTCCGCCTCCACCAGTGTCCAGTGGCGAGCCCCCCACACTGGGAGAGAATCCCGATGGCCTATCTCAGGAGCAGCTGGAGCACCGGGAGCGCTCCTTACAAACTCTCAGAGATATCCAGCGCATGCTTTTTCCTGATGAGAAAGAATTCACAGGAGCACAAAGTGGGGGACCGCAGCAGAATCCTGGGGTATTAGATGGGCCTCAGAAAAAACCAGAAGGGCCAATACAGGCCATGATGGCCCAATCCCAAAGCCTAGGTAAGGGACCTGGGCCCCGGACAGACGTGGGAGCTCCATTTGGCCCTCAAGGACATAGAGATGTACCCTTTTCTCCAGATGAAATGGTTCCACCTTCTATGAACTCCCAGTCTGGGACCATAGGACCCGACCACCTTGACCATATGACTCCCGAGCAGATAGCGTGGCTGAAACTGCAGCAGGAGTTTTATGAAGAGAAGAGGAGGAAGCAGGAACAAGTGGTTGTCCAGCAGTGTTCCCTCCAGGACATGATGGTCCATCAGCACGGGCCTCGGGGAGTGGTCCGAGGACCCCCCCCTCCATACCAGATGACCCCTAGTGAAGGCTGGGCACCTGGGGGTACAGAGCCATTTTCTGATGGTATCAACATGCCACATTCTCTGCCCCCGAGGGGCATGGCTCCCCACCCCAACATGCCAGGGAGCCAGATGCGCCTCCCTGGATTTGCAGGCATGATAAACTCTGAAATGGAAGGGCCGAATGTCCCCAACCCTGCATCTAGACCAGGTCTTTCTGGAGTCAGTTGGCCAGATGATGTGCCAAAAATCCCAGATGGTCGAAATTTTCCTCCTGGCCAGGGCATTTTCAGCGGTCCTGGCCGAGGGGAACGCTTCCCAAACCCCCAAGGATTGTCTGAAGAGATGTTTCAGCAGCAGCTGGCAGAGAAACAGCTGGGTCTCCCCCCAGGGATGGCCATGGAAGGCATCAGGCCCAGCATGGAGATGAACAGGATGATTCCAGGCTCCCAGCGCCACATGGAGCCTGGGAATAACCCCATTTTCCCTCGAATACCAGTTGAGGGCCCTCTGAGTCCTTCTAGGGGTGACTTTCCAAAAGGAATTCCCCCACAGATGGGCCCTGGTCGGGAACTTGAGTTTGGGATGGTTCCTAGTGGGATGAAGGGAGATGTCAATCTAAATGTCAACATGGGATCCAACTCTCAGATGATACCTCAGAAGATGAGAGAGGCTGGGGCGGGCCCTGAGGAGATGCTGAAATTACGCCCAGGTGGCTCAGACATGCTGCCTGCTCAGCAGAAGATGGTGCCACTGCCATTTGGTGAGCACCCCCAGCAGGAGTATGGCATGGGCCCCAGACCATTCCTTCCCATGTCTCAGGGTCCAGGCAGCAACAGTGGCTTGCGGAATCTCAGAGAACCAATTGGGCCCGACCAGAGGACTAACAGCCGGCTCAGTCATATGCCACCACTACCTCTCAACCCTTCCAGTAACCCCACCAGCCTCAACACAGCTCCTCCAGTTCAGCGCGGCCTGGGGCGGAAGCCCTTGGATATATCTGTGGCAGGCAGCCAGGTGCATTCCCCAGGCATTAACCCTCTGAAGTCTCCCACGATGCACCAAGTCCAGTCACCAATGCTGGGCTCGCCCTCGGGGAACCTCAAGTCCCCCCAGACTCCATCGCAGCTGGCAGGCATGCTGGCGGGCCCAGCTGCTGCTGCTTCCATTAAGTCCCCCCCTGTTTTGGGGTCTGCTGCTGCTTCACCTGTCCACCTCAAGTCTCCATCACTTCCTGCCCCGTCACCTGGATGGACCTCTTCTCCAAAACCTCCCCTTCAGAGTCCTGGGATCCCTCCAAACCATAAAGCACCCCTCACCATGGCCTCCCCAGCCATGCTGGGAAATGTAGAGTCAGGTCAGTATGCTTGCATCCTCACAGTTGCACCTAGTAGCTGGAGACTGCTAGACCTGATAGTTACTTTAAGAAAACTGGTGTCTTGAG
>BCL9
ACAGAGCTTGACTAGAAGATTGATGATTTGTGTCTGGGATCTAATAACACTGTCCTGTTCATCTGTCTCATTCCTGGCCTTGCTAGTTCATAATCATAGGGCCCAATACCCTTCAAAAGGAATCTAATTCCCTGCCCGTTTTGTTTTATTTTGCTTCCTTTTAGGTGGCCCCCCACCTCCTACAGCCAGCCAGCCTGCCTCTGTGAATATCCCTGGAAGTCTTCCCTCTAGTACACCTTATACCATGCCTCCAGAGCCAACCCTTTCCCAGAACCCACTCTCTATTATGATGTCTCGAATGTCCAAGTTTGCAATGCCCAGTTCCACCCCGTTATACCATGATGCTATCAAGACTGTGGCCAGCTCAGATGACGACTCCCCTCCAGCTCGTTCTCCCAACTTGCCATCAATGAATAATATGCCAGGTA
>BCL9
CGTTATACCATGATGCTATCAAGACTGTGGCCAGCTCAGATGACGACTCCCCTCCAGCTCGTTCTCCCAACTTGCCATCAATGAATAATATGCCAGGTAAGAAATCAGAAAGGCAGGTTGTGGAGTGAGTGCTAGACCAAAGAGAAACCTCTTGAAGCGTTTTCTCAATGGCTATACACCTGAATAGGTGGAAGTTCAACAAGTAGAAAAAATCTTCCAT
>BCL9
GATGCACAATAGTTTTTTTGTTAATTTATTATAGTTTTTCTGAGTTGATTTTTGGTTAAGTTGATTCCTTTGATATCTTTATTTTTCTAGGAATGGGCATTAATACACAGAATCCTCGAATTTCAGGTCCAAACCCCGTGGTTCCGATGCCAACCCTCAGCCCAATGGGAATGACCCAGCCACTTTCTCACTCCAATCAGATGCCCTCTCCAAATGCCGTGGGACCCAACATACCTCCTCATGGGGTCCCAATGGGGCCTGGCTTGATGTCACACAATCCTATCATGGGGCATGGGTCCCAGGAGCCACCGATGGTACCTCAAGGACGGATGGGCTTCCCCCAGGGCTTCCCTCCAGTACAGTCTCCCCCACAGCAGGTTCCATTCCCTCACAATGGCCCCAGTGGGGGGCAGGGCAGCTTCCCAGGAGGGATGGGTTTCCCAGGAGAAGGCCCCCTTGGCCGCCCCAGCAACCTGCCCCAAAGTTCAGCAGATGCAGCACTTTGCAAGCCTGGAGGCCCCGGGGGTCCTGACTCCTTCACTGTCCTGGGGAACAGCATGCCTTCGGTGTTTACAGACCCAGATCTGCAGGAGGTCATCCGACCTGGAGCCACCGGAATACCTGAGTTTGATCTATCCCGCATTATTCCATCTGAGAAGCCCAGCCAGACGCTGCAATATTTCCCTCGAGGGGAAGTTCCAGGCCGTAAACAGCCCCAGGGTCCTGGACCTGGGTTTTCACACATGCAGGGGATGATGGGCGAACAAGCCCCCAGAATGGGACTAGCATTACCTGGCATGGGAGGTCCAGGGCCAGTGGGAACTCCGGACATCCCTCTTGGTACAGCTCCATCCATGCCAGGCCACAACCCCATGAGACCACCAGCCTTTCTCCAACAAGGCATGATGGGACCTCACCATCGGATGATGTCACCAGCACAATCTACAATGCCCGGCCAGCCCACCCTGATGAGCAATCCAGCTGCTGCCGTGGGCATGATTCCTGGCAAGGATCGGGGGCCTGCCGGGCTCTACACCCACCCTGGGCCTGTGGGCTCTCCAGGCATGATGATGTCCATGCAGGGCATGATGGGACCCCAACAGAACATCATGATCCCCCCACAGATGAGGCCCCGGGGCATGGCTGCTGACGTGGGCATGGGTGGATTTAGCCAAGGACCTGGCAACCCAGGAAACATGATGTTTTAAGCTGCTAAGATGGGATGTGCCGATCCTTGTCAAAATGAGATTCCAGGTCCTGAGAGCTGCTT
>ARNT
ATTCCATTTCTTCTATAAATGTTACCTTAGAGAGGCAACAGAGCAGGGGAACAGCCAGAAGGGAAAGGGGGTACATGTCAGGGGTGAGGGAAGGGAAGGGAGAGGAACTTTTATTCTGTTTACAGAAAGATTTGCTTTTTAAAAACAAACAGTGATTTTTTCTCCCCCACCCCTTATCCTCACCCCAATAGTTCTATTCTGAAAAGGGGGGAAACATAGTTAGATCAGGGAATTCTTCATTGTTGTAGCTGTTGCTCTGATCTCCCAGCATGGACAGCATCTCCTGATAAAAGAAAAAGATTAAGTTTGGGTCACACACCTTGATCTCTTACACTTACCAAGTTCTACTCCACCATTCCCCTGCACTACCATCCCTGACCCCGAGTCTTTGCTGTGCTGAGCTCTTAGCCTTCC
>ARNT
TCACTCTCTTACCTGGAAGACCTCAGGCTGGCCAGGTTGCTGTGCTGGCGGTTGTTGAACATGTTGCTCACTAGAACTTGAACGATGATGAGGCTGCTGGCCCTGCCACTGTGGCCAGACACCCACACCCTCTGCTGTCCGTGTCTGGAATTGTCCTGCAGTCTGTCCAGTCTCAGGAGCTAGAAATACAGCAAGGAAGAATAAACAACTCCAATCTACACAATTCCATTGTGTACTAATGCCACAAGTAAACAACTATAGGTAAGCCATTAATTTTACCTAGGATAACTCTGTCCTT
>ARNT
ACCTTGCATTTCCCTACAATCAGGTCAGTGTACCCACAACACAGGCAAACAACTTTAACTACCAAATCCTTTCTCTTTAGTGGTGCGATTTTCCTGTTACTCTCCTTATGGTCTGGACTCACCAAAGTTAGATCCACGATTGGTGAGACTAGGGTAGGCAGCAGCACCAGGCGATGCAGTTGGGGCACCAGGGAGGGACATGGAGCTGAAGGAGGATGGAGTCTGAAAGCTGCCCACACCAAACTGGGAAGTACGAGTCTTAGCAGTAGCCTGGGTAGCCACCTGCTAAAGAGAGATGGAGAGGGGATATAGAACAAATACAGCATTAACATCATTGCACATACCATGCCTATGAGAGTCAACACTGTCAATCACTGCATCCTTCTGAACCAAGCTCATCACTTAT
>ARNT
AGAAGGTATTTAAAATAGAAAACACTGATTTTACATACGGAAAAAAGCCCAAACAAACAAAAAATAATACACAGGGAACACACAGATGATAAGTTTTACCTGGGCAGAAAAGCCTGAGCGGGTAGTAGGGGTCCAAGTTGGGGTTGCTCCTTGGGTGGGGTTGGAGTGGCGGGAAATCTGGGCCAACATCTGTCCTGCAGAAGCTGATGGCTGGACAATGGTTACAGGAGGGGCTAGGCCACTATTCCTAGGAGTGAATAAATGAGGTAAAAGATTAAAAGGATAGATTTATCACAGAAGCTAGGAATCAAAGGACAATCTAGTGCTATCCCTAGATCCCCTTGACTT
>ARNT
AAAAGATTAAAAGGATAGATTTATCACAGAAGCTAGGAATCAAAGGACAATCTAGTGCTATCCCTAGATCCCCTTGACTTCCTGCAGGTTAAGGAAAATTTGATAACAATTTGGAAAAGACAAGAAAGACTGACAGTCACACACTGACCAGGACACACAGAGATGGAGCCTAGAACATGGCAATAGGACAGGTGCAAAGAAATAGGAGGAAGAAAAGCAG
>ARNT
AAATAGGAGGAAGAAAAGCAGCTTGTTTGCCTCACGCTAGGCCCTACAAGCTTCACTGCTTTTTCTGAAGTAACCAGAGAAAGCAAGGGAAGAATAAAATTTGGATTCAGCAGCTGAATCCCTCAGGGCCCTGTAAAGCAGCACATATATACGGGGCTCACCTGAAATTCTCTGCCGGCCGGGGGGTAGGAGGGAATGTGTTGCCCTGGGAGAATAGCTGTTGGGTGGCAGGGACAGTGCTGGAGGAGATGCCTTTACTCTGATCTGTGGACCAAAAGGAGTTGGGGAAGGGCCAGTCAAGGGGCTGTAGTATATTAGTTCAGCAAGTTCCTATTTACTCAGGTGGTATTATGATTAAGTGGAAAAACACTGGAAGATTACTGACTGGGCAGTGGCATGCCCATCAGTAAGTGATCTAAATGAGAATTTAAAAGGATAATGAGAAAGAAA
>ARNT
ATGCCCATCAGTAAGTGATCTAAATGAGAATTTAAAAGGATAATGAGAAAGAAACATACCCGCATTGATGTTGTGATAGATTTCTGAAAATCTTGGATCTCTATCCTGGGCAAATAAACCATCTGACTTCTCAAGGGGCTTGCTGTGTTCTGGTCCTGTGGTTGTCACAGGCTGAACCACCTGTGGAATACAATGATAAAAATAACCATTAAAGATTTAACATGACAATTCAATAACCCTAAAATTCATATACAACATATGTACATTCTAACTAGTACCGGAGAACACTTC
>ARNT
TAAAGATTTAACATGACAATTCAATAACCCTAAAATTCATATACAACATATGTACATTCTAACTAGTACCGGAGAACACTTCCTAAGTAAATACTCCCTACCCTCTTCAACGAAGAGGACACAACTCACCTGGGAATGATTGTAGCTGGCCAGTCCATCTCTTCCTGGTACCATGTCCAATTCTGTTTGCTGTTGCTGCTGCCTATATGTCAAAGGCCAGTTGACAAGACAAATAGAAAAAAAAATTTTTTTTAAAAAAGAATCTGGAGAAAGAACCTTAAAACAAATTAAACAGGCC
>ARNT
GTATTCCATCCAGCCTGAGCAATGAGAGCAAAACTCCTTCTCAAAAAAAAAAAAAAAAAATTAACCAACCGAACAAAAAATATATGGGATTGCAAATGACCACCCCCTGGGTGACTGCTCAACAGATGATTATTTCACCCTTTTTTACCTGGGTGCCAGCTGTCCTGAGCCCATCTCCAGGGGTAAATTAGCTGTGGGACCTAGTTGTGGCCTCTGGATTGTGTTGGAGAGTGTAGGCCGTGGTTCTTGGCTAGAGTTCCTAGGAAACCAGAGTAGACAGTAAAGAGGGGGTGGAGAGGGAGGAAGGGGGGAGAGAGAGAGAAAGAGAAGAATAAG
>ARNT
GTGAGAACAGAGGAAAAACAGTTTTTTCACACTCCTGTATAATACATACTTCACATTGGTGTTGGTACAGATGATGTACTCAATTTCATCTGAGTAAGGGTTCTGGAAAGTAAAGGAGCTGGTTCTCATCCAGAGCCATTCTTGGTTCTTAGACCGGAACCGGAACATGACAGACAGCACTTGGCCTTTTAATTTCACTACCTGAAAAAGTTTTCATGCCATCAGTGGAACTCATAGAAAATTTTCATTACAAAAATAAATAAAAATTTTCCAATTTCTATAACCCTAAA
>ARNT
TTCTATTCCTTAAAAATGCAGATTAACTACTAAAGAACATAAAACTGTAGTGCCTGCCACAGTGTTCAGTTAATCAGTAGTCAATATTTATGGAGTGAATATGACAAATATTTATTCAGAACCAAACCAGGAAAAAAGTTACCTGTTGGAAGCTGTCTCTTAGAAGCTGCTGGTCTTCAGGATGACAGAATTCTACAATATTCTTTCCTAAGAGTTCCTAGAATACAGAAAGAAGAGTAAGATATATACTTTTTTTTTTTTAAGATGGAGTTTCGCTCTTGTTGC
>ARNT
AATAATGTTAGGTACTAACAGAATATGATGATCTCTTTTTCTTAACTGAGGTTGATATGTTTTGGCTGTCTTAGGAACTACATGATTACATAATGTCAACATAGCCAAAGGAAAATGGAGGCCTAATGGAGCTCCAGCTCCTCACCTGTGGCTGGTAGCCAACAGTAGCCACACAGCGGTGATCCACAAAAGTGAAGATACCCTCAATGTTGTGTCGGGAGATGAACTCTGTTGGTTGACAAACATTACTCATGTCTGTACAGTTGGGAGAACTAGTTACCTGAGAGTGAAGAGATAAAAATGAGGTAAAATGATACCATTATTTACAGATGTATTTCCT
>ARNT
GACTTTCTAAACTTTCACATTTTATCCAAAAAGGAAAAAAAAATGACAATCACAATCAGACAAGGCATAAGGTCTAGCTCTGCTCCCATACATTTACACTTTACCAAGTTAGTAAAGTAAGAATAAAGTTTATTCAATCTAAAATCCACATACTGGCTATGCTGAACTCATTACTCAGGTTGATATGGTACAAGTAACCAAGAAACTTATCTATACTTATGAAAAAATCAAAATAATTCCACTTTTCTATTGTTAGTCAGGTAATGATACAATGAAAAGGATCTTTCTTCTTTTGTATAGGGGCAAAGGAAATTAACTGGA
>ARNT
AAATTTTGAGAGTTTTATGGAATTCTTCATTTGTATTCAGAAAGTAAAAGAAAATTAACAGGAATGAGTCCTGAAGATCTGCTCTAATTGAACGGGAATATAGATGTGGAAAATTCATACTTGCCTGCAATCTGCCAATGGCCACTAGGCAAAACTTGCTTCCCTGGCCAGCCTCTGGGTCATCATCTGGGAGGGAAACACCTTCAGAAACGTGACGTTAAAAGGTTTAACGGGGACCTCCAACTCAAATGCCTTCAAAACTCAGACAAGTAAAGATTCAAAATAGACCTATTTATGGGCCAGGCACCGTGGCTGACGCCTGTAATCCCAACACTTTG
>ARNT
TTCCTATTTTCTTTCATCTTACACAAAAGTACATTTCATATACCAGGTATATAATAAATATTAGCTTTCATGGACTCTGTGAGGAACCAACTGTACCAAGGGGAAATATTTACTATTTCACTTTCTTACCTGCTGGGGGCCAGGCCTTGATGTAGCCTGTGCAGTGGACCACCACGAAGTGAGGTTCCCCATCCTTTACAGAGCCAAGTCCATTCCTAGAAGAGTTACAGGAGTTTGAAAAAAAAAAAAAAAATCTACCCGTAAAACTCAAAGGGCAATGCTGCCTTAGTACTTTTAAGTTTATGCTCTTAGGAGTTTAGAAAACAG
>ARNT
GTAAGGGATGTTAAGTGGGAGGTAAGGGATGCAAGTGAGAGCTGCTGAAGGAACGACTACAGTAAGACAGGTAAAAATGTGATGATCTCTGCAGGTATTTGGCCATCCCTTTGGTTTTCACCACTTAGGATCTCACCTGCATCTGTTCCTCACAAAGCTCAGCCTATTCACAGAAACTGGGTCCACAGAGCTACTGCCACACCTGTTTCAAGGAATAAAGAGATTAAAAGCAATCAGACTGCCCTATCAAAGAACTTTCCACAGTAATAGCAGAATAACATGCTCTGGATACAACCAGACATAGAAAATTGGTAA
>ARNT
GAGTTAAATTTAATCCACTGGAGCTAATCCAACTTAACTCTGACAGAAATAAAACTCTCAGCTCTTGATCCTTCCTATACCAAATCACAATCCTCAGCTTGACACTCACCTCATTCGGCAAATAAACGATCTCCTTGAGCCCATACACATTCTCATGGAAGACTGCTGACCTTCCTTTTTCACTGTTCCAGTCTTTAGATCCAGGATACGCCCTGAAGGAAGATGTGAAGAGCAGTCTGGAGTGCATTTTTGTGTGTGGGGAAGAGGGGGAGAGATACTGAAGGCAAAG
>ARNT
AAACCAATTTAACAGCTAAAACATCTCTTAAGTCTCAGGAAAAAAACAAGAAAGGACTTCTCATTCATTTCCCATACACATAACTCTCACCTGTCAGGGCATTTTCTGAAGTGGAAAGCTGCTCACGAAGTTTATCCACATCATCTGGGTGCACCTGATCATAGAGTGTGCTGCCAAACCATTCAGACTGTGGCTGGTTCAAAACAGGAGTCACGGAGTCAGACACATACACCACCCTGCCTGTCTCACATGAGACAATAAACAGAAAGCCATCTGCTGCCTCCAAGATCAAATGTTTCAGTTCCTGCGCAAGAAAAAGAAATAGA
>ARNT
TACTTCTCATTGTCCCAATGCTAATTAATGTTATAGCCAAGGATTGAAATTCGTTTTCCCATTGTCTGACTTCTTCCTGAAAAGCTGAATTCTTGTCCAAAAAACGAAAACTTTCAAGAGATTCACCCAGATTCCAGACTCTCTCAGAACTATAAGTCCCAGAGACCTGATCAGTGAGGAAAGACGGCTTATAGGAGCCATCAGTGGATGTGTTGCCAGTTCCCCGCAAGGACTTCATGTGAGAAACTGCCATGCGTAAGATGGTTAGCTTGTCTGGTTTTCGAGCCAGGGCACTACAGGTGGGTACCATATCTGACAGTTCTGTGATGTAGGCTGTCATCTTGTTCCGTCGCCGCCGTTCAATTTCACTGTGATTTTCCCTGCATGGAAAGAAAGAGAAGCCCCATCCAGGTGGTCACATCTGGTCATTTGGTAGCAGGGAGAGTGATATGGATACCAAGTGTGCTGCTGAAGAATGTGGTATTCAGATTTAGTGATGCTTAAGTCTCAGCAGTTAAAATAAGGTTTGCCAACCTTCTCATGCAAAGCAAGCATGA
>ARNT
GTCCTCTCTTGCCACAGATAAGGAAAAATACAAAGAGAAAGGGGAAGAAAAGAAAGAGTAAGAAAAAGGATAGAAAAAGCAGCATCATCTGCTTCATCATGCTAAAAGACACTGTTCTCCTACCTGGCAAGTCTCTCTTTATCCGCAGAGCTCTGCTCATCATCCGACCTAAAAATAGAATTAATGAACTAAGCTAAAATTAAAATAAAAAAGAAGGAAGGAAGGGGGGAGGGAGGAAGGGAAAAAAGGAAGGAGGGAGGGAGAGGAAATGGAGGGAGAAAAAAAAAGAAA
>ARNT
ATTAAACAGAGAAATTCCGTCTCATCCAGAAAAAATTAAGTCAATATGCTAGGACTGTCTGGTTCTACAACATGGATCATATTATATATTACAATATATTACCTACTACAATATTACCTGGCAAACCGCTCCTTATCGTTAGACATCTGATCATCATCACACCTGAAGGAGAGAAAAAGGATTGTTTCAAAGCATTACACTTGTTATATCTATTTCACTCTGAAAAGTAAACTAGAAAGGGGTGAAAATATTCAATAGAAAAAAAGCCAATGGAAAAGCATCACA
>ARNT
ACAAAAATTTACAAGTCAGAAGTATAAAGATCATAAACTAATTTTTAATATCAGACATCTAAGGAAAGTTTTTCAGTCTCTTACCTCAAAAATTTACTGTTCCCTTCTCCATCATCATCAAAATCCAGCCTGAGGAAAGCCAACAATAAATACTTTAAGCCTGCTGATAATACAAAACATTAAGAAGTTAAAATTTCTCAACACAAGCTACCGGAACACCCACCCAAATGGAAGAATGGAAAGAGGAAGTGGCAGAAGTCAAACAAAGCTACATTTCCTCTTGTTCATAGTCCCAAACTAGGCAAAGAAGTACAAAACTGGGGCCAGG
>ARNT
AGCCTGGGCGACAACTGCAAGACTCCATCTCAAAAAAAAAAAGTACAAAACTGGGCAATAGAAACAAAAGTACCTTCTGCTACCTTAACACTTTCCTAGAGTAGCAGTCAATCTTTGCCAGAGTTTTCAATCAGACTACAACCTCTGTAAAGGGAGCAGGAATCCACTCAGAAAAAATAAGAAAAAATTAACGTAAATAATTCAGGTCCATGTTTCATTTC
>ARNT
AAGTTGAAGTGAGATGGTCAGGAATAGCGAAGTGAGTTCAGCAACTAAATAAATTCAGCAACTAAAGTTGGTTTATAGGAGAGATATTCATAACACACTACACTCAAACTCACCCTGGTCGCCGCTTAATAGCCCTCTGGACAATGGCTCCTCCACCTTGAATTCCAGGTCCAGAGTTTCCAGAGGCAATGGCTGGACCCAGTGATGGTACATCTGATGTCATTTCTGTCAGGAAAATAATGAAGTAAACATTTTTAAAAAGACAGTCCTTGCTTATCATCAGTATCATCAAGTTAGCTAAAAGAAA
>ARNT
GCTACTCATTAAGATGACTATTATCCAAAAATATATAAATAAATAAAGGGTTGGCAAGGATGTGGAGAAATTAAAACCCTTATGCACTGCTAGTGGAAATGTAAAATGGCGTAACAGCAATAGAAAACAGTATGGAGATGCCTCCAAAAATTAAAAATAAAACTGGGTGCAGTGGTGCGCACCTGTAGTCCCAGCTACTCGGGGTCTGAGGCAGGAGAATCTTGAGTCCAAGATCAGGCTGGGAAACACAGCAAGACAACATCGCAAAAAAAAAATTAAATTAAAAATAGAATTACCACATGATCCAGCAATTC
>ARNT
CCCAGGTCACCGCTCCCCCACCGTCTCTCGCGGCCCCCGCCCCGCCCCGGCGCCTTCAGCTCCAGCTGCGTCCCCTCAGCCCTGGGTCTCCTTAGTTGTCAGCCCCTTCGGCCCCTCCCCTTTAGAGGCGCCCCAGTCCTCCGTCTCCTCACCGGGGTTGGCAGTAGTCGCCGCCATGGCCGCAGATGCCACCGCCGCCGCGCCACCCCCCCCCCCAGTGGGAGGAGCCGCCGCCACCGAACCGGGAGGGAGGGGAAAAGAAAGGCCACTCCCCAGAAGCGGCGCCTGACCGCCGCCTCCGCTACCGCGGAATC
>SETDB1
CTGAACTGGGTTTGCGAATGGGTAGGACGCACCCCTAGAATGGGTAGCACGGGGGTGGGCTGGTGTGTGGGCAGAGGAAAATGGAGGCGCTGAAAATCAGATTTTCTTTAACCGTTTGATTAAAAAAGCAGTTCACACGAATGTGTGAAGTATTTGGATTGTGGATATTAGGTACCCACGTTTTATTCCCAGGTTGCTTTACTTCTCTGTACTTTGGGGGAAACCTTTTTGCTGCAAGCTTTCGTGTGTTTGAATATCATAGACTTTTTAAAAAGTAAAATTCCACATGGAAGCAAA
>SETDB1
CAGAGTAGGAATTAGTTTTATTAGGGAACTGAAATTCTCTATTGATTGATTGTAGTTATAAGGACTCCAATTTAATTTGTTTTCTGTTCCATGCAGAGGACAAAAGCATGTCTTCCCTTCCTGGGTGCATTGGTTTGGATGCAGCAACAGCTACAGTGGAGTCTGAAGAGATTGCAGAGCTGCAACAGGCAGTGGTTGAGGAACTGGGTATCTCTATGGAGGAACTTCGGCATTTCATCGATGAGGAACTGGAGAAGATGGATTGTGTACAGCAACGCAAGAAGCAGCTAGCAGAGTTAGAGACATGGGTAATACAGAAAGAATCTGAGGTGGCTCACGTTGACCAACTCTTTGATGATGCATCCAGGTGAGAACTCCATGGAAAATAGAAGGAAATCTCTCCATTGGGAGATGTTTTTAGAGAATAATTGTTCATGACATTGAAC
>SETDB1
CCTCTACTGGCTTTGACCTTTTCTGCATGTGTTCCAATATTAGGGCAGTGACTAATTGTGAGTCTTTGGTGAAGGACTTCTACTCCAAGCTGGGACTACAATACCGGGACAGTAGCTCTGAGGACGAATCTTCCCGGCCTACAGAAATAATTGAGATTCCTGATGAAGATGATGATGTCCTCAGTATTGATTCAGGTAAGGGATGAGCTTTGGATAGGAGAGTCTCAGGACTGAAGTTGAAACACTGGAAGATGAGCAAATAGAAGATAATAG
>SETDB1
CAGTTATTGTTGATAATGCTCCCATAATAATGCTTTTGAGTAAGTTAGTTCTTAATTTCCCAGAAGTTCCTCTGTGTAAGTCTCTGACACTCATTAGAGTTCTTCTCGTCCATAGGTGATGCTGGGAGCAGAACTCCAAAAGACCAGAAGGTAAGTTAGGATGGTAAGGGAAGGGTGAGAGATAAGAATATGAAAATAGGAGAATTTTTTGGCCTAACCATTTAATCAGTTTAGCTGTCAGTATCTAATCATTCACCCTGTGATC
>SETDB1
TTTTGTTTTGTGAAATACAAGTTGTTTCTTATTCTGAAGTTATTTGTAACCCATGCTACTGTTTCAAAACTTGTTTTCCTCATCCCCTTTTCTACAGCTCCGTGAAGCTATGGCTGCCTTAAGAAAGTCAGCTCAAGATGTTCAGAAGTTCATGGATGCTGTCAACAAGAAGAGCAGTTCCCAGGATCTGCATAAAGGTTAGGGTCAAGAAATACCTGGGTACAGATGGGAGGTGAATTCTTACAGAGATTTTGTCTTAAGTCTTATGTCTGCTAATTGTTTGTGACATGCCAGA
>SETDB1
CATCTCAAAAAAAAAAAAAAAATTACCCCACTTTCCCTAATTACCATACTACCCTCTTTACCTTCCCGTTCTCTACCGAATCTATGTCATAACTCTTGAGAATAACTTTGCTTCTTCTATAGGAACCTTGAGTCAGATGTCTGGAGAACTAAGCAAAGATGGTGACCTGATAGTCAGCATGCGAATTCTGGGCAAGAAGAGAACTAAGACTTGGCACAAAGGCACCCTTATTGCCATCCAGACAGTTGGTATGTGCAAACTTGGAGGAACCACTCCTGAAA
>SETDB1
TCTCACATAGCAGCCTGGATTTATACAGAAACTGGCAGTGTTTAAAAAGATTTATCTTTCCCTTTTACTCAGGGCCAGGGAAGAAATACAAGGTGAAATTTGACAACAAAGGAAAGAGTCTACTGTCGGGGAACCATATTGCCTATGATTACCACCCTCCTGCTGACAAGCTGTATGTGGGCAGTCGGGTGGTCGCCAAATACAAAGATGGGAATCAGGTCTGGCTCTATGCTGGCATTGTAGCTGAGACACCAAACGTCAAAAACAAGCTCAGGTACCTGGACAGAGGACTGTAAAGGGGTAGAGGCTGGGAGCACAGCACCTGCCCTGTTCGTGCCATAGACCAGATACCACAATTAGCTTTTGTCTTCTTAGTCCCCAGTGGACTGAAACCCTTACTCTTTCTTTACCACAGGAGTCATGTGGGTGATTCTTTCTTCCTCTTTCTCCTCCTGTTTTTTTTCCTTTTCTTTCCTCAAAGAGAA
>SETDB1
TAAAATAATTTCTGTGGATCATGTTAAATATCATAACCCCCAGATCTTTCTGCTGTCACTCTTCTTTTATAGGTTTCTCATTTTCTTTGATGATGGCTATGCTTCCTATGTCACACAGTCGGAACTGTATCCCATTTGCCGGCCACGTGAGTGTTTCTCCCTTATTCCTTAGCTCAGTTTTCTCCTCTACCTTGTATTTCTTCTTAGGACATCCAGTTGAAAAGCCCTAGTGTTTTTGGTATTTCAGTCTCAAAGAGCATAAGTTTGGTTGAT
>SETDB1
TACTTGATTTGTAAGTATGTACAGTTTGTACATTAGGTTTATTACTTAGGTGGTCTTGGCTTTGCTTCCCTTGAGGTTCTGATTTTACTTTTTCTCTCCTTTTCAACTTAAAAAGTATCAAATGTCTCCTGGCCAAGTCTTTTCCCTATCAAGACATGCCCTACCTGCCCTCTCAGTTCTACTTCTTCCTTGAAACAGTGAAAAAGACTTGGGAGGACATAGAAGACATCTCCTGCCGTGACTTCATAGAGGAGTATGTCACTGCCTACCCCAACCGCCCCATGGTACTGCTCAAGAGTGGCCAGCTTATCAAGACTGAGTGGGAAGGCACGTGGTGGAAGTCCCGAGTTGAGGAGGTGGATGGCAGCCTAGTCAGGATCCTCTTCCTGGTACTGTTCTTCTCTACAATTTTGGAGGCAGAGGTTGGTGGGGGGGGAACTTAAGAAGCAGTAATGAGGATGGTTTTATAGCTATTCCATAGCCTTCCTCTTTCTTATCCTCGTATGTGTTCTCACTGTTTTTGGTCAAATTTTACTTTGCCCTTTTTGTTGTTCCTCTGCAGGTCATTGTTGAAAATAAAT
>SETDB1
GTGACACATGGTATATATCCTCTACACAGGACAGGATAGATTCTAGCCTTTAAGCTATTTCCCTTCATTCTTTTCTCTCAATTCCCCAGGATGACAAAAGATGTGAGTGGATCTATCGAGGCTCTACACGGCTGGAGCCCATGTTCAGCATGAAAACATCCTCAGCCTCTGCACTGGAGAAGAAGCAAGGACAGCTCAGGACACGTCCAAATATGGGTATGTCC
>SETDB1
ACACGGCTGGAGCCCATGTTCAGCATGAAAACATCCTCAGCCTCTGCACTGGAGAAGAAGCAAGGACAGCTCAGGACACGTCCAAATATGGGTATGTCCTGAAAGATTCCTGGAGGAAGGAAGAAACAGGCCAACCAGCAAAGGAGATTATATACAATGGCTATCCTTTGATTAGCATGGTTACACTGTATACTCATTGGAAACAGGATATGTGCCCTGAGTTGTTTCCAATCATGGTGATCAATTTGTGCTGCTGCTTCCACATGCTGTGGCTCTAATTTGTTCTAAACAACCACATAAAAATCTGAAACAGTTGGCTTTAGGTTAG
>SETDB1
AGGCAAGAGCCACTGCGCCCAGCCATTGCTTCCTTTTTATATTGTATAAGTTAAGGATCAGATGTGTGACTGAATACAAGCGTCATAGCTATCATCTTCTCAGTGCTCAATTTCCTTTTTCCTATAGGTGCTGTGAGGAGCAAAGGCCCTGTTGTCCAGTACACACAGGATCTGACCGGTACTGGAACCCAGTTCAAGCCAGTGGAACCCCCACAGCCTACAGCTCCACCTGCCCCACCTTTCCCACCTGCTCCACCTCTATCCCCCCAAGCAGGTGACAGTGAGTGAGTGTTATTCTTTCTTTTTCTTCAGTTTCTTTCATATTATATTTTCCACATCCCTTACTATATGCCCTCTTCTCTAATCTCCTAGAAGCTTGGAAAGCCAGCTTGCCCAGTCACGGAAGCAGGTAGCCAAAAAGAGCACGTCCTTTCGACCAGGATCTGTGGGCTCTGGTCATTCCTCCCCTACATCTCCTGCACTCA
>SETDB1
GCTTGCCCAGTCACGGAAGCAGGTAGCCAAAAAGAGCACGTCCTTTCGACCAGGATCTGTGGGCTCTGGTCATTCCTCCCCTACATCTCCTGCACTCAGTGAAAATGTCTCTGGTGGGAAACCTGGGATCAACCAGACATATAGGTGAGAAAATCTGAGGCTCTCTGTAGGCAGGATAGCAATGAGTGGTCACTGTGTAGGGGAAGGTTCCTTGGCTGTA
>SETDB1
GGCAAGGGAAGATCTTTCTTGAATCATCTTTAGCTTCAGGAGCACAGCTGTTTGAAAGATGAGAGAAATGGCTTAGCTACCTGGAGGGTTAATTATAAAACAGAGGTCCTGTTGCCTTCCGATCTGATCACTTGCATCTCATTTGCAGATCACCTTTAGGCTCCACAGCCTCTGCCCCAGCACCCTCAGCACTCCCGGCCCCTCCAGCACCCCCAGTCTTCCATGGCATGCTGGAGCGGGCCCCAGCAGAGCCCTCCTACCGTGCTCCCATGGAGAAGCTTTTCTACTTACCTCATGTCTGCAGCTATACCTGTCTGTCTCGAGTCAGACCTATGAGGAATGAGCAGTACCGGGGCAAGAACCCTCTGCTGGTCCCGTTACTATATGACTTCCGGCGGATGACAGCCCGGCGTCGAGTTAACCGCAAGATGGGCTTTCATGTTATCTATAAGACACCTTGTGGTCTCTGCCTTCGGACAATGCAGGAGATAGAACGCTACCTTTTCGAGACTGGCTGTGACTTCCTCTTCCTGGAGATGTTCTGTTTGGATCCATATGTTCTTGTGGACCGAAAGTTTCAGCCCTATAAGCCTTTTTACTATATTTTGGACATCACTTATGGGAAGGAAGATGTTCCCCTATCCTGTGTCAATGAGATTGACACAACCCCTCCACCCCAGGTGGCCTACAGCAAGGAACGTATCCCGGGCAAGGGTGTTTTCATTAACACAGGCCCTGAATTTCTGGTTGGCTGTGACTGCAAGGATGGGTGTCGGGACAAGTGAGTTGGTGGGGGGAATTGCTGCCCCTGCTTCCAACTTTGTTATGGTGTCTGTTTCACCTCTTCCTTTGCCTTGTATCTGTACTGCTTTCCCCATCTTCCTTTA
>SETDB1
AGGGAGGCTGGAGTCTGACATGGCCACACTGAGCAACCTTGGGTACATGTGTATTGTGTTATTTTTGTTCTCTGATCCCCCCGCTCCTTTCCTTTATTTCCCTCTGTCATATAGGTCCAAGTGTGCCTGCCATCAACTAACTATCCAGGCTACAGCCTGTACCCCAGGAGGCCAAATCAACCCTAACTCTGGCTACCAGTACAAGAGACTAGAAGAGTGT
>SETDB1
GTGCCTGCCATCAACTAACTATCCAGGCTACAGCCTGTACCCCAGGAGGCCAAATCAACCCTAACTCTGGCTACCAGTACAAGAGACTAGAAGAGTGTCTACCCACAGGGTAAGTGGTCAAGGAATGGCACAGTACCTCAGAGAGACTGAGGAGCATGTTCTTGTTTTTCTGTGCTTATAGAAATCATCAGAAATCTAAAAATTGGAACCAAAAATAGAA
>SETDB1
AATGATGATAGCTTAAGAATTATAATAGTTTTATGGATTTTTTTGTGCTCTAGTGATCATACCGTGATTGATTTTATTCTAACCTCCTCCCAGGGTATATGAGTGTAACAAACGCTGCAAATGTGACCCAAACATGTGCACAAACCGGTTGGTGCAACATGGACTACAAGTTCGGCTACAGCTATTCAAGACACAGAACAAGGGCTGGGGTATCCGCTGCTTGGATGACATTGCCAAAGGCTCTTTTGTTTGTATTTATGCAGGTTGGTGATAAAATATAAGGGTTGTTTCCTGAGACTGGGACATGGTAGGGAATTGAACCAGAGACAA
>SETDB1
AAAAAAGCAAACAAAAAAAAAAACTAATAGGTCCCCATAACCCTAGAAGGCCTTTAATTCTCTTCATTCTCAGGCAAAATCCTGACAGATGACTTTGCAGACAAGGAGGGTCTGGAAATGGGTGATGAGTACTTTGCAAATCTGGACCATATCGAGAGCGTGGAGAACTTCAAAGAAGGATATGAGAGTGATGCCCCCTGTTCCTCTGACAGCAGTGGTGTAGACTTGAAGGACCAGGAAGATGGCAACAGCGGTACAGAGGACCCTGAAGAGTCCAATGATGATAGCTCAGATGATAACTTCTGTAAGGATGAGGACTTCAGCACCAGTTCAGTGTGGCGGAGCTATGCTACCCGGAGGCAGACCCGGGGCCAGAAAGAGAACGGACTCTCTGAGACAACTTCCAAGGACTCCCACCCCCCAGATCTTGGACCCCCACATATTCCTGTTCCTCCCTCAATCCCTGTAGGTGGCTGCAATCCACCTTCCTCCGAAGAGACACCCAAGAACAAGGTGGCCTCATGGTTGAGCTGCAATAGTGTCAGTGAAGGTGGTTTTGCTGACTCTGATAGCCATTCATCCTTCAAGACTAATGAAGGTGGGGAGGGCCGGGCTGGGGGAAGCCGAATGGAGGCTGAGAAGGCCTCCACCTCAGGACTAGGCATCAAGGATGAGGGAGACATCAAACAGGCCAAGAAAGAGGTAAGCAGTGGCAGAACACTCTGAGAGCTATGGCTTTAACTTTGGTGCAGTAACAATGCAGTCTCACCATGAGTCTTTGCATGTAGATTATTCTACTTGATGGATATTTCTGTGGCCACCTCGTTATCTCTCCCCCTAACTAGCACATTCCTAG
>SETDB1
AAGTTGCAGAGTGGTTTACCCACCCCACTTTAGAATGTGTACCTGTCACTGGCTGATGTTATCTGTGGAGGTCATTTGAAGTCTGATTATTGGACTTGTTACCCGAGGCTGTGAAAGCATTTAACCCTTCACTTGTTCTTTTCCAGGACACTGACGACCGAAACAAGATGTCAGTGTAAGTGCCTTTTGTTTTGTTTTGTTTTGAGACAGAGTCTTGCTTT
>SETDB1
TTCTCTCAAACCTAGGCTAGAAGCCTAAGAAACAGCCAGTAACCTGTTGGCTTCATTCCTTCCCCTCCCATTAGAGTTACTGAAAGCTCTCGAAATTACGGTTACAATCCTTCTCCTGTGAAGCCTGAAGGACTTCGCCGCCCACCTAGTAAGACTAGTATGCATCAAAGCCGAAGACTCATGGCTTCTGCTCAGTCCAACCCTGATGTAAGTCACCTCAAGCTTATTCAGAGTCTAATAAAGGAAAATGGGCCATTGTCACCTCATCAAGTCCTTCACTATAATTACTGTTAGGTCTTCTCCTACTTCTTTAGCCTTGACTTC
>SETDB1
TGCTTCCCCAGGATGTCCTGACACTGTCCAGCAGCACAGAAAGTGAGGGGGAAAGTGGGACCAGCCGAAAGCCCACTGCTGGTCAGACTTCGGCTACAGCGGTTGACAGTGATGATATCCAGACCATATCCTCTGGCTCTGAAGGGGATGACTTTGAGGACAAGAAGAACATGACTGGTAGCCTGGAAAAATTTTGGGAATGGTGGGAAGAAATAGTAAGAAACTTGGGATAGAGCATTTTTTAAGGAAGCTAAAGAAGTAGTGGGTAAAAATTCAGATCCTAAGAA
>SETDB1
CTAAACTATTGTTTGACACATCCTCTCTCATTTCCATTTTTTTACTCTTTCCCCTCAGCTCCTTTGTCTAGCAGATCTAATTATGCTTGAAAAAAAAACCTGCTACTTAGGATCTTTGAGTTCCAGCTTATTGGTGTTTCTCAGCTGCAATGTTGGGAGAGAAATAGGGGTAGAATGTCCATTCATGATAGAATGTCTGTTCATGAGTTGGGATGGGTCCTGACCCCATTCTCCCTCCTGTCCAGGTCCAATGAAGCGTCAAGTGGCAGTAAAATCAACCCGAGGCTTTGCTCTTAAATCAACCCATGGGATTGCAATTAAATCAACCAACATGGCCTCTGTGGACAAGGGGGAGAGCGCACCTGTTCGTAAGAACACACGCCAATTCTATGATGGCGAGGAGTCTTGCTACATCATTGATGCCAAGCTTGAAGGCAACCTGGGCCGCTACCTCAACGTGAGACCCCTCTCCCCACCTCTAGATGCTGGATTATCCCATGGTCCTCAGATTTCTTTTAACATACTCTATAAGCCCTTTTCTTGTTATAAACTCTTGATCTCAAAGGATCTTAAAGAGGTAGCTTTCTTTCAAAGCATCTATTATAATGGG
>SETDB1
AACTCTTGATCTCAAAGGATCTTAAAGAGGTAGCTTTCTTTCAAAGCATCTATTATAATGGGGAGGGTCAGATGGCATCATTTTTCTTCCAACTCTCACTCTCCCTGCAAAGCCAGGTTCAGTTTCCCTGGTTCTTATTTGATCCTGTCCTTAAACCTACAGCACAGTTGCAGCCCCAACCTGTTTGTCCAGAATGTCTTCGTGGATACCCATGATCTTCGCTTCCCCTGGGTGGCCTTCTTTGCCAGCAAGTAAGGAGTCAGGAAAGGGGATGACTGGGGAGGGGCAAGGACCACTGAAGTTCT
>SETDB1
CCATTCATGATCCAACTCCACCTACATATTCAGTAACCCCAAGTGCCTGGGTTATCTGCTGTCTTTGCCACACACCATCCTTTTCTTCCTCTTCAGAAGAATCCGGGCTGGGACAGAACTTACTTGGGACTACAACTACGAGGTGGGCAGTGTGGAAGGCAAGGAGCTACTCTGTTGCTGTGGGGCCATTGAATGCAGAGGACGTCTTCTTTAGAGGACAGCCTTCTTCCCAACCCTTCTTGAACTGTCGTTTCCTCAGGAACTGGGTCTTCCTGATTGTTGAACCCTGACCCGAAGTCTCTGGGCTAGCTACTCCCCCCAGCTCCTAGTTGATAG
>MLLT11
TTCCTTTTTACCAGTATGTGGAGTATCTAAGCAAGGAAAGGCCATGGGCCACAAAGAAGTTGCTGTAGCATGAAGACTGACAAGTGGTTTCTTTCTAGGAAGCTATGAGGGACCCTGTGAGTAGCCAGTACAGTTCCTTTCTTTTCTGGAGGATGCCCATCCCAGAACTGGATCTGTCGGAGCTGGAAGGCCTGGGTCTGTCAGATACAGCCACCTACAAGGTCAAAGACAGCAGCGTTGGCAAAATGATCGGGCAAGCAACTGCAGCAGACCAGGAGAAAAACCCTGAAGGTGATGGCCTCCTTGAGTACAGCACCTTCAACTTCTGGAGAGCTCCCATTGCCAGCATCCACTCCTTCGAACTGGACTTGCTCTAAGGCCAAGACTTCTCTCTCCCATCACCTTGCCCTCATTGTCTTCCCTCTCAAGCCCCTTCCTTTCCACTCCTTTCCCATTTTAATCTTGTTCTCTCCCTACTGTGTTGGTGGTGCTGATGAATCTGCCAGAGTTGAGTTCTATGTATTTATTTATCTATCTGTCTACTCCATTTCTCTCAAAAGCCCTCAAGTCACA
>S100A7
TTCTCCAACAAAGTTAACCTGGAATTGGTAGTTTTGACAACGTAGGTCACCAAAGAGAAGAAGAAAATAAGGCAAGTGTCTGGTGGGAGAAGACATTTTATTGTTCCTGGGGTCTCTGGAGGCCCATTGGTGGGGCTGGGTCACTGGCTGCCCCCGGAACAGGGCGCTGCTCCATGGCTCTGCTTGTGGTAGTCTGTGGCTATGTCTCCCAGCAAGGACAGAAACTCAGAAAAATCAATCTTCTTATCCTCATTCTTGTCCTTTTTCTCAAAGACATCGGCGAGGTAATTT
>S100A7
TGGCTATGTCTCCCAGCAAGGACAGAAACTCAGAAAAATCAATCTTCTTATCCTCATTCTTGTCCTTTTTCTCAAAGACATCGGCGAGGTAATTTGTGCCCTTTTTGTCCTGTGAAGAGAAAAACATACAAAATAGAAAAATTCAATCACAAACAAGTTTTGGGCTGGGAGGGAGAGGAGGAGGCAGAGATACAGACAAGTACCTAGATCTGCACAGGCATGGTGGCGGGGCTGAGAGCACAGGGTGAGTGGGTGAAGTTGGGGTGAGGACGTGAGT
>S100A7
TAACTCTTTCCCATTTTCATACTTTTTTGCCTACCATCCTTAGATTCACATATGATCCAAGTAATAAAGCCCTATTTGCAAATGGGAAATTTTTTAATCAGAGGGTGAGGGTGATCTGTCCAAGGCCACATAGCAAAATGTATCCTCCAACATTGAGAAGCTAGACACCGACTCACACAGGCACTAAGGAAGTTGGGGAAGTTCTCCTTCATCATCGTCAGCAGGCTTGGCTTCTCAATCTTGTCATCACGTCTGGTGTATTTGTGAAACATGTCGATCATGCCTATTATGGACCTCTCAGCTTGAGTGTTGCTCATCTTTGCTTTCAAAAAGCCTTCAGGAAATAAAGACAATCATTTTTTTCCCTTCATTTAAGTTAGGGTCTCTATTTGGGAGTGCTGGAAGGAGGGCTGAGGACAGAGTAAAAACACGGATAAGGTGTAGCAGAACGAACTCAATTTTTTTTTAA
>TPM3
TTCTACATCTCATTCAGGTCAAGCAGGGTCTGGTCCAGCATCCTTTGTGTACAGAGGTGCTCCTCTTTGGTGCATTTCAGTTTATCTAATGGGGGTAAAGGAGAGAAGTTACAAGAACTAGAAGTAAATTTCAAGGTCTACCCGCTCTTTGAGACTTGCTCCTGTTGCAGAGAAGCTGCAGACTGATAAAGCAGCTGCCTTCTCAGCCACAGAAGTGAGCTATTACATCACCCAGTTTTGTAGGGCCTTTGGCTTG
>TPM3
TTAGGAAATCAACATTCTAACTGCCCCAATTAAAATGCAATTTGCTCAGGGCAAAATAATAACTTTTAAAAAGACAATCAGCTTTTTGTTGGGGTCCAGGTCAGTGGTGTGAGCAGTAAGCTCAGTTTAATGGGCATCATTGAGCCCTGCCCATCAGTCACACAGATCATGCAGCGTTAGCTTCAGCTCATTAGAAAGCAGGCGGTTTCGCTCAAGTTGGCTGTAGAGACGCTCTGCAGCAGCAACGGAGAGGAGGGGAACACAAGAGAAGGAGAGGAAAAAGAGGAGGAGAAAGAGAAAAAGGGAAAGTTAGTAGAGTACCAGAAGTAAATTATGAGTCTTTCAACTAGCTGGTATATATAACATGCATCTGTAAGGCAGGGTGGATGCA
>TPM3
TGCCTTGGGGACCAGCCAGGCTGACCCAAATGGAATCCAGAGCGAGAGTGGGGCCTTGGGTTCCCCGAGGAGTAAAGGGGGCAGATCCAGAACAGAGCAGAAACGGTGATAATTATCTGTATGAAAAAGTAAGGATACTCTAGGTGAGAAGGACTAGCATCAATCTAGATAGCAAACTGGGAAAAAGGAAGAGGAAAAAAAGGAAGAGGTGGCAGCAGGAATAATAAAAGAGAGCCAGACACTTCAGCCTGAGAAATGTGGCTTCTTTTCAGGGTTAGTGGGAAAGATACAAAGAGGCAGATTAGCATCAAGGATCAGGGATCCACAGCAAACAGATGAAGCCCCAACAACTCTTTTTGGTGCTGTTT
>TPM3
TGCCAAACAAATAACCAGCACCAATGTTTCAAAGATAAGGGTGGAGATTCTAGTTTCCAAAGGATAAAACCAAAGCACACCACTATGCATAGCTTGTACCCCCATCCACCCACAAGCCAAGATCCCAGCCCCACTCTACTGTCAGATAGTTACATAGAGGTCATGTCATTGAGGGCGTGGTCCAGCTCCTCGCTAATGGCCTTGTACTTCAGTTTCTGGG
>TPM3
CAGCCCCACTCTACTGTCAGATAGTTACATAGAGGTCATGTCATTGAGGGCGTGGTCCAGCTCCTCGCTAATGGCCTTGTACTTCAGTTTCTGGGCATAGAGCTCATCTGGACAGGCACAGGAACCACAGGGAGGAATGAGGGGACAGAGTGAAGAGTTTCAGAAGCAGATGAAGAGAGGGAATCATTAGAAATTAGGAAAGTGTGACTGTGGGTCTAAT
>TPM3
CTCCAGGTTCCATACCTTCCAGGTCATCAATTGTCTTTTCCAGCTTGGCTACCGATCTCTCAGCAAACTCAGCACGGGTCTCTGCCTGGGGGAAATATGAAATTAGTCAGAACCAGAGATGAAGACAAAGAAGAACAATCTCTATTTCTTCCACCTTCTACTTCTGGACCTTTCAGAACCCAAACCAGCCAGTTTAAATCCATATTAATGCCTTATATACCTCTAAATGTTTTGGGTTCTGCCCTATAAATCCCCTCAGCTCACCTCCTTGAGTTTATCAGTAAGAATCTTGATTTCTTCCTCATATTTATCTTCTTTTTGAGAGTACT
>TPM3
GGTTCTGCCCTATAAATCCCCTCAGCTCACCTCCTTGAGTTTATCAGTAAGAATCTTGATTTCTTCCTCATATTTATCTTCTTTTTGAGAGTACTGTAAGATAAGTAGATTAAAAATTTCAGAGTAGAAATTAGTCACACAGGCAATACCCCCCTCCCTACATTTAACTTACATTGAATATCCTCTTGCACTAAATGTGCTGAATGGTCCAAGAGTAAGA
>TPM3
TGTCTCCAGTCTTTCATCAAGGGCAGGGCTGGGCCCAGGCCCCAAAGCCTGTCACTTTCACAAACCAGCCCCTACCTTCTCCGCCTGAGCCTCAAGAGACTTGAGGTTGTTGGTGACATTCTTCAGCTCCTCCTCCAGCTCAGAACACTTACTGTGAATATTTTAAATACCACAGGAGAGGAAAAGGGAAAAGGAAGAGAATAAAAAAAGGGAGAGAGACACATAGACGTGAATTGAACCTATATGTAGAGAGAGTTGGAAGGCATACTGGGGAAGAGATGTTCCCAAGTAACCTGAGCAAGCATCAACCCTCCTCCCTCTACCATAGAACGTGTCAGGAGCTAGACCTTCCTGGGCTCAAAAATGTTTGAATACTAATAAAGCACTTGAGAGAAATCCACTACCAGGAACAAGTCATAACTGCTACCTGGGG
>TPM3
CTTCAGGTTCTGGTCCATCAGTCTAATCTGCTCATCCATCTCTCGGCAACGGCTGTTAGTGATAGTCACGGGGATGGCACAAGCCAGGTTGTGGGGAGGGAGAAAGGTCAAAAAGGAACACAGCAAGAAAACAAGCAGCAAAACGAAAAAAAAAAATTCAAAAAATGGGAAGAGAACACCACCATGGTCATGATATGTTATGTCTGGCAGACGGGAATGTAAGAGGGAAGCACAAATACATATGCATTCAGCACTGACTTTGTTAATCAAGGCCCAGAAGGTACCGACGGGAGAGCAGTTAATATCTACCCTTGCCCTAAGGTTCCCTAGCAGATTGGCAAAGTGGCCAAAACAGACACCAGATTTTTTTTTTAAATTTATTTGTTTTAGGGACAGGGTCTCCCTATGACGCCCAGGCTGGCCTCCAACTCCTGGGTTCAAGCAA
>TPM3
ATTCTTGGGCCTAAAAAAGCACTATAGATGACTCCCATTCCCTAGGCCCTGTTTAACAAGGTTGAAGGAATGCTAATTTATTCATATTAGTGCCCAAGCCAAAGGGGAAGGGATAAATTGGTAATGACAAGATTTGGGGAGCTAGATACTCACGACTCTGCCAGCTCAGCTCGTTCCTCTGTGCGTTCCAAGTCTCCTTCAATGATCACCAACTTACGAG
>TPM3
GACAAGATTTGGGGAGCTAGATACTCACGACTCTGCCAGCTCAGCTCGTTCCTCTGTGCGTTCCAAGTCTCCTTCAATGATCACCAACTTACGAGCCACCTACAGGAAAAGATCCCAGTATAGCTTAGTGAAGCAAAGGAGCCATTTACCGCATTATGCTTTGTAAAAGGCCGATACGAGAGGGACTAACAGAAGGTCACTTACCTCTTCATACTTCCTATCTGCCTCTTCTGCAATGTGCTTAG
>TPM3
GCTTAGCTTCTTTGAGTTGGATTTCCTGGAGTTCCATCTTTTCTTCATCTTTTAAGGCCCGGTTTTCAATAACCTTCATACCTCTGCCAGAAATAGGACAAAAGCAATACTGACACCCTGAGGAGTGTGTCGTCAGCTCCACTCCAAGGGTCTCAGAACTGTACTTTTAAAAGCCCACTCCTCTCTGTCTGCCCCTCAAATGGAAATTCCATGTTACTACTCCCACACCT
>TPM3
CCAACTTCCTGGGCTTGAGCCACCCTCCTGCCTCAGCGTCCCAAAGTGCTGGGATTACAGGCGTGAGCCATCACACGCAGCCAGAATTGCTATTTAGAAAACAGGTCTATAAGGAAATCTTGATCAGAACTATTATGAACTTTTAAAATCCACACTCCATCAGGCTTCCCTACACACCTCTCACTCTCATCAGCAGCTTTTTCAGCTTCTTCCAGCTTTTGCAGGG
>TPM3
GTGGCCAGGCGCTCCTGAGCACGGTCCAGCTCTTCTTCAACCAGCTGGATCCTACGGTTCAAGGAGGCCACCTCAGCCTCAGCCTGCATTTGAAGGAAAGAATGGACAAGGGAAGCAGAGGCATGGAGAAAAGAAGAAATAACTATGACATTAAGATCAGGGTTGACTACCATGAAAAAGCCAGAGTCTCGCAGGGTAGAACTTGTCTTAGCTCAGCTGTTAAAAGATCTAGCAGAC
>TPM3
CATCCTCCGAGATCCCAACTTCATCTCCGAGCCCGCCGGCCTTCAGAGGACCGTGCTCCACGGCAAAAGGGACCTTATTCCGCTTGCCGGATACTCCAGCGCCTGCCCCTCCCTCATGAGCCTCACCATCTCCGTACCTGTTCCCGGGCCCGCCTTTCTCCCTCAACTTCTCGCTGGAGGCGCTCAGCTCGCTCCTCTGCATCATCTGCCTGCTGCTGCAGAACCTGGAT
>TPM3
ACCTGGATCTTGCGCTTCACCGCCTCGATGGTGGTGATCCCAGCCATGGTGCCCACCCAGCTACTGCTCGCGCTCCGGTTCCTGCCTCCTCCGCTCGGCGTTGCAGCCTCCTCTCACCCTTACTTCCGCCTGCTACGCCCTGAAATACCGGAACTCACCAACCCGCCCGGATGTGACGTCCCTCTGCCGCGCCCTCCCACCGCCAGGCAGGCGGGAAGGCAGTCCACTGG
>TPM3
TCCATGAACCCACAAGTGTGTTTGGAATTTCGTCATACATTAACATAAAGATCTATATGTGTAGATTAAACCCATCCTCCATCTCTCTAATACTCACATCAGCAGCCTTCTTCTCTGCCAGTTCCAGCTTCTCCTGGGCATCCTTCAAAGCTTCAGAATACTTGTCCAGCTCATCCTCTGTCCCTTTCAGCTTCTTCTGCATGGCTGCCAGCTCATCCTCCAGCTATAGGAGCCCAGAGAGTCACACACAAAAACACACAAACACAACAATGCAGGGTTGGACCCTGGGCTCTTGGAGCCCTGAGTGTAACCTCCATGTTA
>TPM3
TTTCCCTCTAGAACTCTTACCTTTTCCTCTAGAAGTCAAGGGTTCTTCCAAAACATGGTCCATTTCTACTTAAATTCAGCAGACATACTGTGGCTCACTGACTTTCCCAAGGTCACAAAGGCAGTCTGAGACAGATATGTTAGATATCCTCTGCTCCTCCAGTGAGGCTGGGGAGTCCATCCCACCCCCAAAAAGGAGGTGACACCAGTAGTCACTGTCT
>TPM3
GATATCCTCTGCTCCTCCAGTGAGGCTGGGGAGTCCATCCCACCCCCAAAAAGGAGGTGACACCAGTAGTCACTGTCTTTCCCATGAAAACTCCCTTCCATTTCACAGTCTTGTTCACTAGCAGATGAGAGAGATCAATGCCAGTGCCTACCTGTTTACTTCTTTCTTCTGCCTGCTTCTGCTCAGCTTCAGCTTGCTCTGCCCGATCCAGAGCATTCTCCTTGTCTAACTTCAGCATCTGCATCTTTTTCTTGATGGCCTCCATCATGAGCAGTGGCTGTTGGTAGGCTCACCTGTGAACACTGGAGAACTGGAGACTGGGGCAAGAAAGAAGGGGCTGCTGCCTGAGTGACCAGGAGGTCCCCAGACTTGAGTCTTTATCT
>MUC1
GTTGGCGCAGTGGGAGACCACGTTTTATTCAGTCCAGTTCAGGATCCCCGCTATCTCAGGGCTCTCTGGGCCAGTCCTCCTGGGAGCCCCCACCACAACACTTCCCAGGCATGAGCCCTCAGGGGCCCACATGAGCTTCCACACACTGAGAAGTGTCCGAGAAATTGGTGGGGCCTCTGAAGGAGGCTGTGAGCAGCCCACCTGAACTCCCAGCTCACCAGCCCAAACAGGGTGCAGGGGCTCTGGCCCTGAAGAACCTGAGTGGAGTGGAATGGCACTGGCTGGCCACTCAGCTCAGCGGGCGACGTGCCCCTACAAGTTGGCAGAAGTGGCTGCCACTGCTGGGTTTGTGTAAGAGAGGCTGCTGCCACCATTACCTGCAGAAACCTGGGTGGAAGGAAAAGAGATCCAGGGTGAGGAGCAAAAGGTACCTCCTAGAGCCCCTGGATGCCACCCCAGGCTGGGGTAATCAGTCCAGAGTCCTGGCCAGCTCTCAAAGGGTTAATTCAGAGAGAGCACCTGCCACCCCACCAGCCAGGTGACTGTAAACAGGGCTGCCCTCCT
>MUC1
TTCCTTGCTTCCTTGAAGCTCCCAAGAACCCCACTGGCACCCACGCTCACCTGGTCTGCTGACACTTCTTCTTCTACCTGGGAAACCTCCCCCTATGCCAGCCTTTCTCGGTCTACCCTCCATTCCTAGGAGATGATTAGGGGCACAGAGGCTCACCCCTGGGACTCCTCGGGAAGGGCTCCCCTGGGCATAGTGCTCCACCCATTTTGCCTCTGGGTGCAAAAAAGCAAAACAAAACAAAACTGCCACGGTGGCACCAGTTCAGCCAGCGCCAGCCAGCATGAATGTGGACGGC
>MUC1
TCAGAATCCTTGCCCAGCCAAACCCTCTGCTTCCCCTGGCCTGTGGGGCCCAATCTCACCTTCTCATAGGGGCTACGATCGGTACTGCTAGGGGGCACATAGCGCCCATGGGTGTGGTAGGTGGGGTACTCGCTCATAGGATGGTAGGTATCCCGGGCTGGAAAGATGTCCAGCTGCCCGTAGTTCTTTCGGCGGCACTGACAGACAGCCTGGGGAGATAGGAGGTTATGGCAGGCCATGGAGTGCCTTCTACCGGGGGGCTCTGATCAGGGCCAGGGACTGCACTCACCAAGGCAATGAGATAGACAATGGCCAGCGCAACCAGAACACAGACCAGCACCAGCAGCGCGATGCCCCAGCCTGGCACCCCAGCCCCAGACTGGGCAGAGAAAGGAAATGGCACATCACTCACTAAAAGGAAAAGCAGTGGTCAGGGCAGTCTCCCAGAGGAGGCGCCCCTCCCGCTGC
>MUC1
GACCCAGACACTGGAAGGAGAGGGGCCCCGGCATGGTGCTGGGCTGCAGCCAGGGAAGTAGCCTCACCGCTGACGTCTGAGATCGTCAGGTTATATCGAGAGGCTGCTTCCGTTTTATACTGATTGAACTGTGTCTCCACGTCGTGGACATTGATGGTACCTTCTCGGAAGGCCAGAGTCAATTGTACCACCACAGATCCTGGCCTGGTCACAGGGAAATGGGCACTTCAGCCACGGGTCCCAGCTCTGGCTCAGCACTCTTCCCCCAACCTTAAGTGCAC
>MUC1
GGTCATGACCACCACCCACCCTCCAACCACCACACTGGGTCCACACCCAGAACTGTACCTGAACTTAATATTGGAGAGGCCCAGAAAACCCCCTTGTTTATAAATCTGCAAAAACTGGGGTGAGAGGGAAAGGACTCAGGCTTGATGCAAAGGGTGTGGACAGTTCTGATGGCTGCTTCAGGGGAGCATGGGGAAGGAAAGGCCGATACTCACCATTTCAGAAATGTCTCTCTGCAGCTCTTGGTAGTAGTCGGTGCTGGGATCTTCCAGAGAGGAATTAAACTGGAGGTTTGAAATGTGAAAAGACAGGAAAAAGAAAGAGACCCCAGTAGACAACTGGGGAGAAGTGCTGTGATTGGAGGAGGTGAGAGGAGGTACCGTGCTATGGTGAGTGCTACTGGCATCAGTCTTGGTGCTATGGCTGGCAAGGGTGGTAGGAGTATCAGAGTGGTGGCTGGGAATTGAGAATGGAGTGCTCTTGCTGGCTGGGGTTGTGGTAGCCCTGGCAGAGGTGCCGTTGTGCACCAGAGTAGAAGCTGAGCCTGATGCAGAGCCTGAGGCCGAGGTGACATTGTGGACTGGAGGGGCGGTGGAGCCCAAGGCGGGCCTGTTGTCCGGGGCCGAGGTGACACCATGGGCTGGGGG
>MUC1
GTCCGGGGCCGAGGTGACACCGTGGGCTGGGGGGGCGGTGGAGCCCGGGGCTGGCTTGTTGTCCGGGGCTGAGGTGACATCGTGGGCTGGCGGGGTGGTGGAGCCCAGGGCTGGCCTGGTGACTGGGACCGAGGTGACATCCTGTCCCCAGGTGGCAGCTGAACCTGAAGCTGGTTCCGTGGCCGGGGCCAGAGTGACATCCTGTCCCTGAGTGGTGGAGGAGCCTGAACCGGGGCTGTGGCTGGAGAGTACGCTGCTGGTCATACTCACAGCATTCTTCTCAGTAGAGCTGGGCACTGAACTTCTCTGGGTAGCCGAAGTCTCCTTTTCTCCACCTGGGGTAGAGCTTGCATGACCAGAACCCGTAACAACTGTTGCGGGTTTAGGGGCTGTGGTAGCTGTAAGAAGTTAAAGTCATAGGGTTGGGTCTTTATGAAGGAAAAATAAGAGCAAGAAGAAAATATAAGCTCTGGCCACCAGAGAAATAATACCAGGAGGACTGGGGAGTGGGCAGCCTCAGTAACCCCTGGGTTGGCCGCCTCCTTCCCTGCAGCAGCCTCCTTCTCTCTGCCCATAGGCCTTGGCTCATGGCCCCTGCATTTCTTCCCCTCTTAAGCCTTCCCTCTCCCTACTCTCTTCC
>MUC1
AGCCTGTCCTTAGCCTCTCCCTCCTTCTGGCACAGACAGGGCAGCCTCTGTCTGCAATTCTTACCTTAACTTCATGGTGCCATCTGCCAGGGAGCAAAACCCACAGAAAGACCACGAAGACCACCTAAGCAGGGCAGCCCACTCCCCACCTCGTGCCCCTCACCTGTAAGCACTGTGAGGAGCAGCAGCAGGAAGAAAGGAGACTGGGTGCCCGGTGTCATGGTGGTGGTGAAATGGGTGGGGAGGGGGCAGAACAGATTCAGGCAGGCGCTGGCTGCTTGAGAGGTGGAGCGGGCACAGGCGCCTACCGCTTTATACCGGTCCCCCCACTCC
>LMNA
ACCCGAGCCCCGCGCCCTTTCCGGGACCCCTGCCCCGCGGGCAGCGCTGCCAACCTGCCGGCCATGGAGACCCCGTCCCAGCGGCGCGCCACCCGCAGCGGGGCGCAGGCCAGCTCCACTCCGCTGTCGCCCACCCGCATCACCCGGCTGCAGGAGAAGGAGGACCTGCAGGAGCTCAATGATCGCTTGGCGGTCTACATCGACCGTGTGCGCTCGCTGGAAACGGAGAACGCAGGGCTGCGCCTTCGCATCACCGAGTCTGAAGAGGTGGTCAGCCGCGAGGTGTCCGGCATCAAGGCCGCCTACGAGGCCGAGCTCGGGGATGCCCGCAAGACCCTTGACTCAGTAGCCAAGGAGCGCGCCCGCCTGCAGCTGGAGCTGAGCAAAGTGCGTGAGGAGTTTAAGGAGCTGAAAGCGCGGTGAGTTCGCCCAGGTGGCTGCGTGCCTGGCGGGGAGTGGAGAGGGCGGCGGGCCGGCGCCCCTGGCCGGCCGCAGGAAG
>LMNA
ACCAGGCGGACTCCCTGTACCCACCCGGCCACAGGGGGCGATGTTCCTGGGAGACAGGAAATGCCCAGGGGCTGGGAGACCCTCTGCTCTTCTGCTCCCTTCCTGTGTGCTGCCTGGCAATGGGGAACTCTGAGGGCTGGTGAGCAGGGCTGCTGAGGAGTGGGTCTAAGGAGTCCCTGCAGGGCTGGGCCAGCTCCTCCACCTCCCCTTTGTCTTCCCCTCCCACTTGTTATTTTTAGCTACAGTGTCTGTCCCTCTTGCTTCTCCCCCAGATTGGGAGAGGAAACGGAGGCCTCTCCCTCCGGGCCTAGCCTGTTGCCCCCAGCAACCGGGCCCAAACAGGCCTGTGGCCGGCCCTGGCTTCCATA
>LMNA
TGGCCCGGTGCCCACCTAGCCCCTTTGCTGTGCTGGTGCCTTTCTTCCCCAAACAGCCCCAAGGGCCCGGGCCTGCTGCAGCTGGGGAGCCGGACTTCCTTGTCCCACCAGGCACAGCTCTTCAGACCCCTGCCTTGGGTCACATTTGCAAGTGCCAACTCTCATTTCTACCTTATTCTTTTCCTCTCTGTTCCCCTCCCCACCCCCTCTCTTCCCTCTTTCTGAGATCAGATTTGCCAGTGATGGGAAGAGTTAGAAACAGGATGCCCAGCCCTTCTCGCCTCAAGAGGCCACTGGGATGCAGCCACTCCTGTGCTTGGGGAACCTGGAGGATGCAAGGGAAAGGACTGGCACTCTGCTGGCACAGCACCCGGCCTGGGGCAGGACACGGGCGAAGCCAGGGTCTCCCCTGTGAGCACTAGAGGATTTCCCGACCCCTGCCCGGGTATTGTGTGCCTGAGCATGAGTCACCTGAGGGGC
>LMNA
TCCCTGGGTCTGCTGCTTTCTCTCACCCTATATTTGTGAAGCAATTGTAACATCTAGAAAGTTCTTGGGTTCTCTGGAGGTTTTTAAGAAAATAGGACCTTTCTATTTCTCCAGTCCACTAGCAAAAATAATCAGGGGCCCAGAAAAGGTGAGGGAGGTGGCAGAGGCAGCGCTGTTCGACTGGTTATAGCTAAAGCTTTACCCACTTTGAGGAGCAGGGAGGCTTAAAGCTGGGGCCCAGATGGACCTGGAGGCCTGGGATCCACATCTGGAACCAGATGCTGAGGCTATGGTAGATGGGTAGGGCTCAGCCTTCTCCCAGGGCACGGATGAGGCAGGAGGGAGGGAGGCAGG
>LMNA
AATGCAAGGATGCCCTCTCCTGGTAATTGCAGGCATAGCAGCGCCAGCCCCCATGGCTGACCTCCTGGGAGCCTGGCACTGTCTAGGCACACAGACTCCTTCTCTTAAATCTACTCTCCCCTCTCTTCTTTAGCAATACCAAGAAGGAGGGTGACCTGATAGCTGCTCAGGCTCGGCTGAAGGACCTGGAGGCTCTGCTGAACTCCAAGGAGGCCGCACTGAGCACTGCTCTCAGTGAGAAGCGCACGCTGGAGGGCGAGCTGCATGATCTGCGGGGCCAGGTGGCCAAGGTGAGGCCACCCTG
>LMNA
CCTTCCCTGGACCTGTTTCCACATGTGTGAAGGGGTGCACAGGCAGCAGCCCACCTCTCAGCTTCCTTCCAGTTCTTGTGTTCTGTGACCCCTTTTCCTCATCTCTGCCTGCTTCCTCACAGCTTGAGGCAGCCCTAGGTGAGGCCAAGAAGCAACTTCAGGATGAGATGCTGCGGCGGGTGGATGCTGAGAACAGGCTGCAGACCATGAAGGAGGAACTGGACTTCCAGAAGAACATCTACAGTGAGGTGGGGACTGTGCTTTGCAAGCCAGAGGGCTGGGGCTGGGTGATGACAGACTTGGGCTGGGCTAGGG
>LMNA
CCTTGCCCTAGTGGACAGGGAGTTGGGGGTGGCCAGCACTCAGCTCCCAGGTTAAAGTGGGGCTGGTAGTGGCTCATGGAGTAGGGCTGGGCAGGGAGCCCCGCCCCTGGGTCTTGGCCTCCCAGGAACTAATTCTGATTTTGGTTTCTGTGTCCTTCCTCCAACCCTTCCAGGAGCTGCGTGAGACCAAGCGCCGTCATGAGACCCGACTGGTGGAGATTGACAATGGGAAGCAGCGTGAGTTTGAGAGCCGGCTGGCGGATGCGCTGCAGGAACTGCGGGCCCAGCATGAGGACCAGGTGGAGCAGTATAAGAAGGAGCTGGAGAAGACTTATTCTGCCAAGGTGCTTGCTCTCGATTGGTTCCCTCACTGCCTCTGCCCTTGGCAGCCCTACCCTTACCCACGCTGGGCTATGCCTTCTGGGGATCAGGCAGATGGTGGCAGGGAGCTCAGGGTGGCCCAGGACCTGGGGCTGTAGCA
>LMNA
ACCCACGCTGGGCTATGCCTTCTGGGGATCAGGCAGATGGTGGCAGGGAGCTCAGGGTGGCCCAGGACCTGGGGCTGTAGCAGTGATGCCCAACTCAGGCCTGTGCCTCCACCCCTCCCAGTCACCACAGTCCTAACCCTTTGTCCTCCCCTCCAGCTGGACAATGCCAGGCAGTCTGCTGAGAGGAACAGCAACCTGGTGGGGGCTGCCCACGAGGAGCTGCAGCAGTCGCGCATCCGCATCGACAGCCTCTCTGCCCAGCTCAGCCAGCTCCAGAAGCAGGTGATACCCCACCTCACCCCTCTCTCCAGGGGCCTAGAGTCTGGGCCGGATGCAGGCTG
>LMNA
TCTCCTACACCGACCCACGTCCCTCCTTCCCCATACTTAGGGCCCTTGGGAGCTCACCAAACCCTCCCACCCCCCTTCAGCTGGCAGCCAAGGAGGCGAAGCTTCGAGACCTGGAGGACTCACTGGCCCGTGAGCGGGACACCAGCCGGCGGCTGCTGGCGGAAAAGGAGCGGGAGATGGCCGAGATGCGGGCAAGGATGCAGCAGCAGCTGGACGAGTACCAGGAGCTTCTGGACATCAAGCTGGCCCTGGACATGGAGATCCACGCCTACCGCAAGCTCTTGGAGGGCG
>LMNA
GATGCAGCAGCAGCTGGACGAGTACCAGGAGCTTCTGGACATCAAGCTGGCCCTGGACATGGAGATCCACGCCTACCGCAAGCTCTTGGAGGGCGAGGAGGAGAGGTGGGCTGGGGAGACGTCGGGGAGGTGCTGGCAGTGTCCTCTGGCCGGCAACTGGCCTTGACTAGACCCCCACTTGGTCTCCCTCTCCCCAGGCTACGCCTGTCCCCCAGCCCTACCTCGCAGCGCAGCCGTGGCCGTGCTTCCTCTCACTCATCCCAGA
>LMNA
CTAGACCCCCACTTGGTCTCCCTCTCCCCAGGCTACGCCTGTCCCCCAGCCCTACCTCGCAGCGCAGCCGTGGCCGTGCTTCCTCTCACTCATCCCAGACACAGGGTGGGGGCAGCGTCACCAAAAAGCGCAAACTGGAGTCCACTGAGAGCCGCAGCAGCTTCTCACAGCACGCACGCACTAGCGGGCGCGTGGCCGTGGAGGAGGTGGATGAGGAGGGCAAGTTTGTCCGGCTGCGCAACAAGTCCAATGAGGTAGGCTCCTGCTCAGGGTCTAAGGGGATACAGCTGCATCAGGGAGAGAGTGGCAAGACAGAAGGATGGCATGTGGAGAGAGGAACATCCTTGCCCTCAGAGGGTGGACCAGGGTGAGC
>LMNA
TGAGACCTTGAGCAGGTTATTTAACCTCTCAGAGCATCAGTTTCCTCATCTGTAAAATGGGGATGAATACTGATCCCTAAGTCTTTGAGTTGTCAGGAAGATGAAAGATAAGGTATCCGTGTGCCTGGTGCTGCGTATGTGTCCACAGATCATGGCTATTATCCCCGGGGGAAGGGCAGTGACAGGGGTGTGTGTAGATGGAAGGAGAGGCCTCAATTGCAGGCAGGCAGAGGGCTGGGCCTTTGAGCAAGATACACCCAAGAGCCTGGGTGAGCCTCCCCGACCTTCCTCTTCCCTATCTTCCCGGCAGGACCAGTCCATGGGCAATTGGCAGATCAAGCGCCAGAATGGAGATGATCCCTTGCTGACTTACCGGTTCCCACCAAAGTTCACCCTGAAGGCTGGGCAGGTGGTGACGGTGAGTGGCAGGGCGCTTGGGACTCTGGGGAGGCCTTGGGTGGCGATGGGAGCGCTGGGGTAAGTGTCCTTTTCTCCTCTCCAGATCTGGGCTGCAGGAGCTGGGGCCACCCACAGCCCCCCTACCGACCTGGTGTGGAAGGCACAGAACACCTGGGGCTGCGGGAACAGCCTGCGTACGGCTCTCATCAACTCCACTGGGGAAGTAAGTAGGCCTGGGCCTGGCTGCT
>LMNA
AGGCAGAGCCATACTCCTACCCGGAGAGCTTGACAGTGTCCCTCTGGGGTGGAAATGAGTTCCTTAGCTCCATCACCACAGAGGACAGAGTAAGCAGCAGGCCGGACAAAGGGCAGGCCACAAGAAAAGTTGCAGGTGGTCACTGGGGTAGACATGCTGTACAACCCTTCCCTGGCCCTGACCCTTGGACCTGGTTCCATGTCCCCACCAGGAAGTGGCCATGCGCAAGCTGGTGCGCTCAGTGACTGTGGTTGAGGACGACGAGGATGAGGATGGAGATGACCTGCTCCATCACCACCACGTGAGTGGTAGCCGCCGCTGAGGCCGAGCCTGCACTGGGGCCACCCAGCCAGGCCTGGGGG
>LMNA
TCTCCTCCTCCGGGCCCCTAGCCTCCCAAACCCCCATTGCCCGCTGGCTCCTTGGGCACAGAACCACACCTTCCTGCCTGGCGGCTGGGAGCCTGCAGGAGCCTGGAGCCTGGTTGGGCCTGAGTGGTCAGTCCCAGACTCGCCGTCCCGCCTGAGCCTTGTCTCCCTTCCCAGGGCTCCCACTGCAGCAGCTCGGGGGACCCCGCTGAGTACAACCTGCGCTCGCGCACCGTGCTGTGCGGGACCTGCGGGCAGCCTGCCGACAAGGCATCTGCCAGCGGCTCAGGAGCCCAGGTGGGCGGACCCATCTCCTCTGGCTCTTCTGCCTCCAGTGTCACGGTCACTCGCAGCTACCGCAGTGTGGGGGGCAGTGGGGGTGGCAGCTTCGGGGACAATCTGGTCACCCGCTCCTACCTCCTGGGCAACTCCAGCCCCCGAACCCAGGTGAGTTGTCTCTGCTTTGTCTCCAAATCCTGCAGGCGGGTCCCTGGTCATCGAGGGGTAGGACGAGGTGGCCTTGCAGGGGGGAGAGCCTGCCTTCTCTTCCGCAGCCCGGGGGAG
>LMNA
CTACCTCCCTTCTAGGGGCCAGGGGAGGGAGGGTCTGGGTCCAGGCCCTGCTGCTCACACCTCTCTCCTCTGTTTTCTCTCTTAGAGCCCCCAGAACTGCAGCATCATGTAATCTGGGACCTGCCAGGCAGGGGTGGGGGTGGAGGCTTCCTGCGTCCTCCTCACCTCATGCCCACCCCCTGCCCTGCACGTCATGGGAGGGGGCTTGAAGCCAAAGAAAAATAACCCTTTGGTTTTTTTCTTCTGTATTTTTTTTTCTAAGAGAAGTTATTTTCTACAGTGGTTTTATACTGAAGGAAAAACACAAGCAAAAAAAAAAAAAAGCATCTATCTCATC
>LMNA
GTGCCTGAGAGGCAGGCATAGAGGCTTCTCCGCCAGCCTCCTCTGGACGGCAGGCTCACTGCCAGGCCAGCCTCCGAGAGGGAGAGAGAGAGAGAGAGGACAGCTTGAGCCGGGCCCCTGGGCTTGGCCTGCTGTGATTCCACTACACCTGGCTGAGGTTCCTCTGCCTGCCCCGCCCCCAGTCCCCACCCCTGCCCCCAGCCCCGGGGTGAGTCCATTCTCCCAGGTACCAGCTGCGCTTGCTTTTCTGTATTTTATTTAGACAAGAGATGGGAATGAGGTGGGAGGTGGAAGAAGGGAGAAGAAAGGTGAGTTTGAGCTGCCTTCCCTAGCTTTAGACCCTGGGTGGGCTCTGTGCAGTCACTGGAGGTTGAAGCCAAGTGGGGTGC
>PRCC
AGGCCTCATCTGCCGGCAAGGGCGCCCGAAACGCGGGAGGCGCCATGTCGCTGGTTGCTTACGCCAGCAGCGATGAGAGCGAGCCGGATGAGGCTGAGCCCGAGCCGGAGGAAGAGGAGGCGGTGGCTCCTACATCTGGGCCCGCTTTAGGGGGCTTGTTCGCTTCTCTCCCTGCGCCCAAGGGTCCGGCCTTGCTGCCTCCGCCCCCTCAGATGCTGGCGCCAGCCTTTCCCCCGCCGCTGTTGCTTCCCCCACCCACCGGAGACCCCAGGCTTCAGCCTCCTCCCCCCTTGCCCTTCGGCCTGGGAGGCTTCCCCCCACCTCCAGGCGTGAGCCCGGCTGAAGCGGCGGGAGTTGGGGAGGGACTGGGATTGGGGTTGCCCTCGCCCCGAGGCCCTGGCCTCAATCTGCCCCCTCCAATTGGCGGTGCCGGTCCCCCGCTGGGGCTTCCCAAGCCAAAGAAGAGGAAAGAGCCCGTGAAGATCGCGGCGCCGGAGTTGCATAAGGGAGATGTGAGTATCCGGGGAAGGCACCCCCAAACTGTCCATCGGGTTTGAGTCGGCTGTAGGAGGGACATGTGGAGATTTCAGAACTCCTTCCTACAAACGCATCCGTGG
>PRCC
AAGCTGTTTGAGATCAGGAAGGGAGCTGTGTTGTTTGACTGGGCCTGGGGTGAGTGTACCTCTGTACAGAGGTGGGGCACAGACAAGATGGCCACTGTTGTCCAACCCTTCATATGTGCTATATTTAATGTGTTTCCTTTACTGTCCTAAAACAGTGAGGCCTTACTTCATTTCTTTTTCTCTTAGTCAGATTCTGAGGAAGATGAACCCACAAAGAAGAAAACTATCCTTCAGGTAAGCATTGTGATATAAACCATTTTTTTTCTCTTCCTGTATTATTTCCTCAAAGACAGGACTTACAGTAT
>PRCC
TGGACGGAGGTAAGGAAGAAACAAGGGCTGGTAAGATTTTAGGCTAGAGAACTTATCTGTAACTGTTGTTTTTGGTGTTGCTAGTACATAAAATCTCACTTGTCATCTTTCTTTCCTCCTATCCCACACCTGGGCTCACCAGGGATCCAGTGAGGGGACTGGTTTGTCTGCCTTGCTTCCCCAACCTAAAAACCTGACTGTGAAAGAGACTAACAGGTTG
>PRCC
ACACCTGGGCTCACCAGGGATCCAGTGAGGGGACTGGTTTGTCTGCCTTGCTTCCCCAACCTAAAAACCTGACTGTGAAAGAGACTAACAGGTTGCTCCTGCCCCATGCCTTCTCCCGCAAACCCTCGGATGGCTCCCCTGATACTAAGCCCTCCAGACTGGCTTCTAAGACCAAGACTTCCTCTCTTGCCCCTGTTGTGGGCACCACAACCACCACTCCGTCGCCCTCTGCTATCAAGGCTGCTGCCAAGAGTGCTGCCCTGCAGGTGACAAAGCAGATCACGCAGGAAGAAGACGACAGTGATGAGGAAGTAGCCCCCGAAAACTTTTTCTCCCTCCCTGAAAAGGCTGAGCCACCTGGAGTTGAGCCATACCCTTACCCCATCCCCACTGTCCCTGAAGAGCTGCCTCCAGGCACGGAACCAGAGCCGGCTTTCCAGGACGATGCAGCCAATGCCCCCCTTGAATTCAAGATGGCAGCAGGTTCAAGTGGGGCCCCTTGGATGCCTAAGCCTGGGGACGACTACAGCTACAATCAGTTTTCCACATATGGCGATGCCAATGCCGCTGGTGCTTATTATCAGGTGGGTAGGAGGCACAGAGGGCAGGCGAGGGAATGTTGGAACATGGTGGT
>PRCC
GCCAATGCCGCTGGTGCTTATTATCAGGTGGGTAGGAGGCACAGAGGGCAGGCGAGGGAATGTTGGAACATGGTGGTCAAGGAGAGCTTTGAGCTAGTGATACAGCCTCTGTGGTGTCACTTTGGCTAAATTAACCTTCTCTATTTATTAGGCCACAGAACATACCTTTATTCTGAACCATATTAATCTAAATTGCCCAAGTCTTAAAGTGTGACAGGGT
>PRCC
TCACCAAGCAGAGGCCTTGCCCTTGCCTTCACCCTCCTCTTCCTCTAGGGTCTGCAGCAACATCTGGGCCACTCGCCTCTAAGGGGAATCATGAGATTCCTGAACTCAAAATCTGGTAAACGAACCTGCTTTGTTCCCAGCTTTGTAAGTTTCATTGTATCCTAATAGTGGTTATTTTAAATCAGAGATCTATAACCTCCCCACCCGGTTTAGACTGTTTCCCTGTATCCACAGGACCAAACTAGAATGAGGAGCAGGAATGGCATGACGTATACCTTCTCGTCCCTGCTCGCATCGTAGCTCATTGGGGTCTTATGAGCAGGAGGAGCAGGGCTGAGGGC
>PRCC
CTCCAACTGTGCCCTCAGTTGGTGTGTTTTTCTTTCCTGTTTGGCTGCAGGATTATTACAGTGGTGGCTACTATCCTGCACAGGACCCGGCCCTGGTCCCCCCCCAGGAAATTGCCCCAGATGCCTCCTTCATCGATGACGAAGCAGTAAGTTAAGAAAGCACAAGTGACCATCTTTGACCGCTGGGCACCACATTTCAAATCTGAAGCCAAAGGAAATTAAAAAAACACACACACACAAAAGACAAAACTGTATCAGGATTAGGTTGGCAACATGTAATGGAGAAACTCTA
>PRCC
CCTGCATTTTTTTCTTTTCCAGTTTAAGCGGCTGCAGGGCAAGAGGAACCGAGGGAGAGAAGAAATCAACTTTGTGGAGATCAAAGGTGATGACCAGCTCAGTGGGGCCCAGCAATGGATGACTAAGTCATTGACAGAAGAGAAAACCATGAAGTCATTCAGCAAAGTAAGTGGGAAACGTCTATTGAGTGGTCAGCTTGGGAAGCTGCAAAGCAAAATCTTGTCTTACTCCCCGTCTTGACCCCACACCCCATTGTTATTGTCACAGCACCTTTAGCAAACACATTTTGCCC
>PRCC
TTAGCAGGCTATTTCAGGCAAGTGTTCTGAGCTGGGTTTTTTGTATAATGGCTTTAATAAAAATAAAGGCTTTGTAGTATATAGAGGTAAAAACAGCTCCAACTTTTCTCCCCCAGGATTTGGGCTGTGGAATTGGCTTCTCAGCCCCTAACACCACACCATCTGGGCACATGAGAAACTTCTGCTTTCATCCTGTGGATTAATGAATATGTTTTCTTCTCTTGCAGAAGAAAGGTGAGCAGCCAACAGGCCAGCAGCGGCGGAAACACCAGATCACATATCTTATTCATCAGGTGAGAGACAGCTGAGGGCTCTGGCTCAGGCAGGATCTCTGTAAATCTGGGAATTTGAAGGCTGAGATACGAGTTAGAAGCCCAGATGCTTATCTTTTAGCAGCCCATCTTTTAGCAGGCATCCTCTCCTATTCTCAGAGCGGCCACTAGGAGGGGATACATCCTTCAGAATTATCCTGCTCTACTTCAGTCTCAATGCAGATAAGATTCAGGTGCAGGTGCTTAGAATAAAACTCTTAAGTGAAAATCCAGATATCCAAAACATAATGTAAGAGGAGAGTGAAA
>PRCC
GGGCCTTTCCCTTTTACTTTGATAAGTCTTTCAAGGGGTTTGCAGTTCCCCCATAATCGTTTTGATAGGAGAAAGATTTTAAATTGGGAAGCTCACAGAGGCAAGAGGACAGCGTTTCTCAGAATTCCAGTTTGACCCTCCCCTACCCTTCTTCCTTGCCACAGGCCAAGGAGCGGGAGCTGGAACTGAAGAACACCTGGTCAGAGAACAAGCTCAGCCGCCGTCAGACCCAAGCCAAATATGGATTCTAGGGCTCTGGAACTGATTGCTCCCAGGATCTCCTGCCAGCCCAGCTGGCCTGGCCCCCAGCTTCACCTCTGGGACCCCAGCTGCTCTAAGCCCAGGATCTCTTTCCCCAAGGACCCAGCCCTCGCCTCTGCGAGAATGAACATATTTGATAGATTTTTCTTAACAAGTTAGAAAATTCAGCTCCTTTCTGTCCTGGAGCTAGCAAAGACTTGTGTGATGCCTCCGAAGGGGCTCTGAGTTCTGGGGTGGGAG
>NTRK1
ATGAAGAAACATGATGCAGGAAGTCACCCTAGAGGCCAGAATGAGGGAGGGCTTACTTCATAATATGAGGGACTGACCTAGTTCGCAGGGAAAATTATTGACTGGGCAGGAGAGAAGGACTGAGACGGGAATGTGGAATGCACTGGGCAAATGGTCACTGACACAGAGTGCAGATGCCTGCTTCTGGGACTCAATGCACTGCACCCTGGTCATCTGCGGACTCAGCCTGAGCTTCCAGAGGGCCTAGGAGCAGTAAGGGAGTGAGTGGGCAACTCGGCGCATGAAGGAGGTACTCCTCATTTTCGTTCTCTCTCTCTGTGCCCCAGCCCGTTGGCAGACCCGGATCATTCCTGCCTTCTCTTGGAGTGGCCTTTGTCCATCTGCAAGTCCTTCCCCATGGGAGGGTGGGAGAGATGAGGGAGCTGCACCACGCTGCCGCCCCAGGTTTC
>NTRK1
CCTTCCCCATGGGAGGGTGGGAGAGATGAGGGAGCTGCACCACGCTGCCGCCCCAGGTTTCCACTCACCGCAGTGTAGCCCAGGTTCTGGCAGCTCCTGCGGGTCATGTCTGTGATCTGGAAGGTGCTGAAGGTTGGGATGGGGGCTTCGTGACTCCCTGTGAGCACAAAGAGGGCTGCCGGGGTTTCTCAGAGAGGAACTATGTCTGTCTCTGCCTCCCACCCCTCCTCCCAGGCTCAGGGGATCTGGAGGGCTGGGACAGTCTTAACGACAGGAAAAACGCAGAAGGGCAGCAGGGGAGTTTCTCAGGCATGAGGTTAAGTAGCCAAGGCGGCATGGGGGGCTAATGCTGCCAGA
>NTRK1
CTCAAGCCCAGGAGGGAGGGCAGGGGGATGGGGGTCTTTGTGCCCCCTCCCACCCATATCCTTCAACTTCACACTTACCTTGGGGACATATCTGGGCCAGGGGGAACTCCATGAGGGCAGCCTCACAAGGGATCCCAGAGCAGGGTGTGTGTATGTGTTCCGGAAAGGTGTGCACACTCAGCAACTCATCATCTCTCCTCTCACCCTGGCCCCGGGGGCAGGAAATGTCGCCTTACCCACAGCCTTAGTTCTGGCGAGGACTCACGTCATGGAAAGCCTTAAGACGATTGTCCCACCCCC
>NTRK1
TCTCTACTCCTCTGGCTTTGACCCTGCTTGCTCTCCCCCGAGGGACTCAGAGTCTGAGAAACTCCTATGGTGAGACCCCTCTGCCCACCCCCACAGCCTTCCCTGCTCCTGTTCTCTGCCCCACCCTCGGCCATCCCTTGCCCTGAGTTGGGGTGGGGGTGAACATTCAGGCGTCTCAGCCACAGAGGTCGGGTCCCTTCCTGTCTCCCCATGGGAGGCC
>NTRK1
CCATCCCTTGCCCTGAGTTGGGGTGGGGGTGAACATTCAGGCGTCTCAGCCACAGAGGTCGGGTCCCTTCCTGTCTCCCCATGGGAGGCCAGCCAGGGAATGAGGTGCCCCTCAGTGCCCTGGACCCCCATTTTGAGGGCTGCAGTCTCTTGGAGTGGGTGAGGAGTCAGGCTCTGCATCGGTGGTAGGCAGGGAGCCCCGGGCCCCCCGGCATTCCGGGCTGTAGTAGAAGGAGAGGAGGCGGAAGGAGGGCCGCAGCTCCTCCTGTATGCTGTCCAGAATGTGTGTGAAAGATGGGCGCAGGCGTGGGTTCGGCTGCCAGCAGCGGCTCATCAGCTCCTGCCTGGTGGGTGTGGGGAGCAGGGTCAGAGGCATCCGGGAGCCCCTGCCAC
>NTRK1
TGAGAAGGGATTAAATGGGAGTCTTGGGGGTTTGGGATAGGGGGGTGGCGCTCATAGCTGAGGGTCAGTGGATGTCAAAGCATCAGAGGAGGTGAGCCAGAATCATGGGGCCGGGTGGGGGAGGGTTGTAGGTAGATCAACAATGAGGAAGGGGCAGGGGAGGTGACTCACAGCTGAAGGGGACAGCCCTCCAGCTCCTCCAGGACCCCGCCATCCATGACGAACTTCAGCACCTGCTCATTGGACAGGCCCTGGTAGGGTTGTTCTGCCAGGGTCACAATCTCCCAGAGTACCACGCCAAAGGACCTGGGGGCATGCAGGAGCTCCTGAGCCCAGCACCCTTCGTGCTACTCAGTGCATTCCAAGGGATGGGGGTGTTCCAGGCCCCTCCCCAGATCCCGCCTCCACATCCCTGGAGCCCTGTGCTCCAGCTCGGCCCCACCAGACATCCGAGTGGGTGGTGAAGATCCCATCTTTGAGGGACTCGGGGGCCATCCAGCGCACGGGCAGCAGCCCCTTCCCACCCTTGCGGTAATAGTCTGTCTCATACACGTCCCGAGTCATCCCGAAGTCTGGAAAGTGAGGGTGAGGGTGGAGGAGGTGTGGGGCATAAGAGCCACGCACTAGCTCCTGCCCCTGGGATACCTCTCCCAATCTTCTCATCCTCCAGAGTCACCAAGAACCCTGGAAAGTAGGGGCTC
>NTRK1
AAAGTAGGGGCTCAATGGACCTCAGAACTCATCCCATCCAAACCCCTCTGCCCTTGGACAAGAGACTAAGATACAGGGTGGGGGTGACTTGCCAAGGGTCTCACAGGCTGTCAGGACCAGGGCTGTGGGTCTCCTGATGCCTAGCTTAAGGGAGTCTCTCTACTTTTCAGGCCGCCCTCATCTGCCTGGCACCCTCTGTACCCCCGATCTTGACGGTGAAGTCCTGGGACACCATGCAGTTGCGGGCTGCTAGATCTCGGTGCACAAACTTGTTGGCAGCAAGGTAGGCCATGCCGTCTGCAATCTCACCAGCCATTTGGATCATTTCCCCCAATGCTGGCTGTGGGAGCCCAGGGTTGTTCTAGAGCCAAGATTGGGGGCTGGTGAGGAAGGAACCCAGAGGCTGGTCTCCTGTCCAGAACTGGCCCCCACCTCCCACACTGTGCCCAACCCTTCTTTCACTCCCCAGGGTCTTCCTGGTCCCTACCTCTGCCTCAGGCCGCAAAGATCGAAGATGGCTCTTGAGGTCCCCACGGGTCATTAACTCCATGATGACCAGAGTTGGCTGGCCCTGAGATACCACACCCAGGAGACGCACCTGGGACAGACAAAGGGCCTAGCAGACCCCCTAGTTCCCCTTGACCCATTTGGCCAAAATTCTGATCTGCTATGACCACAGTCTGACTCAGACACCAAACCTGACCCTAA
>NTRK1
CCATGGTCCCAATCTTGACCTTAATGGTGCCCTAACCTCATCTCTGACCCTTTCTTTCTTACCACATGACCTTTACACTAATTATGACCCTGACAATGCCCTTGGCTCTCCCTTACCACATGGTGACACTTGAAGGCTTTCATGACAGAAGCTTCCTTGAGGAACTCAATGCATTCCCGTGGGCTGGCCAGCTCATTCACCGTCTTCAGGGCCACGGGTGTGGACTCCTCTCCAGCCTCAAGTCCTCGTGCCAGCCCCTCATATACCATCCCAAAAGAGCCC
>NTRK1
GCCAGCTCATTCACCGTCTTCAGGGCCACGGGTGTGGACTCCTCTCCAGCCTCAAGTCCTCGTGCCAGCCCCTCATATACCATCCCAAAAGAGCCCTGGCCCAGTTCCCGGATTATCGAGATCTGCTCCCGAGGCACCTCCCATTCATCAGGGACATACACTGCAAGGAGGTGGAGGGTCACAAAGCGAGGATGCTGCTCTCTGCCACACCTCACCCCCC
>NTRK1
TCACCCCCCAACTTCTCTTCTCCTCTTCTGAAGGGCTCTTGTCCCAAGGCTATCTTCTGCAAGAAGGTCTTCTGGAAGTCTGTCTCTGCTCCTCTCCTGTCTCCCTTTCCCACACCACCTGTCCACCCACTCCCAGACCTACTATCAGAGGCGCTGAAGTACTCTGGATTCACAGAAGCATACAGGGTTCTGTTTCTGCAACGGGAGGTGAGGGGGTCAGGCTGGAAGGGTTCTCAGGAAGGAATGAGCAACATCAGAAGAAGGAAGAAGGACATTTCAAGGAGGAGGGAAGTTACTGACCACACCCCCAGCCTTGGTCAGGGTGACT
>NTRK1
TTGGGTGCACAAACTCTCACACCTGACAGGTGGTGTGAGAGTGTGGTGACCAACAATCCCAGTGTGGCTGGACTGAGAGGTTTCCTAGGATGTGCAACTTTTACTGATAAAACCAGGAAAGTCCCAGGCTAACCGGGATGAGTTGGTCACCCTAACTGAGAGGTATGTTTCCTCTGTGCCACCGCAGGGGAAGAGTTACTGCCTGTATGGAAGACCTGTCTTTCTACTGTCTCATCTACCTCCCTTTGACAGACTTTATGATGAGGGCTCAGGGAGAAAAGGGGGTGGGGACCGGTGGGACTTATCATCACCTCTTCTTGCCGTAGAAGAAACCAAGGGCAGCAAGAACGATGAGCAGCGTGAGCCCCACAGGGGTGGCAGTGAGGAGGACATGCAGCCCCCCAGCATCCTCCTCCTCTGGCAGTCAGAGGGCAGCAGAGGGTAGAGTCAAAGATGTAGAAGTCAGAGGGAAGGTCATGCTTCTCTTTCCATGCTGGGAGGTGAGGATGGGGAGGGATGCGGGGGAGGG
>NTRK1
TCATGCTTCTCTTTCCATGCTGGGAGGTGAGGATGGGGAGGGATGCGGGGGAGGGGCCTGTGGTGGGCTGGGGACCAGGTAGGGCTGTTCGGTGATACAGGTCTGTGACAGAGGCTGTGTATACCTGGGCCAAGGATGTAGAAGGCAACACTGTCTGTCCAAGAGCCATTGCCAGCCAGTGAGGTTGCCCTAACCCTGGCAGAGTAGTTTCCAGGGGGCAGCAGGGCCAGGTGGACTCCCCCAAACTTCGCATATCGAAGACGGGACACACACAGCACTGTGGCCTCCTGAGAGTAACGCAGAACAGCTGGCTGGGAAGGCGATGTAGGCACAAAACGGGGCTGGGACGGGGGTCCCACGGGCACCTACCTCTCCCAAGCGGCGGTACTTGATTTCGTACTTGAGGATGAGTCCGTTGGGGTCTGGTGGCTCGAGCCAGCGCAGAAGGACACTGTTCTTGCTGGAGGCCTCCCAGGCCACCTTTCCTGGAATACCATCAGCCTCTCCTGCGGGAAGGGGCATCCAGCAGCCGGGCCAAAAGTGGTTCATCTC
>NTRK1
GGATTATGGGAACTGAGAGGGGCAAGCAAAGCGAGGCTCTGGGGTTAGCGAGAAGTCAAACCCCAAACCTTTGCACAGGGTCCTTGGGGTCGGTGATGGGGGTAGAAGGTGTGTGTGTGGATCACCTACTGTGGGGCATGGTGCGCGCAAAGACGAAGGTGGCGGCGCTGCAGCCCACGGTGTGCGCCGCGTGGTTGCAGGCATGGATGTCGATCCGGTA
>NTRK1
CTACTGTGGGGCATGGTGCGCGCAAAGACGAAGGTGGCGGCGCTGCAGCCCACGGTGTGCGCCGCGTGGTTGCAGGCATGGATGTCGATCCGGTATTCCGTGAAGTGGCGCAGGCCGCTCAGCACCGCTCGCTCACGGGGCACCTTGTCCTCCTGGATCTCGAAATCCGAGCTGTTGCCCCCCAGCCGGAGGGGCCCAGCTGCCCGGCGGTGCCGCCCTGAGTCCCTGGGGAGAGCGAGTCAGAGCCAAGGCCCAGCCCCCAAAGCCACGCCCCTCAGCACCTGCCCTAGTCCTGCTCACCTTTGGGGGCTCTTGTTGATGGACGTCACCTTCCAAGGGGATCTGGGGAGGCCAGGAGTAGCCCTATCAGGCCTGTCCGGATGCACC
>NTRK1
GACCCGCCCCTCACAGGCCCCACTCATCAGACCCTCCCAGGCCGCGCGCGCTCTTCGCACATGGGGATGGTGATCGCGTTGTGTAGAAAGTTTTCAAACTTCTTCTGGAACGAGGCCTCTTGCGCCTCCAGCGGGGGCAGAACCTGACCAGGAGGTGGGTGCTGGCAAGGGCAGCAGTCGGACTCCATCTCGGCCTCAGGATCCCCGTCTTCGCCGTCGAAGCGCGGATCGTTGTTGCTGGTGGGCAGCCGCAAGCCTGGCGCCGCAGCGGGAAGACACTAGTAAGACAGGCGGTCTACCCGCCTCTGATCCCCCCCACCTGCCGGGGCCCTGCGCCTCCATCTCCCCTTCCCCACCCGCCCCGCGGCCGGCCTGCGCGTCGTCCCTGCGCACCGCGGTGG
>NTRK1
CTCTGATCCCCCCCACCTGCCGGGGCCCTGCGCCTCCATCTCCCCTTCCCCACCCGCCCCGCGGCCGGCCTGCGCGTCGTCCCTGCGCACCGCGGTGGCAGTAGTCATTGAGGTAGAGGTCGCCGTCCTCTGCCAGCCGCTGCCACAGCACCAGGTAGTAGGTGAGGTTCCCATTGCGCTGGGTCGGTGGCTTCCAGCGCACCAGGAGGTGGGAGGAGGAGTTGGACGTGGAGATGACGTCTTGGGGCACCGTGGGAGCTAGGAGTGCGAGAAGGATGCAACTCAGGGGTGTGGGTCTTCCTCCTGAATACTATCTAGTAATGAGCCCTCCTTTCTGGGGTCCAACAGCCTTGTTCTCCCAAAGAATAGGTGATCCTCACCCCTGGCTTCCTAGAACTCAGTGTTTTGTTTCTGTCCTCCCCTTCTCTGCCATAGGCCCTTCAGTTCCCTCAGCTATTGACCCCGGACTGTCCCAATCCCAGCCCCGCAAGGACCTAGGCAAATGCTCCCCCTTCTTTCTAGGACTCAAGCATCTGGCCTTCCAGCCTCTGTGGGCCAGGTGTTCAGTGCCCCGGCTTCTCTATTTCTGGTGCCTGTGCTCCCCTGTTCTCATGGATGCAGGCGTCTGACTGACTCTTGCACCCTCCAAATGCCTACCTGCAGGCAGCGTTCGGAGGTAGACGATGGGACTCTGGGCTCCTTGATGAGGGCTGTCCTCCTCAGTGGTTAGCGTGATGGCCCGCACAAACACTGCGTACTGTGTCCAAGGCTTGAGGGAGGCTAGGGTCACCCCTGGCTCCTGGGTGCGGCTTAGGGGCAGCTCCACATCCAGCAGGTTCCAGCTCTGGGTTCCACAAGCATCTGGACCCACGTGCTCTGTGGCGTTCTGGAATGGGCTGAACACCCATCCCCAGAGCTGAGGGGTCATTCAACCCCACCCTCAAGTTCTGGCACCCCCGCTCTGAATCACCCCAGGACTGTCATTGTCCTTCCAGTATGCATGAGGGCAAAGCCATGACTCCAGCCACCTGTTAGACCTTGGCAAGGGGGGGCGGAGGAGGGGAGGGACTGTGATATCTGTGTCAGTGAAATTTG
>NTRK1
GGCTTCCTGGGTCTTCATAGCCTCGCTGAGCTCCGCCCTCACCTGCCTGTGGTCCCGAAGAAATTGGCCTCGTCCGGTCCCGCCCCCGCTCCGGCCCCGCCCCCGGCACTCACGACTCCTTGTAGTACACGATGAAGCTGAGCAGGTCGCGGGCCTCCAGTGGCTCATAGCGCTCCCAGCGTAGCAGGATGCGGTCTGCCTCCGTCACGTTGGACACGAAGCGCAGGGTGCGAGTCTGGCCTGGGTGGGGCGAGGGGCCTGCTCGCAACCGCGCCT
>NTRK1
CTCCCTCCCCCGGGTGTGCGTGTCTAGTGTGTGGCCGCGTGTCCACCGGCACTGGGGTTGGGGTCTCACAGGCGGCGCGGTCTCCGTTGGTGCGGGGGTTGATCTCAGCCTTGTTCTGCCGACCTCGCGTGCCTGTCACCTCCTCCAGTCGGTAGATGTGTTCCAAGCAGAGGCGCGGGTTGAAGGCGAAGTAGATCTTGCCCACGGGAATGGTGAGCCCCGCGGCCACCCAGGACCCTAGCTGTTGTAGGTTCTGGTTGTCCAGCACGTAGAGAGTGTAGTTCCTGGGGGAGGCCAGGGGACCTTGCTCTGCGGGGAGGTGGGGGCAGGGGGTGGGAAAGGGGATGGCTTATGGGT
>NTRK1
GTAATATTCAAAACAGTCCTGAGAAGTAAGTAATGTTATATTAGCCCTATTTTACAGATGAGAAAACTGAAGACCAGAGAAGTTAACCTACTTAGAGTCACACGCCTAGTGAGTAGCAAAATTGGTTCCAGAGCCCATTCTCTTCACCACTGTTCTGGGAGTGTTGGAGGAAGGAGTGTAATAGAAGGAGCTGGTCAGAGGCCTAACCCTTACCCATCCACCATGGCGTCTCCCCGGATTAGTTTGAGGTTCTTGAAAAAGCCCAGGGACACGAGGGCAAAGGAGTGCTTGATTTTGAGGAAGCCAGTAATGGTTTCTACCAGCCCCAGGCTGTGCTGCAGCTGTGGCTCCAGGTTGTCTAGGGATGGGAAGACAGGGCTGGAGTAGGAGCAAGGAAGGTGATGGGTCTGTGGGGCAAGGGGGCTGAATGGGGGCCCCGGGAAGGTGGGCCCTCAGGACTGGGACCCAGGATGATGGAAAATTGTGCTGAGTTGGGTCATTGTAAGGGTTGTGTCTGGGAGGAAGGGTATGACCAGGAGGAGGGGTGTGGCCCCAAAGTAGGTACTGACAGCCCTGGCGAAGGTTGAGGATGAGGCTTCCCTCCACATGCGTGCAGCCCACAAGATCCTGTGCCGCCTGGATGGAGTCGATGGTCTTGGTGCCTACCTTGCACTCTTTAGGGCACAGCCCCTCGCACTTGTGGCAGAATATGCTAGCAGGAGCAAGCAGATGTCCTGAGCCTTGGACCAGTTTGGGCCTCCTCAGGCCTCCTCACTGCTCCCAGGGTGCCCCCCACCCTCCCTACACTCACCTGCTGCTATTACGGGTGAAGCCAGAAGGGCACTGGGCCAGGCAACTGCCCTGGTGTATGCCGAAGGTGGAGGCACGGCCGGGCACAGAGTGCAGGCTGGCACAGCGCTCAGCTGTGACACAGCGCCAGGACTCATACTGGTAGGTGCCTGGCGGGCAGGCCCACAGGCAGGCACCCTGGAAGTAGAGGTGGCGGCAAGCTACACAGGCACGAGGGTCTTCTGGCTGGCTGCAGCCCCCCAGGCATTCGGTGTGGCAGCACTCGCCCCTCGCTGTGCAAGCCATCCCATGGGGGCAGGGGCACACTGTGGGGAGAGTGGTGTGTTAGACGTTGGCCATGCCC
>NTRK1
TATGCCACATTGGTTACGTAACTTTTCTGAGCCTTAGTTTCCTTACCTGCCTCATAGGATGAGTGAGGATTAAAAAACAGTGGCAGCTGAAAGTACTGACCCACACCATCCTGTGGCCACCCAGCCCCATGTGACCCTGCTCTCTCCCTTCCCTACATTCATGTTCTGTGCCAGTGCCCACCTCTCTGGCAGTGGCTGGAGGTCCAGCATCTGTAGTCAGTGTGCCCGCTGAAGGTGGTCTTGGCACAGGGCTCACCAGCAGCACCCAGCACACCAGGGCACACGTCAGCACACTCCTCGCCCAGCTTGTTGCCCACGATGTGGTTGGCGCCAGGTGCTGGCTGCAGCAGTCCCCAGTCAATGGTGGAGAGGTGGCAGAGCTCCTGGTTCTTCTCCACACGCACAGCCCCACGCAGCACGGCCCCAAGTGCAGGCAGTGCCACGTCACGCAGATGTGGCATCTCAAAGATGACCAGTGCATAGCCCAGGAAGAGGCGCGTCCCGCGGATGACTGCTAGGTTGGGGAAGAGGTCGCGCAGGCTCTCCAGTCCGTAGACACGGAAGAGCAGCAGGTAGTCGGTGACCTGGGTGAGGCGAGGGAAGCTGAGGCCGCGGAAGTCCTCCCCGGTGGCTGTGAACATGAGCAGGATCTGCAGGTGGCCCTCCACCACGCTGCAGTTCTCCAGCTGACGAAGCTCTGCCACCTCTGAGCGAATATCCAGGCTGGGGCACACTGTGGGCATACACGGCACGCAGCATTGAGTACAGCCCAGGCCAAATTCCCCATCCAGCCCTGGCAGCTTTGGAGGGGAGCCACACTGGCAGTAGGACAATGAGT
>NTRK1
CTAACCCCAACCCCCATGTTCCAGTGCAGAGTAAGTGGAGGTGCTGTGGCTGCAAGCTCAGTTTTTTGGCCTCCCAGCTGGCTGGGAGGGAGGTAGGGGTCTGGGAGCCAGTTCTGGGGACTCACCCTCTACTGTATCCAGGCCAAATCCCAAGGAGAGGAAGATCACAGGCAGGCATGCTCCCCAGGGCCACAGACTAGGCACTGCCATTGTCCCAGCCCTGGCTTGTGTCCAGTCCCGGCTCTCCTCCCGGTGACTCTGGGGAGAACGGTGTGATAAGCCCTAAG
>NTRK1
GACGGCGCGGGCAGCTTGGCTGGCACAGCTGGGCTGCGGGGCCGGGCAGCCTGCTGGCTTGGCTGATACTGGCATCTGCGGGCGCCGCACCCTGCCCCGATGCCTGCTGCCCCCACGGCTCCTCGGGACTGCGATGCACCCGGGATGGGGCCCTGGATAGCCTCCACCACCTGCCCGGCGCAGAGAACCTGACTGAGCTGTGAGTGTCCGGCGGGCGGTGGGGGGGCGCGGGGACAGGCAGGCATTGCAGTGCCCCGAGGGCGCGGACTCGCTGCTTGTTTGCTGGTCAGGCAGGACGAGCACGGCGGAAGGCTGGCACCACGCAGCCTTCGGCGCTGCCCGGGCGTTCC
>NTRK1
CTCTGTGTGTGCGCATGTGCATACCTAGGTGTGTGCATGTGTGCAAGAGGTATGTGAGAATGTGCATATGTGTGAGGGTGTGGGGATCCATATGTATGTGCGCTTGTGTGTTCATGCACACACATGTGCATGTGTGACTTGAGGTGCGTCTCTGTGCACATGTATGCATTTGTGTGTGCACGCCTGTGTAAGTGTGTATGCAGGTCTGAACAGGTGCATATGCGTGTGCATGTGGCATGTGCATGTGTATTGTGAGGGAGTAAGTGGGTGGGCATGGGAACTCAAGTGTGGGCCTGAGCCCTGTGACTCCCATCCGCTCTCCCCACAGCTACATCGAGAACCAGCAGCATCTGCAGCATCTGGAGCTCCGTGATCTGAGGGGCCTGGGGGAGCTGAGAAACCTGTGAGGGAAACGGGGACTGTGGGTGTGGAGCTCAGCATGGGCCTGGGGGAGACCAGAAGG
>NTRK1
TTCAGCACAGGGGACTGGGAGGCTGGGATGGGCAGGGAGGGCCAGGGGCCCAGAGTAGCTGAGACCTGGGGACTGATCCTCCTGCACCCCTCCCCAGCACCATCGTGAAGAGTGGTCTCCGTTTCGTGGCGCCAGATGCCTTCCATTTCACTCCTCGGCTCAGTCGCCTGTGAGTGTGGCCAGTGCTGGGCAGTGGGAGTTGGGGAGGACACCCAGACTTGGGCTGCTAATGGGCTTGGCTGTCCCCGGGGAATGATTGCGAGGAGGGCCCAAGCCTGGTCAGGGAAGTCACCTCACCATTCTCCTGGGGCTTCCTCCCATCTCCCTCAGGGATGGCATGCTCTCGCCCCTGACAGCTAGAGGTCCTCCTTGCCATCTCACTTCCATGGTCCATGCTGCAAGGACACTTCTCATAGGTGCCTGCCCTATCTTTCTTCCCAGGGCT
>NTRK1
GTCCCCCCACCCCCCACCCCACCATCTACACACACTGCCTTCCAGGGCTGGTTCTGGTTGCCTAGGCCGGGGCGGGGGAGCCAGATGTCAACTTCTTTCTTGGCTCCTCCCCTCCCTCATTCTGGTCAGAGTGAGGTCGGGTCACTCAAGGGGTCTGTCTTGCTGTGTCTCCACGCCCGCAGGAATCTCTCCTTCAACGCTCTGGAGTCTCTCTCCTGGAAAACTGTGCAGGGCCTCTCCTTACAGGAACTGTGAGTGGGGGCGCTTCCAGGGGCAAGAGCACCAAGTGTGTGTGTGCCTGTGTGCACT
>NTRK1
GGAGTCAGAGAGAAAGACCTCTGTGTCCTCCCTTTCACCTGTAGACGGTCCTCCCTGCTGCCTAACTGCTCCCTCTTATCCCCTGTGATCCCTCAGGCCCTTTCCTTGACTCTGTTGGTGTCCCCCATGCCCCCCAGGGTCCTGTCGGGGAACCCTCTGCACTGTTCTTGTGCCCTGCGCTGGCTACAGCGCTGGGAGGAGGAGGGACTGGGCGGAGTGCCTGAACAGAAGCTGCAGTGTCATGGGCAAGGGCCCCTGGCCCACATGCCCAATGCCAGCTGTGGTAGGTGCCGGGTGAGGGAGGTGGTGTAAGGGGGCTGGGGAAGAGACCTACCTGCCTGAGGGAGAGGGCACTGAGCAAGCACTGAAAAGGCCTGGGGAATGGGCACTGGCAAAGGCTGGGGGAAACTGCCTGGGGTGACATCGCCTGGGC
>NTRK1
CTCGGGCGTCCTGGGTGGCCAGGTGTGCCCACGCTGAAGGTCCAGGTGCCCAATGCCTCGGTGGATGTGGGGGACGACGTGCTGCTGCGGTGCCAGGTGGAGGGGCGGGGCCTGGAGCAGGCCGGCTGGATCCTCACAGAGCTGGAGCAGTCAGCCACGGTGATGGTGAGAAGACCTTCGCTGGCAGCCCCCAAGAGGTCCAGGCAGAGCACAGGGGACAAAGATGGGGAAAGAGAGACACACTGTGGAGGAAAGAGACAACGAATAAGGAGCACACTGAGGTTGAGGGACGGACAGAGATGGTTTAGACCCACAGGGCTCAGGCCTATGCTCTGGGGCAGCCCAGGGCACGCACACACCCTCAGGGTGGGCACTGACCCAGCAGG
>NTRK1
AGGGGCTCTCCAAAGACTTCAGCCCCAGCCCCAAGCTGGCTAAAGCTCCTTCTTATTCCCCCCTCTCTTTCCTGATCTAGAAATCTGGGGGTCTGCCATCCCTGGGGCTGACCCTGGCCAATGTCACCAGTGACCTCAACAGGAAGAACGTGACGTGCTGGGCAGAGAACGATGTGGGCCGGGCAGAGGTCTCTGTTCAGGTCAACGTCTCCTGTGAGTCTCAGTGGCAGCTCCGGCACCCACCCCCTACTCATCTCTTCTTCCCTCAAAAGAGGATGTAGGGTGGGGGGCTGGAAGAAAGGGTGGGATGTGTGTCTCCACAGCTGCTCCCTCCCAGCTGTTTCCAGATTCCCATGAAAACCTGATCCTTTGGGGGAAGTCCTGGGGTCTTGTCAAGGCCAGAGGGATGGAGATGGATTTCTTTCTGGCCCCCTGCCCGAGCCTTGCTACCTGAGGCCCTCAACGCCAGATGCCCG
>NTRK1
ATTTCGGGTTCTACTCGCTTTGCCCGTGGACTTGTCGGGTGTGTGCCAGGCTCCCTCCAGCTGCGCCCTGACCTCCTGCTGTTGCTCTTTCTGGCCCACAGTCCCGGCCAGTGTGCAGCTGCACACGGCGGTGGAGATGCACCACTGGTGCATCCCCTTCTCTGTGGATGGGCAGCCGGCACCGTCTCTGCGCTGGCTCTTCAATGGCTCCGTGCTCAATGAGACCAGCTTCATCTTCACTGAGTTCCTGGAGCCGGCAGCCAATGAGACCGTGCGGCACGGGTGTCTGCGCCTCAACCAGCCCACCCACGTCAACAACGGCAACTACACGCTGCTGGCTGCCAACCCCTTCGGCCAGGCCTCCGCCTCCATCATGGCTGCCTTCATGGACAACCCTTTCGAGTTCAACCCCGAGGACCCCATCCCTGGTGCGAGGGCCATCCTGAACCCTGCCCCCACTCCTGGGCTCCTCCTGGGTTACAGCCAACTTCCTGCTATAGCCCTGACCCCAGAAATTGGAGTGCCTGGTTCGGGACAGAAAGGAGTCTGG
>NTRK1
GGGTCACATGCATCTTCTTCCTTGAGGCCCAGCAGCCCACCTCCATCCCCCCTCGTCCCATGAAGGAATGAGTCCCAGAGTAGGCAGGGGACTCACTGCTTTCCTCCTCCCTCTGACTGCTTTCTCTCCTCCCTCTGACTGCTTTCTCTCCTCCCTCCTGCTGCAGTCTCCTTCTCGCCGGTGGGTGAGTAGCCCAAGGTGGAGGGCAGGTTCTGCCTGGTCTCTGGAGCTGAGGCTGGGGCAGAGGGTACAGCTGAACTGATCCCTGAGAGACCAGCTGGGGC
>NTRK1
GGTGGAGGGCAGGTTCTGCCTGGTCTCTGGAGCTGAGGCTGGGGCAGAGGGTACAGCTGAACTGATCCCTGAGAGACCAGCTGGGGCCAGGGTTGGGGGGTTACTGGAGGCTACAGTGTGTGTCAAGGCTCACCCCTCCTGCCCTGTGTCCCTACAGACACTAACAGCACATCTGGAGACCCGGTGGAGAAGAAGGACGAAACACCTTTTGGGGTGAGATAGGAAGTAGAAGCTTGTGCAGACTTTGGGACCGGGAGGCTGGGTAGAGGCTCATCTGCATGTCATTTCTGGTCAGAGCAGGGAGATCACTACCATCTGGCCTGAGCTCTGACGGCCACCCGCACAGCCACTGCAGGGGTCCCCAGGGG
>NTRK1
GAAAAAATGGCTTACTACAGGAGGCTCTGAGAGTACAGGAGGAGCCCCTGGATCTAACTACCCCTGTCCCCCACCAGGTCTCGGTGGCTGTGGGCCTGGCCGTCTTTGCCTGCCTCTTCCTTTCTACGCTGCTCCTTGTGCTCAACAAATGTGGACGGAGAAACAAGTTTGGGATCAACCGTGAGTCGGGGCTGCAGAGGGCTGTCTGTCTGTCTGTTCTCCTGGCTTTGTTTCCTACTGGCTCTTCCTGACTCTGTCTCTGGGGGGCTGTGCACATGGGAGTTCCAGGGCGTGTGAGTGTGTTTGGGGT
>NTRK1
GTTACAAGGTGGGGGTGACCAGGCATCCTGCAGGCAAGGGTGGGCAGGGCCAAGGTGTGGGCAAACCCCTCCATGCGGCTGTGTCTCCTCTCTAGGCCCGGCTGTGCTGGCTCCAGAGGATGGGCTGGCCATGTCCCTGCATTTCATGACATTGGGTGGCAGCTCCCTGTCCCCCACCGAGGGCAAAGGCTCTGGGCTCCAAGGCCACATCATCGAGAACCCACAATACTTCAGTGATGCCTGTGAGGGGCTATGCTGGGTCAAGGGCAGGGACGAGTGTGTGTGTGTGTGTGTGTGTGTGTGTG
>NTRK1
GCCCCCATGCAGTCCCTCGTCTGGGCAGCCTTGTGCAGCACACAGCCCTGCCAAGACAGTCCCCGCTACAACCCCAGCCCTCCCAAGACTGGGGCTACCGTCTGACCCTGCAAGCCCCCTCAGGTGTTCACCACATCAAGCGCCGGGACATCGTGCTCAAGTGGGAGCTGGGGGAGGGCGCCTTTGGGAAGGTCTTCCTTGCTGAGTGCCACAACCTCCTGCCTGAGCAGGACAAGATGCTGGTGGCTGTCAAGGTGAGACCCTGCCCCGGGGGGTACTGCTGGCCTGGGTCCCACCCCCAGGAGCTCCATCACATCAGGACAGAGTGGGGGGAGATGCAGAGGGCTGACATGGCTGGATACCGGGGTGGGCGGGCTGC
>NTRK1
ACCGGGGTGGGCGGGCTGCCCTGGGTGAACAGCAGTGAGGGCTCGGCCCCCAACTCAGTCCTGTCCCTGCCGCTTCCATCCAGGCACTGAAGGAGGCGTCCGAGAGTGCTCGGCAGGACTTCCAGCGTGAGGCTGAGCTGCTCACCATGCTGCAGCACCAGCACATCGTGCGCTTCTTCGGCGTCTGCACCGAGGGCCGCCCCCTGCTCATGGTCTTTGAGTATATGCGGCACGGGGACCTCAACCGCTTCCTCCGGTACCAGCACCTGGCCTCAGCGCTGGCCCCGGCCCCTGGCTCTGGGCCCCGTCTTCCCTTCCCTATAGACATCCCTGCTTGTCTTTCAAACCAAGGGGAGACACCAAGAAAGATCAGGAAGGCACATTCCCGTCCCCAGGGAGCTCTGAGATGGTAGAGGAGGCAGATGTGTGAACATAGGGGTGACTCTTGCAAAGGACAAGTGTC
>NTRK1
GGCTCCTGGGAGTTCTATCCTCCCAGCCTATCCCCTCTCCTTTTCTTGTTCACAGATCCCATGGACCTGATGCCAAGCTGCTGGCTGGTGGGGAGGATGTGGCTCCAGGCCCCCTGGGTCTGGGGCAGCTGCTGGCCGTGGCTAGCCAGGTCGCTGCGGGGATGGTGTACCTGGCGGGTCTGCATTTTGTGCACCGGGACCTGGCCACACGCAACTGTCTAGTGGGCCAGGGACTGGTGGTCAAGATTGGTGATTTTGGCATGAGCAGGGATATCTACAGCACCGACTATTACCGTGTAAGGGTCCTTTGTCCCCAACGCCTTCCCCTGCATCCAAACTGTAGACACCCTGGATCCCAAGACCACTGAGAGCCTGCCCTTGCTAGGATGGCTGCATGGGTCTGAGATTCACT
>NTRK1
CTGACCTCGTGATTGCCCACCTCGGCCTCCCAAAGTGCTGGGATTACAGGCGTGAACCACCGAGCTTGTGTATTTATTTTTAATGATGGGGCTGGGGTAGGCTGTGCCTTGACGGGCTGTCCCAGGCGCCCCTGGAATTGATGCAGTGTCCGCCCGTGGCAGGTGGGAGGCCGCACCATGCTGCCCATTCGCTGGATGCCGCCCGAGAGCATCCTGTACCGTAAGTTCACCACCGAGAGCGACGTGTGGAGCTTCGGCGTGGTGCTCTGGGAGATCTTCACCTACGGCAAGCAGCCCTGGTACCAGCTCTCCAACACGGAGGTCAGCCCCGGCCCATGGTCACCCCTTGCTGGCCTCCCCGTCCCATGCCCCTT
>NTRK1
TAGTGTGAGCTGCCTTGGGAGCCTCAGTGAGGGCACTGGGACTGGCCTCACTCTCTTGCCCCCAGCCTAGTGGGCTTTCTCCTCTGTCTCTCCGGTGGCCCCAGGCAATCGACTGCATCACGCAGGGACGTGAGTTGGAGCGGCCACGTGCCTGCCCACCAGAGGTCTACGCCATCATGCGGGGCTGCTGGCAGCGGGAGCCCCAGCAACGCCACAGCATCAAGGATGTGCACGCCCGGCTGCAAGCCCTGGCCCAGGCACCTCCTGTCTACCTGGATGTCCTGGGCTAGGGGGCCGGCCCAGGGGCTGGGAGTGGTTAGCCGGAATAC
>FCRL4
AGTAGACGAATGAGTATTCCTGGGAGTGAATGCATATGCATGAGAAGAATTAGAAAGCTGGAATGAGTTGATCATTCCAGGGGCCGCAAGGACTGCACTGGGCCTGGGACTTTGGACAAGGGAGAAATCACATGAGTAGGACGTTCTCGTAACTTTTCATTCTCTTAACTTTCTTCATCCTTAGAGCTGATCTTTCCAGCTGAGTTATCTGGGTGTTGTG
>FCRL4
AATCACATGAGTAGGACGTTCTCGTAACTTTTCATTCTCTTAACTTTCTTCATCCTTAGAGCTGATCTTTCCAGCTGAGTTATCTGGGTGTTGTGTCTTTACCTCAGAGTAGACAACTGAGACATCCTGAAATGGAAGAAAGAAGTGGAAACCGAGAGGGAGTGTGAGGCTGCAGGTAATGGTGGAGATAAAACTGTGGGGAAATGAAACTCACCTTATCCTCTAGAAGTGTCCTGGAGGTATTAGCTGTGGACAGAAAGAGAATCACTGGACTATGGGCATAATGATGCACTTAG
>FCRL4
CCTAGCACATAGGAGGTGCTCAGTAAATATTTGTTGAATGAATGAATATAGTTTGCAGCCAGAATCTCTTCCCAAAGACGTACCTTCCTCTTCTTCTCCCAGCTGAGTAGTCTGGATCTCAGAGTATACCAAATCTCCCTTTTTGGGGTGTACTGGAAAGAAAAGACATTTTCAAGGCTGTTCCTGTTAGTATTAAAGTGCTACAGATGCCTCTTCCTAAGCATCATCTCCACTCTTCTTGGACACATAATGGAACAATTATCTGGGAATATCTGGATTTGGGACACTTTAGGGAGTCCAGGGGCATTTCCCAGGGCTGAAAGCGCATTATCTTTCCATGGCTGAGGCCAGGAACAGCTTCCTAGAAGGGAATCCTCACCATCAACATACAACGACTGAAGCTCCACCTGGGCAGGGCAGATGGAATGGGAGGACTCTCCTGGGCCTGGAGCGGGAGGGAGCCTGTGAGACACAGAAACACATAATAATCCCTGGAACACTGTAACATGCGGGAGAGTGAGATACCCAGGGAGAGCGGCAGAGGAGAAAGAGGATTTGGAGAAAGTCAGCAGCCAGTAGGGAACTGGAAAGCCTGAATGGTTTAATCAGAGTTTCAATAGGTCTATATAGAGTGAG
>FCRL4
TCTAGGAAGCTTCATTTTTGACAAATTCATGGAGTGTGAAAATGGAAGTATCTAGCCACAGGGCCAAAGAGGTATAACTTGACCTAATTTCATAACCCCACAGTTTTGCATATTGTGTACTCGGGAAACTAAAAAGGAATGGCAGAAACTGAGGTCTCACCTGGTTTCGTCTCCCAAGAAACCAACTCCTGCAAAATAAAGCAAAGACGCATTTTTGTCAGCAGAGGGAGCTCTTTCTCAATGACTTCATGTAACAGGAGCTATCTAAGAGAGGTAATCAAGACAGTCAATTCAAACACCTGCCCAGTCCTGGGTTTTCATGAAAA
>FCRL4
AGGCTGTCTGCATGCTGAGTTCAGGGGAAGGAACAGGGCAGGAACTGTGGCAAAGAAAAGAGCACAAACCTGACTTCCTCCGACGCCAGCAGTGAAACAGCAGGGCCACAGCCAGGAGAAGAGCACTGAGCAGCCCTCCAGTGGCTCCCGCGGCGACAAGGCCATCTCTGTTGCCTGGGGTCTCTAAGGGGAAAGGACCTGTGTGAATCTCAGTGGAGAGGTTCAGGGTTTGGGATTGCCTTTTCCTCAGCTTGGTTGGGTAACGAGCCCTGGAAGAGAGAAAAATCTAAAGGACTAGGTCTCATAAAGACATCTTGGGCCAGGTTTTGGCCAGAAAAGCTCACATTGGGTGGGCCAGGGCCTGAGTGCAAGAGGAAACAGCAGCTCCCTCTACCTTC
>FCRL4
AGGACCTTACTCTGACCTGAGTGAGTTATTACTATTCTAATGGAAGAAATTGTTTATCACAGTGGAGCATGGCAAAATGGAAACAGAAACAGCAGAGTCACAGGGTAATGTTAGCTATCCCCACCCTTAATTTGAGGAAGTTTGCTGAGAATAAATAAGGTCAATAGAGATTAAAACTCACCTCTCACAGTGACATTCAGCACCATGCTCTGGACAGGGCCGTAGCTGTTGTCTGCTGTACAGTAGTATCCCCCTGCATGGCTCTGTCTGATGGCAGGGAGCTCCAGCTCTGCTCTCAGGGAACGCTGAGTTTTCCTCCCCAGACTCTCCTGCATGTCCTCTCGGTGCCAGGAGAATGTGGTATCCCCTGTGCCTTCAGCCACGGAGCAGACAAGGACCAGCATCTCCCCTTCAACAGCCTGGCCCCCTGAGGGCTGGGTCTCCAGGAGCACCCCAGACACAGGGATCCCTATGTGAAAATGAGACCACAGGTGGGGGTCGGGTGTGAAGGAGGGCAGGGCTAGGTAGCTGGGGTGTTGGGCAGGGTTACTTTTTATGTGACTTCAAGATATACTCTTCAGCAGGCACTAGCATTGTGGCCAA
>FCRL4
CTGCTACATAGTCCCCATGCCTACAGAGCCCAAGGGGCAGAGAGAGGCAGGGAAGATGCCTGGCTCTCCAACACTCACGCTGCACATGGATCTGTAGCGAGGGACTGTGCTTGTGGATGTTACCCCTCACTGTTTCAGCACCACACCAATAGGATCCTGAGTTTTCTCTCCAGACGGTTGGGAGCTGGAGTTCCGGGTACGTGCTCCAGTCTGACAGGATGACCTCGCCATCTCTGAAGAAGTTGAAGTGAAGTGGGGTGTCTGACCGCTCTGGAGGAAGCTGTGTTTCACAGCTCAGGTTTACAGAATTCCCCTCTGTAGGCTGAGAGTCTGTAGCTTTCAGCTCTGGATGTGGAAATAGTTCTAGAGAGAAGAGGTAAGTCAAGTTCTGAGCACGAGAGTATTTAGGACTCTGTGAGAGACAGGTTTGGATGCTCA
>FCRL4
TATCAAGCCCTCTATCACAGTTTTCTTCTACAGGATTATTCAGGTCCAATCACCCCACTTTCTCTGCCTCTTAGAGGATTTGTGCCTCTCATCTATCCAGAGTTTCAATAGTAACCCGTAAATTCTTTCCTTACATGCTCAGTTTCCTATCCCTGTCATTACTAAGCAAATCTATATGAACTGAAAGATTCACCTTGAATTTTAATTATTTTGAAATTTG
>FCRL4
TTTCCTTACATGCTCAGTTTCCTATCCCTGTCATTACTAAGCAAATCTATATGAACTGAAAGATTCACCTTGAATTTTAATTATTTTGAAATTTGATCTAAATACATCATTCTCGTCTCCATATCCAATGCATCGATAATTGCCATTGTTATTTGAACTTGCTTGTGGGATAAGAAGATCCCAGCTTTTATTAGAAATGGAAAGAATGTTTCCATTCCAAGTATATTTCACAGCAGTCAATTTCTCTTTCCTTCTTCTGTGGCATCTCAGAACCAATGTGTCACCTTCAAACACAGAATATGGTGCCTGCAGGATTAAGGAGTCTGGAAAAGACACAGAGAGGAGATCGTCATTCAAAGCATTCCTGCTATCTCCTTCTTCTCTTGAATTACAAAGGCTTTATTGTTTTCTTCTTTCTTCCACAGGATGTA
>FCRL4
CGAGGGTTAGAGAGGAATGAAAGACCCCAGTTCGTGGAATCTCCAGGGAGCTAAGATAAACTGATACCATTTATAAAGTTTCAACTAATTCACCTTCTTTCTCACCTGAAGAAAAGAGCAAGCGCACAGGGTTACTTCGTGGGGAGCCCCGGGCCTGGCATCTGTACAGTCCAGATTCCCGAACCTCGAGGGTGTTTCCTGGGGTCAGGGTCAACTTTTCTCCCCAGTAGTGCCGATGATACCATGTTGTTTTCTCTGTTGCATAGAACTGAAATCCATTGCAAGTCAGAGTCACTCTCTCTCCTTTGAAGAATGTGGTCCATGGAGGATGGACGGAAATCACAGGTTTGTGTGCAGCTGCTGAGGAGGAAAGAGTAATAGGTCTGAGGTGGAG
>FCRL4
TGGACAACAGGGACTCTTGTAAGTATTTGAGATAAAATATAGTTATTAGGGTATCTAGAGACATAAAGGAGCAAAGAAAATAAGGACTTACCAGATTGTCCACAGACTGGAGCTGAAAGAGAGTAAAGAGCCAGCCATCAGCGTAGGCGAAGAGTCCCGAACTATTCACCCTGAGAGCCCATACACTCATATGCTACTTCCAACCAAGAGGAAGAGAAACACGTTCCATTCCATCCATCCCAGGGAAGCGGGGAAACACAGTGGCCAGACGCTCAGGCTGTGGAC
>FCRL4
TACATCTTTGGAAATCAATTATTATCATTTTCCCCTTCTACCAGTAAATCATTATCTTTCCTTTTTGTTCATTTTCTGCTGTTCTAAAATGGGAGTAAAAATCCATGATTGCAGCAGCAGAAAAGAGGGCTTTTGCTCATGGTGAGGCTCAGCTTTGCAGCAAGCAAAGGTCTCCTCCCCATCACTTACCAAAGGCCAGCAAGGACGCCCACAGCAGCATGGAAGCCTGCTCCAGGATTGGAGAAGGAGTTCTGAGGAGACAAGCCAGGTCAGCCCAGATTGCCAAAGCAGCACTTGCCTACACC
>SDHC
CAACCCCGACCCCCAGCCGGCGCGCCTCCGCCCTCGGGTGGCGGGGCCGCCTGGCGTCACTTCCGTCCAGACCGGAACCCAAGATGGCTGCGCTGTTGCTGAGGTGACTTCAGTGGGACTGGGAGTTGGTGCCTGCGGCCCTCCGGAGATCTGAACTGGCCCCTCACGTTTTGCTGATAACTGTTTATCCTGTGCCTGGGCAGGGAAAGGACCCATGGGTGTGGAGGCCAAGCGCTCGGGGATCCTAGAGACCCCTTTTCCCGTCCC
>SDHC
TTTCTTATTATTTTCAAGTTACTTGGAGTTGTAGCTTTTCAACTAGAAAATGGTATCAAGGACACTGATACTGTCATTGTTTTTATATCTTACTTTTAATCTATCCCTTCACCCCTAAAAATAGAGAAGTTGATATACTAAAGTTGATCTCTAAATGTGTATTGATTTTTGATTCTCTTATCTTGCAGACACGTTGGTCGTCATTGCCTCCGAGCCCACTTTAGCCCTCAGCTCTGTATCAGAAAGTAAGTTTCTAAGTCTGGAGATTATTTATTTATTTTTTTTTTTGAGACGGAGTCTCGCTCTGTCACC
>SDHC
AACCAAGTTTACTTTTAGTTATTTTCAAACGGTCTGGTTTTATTTTAGTGCTGTTCCTTTGGGAACCACGGCCAAAGAAGAGATGGAGCGGTTCTGGAATAAGAATATAGGTTCAAACCGTCCTCTGTCTCCCCACATTACTATCTACAGGTAAGGAAGGATTCTGGAGCCAGAGAATCTAGAGGTAGTGGGTGAAAGTTCTGAAGGTTGATCTTTAGCCTACTTGATACTTCCCTCACTTTTACTCAACCAAAATACTGCTATGTAGATGAGGTGAACCCTTCAG
>SDHC
AACTCCTGAACTCAACGGCCCCCGCCTTGGCCTCCCAAAGTACTAGGATTACAGGTGTGAGCCACCATGCCAGCTCCAACTTTAATGAGTGTCTTTGACCCATGTTTCTCCTTGCGAAAGGAGTTTTGAGTTATAATCATTTTTTTTTTTCTCAGCCCTATCAGTGATGCAGTCTGGTAAAGGTAGGGATCCTTCTCCATAAATCAGTTTTCTTTATTCTT
>SDHC
GCCAGCCTGGGCAACAGAGCGAGACTCTGTCTCAAAAAAAAAAAAAGAAAAAAAAGTGCCTATTTCAGAATTAGTTTATATTTTTGCCAAGATAGACTCTCTACTATGGTGTCATCTTTTCCTTTTTAAAATTGTCTTTGTGTGTTTCTTTACAGTTGGTCTCTTCCCATGGCGATGTCCATCTGCCACCGTGGCACTGGTATTGCTTTGAGTGCAGGTA
>SDHC
TTAAAATTGTCTTTGTGTGTTTCTTTACAGTTGGTCTCTTCCCATGGCGATGTCCATCTGCCACCGTGGCACTGGTATTGCTTTGAGTGCAGGTATGTATATGTGTTTTTACACACACATATGTGCTTCTTTGAAAAACTTGGCTGTTTCATTGGCCCTAGTCTCCGCCTCCTTTGAAACTCAGCACTTGATTTAGAGGGAACAGTAAGTCTCTTAAGTTTATTGTTCATTCATCCCT
>SDHC
CAGCCTGGGTGACAGAATGAGACTCTGTCTCAAGAAAAAAAGAAAACAAAAATCTTCTCCATTTCAAAATGGTTTAGAATTGTATGAGGTGCCAGGGGTCCCAGTTTTATGTATCATATTAGTTGTAACTTATGAGCAGCTGTGACAAGCTACTTGGTTTTCTCCTCAGGGGTCTCTCTTTTTGGCATGTCGGCCCTGTTACTCCCTGGGAACTTTGAGTCTTATTTGGA
>SDHC
CCCTGGGAACTTTGAGTCTTATTTGGAACTTGTGAAGTCCCTGTGTCTGGGGCCAGCACTGATCCACACAGCTAAGTTTGCACTTGTCTTCCCTCTCATGTATCATACCTGGAATGGGATCCGACACTTGGTAAGTTAATTCGGGATTTGCACATTTTCTCTGTGAAGGGAGTGGGGAGACTGGGAGGATTCTTTCCTTCATTACTGGGTTTAGTGCTGTTCTTTTTTTT
>SDHC
TTTTTTGCTTTGTCCACAGATGTGGGACCTAGGAAAAGGCCTGAAGATTCCCCAGCTATACCAGTCTGGAGTGGTTGTCCTGGTTCTTACTGTGTTGTCCTCTATGGGGCTGGCAGCCATGTGAAGAAAGGAGGCTCCCAGCATCATCTTCCTACACATTATTACATTCACCCATCTTTCTGTTTGTCATTCTTATCTCCAGCCTGGGAAAAGTTCTCCTTATTTGTTTAG
>FCGR2B
GAGCCTGTGATAAAACAGAACATTTCTTTTTCACTTCCCCTTTCAGACTCCAGAATTTGTTTGCCCTCTAGGGTAGAATCCGCCAAGCTTTGAGAGAAGGCTGTGACTGCTGTGCTCTGGGCGCCAGCTCGCTCCAGGGAGTGATGGGAATCCTGTCATTCTTACCTGTCCTTGCCACTGAGAGTGACTGGGCTGACTGCAAGTCCCCCCAGCCTTGGGGTCATATGCTTCTGTGGACAGCTGTGCTATTCCTGGGTGAGTCAGGGCCCCCAGGAGGGAGAGAGGAACGGGAACCTCAGTT
>FCGR2B
GGGTGGCATGGGAAGACCGTCAGGACACCCAGGGGAGGGAAGGCAGGCTGGTGAAGATGAAACCCTGATGACTCTGCTGGCTTTGGAAAGTCATCCAATGTGGCAGAGTTCAGGGTTTTTTCAGTGTCTTTCACCCAATCTTACTGAACACCCAGACTCTTGATGTTCTGTTGCTTTCCACATCAGAACCCGCTCTGAGAAAAGTCTAGTAACCTATACTTGAATGATAAATGAATGGCCAGAGTGTTTGCCTTCTTTGAAATTTAT
>FCGR2B
TATGGCCACGAGGGCTGTGCTGTAGGTGAAGGGCGCTCTGGGCCTGGGCAGTCTCTGGGCCAAAGTGGGCAGGTGTCAGTTCAGACACTCCACTGTGGGCTGATCTTTGCTTTCTGTCTTACAGCTCCTGTTGCTGGGACACCTGGTAAGTACTCCACCCACAGCCTTTCCTTCCCTCGGGTCCCCTTTTCCTCTCCTCCCAGTGCCCTGTCTGGAGGTGCTCTAAATGCACCAGCAACTGAGCCCAGTACCAAGTCAGGGCCAGGAAAGGGTAATTGC
>FCGR2B
ACAGGTGCTTTTTTGTCTGAGATTCAGGGCCTCTCAAGCTCCTGGGCTTCCTCTTCTTCATGCTACCTCCTCTCTCTGCCCCTCAGCAGCTCCCCCAAAGGCTGTGCTGAAACTCGAGCCCCAGTGGATCAACGTGCTCCAGGAGGACTCTGTGACTCTGACATGCCGGGGGACTCACAGCCCTGAGAGCGACTCCATTCAGTGGTTCCACAATGGGAATCTCATTCCCACCCACACGCAGCCCAGCTACAGGTTCAAGGCCAACAACAATGACAGCGGGGAGTACACGTGCCAGACTGGCCAGAC
>FCGR2B
GTCCAGGACTGTCTGATTTCAGACCTAAGCTGTTCCCTCTGCACATCGTGTCCCACCAGTAAGGAAGATCTGGGTCTCAGAGCTGAGCCAAGACCTCCCGGGTCCTCTGCGGTTTTTTGTGTCTTTCAGAGTGGCTGGTGCTCCAGACCCCTCACCTGGAGTTCCAGGAGGGAGAAACCATCGTGCTGAGGTGCCACAGCTGGAAGGACAAGCCTCTGGTCAAGGTCACATTCTTCCAGAATGGAAAATCCAAGAAATTTTCCCGTTCGGATCCCAACTTCTCCATCCCACAAGCAAACCACAGTCACAGTGGTGATTACCACTGCACAGGAAACATAGGCTACACGCTGTACTCATCCAAGCCTGTGACCATCACTGTCCAAGGTATGCGGAG
>FCGR2B
GTCTGAGAAAGGCCACAGCGCAAAATTGGGCACTGGAGCAAAGAGGAGTGGTGTGGAGGCCTGGCTAAGTATTGACCAATGAGCAGGAGTAGGGGCCAGAGCTTGGAGCCCTCAGGTGATAGGTGACCAGGCTGTTGTTCCACTTTGAAATGCAGGCCCCAGACTAAGGACGGCAGCGAAGCAGAGCTCCCTCGTTGGTGCAGAGGTTCCCTAAGCTCCTGGGCATTCCTAAGAACTGAGGTTTGCCTTTATTCTTCTCATGGCTCATGTTACAGCCATTCACTCCAGAAAGCCTGGCAC
>FCGR2B
ATGTAGTGAGTGCTGCAGAAGTGAGTGACTCAGACACAGAAGAGCTTCGGGTGACAAGCACTAGGACATAGCATTGGATGGGGGGGAGGTGGGACAAGGAGAGTACTGCCTGTCCTGATGTCTGTCTTCCCTAGCTCCCAGCTCTTCACCGATGGGGATCATTGTGGCTGTGGTCACTGGGATTGCTGTAGCGGCCATTGTTGCTGCTGTAGTGGCCTTGATCTACTGCAGGAAAAAGCGGATTTCAGGTTTGTAGCTCCTCCCGGTCCCTTTGGTTATCAGTTTCCACTTGGCCCAGGCCCTAACCCCAGA
>FCGR2B
CCTTGGTCCTGAGGACTCAGGCCCCACCGCCTAATCCTACTAACCTCCTGTGTGCCCCTCCCAGCTCTCCCAGGATACCCTGAGTGCAGGGAAATGGGAGAGACCCTCCCTGAGAAACCAGGTGAGTACAGGTTGTCTCAGGGATTCAGTGATGGCTCACCAGGGCTGCCGGCTGGACTGGAGCCAGGGAGAAGGGGCTTGTGCAAGTTCAGCTGGGAGCCAGGGAGGGAGCAGCAGTGGGAGGATGGCTGGGGCTCAAATCGCTTGGTCAGCTCTTAGTCTAACTCCTGGGCCTAAAGACGACCTCTCTGGAGATGAGA
>FCGR2B
TAGAGGCCCAAGACAGGGTCAGCAGTGCTTGCTTTGGCTCTAGTTTGGGCGTTGGTTTTGCAGCCTCAGCATCAGCACAGGCAGGCCCTCTTCTCCAGCAGTGCTCTGGCTGATATTTCTTCTTTTTCCCACAGCCAATCCCACTAATCCTGATGAGGCTGACAAAGTTGGGGTGAGTGATCCCAGCCATCTCCCCCTCCCTTCTCCCCTGTTGCCTTTTCTGTTGCCTTCTTTCCTAGGCCCTCTCTGTGGATCCTTACTGCTGGTTTCTGCCTTCTCTAGGCTGAGAACACAATCACCTATTCACTTCTCATGCACCCGGATGCTCTGGAAGAGCCTGATGACCAGAACCGTATTTAGTCTCCATTGTCTTGCATTGGGATTTGAGAAGAAAATCAGAGAGGGAAGATCTGGTATTTCCTGGCCTAAATTCCCCTTGGGGAGGACAGGGAG
>DDR2
CACTGCAGGAACACAAAATTAATTGTGAGAATTGTACTCATTCATGTTGGCAGTATCTGCCTCACTCATTTCCTCTCCTTCTCTTTCTGTTTTCTTGCATTATTGGTTGGTGGCAGACTCCAGTTCCAACACCATCTTCTGAGATGATCCTGATTCCCAGAATGCTCTTGGTGCTGTTCCTGCTGCTGCCTATCTTGAGTTCTGCAAAAGCTCAGGTTAATCCAGGTAACATGGCTATTACTCAGCTATATGCTAGAAGACCAGCAGAATGTTTAAACCCATCAATGTTCAATGGTGGGTCTAAAAGCTGCCAAGAGGGACTACAAAGCTCTTTC
>DDR2
GGGGCCATAGAGGAATTTAGGAAGATGTAAATTCTCTTATTCCTTGTTCAATATTCAGTGATATTCTTCCTAGGGGGCTTGGAAATAAAAATAAAACCATGTCCTCTCTTTTCTCTTTGGTTTCTCTTGGTCTAGCTATATGCCGCTATCCTCTGGGCATGTCAGGAGGCCAGATTCCAGATGAGGACATCACAGCTTCCAGTCAGTGGTCAGAGTCCACAGCTGCCAAATATGGAAGGTGAGGATGGTTACATCAAGAAAGCCCATGTTCTGGGGTTGGGCAGATTTCCTGGGCACAGATTCCTGACCCTAGGGGCTGGGGAAGGTGGTGTTATTGGCAGG
>DDR2
GGAAAGGGATCTGACCACAAATGGGTACTGTGGTGGCAGTGAAAACTGTGGCAAGAACCCAAAATGTTTATAAGGACAGCCTGCTCTCTCCCCTCAGTACAGGGCAGCTGCTTGCCTGTGAACCAGTAAACAGCTCTGTGGTTTCATGGTTGCTCCCTCTCTCCCCAACCCTCACCTCTCAAGGCTGGACTCAGAAGAAGGGGATGGAGCCTGGTGCCCT
>DDR2
GTAAACAGCTCTGTGGTTTCATGGTTGCTCCCTCTCTCCCCAACCCTCACCTCTCAAGGCTGGACTCAGAAGAAGGGGATGGAGCCTGGTGCCCTGAGATTCCAGTGGAACCTGATGACCTGAAGGAGTTTCTGCAGATTGACTTGCACACCCTCCATTTTATCACTCTGGTGGGGACCCAGGGGCGCCATGCAGGAGGTCATGGCATCGAGTTTGCCCCCATGTACAAGATCAATTACAGTCGGGATGGCACTCGCTGGATCTCTTGGCGGAACCGTCATGGGAAACAGGTAGGAAGAAGAGACATCCAGATCCTGGATGTCCAAGACCATATTTTGACTTAGGCTAGGAGAAGAAGGGTACAGGTTTTCTGTGTGGATATGTGTGTCCACAG
>DDR2
TAAGAAGAGAGAGTCCATCAAAAACGTGGTGGGGTGAAGAAAAGTGAGCATGATTTAATACCACCTCTTCACTCATTCTCTTCTCTCTCCTCAGGTGCTGGATGGAAATAGTAACCCCTATGACATTTTCCTAAAGGACTTGGAGCCGCCCATTGTAGCCAGATTTGTCCGGTTCATTCCAGTCACCGACCACTCCATGAATGTGTGTATGAGAGTGGAGCTTTACGGCTGTGTCTGGCTAGGTAGGTCACTAGCCCAGGAAGCCTATAGACTTTATTAAAAACTCCAACTTCTGGGAAATGAAGGCAATCAAATCAGAAAGGGATGGGATCAGTTACTCCTGGAATGGTGATGCCCTCTTGGGAAGAATAGAGACAGAAGCATTGCTCATTAACC
>DDR2
GCTTATACCCTTGAAACTCACATAGTTCCCTGAGGTAATGGGCCTGAGCAGTAGGCACTCACTTGGCTGTGTTTCCTTTGCAGATGGCTTGGTGTCTTACAATGCTCCAGCTGGGCAGCAGTTTGTACTCCCTGGAGGTTCCATCATTTATCTGAATGATTCTGTCTATGATGGAGCTGTTGGATACAGGTAAATCCTGGGAAACTTTATTAGAATGGGAAATTGGCCACTAAGAAAGAATAATATTTTATCATGTCTTGGGATCAATAATC
>DDR2
ATAAACGAGTCAATACTATAATGCAAATCTGATTATTTACAATCCTTCAATTCCAAGATAATAAGCTCATACAAAATCTGGAGTGAAGATGCCGGGTAAAAGCTCTTCCACGAATGTGTGGTTAACTCAGATTTCTCTCTCCTTTTCCTCCTCTTCTCCTGGCCTGAGCAGCATGACAGAAGGGCTAGGCCAATTGACCGATGGTGTGTCTGGCCTGGACGATTTCACCCAGACCCATGAATACCACGTGTGGCCCGGCTATGACTATGTGGGCTGGCGGAACGAGAGTGCCACCAATGGCTACATTGAGATCATGTTTGAATTTGACCGCATCAGGAATTTCACTACCATGAAGGTCAGTGGGGTCGGGTGTGGTGGAACTTCTTTAAGGAGGCACAAATCATAGTGTGGTAGAGAAAAGGCATGCTAGAAAAAAGTCTAGGCTGATGCCAGTTCAATGACATATTCTGTTACTAACTAGCTAAATGCATTTCACAAGTCACTTCATCTCTAAGGGCGTGATTC
>DDR2
TTCAGAATAGCTCGAATCAGGGTAGACGGCAACTACTGAGTTGGCTGGCACTGTGTCTCCATGCACCTTAGCAGGGCCAACCTATCACTCACATGCCTCTTTCTCTACCAGGTCCACTGCAACAACATGTTTGCTAAAGGTGTGAAGATCTTTAAGGAGGTACAGTGCTACTTCCGCTCTGAAGCCAGTGAGTGGGAACCTAATGCCATTTCCTTCCCCCTTGTCCTGGATGACGTCAACCCCAGTGCTCGGTTTGTCACGGTGCCTCTCCACCACCGAATGGCCAGTGCCATCAAGTGTCAATACCATTTTGCAGATACCTGGATGATGTTCAGTGAGATCACCTTCCAATCAGGTAGGGAGCTCAGGTCCTCTTTGGGAAGTGGGAGCAAGGTGATGAAGGAGGAATGCACATGCCCAGAACTTCTCATTAGCAGGTCTCTGAGAGGAGTGGGATTGT
>DDR2
TTTATGATTTTATCTTTTTAAAAGACTGATGACAACTCACTAAATTGATCTTGTAATGTGCTAGGTCACAATATGCCTTCAGAGAAAACACTAGCTGTCTGTCTTCTCCCTGGCTCTGACTCACCCTTGTTTTATAACAGATGCTGCAATGTACAACAACTCTGAAGCCCTGCCCACCTCTCCTATGGCACCCACAACCTATGGTATATGTGATTCCTAATTACACAAATTAATTTGAAGGGACTTACTGGGGGATGAAGAAGGGTGGAGAGTTGCAAAGCCCTGGCTGTGTGGGAGGCTTTACACCAGTTGGCT
>DDR2
TTAAGGTGGCATCTTCCATAATTATCCTCAAGGAACAGGGTCTACCTCCATGTTTCCAGTTCAGTCCCTCATACTTTTACTTGACCTGTGAGATGATTGTATTCTCTGCCTTCTCTCCCTGGTCACAGATCCAATGCTTAAAGTTGATGACAGCAACACTCGGATCCTGATTGGCTGCTTGGTGGCCATCATCTTTATCCTCCTGGCCATCATTGTCATCATCCTCTGGAGGCAGTTCTGGCAGAAAATGCTGGAGAAGGTGAGGAGGTGCAGAATGGTCATGATATAAGAAACTGCTCCTTTCTTTCTTAAGCCACTGTTGTCCCAGGAGTAAAAGGCAAATTGCAAACATTTATTAATGGTTGGAATTAACTGAGGCTACCAAGAAACATAGGAATGAAGCC
>DDR2
ATTATTCTAAGTTCCTACAACACAGGCATTTGTGGAACCAGACTGCATTCCTAGCACGTGCAGTGTTGCTGGGGTTAAACAGTAGTAAAGAGTTATTTCATTTGAGTGGGAGAGCTGAGTTTAAGAAGAGGAGGCATTGACCATCTCTTTTGTGCCAACATGCCTTTCTCCTTGCTCTTCTCTTCCAGGCTTCTCGGAGGATGCTGGATGATGAAATGACAGTCAGCCTTTCCCTGCCAAGTGATTCTAGCATGTTCAACAATAACCGCTCCTCATCACCTAGTGAACAAGGGTCCAACTCGACTTACGATCGCATCTTTCCCCTTCGCCCTGACTACCAGGAGCCATCCAGGCTGATACGAAAACTCCCAGAATTTGCTCCAGGGGAGGAGGAGTCAGGTGAGGATGATGTGGTGGGCAGGGTGTCAAGGGAGAAACCTCAGCAAGCATCAGGTAGGTATGACACGCCTGCTCCCAGTTCATTGCATCTATTTTTAGTCTCTGCTAACCTCCTGAGAAGTCCACATTCTCTTTCTAGATTTGGTCTGCCGCTGCTCCTGGCCTAATTTGAGCAACTCTCCTTTGCTACTGAATATAAGATGTGTGGAGGGACCCACATACCAGAAAAGAAAGAAAAAAATAAT
>DDR2
TCGTTGCCCTTGTCTTCCCAGGCTGCAGCGGTGTTGTGAAGCCAGTCCAGCCCAGTGGCCCTGAGGGGGTGCCCCACTATGCAGAGGCTGACATAGTGAACCTCCAAGGAGTGACAGGAGGCAACACATACTCAGTGCCTGCCGTCACCATGGACCTGCTCTCAGGAAAAGATGTGGCTGTGGAGGAGTTCCCCAGGAAACTCCTAACTTTCAAAGAGAAGCTGGGAGAAGGACAGTTTGGGGAGGTGAGTTGATTCTTTGATTCCCTTATAGCTCGAAGAAGGTGGTTGGATAAAAATGATCAGTAGAACAAAGAGTCCCTTCCAGAGGTGGATTCACAACAGAATGTCTCTTCCATTTGTCTCTCCTTGCATTGTCCTCTGGATTT
>DDR2
AATGCCCAGCAAGAGTACTGAGACATCTTCAGGAGAAATGATGATGCTGAGACTAGATGACTTTTGTCTAGGTTCATCTCTGTGAAGTGGAGGGAATGGAAAAATTCAAAGACAAAGATTTTGCCCTAGATGTCAGTGCCAACCAGCCTGTCCTGGTGGCTGTGAAAATGCTCCGAGCAGATGCCAACAAGAATGCCAGGTCTGTGGTCTACATTTTGAATTTTCCTTTAGGTATTTCATCTTTAGGACCAGGAATACTCCTGGATACTTCTGAGCAATTTTTTCTTTTGAGATGGGAAGGTCAGTGAGCTGCCTCCCAT
>DDR2
CTCAAAAGTTATCCAAAGGGAAACAAGATTTGGCATAATGTCCAGGAATAGGCCTTGGTGTGCATTCTTCTCTCTCTTGATTCTGACTCTGGCAACTTCTGAGTTTATCTATGTCTGTATCCTCCCAAGGAATGATTTTCTTAAGGAGATAAAGATCATGTCTCGGCTCAAGGACCCAAACATCATCCATCTATTAGCTGTGTGTATCACTGATGACCCTCTCTGTATGATCACTGAATACATGGAGAATGGAGATCTCAATCAGTTTCTTTCCCGCCACGAGCCCCCTAATTCTTCCTCCAGCGATGTACGCACTGTCAGGTAAACAAGCCAGGTCTTCCTTCTCCTCCCTGTGGTCATGAGAGTAACCTGGGATCTGA
>DDR2
CTTTCACATCTTCCTGTTTCCATAGGCTACCTTCTGTCTTCTTGTCTATTTCCTCAGTTACACCAATCTGAAGTTTATGGCTACCCAAATTGCCTCTGGCATGAAGTACCTTTCCTCTCTTAATTTTGTTCACCGAGATCTGGCCACACGAAACTGTTTAGTGGGTAAGAACTACACAATCAAGATAGCTGACTTTGGAATGAGCAGGAACCTGTACAGTGGTGACTATTACCGGATCCAGGGCCGGGCAGTGCTCCCTATCCGCTGGATGTCTTGGGAGAGTATCTTGCTGGTAAGTTCTCAGCATTTTAAAGCCCTGTCTAACAACTGGCTTGTGGGCTCACATGCATGACACGTGGAGACAAACCTGAGACAGCAGGAGGCAAACTCAATAGACTGTAGTATTTTCTCTGATTTGAAATTATTTTCTTTGTGTACTAATTCTTATTATTTAATGCTTGCCTATTTCTGCTAAAAAATTAACACACATAAAAATTTA
>DDR2
TTCCTTGCCTGTGGTGGGGGAAGGGGTATAGCTGCAGATTATGAAATTTAACAGGGTGTTGTTGTGCACAGGTTATTCTGATTTCCCATTCTTTTCTTTACTTAAATAGGGCAAGTTCACTACAGCAAGTGATGTGTGGGCCTTTGGGGTTACTTTGTGGGAGACTTTCACCTTTTGTCAAGAACAGCCCTATTCCCAGCTGTCAGATGAACAGGTTATTGAGAATACTGGAGAGTTCTTCCGAGACCAAGGGAGGCAGGTAAGAACTGTTGGGGATGAATGGATGTGGACCTGTGTACCTTGAAGGATGGAGAATGG
>DDR2
TGATGCAAAGATACTTCCCTTTCCCCCGTCTTTGTAATATTCTCTCTCTCTCTCTCTTTTGTTTTCCTTTATTTTTGTTCCCAAAGACTTACCTCCCTCAACCAGCCATTTGTCCTGACTCTGTGTATAAGCTGATGCTCAGCTGCTGGAGAAGAGATACGAAGAACCGTCCCTCATTCCAAGAAATCCACCTTCTGCTCCTTCAACAAGGCGACGAGTGATGCTGTCAGTGCCTGGCCATGTTCCTACGGCTCAGGTCCTCCCTACAAGACCTAC
>PBX1
TTGGAGATGGACGAGCAGCCCAGGCTGATGCATTCCCATGCTGGGGTCGGGATGGCCGGACACCCCGGCCTGTCCCAGCACTTGCAGGATGGGGCCGGAGGGACCGAGGGGGAGGGCGGGAGGAAGCAGGACATTGGAGACATTTTACAGCAAATTATGACCATCACAGACCAGAGTTTGGATGAGGCGCAGGCCAGGTGAGATGGAGGCTTTTCTTTTCCTTTCTTGGGGTTTTTTGTTTTTCTTCCTCTTGCAGGGGGAAACAATGGGAACCGAATCACCACAGCGCTTTTTTTGAAAAATGTTATTTCTTTTCTCATTTTGACAAGCAACTACATGGCGGAGGAGTAAAATTTGAAGGAGCGTTGTTATCGAAAGTGTAATCGCCCATGCCGAGATGTGGCTGTGTACATATTTGTGTGTGTGTGTGTGAATATAGGGGTATTCATTTATATCCACACAAACACACAGGCATGCC
>PBX1
GAAGCATGCCACAGAGTTAGGGTTGGGTATATAATTTTGTCTAAATGTTCAAATGTTTTCACCCTGTGCATTATCGGCAGTTTGATCTTGAGAGTCCACCTAAGCTATCATGTTGTTTCTTTCTTGCAGAAAACATGCTTTAAACTGCCACAGAATGAAGCCTGCCTTGTTTAATGTGTTGTGTGAAATCAAAGAAAAAACAGGTAGGAATGAGATTCCAACATTTTAGCATTTTCTTTGGCCAATTAAATCACTTAACCAGCAGTCACAAATCTATTATTTAAATATTAAAATTTCAGAATACAAGTACTATGAA
>PBX1
ACTTTCTTGATTGTCCCAGCCTCATTAGGAGCTACCACAGGGCTCTCCTGCATGCTCCTTGTTTTCTTTGTGCTCTGGACTTGCTCACTTGCACTGCTTGCTTCTTCCCAATCGCCGCCGCCCCCCTGTGCTTCAGGTAAACAAGCTGCTCTGTGGGAAGTGAATAATGGGGCCTAAACTGACGAGGAGGAAGTTAAGTTGAGAGGTGCCGTTTTTGGTGAGCCTTAATGAGGAGGACAACAGTGTGAAATCTTACTTGGCATTGTGACCAGGAGATCTATTGCCTTTTCCTCCCCTAAATCTTCAGAATCATAGTGGACTATATATGACTCCCAAAAGTGTATGCTTTTACCTAGCCCTTGGAAGCTTG
>PBX1
TCTTATAAATTTGATTATTCGAGATTCCACATACAAGTGGAGTGTAATTTTGGAACAAAGCAAGTCCCTCCTTCATTTTCTCACCCTCTCAGTTTCTCTCTTTTTCCAGCCTTTCTTCTATTCCTCAAATGGCATCTTGCAAGTAACTTGGCAGCTTATGTAGCCAAAGAACACAAATGTGTTGTGTTTTTTATTTTCTTTCTTGGGTTACTATTAACGCTCCCTTCCCTGTCTTTTTCTGTAGTTTTGAGTATCCGAGGAGCCCAGGAGGAGGAACCCACAGACCCCCAGCTGATGCGGCTGGACAACATGCTGTTAGCGGAAGGCGTGGCGGGGCCTGAGAAGGGCGGA
>PBX1
GAGGAGCCCAGGAGGAGGAACCCACAGACCCCCAGCTGATGCGGCTGGACAACATGCTGTTAGCGGAAGGCGTGGCGGGGCCTGAGAAGGGCGGAGGGTCGGCGGCAGCGGCGGCAGCGGCGGCGGCTTCTGGAGGGGCAGGTTCAGACAACTCAGTGGAGCATTCAGATTACAGAGCCAAACTCTCACAGATCAGACAAATCTACCATACGGAGCTGGAGAAATACGAGCAGGTAACCAGAACCACCTGGGGCTCGGCACCCAGGCCCTTTAGGAAAGGGTGGAGGAAGCACAAC
>PBX1
AATTCAACATTATCGCCAAAACTTTGAGCCACAGGGGCTGAAAGGGACGTCTACCACAAACTATCCTAGTTTTCTTTATTTGCACAAGTCTCTAGAAAAGCCCACGTGGCCTAATGTCATAGACTTGATGCGTGTTGAGGCTTGGACCCTCAATGACGGTGTTGATTGTCCTGCCATTCCAGGCCTGCAACGAGTTCACCACCCACGTGATGAATCTCCTGCGAGAGCAAAGCCGGACCAGGCCCATCTCCCCAAAGGAGATTGAGCGGATGGTCAGCATCATCCACCGCAAGTTCAGCTCCATCCAGATGCAGCTCAAGCAGAGCACGTGCGAGGCGGTGATGATCCTGCGTTCCCGATTTCTGGATGCGCGGTGAGTCTCCCATGGGGCTGTCCTGCCCTCTCTGGGAGTCCCTGATCTGGGGCTGGAGTCCACAGCCGCTGCCCC
>PBX1
TTTATTCTCTCCCATTTTATATTTATTTGGTGTGAGCCTTTTTGTTATTATTTCCTTTCTCTTTACAAAGGCGGAAGAGACGGAATTTCAACAAGCAAGCGACAGAAATCCTGAATGAATATTTCTATTCCCATCTCAGCAACCCTTACCCCAGTGAGGAAGCCAAAGAGGAGTTAGCCAAGAAGTGTGGCATCACAGTCTCCCAGGTAAGCAGCACCTCAAAAGCCTCAGCCTGTAGCCTGGCCATGGCGGGGCCTCCGGGGCAGGCTCTTAGA
>PBX1
ACTGATGTTGCCAAATTATTATAGGATAAGACCAATTAGCTTACCTCTTCACCTCTCCCATAAAGCCTTTTTTTTCTTCTGCAATGTTTCTGAAGGATGAAATGTGAACTTTCTCATCTTCTCTTAAACTACTCTAGGTATCAAACTGGTTTGGAAATAAGCGAATCCGGTACAAGAAGAACATAGGTAAATTTCAAGAGGAAGCCAATATTTATGCTGCCAAAACAGCTGTCACTGCTACCAATGTGTCAGCCCATGGAAGCCAAGCTAACTCGCCCTCAACTCCCAACTCGGCTGGTTAGTTTTTTCTTTGATTGGGGGTGGGGGAAGGAATTGTTCTCCATTTTTATACTGGCTGTTCCTACATTGGGATTTTCTTTTAATTTGTTAGGCTTTTGATTGGTTAATTTCTGTATTTGATTGTATTT
>PBX1
TTTATTTTAGTTTTTATTTGGGGGGGGTTGCTTTGCATGTCATTCTTCCTCTTGGCTGTTAGTTGCGGGGTTTGAGCCTTTTCCTTTCTGTGATTCAGGTGCCTCACTCTTTCCTTTCCAGGTTCTTCCAGTTCTTTTAACATGTCAAACTCTGGAGATTTGTTCATGAGCGTGCAGTCACTCAATGGGGATTCTTACCAAGGGGCCCAGGTTGGAGCCAACGTGCAATCACAGGTAGGGACCCAGCCAATATGTCACCAGGTGAATGCCTTAGAGTCCAAGAGCCCTCAGTTGTATTGGACTTCCTGCTTCTGTCCAGAGAGAGAGAGAAAAACAGATCAGAACCAAAACCTTACCAACGACCGAACCAAAATCAAGACAACCATTGTCATGGGGAATCTCGTC
>PBX1
CAAATGGTGGCCTGCCTGATGATGATCTGCCTCCCTTTTCCTACACCTCTCTGACTAATTTTCTCTCTGTTATTGTTCATCTGTTTAGGTGGATACCCTTCGCCATGTTATCAGCCAGACAGGAGGATACAGTGATGGACTCGCAGCCAGTCAGATGTACAGTCCGCAGGGCATCAGTGTAAGAAAACAAGCCCCCCCACCCCCTGCTTTGTTTTTATTC
>PBX1
GGAGGATACAGTGATGGACTCGCAGCCAGTCAGATGTACAGTCCGCAGGGCATCAGTGTAAGAAAACAAGCCCCCCCACCCCCTGCTTTGTTTTTATTCTTTCACTACCAATTATTTCAAAGCCATAGGGCCCAGAATGCCACTTAGTAGGGCTTATCTTAGCTTTACGGTCACCTAGTTTCTTGTTTCTGTATCGGTCATGCCATCGGCAGCATTCTACCCACAAAAAAAGTGGCGATTGGGCAGGCTTCATGCAGGCAGCTGGCGTCT
>PBX1
TATTATCACCCACAGTAATAGTTGCCCATTTGATGAGTGTCTCCATGTGCCAGGCACTATGCTAGGTCCTTTACACAAGATGCCTCATTGTCATTGTCTGCTGAAAACAGCCACCCAATCTCAGAGGACTGACTTCTCTCCCTTTTTCCCTTCTAGGCTAATGGAGGTTGGCAGGATGCTACTACCCCTTCATCAGTGACCTCCCCTACAGAAGGCCCTGGCAGTGTTCACTCTGATACCTCCAACTGATCTCCCAGCAATCGCATCCCGGCTGACCCTGTGCCCCAGTTGGGGCAGGGG
>PBX1
GGCCGTAGTTTTCACTGATGATCACCTTTCACAGCATTTTCCCCAACCAGCATTTCACTTAGTCTTCTCTATACCCAGCACCTCCCCCGGCACCCCCGGCAAGCCCACTATCACTTCCGACTTCCAACGTGGCATCCGTGAGATCTGTCCACATTAGGCGAAGCAGGAGAACACTGAGAGCAGCAGGATGGGTTTGGAAAGAGCATGCCTCTGGAAACACA
>PRRX1
GTCCCCCACCCTCTTTTCCAATTTTTTTTTTTTGGCCTTCCTCTCCTTCCCTCCCTCTTCCTCCCTCTCTCTCTCTCTCTCTCCACTACCCCCCTCTTTCTTCCCCACTCGGCTCCTCTCCCCCCTCGCGCCCACAGCGTTTGGTGTTGATTCGAGCGGGAAGAGGGGGGTGGGTGGGATCGGTGGGGGAGACCATGACCTCCAGCTACGGGCACGTTCTGGAGCGGCAACCGGCGCTGGGCGGCCGCTTGGACAGCCCGGGCAACCTCGACACCCTGCAGGCGAAAAAGAACTTCTCCGTCAGTCACCTGCTAGACCTGGAGGAAGCCGGGGACATGGTGGCGGCACAGGCGGATGAGAACGTGGGCGAGGCTGGCCGGAGCCTGCTGGAGTCGCCGGGACTCACCAGCGGCAGCGACACCCCGCAGCAGGACAGTGAGTGAGGGGCGCATGC
>PRRX1
GATCTCACTATAGATATACCATAAAAAAGTCTTAACTGGGACTCCTACAGTGAATTTGGCTTCTTTTCATCATTGTGTTCTATTCCAGATGACCAGCTGAACTCAGAAGAAAAAAAGAAGAGAAAGCAGCGAAGGAATAGGACAACCTTCAATAGCAGCCAGCTGCAGGCTTTGGAGCGTGTCTTTGAGCGGACACACTATCCTGATGCTTTTGTGCGAGAAGACCTTGCCCGCCGGGTGAACCTCACCGAGGCGAGAGTGCAGGTAACTCAAGCTGT
>PRRX1
TGTCTTTGAGCGGACACACTATCCTGATGCTTTTGTGCGAGAAGACCTTGCCCGCCGGGTGAACCTCACCGAGGCGAGAGTGCAGGTAACTCAAGCTGTGAGAGGCTGGCACCAAGTAGTACCCTCCTCAGAGGCACATCTCTGAAAACTGTTTAAAAACACAAATTATAGCCCAGCACAGTGGCTCATGCCTGCAATCTCAGCACGTTGGGAGGTTGAG
>PRRX1
AAGGCATTATATAGTAAAATCAAGCAGAATTTCATTCATGTAACCCCTTCTTCTTTGTTTTTCCTCTCTTTCCTTATGCCTTCTTGCCTCCTAACAATCCTCCAGGTGTGGTTTCAGAACCGAAGAGCCAAGTTCCGCAGGAATGAGAGAGCCATGCTAGCCAATAAAAACGCTTCCCTCCTCAAATCCTACTCAGGAGACGTGACTGCTGTGGAGCAGCCCATCGTACCTCGTCCTGCTCCGAGACCCACCGATTATCTCTCCTGGGGGACAGCGTCTCCGTACAGGTGAATGACTGGCCCACTCTCCCTTGCTCCACTTCCACATGTTTCTCAGCGGTCGGTCATGTTTCAAGCTGCTTGTGCAGCTCACCGACATTTCTTACTGGGTTAATCTCTTCAGAGACATTCAACTTGCTGACATCCCCACATTTTCCCAGGAGATTATAAGCTGCCCCAGCAGCAGGGTTTGGGGCAGAAGTGAGAG
>PRRX1
CATCCTTCTCCTCCCCTCATTTGATCGTGGTCATGGTGCTGCCTGACATCTGCTGAACGCATTTGGCTTATTTCTCCCTTTCACACTTTCAAAAATAGATCCTCGTCCCTCCCAAGATGTTGTTTACACGAGGGGCTTCATAACGGATTCTAACGGAAGACACTGAAAAGGTAACTTGTCAGAGGGGGAAGAGGGTGGCTGCTTGGGGTAGGGTTTAAGTGGGAATTCAGAGTGTTTAAGAAAGTGGGGGTTGCAGTTCTAGAAATTTCAGCAGTGAAGTCCTCAAGTGAGGAATATTATTGGTAACCAGAGCTGCAAGAAAGCATGTCCACTAAATGAAGCATAGTGTGATACTAATCTAGAG
>PRRX1
TTGCCCCTGCCTGCCCCCATGCTGAGAGTACATCCATCTGGGGCACAGACTTGCAGCTTTGTGAAACTAATGCCTGTTATTCTCCCTGCTCTCTCCTTTGTCCCTACAGCGCCATGGCTACTTATTCTGCCACATGTGCCAACAATAGCCCTGCACAGGGCATCAACATGGCCAACAGCATTGCCAACCTGAGACTGAAGGCCAAGGAATATAGTTTACAGAGGAACCAGGTGCCAACAGTCAACTGAGGAAAAAAAATAATTAAACAGGCCTAAGAAGAAATCAAAAACCATAAGACACCTATCCTGCTCTGTTATTTCTTCATCTGCTGGGGGGAAAAAGTAAATTACAAACAAACAAACAAAGCAGAACTAAAATATTGGGACC
>ABL2
GAGATGAAACTGTAAACGTGAGAACTCAGGGATCTGAGGTACTTCACATAAACACACTCAAGTATGAGTCTTTCATTTTCTGAAAACAAGAACACAGGAAAACAAGTCCTTTTCCCTCTCCCCTCAGAAATGTGTGCATTTTCCCACCAGGCTAACAGTGGCTACCTCTGCACCACATCACTGATTTCCTGTACACATGACAATAAGTTATTAAGGACAGGGTTTGTCCCGGGCACACCAGCAGCTGCTGAAGAAACCTGTAGCTCCTGCAGGCTGAGTTCCAGTTTGCTCACAGCCTCTCGGAAGGCAAATTTGTTGCGAGTTTGAGGGATGCAGTCCACATAGCCTGAGCAGTAGTCAAGCAGCTGGTGTCCAGTGTCTACCAGCTGGCTGTTGGGCACAGGTTCCGTGAGTGCACTGGACAGTAGGTCAG
>ABL2
AGTCCACATAGCCTGAGCAGTAGTCAAGCAGCTGGTGTCCAGTGTCTACCAGCTGGCTGTTGGGCACAGGTTCCGTGAGTGCACTGGACAGTAGGTCAGCACATTCCAGCAGGGCCTCTTTGCTGATTTTGTCTGCTGAGATTTTCTCAGCGGCCTGTTTGGTTTTTCTCAGAGCCACTTTAGTACCTGCTGTGCCATTGGCCATTTTGGCTGGCGAGATGGAAGATGTGGGCAGAGGCACTTGAGGTGGAGGCATCACTGGCCTCCCAGCTTTCCCACTGATGGGCACTGCGCCCAGAGCTGCCTTCTTTCCTCCTTCCTGTGTTTCTGATGTGGACTGTCCTGCAGTTAGGGCAGTTGGCTCTTCTGTAGGGTCTGAGCAGATGGACGGATGCTGCAGTAGTCTCATCACTGGTGGTGGGGGTGGGGCACACTTTGGTTTTACCCGTCGGGGTCGGTCCTTGTCTCCAGAGGATGTGACCTGATGCTCAGATAAGAGCTTGAATTTATTCCCCTGAGAGTCTGTGCCAATGAGCTGCACGTCAGCTGGAGTGTGTTTCAGAGTGGGTGAGATAAGGACTGGCACTTTGTGGTTGTGAGTGGTTGGGAGGACGGGGGCAGCCTTGGCTGGAGAAGGCCAGCCCGGCTGCTCTCCATCCTCTGGAACTCCAGCCATCCCAAGTCGTGCCCC
>ABL2
TGAGTGGTTGGGAGGACGGGGGCAGCCTTGGCTGGAGAAGGCCAGCCCGGCTGCTCTCCATCCTCTGGAACTCCAGCCATCCCAAGTCGTGCCCCACCATTCTTCTCTTTACCCTTGGGGGCAGCTGCCACTCCAGCCACTCCCACCCCTGGAGGGTCCTTCTCTGTAATGGCTAGATCCCCAGAGGGTGTTCTGAGAGGAAGAGCTGTGGCTCCTCTGGGCAATAACTTGGCTTTTGGTCTCTCCCTGCTTGGAGCAGCACTTTCCTCTGATTTTTTTGGAAGCATGTCATTGGCCCTGTCCACATTCTCTTCTGGCTGAGAAGAGGTGGACACTGTCCTTTCCAGCTGGAGTTTGGACCTCTGGCAGTTCCTGGGAAGGGTCATTGCCATCCTATCCTGCTCTGGAAGCCCTGAGGACATGGAAGATGTAGAGTTT
>ABL2
CTTTCCAGCTGGAGTTTGGACCTCTGGCAGTTCCTGGGAAGGGTCATTGCCATCCTATCCTGCTCTGGAAGCCCTGAGGACATGGAAGATGTAGAGTTTGACCTTGGAAAAGGCTTGGAAGTGTCATCACTGGCTGTGGGTTTACCTGCTCGTAAGCCCAGTGTCTTTTTGATTAAGCGTGGTGTAAAGAAGCCTGTGATGCCAGACCACCCACCCCCAGCAGTGCCACTGCCCCCACCCCCACCACCGTCGTCATTACAGAGGTTCCTCTGTGCAAAGCTCCCCCCATAGCACTTGGGTGGCACCAGATTCGCCTCTTGCTGGGCAGGAGTGAAAGAGAACCCATCAGCATGCTGTAGAGAAGCAACAGATGAGAAGTTACCCGTGAGTTCGTATTTCTTATGGGGCTGATTCTCCATTTCTCGGAAGGAGCTGCTGCGTTTGGGGGGTGTAGGAGCATTTCTCTTCTTCATGAAGGAGCTGAAGAAGCCCCCCTTCCTATCCCTGGTGAAGCATGTCTCTTTGGCATCTTCCAAGAGGCTGCTGGGTGACTTGTCTCTTTGCTTTCGAGGCAGTGCTGGGGATCCACTAGAGGCCTGTGCACCTCTGATGAACCCTGATGAGAAATGGCCGATCAGTAACTTAAAAGACAAGAAGTGAATCTATTACATTTGAGTTACCGAGGCTGCATTATGAGTTTTGTCAGCATTTATCAAAGGTCAGGTGTTGGCAGGACTCAGAAGCAAATAATAAATACATT
>ABL2
GGTGGGTAAAAGAGACGCCATGCTTTCCCCAGGGAGGACGGGCATGAAAGTGGACATAAAAGCCTCACACCCCATGCTTCTTTAAACAAGGCAGTTTCTATTTTGATTCTACCTGCTAAGGGACCCATACCTGGTGCTAAACTGGAAGCAGAATTTTCTGTGGCATCTTGTGCCCCTTCAATGTTCTCCTTGTTCTCCACCTGTTTCTTCAGTGTCCGAGTCTTGGAAGGAAGTATAGGTAGCCGGGGCAGGTATGGAACAACAGATGACGAGGAGGCGGCTCTCCCAAGCTCCTCAGCTACCTCTGTGAGGAAGACAAGGGGACCAATAAAAAGAACAATTTCATAGCAGAAAAAGGGAGTTCTTTTCAGAAAAGGCACACAACTGAGAAAGAACTGGCAAGTAGAGTACTAAAATACATACACG
>ABL2
ATCATGTGTGTAGATTCGTCCACGCTGCTGCATGTGGCAGGGGTTCTCATTGCTGTGTAGCATGCCAACGTGTGAATATACCACAATCCACCTGTTCTCCTCTTGATGGATGTTTAGGTTGTTTCCAGTTTGGAGTTACTATGAATACGTTGCTAGCATCATCCTGCTCTGTGTCTTTTGGTTCACAATGTTATGCACGTCTGATTGGCACAATGTAGGAGAACTGGTGGATCACAGGGTATACGTGTATTCAGGTTTATTAGGCCCTGCCAACCTGTCCCCAAATAGCGATACTATTTTGCATGAAAGCTGTGGTTACTCTGCATGCTTGCTAAAATTTGATGTTATTATTTTTGGCTTTTTTTTTTTTTTTTTTTTGCAGATGGAGTCTCACC
>ABL2
AGTTGAAACAGAGTCTCAAACTCCACAAAAGTTGATCATTTTTGAAATGTAATTACCATTATCACCACCACCACCACTACCCAGAATTAGTCACCAACAGTAAATCCAACAGATTCTCACCTTCAGAAATGCTGGAGTCATGGAACATGGTTTCAAAAGCTTGGTGTGTTTCAGCAAAAGAGGGCCTATCGGCAGGGCTCCACTTCCAGCCTATGTAACAGAAGAAAAAATATTAAAAACTCCTTGCAGAAATTCAATATCCAGTGGTGTATCTAATAATGAGTTCTATGCATCAT
>ABL2
ACTATTCTGAACTGCTAGCTTATGCCTTCAAAATTAAAACATGCAAAAATACTCACATGCTCTCATAAGTTCATAAACCTTAGGGGGGCATCCCTCAGGCTGTTCCATTCGATATCCTTTTTCTAGTAGGTCATAGACCTGAGACAGGTCAATACCTGGATATGGTGACATTCCATAGGTAGCAATTTCCCACAACAATACCCCAAAAGCTGCATAAGGAATTAAAAAAAGCACTTAGTGTTTCTTCTCCGATTATTTATTTTAC
>ABL2
CGTAAGAGAAGCTCTAAAGAATCAAGGCATTTATAAAAAAAAAAATAAAATGACACAGAAAAAAGTCCCTTTCAACCTTACCCCAGACGTCAGATTTAATTGAGAAGGTATTGTAGGCAAGACTCTCTGGTGCTGTCCACTTAATAGGAAATTTGGCTCCAGCATGAGCAGTATAAGTGTCTCCAGTCATCAATCTACTTAAGCCAAAGTCAGCCACTTTTACCACATGGTTTTCTCCCACTAGGCAGTTACGAGCTGCAAGATCTCTGTGGGAAAGAGAACCCTAATGTGATTCCATTCAGATGGTGAGGAAAATGGTCATGAACACTCTATTCTTGGTTTTGTGTTATAGGCAGAGTTAAGTAAGTGCTGACAAATATGGTAGTATCTTC
>ABL2
TTCCTTTTATCTGCATGTCAAGCAAGATGGCTTCATGGTTGGTCAGAGGTAAGTTTTACACACCTATGGATGAAATTCTTCTTCTCTAAGTACTCCATTGCAGAAGAAATCTGAGTGGCCATGTAGAGCAGCACAACTGCAGTCACCTCTTCTCGGTTGCATTCTCGGAGGTAATCCAGCAAATTCCCGTATGGCATGTATTCAGTCACAATGTAAAATGGTGGCTCCAAAGTACACACACCTAAAAGTTGAACAATAGTGCTTGTTTTTATTAGTGTACATTCAAACACTCCAAACCACTTTGGCCAAGAAT
>ABL2
GAGACCCTGTCTCTATATTTAAAAAGAAAAAAAAAAAGCATTTGGAGATAACAAGGGGTTAAAGGGCAAGCATTTTTGGAGGAAATCTATGGTTCAGGCAAGGTTCCTCACCTAAAAGTTGTACCAGATTAGGATGCTTGATTTCCTTCATTACTGCAGCTTCTTTCAGGAATTCTTCTACCTCCATGGTATCTTCCTAGAAAAAGGGAAAGGTAAGAAAGAAGAAAACGAGAGGGACAAACCCTCAACTTAAAATCATTTCATTCATCTCACAATCATAAAGCTTCAGCTTTAAAAGTA
>ABL2
GAAAGTGTTCCAAAGTTAAAGAAGGGCATGCTGATATTTCCAAGTGATTGAGCACAAAAGAAAAAGATGCCTGAAAACTGTAATTCTCAGCAACCCACCTTCAATGTTTTCACAGCAACTGTAAGGCTGTATTTCTTCCAGACGCCAACGTAAACCTCTCCATACTGACCGCCCCCAAGTTTGTGCTTCATGGTAATATCTGTTCGCTCCATTTCCCATTTGTCGTGGATGGGGGACACACCATAGACTGTAGGCTTATTACACTTGGGTGCTGGGTAGTGTAATGTTGTCACCAGCCCATCAGCCACTGTGGAGTGATGGTGTACAAGCTCTGCCAAGGTGCTGAAGCGGCTCTCAGCAGTCACATACACCTGGTAAGAAAAGGAGAAAAGCTAAACAACTTGAAAAGAGATTAAGAATTTTTTTTTTTTTTTTTTTTTTTTTTTTGAG
>ABL2
CACAAAGCTAGTGAATATTTTATTTCACGTCAGACATAAAATCTATTATTTCACTTCAATCACGTTGAATATTATTTCACAGAGTAGCCAGTCCATGCTTAAAGGTGGTGACCAGGGAGTCTTACCTTGCCATCTGCAGTGGTATTGATCCTGTAGTGATACACACGTCCCTCGTACCTGAGCGAGATGGACAGCTGCCCAGGGCTACTCTCACTTTCTCGCACCAGGAAGCTGCCATTGATTAGACTGCTGAGCAGATACTCAGCTGCACTGCGTGACACAGGTCCATGGTACCAGGAGTGTTTTTCCAGGCTGTTCACTGGGGTGATGTAGTTGCTTGGCACCCAGCCCTGCCCATTCTTAGAGCGAACTTCACTCCACTCACCATTCTGGTTGTAACCAAGGACTCGTAGCTTTTCACCTAGCCATAAGGTCATCACAGGATGAAAGAAACGATGTTAAGACTTTATTTCAACTGAAGCAGTGTACTGTCAAACTTTAAACTCATTAAAAAAAAAA
>ABL2
AATGAAAACTGAAAAGTGAAAGGATGCTACATAGAAGCCTCACCTTTAGTGATGCTGAGTGTGTTATCACCACTTGCTACAAAATCATAAAGTGCAACGAAGAGATTAGGGTCACTCTCAGTGGCTCCGAGCAAGTTCTCCTTGGAGCTCCACCTGATAGCCTCATTTAGTGCCTGGGGTTCAACATCACAACCATAGGGACGATGCAAAGCTTCTGAAAGACATAAGAAGGGAAGGGAATTCACGGTGAGTTCAACAGCGAAACATTTGTTTGAATTCATTATATACACAGTATTTCAGCTGCTGGCTCCAGAGTAGGAAAGAACTGTAC
>ABL2
GCCAACTTATTTTTAATATAAAAATAGTTTTATCATATATGAAAGGAAAAACCCTTGAATTTGTGGTTCCATTTATTTTCAAATCCATTCCCTGTTCTCCATCTCTACTGCCAATGCCTTAGTTCAAATCTGCAACATCTCAACATCTCTCACCTGGACTACTGCCTCCAGTCTTGTCTCCCTCAAATCCATCCTCCACACAGCTGGCAAAGTGATCTATTTAAGAAAAAAATTGACCACGTCACTTTTCTTAAGCTTCTTCAATAGTTTAACATCAAGCTAAAGTCTCCTTTTCATGGCA
>ABL2
TTTCACTGACCAAGAATGAAGACAAAAACAGTAGCAGATAAGATGAATTTTTTGAAATCTTCATTCACACTTGATTAATGTGGTTATCAAGCCTCCCTGAAACTATCAACTCTGAACCATACCTGTTAAGTCGGGTAGAGCAGATTCTGAGGCCTCAGTGCACAGGCAGCAAAGTGAAGTGTCCTGATCTCTGCCATAACTATTAGGTGGAAGGAGAACTGTCCCAAGGACCATACCTCTGCCCAGAAGCACAAAAGTTAAACTGTTCTGTGTAAAGAGGAAGTCTTAGAATTCCATTCTCTGACAAGCAATACCACATGCATGTGACATTTACTCATGTACTCAGTGGCCAGAGGGAACCAATAAAATGGTGAG
>ABL2
GCGGATTCCGCCCCCACTCTCAGGCACCTTCCACCCTCCGACCCCTCGGGCAGCCCGTCCGCCACCCACCCCGCCCCGACCCCACCCCCGGCCTCCCCCACGCTCTCATGCCGGCTCCCAGACACACTCACCATGCTGGGTGAAGATATTGAAGCCGGTCTCTGTGGTGCGCCCCGCCGGGTCCCGCCTGCGGCCGGAGGGCCTGGCTGCACTGCTGCCCCGGATCCCGCGGGGCTGAGGCTGCTGGAGCCCCGGAGCTTCCCCGACGCGGCCCACCTGCTGCCCCATCCCTGCTCTCGCGTACTCCCGCG
>CDC73
AGAGAAGAAGGAGGCAGGCGCGGCGGCAGCGGCGGCGCCCCGAGCCGGCGGAGGCGAGGGGGGGGAAGATGGCGGACGTGCTTAGCGTCCTGCGACAGTACAACATCCAGAAGAAGGAGATTGTGGTGAAGGGAGACGAAGTGATCTTCGGGGAGTTCTCCTGGCCCAAGAATGTGAAGACCAACTATGTTGTTTGGGGGTAAGTCCGGCATGGCTGTGGCCCAGGGGTGGCAGGGCAGAGTTGGGCGCCCCCAGGCGACCTCTTTC
>CDC73
TTTTTTTGTTAGCTATGTTAAACTCATTGTTGTTAGCAAAGTTGTTTATATAAATGAATCCAGCCTGAAGAGTTGAATTAGAATTGTCAGTAAAAAAAATCTTGCCTTAATTATTTCAGGACTGGAAAGGAAGGCCAACCCAGAGAGTACTACACATTGGATTCCATTTTATTTCTACTTAATAACGTGCACCTTTCTCATCCTGTTTATGTCCGACGTGCAGCTGTAAGTAGAATTCATTTTACTTATCTATCTATTTATCAGTTTTATTTTTATTTATTTAAG
>CDC73
ATTTATTAAGTTGTGTATCATTGTTATTCATTTCATATCTCATTTAAAATTTTGGTTTTAGACTGAAAATATTCCTGTGGTTAGAAGACCTGATCGAAAAGATCTACTTGGATATCTCAATGGTGAAGCGTGTGAGTACTTTTTAAATTGTTCCCAGTCTTAAACAGACATTGTTTCTTTTTTCCCCTATGAAATAATGATTAGAGGGAAGAGAATTTGTATTTCCACCAAAAAATTAACCTACCTTCATTTTTGTCCATGTGCTCACCTTTTTCTTATACAGT
>CDC73
TCACCATATAGAAGTATATAAAAAACCTAAAGCATTTCACTTGTAATAATATCCAATATATATGTTGAAATAGTAATCCTTACGTGAATCTTTTTATGTCTTCAGCAACATCGGCAAGTATAGACAGAAGCGCTCCCTTAGAAATAGGTCTTCAGCGATCTACTCAAGGTATGTCTTGTTGCATATTTATATTGAACTTTCAGAAGCCCATTCCAAAACTACACATTTATTTACTTCTCTTTCTTTTATAGTCAAACGAGCTGCAGATGAAGTTTTAGCAGAAGCAAAGAAACCACGAATTGAGGTAAAGAAACTGTATTTTAAACAATTTTATTTATATTGTTATTGAAATTGGGATTCTTTAGTAACAAGGA
>CDC73
TCTATGCTATGTGTTATTCTAAGTACTTTATATGTATTAACTCATGTAATCGTATTTGCTCATAGATGATATGCATAGTACTCCCAGAACTCATTAAGTTGGTAGTACTGTGCATATCATCTATGAGCGAATAGGCTCAGACAGAGTGAGTTCCTGAGGTTTGAAGAACCAGTTGGAACCTTGGCAGTCTGGTTTCTAGCCATTCTGCTATACTGGGTATAAATTTTGTGGCAGTAAAACTGAATATTTCCCCTTATATGAAAGGAGATTGTGACCTGTGGTAAACAATGTGTA
>CDC73
GATACCTAGAATTGTAGAGGTAGGAAATTTGGTAAGGAAAAGTTACATGTAGCGTTTTTTCTTCCTAAAAGTTCAATAAAAATTTTAAATGCATTAACCAGTGGTTATTTCCAGGATGAAGAGTGTGTGCGCCTTGATAAAGAGAGATTGGCTGCCCGTTTGGAGGGTCACAAAGAAGGGATTGTACAGACTGAACAGATTAGGTAAGAATTCTTTTTAAGTAGAAAGTAGGTAGTTTAGATATATGTAAAAGTATAAGGAAAAGGAATATTAAAATGC
>CDC73
GTAAGTGTTTTTACCAGAAATTTATAAATGTAACAAAATATATTTATGATACACTCCAGGAATGCCTGCTGTGAAAATTTAAAAAAGAAATTGCTTTTAGGTCTTTGTCTGAAGCTATGTCAGTGGAAAAAATTGCTGCAATCAAAGCCAAAATTATGGCTAAGAAAAGATCTACTATCAAGACTGATCTAGATGATGACATAACTGCCCTTAAACAGAGGAGTTTTGTGGATGCTGAGGTAGATGTGACCCGAGATATTGTCAGCAGAGAGAGAGTATGGAGGACACGAACAACTATCTTACAAAGCACAGGAAAGGTAATTAAAATATTTTACTCATTCATTGGAGTGAGAGAGAGAGAGAGAGAGT
>CDC73
TTAAATTATCAACTAAATTTACTATTGTATATTTAAAGTGGGCTTAATTAAAATCCATTTATATTTTAGAATTTTTCCAAGAACATTTTTGCAATTCTTCAATCTGTAAAAGCCAGAGAAGAAGGGCGTGCACCTGAACAGCGACCTGCCCCAAATGCAGCACCTGTGGTAAGAATGCTTTACTGCTTTACAGTAGATTTAATGAAGTTGCCACTTATATTGCAGTGTAGTAACGTTGAAGACATCTTCACATTTTAAAATCAGTGGATTCTAAACCTTTTGCTCCTTTAGCATATCT
>CDC73
AAATAAGTGACATTTAAAAATATTAACAAGTAACTCATAATTAATTTTTTTACAGGATCCCACTTTGCGCACCAAACAGCCTATCCCAGCTGCCTATAACAGATACGATCAGGAAAGATTCAAAGGAAAAGAAGGCAAGTTGCTTAATTCTTATCTTCCCCTTAGTGTGGTTGTGTTGAACTTGAGAGGCAGTGTGGCCTGATGTTTAAGGGTAAGGGTTGGCAAAGTAATGTCTACAGACCAGATCTTACCCACTGCAATTTTTCTTAAATAACATTTTGTTGGGACACAACCACACT
>CDC73
AGATTATTACTTTAGATTTGTTATAGGTCATAAGATACATGATCTATAAAATCTTAACAATAAGCCTCTTTTTTTTCGTAGAAACGGAAGGCTTCAAAATTGACACTATGGGAACCTACCATGGTATGACACTGAAATCTGTAACGGTAAGTTAATTTGGCTGTAGATGTTCTTTTGTTCCAGGGATTTTATGTGAGTAGCACATGTTGAAGTAAATCTTTAGTCTCTCATATTTTTTATTTCAAACATTTTTCTTTATTGATCACTTGT
>CDC73
AAAAACAGAACAAGAGACAGAGAGATATGAGATTTCTTTGGAATAATTAAAGTGTTTATTATGTAAAGAAACTTTGATCTTATATATCAATTCTTATTCTTTTAAAGGAGGGTGCATCTGCCCGGAAGACTCAGACTCCTGCAGCCCAGCCAGTACCAAGACCAGGTAGAAATATAGAACTTTGCTTTTTGTTTTCTTTCAAAAGATCGTAACAGTGCAAGTTTTTAGTATGCGTATAATGCTTTGAACAAACTTAAATTTTACTTAAAATACATTGCAA
>CDC73
CTGATTTACAGTTAGTCATATGGGAATACACATAATTTAAAAAATATCCCTTATTTGTAAGTTTGAAAATAAGAATATGGTTTTTATGACACAGAGTTGTGATTTTTTTTCTTTTTCACAGTTTCTCAAGCAAGACCTCCCCCAAATCAGAAGAAAGGTGAGGTTGTGCATATGATTTTAAACTTAACTTTAAAAAGTAAATGATTGCAAAACCAGGCCTGATAATTTTCTTGTGCAGCTGTATCACATGTTTGTGCTTGGTATCCATTCTGATTTATTAGTGCCCAAGCCACACTGA
>CDC73
TCTTTTAACTTTTAGTAGAGAAAGTAAGTATAATTTCTAATAATATATTTTCTACCTGTAAATTTTGTCTTTATAGGATCTCGAACACCCATTATCATAATTCCTGCAGCTACCACCTCTTTAATAACCATGCTTAATGCAAAAGACCTTCTACAGGACCTGAAGTAAGTAATTTATTAAACTATCCTGTACGTAGGATATTGAGATACCATTGGAAAATAGTAGTTACTGAATCAGTATTACTTATTTGGAAAAAACAAAATTTCGGTTTC
>CDC73
GGGCAATAAGAAAAAACTCTGTCTCAAAAAAAAAAAATATTTCAAATTATAGTTTATCTTCCCATTTTCATCACGTGGAATACATTGACTTTTTCTCATCTCTGTTTTTTCAAAGATTTGTCCCATCAGATGAAAAGAAGAAACAAGGTTGTCAACGAGAAAATGAAACTCTAATACAAAGAAGAAAAGACCAGATGCAACCAGGGGGCACTGCAATTAGTGTTACAGTACCTTATAGAGTAGTAGACCAGCCCCTTAAACTTATGCCTCAAGACTGGTAAGATAGTCTCTATATATATATCTTTTCACAGGTGTTGAACCCAAGAGAATGAATGTTGTTATTGCCGTTGATGACGTTGCTTTTTAAGAGATGGGGTCTCACTATGTTGCCTAGGCAGA
>CDC73
GGTAAGTACTGTATTTGCTTCATGGAAGGATTGATAAGACTCTTTCACATGAATGTTTATGGGACTGTTGCCTAAGGGATTTATAGTAGCTAAAGCTCAAGTTTGAAATAATCTCCGTCTGTCCCCTACCTCCCCCCACCCACTTTTCTACTTGTAGGGACCGCGTTGTAGCCGTTTTTGTGCAGGGTCCTGCATGGCAGTTCAAAGGTTGGCCATGGCTTTTGCCTGATGGATCACCAGTTGATATATTTGCTAAAAGTAAGATTCTCTTTGTATTTACTGTATCCAGTATAGAAATGTTCTCACTTTATTTAAGAGAAACAGTCATATAGTTCTGCGCAT
>CDC73
TTTTTATTTTGAGTAAAAATGATAACTTCTCTCCACCCTCTCTATAGTTAAAGCCTTCCATCTGAAGTATGATGAAGTTCGTCTGGATCCAAATGTTCAGAAATGGGATGTAACAGTATTAGAACTCAGCTATCACAAACGTCATTTGGATAGACCAGTGTTCTTACGGTTTTGGGAAACATTGGACAGGTAATTCCGATTCTAAAATATGCTTGTGTGTGTTTTATTGTAATTTTTCTGTCTCAGTTAAATTTTAAGTTCCATAGAGTTGTC
>CDC73
AGCATTTTATTCTGTTGATTTTAAGTTTTAAGAAATGTCAACTTGTTTTTACATGCATTATTCTAAAAATTCTAAAATTCCTATAGTCATTATAACCTACCATAATATTTTTTTCAGGTACATGGTAAAGCATAAATCGCACTTGAGATTCTGAATTATTTGGCTCCTCCATTTCTGGAAATTGAGACTCAAGCTTTATGAATTTATCAAGAACTTAAAAATGAAGAAGGTCACAGATTGATCTTTTATAAGACCTTATTTGATGCTTTGTGCTTCAAGG
>PTPRC
GTGGAGAGTATGCATTTATTTATTTACTTTTACATTTTTGATTCGTTTTTACAGAGAAAAACTTCTACAGAGATAACAATTATTTTGCTTTTCAGAAGGACGCATGCTGTTTCTTAGGGACACGGCTGACTTCCAGATATGACCATGTATTTGTGGCTTAAACTCTTGGCATTTGGCTTTGCCTTTCTGGACACAGAAGTATTTGTGACAGGTAAGTACAAGGATATTAATATTTTTTAAATTATTTTTTCTCTTTTGGAGGAATGTTTGAAA
>PTPRC
AGTCTGTTATGTTTCTGATTTAGCCTGGGGATTCAAAAAATAAATAACATAATTTTGATATATTTGGGCTTTGTAAACATGGTACTAAGAGAGGAAATATAGTTTCATTAGGGTAAAAGCTACTGAAAATTGCCACTTGGTGAATGTTCTATCATAGACTTGAGGTACATATAAAAATCTAATATATGTTTACATTAATATGAATGAAATTTGAAATTTTCTAAGAGATTTTTGTTTCTTCTTTGCAGGGCAAAGCCCAACACCTTCCCCCACTGGTAAGAATTAATATTTATATTTTTACTAATTTTATTTTCTTGTTGCAAAGTTTATATATTTAACTACAATTTTCTATTATTAACACTGAAATTATTTTTAAGG
>PTPRC
GCCTTCAGTTGGTGGCCAAAGGCCCGAGAGCCCCTCACAAACCACTGGAGTAAGTCCAAGAGTCCAAAAGCTGAGGAACTTGGAGTCTGATGTTCAAGAGCAGGAAGCAGCCAGCACGAGAGAAAGATGAAGACCAGAAGACTCAGCAAGCTCACTTCTCCTACCTTCTTGTGCCTGCTTTTTCTAGCCGTGCTGGCAGTTGCTTGGATGATGCCCACTCATATTGGGTG
>PTPRC
TGGGGAGTTAGTATACTGGGAGGAGCATACATTTAGGGTATGATTCACATATTTATTTTGTCCTTCTCCCATTTTCCATTAATTAACAGGATTGACTACAGCAAAGATGCCCAGTGTTCCACTTTCAAGTGACCCCTTACCTACTCACACCACTGCATTCTCACCCGCAAGCACCTTTGAAAGAGAAAATGACTTCTCAGAGACCACAACTTCTCTTAGTCCAGACAATACTTCCACCCAAGTATCCCCGGACTCTTTGGATAATGCTAGTGCTTTTAATACCACAGGTTGGCACACAAAAGTTGTTAACTTAAATATCAGGGAATGTCATTTAGAAAATTCTACAGTTATCAGTACAACTTGTCTTTAAATTATTTG
>PTPRC
CATTTTAACAGATTCAGTTACTTCACAGTTTGGTAAACTATAATCGCAATTTGCTCCTTATAACCTCTTAGTAAATTATTCATCTCCAGTGGGGGAAGACTGATGTAATGATCTCACTTTCCTACCTTAGGTGTTTCATCAGTACAGACGCCTCACCTTCCCACGCACGCAGACTCGCAGACGCCCTCTGCTGGAACTGACACGCAGACATTCAGCGGCTCCGCCGCCAATGCAAAACTCAACCCTACCCCAGGCAGCAATGCTATCTCAGGTTTGCGGGTCCTTTAGACTTGTGCAAATATGAAAAGTACATGACGACTACCTGTATTTAAGAATGGTGTGAGGAAATCTAACCACTTATTCAATGTGCAGCTATTGCTAGTTGATGAATTTGGAATTT
>PTPRC
CTATCTGGCTATTGCCCTTGCGTGACAGACACAAGTGACAGTGCTGATGGCCCTTCTGATTGCAGATGTCCCAGGAGAGAGGAGTACAGCCAGCACCTTTCCTACAGACCCAGTTTCCCCATTGACAACCACCCTCAGCCTTGCACACCACAGCTCTGCTGCCTTACCTGCACGCACCTCCAACACCACCATCACAGCGAACACCTCAGGTCTGACTATGCTGCTCTAGTAGTGTCTTCAGTTATAGATAATGAAATGGAAACTCAAAACTTTAATGTAGCTCTTTTATTTTGTGCCAGATATTATTTGTAGGTTTCCCATTTTACAA
>PTPRC
CTAAAGAGTTTTTCTTTCACCTTTTAATATAACGAATTAATTAGCTTTTATTCTTCTATTCATTTTCTTGCAGATGCCTACCTTAATGCCTCTGAAACAACCACTCTGAGCCCTTCTGGAAGCGCTGTCATTTCAACCACAACAATAGGTGATATTACCCTCAGTCAGGCAGCCACACCATCCCCATGTGCCTGGTGATGTGCTCTCACAAGGGCCTTCCACCCACTCTACCTCGGGCTCCTTTCTTTAAGTTGCATTAAGTGTTTGAATCCTGAGGGTGATGGAACAGCAGGAAGATATTTCTCTGCTTAGCAGTGCAAC
>PTPRC
GTAGAAGTATTGTAAATCAGCTTTCCCAAAAATGACATGGCAGATATTCTAAAGCAAAATTTTAATAATTTACATTTTTTTTCTCCATTACAGCTACTACTCCATCTAAGCCAACATGTGGTAAGTTTATTTACTTAGAATCAGCATACCTCACTTTGGAATAGCACTTTAATTACATCTTTCTTTATTCCAAGCTTTCAGGACCCACTAGTAAGCTAAACTCACTGGCTCTAATTTCTCACCGATGACTAGTCTCAAATTAGTAAAAAATTACTAGCTACACATGGACATAGAGTTGGGAATGAT
>PTPRC
TTTGATATTTTGGCATTTGCATTAATGTAGTTTTATTTATTCTGGAAAAATAACACTCAATGTTCTATTTTCTTTTAGATGAAAAATATGCAAACATCACTGTGGATTACTTATATAACAAGGAAACTAAATTATTTACAGCAAAGCTAAATGTTAATGAGAATGTGGAATGTGGAAACAATACTTGCACAAACAATGAGGTGCATAACCTTACAGAATGTAAAAATGCGTCTGTTTCCATATCTCATAATTCATGTACTGCTCCTGATAAGACATTAATATTAGATGTGCCACCAGGTAAATATCAATTTATTTCTTTTAATAAATTTATAAAAACAGTACACTTTTGTGT
>PTPRC
TTCCCATAGCAATCTCAATCCTTGCCAAATTCTATGTCATTAGCATAATTTCAGTGGCTTTAACTGACATGTTAGGAATGAATGAGGGCTTAGGATACACATTATGAAATACTAATCAAGTTTATTTCTGTATCTTCTTGTCAGGGGTTGAAAAGTTTCAGTTACATGATTGTACACAAGTTGAAAAAGCAGATACTACTATTTGTTTAAAATGGAAAAATATTGAAACCTTTACTTGTGATACACAGAATATTACCTACAGATTTCAGTGTGGTAAGAATATAACATTGACCAGAGAATT
>PTPRC
TGATAAATATTAAATAGAGAATTATAAATGTGAAATTAGAAAATAAATGTGTGCGTGAAATATTGCATCGATATATTCATTCGAAATATTTCTTTATTTCAGGTAATATGATATTTGATAATAAAGAAATTAAATTAGAAAACCTTGAACCCGAACATGAGTATAAGTGTGACTCAGAAATACTCTATAATAACCACAAGTTTACTAACGCAAGTAAAATTATTAAAACAGATTTTGGGAGTGAGTATGTTACTTGCATTTATATGTAAAATTGCTTCTCTCTTCATGTTCTTATAATTATTTGAGAA
>PTPRC
AATATGGTTATCAATAATGCATGCTTATAATATGAAGAATGCTTTATCCATGTCTTATTTTTCATATTACATAACATTCTTATTCTTTTAACAGGTCCAGGAGAGCCTCAGATTATTTTTTGTAGAAGTGAAGCTGCACATCAAGGAGTAATTACCTGGAATCCCCCTCAAAGATCATTTCATAATTTTACCCTCTGTTATATAAAAGAGACAGGTAATTTGTGTAGAATTTAATTTCATCAGAAAAGAGAAATCAAGAATTTGAA
>PTPRC
ATTTTTTTTCACATTTTTCCTCAGAAAAAGATTGCCTCAATCTGGATAAAAACCTGATCAAATATGATTTGCAAAATTTAAAACCTTATACGAAATATGTTTTATCATTACATGCCTACATCATTGCAAAAGTGCAACGTAATGGAAGTGCTGCAATGTGTCATTTCACAACTAAAAGTGCTCGTAAGTTATATGTTTTAATGCTTCTTTCCATAAATGGTAAAAAGCAAGGTATGAACTTTTTAGCCTACAATATTTCTATCTTTATTCTAGCAAGCACAT
>PTPRC
TACTTTATACTATATCCAAGTATTGTCAAGTAATTTACATATGCATCTATTAAATTATTAATAACAAATCTTTCTTCATTTTGATAGCTCCAAGCCAGGTCTGGAACATGACTGTCTCCATGACATCAGATAATAGTATGCATGTCAAGTGTAGGCCTCCCAGGGACCGTAATGGCCCCCATGAACGTTACCATTTGGAAGTTGAAGCTGGAAATACTCTGGTTAGAAATGAGTCGCATAAGAATTGCGATTTCCGTGTAAAAGATCTTCAATATTCAACAGACTACACTTTTAAGGTAAAAGTATGCTCTCTACATTACTATAGTACCAACTACATTATAATGATTGATTCATAGTACTTAAAT
>PTPRC
GAAAGATAATATAAATGTTTTACATTGTGATATATAATATATATATATATATAAATTCACATTAGCAAACTAATTATTTTATTTTTTGTTACTGAAATTCAGGCCTATTTTCACAATGGAGACTATCCTGGAGAACCCTTTATTTTACATCATTCAACATCTTGTAAGTTATCACTGGGCTATTTATTATATATATTAAGATATATATTAATGCTTATAAAGCTATATTATTTTACACTTATAATCACATTTGATTGTTAAATGCT
>PTPRC
AATAAATTTAAAAATATTAAAATATAAATACTTTGGAGGTGATTATTCAACCAGTCTAGCAAGTTATTTGACAATCGTTCTCTGAATGTATTATTTTTCATTTCTAGATAATTCTAAGGCACTGATAGCATTTCTGGCATTTCTGATTATTGTGACATCAATAGCCCTGCTTGTTGTTCTCTACAAAATCTATGATCTACATAAGAAAAGATCCTGGTAAGAGTTGATTTTAAATTTTTAAATAATAATGGTATTAGTAATGGTGCAAACGCATATCCATA
>PTPRC
TTCATTAAATATAAGTAAAATACCAATTGAATTTTGTGCTTCTTGAGAATATAGAAACTTATTTTTCCTATTTTCACAGCAATTTAGATGAACAGCAGGAGCTTGTTGAAAGGGGTAAGTATGTATATTTTTGCTGATGACTATTCCTTCCCCTGCATTTGAATCCATTCATTTTATTTATTTATTTATTTATATTTATTTTAAGACAGAGTCTCATTCTG
>PTPRC
CACCTGAAAGACACATGTAACTAGTATTGAATCTTTAATATGTTTCCAGATGATGAAAAACAACTGATGAATGTGGAGCCAATCCATGCAGATATTTTGTTGGAAACTTATAAGAGGAAGATTGCTGATGAAGGAAGACTTTTTCTGGCTGAATTTCAGGTGTGTGTTGCTTTTGTTATATGATGATAAATTCGACATCAAGACAGTTCCACTTTAAGTGTATTTATATTGCCATTTGCCTTTATAATTTATCCCACTTGATATTGCAACATAAGCAAAGTAGATATTATTA
>PTPRC
GGATATCTCATTTACTCAAAACGGTCATTGGTAAGGGGGAAATTATTTTTCCTGAATCTGCTGTGATCCAAGAAATCGTTGTTTCTTTCAGAGCATCCCGCGGGTGTTCAGCAAGTTTCCTATAAAGGAAGCTCGAAAGCCCTTTAACCAGAATAAAAACCGTTATGTTGACATTCTTCCTTGTGAGTATTTATTGAGTGCTGAATTCCCATATATTAGGCTACTTGATTATTCACTATTTCACTTGTTTATTTTTCTTTTCCTTAAACAGATGATTATAACCGTGTTGAACTCTCTGAGATAAACGGAGATGCAGGGTCAAACTACATAAATGCCAGCTATATTGATGTGAGTAAAAATTTGCATTTTTCTTATACCTACATATTT
>PTPRC
GCACAATTAAATGCCTGACCACCAATTAATAAGATTCCCTTAATACTTTGAAACTGCCCAGAGAAATTCACAATCACAAAATGATGGATCTGAAGCAATTCCTCTAACTCACAATTTTTCCTGTTAATGAGTAATTGAATGTTCAGCAAATGACATATCTCTGCATGTGTTTTCAATAGGGTTTCAAAGAACCCAGGAAATACATTGCTGCACAAGGTAATTTCTTTGATAATCCAATATTCTTTTTGAAAAATTTTTATAGCACTTTTAAGAAAATTTTTCTTATCAGCTTTTATTTGTTTACCTCCTAGGTCCCAGGGATGAAACTGTTGATGATTTCTGGAGGATGATTTGGGAACAGAAAGCCACAGTTATTGTCATGGTCACTCGATGTGAAGAAGGAAACAGGGTAAGAACCAAGAAGATTCATAGTGTGGGTCTTGGGGTTAGGAAAACAAGGTGTTGAATGGCATTTTGAAAAGCCACATGTATCTGCCTGATGACTAAAACAGAGAGTTCTCTATTTTAATCAGTGTTAACATTTAATTT
>PTPRC
CTGTTTAAAGAAAGTTTGATAAAAAATTGGCTTAAATTAAAAATTAAAATACTTAATAATTTTTTAAAATGTAGAACAAGTGTGCAGAATACTGGCCGTCAATGGAAGAGGGCACTCGGGCTTTTGGAGATGTTGTTGTAAAGATCAACCAGCACAAAAGATGTCCAGATTACATCATTCAGAAATTGAACATTGTAAATGTGAGTTTGCTTTTTACATAATTTTTGTTTTGATACTTTTTTATAAAAATATAATTATGGAATATTAAA
>PTPRC
TACTGGTACTCCCTTCCACTTATTTATGTTTCATAGTTTGCTTTAAAAAAATCATCTCAAAGAAAATATTATCTCTTGACTAGAAAAAAGAAAAAGCAACTGGAAGAGAGGTGACTCACATTCAGTTCACCAGCTGGCCAGACCACGGGGTGCCTGAGGATCCTCACTTGCTCCTCAAACTGAGAAGGAGAGTGAATGCCTTCAGCAATTTCTTCAGTGGTCCCATTGTGGTGCACTGCAGGTAGGAAAAACGAACAAAAAAAAAAAACAACAACAAAAAAACTCCAACAGAATCCACCTGCCTAGGGCTGTTAGAGACATCTTTCCC
>PTPRC
ACATCTTTCCCTTTGGCAATTGCTATTTTGGGAAACAACCTATGGGAGAAGCTTAGATTCTTATATTGGCTTCACACCTGACAGCTTTTCCATGATCATGCCTCTGCTTTTTTTTGCTTGGTTTGCCAGTGCTGGTGTTGGGCGCACAGGAACCTATATCGGAATTGATGCCATGCTAGAAGGCCTGGAAGCCGAGAACAAAGTGGATGTTTATGGTTATGTTGTCAAGCTAAGGCGACAGAGATGCCTGATGGTTCAAGTAGAGGTATGTTCTAACCTTTAGTGATTATTCTCACTTTGGTTTTTTGGACTTAAATCTTTTC
>PTPRC
ATTGTTCCAATATGAGCAAATTTATGGGGAATGTATATTTTATTTAAATATGACTTGGAGGACTCTAGATTATCAGTTAACTATCTGTATTTGTTCTTGAAATTGTAGGCCCAGTACATCTTGATCCATCAGGCTTTGGTGGAATACAATCAGTTTGGAGAAACAGAAGTGAATTTGTCTGAATTACATCCATATCTACATAACATGAAGAAAAGGGATCCACCCAGTGAGCCGTCTCCACTAGAGGCTGAATTCCAGGTAATGATAGTGACAACAATAATAATAATTACAGATAACTTTTATTCAGTGTCATCTACTTTCTAGGTGTTTGCTATGCACTTGACATAGTGCTTGCATTTAGTCTTCACCAGAACCAAAGGAGC
>PTPRC
ATACTAGCCCTGTCAAAAGGACTAAATGCCTGAGCAATTTAAAGAAAAAAAATCAGAGGCAAACCGAAAAATTATGGCCTATAGGGAGCATATGCAAATTTCACAAAAATTAATGAAATGCTTTTCCTTAGGGAGCATCTTATGATGCAATAAGCCAATATTTACATTTTAAAGGAGTTTTTCTGTTTTTTTTTTTTTTTTCAGAGACTTCCTTCATATAGGAGCTGGAGGACACAGCACATTGGAAATCAAGAAGAAAATAAAAGTAAAAACAGGAATTCTAATGTCATCCCATGTATGTAGTTTATTTTTTTATTTTTTGTATCAGATAAAGTTAAGCTCTTTTGGATT
>PTPRC
AAATTTAATTTTTTCAAGGAAGACTTACTACTGATTTATTTCACATAGATGACTATAACAGAGTGCCACTTAAACATGAGCTGGAAATGAGTAAAGAGAGTGAGCATGATTCAGATGAATCCTCTGATGATGACAGTGATTCAGAGGAACCAAGCAAATACATCAATGCATCTTTTATAATGGTAGGTACTTAAATTGCCAAAACCCAAGATCCAAACATTTTAAAATAATATCTATGTTATTAGGGCCATTCATTAAGCGATTTTATA
>PTPRC
TATTACATTGTTTCTTGTAAGAAACATAAGAATATTACTATTTGTATGTAACAGCATTGATATCAAACTGACTATATTTCCAAATGGTTACTTTAAGAATCTACTGAGCTCTCTTCTGTAGTAACGAAGTCCCACCCTTTTTTTGTCTAAAAAGAGCTACTGGAAACCTGAAGTGATGATTGCTGCTCAGGGACCACTGAAGGAGACCATTGGTGACTTTTGGCAGATGATCTTCCAAAGAAAAGTCAAAGTTATTGTTATGCTGACAGAACTGAAACATGGAGACCAGGTTTGTACTTTTGAGGATTTTCTTTTAAGCCTTTCTGTCATAAAACGTCATTCTCTAGTCT
>PTPRC
ATAAGTAGGTTTCAATTTTAGAACACAATAATTTTCATTTAATAGAAAAGAGGCACAGACAGAGAAAGAAAGGGAGAAAGAGGGAGACTGATCCTTTGCATATTTCAAATAGGAAACAAATTGTTGAATTGTCTTCTTTTATCTAGGAAATCTGTGCTCAGTACTGGGGAGAAGGAAAGCAAACATATGGAGATATTGAAGTTGACCTGAAAGACACAGACAAATCTTCAACTTATACCCTTCGTGTCTTTGAACTGAGACATTCCAAGGTATGGAAACAATTTGGGGAGTATATTTCTTTGATATAATGGATCTGGTAGCAAAA
>PTPRC
ATTTAAATAGAAGTAACTGTGAAGAAAATATGACTATCAAATTAGAAAATAAGCTGAACTTCACTCCAGTTAATGCTCTCTTCAATTCTGATTTTAGAGGAAAGACTCTCGAACTGTGTACCAGTACCAATATACAAACTGGAGTGTGGAGCAGCTTCCTGCAGAACCCAAGGAATTAATCTCTATGATTCAGGTCGTCAAACAAAAACTTCCCCAGAAGAATTCCTCTGAAGGGAACAAGCATCACAAGAGTACACCTCTACTCATTCACTGCAGGTGCGTGGGATTTGGTAGAATGTGCTCTCAAAATCATAATGCTTGACTTCTCGGTTCACATGTTGTCTTATCTAGTTATCCTCATATATGAAACACATAACCACAGTAAAA
>PTPRC
TTTTTGGTGAGAAGTAGGATTATTTTCTATCTTTTCTTTCTTTTATAGGGATGGATCTCAGCAAACGGGAATATTTTGTGCTTTGTTAAATCTCTTAGAAAGTGCGGAAACAGAAGAGGTAGTGGATATTTTTCAAGTGGTAAAAGCTCTACGCAAAGCTAGGCCAGGCATGGTTTCCACATTCGTAAGTATCCTTCACCATTGCTTTTAACATGCTCGGAATTTTTTTTTTCTTTTTGACGGTTTCCTTTTTTCTTTTCTCCTCTCCTTTCC
>PTPRC
ATGTAATTTCCCACTTAATTCCTTTACTAGGAGCAATATCAATTCCTATATGACGTCATTGCCAGCACCTACCCTGCTCAGAATGGACAAGTAAAGAAAAACAACCATCAAGAAGATAAAATTGAATTTGATAATGAAGTGGACAAAGTAAAGCAGGATGCTAATTGTGTTAATCCACTTGGTGCCCCAGAAAAGCTCCCTGAAGCAAAGGAACAGGCTGAAGGTTCTGAACCCACGAGTGGCACTGAGGGGCCAGAACATTCTGTCAATGGTCCTGCAAGTCCAGCTTTAAATCAAGGTTCATAGGAAAAGACATAAATGAGGAAACTCCAAACCTCCTGTTAGCTGTTATTTCTATTTTTGTAGAAGTAGGAAGTGAAAATAGGTATACAGTGGATTAATTAA
>ELF3
TTCCTGCCCCTGGGGGCTACTCTTGCCCAGGGTTGGGCAAAGCAGAGTAGCTGGGAGTGTAAGGAGAGGACCCTCGTCCCCTCACCAACCTCATCCTCTCTCCCCCTACCCACAGGTAGCCTCATGGCTGCAACCTGTGAGATTAGCAACATTTTTAGCAACTACTTCAGTGCGATGTACAGCTCGGAGGACTCCACCCTGGCCTCTGTTCCCCCTGCTGCCACCTTTGGGGCCGATGACTTGGTACTGACCCTGAGCAACCCCCAGATGTCATTGGAGGGTACAGGTGGGTCTCAGCGGGGTGGGATGGGGCACGGAGTGGGAGACAGATCCATCTAAGGGCCTGTTAGACAAATGGGGGAATAGGCAGGGAGGAGGGTCTCTAGGCAAATTCCAGGGCTAGAGGC
>ELF3
GGTGGCCTGAGCTGAGCCTGTTTCCCTGCCTGGCCCTTGCAGAGAAGGCCAGCTGGTTGGGGGAACAGCCCCAGTTCTGGTCGAAGACGCAGGTTCTGGACTGGATCAGCTACCAAGTGGAGAAGAACAAGTACGACGCAAGCGCCATTGACTTCTCACGATGTGACATGGATGGCGCCACCCTCTGCAATTGTGCCCTTGAGGAGCTGCGTCTGGTCTTTGGGCCTCTGGGGGACCAACTCCATGCCCAGCTGCGAGACCTCAGTGAGTCCAGGCCCCTGGAGGCTGGGGAGCAGCTCCACATGTTGAGCTGAGTCGAGTTCA
>ELF3
AGTCGAGTTCAGTGTGGCCGTAGGCAGGCCCTGGAGCTCTGGGCCAGCTGCACAGCCAGAGAGAGCCCTTGAGGGAGGGATTAGGGGAGTGTGACCCTTCCTTCCTTCCTTGTCAGCTTCCAGCTCTTCTGATGAGCTCAGTTGGATCATTGAGCTGCTGGAGAAGGATGGCATGGCCTTCCAGGAGGCCCTAGACCCAGGGCCCTTTGGTGAGAACCCGTTTTCTCCTTCCTTCCCCAGCCTGTCTTGT
>ELF3
TGCTGGAGAAGGATGGCATGGCCTTCCAGGAGGCCCTAGACCCAGGGCCCTTTGGTGAGAACCCGTTTTCTCCTTCCTTCCCCAGCCTGTCTTGTCCCATCCCTGCCCCTCCACAGAGTGCTAGAGATGACCCCCTCCCCAGACTTCTTCCTCCCTCAATTAGAAAAATTGCAGCAGGTCATCAGACCCATGGGCAGCATCACCTGTCCTGGTCTGGTCCCCTGAGCCCTCTCTGAGTTCTCACCTCCTCTTCCCAGACCAGGGCAGCCCCTTTGCCCAGGAGCTGCTGGACGACGGTCAGCAAGCCAGCCCCTACCACCCCGGCAGCTGTGGCGCAGGAGCCCCCTCCCCTGGCAGCTCTGACGTCTCCACCGCAGGTGAGAGCTCTCTCTGGGCCACAACCTCCCTTCCCCGAAGTGTCCCTTGTTCCCTCTGGCTCCC
>ELF3
CGTGGTTGAGCAGAGGGTGGGCCGGCAGGGGACTTACTCTGACCCCGCCCCCCAGGGACTGGTGCTTCTCGGAGCTCCCACTCCTCAGACTCCGGTGGAAGTGACGTGGACCTGGATCCCACTGATGGCAAGCTCTTCCCCAGCGGTGAGTCGAGGGAGGTCCCCAAGAGGGCGTCCCATTTAGCAATGCACAGGGGGCCCGGCTCTTCCTGCAGCCTTTTCCTGTAGAGGGGCTACTCTCCCTAACTCCCCTCTTGCCCCTCCTTGACCTTCCACCACCGTCCCCACAGATGGTTTTCGTGACTGCAAGAAGGGGGATCCCAAGCACGGGAAGCGGAAACGAGGCCGGCCCCGAAAGCTGAGCAAAGAGTACTGGGACTGTCTCGAGGGCAAGAAGAGCAAGCACGGTGAGCTCCGGGGGCACGTGGGTCCTCCCTGCGCCGGGCTGAGCGG
>ELF3
GCATGCTGTGGCCAAGTCAGCAGTGCACTGGGGCGGGCAGGGCTGGCTGGCCTTGGGTGAGAGGGGACACCTGGATGGCAAACTGATGGAGGCTGGCCTTGCAGCGCCCAGAGGCACCCACCTGTGGGAGTTCATCCGGGACATCCTCATCCACCCGGAGCTCAACGAGGGCCTCATGAAGTGGGAGAATCGGCATGAAGGCGTCTTCAAGTTCCTGCGCTCCGAGGCTGTGGCCCAACTATGGGGCCAAAAGAAAAAGAACAGCAACATGACCTACGAGAAGCTGAGCCGGGCCATGAGGTGAGCTGGCGGCCAGGACCCTCACGATACAGCCGGACATGGGGACAGGCGCTC
>ELF3
GTTACCTGGGGGTAACGCGGGCCAGGTGGGCGGGCTGGCAGCCTGGGGCCCATTTCCTGCCAAAGCACCTCTGACCATCCTTCTCTTCACCCAGGTACTACTACAAACGGGAGATCCTGGAACGGGTGGATGGCCGGCGACTCGTCTACAAGTTTGGCAAAAACTCAAGCGGCTGGAAGGAGGAAGAGGTTCTCCAGAGTCGGAACTGAGGGTTGGAACTATACCCGGGACCAAACTCACGGACCACTCGAGGCCTGCAAACCTTCCTGGGAGGACAGGCAGGCCAGATGGCCCCTCCACTGGGGAATGCTCCCA
>MDM4
TCTGCATTAGAATAGATGTTATAAATTTTTTTTTCTATTTAGTTTTACCAACAGACTGCAGTTTCTTCACTACCAAAATGACATCATTTTCCACCTCTGCTCAGTGTTCAACATCTGACAGTGCTTGCAGGATCTCTCCTGGACAAATCAATCAGGTAAATCATTTTCGGTATTTCTAGTTTTTTGGTTTTTTTTTTTTTTAATTTTTAAAAAGTTTAGCT
>MDM4
GCTGTTTAAAGAGGTTCTCTTGTTCCATAGTTTCAGAAACCTACTTGAAATGTAAATAGCACATTTATTTTATGTTTATATCAGGTACGACCAAAACTGCCGCTTTTGAAGATTTTGCATGCAGCAGGTGCGCAAGGTGAAATGTTCACTGTTAAAGAGGTAAGCCATCAAATAAAATTCTCATTTTTTTTGTTTTTTTTTTTTTTGAGATGGAGTCTCCCTC
>MDM4
AGATCACAACATGGTATTTTATTCCATGCAGGTCATGCACTATTTAGGTCAGTACATAATGGTGAAGCAACTTTATGATCAGCAGGAGCAGCATATGGTATATTGTGGTGGAGATCTTTTGGGAGAACTACTGGGACGTCAGAGCTTCTCCGTGAAAGACCCAAGGTAAAAACAGTGAGGGCTTGCGTATCTTTTTGGGTGCTTATACCTAGCCACTTAATTTCTATGGGTTATTAATATTTATTACTTCACTCAACAAATATGTAAGAGCCTACATATGTTAGG
>MDM4
CCTTACAGAGAGACTTGGGAGATAACATCAGAAATACATTTAATATTTAACGGCAAACCACTGATATCTTCATAGTGGCATTTGGGGTTGTTAATTTTTTATCTTCTCTCTTTAACAGCCCTCTCTATGATATGCTAAGAAAGAATCTTGTCACTTTAGCCACTGCTACTACAGGTATGTCACATCATATTTCTTCAGTCTGTATCACAGCTTTGAGTTCAAGGGGGCAAATGATGGGAAAACAAAGAAGATGAAGGTGGAAATGGAATGCTATCTTTGGCATGACTGGGAGAAATACATACTACCTGTCACACAGAATGTT
>MDM4
AATTAGGATCCAAAGTCCACACATTGCCTTTGGTTGATATGTCTCATAAGTGTCTTTAATCTATAAAACTTAACTTTCCTTTTGTTTTCATGTCATTTACGTGTTGAAGAAATGGGTCATTTGTTCTGTAGAATTTCCCACGCTCTAGAGTTGGCAGATTGTATCCTTGTGATTTTGTTTAATGTGTTTCTTTACCCTCTCTATTTTTGGTAAACTGGTAGTGCTTGAATAAATTCAAGTTTAAATTTTTTGCCAAGAAAGCTTTATA
>MDM4
TTTATAGTAACTGGGAAAAATAAGACAATGAAAAAAATTAATTTATATACAGGTGATGGTAATGGGAATTTAAACCATAAAATTATCCTTGACACTTAGAATGTCGCTTTAGATGAAGATGCTATTGTTTTATGAAGCAAACGGGGAAAAATCCAGATTTCAAGATCCCATAACCCTGTATGACTTAACACTTGAAAGTTGAAATTAAATGTAAAAAGCCATACACTCTTTTCCTTTTGTTTGTGAGTTAGGCGAATTTGGTAATATATAGGAAGAGATGACAAAAATAGACTCCATTATGTCCT
>MDM4
TCCTTTTTGTGTGGAAAGAATGGTTATTACCAGGGAAGGTTTTCCTTTTGTTTTACTTGCTATCCAGATGCTGCTCAGACTCTCGCTCTCGCACAGGATCACAGTATGGATATTCCAAGTCAAGACCAACTGAAGGTAAAATCACCACACGGTGACTTCTTTTGTTGTACAGAGTGGCCCCTTCTCTGTACCTATGGATCTTGGACTCCCAAGACCTTTCCCTGAATGTGGTAAGAATTTAATAAGAAAGGTTCTTGGGAGTTCACAGACCAGGGACAGAGTGAACCTTCT
>MDM4
GTGTACCTGTGTGTGTGTGTTTGAGGATATTGCTTTATTAGATTTTAATAGGCGTGTTGCAGTTAAGTTCATGTCAGGCCATTTCCTAAAGCTTCCCCAAACCTGGGGAAACTTTATAGTCATCTTGGTACGTGGCGAGGGTTTCATATGTTTTCTGAATTATGCCTAATTTTGTAGTAGACTGGAGGGTTTATACAGATAGCCTGTTTTTAACAGTAGATTTTGGCCTTTGTGCAGAGGTTTTTTTTCCCCCCAGGTTTGGGATTCTTCTAGCTTTGCTCACAGTGGGTTGAGGAGAGGTGTTGCCTTTATTTGATGACTGTTGTGAACTTGAGTTCTCTTTCTTGTGTGTAACCCATTGTGTTGCACACTAACTGGTGAGCCAGAATGGAACTGCTACATCCCCTGGTCTCAGTTATTTCTACTGCACTGATGGACACCTTTCCCTTCTTTCAGCAAAGTGCAGAGGAAAGTTCCACTTCCAGAAAAAGAACTACAGAAGACGATATCCCCACACTGCCTACCTCAGAGCATAAATGCATACATTCTAGAGAAGGTATGTTTTGGATTAAGGCTATATAGACTTTTGTTCTCTTCCT
>MDM4
TAGTTATTACGTATTGTGCATAGTTATCATTCTTTTCATTTGACTTCTATAGATGAAGACTTAATTGAAAATTTAGCCCAAGATGAAACATCTAGGCTGGACCTTGGATTTGAGGAGTGGGATGTAGCTGGCCTGCCTTGGTGGTTTTTAGGAAACTTGAGAAGCAACTATACACCTAGAAGTAATGGCTCAACTGATTTACAGACAAATCAGGTAAATTTCACATTTGAAGGGAAGTGGTTTTTTTTCTTTTGAAAGGGTAACATTCTTGGTTACTCTTGACCACACATTATATTCTCTAAGAATTCTTATTTACTCCTATGGCGTTAAATACCATCTGT
>MDM4
TCTCTGATAAACCTCTGAATACAGAAACTCATGTTTGTTTTTTTTCTGTTAGGATGTGGGTACTGCCATTGTTTCAGATACTACAGATGACTTGTGGTTTTTGAATGAGTCAGTATCAGAGCAGTTAGGTGTTGGAATAAAAGTTGAAGCTGCTGATACTGAACAAACAAGTGAAGAAGTAGGGAAAGTAAGTGACAAAAAGGTATGTTGTGGAAAAATTCCATGTTGATTCTGTTTGTGTGCTCATAGTATCATCTGTTGAGATTTCTTTGTATCTGTTTTTACAACAGATTGCT
>MDM4
GCCTCATCTAAAACAAGTAAACATTACTAATGAGATGTTTTTGCCTTCACAGGTGATTGAAGTGGGAAAAAATGATGACCTGGAGGACTCTAAGTCCTTAAGTGATGATACCGATGTAGAGGTTACCTCTGAGGTATGAATCTTTAGCAAGAACTATTTTGCACCAGCCCCATCTTCAGATGATGTAATCCCAGCAGTTCACTTGTGTTGAAGAGTGCTGTTTACCCCTCATTTCTGTCTCCCTTGCCTAGTTGCTAAGTGATGTTGGTTTCTTTACATTTTTTTAAGAGATTTTTATTG
>MDM4
ATAGCTTAGTGAGAGGATGTGAATGAATTTGACCTCCTTTCCTTTTTCTCAGCATCATATTAACCCCCTGAGTATTAATTGGCTTCACTTGTCTTTGTAGGATGAGTGGCAGTGTACTGAATGCAAGAAATTTAACTCTCCAAGCAAGAGGTACTGTTTTCGTTGTTGGGCCTTGAGGAAGGATTGGTATTCAGATTGTTCAAAGTTAACCCATTCTCTCTCCACGTCTGATATCACTGCCATACCTGAAAAGGAAAATGAAGGAAATGATGTCCCTGATTGTCGAAGAACCATTTCGGCTCCTGTCGTTAGACCTAAAGATGCGTATATAAAGAAAGAAAACTCCAAACTTTTTGATCCCTGCAACTCAGTGGAATTCTTGGATTTGGCTCACAGTTCTGAAAGCCAAGAGACCATCTCAAGCATGGGAGAACAGTTAGATAACCTTTCTGAACAGAGAACAGATACAGAAAACATGGAGGATTGCCAGAATCTCTTGAAGCCATGTAGCTTATGTGAGAAAAGACCACGAGACGGGAACATTATTCATGGAAGGACGGGCCATCTTGTCACTTGTTTTCACTGTGCCAGAAGACTAAAGAAGGCTGG
>MDM4
CTTATGTGAGAAAAGACCACGAGACGGGAACATTATTCATGGAAGGACGGGCCATCTTGTCACTTGTTTTCACTGTGCCAGAAGACTAAAGAAGGCTGGGGCTTCATGCCCTATTTGCAAGAAAGAGATTCAGCTGGTTATTAAGGTTTTTATAGCATAATGGTAGTACGAACATAAAAATGCATTTATTCCGTTCACTTACCACATTATTTGAAAATCAATCCT
>MDM4
TTATTAAGGTTTTTATAGCATAATGGTAGTACGAACATAAAAATGCATTTATTCCGTTCACTTACCACATTATTTGAAAATCAATCCTTTATTTAATTTTATTTCCAACCTGTCAGAGAATGTTCTTAGGCATCAAAATCCAAGGTAGCTGTAAGAAAAATACTGGAGCTAACAATGAAGAACAGAAGTAATCTGATTAGTCAAATTATTAAGTGCCATG
>ELK4
TCAATGGGGAATGGCAAAAATCACAATAGTCTATTATCAGCATTGTAGAACTATCAATTGCTCACTTCAAATGCAATCATGTTGAATGTCTGTTTCTTCGTTCCTCGGTTCTCTCATTCCACAAGTGCATAGGTTATGTCTTCTGTAGGTCTGGGGAAAATGGGCCAGGGGTGGAAGGTCCATCCAGCCCAGACAGAGTGAATGGCCCATGACTGTTCAGTACAGAAGGAAACTGAGAAAGAAAACAAAACACATTATCATCCTATTACTCAACCCCAACTTTTACTTTCTATCCTACTCTATTACCTGAGGCAAAACACAACAGCCTTCTGTAATGGCTCACAGGACAAAGGCAGTGGCTGTTTATCATGAAAGAATATGATGTCATAACAAAAACTAGAAACAAAAATCTT
>ELK4
TTAAACTGAATAGTGGGACCCTGCCTTTTTGCCTCTTTCTTCATTTAACATGCTCCAACTACAGAAGACAGATATTTATAAAATTACCTGGAAAAGTGTGTTAGCACCTTGCAGTCTGGCTGGACTTAGGGGAGCAACAGGACTGAGAGTACTCCAGAAGTGGATACTGGAGAGCAAGGGGCTTGGAGTCAGTATGATGGGTGTCTGCAATACACAAAGCAAAAATATTCACTGACTGACTTACCAGGATGTTTTATCCTTGAAACAGCACACAAATAACCCAAACCTAAATATTGCCCTATCCTCCACTCCAAATATCTCC
>ELK4
ACAATGAATTTTTTAAGAAAATACTCCAAACTTTCTATTTTAGCAATCCTAATTAAGATGAGAAATGGGGTAACTTTCACATGACAGTCACACATAACCTTTCTAAGACAAACCTAAGTAACAGAAAGCAAACTTGAGTGTATAAATTCTGGATTTGCTTAAAAGGGCAAATAAATGAAAGCAATGGTGACACCATAAAGAGCGAGCAAGCTACCTGTGAAAAAAATGCTGGTGTAAGAGAAGCTGTAGGGAGAGATGGGCTCAGTATTCCCAGTGGGCTTGGATCACTGCTCGTGATCACAAGGGTGGGTGCCAGTTCTAACCCTTTGGGTTTCTTGGATCTTGATGAATTATTTACTTTGTCCTTTTCTAGCAAGACTGAATCCTGGTCTTTAGGCTCCAGTGACAAATTCTCTGGAAGTTCCATTGGCTGAGAAGCCACTGAATCAATGTCTGTGTCGATGTCTGGGTGAGAACTCAGTGGTGGTGAAGGTGTTCTGGGAGGTTCCTGCAAAGGGGGTATGGACGAAATGGGTGGTGTGGTGGCAAAAGCAGTCATTACGTTAGAGGCAGAGGTTGGGGCTTCCAGGGAAGGCAGTTTTGGGGAAACCAATGTCTCCAAAGCTTGGATAGTTTCTTCTGAAGATGGAGAAATACTTGGGCCAATTGAAATGGTGGCAGCAACAGGTTCAACCGGTGGCTTTTTGGAAGGTGTCGTGACAAATTTGATGACAGATGGTGTGGGCTCCTGAGGAGATTTTTTCTCTGCCAGTTTCTCGGCTGGATTCTCAGTCTTTATCAATTTGAAAAGCTTTACATTGGAGGAGTTCAAAGAGTTGAGAGTAAATGAAGAATATAAGCCAGAGTGTATGTAGTCATTGCGGCTAGAGGTCTTGGCACCAGGCTGAGGTGGTTTATCTTTCCCTCCATTCTCCACATCTTTGGAACTGCTGCTGACTTCACTGAAGTTTAAACTTTCACAGTCACCCTCAATCCTGCCCACTGTCATTGGATCCATGTTCAAAATCTCTGGATAAGAGACAAACTTGTACACAAACTTCTGACCATTCACTTTTTTGATGATATTCTGTAGGTTAAAAAAAAAAGCATTTTTATCCTTTCTTATAAACTTATATCCCATAGTTCATGAAAAAGCTGGCATCGGCCAGGCACAGTGGCTCATGCCTGTA
>ELK4
ACCTCAGGTGATCCACCCTCCTTGGCCTCCCAAAGTGCTGGGATTACAGGCGTGAGCCACTGTGCCCAGCCAAGAAGGAATCGTTCTTGTCTGGAGGTTCTCTGTATAGTATAAGATCAGGATGTGTACTACCTTTACATAATAGTATCTGAGGGCTCGGCTGAGTTTGTCATAATTCATGTTAGGCTTGTTCTTGCGAATCCCCCAGAGACGAGCCACCTCTTCTGCCTGCAAAAGCTTAAACTGCCCATCATTAGAGGTCCAACAGATCATGTGCTTGTTCTGAGGCTTCTGCAGGAGCTGAAGAAGGAACTGCCACAGGGTGATAGCACTGTCCATAGCAATGAGCTGAAAGAATATAGATAAGATATGTGATAATATTAACAGCCAACACCTATTTAACACTGTATGTCATGCACTGTTT
>ELK4
CTCGGCCCCCGCCCCCGCTCCCGGCCGGTGGGGCTGTGGCCGCGAGATCCCGAGGGGGCGCGCGGGGCTGACCGCTCACCGACGCCGCGCGCGGGGCTCCCCCTCGGTCTCCGCCTCGAACACGATGCGCCTCTCCGCCCTCAGCCTCCTCCTCACGCTGGAAACTCGAGGACGGCGCGGCAGCCGCTGCGACCCCCGCGGCGGAGCCGTAGAAGGCGGCGGCGGCCAAGCCGAGCCCGCCGGGTGCCCGCAGCCGCCCGCATCTCCCGCCGCCGCGGCTCCTGGCGCCCCGCCCTCCCC
>SLC45A3
CAGGAGCGGGGAGCTGGGACCCAGTGAGGCAGGCCCTCCACCCCAATGTGCTGGAAGTTTTCTACGCTGAGTATTTGGCCAAGTCGCTCTTGTCAAATACTACCTGTGTAGCAAAGTAAATGGCGACCAGACCCAGGCCTGCGGCAGACACCATATAGGCAGTGACAGACTGGCTGAGCTGGACAATGGAGCCCATAAACAGGGATGGGGCCACCTGGGACAGCAGGAAGGCACTATCCAGGATGGCGAGGTCCAGGCAGATGCCCCGGCCCGGAACCACCCTGGCCTCGGTGGGCTCACCCACCACCACACGTACGGAGACATCACAGGCAGAGGCCCCGCAGAGCGCGGGTGGAGGTGGGAGCAGGCCACTGCCTCCAGCACCCACGTGTCCATTAGGGAAGGGAGCTCCAGGCTTAGGGCCTGGCAGGAAGCTGGTCATCAGGCTGTCCTCACTGCTAGCACCTCCAGTGTCCCCTCGGTATTTGGGCAGGAACACCTAAGGCAGAGGGGTGAAGAAAAGGGGAAGAGGACAGGTGTGTACCCAGCACTGG
>SLC45A3
TGCATTTCCTGCAATCATCCATTCAAGTGCTACACAGTCCTGACCCCAGGAAGTCATTCCCAGAATCTAATCTACACTGTTCTGCAGCCCAAGCCTCTGGCCCTGGGGCTAGGATAAGCTTCTTCTCTGATTCAAAGAAGCATTCTCCAAAGTTGCTTGCCAGATACCAGGTTCTGAGCTAGTTGGCCTCCCAAAAACCCAGACCACCCCTCCCACCCTGACTCCACCCACTGGCCAATGAGTACCTGCTTCTCCCGGTGGTAGAGGGAGGCCAGTGTGTAGGGCAGGATCTGCAGGGCTGAGAAGGTGAACCCGGTGAGGGCGGCTGAAGCTGTCACCACGGCCACACTGTGGGACAGGCATGTGGCACCGGCAGCCACAGGGAAAGCTGCCACACTGGCCAAATAGACTGCTCGAGTGCCGAATCGCTGCACCAGCCGGTCCATGACCAGAGAGAAGACCAGGGAGATGGCGCACTGCAGGAACAGCCCCAGGCTGCCCATCCGAACGCCTGCAGAGGGAGAGGGGCCATCAGACAGAGCCTGGGAGGGAAGGGTCGGAGCAGTCTCAGGGAGATGAGAAGGCGGAACCACAGGTACCTGCTGCACGAGACCTGCTGTGGACCAGCCCTGCTCCCCAGCACCCTTCCCCTTTCTACCTCTAGCAATGGG
>SLC45A3
GGCCTTCCTGAAACCGCAAGCAGAGATGTTCCACACCCATGAGAAGCCGTGTATGCAGATGGGGTCCATCCCCACTTTCCTGACAGAGAAGTCGGGGCCAGGATGGAGAGGCACCAGCCCAGACACAGCCCCGAGTGTCGTCTCTGGTGGGCGGCTCCCACACCAGCCTCTGCTGGCTGCCAAGGCCTTACCTTCATCATAGTGTCTCCGGGCCTCGGTG
>SLC45A3
TCGTCTCTGGTGGGCGGCTCCCACACCAGCCTCTGCTGGCTGCCAAGGCCTTACCTTCATCATAGTGTCTCCGGGCCTCGGTGCCCGGCTCAGCTCTGGGCACGCCCTGGTACAGCCCCTCGCCCACGAAATCCGTGTAAAACAGCGTGAAGGTCATGAGTGCCATCCAGCTGCACAGCTCAGCCACGAAGAGCCGGCGCAGGGTGCGGGGCATGCGGCAGCACAGCTGGTGCAGCCGGGGAAGCAGGGCGCCCAGGTTCCGGAAAGCCAAGCGGGCCCGGCATGGACAGCAGTGGGGCGACAAGGAGGGGGCCGACAGCCC
>SLC45A3
TGGTGCAGCCGGGGAAGCAGGGCGCCCAGGTTCCGGAAAGCCAAGCGGGCCCGGCATGGACAGCAGTGGGGCGACAAGGAGGGGGCCGACAGCCCTTCTGCTGGCTCGGTGGGGCCCAGCGCTGCCTCCTCAGCCACCAGCAGTGTGGCTGCTACGCAGGTGAGGAAGATGAGGGTGAGCAGGCCAAAGAGGCACTCCTCCTGGGTGCCCAGGTAGGGGGCCAGGGCACTGGTGTCCCAGTCAATGGCAGGCAGGAGGTAGCCCAGGCAGCCCCCAAGACTGATCATGAAGGCATAGACAGAGTAGGCCTGGCGACAGTGGTCCGGGTCCCGGAAGAGGTCAGAGAGCAGGGCCTCCAGTGGAGTGAAGCACACCTGGCCACAGAAGTCCAGCAGCCCCACGCCCAGGATGAGCAGTGCCAGCTCCAGGGGCCTGGGATCCGGGCACAGCAGCCCTGCTAGCCAGCCGGCCCTTGGGATGAGAAAGAGGCTCAGCAGGATGCCCAAGGACAGTGCCCAGATGAAGGGCCGGCGGCGGCCATAGCGTCCACGCCAGTGGTCACTGGCTGAGCCTAGGAGCGGGACACAGACCAGGCCCAGCACTGGACCAATGCCTGCAAGAAGGGAAGTAGTATGAGTCAATGGCTGGGACAAGTAAAGGGCAAGGGGAAGGGGAACCAAGCTCCGTGAGAAGGATGGAAATAACATTCCGTACTCGACACTGTGCTACGTCTTCACAGGGATGCTGTAATTTACTCCTCATAACACAGGCATTACAGATGCCCCCATTTTCAGATGGACAAACTGAGGCATGGAGCAACTAAGAAGTGATACTTATTCAAAGGCGCAGACCTAGG
>SLC45A3
ATGCCTTCCCAGCAGACCACCTCTCCCTCCAAGCAGCTCCCAGGGCAGAGGTACTCCTGTCCCACATGCCAGGTGGCATGTATCTGGAACAGGAAGGAAGGAGGATGTAGTGACTCACCCAGCACCATGGTCATGAACTTCTCCTCTACCCCCACTTCCAGCAGCAGAGGCGGCACATAGGTGATGCCTGCGGCCAAACACACCTCCAGGCCAAAGGTTAGCAGGTTGACCAGCAAGAGCTGGGCTTTCCGGTGCCGCAGCAGGCGGCTCACCCACAGCCTCTGGACCATAGTGGGCCA
>H3F3A
GTGGTAAAGCACCCAGGAAGCAACTGGCTACAAAAGCCGCTCGCAAGAGTGCGCCCTCTACTGGAGGGGTGAAGAAACCTCATCGTTACAGGTATTAAAAAACAGGAAAAAAATGGGACAAAGTCTCTCTTGTATGTATCCACATAATTTAACAAAAAGATGGATAACAGGAAAACTTTTTGCTTTAGAGAAACTTTTTTTTTTCATTTGAACACTTAACTACTGCTTA
>H3F3A
TTGCTTTAAAGGTATTGTTACTAGATTTGAATGTTCACATCTTAAGTTGATCAGTGAAATTTGATACTGAAGCTGAAGAATTGTTGGGTGGCTTATTTTTTGAAAGATTACTGCATTTCTTTGAAGCTGCCCACTTACCTTTTTGTGCTAGTTATGTTTTTGGTAACAGTTTCTTTATTAATTTTTTAAAGGCCTGGTACTGTGGCGCTCCGTGAAATTAGACGTTATC
>H3F3A
TCGCAAACTTCCCTTCCAGCGTCTGGTGCGAGAAATTGCTCAGGACTTTAAAACAGATCTGCGCTTCCAGAGCGCAGCTATCGGTGCTTTGCAGGTAAAATGGTGGGTGGGAAGACTCAGAGTTTGTATTCCTGTTGTGTACCAAGAACAGTTCCAAATTGTTGCATGTGCTTATATCATTTAATCACAAGCCTGTCAGGTAGTTGATATTGTTACTTCACTGTTGAGACTTCAGAAAGGTTAAATTGCTCAAGGTCATACACGTAGAAAATGGCAA
>H3F3A
CTTTGTCCCACAGGTTGTAAAATGTAAGCATTTGGTAAAATTGTCAGCATCTTGCCCAGTCATTTTTTTAAAGGGTTCAAAAACCTTTTTGTTTTAATTCGTATAGTTGGGTCTTAACTATTGGAAATAACATCATCAGTAATTTTTTCTTCATTCCTTTTGCAGGAGGCAAGTGAGGCCTATCTGGTTGGCCTTTTTGAAGACACCAACCTGTGTGCTATCCATGCCAAACGTGTAACAATTATGCCAAAAGACAT
>RGS7
GAAGAGTCCATTGGAGATGGAATGTACACACAAAAATAACAATTTAGGTCCTTTGCTCATGCAACATCTTGTTCTAATGTCCTCTGCTCCAGGTCACAACATTGAGCTACAAAGTGTGTGCAGTGACTCCAGTCTGCATTCATGCTACAAGATGATCCGTTTAGTAAGACTGAGCAAGGCTTGTTAACCTCTTGGACGTGAGAGATTTCCCCTGAGAAAATATATAAAACAAGAGAAAAGAAAGAAAATCAAGTACGATCACTGAAAACCTGCTTAGTAGTA
>RGS7
TTGTTGAATCCAGTTTGCTCACATTTCAACACACATAACTCCACTGAACTGGCCATCACAGCAAAAGCCACAACACACACACACACAGCAGCATGGAGCTAAACCACACAACTCAACAGACAATGCAGACAAACTTGAGTATAAACCAAGATTTTTCTACCTCTTTTCATAACAGGTTAGTGCTGGCCCTCAGTGTTGGTGTACAGTTTTTATGGCATGGGAAAATAGGGATGTTTCTGCCCTATAAAAATAAATGTGTTGAAGGCTTTAGTTTGAGCTTACACAATGTCAGAAAGTTCCAAAGGCACTGGCACAATACAAAAAAAAGAATCTTACAAACA
>RGS7
CTAGAAATAGGGAAATTGGAAAAATTTCATTGGACTTAATGATTCATAATTCCTCAAAAAATTAAACTTACCACATTCTGTGCAAATTTTTCAAAAGATGTTCTGCGATCCATTGAGTTTCCAGACTTACGTATGTGGGGTAGGATAGGATGAAGGGAAATAAGGGAAGATTAAAAAAAAGAAAGAAAGCAAGGAAAACAGAGCAGAAAAAGACAGGATAATGAAATGATGCAACACCAAATCCATGTTCTAAATCAGAAGGCCCATAGAG
>RGS7
AAAGGTTTGGGGGAGGGTCTTGGAGTATGTTCACTTACCATTAGTCCAATACCCTGGATTCAGCAGAGGTAATTACTCCAAATAATTATAACTGAGAACTAGGCCAAGAAAAAACAACTCACAAAAAACCAGTACCTTTTTCTTTGCCTGTAGAAGCTCCTGATAGGCACTGGATCTTATAAAACGTGGGTATGAATCACTTTTCATCAGTTTGTAAATGTGCTCCTAAAAAGAAATAATGGTTGAGGTGCTTCTTTATGATTTCTTGGGAAAAGTAAAATATCATGATGTCACACATGGCTA
>RGS7
GGCTCACCGTACACCCACCTGAGCATCTTCAAATGTGTATCGTCCAGGTTCCTTCACGTTCTGTGTGGTTTTGTCATAACTCTTGGAATCCAAGTTAATAGCACTGGGGGCTCCGGGAGCCAGAAACTCTTGCCATATTTCCTGAACTCTTGAGGGTACTTCTTTAATAGGCCTCTTTTTCAGGTCCTCCACTGCCAGCCAGAATCTATGCAGAATGTGAGATCGGGTGTTTACTCTGATGGCCCATCATCTGAAAATTCTTGTGACATTTACGGATCATGCAGTTCATCATGACGACTCACAGCCAGCTCAC
>RGS7
AGACACATCACAGACAGTATTTCTCTGGCTTATAAGATCCAAGCAATGTGTTTTACCTTAAATTTTCCGAGCTGAATTCTGACTCTAGAAATTTAAGGAACTGTTCTCTCCCAACTGGGTCTTTCAATGCCTCGTCCATGCCAAAACCCCATCGTTTTACCCTCTGCTGGCTCGGTTCTTTGCTATAGAAGATAAAACAAAGGCAAATACATTCCTTTCATTAGAATTCCCATTTTTTTGTTATTACATTCCCCTTCAAAATCATGTGTGCCTCGAAGTTC
>RGS7
GAATGTTAGATATAGGCCAATGTAGATAAAGAACAAAATTACATTCACAATTAGCCAACAATAAAATCCTTCCCATTTCACTCAGACCCTGAAATAAAGCAACATATGGGCGAGAAAGATAAAATGCCACCTACCTTGCCTCAAGTTCCCAGAAAGTGGTGTCATCGGACAGCCATGGGTTAGAAGGGTCAGGTGGCAAAAGAAACGGGTCGTATTCTAAATACTGTTCCGTGTAACTTAGTAGACTAAGGAGAAAAAACATTTCCAGTTTCTTTAGTTTTCTGACTGGGGTTGCAGCCAGTCCAAAGCAG
>RGS7
TCTTTCATTTTTAAACACATGTAATTGTCATATGAAATTTTAAAATTTATACAGACACTTTGAAATACTCACCTGTCAGCGACTTTTGACATTTTTAACCGATGTCTATCTAACTGTATTTGCCAATATTTTATCTGAAAAGAGGGTTAGAGAAGGAGTTACATAAGTAATGACATTTTCACAATTTTCCACTCTAAATCATGATCAGCTGGGCAATTCTGAACAAGAGTATAGTCTACGTCAGTACAATTTCAAAGTTGGTTAAAAAAATAGAAGCAGAGGGCTCTTAAAGAGTTAACAAAATGAAATGTT
>RGS7
TCCACATGAAACAGTCAGTCATACAAATAACCTATAAAAATACCCACTATTAACATTTACCCTCTGGTTTTCATAGCTGTTACTCTGTAAACCTTTAACAGGTCATCTCATAGGTTGACTCACCTGTTGTTGTAACTCATCTTCTGTTGGAGGTTTAGTTTCTGGTGTGGGTGTGTGGGTAGGACTGTGACTTCTAATATCATTTTGTAAACCATAGACAGACTATATTAAAATAAAAAATAAACATTTTAGGACAAAATACCGTTTACA
>RGS7
TATTCTTGAGGAAGGGAGGGCTGTGGAAGGCTGGGAAGAGTGGGAAAGATACTGCATGACATGAGAAGAAAGTGTTTTTATGGCTGACGTCCTGTAAACAATGCAATCCATCACCAAGATCAGCACAACAAATGACAGTTTTACCTTCCGTGTTTTGTGGGGGTTTCTCATTCTGGATGACTTCTTAATGTCCACTTCAGTTGTATTTACACATCCAGGCTGGGAATGGAAAAACAGAGAGACAAATGAATCTTTGGGTGTGAAATTTCTGACCAGGACAATCATGAATGGCTCGCTCTCCAGAGCCCGAGCAAATGCCCCAATGACACAAATCAAGGGAGGTGTTTTCTAGATGG
>RGS7
TCCCACAGACGGAGAAGATGGATTCAAGACGAGAGTGCGACGCTTGCTTACCACGGGCCTGTGCACGTCCCAGAACGCTCTCTCTTGGCTGTCAAGGATCTTCCTTTCAATCTTGTCTCTCTTCTTGTCCACTCTGTCAACACAGTAACAATAGATAACATTTAGTATTAATTGTAGTGCCTCTCTGAACAAAAAGGCCACAACTGGAACAAATCTTCCAAACGACTCACAAGGACTCACTTTGCTTGTGCTTCTGCTTGCATGAAAATGAACTCCCACTTCCGGGCAAATGCTCTCTGCAGCCTGGCCAGGCTCTCCTGAAAAACATACCCCAGGTGAAGACATTTGGTGTTCATTGTCACTGCTCTCTTCTAGCTTAG
>RGS7
GCCACTGCACTCTAGCCTGGGTGACAAGAGTGAAACTCCATCTCAAAAAAAAGAAAAAGATCCATGAATGAAGAGTTAACATCCTGCCCAGAAAAGGCTGTGGGCCTTACTGCTGTGCATTCTATGACTATCTTTGCCAGAAGGTCCTTGGTACTTACAGCCTCATAGTCTGCGAGCTCCAGTCGTGCCTTGTTTTGCATTGTTCTCTTGCAGAGGTAAACGGCTGAAAAAAAAATCAATCATTTCTTGCCTGCTTATCAACACCATGGCACTATAAGTAAAAGTACAACATTACAAATCAAGGGCATTGCACTTTTTTCCCAAGTTGTA
>RGS7
TCCCATCCTGAGAACTGTGGTTTCCTTTTCTTAATGAAAAAAGCAATAAAACGCAAGTACACATCCATCTACACATACAGGCTGTCAATAATAAAATAATGAGAGATGGCACTGACCATAATCTGTGTTTTCCGGCTCCCAACAATTTGATGGCCAAAAATAGGGGGTCTGCGGAATGAAAAGAAGTGGAACCCAGATTAGACAAATAAAAAATTAGTGGAGTTTCTGGCCAGTGAATTACATTTATCTTCCACAATTCTCTATATTAGTTTGCTATATGTTTTATAAT
>RGS7
CATAGTTTTTAAAAGTTCTGTTCAAAAGAAACCTAACTAACAAACGAAATGCGGGCTTCTAGTTTACTGTTAAAGAACATTTCTAATAAACTTACTTGAAACCGGTAAAAGGTGCCATCATCCTTGAGTGTGAGGACATGATCTGAGATTGGAAAGAAGTAGCCGTGGGCAGCCATTAATGTTCCCAAATGGAGCGCCTCCACTGTTTTATGAAAACAAACAAAGAACATAAAAAAGCCTTTTAAATGTATTCTTTTATAGGAATGTAACGTTTTTGTGTGGTTCCTTTTG
>RGS7
TAACTTTCAGTGAAATATGTTTTGACTACCATAAAATTTATATAAATGTTAAAAGCACAGTTCAAACTGAATTATAATTTTTCAGGAGGTTTGCTTGCGTGCCATATTAAAATATCCCTGATGAAACATATTTCTTAAAACCACTAAGAAAAAAGTTCTTGCAATGGGAAAATGATTTATTTACCTGGATCTTCTATAGTTAAGTTCTTTATCAACCATTGAACAATGTCTGAACCTAGAAAAAGAAAAAAGAAAAACACAAACAGATGTGAACATTTTGTTTATACATATTAACTTTAAGAATTCTCCACCTTTGGTGCTCA
>RGS7
TTTATAAGTAGTTACTGAATAATGGATTAGAGACAGAGTTTCAATAGTGAACAGCTGGAATCAGTTTTAAAGAGTTATCTAAGAGGTACAGGAGAAAACAGAACTGTGCTCCATGCAGACTTACCAGAGAAGACGCTAGGTATCTTGGAAAGAAAGCTTTTGACCGTACGAATAGGAATTCCATTTTTTTCATCTTGCATCCGTGCTATGACGTCTTCCATCTAAACAATAATAACATAATTAAAACCTTTATAAAGTTGAACTTTTTTGAA
>RGS7
CCTGAGGGCTATTTTGTGTTTAAGTGGCATACACAGAGATCATTAAAATGTAAAAGAACTGTGCAGGGAGGCCCAATTTTTTTCCAGGTGGCCATGCATCAGAATTTTGTTAGAATGTAACATGGATTTGATTGAATGATTCTCCCATTTCCACATGGAGAGTGGAGCCCAGAGAATTGTTTAATCATGTATCCATGATTCAATATTCATTTATGGAGCACCTATGCTGGGCCAGAGGTACTATGAGTGGGGATGACAGGATGGATGTGACAGACAGGACCCCTGTCCCCATGCAGTTTACAGGCTATATC
>RGS7
GCATCATTTGAGAATGTCAGATCACTTTCACGTATATAGTACATAATCACTGATGATCTGGGAAATCCACAAGGCCACAAAGTTGATACATACTCTGATCTAGAGGGGGAAAAAAATCGAGAAAGCCGGAAGTTTCCCGTTTTCCAAGAAACTGAAGACATTCTTACCTTTCTGTACACCAGCATGTTGGGTGATTCATCGGCCACCCCGTTGCTGGTCTGCCCATAATTATTCCCCTGGGCCATGTCACCCAAA
>RGS7
ACATTCTTACCTTTCTGTACACCAGCATGTTGGGTGATTCATCGGCCACCCCGTTGCTGGTCTGCCCATAATTATTCCCCTGGGCCATGTCACCCAAAACTTGGTCCACTCTCAAGATACAAGAATTATCAGTGTGCCCTGCAAAGGGTCAGAGAGACTTCAGTGAGATCCCAGTGGGACTCCCCTGATTCATCATCATCATTCACAGCACCCACCCCACATGGCG
>FH
TTATACATGTTTATTTTCATTATAAATTTATGTAAATCACTTTGGACCCAGCATGTCCTTAGGTTTTACCCATTCGTCAAACTGCTCTGCTGTGAGATAGCCAAGTTCGATAGCAGTTTCCTTTAAGGTTGATCCATTTTTGTGTGCTGTCTTAGCAATCTTTGCTGCCTTGTCATACCCTGAAGAAAAAATAAAAAGACGACATATGGGTTAGCAGTGATATTTGGTTTCCTAAAGCAAAAGGTGACATAATTGTTTACTTGATATTGATGCTATATGGGCCTCTTAAATGACATTTTTTGTTTTTAAA
>FH
GATTTTACTAAAACCATATTCAAAAGAAATTTGCTGTTCTCAAACACTGATCCACTTGTCTCTTAAAAATGGTTTAGCTTTTTAATTTTGCATTCAAAATGATATTATTATTCCTTAAACACTTACCTATATGAGGATTGAGAGCTGTCACCAACATTAGAGACTCATTCATCAGCTTGTTGATCCTTTCTGTATTGGCCTGGATTCCCACCACGCAGTTTTCTGTAAAGGAAACTGAAGCATCCCCCAGCAGCCTGGCTGAGTGTAACACATTTTTAATCTTTGAGTGAGTGAGAGAGAGAGAGAGAGAGAGAGAGAGAGAGAGAGA
>FH
TTGGTCAAAAAACATTAAAAATCAGATTTAAAGCTTACCATCATTGGCTTGAAAACATTCAACTCAAAATGTCCATTGCTGCCTCCGACAGTGACAGCAACATGGTTCCCCATGACTTGGGCTGCAACCATGGTCATTGCTTCACACTGAGTAGGGTTCACCTTGCCTTCAAGAAAACCACCAATGACAGAGTAAAGACTAAATTTATGCAAATAATCAGGAGAATAAAGAAATCTAATTTCACTAAATAGAGTAAGATATACAATAAAGCAAGGCCCAACCATCAGTGTAATTTAATGAAACAAACCAACCAAGGAAGGTGGGATGGGTAGCCACAAAATGAATCATTCAAAGGCTAACGAGTAGCCACAACTACACATTAAATATAGTTCTCCACCTTCATGATTTTCATTCATTCTATACATATTTAT
>FH
TCCAGCTGCGGGATAACTTTAAACAAAGAGAGACATGGTCCATAGCTAAGAATGCCTAGGACCTAGTCAAGTTTTAGCTCCAACATTTACTAGCTATGTGATTACCTGGCATGATACTGCTTCCTGGTTCATTTTCAGGCAAGATCAATTCTCCCAGACCTGACCGAGGACCAGAACCCAAAAATCGAATATCATTTGCTATCTTCATCAGACTGCAGGCAGTAGTGTTCATGGCTCCACTGAGCTCAACCAGAGCGTCATGAGCAGCCAGAGCTTCAAATTTATTCGGAGCAGTGACAAAAGGCAAGCCTAAAGAAAAGAAAAATATCCTAGATGGGTGAACAAGTTAAACTAAACATTTTTCTACCATTAGCAAGTGAAACAGAAAGTTCCAATATACGAAAAAATAAAAATTTTACTTCAGAAAAAAATGTTTACTTAAGACTCAAATTTTG
>FH
CAAGAATTCAAGACAGGAACACTCAGAAAATGTACAGACCACGTATAATGAGAAATGAAAATGAGAAATAATTCACGTGATCACTAACCTGTAAGTGCAGCCACTTTTGCAGCAACCTTTTCTGCAAAGCCAATTCTAGTATTTAAACCTGTACCAACAGCAGTGCCTCCAGCTGCGAGCTCATAGATTCTTGGCATGGCAGCTTTTATTCTTGTCATTGCATATTTTACTTGTTGAACATAACCACTAAATTCCTGAAAAGAAAAGAAAATTAAGGTAAGAATAAGTAA
>FH
TGGCCATTTGTACCAAGCTCTAAATTGAATCAAATTAGTCAAACTCCTATACCTGCCCAAGAGTAAGTGGAACAGCATCCTGAGTATGAGTACGTCCAATCTTGATGATCTGTGCAAACTCTTTGGATTTTGCATCAAGAGCATCATGTAACTTCTGTAGTCCTGGTAACAGTACTTCATGAACTTCTATTGCAGCAGCAATGTGCATTGCTGTGGGAAAAGTATCATTTGAGCTCTGTTGGAAATTTTTCAAAAGAAATATAAAATGTTAAATCAGAGGCAACAAAAACAAA
>FH
ATTAAATAATGAACACTTCTTGTCAAAAAGTGAATGCTTGTTTTACAAGAACAATCTCAGGTATGCTTTTCAATTTATAACCAAAAAACAGCAAAGCTCACATACTGACCTGGCTTTTATTAACATGATCGTTGGGATGCACAGGTATCTTGCTGCCAAGTTCACCTCCTAACATTTCAATTGCTCTATTGCTAATGACTTCATTTACATTCATATTTGTCTGAGTTCCTGATCCAGTCTGCCATACCACGAGAGGAAAATGATCATTTAATTTACCTTCAGCTACCTGCAGAAAAAATGTTAAAAATGTATTTTAAAAAAGGAAATAATAATGCTGATTATGCCACAGAGTTTGAATACAGTTGACCCACATATC
>FH
TCACAATGTAACGTTTTAAGCACCATATTAATATCACCACTAAAAATAATGCTACCACCCTCCCCTGAAATTCATTAATTCAAGAATTCACAGTTCCCCTTTCCTTCTGCCAGAGCATATCGTCATCCAGAGTATGGCATGGGTCTGAGGTTATTAAGCAAACACACTTATCACCTCCTACCTCATCTGCTGCCTTCATTATTGCATTAGCAATCTTTGGATCAAGACCATAATCCTGGTTTACTTCAGCGGCCGCTCGCTTCAAGATGCCAAAAGCTTTAATAACTGGGGTCTAAAATTAATCAGAAAAATATTTCAAATTTACAATTTTACTTAAGCATGGAAGTT
>FH
CTTTTCTAATAACTTTACATTTTAACTCTGAAAAATATTTATAAAGTAAAGTGACTCATGAATACAGCCTACTTCATCCAAAATAGCCAACATTTCCACAAATGCCACTTACTGGCATGCGTTCTGTCACACCTCCAATCTTAAAGTTCATCGTAGATCTCACGGTCTGGGCGCCATAATACTTATCATTTGGCACCTTTAGTTCACCAAAGGTATCATATTCTATCCGGAAGGAATTTTGGCTTGCCTAAAGACAAGAATACAACACTATTACAAGTTGAAAAGAAACCCAGGATCAAAAGTAATCGCATCTTATCAGCTGTTAAAG
>FH
GAGGCCGGGGGATGGCGGCCTGCGCTCACCATTCGAGCCGCGTTCGGAGGCCAAAACGAGGGCACGGCCGCGCCACCCAAGCCGGGAGCCGAAGCTAAGGCTGCGGCTGGAGCCCGCACGAGGGGACGCGAGCGCGCGAGGAGCCGAAGTGCTCGGTACATGGTGCTGAGGGAGCTTGGGTAGAATTTCTGGGCGGCTGTGGCCACGCCTCCACGCCGGTTGTCAGAAACCGTTCCGCCCACCGGCCTCCGCTCTTATCCAATCAACAGCCTCACACCGACAGGTGGGGCAGGACCAATCGTGAATGACCAGTAAAGAATGAGGGGGCGGGTTAACTTTCTAGTAGTAGTGTGGGGTGTAAGGCCTTCGGATTCATGGGAAACTAGAAAGAAGGG
>AKT3
TGCTATGTGTAAGAGCTAGGACTGGTGATGTCCAGGAATCATTTTCAGTAATAAATTGAAGATGACAGTGAAGTAGCAGAATGAAAGAGACTTATTCTCGTCCACTTGCAGAGTAGGAAAATTGAGGGAAATGCGGCCGCCTCTCATTGTCCATGCAGTCCATACCATCCTCATCATCTGTGGGCAGGAAACATCTATTTTAATTTTACACATTCATTTTTTGCAACATTATCTCTAGTCTATGTTTTTTAAACTCTGAACATAGGAAAG
>AKT3
ATTAGGAGAAATTATATTAGAAATTTATCAATTGCCTTCTAAATTTACTTACATTTTTCAGGTGGTGTTATTGTAATAGTCTGAGCTGTAAATTCTTCATCAAAATATCTAGTATCTGTCTCAGATGTTACTTGAGGTTTAAAAGGAGGTACAAGCTGTAAAAAGAAAGAAAAAGAGTTTTATTAACTGATTTCAATTCAGGAAAATTCCTTTCTAGGAAAAAAGCAGAGAGCACGTAGTTAAATGAACAGAACAAAAGTCTACAATGCTGAGTCGCTGGGTAAGGGAGACATGATATTTGGCTTCCCAGTCAACAGTCTAAACCAACCGGTGGGTAATTGGTGGTTCTGTATAAAATCTAATGGATCACGAAAAACAACAAAAGAAAACCATTGAATAGGACGGGAGAGGGATATTGAAAA
>AKT3
TTTTTGCTATAAATTCATTTTAGCAGTGCAGCCAAAATATATACACACTATGCCATAAAGAAATCTTACCTTTTTATCATATACATCTTGCCAGTTTACTCCAGAGAAGAAACTGTGTCTCATAATTTCTTTTGCATCATCTGGTCCTCCACCAAGGCTATGAGAACAGAAATAAAATTAAGTAAGTATAAAACATTTACATAAGCTCAAAGCATAACAAAAAATATTTTGTGAAAGTGTAATTTTCTGTGTAATAAACAGTTCT
>AKT3
TGCTTCTTGGAGTTAGTTATATTTGAATTAATTTCCATATCTCAATTTTTAACCACATTCATCAGTAATTCACTAAGCGTTATTTGAGGCTTACCGTTTATTTGGATCCTTTATCAAGAGCCCTGAAAGCAATGATTTTGCATCTGAAGAGAGTGTTCGAGGAAATTTAATGTCTTCCATTAATATTAATTCAAAAAGTTTCTCATGGTCCTGGTTGTAGAAAGGTAACCTCCCACACATCATTTCATACATGACAACCCCTAGGCCCCACCAGTCTACTGCTCGGCCATAGTCATTATCTTCTAACACCTAAAAGTGAAATCAGTAAAAAGATTAATTATTACATGTTAACTTTTAAAGCATTATTCATAAAACAT
>AKT3
ATAGATAAAAGTAGTAGATACTACAGTTAACTTTTAATGCTTAAATGGTTTACTTTGCAAATCATTATGTCAATGTTACTTTCCTATTAATGGAACCGAAGCCTACCTCTGGTGCCAGATATTCTGGAGTGCCACAGAATGTCTTCATGGTGGCTGCATCTGTGATCCCTTCTTTGCAAAGTCCAAAATCTGTAATTTTTATGTGGCCATCTTTGTCCAGCATTAGATTCTCCAACTGTGTATTAAGAAAAATGACATAATTTGTTCTATAGTCTTCAACAACATGAAAATA
>AKT3
TTACTTTATGTTTGTCCCTATAGTCTCTGCAAAAACAAATTTTGATTACTTTTTTTTTTTTTTTACCTTGAGATCACGGTACACAATCTTTCCGGAATGTAGATAGTCCAAGGCAGAGACAATTTCTGCACCATAGAAACGTGTGCGGTCCTCAGAGAACACCCGCTCTCTCGACAAATGGAAAAACAGCTGCAGGGTAAACAGCAGGGACAGGATTGTAATAATTACTGATTTAGTGGGGGAAATTAACACAAACATAAAACACCTCTCATCACCATATTGTGATGATAGATAGTGTACTCTCAGTGGACA
>AKT3
GAAATGGAGAACTGCTATATTGTAACTTGTATTTTAAGTAATGTTTTTAAAATAATGAAAATACTACCATGCAAATACTGGATTTACTTCTTGACTCACCTCGCCCCCATTAACATATTCCATCACAAAACACAAACGGTCTTTTGTCTGGAAGGAATATTTCAAGGACTTGAAATAAAAAAAAGAAAAAATGTTACATTATAATCCTGTATTCTTATAATTATAATAGTACTAAAAATAGAACACATAGAAATAGTAAGCATGAA
>AKT3
AATTTAATTTCTAACATAAAATTCCTTAAATTTCAAATGTTACGATTATAACATCTGTCCTCTAGTCACTTACTGTTAAAAAGGGATGTCTAGTGTTCTTTAATACTCTGCTTTCAGTTAGAGTGTGTGCCACTTCATCCTACAAAAGAAAAAAAGCAAACCTTCAATATATGTTTTGAGCACTGATAATAATAATTTCACTATTTCTCTAAAATTGGAAGAGGTTAAGCCCAGAGATTGAAAAGGATTTTAAAACACAGTGGCATGCTTCCTTTACCACTCA
>AKT3
TATTTTGGTTGTTTAATGGAATTTGCATACATTAGCATGTAAATTCATGAGCCCACAAACACATGCACACTGCAAACAAAAATTTAGTAATCAACTTTAATAAATCAGTTACCTTTGCAATAATGACTTCTTTCTTCAGAATCTTCATAGCATAGTATTTTCCACTTGCCTTCTCTCGAACCAAAATAACTTTCCCAAAAGTGCCTTTACCTAGTAGTTTCAAATAGTCAAAATCATTCATTGTCTGAAAAATACAAATTAAAAAATATAATATGAAGTATTTGATGCAATTTATTTGTTAGCATATATATATGTGTTTGCAATATCCACTCAAAA
>AKT3
AGATTCATGTGAATAAGACCCACCAATATATTTACATATCGTAAGAAAACTGGCTGACATCTTTCTGCAAATGGTAGCTTTTAATATGTTTCTTCCAGACAAATGAATGCTGTGCTGGGAATAAGTTATTATTTTCTACCTTTCTTTTATGATGGGTTGTAGAGGCATCCATCTCTTCCTCTCCTATATTATCAATTTGTGAAGTTGGACTACAATTCATTCTCTCCTCTTCTTGCCTCTGCAGTCTGTCTGCTACAGCCTGGATAGCTTCTGTCCATTCTTCCCTATAAAAATGAGTAAAATTTCCCATTAATAGAAGATGGTAAATGATTTAAATATTTTCCTTTTATAAACTATGAAATCAATACAAATAA
>AKT3
TAAAAAAATATATTTATATATATTTACAAATAATAAAGTCAGATACAAATACATCTTTAGATTGAGTGTTGCTTTTTCACAAAATGAAAACAAGTGAATTTCTTACCTTTCCTCTGGAGTATCTACATGAAATGTTCTCTCTATAACAGTAGTCCACTGGAGACATCTGATTATAAATGTGTTTGGCTTTGGTCGTTCTGTTTTCATTAACTGGCATTCTAAGAATAAAATAAAATGTTTCTTTAAATATGGATATATTTAAAACAAGAAGTAA
>AKT3
CATAAAATCATAAAAATAAATAAATACAAGATGAATCAACAATTATAATTAACTTACTTGCCACTGAAAAGTTGTTGAGGGGATAAGGTAAATCCACATCTTGAGGTTTCTCTTTATATCCTATGAATGAGCCATCTGTCTTCAAAAGGAAGTATCTTGGCCTCCAGTTTTTTATATATTCTCCTACATGAGGAAAGCACGCATGTTAATGCTGAAAAAAATGAACAGCAGCTTTTATGCAAAAAATAAATTATGGTACAATATATGTCCTACAACACTGGCCTCCAAAAAT
>AKT3
TCATTTCTCTCTTACTAGACATAGCATGACACAGTTTAACAGTATCAGAAAAAAGATCAACTTCTAAGACACCACTCACTGCTAGCACTCTTACCAACCGTATTATTTTTGGTTTGCGGAGCACTTACCCCTCTTCTGAACCCAACCTTCTTTCACAATGGTAACATCGCTCATGATGACTCCCCTCTGAGCCCCCAACTTGGAGAAATGGTACTTTGTGATATCAGCTTTAGGGTTTGGATTCTCTGCTGCTGCTGCCCTTCCCACTCTCTAGTGATGACTCAGCCTGGAAGGAAGTATT
>MYCN
AGCAATTGCCAGGCTCGCAGGGTGGGTGCTGCATTGCACCGCTCCGCGCGCAGCTGGTTCTCAGAGTGCAGCCGGTGCAAGCCCGGGGGTCCAAAAGGGCGGGAGGAGCACACCCTGGGCTTCCCAGCTTTGCAGCCTTCTCTCTGCAAAGAAAAGCAAGTGGCTTTTGGCGCGAAAGCCTTGGCGCCTCCCCTGATTTTTATGGAAATCAGGAGGGCGGGGTAAAGCCGCTTTCCTCTCCTTTCTCCCTCCCCCTTGTCTGCGCCACAGCCCCCTTCTCTCCCCGCCCCCCGGGTGTGTCAGATTTTTCAGTTAATAATATCCCCCGAGCTTCAAAGCGCAGGCTGTGACAGTCATCTGTCTGGACGCGCTGGGTGGATGCGGGGGGCTCCTGGGAACTGTGTTGGAGCCGAGCAAGCGCTAGCCAGGCGCAAGCGCGCACAGACTGTAGCCATCCGAGGACACCCCCGCCCCCCCGGCCCACCCGGAGACACCCGCGCAGAATCGCCTCCGGATCCCCTGCAGTCGGCGGGAGGTAAGGAGCAGGGCTTGCAAACCGCCCGGCGCCCAGGGAAGCGACGAGCGCCGGGGCAAGGCAAGCCCTGGACG
>MYCN
CCGGGGCAAGGCAAGCCCTGGACGGGATTGCGACGTGCGCACCGGGCGCCCTAATATGCCCGGGGGACTGTTTCTGCTTCCGAAACAAAACCATCTCTGGGTTTTCCCAGAAAAGCCAGTTCCAGCCCCGAAGGCATCCTGGCTAGAGGAGACCCGCCCTAATCCTTTTGCAGCCCTTACCGGGGGGAGTAATGGCTTCTGCGAAAAGAAATTCCCTCGGCTCTAGAAGATCTGTCTGTGTTTGAGCTGTCGGAGAGCCGGTGCGTCCCCACCCCAGGCTGGGGTTCTTCTCCAAAGGGTGCCCCTGGAGGAAGAAGAGGGGGGGATTAGGCAGGGCGAGGCCGCCGCGGTCGCAA
>MYCN
CAGGAGTATCCCTGCAGCGGGTGAATGCCGAGGGGCGTTTGCTCAAATTTGGGGAGGGGAAGGATTTGTGGATATGGGTGTCTGTTGTTGGTCTCTGTCTAGAGAAAGGCTTTTTTTTATTTGCAAAGTTTTCTAAATCCCCTGCTATCATTTGCACTCCTGAGGTTGCATTTTTACAAAGGGGGTAGAAGGTACTCCAAATACCATTCCCGGTAGCTGGGTCGGAGAGCCTGGGGCTTCCCCTGAGCAGCCGGCCCCACACCGCTGCGAGTGCGGTTGTCTGCGTGCTCGTGAGAGC
>MYCN
[truncated: 5,756,069 more chars]
