# Supplementary material for: CUTseq is a versatile method for preparing multiplexed DNA sequencing libraries from low-input samples
Source: Nat Commun. 2019 Oct 18;10:4732. doi: 10.1038/s41467-019-12570-2 (PMC6802095; doi:10.1038/s41467-019-12570-2)
Supplement: Supplementary file 6 — Supplementary Software [file 41467_2019_12570_MOESM6_ESM.zip › in_silico_genome_digestion/Cutsite_genecounts.py]

"""

Get the amount of cuts per gene

"""

from Bio import SeqIO
from Bio.Restriction import *

#define enzymes to be used
enzyme = {"BfaI", "CviAII", "FatI", "NlaIII", "MseI", "AflII", "AseI", "BsrGI", "HindIII", "NcoI", "NdeI", "NsiI",
"PciI", "PstI", "SacI", "SpeI", "SphI", "EcoRI"}

reference = "E:\SciLife Lab\CUTseq\Data\References/cosmic_exons_padded_wochr.test.fa"

#specify output file
output = open("E:\SciLife Lab\CUTseq\Cut_site_analysis/rb_batch_Subset_cutsites_newfasta.txt", "w")

rb = RestrictionBatch(enzyme)

#loop through fasta sequences and count number of restriction sites per exon
for record in SeqIO.parse(reference, "fasta"):
    sites = rb.search(record.seq)               #search for cut site overlaps
    for x in sites:                             #get overlap and select the regions with len() > 0
        if(len(sites[x])) > 0:
           # write record ID, region and amount of cut sites
           output.write(record.description + "\t" + str(x) + "\t" + str(len(sites[x])) + "\n")
