# Supplementary material for: CUTseq is a versatile method for preparing multiplexed DNA sequencing libraries from low-input samples
Source: Nat Commun. 2019 Oct 18;10:4732. doi: 10.1038/s41467-019-12570-2 (PMC6802095; doi:10.1038/s41467-019-12570-2)
Supplement: Supplementary file 6 — Supplementary Software [file 41467_2019_12570_MOESM6_ESM.zip › sequencing_reads_processing_pipeline/bin/module/auxilium.sh]

#!/usr/bin/env bash

./prepare_fastq.sh AVO 41 NC53
./prepare_fastq.sh AVO 41 NC55
./prepare_fastq.sh AVO 41 NC56
./prepare_fastq.sh AVO 41 NC57
./prepare_fastq.sh AVO 33 NC421
./prepare_fastq.sh AVO 33 NC432
./prepare_fastq.sh AVO 50 NC6466
./prepare_fastq.sh BICRO 1 XZ1
./prepare_fastq.sh BICRO 3 XZ4
./prepare_fastq.sh AVO 29 NC24
./prepare_fastq.sh AVO 29 NC25
./prepare_fastq.sh AVO 29 NC26
./prepare_fastq.sh AVO 51 NC85
./prepare_fastq.sh AVO 51 NC87
./prepare_fastq.sh BICRO 8 XZ13
./prepare_fastq.sh BICRO 8 XZ14
./prepare_fastq.sh AVO 139 XZ17
./prepare_fastq.sh AVO 139 XZ19
./prepare_fastq.sh AVO 139 XZ20
./prepare_fastq.sh AVO 139 XZ21
./prepare_fastq.sh AVO 139 XZ22
./prepare_fastq.sh BICRO 18 XZ23
./prepare_fastq.sh BICRO 18 XZ24
./prepare_fastq.sh BICRO 21 XZ30
./prepare_fastq.sh AVO 50 NC88
./prepare_fastq.sh AVO 50 NC89
./prepare_fastq.sh AVO 73 NC101
./prepare_fastq.sh AVO 73 NC105
