# Supplementary material for: CUTseq is a versatile method for preparing multiplexed DNA sequencing libraries from low-input samples
Source: Nat Commun. 2019 Oct 18;10:4732. doi: 10.1038/s41467-019-12570-2 (PMC6802095; doi:10.1038/s41467-019-12570-2)
Supplement: Supplementary file 6 — Supplementary Software [file 41467_2019_12570_MOESM6_ESM.zip › sequencing_reads_processing_pipeline/bin/module/change_name.sh]

#!/usr/bin/env bash

exp=$1

for file in $( ls ~/Work/dataset/restseq/"$exp"/outdata/*.bed )
do
    barcode=`echo $file|cut -d'/' -f9|cut -c-8`
    newname=`grep -F "$barcode" ~/Work/pipelines/restseq/pattern/"$exp"_barcode-case.csv | cut -f2-|tr '\t' '_'`
    prefix=`echo $file|cut -d'/' -f-8`
    mv "$file" "$prefix"/"$newname".bed
done

for file in $( ls ~/Work/dataset/restseq/"$exp"/outdata/*.sam )
do
    barcode=`echo $file|cut -d'/' -f9|cut -c-8`
    newname=`grep -F "$barcode" ~/Work/pipelines/restseq/pattern/"$exp"_barcode-case.csv | cut -f2-|tr '\t' '_'`
    prefix=`echo $file|cut -d'/' -f-8`
    mv "$file" "$prefix"/"$newname".sam
done

for file in $( ls ~/Work/dataset/restseq/"$exp"/outdata/*.bam )
do
    barcode=`echo $file|cut -d'/' -f9|cut -c-8`
    newname=`grep -F "$barcode" ~/Work/pipelines/restseq/pattern/"$exp"_barcode-case.csv | cut -f2-|tr '\t' '_'`
    prefix=`echo $file|cut -d'/' -f-8`
    mv "$file" "$prefix"/"$newname".bam
done
