# Supplementary material for: CUTseq is a versatile method for preparing multiplexed DNA sequencing libraries from low-input samples
Source: Nat Commun. 2019 Oct 18;10:4732. doi: 10.1038/s41467-019-12570-2 (PMC6802095; doi:10.1038/s41467-019-12570-2)
Supplement: Supplementary file 6 — Supplementary Software [file 41467_2019_12570_MOESM6_ESM.zip › sequencing_reads_processing_pipeline/bin/module/compare_DSB_segmentation.sh]

#!/usr/bin/env bash

dsb1=$1			# this is the full path to the DSB data bed file *UMI_count*
dsb2=$2			# this is the full path to the DSB data bed file *UMI_count*
quality=$3		# filter out low quality reads
resolution=$4		# resolution of the binned genome
metric=$5		# can be {asym,norm_1,norm_2}

# PREPARE COPIES TO AVOID I/O PROBLEMS IN READING/WRITING SAME FILES:
temp_copy_1=$(mktemp)
cp $dsb1 $temp_copy_1
temp_copy_2=$(mktemp)
cp $dsb2 $temp_copy_2

~/SparkleShare/RESTSEQ/bin/module/DSB_segmentation.sh $temp_copy_1 $quality $resolution & pid1=$!
~/SparkleShare/RESTSEQ/bin/module/DSB_segmentation.sh $temp_copy_2 $quality $resolution & pid2=$!
wait $pid1
wait $pid2

temp_file_1=$(mktemp)
bedtools unionbedg -i "$temp_copy_1"__raw_segmented_q"$quality"_res"$resolution".bed "$temp_copy_2"__raw_segmented_q"$quality"_res"$resolution".bed -header -names COUNT1 COUNT2 > ${temp_file_1}

temp_file_2=$(mktemp)
tail -n +2 ${temp_file_1} | cut -f4 > ${temp_file_2}

temp_file_3=$(mktemp)
tail -n +2 ${temp_file_1} | cut -f5 > ${temp_file_3}

echo "$dsb1"
echo "$dsb2"
python ~/SparkleShare/RESTSEQ/bin/module/KL_divergence.py ${temp_file_2} ${temp_file_3} "$metric"
tail -n +2 ${temp_file_1} | datamash sum 4 sum 5 | awk '{OFS="\t"; print $1,$2,($1+$2)/2}'


rm -f ${temp_file_1} ${temp_file_2} ${temp_file_3} ${temp_copy_1} ${temp_copy_2} "$temp_copy_1"__{raw,normed}_segmented_q"$quality"_res"$resolution".bed "$temp_copy_2"__{raw,normed}_segmented_q"$quality"_res"$resolution".bed
