# Supplementary material for: CUTseq is a versatile method for preparing multiplexed DNA sequencing libraries from low-input samples
Source: Nat Commun. 2019 Oct 18;10:4732. doi: 10.1038/s41467-019-12570-2 (PMC6802095; doi:10.1038/s41467-019-12570-2)
Supplement: Supplementary file 6 — Supplementary Software [file 41467_2019_12570_MOESM6_ESM.zip › sequencing_reads_processing_pipeline/bin/module/count_unique_loc.sh]

#!/usr/bin/env bash

bamfile=$1			# full path to bamfile
mode=$2				# PE or SE


if [ "$mode" == "SE" ];	then
    numbReads=`samtools view -F 0x904 $bamfile | cut -f3- | LC_ALL=C grep "^1\|^2\|^3\|^4\|^5\|^6\|^7\|^8\|^9\|^10\|^11\|^12\|^13\|^14\|^15\|^16\|^17\|^18\|^19\|^20\|^21\|^22" | wc -l`
    uniqLoc=`samtools view -F 0x904 $bamfile | cut -f3,4 | LC_ALL=C uniq | LC_ALL=C grep "^1\|^2\|^3\|^4\|^5\|^6\|^7\|^8\|^9\|^10\|^11\|^12\|^13\|^14\|^15\|^16\|^17\|^18\|^19\|^20\|^21\|^22" | wc -l`
fi
if [ "$mode" == "PE" ];	then
    numbReads=`samtools view -F 0x4 $bamfile | awk '{print $3"\t"$0}' | LC_ALL=C grep "^1\|^2\|^3\|^4\|^5\|^6\|^7\|^8\|^9\|^10\|^11\|^12\|^13\|^14\|^15\|^16\|^17\|^18\|^19\|^20\|^21\|^22" | cut -f2 | LC_ALL=C sort | LC_ALL=C uniq | wc -l`
    uniqLoc=`samtools view -F 0x4 $bamfile | awk '{print $3"\t"$0}' | LC_ALL=C grep "^1\|^2\|^3\|^4\|^5\|^6\|^7\|^8\|^9\|^10\|^11\|^12\|^13\|^14\|^15\|^16\|^17\|^18\|^19\|^20\|^21\|^22" | cut -f4,5 | LC_ALL=C sort | LC_ALL=C uniq | wc -l`
fi
echo $numbReads $uniqLoc
