# Supplementary material for: CUTseq is a versatile method for preparing multiplexed DNA sequencing libraries from low-input samples
Source: Nat Commun. 2019 Oct 18;10:4732. doi: 10.1038/s41467-019-12570-2 (PMC6802095; doi:10.1038/s41467-019-12570-2)
Supplement: Supplementary file 6 — Supplementary Software [file 41467_2019_12570_MOESM6_ESM.zip › sequencing_reads_processing_pipeline/bin/module/EDA_down_sample.sh]

#!/usr/bin/env bash

in=$1				# input bed file
size=$2				# size of the random sample

# for ind in $(seq 2);do
#     out="$ind"__$(echo "$in"|tr '/' '_')
#     cat $in | awk '$6>=10' | shuf -n $size -o $out -
# done


parallel "temp_{}=$(mktemp);cp $in $temp_{};cat $temp_{} | awk '\$6>=10' | shuf -n $size -o {}__$(echo $in|tr '/' '_') -"  ::: $(seq 2)
