# Supplementary material for: CUTseq is a versatile method for preparing multiplexed DNA sequencing libraries from low-input samples
Source: Nat Commun. 2019 Oct 18;10:4732. doi: 10.1038/s41467-019-12570-2 (PMC6802095; doi:10.1038/s41467-019-12570-2)
Supplement: Supplementary file 6 — Supplementary Software [file 41467_2019_12570_MOESM6_ESM.zip › sequencing_reads_processing_pipeline/bin/module/EDA_pam50.sh]

#!/usr/bin/env bash

#IT OUTPUTS THE LIST OF PAM GENES WITH 
# GENE,RC,CS,RC/(CS+1)

bedfile=$1				# full path to bed file 1

pam50=~/Work/pipelines/data/PAM50

cat $pam50 | LC_ALL=C sort -k1,1 > auxfile

LC_ALL=C join auxfile $bedfile|tr " " "\t"
rm auxfile
