# Supplementary material for: CUTseq is a versatile method for preparing multiplexed DNA sequencing libraries from low-input samples
Source: Nat Commun. 2019 Oct 18;10:4732. doi: 10.1038/s41467-019-12570-2 (PMC6802095; doi:10.1038/s41467-019-12570-2)
Supplement: Supplementary file 6 — Supplementary Software [file 41467_2019_12570_MOESM6_ESM.zip › sequencing_reads_processing_pipeline/bin/module/encode_correlation.sh]

#!/usr/bin/env bash

data=$1
encode=$2
outfile=$3

sed 's/^/chr/' $1 | tail -n+2 | bedtools intersect -a - -b $encode -wa -wb | tr '.' ',' | datamash -s -g10 median 5 > $outfile
