# Supplementary material for: CUTseq is a versatile method for preparing multiplexed DNA sequencing libraries from low-input samples
Source: Nat Commun. 2019 Oct 18;10:4732. doi: 10.1038/s41467-019-12570-2 (PMC6802095; doi:10.1038/s41467-019-12570-2)
Supplement: Supplementary file 6 — Supplementary Software [file 41467_2019_12570_MOESM6_ESM.zip › sequencing_reads_processing_pipeline/bin/module/make_summary.sh]

#!/usr/bin/env bash

datadir=$1
experiment=$2
barcode=$3
samfile=$4          
uniqueReads=$5      
uniqueLocations=$6


echo "Alignment statistics:" >> "$datadir"/"$experiment"/outdata/"$experiment"_"$barcode"_summary.txt
samtools flagstat $samfile >> "$datadir"/"$experiment"/outdata/"$experiment"_"$barcode"_summary.txt

echo "Number of left and right cuts:" >> "$datadir"/"$experiment"/outdata/"$experiment"_"$barcode"_summary.txt
cat $uniqueReads | grep -v "_" | cut -f4 | sort | uniq -c >> "$datadir"/"$experiment"/outdata/"$experiment"_"$barcode"_summary.txt

echo "Number of DSB locations:" >> "$datadir"/"$experiment"/outdata/"$experiment"_"$barcode"_summary.txt
cat $uniqueLocations | grep -v "_" | wc -l >> "$datadir"/"$experiment"/outdata/"$experiment"_"$barcode"_summary.txt

echo "Number of UMIs:" >> "$datadir"/"$experiment"/outdata/"$experiment"_"$barcode"_summary.txt
cat $uniqueReads | grep -v "_" | wc -l >> "$datadir"/"$experiment"/outdata/"$experiment"_"$barcode"_summary.txt
