# Supplementary material for: CUTseq is a versatile method for preparing multiplexed DNA sequencing libraries from low-input samples
Source: Nat Commun. 2019 Oct 18;10:4732. doi: 10.1038/s41467-019-12570-2 (PMC6802095; doi:10.1038/s41467-019-12570-2)
Supplement: Supplementary file 6 — Supplementary Software [file 41467_2019_12570_MOESM6_ESM.zip › sequencing_reads_processing_pipeline/bin/module/merge_bamfiles_dedup.sh]

#!/usr/bin/env bash

bam1=$1
bam2=$2
newdir=$3

mkdir $newdir
samtools merge $newdir/merged.bam $bam1 $bam2
cd $newdir
samtools sort merged.bam -o merged.sorted.bam
samtools index merged.sorted.bam
umi_tools dedup -I merged.sorted.bam --paired -S merged.deduplicated.bam --edit-distance-threshold 2 -L merged.group.log
bam2bed < merged.deduplicated.bam | cut -f-17 > merged.deduplicated.bed
