# Supplementary material for: CUTseq is a versatile method for preparing multiplexed DNA sequencing libraries from low-input samples
Source: Nat Commun. 2019 Oct 18;10:4732. doi: 10.1038/s41467-019-12570-2 (PMC6802095; doi:10.1038/s41467-019-12570-2)
Supplement: Supplementary file 6 — Supplementary Software [file 41467_2019_12570_MOESM6_ESM.zip › sequencing_reads_processing_pipeline/bin/module/pattern_filtering.sh]

#!/usr/bin/env bash
in=$1
out=$2
patfile=$3

echo "Filterig reads based on patterns ..."

cat $in/r1.fa | parallel --tmpdir $HOME/tmp --block 1000M -k --pipe -L 2 "scan_for_matches $patfile - " > "$out"/filtered-r1.fa

echo "Done"
