# Supplementary material for: CUTseq is a versatile method for preparing multiplexed DNA sequencing libraries from low-input samples
Source: Nat Commun. 2019 Oct 18;10:4732. doi: 10.1038/s41467-019-12570-2 (PMC6802095; doi:10.1038/s41467-019-12570-2)
Supplement: Supplementary file 6 — Supplementary Software [file 41467_2019_12570_MOESM6_ESM.zip › sequencing_reads_processing_pipeline/bin/module/plot_distro.py]

import numpy as np
import matplotlib.pyplot as plt
import seaborn as sns
import sys

data1 = np.loadtxt(str(sys.argv[1]))
data2 = np.loadtxt(str(sys.argv[2]))
name = sys.argv[3]

fig, ax = plt.subplots()

sns.distplot(data1,ax=ax,label='all genes')
sns.distplot(data2,ax=ax,label='PAM50')
#ax.set_xlim(0,1000)
ax.legend()
ax.set_title(str(name))
plt.show()
