# Supplementary material for: CUTseq is a versatile method for preparing multiplexed DNA sequencing libraries from low-input samples
Source: Nat Commun. 2019 Oct 18;10:4732. doi: 10.1038/s41467-019-12570-2 (PMC6802095; doi:10.1038/s41467-019-12570-2)
Supplement: Supplementary file 6 — Supplementary Software [file 41467_2019_12570_MOESM6_ESM.zip › sequencing_reads_processing_pipeline/bin/module/quality_control.sh]

#!/usr/bin/env bash
r1=$1
numbproc=$2
out=$3

echo 'Quality control ...'

fastqc -t $numbproc -o $out --nogroup $r1

echo 'Done'
