# Supplementary material for: CUTseq is a versatile method for preparing multiplexed DNA sequencing libraries from low-input samples
Source: Nat Commun. 2019 Oct 18;10:4732. doi: 10.1038/s41467-019-12570-2 (PMC6802095; doi:10.1038/s41467-019-12570-2)
Supplement: Supplementary file 6 — Supplementary Software [file 41467_2019_12570_MOESM6_ESM.zip › sequencing_reads_processing_pipeline/bin/module/summary.sh]

#!/usr/bin/env bash

datadir=$1
oldir=$PDW
cd $datadir
echo 'Data directory:'$datadir 
for barcode in `ls outdata/*.bam | rev | cut -d'.' -f3 | cut -d'/' -f1 | rev`; do
    echo '#################################'
    echo 'with barcode:' $barcode
    echo '#reads mapped:' `samtools view -c -F 260 auxdata/$barcode.sorted.bam` # no secondary alignment or unmapped
    echo '#UMI' `samtools view -c -F 260 outdata/$barcode.deduplicated.bam`
    echo '#unique sites:' `samtools view outdata/$barcode.deduplicated.bam | cut -f3,4 | LC_ALL=C sort -u | wc -l`
    echo '#################################'
done
cd $oldir
