# Supplementary material for: CUTseq is a versatile method for preparing multiplexed DNA sequencing libraries from low-input samples
Source: Nat Commun. 2019 Oct 18;10:4732. doi: 10.1038/s41467-019-12570-2 (PMC6802095; doi:10.1038/s41467-019-12570-2)
Supplement: Supplementary file 6 — Supplementary Software [file 41467_2019_12570_MOESM6_ESM.zip › sequencing_reads_processing_pipeline/bin/old/main_xz10.sh]

#!/usr/bin/env bash

# THIS SCRIPT CAN BE CALLED AS
# ./main.sh xz10 hg19 5
################################################################################

# clear
# DEFINING VARIABLES
experiment=$1			# e.i. rm11
genome=$2
quality=$3
resolution=$4
mode=$5
numbproc=32

################################################################################

# PREPARE DIRECTORY STRUCTURE
datadir=$HOME/Work/dataset/restseq && mkdir -p $datadir/$experiment
in="$datadir"/"$experiment"/indata && mkdir -p $in
out="$datadir"/"$experiment"/outdata && mkdir -p $out
aux="$datadir"/"$experiment"/auxdata && mkdir -p $aux
refgen=$HOME/igv/genomes/$genome.fasta

################################################################################

# r1=~/Work/dataset/XZ14_ACAGTG_L001_R1_001.fastq.gz
# r2=~/Work/dataset/XZ14_ACAGTG_L001_R1_001.fastq.gz

################################################################################

# ~/Work/pipelines/restseq/bin/module/quality_control.sh $r1 $numbproc $out
# ~/Work/pipelines/restseq/bin/module/prepare_files.sh $in $r1 $r2

################################################################################

# i=0
# for barcode in $( cat ~/Work/pipelines/restseq/pattern/barcode-cutsite )
# do
#     echo `expr $i + 1`
#     i=`expr $i + 1`

#     # Use this if PE reads
#     if [ "$mode" == "PE" ]
#     then
# 	# echo $mode
# 	bwa mem -t $numbproc $refgen "$in"/"$barcode".fq "$in"/"$barcode"-r2.fq > "$out"/"$barcode".sam
#     fi

#     # Use this if SE reads
#     if [ "$mode"=="SE" ]
#     then
#     	# echo $mode
#     	bwa mem -t $numbproc $refgen "$in"/"$barcode".fq > "$out"/"$barcode".sam
#     fi

#     samtools view -Sb -q $quality "$out"/"$barcode".sam > $out/q$quality.bam

#     $PWD/module/umi_joining.sh $out $aux $quality $barcode $in
#     $PWD/module/filter.centromere-telomere.sh $out $quality
#     $PWD/module/filter.blacklist.sh $out $quality
    
#     # Filter UMIs
#     cat "$datadir"/"$experiment"/outdata/chr-loc-strand-umi_q"$quality" | cut -f-5 | uniq -c | awk '{print $2,$3,$4,$5,$6,$1}' | tr " " "," > "$datadir"/"$experiment"/auxdata/aux
#     python $PWD/module/umi_filtering.py "$datadir"/"$experiment"/auxdata/aux "$datadir"/"$experiment"/outdata/q"$quality"_aux
#     cat "$datadir"/"$experiment"/outdata/q"$quality"_aux | tr -d "," | tr -d "'" | tr -d "[" | tr -d "]" | tr " " "\t" | grep -v "_" > "$datadir"/"$experiment"/outdata/"$barcode"_chr-loc-strand-umi-pcr_q"$quality".bed
# done

# rm $out/chr-loc* $out/*_aux $out/q*.bed $out/*.bam

#################################################################

# ./module/change_name.sh "$experiment"

./module/create_data_matrix.sh "$experiment" "$resolution"
