# Supplementary material for: CUTseq is a versatile method for preparing multiplexed DNA sequencing libraries from low-input samples
Source: Nat Commun. 2019 Oct 18;10:4732. doi: 10.1038/s41467-019-12570-2 (PMC6802095; doi:10.1038/s41467-019-12570-2)
Supplement: Supplementary file 6 — Supplementary Software [file 41467_2019_12570_MOESM6_ESM.zip › sequencing_reads_processing_pipeline/bin/runs/run_pipeline.sh]

#!/bin/usr/env bash

# bash main.sh XZ13BICRO8 human PE /home/garner1/Dropbox/pipelines/reduced_sequencing/pattern/barcode-cutsite_XZ13BICRO8 AAGCTT /media/bicroserver-seq/BICRO8/XZ13_R{1,2}.fastq.gz
# bash main.sh XZ14BICRO8 human PE /home/garner1/Dropbox/pipelines/reduced_sequencing/pattern/barcode-cutsite_XZ14BICRO8 AAGCTT /media/bicroserver-seq/BICRO8/XZ14_R{1,2}.fastq.gz
bash main.sh XZ19AVO139 human PE /home/garner1/Dropbox/pipelines/reduced_sequencing/pattern/barcode-cutsite_XZ19AVO139 AAGCTT /media/bicroserver-seq/Hubrecht/AVO139/XZ19_R{1,2}.fastq.gz
bash main.sh XZ20AVO139 human PE /home/garner1/Dropbox/pipelines/reduced_sequencing/pattern/barcode-cutsite_XZ20AVO139 AAGCTT /media/bicroserver-seq/Hubrecht/AVO139/XZ20_R{1,2}.fastq.gz
bash main.sh XZ21AVO139 human PE /home/garner1/Dropbox/pipelines/reduced_sequencing/pattern/barcode-cutsite_XZ21AVO139 AAGCTT /media/bicroserver-seq/Hubrecht/AVO139/XZ21_R{1,2}.fastq.gz
bash main.sh XZ22AVO139 human PE /home/garner1/Dropbox/pipelines/reduced_sequencing/pattern/barcode-cutsite_XZ22AVO139 AAGCTT /media/bicroserver-seq/Hubrecht/AVO139/XZ22_R{1,2}.fastq.gz
bash main.sh XZ23BICRO18 human SE /home/garner1/Dropbox/pipelines/reduced_sequencing/pattern/barcode-cutsite_XZ23BICRO18 AAGCTT /media/bicroserver-seq/BICRO18/XZ23.fastq.gz
bash main.sh XZ24BICRO18 human SE /home/garner1/Dropbox/pipelines/reduced_sequencing/pattern/barcode-cutsite_XZ24BICRO18 AAGCTT /media/bicroserver-seq/BICRO18/XZ24.fastq.gz
