# Supplementary material for: CUTseq is a versatile method for preparing multiplexed DNA sequencing libraries from low-input samples
Source: Nat Commun. 2019 Oct 18;10:4732. doi: 10.1038/s41467-019-12570-2 (PMC6802095; doi:10.1038/s41467-019-12570-2)
Supplement: Supplementary file 6 — Supplementary Software [file 41467_2019_12570_MOESM6_ESM.zip › sequencing_reads_processing_pipeline/bin/runs/run_pipeline_BICRO1.sh]

#!/bin/usr/env bash

bash main.sh XZ1BICRO1 human SE /home/garner1/Dropbox/pipelines/cutseq/pattern/CATCACGC-GAATTC_XZ1BICRO1 GAATTC /media/bicroserver-seq/BICRO1/XZ1_S1_L001_R1_AELKA.fastq.gz /media/bicroserver-seq/BICRO1/XZ1_S1_L001_R2_AELKA.fastq.gz

bash main.sh XZ1BICRO1 human SE /home/garner1/Dropbox/pipelines/cutseq/pattern/GTCGTCGC-GAATTC_XZ1BICRO1 GAATTC /media/bicroserver-seq/BICRO1/XZ1_S1_L001_R1_AELKA.fastq.gz /media/bicroserver-seq/BICRO1/XZ1_S1_L001_R2_AELKA.fastq.gz

bash main.sh XZ1BICRO1 human SE /home/garner1/Dropbox/pipelines/cutseq/pattern/ACGACCGC-GAATTC_XZ1BICRO1 GAATTC /media/bicroserver-seq/BICRO1/XZ1_S1_L001_R1_AELKA.fastq.gz /media/bicroserver-seq/BICRO1/XZ1_S1_L001_R2_AELKA.fastq.gz

bash main.sh XZ1BICRO1 human SE /home/garner1/Dropbox/pipelines/cutseq/pattern/TGATGCGC-GAATTC_XZ1BICRO1 GAATTC /media/bicroserver-seq/BICRO1/XZ1_S1_L001_R1_AELKA.fastq.gz /media/bicroserver-seq/BICRO1/XZ1_S1_L001_R2_AELKA.fastq.gz

bash main.sh XZ1BICRO1 human SE /home/garner1/Dropbox/pipelines/cutseq/pattern/CATCAATC-GAATTC_XZ1BICRO1 GAATTC /media/bicroserver-seq/BICRO1/XZ1_S1_L001_R1_AELKA.fastq.gz /media/bicroserver-seq/BICRO1/XZ1_S1_L001_R2_AELKA.fastq.gz

bash main.sh XZ1BICRO1 human SE /home/garner1/Dropbox/pipelines/cutseq/pattern/GTCGTATC-GAATTC_XZ1BICRO1 GAATTC /media/bicroserver-seq/BICRO1/XZ1_S1_L001_R1_AELKA.fastq.gz /media/bicroserver-seq/BICRO1/XZ1_S1_L001_R2_AELKA.fastq.gz

bash main.sh XZ1BICRO1 human SE /home/garner1/Dropbox/pipelines/cutseq/pattern/ACGACATC-GAATTC_XZ1BICRO1 GAATTC /media/bicroserver-seq/BICRO1/XZ1_S1_L001_R1_AELKA.fastq.gz /media/bicroserver-seq/BICRO1/XZ1_S1_L001_R2_AELKA.fastq.gz

bash main.sh XZ1BICRO1 human SE /home/garner1/Dropbox/pipelines/cutseq/pattern/TGATGATC-GAATTC_XZ1BICRO1 GAATTC /media/bicroserver-seq/BICRO1/XZ1_S1_L001_R1_AELKA.fastq.gz /media/bicroserver-seq/BICRO1/XZ1_S1_L001_R2_AELKA.fastq.gz

bash main.sh XZ1BICRO1 human SE /home/garner1/Dropbox/pipelines/cutseq/pattern/CATCATCC-GAATTC_XZ1BICRO1 GAATTC /media/bicroserver-seq/BICRO1/XZ1_S1_L001_R1_AELKA.fastq.gz /media/bicroserver-seq/BICRO1/XZ1_S1_L001_R2_AELKA.fastq.gz

bash main.sh XZ1BICRO1 human SE /home/garner1/Dropbox/pipelines/cutseq/pattern/GTCGTTCC-GAATTC_XZ1BICRO1 GAATTC /media/bicroserver-seq/BICRO1/XZ1_S1_L001_R1_AELKA.fastq.gz /media/bicroserver-seq/BICRO1/XZ1_S1_L001_R2_AELKA.fastq.gz
