# Supplementary material for: CUTseq is a versatile method for preparing multiplexed DNA sequencing libraries from low-input samples
Source: Nat Commun. 2019 Oct 18;10:4732. doi: 10.1038/s41467-019-12570-2 (PMC6802095; doi:10.1038/s41467-019-12570-2)
Supplement: Supplementary file 6 — Supplementary Software [file 41467_2019_12570_MOESM6_ESM.zip › sequencing_reads_processing_pipeline/bin/runs/run_pipeline_BICRO143.sh]

#!/bin/usr/env bash

bash main.sh XZ128BICRO143 human PE /home/garner1/Dropbox/pipelines/cutseq/pattern/barcode-cutsite_XZ128BICRO143 CATG /media/bicroserver_2-seq/BICRO143/FASTQ/XZ128_R?.fastq.gz

bash main.sh XZ129BICRO143 human PE /home/garner1/Dropbox/pipelines/cutseq/pattern/barcode-cutsite_XZ129BICRO143 CATG /media/bicroserver_2-seq/BICRO143/FASTQ/XZ129_R?.fastq.gz
