# Supplementary material for: CUTseq is a versatile method for preparing multiplexed DNA sequencing libraries from low-input samples
Source: Nat Commun. 2019 Oct 18;10:4732. doi: 10.1038/s41467-019-12570-2 (PMC6802095; doi:10.1038/s41467-019-12570-2)
Supplement: Supplementary file 6 — Supplementary Software [file 41467_2019_12570_MOESM6_ESM.zip › sequencing_reads_processing_pipeline/bin/runs/run_pipeline_BICRO147.sh]

#!/bin/usr/env bash

# bash main.sh XZ138BICRO147 human SE /home/garner1/Dropbox/pipelines/cutseq/pattern/CATCATCC-CATG_XZ138BICRO147 CATG /home/garner1/Work/dataset/BC147/fastq/XZ138.fastq.gz

# bash main.sh XZ139BICRO147 human SE /home/garner1/Dropbox/pipelines/cutseq/pattern/GTCGTTCC-CATG_XZ139BICRO147 CATG /home/garner1/Work/dataset/BC147/fastq/XZ139.fastq.gz

# bash main.sh XZ140BICRO147 human SE /home/garner1/Dropbox/pipelines/cutseq/pattern/ACGACTCC-CATG_XZ140BICRO147 CATG /home/garner1/Work/dataset/BC147/fastq/XZ140.fastq.gz

# bash main.sh XZ141BICRO147 human SE /home/garner1/Dropbox/pipelines/cutseq/pattern/TGATGTCC-CATG_XZ141BICRO147 CATG /home/garner1/Work/dataset/BC147/fastq/XZ141.fastq.gz

# bash main.sh XZ142BICRO147 human SE /home/garner1/Dropbox/pipelines/cutseq/pattern/CATCAGAA-CATG_XZ142BICRO147 CATG /home/garner1/Work/dataset/BC147/fastq/XZ142.fastq.gz

bash main.sh XZ143BICRO147 human SE /home/garner1/Dropbox/pipelines/cutseq/pattern/GTCGTGAA-CATG_XZ143BICRO147 CATG /home/garner1/Work/dataset/BC147/fastq/XZ143.fastq.gz

bash main.sh XZ143BICRO147 human SE /home/garner1/Dropbox/pipelines/cutseq/pattern/ACGACGAA-CATG_XZ143BICRO147 CATG /home/garner1/Work/dataset/BC147/fastq/XZ143.fastq.gz

bash main.sh XZ143BICRO147 human SE /home/garner1/Dropbox/pipelines/cutseq/pattern/TGATGGAA-CATG_XZ143BICRO147 CATG /home/garner1/Work/dataset/BC147/fastq/XZ143.fastq.gz

bash main.sh XZ143BICRO147 human SE /home/garner1/Dropbox/pipelines/cutseq/pattern/TCACACGC-CATG_XZ143BICRO147 CATG /home/garner1/Work/dataset/BC147/fastq/XZ143.fastq.gz

bash main.sh XZ143BICRO147 human SE /home/garner1/Dropbox/pipelines/cutseq/pattern/CGTGTCGC-CATG_XZ143BICRO147 CATG /home/garner1/Work/dataset/BC147/fastq/XZ143.fastq.gz
