# Supplementary material for: CUTseq is a versatile method for preparing multiplexed DNA sequencing libraries from low-input samples
Source: Nat Commun. 2019 Oct 18;10:4732. doi: 10.1038/s41467-019-12570-2 (PMC6802095; doi:10.1038/s41467-019-12570-2)
Supplement: Supplementary file 6 — Supplementary Software [file 41467_2019_12570_MOESM6_ESM.zip › sequencing_reads_processing_pipeline/bin/runs/run_pipeline_BICRO152.sh]

#!/bin/usr/env bash

bash main.sh XZ167BICRO152 human SE /home/garner1/Dropbox/pipelines/cutseq/pattern/CATCACGC-CATG_XZ167BICRO152 CATG /home/garner1/Work/dataset/BC152/FASTQ/XZ167.fastq.gz

bash main.sh XZ168BICRO152 human SE /home/garner1/Dropbox/pipelines/cutseq/pattern/CATCACGC-CATG_XZ168BICRO152 CATG /home/garner1/Work/dataset/BC152/FASTQ/XZ168.fastq.gz

bash main.sh XZ169BICRO152 human SE /home/garner1/Dropbox/pipelines/cutseq/pattern/CATCACGC-CATG_XZ169BICRO152 CATG /home/garner1/Work/dataset/BC152/FASTQ/XZ169.fastq.gz

bash main.sh XZ170BICRO152 human SE /home/garner1/Dropbox/pipelines/cutseq/pattern/CATCACGC-CATG_XZ170BICRO152 CATG /home/garner1/Work/dataset/BC152/FASTQ/XZ170.fastq.gz
