# Supplementary material for: CUTseq is a versatile method for preparing multiplexed DNA sequencing libraries from low-input samples
Source: Nat Commun. 2019 Oct 18;10:4732. doi: 10.1038/s41467-019-12570-2 (PMC6802095; doi:10.1038/s41467-019-12570-2)
Supplement: Supplementary file 6 — Supplementary Software [file 41467_2019_12570_MOESM6_ESM.zip › sequencing_reads_processing_pipeline/bin/runs/run_pipeline_BICRO57.sh]

#!/bin/usr/env bash

bash main.sh XZ82 human SE /home/garner1/Dropbox/pipelines/reduced_sequencing/pattern/barcode-cutsite_XZ82 CATG /media/bicroserver_2-seq/BICRO57/FASTQ/XZ82.fastq.gz

bash main.sh XZ83 human SE /home/garner1/Dropbox/pipelines/reduced_sequencing/pattern/barcode-cutsite_XZ83 CATG /media/bicroserver_2-seq/BICRO57/FASTQ/XZ83.fastq.gz

bash main.sh XZ85 human SE /home/garner1/Dropbox/pipelines/reduced_sequencing/pattern/barcode-cutsite_XZ85 CATG /media/bicroserver_2-seq/BICRO57/FASTQ/XZ85.fastq.gz

bash main.sh XZ86 human SE /home/garner1/Dropbox/pipelines/reduced_sequencing/pattern/barcode-cutsite_XZ86 CATG /media/bicroserver_2-seq/BICRO57/FASTQ/XZ86.fastq.gz

bash main.sh XZ88 human SE /home/garner1/Dropbox/pipelines/reduced_sequencing/pattern/barcode-cutsite_XZ88 CATG /media/bicroserver_2-seq/BICRO57/FASTQ/XZ88.fastq.gz

bash main.sh XZ89 human SE /home/garner1/Dropbox/pipelines/reduced_sequencing/pattern/barcode-cutsite_XZ89 CATG /media/bicroserver_2-seq/BICRO57/FASTQ/XZ89.fastq.gz

bash main.sh XZ90 human SE /home/garner1/Dropbox/pipelines/reduced_sequencing/pattern/barcode-cutsite_XZ90 CATG /media/bicroserver_2-seq/BICRO57/FASTQ/XZ90.fastq.gz
