# Supplementary material for: CUTseq is a versatile method for preparing multiplexed DNA sequencing libraries from low-input samples
Source: Nat Commun. 2019 Oct 18;10:4732. doi: 10.1038/s41467-019-12570-2 (PMC6802095; doi:10.1038/s41467-019-12570-2)
Supplement: Supplementary file 6 — Supplementary Software [file 41467_2019_12570_MOESM6_ESM.zip › sequencing_reads_processing_pipeline/bin/runs/run_pipeline_BICRO73.sh]

#!/bin/usr/env bash

bash main.sh XZ101BICRO73 human SE /home/garner1/Dropbox/pipelines/reduced_sequencing/pattern/barcode-cutsite_XZ101BICRO73 CATG /media/bicroserver_2-seq/BICRO73/FASTQ/XZ101.fastq.gz

bash main.sh XZ102BICRO73 human SE /home/garner1/Dropbox/pipelines/reduced_sequencing/pattern/barcode-cutsite_XZ102BICRO73 CATG /media/bicroserver_2-seq/BICRO73/FASTQ/XZ102.fastq.gz

bash main.sh XZ103BICRO73 human SE /home/garner1/Dropbox/pipelines/reduced_sequencing/pattern/barcode-cutsite_XZ103BICRO73 CATG /media/bicroserver_2-seq/BICRO73/FASTQ/XZ103.fastq.gz

bash main.sh XZ104BICRO73 human SE /home/garner1/Dropbox/pipelines/reduced_sequencing/pattern/barcode-cutsite_XZ104BICRO73 CATG /media/bicroserver_2-seq/BICRO73/FASTQ/XZ104.fastq.gz

bash main.sh XZ105BICRO73 human SE /home/garner1/Dropbox/pipelines/reduced_sequencing/pattern/barcode-cutsite_XZ105BICRO73 CATG /media/bicroserver_2-seq/BICRO73/FASTQ/XZ105.fastq.gz

bash main.sh XZ106BICRO73 human SE /home/garner1/Dropbox/pipelines/reduced_sequencing/pattern/barcode-cutsite_XZ106BICRO73 CATG /media/bicroserver_2-seq/BICRO73/FASTQ/XZ106.fastq.gz
