# Supplementary material for: CUTseq is a versatile method for preparing multiplexed DNA sequencing libraries from low-input samples
Source: Nat Commun. 2019 Oct 18;10:4732. doi: 10.1038/s41467-019-12570-2 (PMC6802095; doi:10.1038/s41467-019-12570-2)
Supplement: Supplementary file 6 — Supplementary Software [file 41467_2019_12570_MOESM6_ESM.zip › sequencing_reads_processing_pipeline/bin/runs/run_pipeline_BICRO77.sh]

#!/bin/usr/env bash

bash main.sh XZ91BICRO77 human SE /home/garner1/Dropbox/pipelines/reduced_sequencing/pattern/barcode-cutsite_XZ91BICRO77 CATG /media/bicroserver_2-seq/BICRO77/FASTQ/XZ91.fastq.gz
bash main.sh XZ120BICRO77 human SE /home/garner1/Dropbox/pipelines/reduced_sequencing/pattern/barcode-cutsite_XZ120BICRO77 CATG /media/bicroserver_2-seq/BICRO77/FASTQ/XZ120.fastq.gz
bash main.sh XZ122BICRO77 human SE /home/garner1/Dropbox/pipelines/reduced_sequencing/pattern/barcode-cutsite_XZ122BICRO77 CATG /media/bicroserver_2-seq/BICRO77/FASTQ/XZ122.fastq.gz
