# Supplementary material for: CUTseq is a versatile method for preparing multiplexed DNA sequencing libraries from low-input samples
Source: Nat Commun. 2019 Oct 18;10:4732. doi: 10.1038/s41467-019-12570-2 (PMC6802095; doi:10.1038/s41467-019-12570-2)
Supplement: Supplementary file 6 — Supplementary Software [file 41467_2019_12570_MOESM6_ESM.zip › sequencing_reads_processing_pipeline/bin/samplesheet/samplesheet_BICRO1]

XZ1	CATCACGC	GAATTC	BICRO1
XZ1	GTCGTCGC	GAATTC	BICRO1
XZ1	ACGACCGC	GAATTC	BICRO1
XZ1	TGATGCGC	GAATTC	BICRO1
XZ1	CATCAATC	GAATTC	BICRO1
XZ1	GTCGTATC	GAATTC	BICRO1
XZ1	ACGACATC	GAATTC	BICRO1
XZ1	TGATGATC	GAATTC	BICRO1
XZ1	CATCATCC	GAATTC	BICRO1
XZ1	GTCGTTCC	GAATTC	BICRO1
