# Supplementary material for: CUTseq is a versatile method for preparing multiplexed DNA sequencing libraries from low-input samples
Source: Nat Commun. 2019 Oct 18;10:4732. doi: 10.1038/s41467-019-12570-2 (PMC6802095; doi:10.1038/s41467-019-12570-2)
Supplement: Supplementary file 6 — Supplementary Software [file 41467_2019_12570_MOESM6_ESM.zip › sequencing_reads_processing_pipeline/bin/samplesheet/samplesheet_BICRO115]

XZ92	CATCATCC	CATG	BICRO115
XZ93	TCACACGC	CATG	BICRO115
XZ96	GAATCCGA	CATG	BICRO115
XZ98	GTCGTTCC	CATG	BICRO115
XZ99	CGTGTCGC	CATG	BICRO115
