# Supplementary material for: CUTseq is a versatile method for preparing multiplexed DNA sequencing libraries from low-input samples
Source: Nat Commun. 2019 Oct 18;10:4732. doi: 10.1038/s41467-019-12570-2 (PMC6802095; doi:10.1038/s41467-019-12570-2)
Supplement: Supplementary file 6 — Supplementary Software [file 41467_2019_12570_MOESM6_ESM.zip › sequencing_reads_processing_pipeline/bin/samplesheet/samplesheet_BICRO147]

XZ138	CATCATCC	CATG	BICRO147
XZ139	GTCGTTCC	CATG	BICRO147
XZ140	ACGACTCC	CATG	BICRO147
XZ141	TGATGTCC	CATG	BICRO147
XZ142	CATCAGAA	CATG	BICRO147
XZ143	GTCGTGAA	CATG	BICRO147
XZ143	ACGACGAA	CATG	BICRO147
XZ143	TGATGGAA	CATG	BICRO147
XZ143	TCACACGC	CATG	BICRO147
XZ143	CGTGTCGC	CATG	BICRO147
