# Supplementary material for: CUTseq is a versatile method for preparing multiplexed DNA sequencing libraries from low-input samples
Source: Nat Commun. 2019 Oct 18;10:4732. doi: 10.1038/s41467-019-12570-2 (PMC6802095; doi:10.1038/s41467-019-12570-2)
Supplement: Supplementary file 6 — Supplementary Software [file 41467_2019_12570_MOESM6_ESM.zip › sequencing_reads_processing_pipeline/bin/samplesheet/samplesheet_BICRO21]

XZ31	CATCACGC	AAGCTT	T1-1
XZ31	GTCGTCGC	AAGCTT	T1-2
XZ31	ACGACCGC	AAGCTT	T1-3
XZ31	TGATGCGC	AAGCTT	T1-4
XZ31	CATCAATC	AAGCTT	T1-5
XZ31	GTCGTATC	AAGCTT	T1-6
XZ31	ACGACATC	AAGCTT	M1A-1
XZ31	TGATGATC	AAGCTT	M1A-2
XZ31	CATCATCC	AAGCTT	M1A-3
XZ31	GTCGTTCC	AAGCTT	M1A-4
XZ31	ACGACTCC	AAGCTT	M1A-5
XZ31	TGATGTCC	AAGCTT	M1B-1
XZ31	CATCAGAA	AAGCTT	M1B-2
XZ31	GTCGTGAA	AAGCTT	M1B-3
XZ31	ACGACGAA	AAGCTT	M1B-4
XZ31	TGATGGAA	AAGCTT	M1B-5
XZ31	TCACACGC	AAGCTT	M1B-6
XZ31	CGTGTCGC	AAGCTT	M1B-7
XZ31	GACACCGC	AAGCTT	T2-1
XZ31	ATGTGCGC	AAGCTT	T2-2
XZ31	TCACATCA	AAGCTT	T2-3
XZ31	CGTGTTCA	AAGCTT	T2-4
XZ31	GACACTCA	AAGCTT	T2-5
XZ31	ATGTGTCA	AAGCTT	T2-6
XZ31	TCACAGAG	AAGCTT	M2A-1
XZ31	CGTGTGAG	AAGCTT	M2A-2
XZ31	GACACGAG	AAGCTT	M2A-3
XZ31	ATGTGGAG	AAGCTT	M2A-4
XZ31	CTAACCGC	AAGCTT	M2A-5
XZ31	GCTTGCGC	AAGCTT	M2A-6
XZ31	AGCCACGC	AAGCTT	M2A-7
XZ31	TAGGTCGC	AAGCTT	M2B-1
XZ31	CTAACTCA	AAGCTT	M2B-2
XZ31	GCTTGTCA	AAGCTT	M2B-3
XZ31	AGCCATCA	AAGCTT	M2B-4
XZ31	TAGGTTCA	AAGCTT	T3-1
XZ31	CTAACGAG	AAGCTT	T3-2
XZ31	GCTTGGAG	AAGCTT	T3-3
XZ31	AGCCAGAG	AAGCTT	T3-4
XZ31	TAGGTGAG	AAGCTT	T3-5
XZ31	GAATCCGA	AAGCTT	M3A-1
XZ31	ATTCGCGA	AAGCTT	M3A-2
XZ31	TCCGACGA	AAGCTT	M3A-3
XZ31	CGGATCGA	AAGCTT	M3A-4
XZ31	GAATCATC	AAGCTT	M3A-5
XZ31	ATTCGATC	AAGCTT	M3B-1
XZ31	TCCGAATC	AAGCTT	M3B-2
XZ31	CGGATATC	AAGCTT	M3B-3
