# Supplementary material for: CUTseq is a versatile method for preparing multiplexed DNA sequencing libraries from low-input samples
Source: Nat Commun. 2019 Oct 18;10:4732. doi: 10.1038/s41467-019-12570-2 (PMC6802095; doi:10.1038/s41467-019-12570-2)
Supplement: Supplementary file 6 — Supplementary Software [file 41467_2019_12570_MOESM6_ESM.zip › sequencing_reads_processing_pipeline/bin/samplesheet/samplesheet_BICRO28]

XZ33	CATCACGC	AAGCTT	T1
XZ33	GTCGTCGC	AAGCTT	M1A
XZ33	ACGACCGC	AAGCTT	M1B
XZ33	TGATGCGC	AAGCTT	T2
XZ33	CATCAATC	AAGCTT	M2A
XZ33	GTCGTATC	AAGCTT	M2B
XZ33	ACGACATC	AAGCTT	T3
XZ33	TGATGATC	AAGCTT	M3A
XZ33	CATCATCC	AAGCTT	M3B
XZ33	GTCGTTCC	AAGCTT	T4A
XZ33	ACGACTCC	AAGCTT	T4B
XZ33	TGATGTCC	AAGCTT	M4A
XZ33	CATCAGAA	AAGCTT	M4B
XZ33	GTCGTGAA	AAGCTT	T5A
XZ33	ACGACGAA	AAGCTT	T5B
XZ33	TGATGGAA	AAGCTT	M5A
XZ33	TCACACGC	AAGCTT	M5B
XZ33	CGTGTCGC	AAGCTT	T6
XZ33	GACACCGC	AAGCTT	M6
XZ33	ATGTGCGC	AAGCTT	T7A
XZ33	TCACATCA	AAGCTT	T7B
XZ33	CGTGTTCA	AAGCTT	M7A
XZ33	GACACTCA	AAGCTT	M7B
XZ33	ATGTGTCA	AAGCTT	T8
XZ33	TCACAGAG	AAGCTT	M8A
XZ33	CGTGTGAG	AAGCTT	M8B
XZ33	GACACGAG	AAGCTT	T9
XZ33	ATGTGGAG	AAGCTT	M9A
XZ33	CTAACCGC	AAGCTT	M9B
XZ33	GCTTGCGC	AAGCTT	T10A
XZ33	AGCCACGC	AAGCTT	T10B
XZ33	TAGGTCGC	AAGCTT	M10A
XZ33	CTAACTCA	AAGCTT	M10B
XZ33	GCTTGTCA	AAGCTT	T11
XZ33	AGCCATCA	AAGCTT	M11
XZ33	TAGGTTCA	AAGCTT	T12
XZ33	CTAACGAG	AAGCTT	M12A
XZ33	GCTTGGAG	AAGCTT	M12B
XZ33	AGCCAGAG	AAGCTT	T13
XZ33	TAGGTGAG	AAGCTT	M13A
XZ33	GAATCCGA	AAGCTT	M13B
XZ33	ATTCGCGA	AAGCTT	T14
XZ33	TCCGACGA	AAGCTT	M14A
XZ33	CGGATCGA	AAGCTT	M14B
XZ33	GAATCATC	AAGCTT	T15
XZ33	ATTCGATC	AAGCTT	M15A
XZ33	TCCGAATC	AAGCTT	M15B
XZ33	CGGATATC	AAGCTT	T16
XZ33	GAATCTCG	AAGCTT	M16
