# Supplementary material for: CUTseq is a versatile method for preparing multiplexed DNA sequencing libraries from low-input samples
Source: Nat Commun. 2019 Oct 18;10:4732. doi: 10.1038/s41467-019-12570-2 (PMC6802095; doi:10.1038/s41467-019-12570-2)
Supplement: Supplementary file 6 — Supplementary Software [file 41467_2019_12570_MOESM6_ESM.zip › sequencing_reads_processing_pipeline/bin/samplesheet/samplesheet_BICRO36]

XZ37	CATCACGC	AAGCTT	T1
XZ37	GTCGTCGC	AAGCTT	M1A
XZ37	ACGACCGC	AAGCTT	M1B
XZ37	TGATGCGC	AAGCTT	T2
XZ37	CATCAATC	AAGCTT	M2A
XZ37	GTCGTATC	AAGCTT	M2B
XZ37	ACGACATC	AAGCTT	T3
XZ37	TGATGATC	AAGCTT	M3A
XZ37	CATCATCC	AAGCTT	M3B
XZ37	GTCGTTCC	AAGCTT	T4A
XZ37	ACGACTCC	AAGCTT	T4B
XZ37	TGATGTCC	AAGCTT	M4A
XZ37	CATCAGAA	AAGCTT	M4B
XZ37	GTCGTGAA	AAGCTT	T5A
XZ37	ACGACGAA	AAGCTT	T5B
XZ37	TGATGGAA	AAGCTT	M5A
XZ37	TCACACGC	AAGCTT	M5B
XZ37	CGTGTCGC	AAGCTT	T6
XZ37	GACACCGC	AAGCTT	M6
XZ37	ATGTGCGC	AAGCTT	T7A
XZ37	TCACATCA	AAGCTT	T7B
XZ37	CGTGTTCA	AAGCTT	M7A
XZ37	GACACTCA	AAGCTT	M7B
XZ37	ATGTGTCA	AAGCTT	T8
XZ37	TCACAGAG	AAGCTT	M8A
XZ37	CGTGTGAG	AAGCTT	M8B
XZ37	GACACGAG	AAGCTT	T9
XZ37	ATGTGGAG	AAGCTT	M9A
XZ37	CTAACCGC	AAGCTT	M9B
XZ37	GCTTGCGC	AAGCTT	T10A
XZ37	AGCCACGC	AAGCTT	T10B
XZ37	TAGGTCGC	AAGCTT	M10A
XZ37	CTAACTCA	AAGCTT	M10B
XZ37	GCTTGTCA	AAGCTT	T11
XZ37	AGCCATCA	AAGCTT	M11
XZ37	TAGGTTCA	AAGCTT	T12
XZ37	CTAACGAG	AAGCTT	M12A
XZ37	GCTTGGAG	AAGCTT	M12B
XZ37	AGCCAGAG	AAGCTT	T13
XZ37	TAGGTGAG	AAGCTT	M13A
XZ37	GAATCCGA	AAGCTT	M13B
XZ37	ATTCGCGA	AAGCTT	T14
XZ37	TCCGACGA	AAGCTT	M14A
XZ37	CGGATCGA	AAGCTT	M14B
XZ37	GAATCATC	AAGCTT	T15
XZ37	ATTCGATC	AAGCTT	M15A
XZ37	TCCGAATC	AAGCTT	M15B
XZ37	CGGATATC	AAGCTT	T16
XZ37	GAATCTCG	AAGCTT	M16
