# Supplementary material for: CUTseq is a versatile method for preparing multiplexed DNA sequencing libraries from low-input samples
Source: Nat Commun. 2019 Oct 18;10:4732. doi: 10.1038/s41467-019-12570-2 (PMC6802095; doi:10.1038/s41467-019-12570-2)
Supplement: Supplementary file 6 — Supplementary Software [file 41467_2019_12570_MOESM6_ESM.zip › sequencing_reads_processing_pipeline/bin/samplesheet/samplesheet_BICRO43]

XZ43	CATCACGC	AAGCTT	M8B-1
XZ43	GTCGTCGC	AAGCTT	M8B-2
XZ43	ACGACCGC	AAGCTT	M8B-3
XZ43	TGATGCGC	AAGCTT	M8B-4
XZ43	CATCAATC	AAGCTT	M8B-5
XZ43	GTCGTATC	AAGCTT	M8B-6
XZ43	ACGACATC	AAGCTT	M8B-7
XZ43	TGATGATC	AAGCTT	T9-1
XZ43	CATCATCC	AAGCTT	T9-2
XZ43	GTCGTTCC	AAGCTT	T9-3
XZ43	ACGACTCC	AAGCTT	T9-4
XZ43	TGATGTCC	AAGCTT	T9-5
XZ43	CATCAGAA	AAGCTT	T9-6
XZ43	GTCGTGAA	AAGCTT	T9-7
XZ43	ACGACGAA	AAGCTT	M9A-1
XZ43	TGATGGAA	AAGCTT	M9A-2
XZ43	TCACACGC	AAGCTT	M9A-3
XZ43	CGTGTCGC	AAGCTT	M9B-1
XZ43	GACACCGC	AAGCTT	M9B-2
XZ43	ATGTGCGC	AAGCTT	M9B-3
XZ43	TCACATCA	AAGCTT	M9B-4
XZ43	CGTGTTCA	AAGCTT	M9B-5
XZ43	GACACTCA	AAGCTT	M9B-6
XZ43	ATGTGTCA	AAGCTT	M9B-7
XZ43	TCACAGAG	AAGCTT	T10A-1
XZ43	CGTGTGAG	AAGCTT	T10A-2
XZ43	GACACGAG	AAGCTT	T10A-3
XZ43	ATGTGGAG	AAGCTT	T10A-4
XZ43	CTAACCGC	AAGCTT	T10A-5
XZ43	GCTTGCGC	AAGCTT	T10A-6
XZ43	AGCCACGC	AAGCTT	T10A-7
XZ43	TAGGTCGC	AAGCTT	T10B-1
XZ43	CTAACTCA	AAGCTT	T10B-2
XZ43	GCTTGTCA	AAGCTT	T10B-3
XZ43	AGCCATCA	AAGCTT	T10B-4
XZ43	TAGGTTCA	AAGCTT	T10B-5
XZ43	CTAACGAG	AAGCTT	T10B-6
XZ43	GCTTGGAG	AAGCTT	T10B-7
XZ43	AGCCAGAG	AAGCTT	M10A-1
XZ43	TAGGTGAG	AAGCTT	M10A-2
XZ43	GAATCCGA	AAGCTT	M10B-1
XZ43	ATTCGCGA	AAGCTT	M10B-2
XZ43	TCCGACGA	AAGCTT	M10B-3
XZ43	CGGATCGA	AAGCTT	M10B-4
XZ43	GAATCATC	AAGCTT	M10B-5
XZ43	ATTCGATC	AAGCTT	M10B-6
XZ43	TCCGAATC	AAGCTT	T11-1
XZ43	CGGATATC	AAGCTT	T11-2
XZ43	GAATCTCG	AAGCTT	T11-3
XZ43	ATTCGTCG	AAGCTT	T11-4
