# Supplementary material for: CUTseq is a versatile method for preparing multiplexed DNA sequencing libraries from low-input samples
Source: Nat Commun. 2019 Oct 18;10:4732. doi: 10.1038/s41467-019-12570-2 (PMC6802095; doi:10.1038/s41467-019-12570-2)
Supplement: Supplementary file 6 — Supplementary Software [file 41467_2019_12570_MOESM6_ESM.zip › sequencing_reads_processing_pipeline/bin/samplesheet/samplesheet_BICRO44]

XZ45	CATCACGC	AAGCTT	T11-5
XZ45	GTCGTCGC	AAGCTT	M11-1
XZ45	ACGACCGC	AAGCTT	M11-2
XZ45	TGATGCGC	AAGCTT	M11-3
XZ45	CATCAATC	AAGCTT	M11-4
XZ45	GTCGTATC	AAGCTT	M11-5
XZ45	ACGACATC	AAGCTT	M11-6
XZ45	TGATGATC	AAGCTT	M11-7
XZ45	CATCATCC	AAGCTT	T12-1
XZ45	GTCGTTCC	AAGCTT	T12-2
XZ45	ACGACTCC	AAGCTT	T12-3
XZ45	TGATGTCC	AAGCTT	T12-4
XZ45	CATCAGAA	AAGCTT	T12-5
XZ45	GTCGTGAA	AAGCTT	T12-6
XZ45	ACGACGAA	AAGCTT	M12A-1
XZ45	TGATGGAA	AAGCTT	M12A-2
XZ45	TCACACGC	AAGCTT	M12A-3
XZ45	CGTGTCGC	AAGCTT	M12A-4
XZ45	GACACCGC	AAGCTT	M12A-5
XZ45	ATGTGCGC	AAGCTT	M12A-6
XZ45	TCACATCA	AAGCTT	M12B-1
XZ45	CGTGTTCA	AAGCTT	M12B-2
XZ45	GACACTCA	AAGCTT	M12B-3
XZ45	ATGTGTCA	AAGCTT	M12B-4
XZ45	TCACAGAG	AAGCTT	M12B-5
XZ45	CGTGTGAG	AAGCTT	M12B-6
XZ45	GACACGAG	AAGCTT	T13-1
XZ45	ATGTGGAG	AAGCTT	T13-2
XZ45	CTAACCGC	AAGCTT	T13-3
XZ45	GCTTGCGC	AAGCTT	M13A-1
XZ45	AGCCACGC	AAGCTT	M13A-2
XZ45	TAGGTCGC	AAGCTT	M13A-3
XZ45	CTAACTCA	AAGCTT	M13A-4
XZ45	GCTTGTCA	AAGCTT	M13A-5
XZ45	AGCCATCA	AAGCTT	M13B-1
XZ45	TAGGTTCA	AAGCTT	M13B-2
XZ45	CTAACGAG	AAGCTT	M13B-3
XZ45	GCTTGGAG	AAGCTT	M13B-4
XZ45	AGCCAGAG	AAGCTT	T14-1
XZ45	TAGGTGAG	AAGCTT	T14-2
XZ45	GAATCCGA	AAGCTT	T14-3
XZ45	ATTCGCGA	AAGCTT	T14-4
XZ45	TCCGACGA	AAGCTT	T14-5
XZ45	CGGATCGA	AAGCTT	T14-6
XZ45	GAATCATC	AAGCTT	M14A-1
XZ45	ATTCGATC	AAGCTT	M14A-2
XZ45	TCCGAATC	AAGCTT	M14A-3
XZ45	CGGATATC	AAGCTT	M14A-4
