# Supplementary material for: CUTseq is a versatile method for preparing multiplexed DNA sequencing libraries from low-input samples
Source: Nat Commun. 2019 Oct 18;10:4732. doi: 10.1038/s41467-019-12570-2 (PMC6802095; doi:10.1038/s41467-019-12570-2)
Supplement: Supplementary file 6 — Supplementary Software [file 41467_2019_12570_MOESM6_ESM.zip › sequencing_reads_processing_pipeline/bin/samplesheet/samplesheet_BICRO48]

XZ63	GTCGTCGC	AAGCTT	M14B-1
XZ63	ACGACCGC	AAGCTT	M14B-2
XZ63	TGATGCGC	AAGCTT	M14B-3
XZ63	CATCAATC	AAGCTT	M14B-4
XZ63	GTCGTATC	AAGCTT	M14B-5
XZ63	ACGACATC	AAGCTT	M14B-6
XZ63	GTCGTTCC	AAGCTT	T15-1
XZ63	ACGACTCC	AAGCTT	T15-2
XZ63	TGATGTCC	AAGCTT	T15-3
XZ63	CATCAGAA	AAGCTT	T15-4
XZ63	GTCGTGAA	AAGCTT	T15-5
XZ63	ACGACGAA	AAGCTT	M15A-1
XZ63	CGTGTCGC	AAGCTT	M15A-2
XZ63	GACACCGC	AAGCTT	M15A-3
XZ63	ATGTGCGC	AAGCTT	M15A-4
XZ63	TCACATCA	AAGCTT	M15A-5
XZ63	CGTGTTCA	AAGCTT	M15A-6
XZ63	GACACTCA	AAGCTT	M15B-1
XZ63	CGTGTGAG	AAGCTT	M15B-2
XZ63	GACACGAG	AAGCTT	M15B-3
XZ63	ATGTGGAG	AAGCTT	M15B-4
XZ63	CTAACCGC	AAGCTT	M15B-5
XZ63	GCTTGCGC	AAGCTT	T16-1
XZ63	AGCCACGC	AAGCTT	T16-2
XZ63	GCTTGTCA	AAGCTT	T16-3
XZ63	AGCCATCA	AAGCTT	T16-4
XZ63	TAGGTTCA	AAGCTT	T16-5
XZ63	CTAACGAG	AAGCTT	T16-6
XZ63	GCTTGGAG	AAGCTT	T16-7
XZ63	AGCCAGAG	AAGCTT	M16-1
XZ63	ATTCGCGA	AAGCTT	M16-2
XZ63	TCCGACGA	AAGCTT	M16-3
XZ63	CGGATCGA	AAGCTT	M16-4
XZ63	GAATCATC	AAGCTT	M16-5
XZ63	ATTCGATC	AAGCTT	M16-6
XZ63	TCCGAATC	AAGCTT	M16-7
