# Supplementary material for: CUTseq is a versatile method for preparing multiplexed DNA sequencing libraries from low-input samples
Source: Nat Commun. 2019 Oct 18;10:4732. doi: 10.1038/s41467-019-12570-2 (PMC6802095; doi:10.1038/s41467-019-12570-2)
Supplement: Supplementary file 6 — Supplementary Software [file 41467_2019_12570_MOESM6_ESM.zip › sequencing_reads_processing_pipeline/bin/samplesheet/samplesheet_BICRO50]

XZ38	CATCACGC	AAGCTT	M3B-4
XZ38	GTCGTCGC	AAGCTT	M3B-5
XZ38	ACGACCGC	AAGCTT	T4A-1
XZ38	TGATGCGC	AAGCTT	T4A-2
XZ38	CATCAATC	AAGCTT	T4A-3
XZ38	GTCGTATC	AAGCTT	T4A-4
XZ38	ACGACATC	AAGCTT	T4A-5
XZ38	TGATGATC	AAGCTT	T4A-6
XZ38	CATCATCC	AAGCTT	T4A-7
XZ38	GTCGTTCC	AAGCTT	T4B-1
XZ38	ACGACTCC	AAGCTT	T4B-2
XZ38	TGATGTCC	AAGCTT	T4B-3
XZ38	CATCAGAA	AAGCTT	T4B-4
XZ38	GTCGTGAA	AAGCTT	T4B-5
XZ38	ACGACGAA	AAGCTT	T4B-6
XZ38	TGATGGAA	AAGCTT	M4A-1
XZ38	TCACACGC	AAGCTT	M4A-2
XZ38	CGTGTCGC	AAGCTT	M4A-3
XZ38	GACACCGC	AAGCTT	M4A-4
XZ38	ATGTGCGC	AAGCTT	M4A-5
XZ38	TCACATCA	AAGCTT	M4A-6
XZ38	CGTGTTCA	AAGCTT	M4A-7
XZ38	GACACTCA	AAGCTT	M4B-1
XZ38	ATGTGTCA	AAGCTT	M4B-2
XZ38	TCACAGAG	AAGCTT	M4B-3
XZ38	CGTGTGAG	AAGCTT	M4B-4
XZ38	GACACGAG	AAGCTT	T5A-1
XZ38	ATGTGGAG	AAGCTT	T5A-2
XZ38	CTAACCGC	AAGCTT	T5A-3
XZ38	GCTTGCGC	AAGCTT	T5A-4
XZ38	AGCCACGC	AAGCTT	T5A-5
XZ38	TAGGTCGC	AAGCTT	T5A-6
XZ38	CTAACTCA	AAGCTT	T5A-7
XZ38	GCTTGTCA	AAGCTT	T5B-1
XZ38	AGCCATCA	AAGCTT	T5B-2
XZ38	TAGGTTCA	AAGCTT	T5B-3
XZ38	CTAACGAG	AAGCTT	T5B-4
XZ38	GCTTGGAG	AAGCTT	T5B-5
XZ38	AGCCAGAG	AAGCTT	T5B-6
XZ38	TAGGTGAG	AAGCTT	T5B-7
XZ38	GAATCCGA	AAGCTT	M5A-1
XZ38	ATTCGCGA	AAGCTT	M5A-2
XZ38	TCCGACGA	AAGCTT	M5A-3
XZ38	CGGATCGA	AAGCTT	M5A-4
XZ38	GAATCATC	AAGCTT	M5A-5
XZ38	ATTCGATC	AAGCTT	M5B-1
XZ38	TCCGAATC	AAGCTT	M5B-2
XZ38	CGGATATC	AAGCTT	M5B-3
