# Supplementary material for: CUTseq is a versatile method for preparing multiplexed DNA sequencing libraries from low-input samples
Source: Nat Commun. 2019 Oct 18;10:4732. doi: 10.1038/s41467-019-12570-2 (PMC6802095; doi:10.1038/s41467-019-12570-2)
Supplement: Supplementary file 6 — Supplementary Software [file 41467_2019_12570_MOESM6_ESM.zip › sequencing_reads_processing_pipeline/bin/samplesheet/samplesheet_BICRO56]

XZ68	GTCGTCGC	AAGCTT	BICRO56
XZ69	ACGACCGC	AAGCTT	BICRO56
XZ70	TGATGCGC	AAGCTT	BICRO56
XZ71	CATCAATC	AAGCTT	BICRO56
XZ72	GTCGTATC	AAGCTT	BICRO56
XZ74	CATCATCC	CATG	BICRO56
XZ75	TCACACGC	CATG	BICRO56
XZ76	TCACAGAG	CATG	BICRO56
XZ77	CTAACTCA	CATG	BICRO56
XZ78	GAATCCGA	CATG	BICRO56
