# Supplementary material for: CUTseq is a versatile method for preparing multiplexed DNA sequencing libraries from low-input samples
Source: Nat Commun. 2019 Oct 18;10:4732. doi: 10.1038/s41467-019-12570-2 (PMC6802095; doi:10.1038/s41467-019-12570-2)
Supplement: Supplementary file 6 — Supplementary Software [file 41467_2019_12570_MOESM6_ESM.zip › sequencing_reads_processing_pipeline/bin/samplesheet/XZ166BC155.csv]

XZ166	CATCACGC	AAGCTT	BICRO155
XZ166	GTCGTCGC	AAGCTT	BICRO155
XZ166	ACGACCGC	AAGCTT	BICRO155
XZ166	TGATGCGC	AAGCTT	BICRO155
XZ166	CATCAATC	AAGCTT	BICRO155
XZ166	GTCGTATC	AAGCTT	BICRO155
XZ166	ACGACATC	AAGCTT	BICRO155
XZ166	TGATGATC	AAGCTT	BICRO155
XZ166	CATCATCC	AAGCTT	BICRO155
XZ166	GTCGTTCC	AAGCTT	BICRO155
XZ166	ACGACTCC	AAGCTT	BICRO155
XZ166	TGATGTCC	AAGCTT	BICRO155
XZ166	CATCAGAA	AAGCTT	BICRO155
XZ166	GTCGTGAA	AAGCTT	BICRO155
XZ166	ACGACGAA	AAGCTT	BICRO155
XZ166	TGATGGAA	AAGCTT	BICRO155
XZ166	TCACACGC	AAGCTT	BICRO155
XZ166	CGTGTCGC	AAGCTT	BICRO155
XZ166	GACACCGC	AAGCTT	BICRO155
XZ166	ATGTGCGC	AAGCTT	BICRO155
XZ166	TCACATCA	AAGCTT	BICRO155
XZ166	CGTGTTCA	AAGCTT	BICRO155
XZ166	GACACTCA	AAGCTT	BICRO155
XZ166	ATGTGTCA	AAGCTT	BICRO155
XZ166	TCACAGAG	AAGCTT	BICRO155
XZ166	CGTGTGAG	AAGCTT	BICRO155
XZ166	GACACGAG	AAGCTT	BICRO155
XZ166	ATGTGGAG	AAGCTT	BICRO155
XZ166	CTAACCGC	AAGCTT	BICRO155
XZ166	GCTTGCGC	AAGCTT	BICRO155
XZ166	AGCCACGC	AAGCTT	BICRO155
XZ166	TAGGTCGC	AAGCTT	BICRO155
XZ166	CTAACTCA	AAGCTT	BICRO155
XZ166	GCTTGTCA	AAGCTT	BICRO155
XZ166	AGCCATCA	AAGCTT	BICRO155
XZ166	TAGGTTCA	AAGCTT	BICRO155
XZ166	CTAACGAG	AAGCTT	BICRO155
XZ166	GCTTGGAG	AAGCTT	BICRO155
XZ166	AGCCAGAG	AAGCTT	BICRO155
XZ166	TAGGTGAG	AAGCTT	BICRO155
XZ166	GAATCCGA	AAGCTT	BICRO155
XZ166	ATTCGCGA	AAGCTT	BICRO155
XZ166	TCCGACGA	AAGCTT	BICRO155
XZ166	CGGATCGA	AAGCTT	BICRO155
XZ166	GAATCATC	AAGCTT	BICRO155
XZ166	ATTCGATC	AAGCTT	BICRO155
XZ166	TCCGAATC	AAGCTT	BICRO155
XZ166	CGGATATC	AAGCTT	BICRO155
XZ166	GAATCTCG	AAGCTT	BICRO155
XZ166	ATTCGTCG	AAGCTT	BICRO155
XZ166	TCCGATCG	AAGCTT	BICRO155
XZ166	CGGATTCG	AAGCTT	BICRO155
XZ166	GAATCGAT	AAGCTT	BICRO155
XZ166	ATTCGGAT	AAGCTT	BICRO155
XZ166	TCCGAGAT	AAGCTT	BICRO155
XZ166	CGGATGAT	AAGCTT	BICRO155
XZ166	AGCGTCGA	AAGCTT	BICRO155
XZ166	TAGACCGA	AAGCTT	BICRO155
XZ166	CTATGCGA	AAGCTT	BICRO155
XZ166	GCTCACGA	AAGCTT	BICRO155
XZ166	AGCGTATC	AAGCTT	BICRO155
XZ166	TAGACATC	AAGCTT	BICRO155
XZ166	CTATGATC	AAGCTT	BICRO155
XZ166	GCTCAATC	AAGCTT	BICRO155
XZ166	AGCGTTCG	AAGCTT	BICRO155
XZ166	TAGACTCG	AAGCTT	BICRO155
XZ166	CTATGTCG	AAGCTT	BICRO155
XZ166	GCTCATCG	AAGCTT	BICRO155
XZ166	AGCGTGAT	AAGCTT	BICRO155
XZ166	TAGACGAT	AAGCTT	BICRO155
XZ166	CTATGGAT	AAGCTT	BICRO155
XZ166	GCTCAGAT	AAGCTT	BICRO155
XZ166	ACTGACGA	AAGCTT	BICRO155
XZ166	TGCATCGA	AAGCTT	BICRO155
XZ166	CAGTCCGA	AAGCTT	BICRO155
XZ166	GTACGCGA	AAGCTT	BICRO155
XZ166	ACTGAATC	AAGCTT	BICRO155
XZ166	TGCATATC	AAGCTT	BICRO155
XZ166	CAGTCATC	AAGCTT	BICRO155
XZ166	GTACGATC	AAGCTT	BICRO155
XZ166	ACTGATCG	AAGCTT	BICRO155
XZ166	TGCATTCG	AAGCTT	BICRO155
XZ166	CAGTCTCG	AAGCTT	BICRO155
XZ166	GTACGTCG	AAGCTT	BICRO155
XZ166	ACTGAGAT	AAGCTT	BICRO155
XZ166	TGCATGAT	AAGCTT	BICRO155
XZ166	CAGTCGAT	AAGCTT	BICRO155
XZ166	GTACGGAT	AAGCTT	BICRO155
XZ166	TGTACCGA	AAGCTT	BICRO155
XZ166	CACTGCGA	AAGCTT	BICRO155
XZ166	GTGCACGA	AAGCTT	BICRO155
XZ166	ACAGTCGA	AAGCTT	BICRO155
XZ166	TGTACATC	AAGCTT	BICRO155
XZ166	CACTGATC	AAGCTT	BICRO155
XZ166	GTGCAATC	AAGCTT	BICRO155
XZ166	ACAGTATC	AAGCTT	BICRO155
