# Supplementary material for: CUTseq is a versatile method for preparing multiplexed DNA sequencing libraries from low-input samples
Source: Nat Commun. 2019 Oct 18;10:4732. doi: 10.1038/s41467-019-12570-2 (PMC6802095; doi:10.1038/s41467-019-12570-2)
Supplement: Supplementary file 6 — Supplementary Software [file 41467_2019_12570_MOESM6_ESM.zip › sequencing_reads_processing_pipeline/bin/themall.sh]

#!/usr/bin/env bash

bash main_aux.sh XZ108BICRO100 human SE /home/garner1/Dropbox/pipelines/reduced_sequencing/pattern/barcode-cutsite_XZ108BICRO100 CATG /media/bicroserver_2-seq/BICRO100/FASTQ/XZ108.fastq.gz
bash main_aux.sh XZ109BICRO100 human SE /home/garner1/Dropbox/pipelines/reduced_sequencing/pattern/barcode-cutsite_XZ109BICRO100 CATG /media/bicroserver_2-seq/BICRO100/FASTQ/XZ109.fastq.gz
bash main_aux.sh XZ110BICRO100 human SE /home/garner1/Dropbox/pipelines/reduced_sequencing/pattern/barcode-cutsite_XZ110BICRO100 CATG /media/bicroserver_2-seq/BICRO100/FASTQ/XZ110.fastq.gz
bash main_aux.sh XZ111BICRO100 human SE /home/garner1/Dropbox/pipelines/reduced_sequencing/pattern/barcode-cutsite_XZ111BICRO100 CATG /media/bicroserver_2-seq/BICRO100/FASTQ/XZ111.fastq.gz


bash main_aux.sh XZ92BICRO115 human SE /home/garner1/Dropbox/pipelines/reduced_sequencing/pattern/barcode-cutsite_XZ92BICRO115 CATG /media/bicroserver_2-seq/BICRO115/FASTQ/XZ92.fastq.gz

bash main_aux.sh XZ93BICRO115 human SE /home/garner1/Dropbox/pipelines/reduced_sequencing/pattern/barcode-cutsite_XZ93BICRO115 CATG /media/bicroserver_2-seq/BICRO115/FASTQ/XZ93.fastq.gz

bash main_aux.sh XZ96BICRO115 human SE /home/garner1/Dropbox/pipelines/reduced_sequencing/pattern/barcode-cutsite_XZ96BICRO115 CATG /media/bicroserver_2-seq/BICRO115/FASTQ/XZ96.fastq.gz

bash main_aux.sh XZ98BICRO115 human SE /home/garner1/Dropbox/pipelines/reduced_sequencing/pattern/barcode-cutsite_XZ98BICRO115 CATG /media/bicroserver_2-seq/BICRO115/FASTQ/XZ98.fastq.gz

bash main_aux.sh XZ99BICRO115 human SE /home/garner1/Dropbox/pipelines/reduced_sequencing/pattern/barcode-cutsite_XZ99BICRO115 CATG /media/bicroserver_2-seq/BICRO115/FASTQ/XZ99.fastq.gz


bash main_aux.sh XZ38BICRO50 human SE /home/garner1/Dropbox/pipelines/reduced_sequencing/pattern/barcode-cutsite_XZ38BICRO50 AAGCTT /media/bicroserver_2-seq/BICRO50/FASTQ/XZ38.fastq.gz


bash main_aux.sh XZ74BICRO56 human SE /home/garner1/Dropbox/pipelines/reduced_sequencing/pattern/barcode-cutsite_XZ74BICRO56 CATG /media/bicroserver_2-seq/BICRO56/FASTQ/XZ74.fastq.gz

bash main_aux.sh XZ75BICRO56 human SE /home/garner1/Dropbox/pipelines/reduced_sequencing/pattern/barcode-cutsite_XZ75BICRO56 CATG /media/bicroserver_2-seq/BICRO56/FASTQ/XZ75.fastq.gz

bash main_aux.sh XZ76BICRO56 human SE /home/garner1/Dropbox/pipelines/reduced_sequencing/pattern/barcode-cutsite_XZ76BICRO56 CATG /media/bicroserver_2-seq/BICRO56/FASTQ/XZ76.fastq.gz

bash main_aux.sh XZ77BICRO56 human SE /home/garner1/Dropbox/pipelines/reduced_sequencing/pattern/barcode-cutsite_XZ77BICRO56 CATG /media/bicroserver_2-seq/BICRO56/FASTQ/XZ77.fastq.gz

bash main_aux.sh XZ78BICRO56 human SE /home/garner1/Dropbox/pipelines/reduced_sequencing/pattern/barcode-cutsite_XZ78BICRO56 CATG /media/bicroserver_2-seq/BICRO56/FASTQ/XZ78.fastq.gz


bash main_aux.sh XZ82 human SE /home/garner1/Dropbox/pipelines/reduced_sequencing/pattern/barcode-cutsite_XZ82 CATG /media/bicroserver_2-seq/BICRO57/FASTQ/XZ82.fastq.gz

bash main_aux.sh XZ83 human SE /home/garner1/Dropbox/pipelines/reduced_sequencing/pattern/barcode-cutsite_XZ83 CATG /media/bicroserver_2-seq/BICRO57/FASTQ/XZ83.fastq.gz

bash main_aux.sh XZ85 human SE /home/garner1/Dropbox/pipelines/reduced_sequencing/pattern/barcode-cutsite_XZ85 CATG /media/bicroserver_2-seq/BICRO57/FASTQ/XZ85.fastq.gz

bash main_aux.sh XZ86 human SE /home/garner1/Dropbox/pipelines/reduced_sequencing/pattern/barcode-cutsite_XZ86 CATG /media/bicroserver_2-seq/BICRO57/FASTQ/XZ86.fastq.gz

bash main_aux.sh XZ88 human SE /home/garner1/Dropbox/pipelines/reduced_sequencing/pattern/barcode-cutsite_XZ88 CATG /media/bicroserver_2-seq/BICRO57/FASTQ/XZ88.fastq.gz

bash main_aux.sh XZ89 human SE /home/garner1/Dropbox/pipelines/reduced_sequencing/pattern/barcode-cutsite_XZ89 CATG /media/bicroserver_2-seq/BICRO57/FASTQ/XZ89.fastq.gz

bash main_aux.sh XZ90 human SE /home/garner1/Dropbox/pipelines/reduced_sequencing/pattern/barcode-cutsite_XZ90 CATG /media/bicroserver_2-seq/BICRO57/FASTQ/XZ90.fastq.gz


bash main_aux.sh XZ74BICRO65 human SE /home/garner1/Dropbox/pipelines/reduced_sequencing/pattern/barcode-cutsite_XZ74BICRO65 CATG /media/bicroserver_2-seq/BICRO65/FASTQ/XZ74.fastq.gz

bash main_aux.sh XZ75BICRO65 human SE /home/garner1/Dropbox/pipelines/reduced_sequencing/pattern/barcode-cutsite_XZ75BICRO65 CATG /media/bicroserver_2-seq/BICRO65/FASTQ/XZ75.fastq.gz

bash main_aux.sh XZ76BICRO65 human SE /home/garner1/Dropbox/pipelines/reduced_sequencing/pattern/barcode-cutsite_XZ76BICRO65 CATG /media/bicroserver_2-seq/BICRO65/FASTQ/XZ76.fastq.gz

bash main_aux.sh XZ77BICRO65 human SE /home/garner1/Dropbox/pipelines/reduced_sequencing/pattern/barcode-cutsite_XZ77BICRO65 CATG /media/bicroserver_2-seq/BICRO65/FASTQ/XZ77.fastq.gz

bash main_aux.sh XZ78BICRO65 human SE /home/garner1/Dropbox/pipelines/reduced_sequencing/pattern/barcode-cutsite_XZ78BICRO65 CATG /media/bicroserver_2-seq/BICRO65/FASTQ/XZ78.fastq.gz


bash main_aux.sh XZ101BICRO73 human SE /home/garner1/Dropbox/pipelines/reduced_sequencing/pattern/barcode-cutsite_XZ101BICRO73 CATG /media/bicroserver_2-seq/BICRO73/FASTQ/XZ101.fastq.gz

bash main_aux.sh XZ102BICRO73 human SE /home/garner1/Dropbox/pipelines/reduced_sequencing/pattern/barcode-cutsite_XZ102BICRO73 CATG /media/bicroserver_2-seq/BICRO73/FASTQ/XZ102.fastq.gz

bash main_aux.sh XZ103BICRO73 human SE /home/garner1/Dropbox/pipelines/reduced_sequencing/pattern/barcode-cutsite_XZ103BICRO73 CATG /media/bicroserver_2-seq/BICRO73/FASTQ/XZ103.fastq.gz

bash main_aux.sh XZ104BICRO73 human SE /home/garner1/Dropbox/pipelines/reduced_sequencing/pattern/barcode-cutsite_XZ104BICRO73 CATG /media/bicroserver_2-seq/BICRO73/FASTQ/XZ104.fastq.gz

bash main_aux.sh XZ105BICRO73 human SE /home/garner1/Dropbox/pipelines/reduced_sequencing/pattern/barcode-cutsite_XZ105BICRO73 CATG /media/bicroserver_2-seq/BICRO73/FASTQ/XZ105.fastq.gz

bash main_aux.sh XZ106BICRO73 human SE /home/garner1/Dropbox/pipelines/reduced_sequencing/pattern/barcode-cutsite_XZ106BICRO73 CATG /media/bicroserver_2-seq/BICRO73/FASTQ/XZ106.fastq.gz


bash main_aux.sh XZ114BICRO75 human SE /home/garner1/Dropbox/pipelines/reduced_sequencing/pattern/barcode-cutsite_XZ114BICRO75 CATG /media/bicroserver_2-seq/BICRO75/FASTQ/XZ114.fastq.gz
bash main_aux.sh XZ115BICRO75 human SE /home/garner1/Dropbox/pipelines/reduced_sequencing/pattern/barcode-cutsite_XZ115BICRO75 CATG /media/bicroserver_2-seq/BICRO75/FASTQ/XZ115.fastq.gz
bash main_aux.sh XZ118BICRO75 human SE /home/garner1/Dropbox/pipelines/reduced_sequencing/pattern/barcode-cutsite_XZ118BICRO75 CATG /media/bicroserver_2-seq/BICRO75/FASTQ/XZ118.fastq.gz


bash main_aux.sh XZ117BICRO76 human SE /home/garner1/Dropbox/pipelines/reduced_sequencing/pattern/barcode-cutsite_XZ117BICRO76 CATG /media/bicroserver_2-seq/BICRO76/FASTQ/XZ117.fastq.gz
bash main_aux.sh XZ119BICRO76 human SE /home/garner1/Dropbox/pipelines/reduced_sequencing/pattern/barcode-cutsite_XZ119BICRO76 CATG /media/bicroserver_2-seq/BICRO76/FASTQ/XZ119.fastq.gz
bash main_aux.sh XZ121BICRO76 human SE /home/garner1/Dropbox/pipelines/reduced_sequencing/pattern/barcode-cutsite_XZ121BICRO76 CATG /media/bicroserver_2-seq/BICRO76/FASTQ/XZ121.fastq.gz


bash main_aux.sh XZ91BICRO77 human SE /home/garner1/Dropbox/pipelines/reduced_sequencing/pattern/barcode-cutsite_XZ91BICRO77 CATG /media/bicroserver_2-seq/BICRO77/FASTQ/XZ91.fastq.gz
bash main_aux.sh XZ120BICRO77 human SE /home/garner1/Dropbox/pipelines/reduced_sequencing/pattern/barcode-cutsite_XZ120BICRO77 CATG /media/bicroserver_2-seq/BICRO77/FASTQ/XZ120.fastq.gz
bash main_aux.sh XZ122BICRO77 human SE /home/garner1/Dropbox/pipelines/reduced_sequencing/pattern/barcode-cutsite_XZ122BICRO77 CATG /media/bicroserver_2-seq/BICRO77/FASTQ/XZ122.fastq.gz


bash main_aux.sh XZ112BICRO84 human SE /home/garner1/Dropbox/pipelines/reduced_sequencing/pattern/barcode-cutsite_XZ112BICRO84 CATG /media/bicroserver_2-seq/BICRO84/FASTQ/XZ112.fastq.gz
bash main_aux.sh XZ113BICRO84 human SE /home/garner1/Dropbox/pipelines/reduced_sequencing/pattern/barcode-cutsite_XZ113BICRO84 CATG /media/bicroserver_2-seq/BICRO84/FASTQ/XZ113.fastq.gz
bash main_aux.sh XZ116BICRO84 human SE /home/garner1/Dropbox/pipelines/reduced_sequencing/pattern/barcode-cutsite_XZ116BICRO84 CATG /media/bicroserver_2-seq/BICRO84/FASTQ/XZ116.fastq.gz
bash main_aux.sh XZ118BICRO84 human SE /home/garner1/Dropbox/pipelines/reduced_sequencing/pattern/barcode-cutsite_XZ118BICRO84 CATG /media/bicroserver_2-seq/BICRO84/FASTQ/XZ118.fastq.gz


bash main_aux.sh XZ101BICRO95 human SE /home/garner1/Dropbox/pipelines/reduced_sequencing/pattern/barcode-cutsite_XZ101BICRO95 CATG /media/bicroserver_2-seq/BICRO95/FASTQ/XZ101.fastq.gz
bash main_aux.sh XZ102BICRO95 human SE /home/garner1/Dropbox/pipelines/reduced_sequencing/pattern/barcode-cutsite_XZ102BICRO95 CATG /media/bicroserver_2-seq/BICRO95/FASTQ/XZ102.fastq.gz
bash main_aux.sh XZ103BICRO95 human SE /home/garner1/Dropbox/pipelines/reduced_sequencing/pattern/barcode-cutsite_XZ103BICRO95 CATG /media/bicroserver_2-seq/BICRO95/FASTQ/XZ103.fastq.gz
bash main_aux.sh XZ104BICRO95 human SE /home/garner1/Dropbox/pipelines/reduced_sequencing/pattern/barcode-cutsite_XZ104BICRO95 CATG /media/bicroserver_2-seq/BICRO95/FASTQ/XZ104.fastq.gz
bash main_aux.sh XZ105BICRO95 human SE /home/garner1/Dropbox/pipelines/reduced_sequencing/pattern/barcode-cutsite_XZ105BICRO95 CATG /media/bicroserver_2-seq/BICRO95/FASTQ/XZ105.fastq.gz
bash main_aux.sh XZ106BICRO95 human SE /home/garner1/Dropbox/pipelines/reduced_sequencing/pattern/barcode-cutsite_XZ106BICRO95 CATG /media/bicroserver_2-seq/BICRO95/FASTQ/XZ106.fastq.gz
