# Supplementary material for: CUTseq is a versatile method for preparing multiplexed DNA sequencing libraries from low-input samples
Source: Nat Commun. 2019 Oct 18;10:4732. doi: 10.1038/s41467-019-12570-2 (PMC6802095; doi:10.1038/s41467-019-12570-2)
Supplement: Supplementary file 6 — Supplementary Software [file 41467_2019_12570_MOESM6_ESM.zip › sequencing_reads_processing_pipeline/pattern/barcode]

CATCACGC	T	1	R1
GTCGTCGC	T	1	R2
ACGACCGC	T	1	R3
TGATGCGC	T	1	R4
CATCAATC	T	1	R5
GTCGTATC	T	1	R6
ACGACATC	M	1A	R1
TGATGATC	M	1A	R2
CATCATCC	M	1A	R3
GTCGTTCC	M	1A	R4
ACGACTCC	M	1A	R5
TGATGTCC	M	1B	R1
CATCAGAA	M	1B	R2
GTCGTGAA	M	1B	R3
ACGACGAA	M	1B	R4
TGATGGAA	M	1B	R5
TCACACGC	M	1B	R6
CGTGTCGC	M	1B	R7
GACACCGC	T	2	R1
ATGTGCGC	T	2	R2
TCACATCA	T	2	R3
CGTGTTCA	T	2	R4
GACACTCA	T	2	R5
ATGTGTCA	T	2	R6
TCACAGAG	M	2A	R1
CGTGTGAG	M	2A	R2
GACACGAG	M	2A	R3
ATGTGGAG	M	2A	R4
CTAACCGC	M	2A	R5
GCTTGCGC	M	2A	R6
AGCCACGC	M	2A	R7
TAGGTCGC	M	2B	R1
CTAACTCA	M	2B	R2
GCTTGTCA	M	2B	R3
AGCCATCA	M	2B	R4
TAGGTTCA	T	3	R1
CTAACGAG	T	3	R2
GCTTGGAG	T	3	R3
AGCCAGAG	T	3	R4
TAGGTGAG	T	3	R5
GAATCCGA	M	3A	R1
ATTCGCGA	M	3A	R2
TCCGACGA	M	3A	R3
CGGATCGA	M	3A	R4
GAATCATC	M	3A	R5
ATTCGATC	M	3B	R1
TCCGAATC	M	3B	R2
CGGATATC	M	3B	R3
GAATCTCG	M	3B	R4
ATTCGTCG	M	3B	R5
