# Supplementary material for: CUTseq is a versatile method for preparing multiplexed DNA sequencing libraries from low-input samples
Source: Nat Commun. 2019 Oct 18;10:4732. doi: 10.1038/s41467-019-12570-2 (PMC6802095; doi:10.1038/s41467-019-12570-2)
Supplement: Supplementary file 6 — Supplementary Software [file 41467_2019_12570_MOESM6_ESM.zip › sequencing_reads_processing_pipeline/pattern/barcode-case_xz31.csv]

ACGACATC	1	MA	1
ACGACCGC	1	T	3
ACGACGAA	1	MB	4
ACGACTCC	1	MA	5
AGCCACGC	2	MA	7
AGCCAGAG	3	T	4
AGCCATCA	2	MB	4
ATGTGCGC	2	T	2
ATGTGGAG	2	MA	4
ATGTGTCA	2	T	6
ATTCGATC	3	MB	1
ATTCGCGA	3	MA	2
CATCAATC	1	T	5
CATCACGC	1	T	1
CATCAGAA	1	MB	2
CATCATCC	1	MA	3
CGGATATC	3	MB	3
CGGATCGA	3	MA	4
CGTGTCGC	1	MB	7
CGTGTGAG	2	MA	2
CGTGTTCA	2	T	4
CTAACCGC	2	MA	5
CTAACGAG	3	T	2
CTAACTCA	2	MB	2
GAATCATC	3	MA	5
GAATCCGA	3	MA	1
GACACCGC	2	T	1
GACACGAG	2	MA	3
GACACTCA	2	T	5
GCTTGCGC	2	MA	6
GCTTGGAG	3	T	3
GCTTGTCA	2	MB	3
GTCGTATC	1	T	6
GTCGTCGC	1	T	2
GTCGTGAA	1	MB	3
GTCGTTCC	1	MA	4
TAGGTCGC	2	MB	1
TAGGTGAG	3	T	5
TAGGTTCA	3	T	1
TCACACGC	1	MB	6
TCACAGAG	2	MA	1
TCACATCA	2	T	3
TCCGAATC	3	MB	2
TCCGACGA	3	MA	3
TGATGATC	1	MA	2
TGATGCGC	1	T	4
TGATGGAA	1	MB	5
TGATGTCC	1	MB	1
