# Supplementary material for: CUTseq is a versatile method for preparing multiplexed DNA sequencing libraries from low-input samples
Source: Nat Commun. 2019 Oct 18;10:4732. doi: 10.1038/s41467-019-12570-2 (PMC6802095; doi:10.1038/s41467-019-12570-2)
Supplement: Supplementary file 6 — Supplementary Software [file 41467_2019_12570_MOESM6_ESM.zip › sequencing_reads_processing_pipeline/pattern/barcode-cutsite]

CATCACGCAAGCTT
GTCGTCGCAAGCTT
ACGACCGCAAGCTT
TGATGCGCAAGCTT
CATCAATCAAGCTT
GTCGTATCAAGCTT
ACGACATCAAGCTT
TGATGATCAAGCTT
CATCATCCAAGCTT
GTCGTTCCAAGCTT
ACGACTCCAAGCTT
TGATGTCCAAGCTT
CATCAGAAAAGCTT
GTCGTGAAAAGCTT
ACGACGAAAAGCTT
TGATGGAAAAGCTT
TCACACGCAAGCTT
CGTGTCGCAAGCTT
GACACCGCAAGCTT
ATGTGCGCAAGCTT
TCACATCAAAGCTT
CGTGTTCAAAGCTT
GACACTCAAAGCTT
ATGTGTCAAAGCTT
TCACAGAGAAGCTT
CGTGTGAGAAGCTT
GACACGAGAAGCTT
ATGTGGAGAAGCTT
CTAACCGCAAGCTT
GCTTGCGCAAGCTT
AGCCACGCAAGCTT
TAGGTCGCAAGCTT
CTAACTCAAAGCTT
GCTTGTCAAAGCTT
AGCCATCAAAGCTT
TAGGTTCAAAGCTT
CTAACGAGAAGCTT
GCTTGGAGAAGCTT
AGCCAGAGAAGCTT
TAGGTGAGAAGCTT
GAATCCGAAAGCTT
ATTCGCGAAAGCTT
TCCGACGAAAGCTT
CGGATCGAAAGCTT
GAATCATCAAGCTT
ATTCGATCAAGCTT
TCCGAATCAAGCTT
CGGATATCAAGCTT
GAATCTCGAAGCTT
ATTCGTCGAAGCTT
