# Supplementary material for: CUTseq is a versatile method for preparing multiplexed DNA sequencing libraries from low-input samples
Source: Nat Commun. 2019 Oct 18;10:4732. doi: 10.1038/s41467-019-12570-2 (PMC6802095; doi:10.1038/s41467-019-12570-2)
Supplement: Supplementary file 6 — Supplementary Software [file 41467_2019_12570_MOESM6_ESM.zip › sequencing_reads_processing_pipeline/pattern/barcode-cutsite_NC6466]

CATCACGCGAATTC
GTCGTCGCGAATTC
ACGACCGCGAATTC
TGATGCGCGAATTC
CATCAATCGAATTC
GTCGTATCGAATTC
ACGACATCGAATTC
TGATGATCGAATTC
CATCATCCGAATTC
GTCGTTCCGAATTC
ACGACTCCGAATTC
TGATGTCCGAATTC
CATCAGAAGAATTC
GTCGTGAAGAATTC
ACGACGAAGAATTC
TGATGGAAGAATTC
TCACACGCGAATTC
CGTGTCGCGAATTC
GACACCGCGAATTC
ATGTGCGCGAATTC
TCACATCAGAATTC
CGTGTTCAGAATTC
GACACTCAGAATTC
ATGTGTCAGAATTC
TCACAGAGGAATTC
CGTGTGAGGAATTC
GACACGAGGAATTC
ATGTGGAGGAATTC
CTAACCGCGAATTC
GCTTGCGCGAATTC
