# Supplementary material for: CUTseq is a versatile method for preparing multiplexed DNA sequencing libraries from low-input samples
Source: Nat Commun. 2019 Oct 18;10:4732. doi: 10.1038/s41467-019-12570-2 (PMC6802095; doi:10.1038/s41467-019-12570-2)
Supplement: Supplementary file 7 — Source Data [file 41467_2019_12570_MOESM7_ESM.zip]

Archive with 36 entries (33 files):
- Source Data/
- Source Data/.DS_Store
- __MACOSX/
- __MACOSX/Source Data/
- __MACOSX/Source Data/._.DS_Store
- Source Data/Fig_1_Source_Data.xlsx
- __MACOSX/Source Data/._Fig_1_Source_Data.xlsx
- Source Data/Fig_2_Source_Data.xlsx
- __MACOSX/Source Data/._Fig_2_Source_Data.xlsx
- Source Data/Fig_3_Source_Data.xlsx
- __MACOSX/Source Data/._Fig_3_Source_Data.xlsx
- Source Data/Fig_4_Source_Data.xlsx
- __MACOSX/Source Data/._Fig_4_Source_Data.xlsx
- Source Data/Suppl_Fig_10_Source_Data.xlsx
- __MACOSX/Source Data/._Suppl_Fig_10_Source_Data.xlsx
- Source Data/Suppl_Fig_11_Source_Data.xlsx
- __MACOSX/Source Data/._Suppl_Fig_11_Source_Data.xlsx
- Source Data/Suppl_Fig_12_Source_Data.xlsx
- __MACOSX/Source Data/._Suppl_Fig_12_Source_Data.xlsx
- Source Data/Suppl_Fig_13_Source_Data.xlsx
- __MACOSX/Source Data/._Suppl_Fig_13_Source_Data.xlsx
- Source Data/Suppl_Fig_1_Source_Data.xlsx
- __MACOSX/Source Data/._Suppl_Fig_1_Source_Data.xlsx
- Source Data/Suppl_Fig_2_Source_Data.xlsx
- __MACOSX/Source Data/._Suppl_Fig_2_Source_Data.xlsx
- Source Data/Suppl_Fig_3_Source_Data.xlsx
- __MACOSX/Source Data/._Suppl_Fig_3_Source_Data.xlsx
- Source Data/Suppl_Fig_4_Source_Data.xlsx
- __MACOSX/Source Data/._Suppl_Fig_4_Source_Data.xlsx
- Source Data/Suppl_Fig_5_Source_Data.xlsx
- __MACOSX/Source Data/._Suppl_Fig_5_Source_Data.xlsx
- Source Data/Suppl_Fig_6-7_Source_Data.xlsx
- __MACOSX/Source Data/._Suppl_Fig_6-7_Source_Data.xlsx
- Source Data/Suppl_Fig_8-9_Source_Data.xlsx
- __MACOSX/Source Data/._Suppl_Fig_8-9_Source_Data.xlsx
- __MACOSX/._Source Data
