# Supplementary material for: CUTseq is a versatile method for preparing multiplexed DNA sequencing libraries from low-input samples
Source: Nat Commun. 2019 Oct 18;10:4732. doi: 10.1038/s41467-019-12570-2 (PMC6802095; doi:10.1038/s41467-019-12570-2)
Supplement: Supplementary file 7 — Source Data [file 41467_2019_12570_MOESM7_ESM.zip › Source Data/Fig_1_Source_Data.xlsx]

## Sheet: Fig 1b_segmented
feature	chromosome	start	end	BT474_cellblock_HindIII	BT474_cellblock_NlaIII
1:900001-1000000	1	900001	1000000	-0.214	-0.233
1:1000001-1100000	1	1000001	1100000	-0.214	-0.233
1:1100001-1200000	1	1100001	1200000	-0.214	-0.233
1:1200001-1300000	1	1200001	1300000	-0.214	-0.233
1:1300001-1400000	1	1300001	1400000	-0.214	-0.233
1:1400001-1500000	1	1400001	1500000	-0.214	-0.233
1:1700001-1800000	1	1700001	1800000	-0.214	-0.233
1:1900001-2000000	1	1900001	2000000	-0.214	-0.233
1:2000001-2100000	1	2000001	2100000	-0.214	-0.233
1:2100001-2200000	1	2100001	2200000	-0.214	-0.233
1:2200001-2300000	1	2200001	2300000	-0.214	-0.233
1:2300001-2400000	1	2300001	2400000	-0.214	-0.233
1:2400001-2500000	1	2400001	2500000	-0.214	-0.233
1:2700001-2800000	1	2700001	2800000	-0.214	-0.233
1:2800001-2900000	1	2800001	2900000	-0.214	-0.233
1:2900001-3000000	1	2900001	3000000	-0.214	-0.233
1:3000001-3100000	1	3000001	3100000	-0.214	-0.233
1:3100001-3200000	1	3100001	3200000	-0.214	-0.233
1:3200001-3300000	1	3200001	3300000	-0.214	-0.233
1:3300001-3400000	1	3300001	3400000	-0.214	-0.233
1:3400001-3500000	1	3400001	3500000	-0.214	-0.233
1:3500001-3600000	1	3500001	3600000	-0.214	-0.233
1:3700001-3800000	1	3700001	3800000	-0.214	-0.233
1:3800001-3900000	1	3800001	3900000	-0.214	-0.233
1:3900001-4000000	1	3900001	4000000	-0.214	-0.233
1:4000001-4100000	1	4000001	4100000	-0.214	-0.233
1:4100001-4200000	1	4100001	4200000	-0.214	-0.233
1:4200001-4300000	1	4200001	4300000	-0.214	-0.233
1:4500001-4600000	1	4500001	4600000	-0.214	-0.233
1:4600001-4700000	1	4600001	4700000	-0.214	-0.233
1:4700001-4800000	1	4700001	4800000	-0.214	-0.233
1:4800001-4900000	1	4800001	4900000	-0.214	-0.233
1:4900001-5000000	1	4900001	5000000	-0.214	-0.233
1:5000001-5100000	1	5000001	5100000	-0.214	-0.233
1:5100001-5200000	1	5100001	5200000	-0.214	-0.233
1:5200001-5300000	1	5200001	5300000	-0.214	-0.233
1:5300001-5400000	1	5300001	5400000	-0.214	-0.233
1:5400001-5500000	1	5400001	5500000	-0.214	-0.233
1:5500001-5600000	1	5500001	5600000	-0.214	-0.233
1:5600001-5700000	1	5600001	5700000	-0.214	-0.233
1:5800001-5900000	1	5800001	5900000	-0.214	-0.233
1:5900001-6000000	1	5900001	6000000	-0.214	-0.233
1:6000001-6100000	1	6000001	6100000	-0.214	-0.233
1:6100001-6200000	1	6100001	6200000	-0.214	-0.233
1:6200001-6300000	1	6200001	6300000	-0.214	-0.233
1:6300001-6400000	1	6300001	6400000	-0.214	-0.233
1:6400001-6500000	1	6400001	6500000	-0.214	-0.233
1:6500001-6600000	1	6500001	6600000	-0.214	-0.233
1:6600001-6700000	1	6600001	6700000	-0.214	-0.233
1:6700001-6800000	1	6700001	6800000	-0.214	-0.233
1:6800001-6900000	1	6800001	6900000	-0.214	-0.233
1:6900001-7000000	1	6900001	7000000	-0.214	-0.233
1:7000001-7100000	1	7000001	7100000	-0.214	-0.233
1:7100001-7200000	1	7100001	7200000	-0.214	-0.233
1:7200001-7300000	1	7200001	7300000	-0.214	-0.233
1:7300001-7400000	1	7300001	7400000	-0.214	-0.233
1:7400001-7500000	1	7400001	7500000	-0.214	-0.233
1:7500001-7600000	1	7500001	7600000	-0.214	-0.233
1:7600001-7700000	1	7600001	7700000	-0.214	-0.233
1:7700001-7800000	1	7700001	7800000	-0.214	-0.233
1:7800001-7900000	1	7800001	7900000	-0.214	-0.233
1:7900001-8000000	1	7900001	8000000	-0.214	-0.233
1:8000001-8100000	1	8000001	8100000	-0.214	-0.233
1:8100001-8200000	1	8100001	8200000	-0.214	-0.233
1:8200001-8300000	1	8200001	8300000	-0.214	-0.233
1:8300001-8400000	1	8300001	8400000	-0.214	-0.233
1:8400001-8500000	1	8400001	8500000	-0.214	-0.233
1:8500001-8600000	1	8500001	8600000	-0.214	-0.233
1:8600001-8700000	1	8600001	8700000	-0.214	-0.233
1:8700001-8800000	1	8700001	8800000	-0.214	-0.233
1:8800001-8900000	1	8800001	8900000	-0.214	-0.233
1:8900001-9000000	1	8900001	9000000	-0.214	-0.233
1:9000001-9100000	1	9000001	9100000	-0.214	-0.233
1:9100001-9200000	1	9100001	9200000	-0.214	-0.233
1:9200001-9300000	1	9200001	9300000	-0.214	-0.233
1:9300001-9400000	1	9300001	9400000	-0.214	-0.233
1:9400001-9500000	1	9400001	9500000	-0.214	-0.233
1:9500001-9600000	1	9500001	9600000	-0.214	-0.233
1:9600001-9700000	1	9600001	9700000	-0.214	-0.233
1:9700001-9800000	1	9700001	9800000	-0.214	-0.233
1:9800001-9900000	1	9800001	9900000	-0.214	-0.233
1:9900001-10000000	1	9900001	10000000	-0.214	-0.233
1:10000001-10100000	1	10000001	10100000	-0.214	-0.233
1:10100001-10200000	1	10100001	10200000	-0.214	-0.233
1:10200001-10300000	1	10200001	10300000	-0.214	-0.233
1:10300001-10400000	1	10300001	10400000	-0.214	-0.233
1:10400001-10500000	1	10400001	10500000	-0.214	-0.233
1:10500001-10600000	1	10500001	10600000	-0.214	-0.233
1:10600001-10700000	1	10600001	10700000	-0.214	-0.233
1:10700001-10800000	1	10700001	10800000	-0.214	-0.233
1:10800001-10900000	1	10800001	10900000	-0.214	-0.233
1:10900001-11000000	1	10900001	11000000	-0.214	-0.233
1:11000001-11100000	1	11000001	11100000	-0.214	-0.233
1:11100001-11200000	1	11100001	11200000	-0.214	-0.233
1:11200001-11300000	1	11200001	11300000	-0.214	-0.233
1:11300001-11400000	1	11300001	11400000	-0.214	-0.233
1:11400001-11500000	1	11400001	11500000	-0.214	-0.233
1:11500001-11600000	1	11500001	11600000	-0.214	-0.233
1:11600001-11700000	1	11600001	11700000	-0.214	-0.233
1:11700001-11800000	1	11700001	11800000	-0.214	-0.233
1:11800001-11900000	1	11800001	11900000	-0.214	-0.233
1:11900001-12000000	1	11900001	12000000	-0.214	-0.233
1:12000001-12100000	1	12000001	12100000	-0.214	-0.233
1:12100001-12200000	1	12100001	12200000	-0.214	-0.233
1:12200001-12300000	1	12200001	12300000	-0.214	-0.233
1:12300001-12400000	1	12300001	12400000	-0.214	-0.233
1:12400001-12500000	1	12400001	12500000	-0.214	-0.233
1:12500001-12600000	1	12500001	12600000	-0.214	-0.233
1:12600001-12700000	1	12600001	12700000	-0.214	-0.233
1:12700001-12800000	1	12700001	12800000	-0.214	-0.233
1:13800001-13900000	1	13800001	13900000	-0.214	-0.233
1:13900001-14000000	1	13900001	14000000	-0.214	-0.233
1:14000001-14100000	1	14000001	14100000	-0.214	-0.233
1:14100001-14200000	1	14100001	14200000	-0.214	-0.233
1:14200001-14300000	1	14200001	14300000	-0.214	-0.233
1:14300001-14400000	1	14300001	14400000	-0.214	-0.233
1:14400001-14500000	1	14400001	14500000	-0.214	-0.233
1:14500001-14600000	1	14500001	14600000	-0.214	-0.233
1:14600001-14700000	1	14600001	14700000	-0.214	-0.233
1:14700001-14800000	1	14700001	14800000	-0.214	-0.233
1:14800001-14900000	1	14800001	14900000	-0.214	-0.233
1:14900001-15000000	1	14900001	15000000	-0.214	-0.233
1:15000001-15100000	1	15000001	15100000	-0.214	-0.233
1:15100001-15200000	1	15100001	15200000	-0.214	-0.233
1:15200001-15300000	1	15200001	15300000	-0.214	-0.233
1:15300001-15400000	1	15300001	15400000	-0.214	-0.233
1:15400001-15500000	1	15400001	15500000	-0.214	-0.233
1:15500001-15600000	1	15500001	15600000	-0.214	-0.233
1:15600001-15700000	1	15600001	15700000	-0.214	-0.233
1:15700001-15800000	1	15700001	15800000	-0.214	-0.233
1:15800001-15900000	1	15800001	15900000	-0.214	-0.233
1:15900001-16000000	1	15900001	16000000	-0.214	-0.233
1:16000001-16100000	1	16000001	16100000	-0.214	-0.233
1:16100001-16200000	1	16100001	16200000	-0.214	-0.233
1:16200001-16300000	1	16200001	16300000	-0.214	-0.233
1:16400001-16500000	1	16400001	16500000	-0.214	-0.233
1:16500001-16600000	1	16500001	16600000	-0.214	-0.233
1:16600001-16700000	1	16600001	16700000	-0.214	-0.233
1:16700001-16800000	1	16700001	16800000	-0.214	-0.233
1:17300001-17400000	1	17300001	17400000	-0.214	-0.233
1:17400001-17500000	1	17400001	17500000	-0.214	-0.233
1:17600001-17700000	1	17600001	17700000	-0.214	-0.233
1:17700001-17800000	1	17700001	17800000	-0.214	-0.233
1:17800001-17900000	1	17800001	17900000	-0.214	-0.233
1:17900001-18000000	1	17900001	18000000	-0.214	-0.233
1:18000001-18100000	1	18000001	18100000	-0.214	-0.233
1:18100001-18200000	1	18100001	18200000	-0.214	-0.233
1:18200001-18300000	1	18200001	18300000	-0.214	-0.233
1:18300001-18400000	1	18300001	18400000	-0.214	-0.233
1:18400001-18500000	1	18400001	18500000	-0.214	-0.233
1:18500001-18600000	1	18500001	18600000	-0.214	-0.233
1:18600001-18700000	1	18600001	18700000	-0.214	-0.233
1:18700001-18800000	1	18700001	18800000	-0.214	-0.233
1:18800001-18900000	1	18800001	18900000	-0.214	-0.233
1:18900001-19000000	1	18900001	19000000	-0.214	-0.233
1:19000001-19100000	1	19000001	19100000	-0.214	-0.233
1:19100001-19200000	1	19100001	19200000	-0.214	-0.233
1:19200001-19300000	1	19200001	19300000	-0.214	-0.233
1:19300001-19400000	1	19300001	19400000	-0.214	-0.233
1:19400001-19500000	1	19400001	19500000	-0.214	-0.233
1:19500001-19600000	1	19500001	19600000	-0.214	-0.233
1:19600001-19700000	1	19600001	19700000	-0.214	-0.233
1:19700001-19800000	1	19700001	19800000	-0.214	-0.233
1:19800001-19900000	1	19800001	19900000	-0.214	-0.233
1:19900001-20000000	1	19900001	20000000	-0.214	-0.233
1:20000001-20100000	1	20000001	20100000	-0.214	-0.233
1:20100001-20200000	1	20100001	20200000	-0.214	-0.233
1:20200001-20300000	1	20200001	20300000	-0.214	-0.233
1:20300001-20400000	1	20300001	20400000	-0.214	-0.233
1:20400001-20500000	1	20400001	20500000	-0.214	-0.233
1:20500001-20600000	1	20500001	20600000	-0.214	-0.233
1:20600001-20700000	1	20600001	20700000	-0.214	-0.233
1:20700001-20800000	1	20700001	20800000	-0.214	-0.233
1:20800001-20900000	1	20800001	20900000	-0.214	-0.233
1:20900001-21000000	1	20900001	21000000	-0.214	-0.233
1:21000001-21100000	1	21000001	21100000	-0.214	-0.233
1:21100001-21200000	1	21100001	21200000	-0.214	-0.233
1:21200001-21300000	1	21200001	21300000	-0.214	-0.233
1:21300001-21400000	1	21300001	21400000	-0.214	-0.233
1:21400001-21500000	1	21400001	21500000	-0.214	-0.233
1:21500001-21600000	1	21500001	21600000	-0.214	-0.233
1:21600001-21700000	1	21600001	21700000	-0.214	-0.233
1:21700001-21800000	1	21700001	21800000	-0.214	-0.233
1:21800001-21900000	1	21800001	21900000	-0.214	-0.233
1:21900001-22000000	1	21900001	22000000	-0.214	-0.233
1:22000001-22100000	1	22000001	22100000	-0.214	-0.233
1:22100001-22200000	1	22100001	22200000	-0.214	-0.233
1:22200001-22300000	1	22200001	22300000	-0.214	-0.233
1:22300001-22400000	1	22300001	22400000	-0.214	-0.233
1:22400001-22500000	1	22400001	22500000	-0.214	-0.233
1:22500001-22600000	1	22500001	22600000	-0.214	-0.233
1:22700001-22800000	1	22700001	22800000	-0.214	-0.233
1:22800001-22900000	1	22800001	22900000	-0.214	-0.233
1:22900001-23000000	1	22900001	23000000	-0.214	-0.233
1:23000001-23100000	1	23000001	23100000	-0.214	-0.233
1:23100001-23200000	1	23100001	23200000	-0.214	-0.233
1:23200001-23300000	1	23200001	23300000	-0.214	-0.233
1:23300001-23400000	1	23300001	23400000	-0.214	-0.233
1:23400001-23500000	1	23400001	23500000	-0.214	-0.233
1:23500001-23600000	1	23500001	23600000	-0.214	-0.233
1:23600001-23700000	1	23600001	23700000	-0.214	-0.233
1:23700001-23800000	1	23700001	23800000	-0.214	-0.233
1:23800001-23900000	1	23800001	23900000	-0.214	-0.233
1:23900001-24000000	1	23900001	24000000	-0.214	-0.233
1:24000001-24100000	1	24000001	24100000	-0.214	-0.233
1:24100001-24200000	1	24100001	24200000	-0.214	-0.233
1:24400001-24500000	1	24400001	24500000	-0.214	-0.233
1:24500001-24600000	1	24500001	24600000	-0.214	-0.233
1:24600001-24700000	1	24600001	24700000	-0.214	-0.233
1:24700001-24800000	1	24700001	24800000	-0.214	-0.233
1:24800001-24900000	1	24800001	24900000	-0.214	-0.233
1:24900001-25000000	1	24900001	25000000	-0.214	-0.233
1:25000001-25100000	1	25000001	25100000	-0.214	-0.233
1:25100001-25200000	1	25100001	25200000	-0.214	-0.233
1:25200001-25300000	1	25200001	25300000	-0.214	-0.233
1:25300001-25400000	1	25300001	25400000	-0.214	-0.233
1:25500001-25600000	1	25500001	25600000	-0.214	-0.233
1:25800001-25900000	1	25800001	25900000	-0.214	-0.233
1:25900001-26000000	1	25900001	26000000	-0.214	-0.233
1:26000001-26100000	1	26000001	26100000	-0.214	-0.233
1:26100001-26200000	1	26100001	26200000	-0.214	-0.233
1:26200001-26300000	1	26200001	26300000	-0.214	-0.233
1:26300001-26400000	1	26300001	26400000	-0.214	-0.233
1:26400001-26500000	1	26400001	26500000	-0.214	-0.233
1:26500001-26600000	1	26500001	26600000	-0.214	-0.233
1:26600001-26700000	1	26600001	26700000	-0.214	-0.233
1:26700001-26800000	1	26700001	26800000	-0.214	-0.233
1:26800001-26900000	1	26800001	26900000	-0.214	-0.233
1:26900001-27000000	1	26900001	27000000	-0.214	-0.233
1:27000001-27100000	1	27000001	27100000	-0.214	-0.233
1:27100001-27200000	1	27100001	27200000	-0.214	-0.233
1:27200001-27300000	1	27200001	27300000	-0.214	-0.233
1:27300001-27400000	1	27300001	27400000	-0.214	-0.233
1:27400001-27500000	1	27400001	27500000	-0.214	-0.233
1:27500001-27600000	1	27500001	27600000	-0.214	-0.233
1:27600001-27700000	1	27600001	27700000	-0.214	-0.233
1:27700001-27800000	1	27700001	27800000	-0.214	-0.233
1:27800001-27900000	1	27800001	27900000	-0.214	-0.233
1:27900001-28000000	1	27900001	28000000	-0.214	-0.233
1:28000001-28100000	1	28000001	28100000	-0.214	-0.233
1:28100001-28200000	1	28100001	28200000	-0.214	-0.233
1:28300001-28400000	1	28300001	28400000	-0.214	-0.233
1:28400001-28500000	1	28400001	28500000	-0.214	-0.233
1:28500001-28600000	1	28500001	28600000	-0.214	-0.233
1:28600001-28700000	1	28600001	28700000	-0.214	-0.233
1:28700001-28800000	1	28700001	28800000	-0.214	-0.233
1:28800001-28900000	1	28800001	28900000	-0.214	-0.233
1:28900001-29000000	1	28900001	29000000	-0.214	-0.233
1:29000001-29100000	1	29000001	29100000	-0.214	-0.233
1:29100001-29200000	1	29100001	29200000	-0.214	-0.233
1:29200001-29300000	1	29200001	29300000	-0.214	-0.233
1:29300001-29400000	1	29300001	29400000	-0.214	-0.233
1:29400001-29500000	1	29400001	29500000	-0.214	-0.233
1:29500001-29600000	1	29500001	29600000	-0.214	-0.233
1:29600001-29700000	1	29600001	29700000	-0.214	-0.233
1:29700001-29800000	1	29700001	29800000	-0.214	-0.233
1:29800001-29900000	1	29800001	29900000	-0.214	-0.233
1:30000001-30100000	1	30000001	30100000	-0.214	-0.233
1:30100001-30200000	1	30100001	30200000	-0.214	-0.233
1:30200001-30300000	1	30200001	30300000	-0.214	-0.233
1:30300001-30400000	1	30300001	30400000	-0.214	-0.233
1:30400001-30500000	1	30400001	30500000	-0.214	-0.233
1:30500001-30600000	1	30500001	30600000	-0.214	-0.233
1:30600001-30700000	1	30600001	30700000	-0.214	-0.233
1:30700001-30800000	1	30700001	30800000	-0.214	-0.233
1:30900001-31000000	1	30900001	31000000	-0.214	-0.233
1:31000001-31100000	1	31000001	31100000	-0.214	-0.233
1:31100001-31200000	1	31100001	31200000	-0.214	-0.233
1:31300001-31400000	1	31300001	31400000	-0.214	-0.233
1:31400001-31500000	1	31400001	31500000	-0.214	-0.233
1:31500001-31600000	1	31500001	31600000	-0.214	-0.233
1:31600001-31700000	1	31600001	31700000	-0.214	-0.233
1:31700001-31800000	1	31700001	31800000	-0.214	-0.233
1:31800001-31900000	1	31800001	31900000	-0.214	-0.233
1:31900001-32000000	1	31900001	32000000	-0.214	-0.233
1:32000001-32100000	1	32000001	32100000	-0.214	-0.233
1:32100001-32200000	1	32100001	32200000	-0.214	-0.233
1:32200001-32300000	1	32200001	32300000	-0.214	-0.233
1:32300001-32400000	1	32300001	32400000	-0.214	-0.233
1:32400001-32500000	1	32400001	32500000	-0.214	-0.233
1:32500001-32600000	1	32500001	32600000	-0.214	-0.233
1:32600001-32700000	1	32600001	32700000	-0.214	-0.233
1:32700001-32800000	1	32700001	32800000	-0.214	-0.233
1:32900001-33000000	1	32900001	33000000	-0.214	-0.233
1:33000001-33100000	1	33000001	33100000	-0.214	-0.233
1:33100001-33200000	1	33100001	33200000	-0.214	-0.233
1:33200001-33300000	1	33200001	33300000	-0.214	-0.233
1:33300001-33400000	1	33300001	33400000	-0.214	-0.233
1:33400001-33500000	1	33400001	33500000	-0.214	-0.233
1:33500001-33600000	1	33500001	33600000	-0.214	-0.233
1:33600001-33700000	1	33600001	33700000	-0.214	-0.233
1:33700001-33800000	1	33700001	33800000	-0.214	-0.233
1:33800001-33900000	1	33800001	33900000	-0.214	-0.233
1:33900001-34000000	1	33900001	34000000	-0.214	-0.233
1:34000001-34100000	1	34000001	34100000	-0.214	-0.233
1:34100001-34200000	1	34100001	34200000	-0.214	-0.233
1:34200001-34300000	1	34200001	34300000	-0.214	-0.233
1:34300001-34400000	1	34300001	34400000	-0.214	-0.233
1:34400001-34500000	1	34400001	34500000	-0.214	-0.233
1:34500001-34600000	1	34500001	34600000	-0.214	-0.233
1:34600001-34700000	1	34600001	34700000	-0.214	-0.233
1:34700001-34800000	1	34700001	34800000	-0.214	-0.233
1:34800001-34900000	1	34800001	34900000	-0.214	-0.233
1:34900001-35000000	1	34900001	35000000	-0.214	-0.233
1:35000001-35100000	1	35000001	35100000	-0.214	-0.233
1:35100001-35200000	1	35100001	35200000	-0.214	-0.233
1:35200001-35300000	1	35200001	35300000	-0.214	-0.233
1:35300001-35400000	1	35300001	35400000	-0.214	-0.233
1:35400001-35500000	1	35400001	35500000	-0.214	-0.233
1:35500001-35600000	1	35500001	35600000	-0.214	-0.233
1:35600001-35700000	1	35600001	35700000	-0.214	-0.233
1:35700001-35800000	1	35700001	35800000	-0.214	-0.233
1:35800001-35900000	1	35800001	35900000	-0.214	-0.233
1:35900001-36000000	1	35900001	36000000	-0.214	-0.233
1:36000001-36100000	1	36000001	36100000	-0.214	-0.233
1:36100001-36200000	1	36100001	36200000	-0.214	-0.233
1:36200001-36300000	1	36200001	36300000	-0.214	-0.233
1:36300001-36400000	1	36300001	36400000	-0.214	-0.233
1:36400001-36500000	1	36400001	36500000	-0.214	-0.233
1:36500001-36600000	1	36500001	36600000	-0.214	-0.233
1:36600001-36700000	1	36600001	36700000	-0.214	-0.233
1:36700001-36800000	1	36700001	36800000	-0.214	-0.233
1:36800001-36900000	1	36800001	36900000	-0.214	-0.233
1:36900001-37000000	1	36900001	37000000	-0.214	-0.233
1:37000001-37100000	1	37000001	37100000	-0.214	-0.233
1:37100001-37200000	1	37100001	37200000	-0.214	-0.233
1:37200001-37300000	1	37200001	37300000	-0.214	-0.233
1:37400001-37500000	1	37400001	37500000	-0.214	-0.233
1:37500001-37600000	1	37500001	37600000	-0.214	-0.233
1:37600001-37700000	1	37600001	37700000	-0.214	-0.233
1:37700001-37800000	1	37700001	37800000	-0.214	-0.233
1:37800001-37900000	1	37800001	37900000	-0.214	-0.233
1:37900001-38000000	1	37900001	38000000	-0.214	-0.233
1:38100001-38200000	1	38100001	38200000	-0.214	-0.233
1:38200001-38300000	1	38200001	38300000	-0.214	-0.233
1:38300001-38400000	1	38300001	38400000	-0.214	-0.233
1:38400001-38500000	1	38400001	38500000	-0.214	-0.233
1:38500001-38600000	1	38500001	38600000	-0.214	-0.233
1:38600001-38700000	1	38600001	38700000	-0.214	-0.233
1:38700001-38800000	1	38700001	38800000	-0.214	-0.233
1:38800001-38900000	1	38800001	38900000	-0.214	-0.233
1:38900001-39000000	1	38900001	39000000	-0.214	-0.233
1:39000001-39100000	1	39000001	39100000	-0.214	-0.233
1:39100001-39200000	1	39100001	39200000	-0.214	-0.233
1:39200001-39300000	1	39200001	39300000	-0.214	-0.233
1:39400001-39500000	1	39400001	39500000	-0.214	-0.233
1:39500001-39600000	1	39500001	39600000	-0.214	-0.233
1:39600001-39700000	1	39600001	39700000	-0.214	-0.233
1:39700001-39800000	1	39700001	39800000	-0.214	-0.233
1:39800001-39900000	1	39800001	39900000	-0.214	-0.233
1:39900001-40000000	1	39900001	40000000	-0.214	-0.233
1:40000001-40100000	1	40000001	40100000	-0.214	-0.233
1:40100001-40200000	1	40100001	40200000	-0.214	-0.233
1:40200001-40300000	1	40200001	40300000	-0.214	-0.233
1:40300001-40400000	1	40300001	40400000	-0.214	-0.233
1:40400001-40500000	1	40400001	40500000	-0.214	-0.233
1:40500001-40600000	1	40500001	40600000	-0.214	-0.233
1:40600001-40700000	1	40600001	40700000	-0.214	-0.233
1:40700001-40800000	1	40700001	40800000	-0.214	-0.233
1:40800001-40900000	1	40800001	40900000	-0.214	-0.233
1:40900001-41000000	1	40900001	41000000	-0.214	-0.233
1:41000001-41100000	1	41000001	41100000	-0.214	-0.233
1:41100001-41200000	1	41100001	41200000	-0.214	-0.233
1:41200001-41300000	1	41200001	41300000	-0.214	-0.233
1:41300001-41400000	1	41300001	41400000	-0.214	-0.233
1:41400001-41500000	1	41400001	41500000	-0.214	-0.233
1:41500001-41600000	1	41500001	41600000	-0.214	-0.233
1:41600001-41700000	1	41600001	41700000	-0.214	-0.233
1:41700001-41800000	1	41700001	41800000	-0.214	-0.233
1:41800001-41900000	1	41800001	41900000	-0.214	-0.233
1:41900001-42000000	1	41900001	42000000	-0.214	-0.233
1:42000001-42100000	1	42000001	42100000	-0.214	-0.233
1:42100001-42200000	1	42100001	42200000	-0.214	-0.233
1:42200001-42300000	1	42200001	42300000	-0.214	-0.233
1:42300001-42400000	1	42300001	42400000	-0.214	-0.233
1:42400001-42500000	1	42400001	42500000	-0.214	-0.233
1:42500001-42600000	1	42500001	42600000	-0.214	-0.233
1:42600001-42700000	1	42600001	42700000	-0.214	-0.233
1:42800001-42900000	1	42800001	42900000	-0.214	-0.233
1:42900001-43000000	1	42900001	43000000	-0.214	-0.233
1:43100001-43200000	1	43100001	43200000	-0.214	-0.233
1:43300001-43400000	1	43300001	43400000	-0.214	-0.233
1:43400001-43500000	1	43400001	43500000	-0.214	-0.233
1:43500001-43600000	1	43500001	43600000	-0.214	-0.233
1:43600001-43700000	1	43600001	43700000	-0.214	-0.233
1:43700001-43800000	1	43700001	43800000	-0.214	-0.233
1:43800001-43900000	1	43800001	43900000	-0.214	-0.233
1:43900001-44000000	1	43900001	44000000	-0.214	-0.233
1:44000001-44100000	1	44000001	44100000	-0.214	-0.233
1:44100001-44200000	1	44100001	44200000	-0.214	-0.233
1:44200001-44300000	1	44200001	44300000	-0.214	-0.233
1:44300001-44400000	1	44300001	44400000	-0.214	-0.233
1:44400001-44500000	1	44400001	44500000	-0.214	-0.233
1:44500001-44600000	1	44500001	44600000	-0.214	-0.233
1:44600001-44700000	1	44600001	44700000	-0.214	-0.233
1:44700001-44800000	1	44700001	44800000	-0.214	-0.233
1:44800001-44900000	1	44800001	44900000	-0.214	-0.233
1:44900001-45000000	1	44900001	45000000	-0.214	-0.233
1:45000001-45100000	1	45000001	45100000	-0.214	-0.233
1:45100001-45200000	1	45100001	45200000	-0.214	-0.233
1:45200001-45300000	1	45200001	45300000	-0.214	-0.233
1:45300001-45400000	1	45300001	45400000	-0.214	-0.233
1:45400001-45500000	1	45400001	45500000	-0.214	-0.233
1:45500001-45600000	1	45500001	45600000	-0.214	-0.233
1:45600001-45700000	1	45600001	45700000	-0.214	-0.233
1:45700001-45800000	1	45700001	45800000	-0.214	-0.233
1:45800001-45900000	1	45800001	45900000	-0.214	-0.233
1:45900001-46000000	1	45900001	46000000	-0.214	-0.233
1:46000001-46100000	1	46000001	46100000	-0.214	-0.233
1:46100001-46200000	1	46100001	46200000	-0.214	-0.233
1:46200001-46300000	1	46200001	46300000	-0.214	-0.233
1:46300001-46400000	1	46300001	46400000	-0.214	-0.233
1:46400001-46500000	1	46400001	46500000	-0.214	-0.233
1:46500001-46600000	1	46500001	46600000	-0.214	-0.233
1:46600001-46700000	1	46600001	46700000	-0.214	-0.233
1:46700001-46800000	1	46700001	46800000	-0.214	-0.233
1:46800001-46900000	1	46800001	46900000	-0.214	-0.233
1:47000001-47100000	1	47000001	47100000	-0.214	-0.233
1:47100001-47200000	1	47100001	47200000	-0.214	-0.233
1:47200001-47300000	1	47200001	47300000	-0.214	-0.233
1:47600001-47700000	1	47600001	47700000	-0.214	-0.233
1:47700001-47800000	1	47700001	47800000	-0.214	-0.233
1:47800001-47900000	1	47800001	47900000	-0.214	-0.233
1:47900001-48000000	1	47900001	48000000	-0.214	-0.233
1:48000001-48100000	1	48000001	48100000	-0.214	-0.233
1:48100001-48200000	1	48100001	48200000	-0.214	-0.233
1:48200001-48300000	1	48200001	48300000	-0.214	-0.233
1:48300001-48400000	1	48300001	48400000	-0.214	-0.233
1:48400001-48500000	1	48400001	48500000	-0.214	-0.233
1:48500001-48600000	1	48500001	48600000	-0.214	-0.233
1:48600001-48700000	1	48600001	48700000	-0.214	-0.233
1:48700001-48800000	1	48700001	48800000	-0.214	-0.233
1:48800001-48900000	1	48800001	48900000	-0.214	-0.233
1:48900001-49000000	1	48900001	49000000	-0.214	-0.233
1:49000001-49100000	1	49000001	49100000	-0.214	-0.233
1:49100001-49200000	1	49100001	49200000	-0.214	-0.233
1:49200001-49300000	1	49200001	49300000	-0.214	-0.233
1:49300001-49400000	1	49300001	49400000	-0.214	-0.233
1:49400001-49500000	1	49400001	49500000	-0.214	-0.233
1:49500001-49600000	1	49500001	49600000	-0.214	-0.233
1:49600001-49700000	1	49600001	49700000	-0.214	-0.233
1:49700001-49800000	1	49700001	49800000	-0.214	-0.233
1:49800001-49900000	1	49800001	49900000	-0.214	-0.233
1:49900001-50000000	1	49900001	50000000	-0.214	-0.233
1:50000001-50100000	1	50000001	50100000	-0.214	-0.233
1:50100001-50200000	1	50100001	50200000	-0.214	-0.233
1:50200001-50300000	1	50200001	50300000	-0.214	-0.233
1:50300001-50400000	1	50300001	50400000	-0.214	-0.233
1:50400001-50500000	1	50400001	50500000	-0.214	-0.233
1:50500001-50600000	1	50500001	50600000	-0.214	-0.233
1:50600001-50700000	1	50600001	50700000	-0.214	-0.233
1:50700001-50800000	1	50700001	50800000	-0.214	-0.233
1:50800001-50900000	1	50800001	50900000	-0.214	-0.233
1:50900001-51000000	1	50900001	51000000	-0.214	-0.233
1:51000001-51100000	1	51000001	51100000	-0.214	-0.233
1:51100001-51200000	1	51100001	51200000	-0.214	-0.233
1:51200001-51300000	1	51200001	51300000	-0.214	-0.233
1:51300001-51400000	1	51300001	51400000	-0.214	-0.233
1:51400001-51500000	1	51400001	51500000	-0.214	-0.233
1:51500001-51600000	1	51500001	51600000	-0.214	-0.233
1:51600001-51700000	1	51600001	51700000	-0.214	-0.233
1:51700001-51800000	1	51700001	51800000	-0.214	-0.233
1:51800001-51900000	1	51800001	51900000	-0.214	-0.233
1:51900001-52000000	1	51900001	52000000	-0.214	-0.233
1:52000001-52100000	1	52000001	52100000	-0.214	-0.233
1:52100001-52200000	1	52100001	52200000	-0.214	-0.233
1:52200001-52300000	1	52200001	52300000	-0.214	-0.233
1:52300001-52400000	1	52300001	52400000	-0.214	-0.233
1:52400001-52500000	1	52400001	52500000	-0.214	-0.233
1:52500001-52600000	1	52500001	52600000	-0.214	-0.233
1:52600001-52700000	1	52600001	52700000	-0.214	-0.233
1:52700001-52800000	1	52700001	52800000	-0.214	-0.233
1:52800001-52900000	1	52800001	52900000	-0.214	-0.233
1:52900001-53000000	1	52900001	53000000	-0.214	-0.233
1:53000001-53100000	1	53000001	53100000	-0.214	-0.233
1:53100001-53200000	1	53100001	53200000	-0.214	-0.233
1:53200001-53300000	1	53200001	53300000	-0.214	-0.233
1:53300001-53400000	1	53300001	53400000	-0.214	-0.233
1:53400001-53500000	1	53400001	53500000	-0.214	-0.233
1:53500001-53600000	1	53500001	53600000	-0.214	-0.233
1:53600001-53700000	1	53600001	53700000	-0.214	-0.233
1:53700001-53800000	1	53700001	53800000	-0.214	-0.233
1:53800001-53900000	1	53800001	53900000	-0.214	-0.233
1:53900001-54000000	1	53900001	54000000	-0.214	-0.233
1:54000001-54100000	1	54000001	54100000	-0.214	-0.233
1:54100001-54200000	1	54100001	54200000	-0.214	-0.233
1:54200001-54300000	1	54200001	54300000	-0.214	-0.233
1:54300001-54400000	1	54300001	54400000	-0.214	-0.233
1:54400001-54500000	1	54400001	54500000	-0.214	-0.233
1:54500001-54600000	1	54500001	54600000	-0.214	-0.233
1:54600001-54700000	1	54600001	54700000	-0.214	-0.233
1:54700001-54800000	1	54700001	54800000	-0.214	-0.233
1:54800001-54900000	1	54800001	54900000	-0.214	-0.233
1:54900001-55000000	1	54900001	55000000	-0.214	-0.233
1:55000001-55100000	1	55000001	55100000	-0.214	-0.233
1:55100001-55200000	1	55100001	55200000	-0.214	-0.233
1:55200001-55300000	1	55200001	55300000	-0.214	-0.233
1:55300001-55400000	1	55300001	55400000	-0.214	-0.233
1:55400001-55500000	1	55400001	55500000	-0.214	-0.233
1:55500001-55600000	1	55500001	55600000	-0.214	-0.233
1:55600001-55700000	1	55600001	55700000	-0.214	-0.233
1:55700001-55800000	1	55700001	55800000	-0.214	-0.233
1:55800001-55900000	1	55800001	55900000	-0.214	-0.233
1:55900001-56000000	1	55900001	56000000	-0.214	-0.233
1:56000001-56100000	1	56000001	56100000	-0.214	-0.233
1:56100001-56200000	1	56100001	56200000	-0.214	-0.233
1:56200001-56300000	1	56200001	56300000	-0.214	-0.233
1:56300001-56400000	1	56300001	56400000	-0.214	-0.233
1:56400001-56500000	1	56400001	56500000	-0.214	-0.233
1:56500001-56600000	1	56500001	56600000	-0.214	-0.233
1:56600001-56700000	1	56600001	56700000	-0.214	-0.233
1:56700001-56800000	1	56700001	56800000	-0.214	-0.233
1:56800001-56900000	1	56800001	56900000	-0.214	-0.233
1:56900001-57000000	1	56900001	57000000	-0.214	-0.233
1:57000001-57100000	1	57000001	57100000	-0.214	-0.233
1:57100001-57200000	1	57100001	57200000	-0.214	-0.233
1:57200001-57300000	1	57200001	57300000	-0.214	-0.233
1:57300001-57400000	1	57300001	57400000	-0.214	-0.233
1:57400001-57500000	1	57400001	57500000	-0.214	-0.233
1:57500001-57600000	1	57500001	57600000	-0.214	-0.233
1:57600001-57700000	1	57600001	57700000	-0.214	-0.233
1:57700001-57800000	1	57700001	57800000	-0.214	-0.233
1:57800001-57900000	1	57800001	57900000	-0.214	-0.233
1:57900001-58000000	1	57900001	58000000	-0.214	-0.233
1:58000001-58100000	1	58000001	58100000	-0.214	-0.233
1:58100001-58200000	1	58100001	58200000	-0.214	-0.233
1:58300001-58400000	1	58300001	58400000	-0.214	-0.233
1:58400001-58500000	1	58400001	58500000	-0.214	-0.233
1:58500001-58600000	1	58500001	58600000	-0.214	-0.233
1:58600001-58700000	1	58600001	58700000	-0.214	-0.233
1:58700001-58800000	1	58700001	58800000	-0.214	-0.233
1:58800001-58900000	1	58800001	58900000	-0.214	-0.233
1:58900001-59000000	1	58900001	59000000	-0.214	-0.233
1:59000001-59100000	1	59000001	59100000	-0.214	-0.233
1:59100001-59200000	1	59100001	59200000	-0.214	-0.233
1:59200001-59300000	1	59200001	59300000	-0.214	-0.233
1:59300001-59400000	1	59300001	59400000	-0.214	-0.233
1:59400001-59500000	1	59400001	59500000	-0.214	-0.233
1:59500001-59600000	1	59500001	59600000	-0.214	-0.233
1:59600001-59700000	1	59600001	59700000	-0.214	-0.233
1:59700001-59800000	1	59700001	59800000	-0.214	-0.233
1:59800001-59900000	1	59800001	59900000	-0.214	-0.233
1:59900001-60000000	1	59900001	60000000	-0.214	-0.233
1:60100001-60200000	1	60100001	60200000	-0.214	-0.233
1:60200001-60300000	1	60200001	60300000	-0.214	-0.233
1:60300001-60400000	1	60300001	60400000	-0.214	-0.233
1:60400001-60500000	1	60400001	60500000	-0.214	-0.233
1:60500001-60600000	1	60500001	60600000	-0.214	-0.233
1:60600001-60700000	1	60600001	60700000	-0.214	-0.233
1:60700001-60800000	1	60700001	60800000	-0.214	-0.233
1:60800001-60900000	1	60800001	60900000	-0.214	-0.233
1:60900001-61000000	1	60900001	61000000	-0.214	-0.233
1:61000001-61100000	1	61000001	61100000	-0.214	-0.233
1:61100001-61200000	1	61100001	61200000	-0.214	-0.233
1:61200001-61300000	1	61200001	61300000	-0.214	-0.233
1:61300001-61400000	1	61300001	61400000	-0.214	-0.233
1:61400001-61500000	1	61400001	61500000	-0.214	-0.233
1:61500001-61600000	1	61500001	61600000	-0.214	-0.233
1:61600001-61700000	1	61600001	61700000	-0.214	-0.233
1:61700001-61800000	1	61700001	61800000	-0.214	-0.233
1:61800001-61900000	1	61800001	61900000	-0.214	-0.233
1:61900001-62000000	1	61900001	62000000	-0.214	-0.233
1:62000001-62100000	1	62000001	62100000	-0.214	-0.233
1:62100001-62200000	1	62100001	62200000	-0.214	-0.233
1:62200001-62300000	1	62200001	62300000	-0.214	-0.233
1:62300001-62400000	1	62300001	62400000	-0.214	-0.233
1:62400001-62500000	1	62400001	62500000	-0.214	-0.233
1:62500001-62600000	1	62500001	62600000	-0.214	-0.233
1:62600001-62700000	1	62600001	62700000	-0.214	-0.233
1:62700001-62800000	1	62700001	62800000	-0.214	-0.233
1:62800001-62900000	1	62800001	62900000	-0.214	-0.233
1:62900001-63000000	1	62900001	63000000	-0.214	-0.233
1:63000001-63100000	1	63000001	63100000	-0.214	-0.233
1:63100001-63200000	1	63100001	63200000	-0.214	-0.233
1:63200001-63300000	1	63200001	63300000	-0.214	-0.233
1:63300001-63400000	1	63300001	63400000	-0.214	-0.233
1:63400001-63500000	1	63400001	63500000	-0.214	-0.233
1:63500001-63600000	1	63500001	63600000	-0.214	-0.233
1:63600001-63700000	1	63600001	63700000	-0.214	-0.233
1:63700001-63800000	1	63700001	63800000	-0.214	-0.233
1:63800001-63900000	1	63800001	63900000	-0.214	-0.233
1:63900001-64000000	1	63900001	64000000	-0.214	-0.233
1:64000001-64100000	1	64000001	64100000	-0.214	-0.233
1:64100001-64200000	1	64100001	64200000	-0.214	-0.233
1:64200001-64300000	1	64200001	64300000	-0.214	-0.233
1:64300001-64400000	1	64300001	64400000	-0.214	-0.233
1:64400001-64500000	1	64400001	64500000	-0.214	-0.233
1:64500001-64600000	1	64500001	64600000	-0.214	-0.233
1:64600001-64700000	1	64600001	64700000	-0.214	-0.233
1:64700001-64800000	1	64700001	64800000	-0.214	-0.233
1:64800001-64900000	1	64800001	64900000	-0.214	-0.233
1:64900001-65000000	1	64900001	65000000	-0.214	-0.233
1:65000001-65100000	1	65000001	65100000	-0.214	-0.233
1:65100001-65200000	1	65100001	65200000	-0.214	-0.233
1:65200001-65300000	1	65200001	65300000	-0.214	-0.233
1:65300001-65400000	1	65300001	65400000	-0.214	-0.233
1:65400001-65500000	1	65400001	65500000	-0.214	-0.233
1:65500001-65600000	1	65500001	65600000	-0.214	-0.233
1:65700001-65800000	1	65700001	65800000	-0.214	-0.233
1:65800001-65900000	1	65800001	65900000	-0.214	-0.233
1:65900001-66000000	1	65900001	66000000	-0.214	-0.233
1:66000001-66100000	1	66000001	66100000	-0.214	-0.233
1:66100001-66200000	1	66100001	66200000	-0.214	-0.233
1:66200001-66300000	1	66200001	66300000	-0.214	-0.233
1:66300001-66400000	1	66300001	66400000	-0.214	-0.233
1:66400001-66500000	1	66400001	66500000	-0.214	-0.233
1:66500001-66600000	1	66500001	66600000	-0.214	-0.233
1:66700001-66800000	1	66700001	66800000	-0.214	-0.233
1:66800001-66900000	1	66800001	66900000	-0.214	-0.233
1:66900001-67000000	1	66900001	67000000	-0.214	-0.233
1:67000001-67100000	1	67000001	67100000	-0.214	-0.233
1:67100001-67200000	1	67100001	67200000	-0.214	-0.233
1:67200001-67300000	1	67200001	67300000	-0.214	-0.233
1:67300001-67400000	1	67300001	67400000	-0.214	-0.233
1:67400001-67500000	1	67400001	67500000	-0.214	-0.233
1:67500001-67600000	1	67500001	67600000	-0.214	-0.233
1:67600001-67700000	1	67600001	67700000	-0.214	-0.233
1:67700001-67800000	1	67700001	67800000	-0.214	-0.233
1:67800001-67900000	1	67800001	67900000	-0.214	-0.233
1:67900001-68000000	1	67900001	68000000	-0.214	-0.233
1:68000001-68100000	1	68000001	68100000	-0.214	-0.233
1:68100001-68200000	1	68100001	68200000	-0.214	-0.233
1:68200001-68300000	1	68200001	68300000	-0.214	-0.233
1:68300001-68400000	1	68300001	68400000	-0.214	-0.233
1:68500001-68600000	1	68500001	68600000	-0.214	-0.233
1:68600001-68700000	1	68600001	68700000	-0.214	-0.233
1:68700001-68800000	1	68700001	68800000	-0.214	-0.233
1:68800001-68900000	1	68800001	68900000	-0.214	-0.233
1:68900001-69000000	1	68900001	69000000	-0.214	-0.233
1:69000001-69100000	1	69000001	69100000	-0.214	-0.233
1:69100001-69200000	1	69100001	69200000	-0.214	-0.233
1:69200001-69300000	1	69200001	69300000	-0.214	-0.233
1:69300001-69400000	1	69300001	69400000	-0.214	-0.233
1:69400001-69500000	1	69400001	69500000	-0.214	-0.233
1:69500001-69600000	1	69500001	69600000	-0.214	-0.233
1:69600001-69700000	1	69600001	69700000	-0.214	-0.233
1:69700001-69800000	1	69700001	69800000	-0.214	-0.233
1:69800001-69900000	1	69800001	69900000	-0.214	-0.233
1:69900001-70000000	1	69900001	70000000	-0.214	-0.233
1:70000001-70100000	1	70000001	70100000	-0.214	-0.233
1:70100001-70200000	1	70100001	70200000	-0.214	-0.233
1:70200001-70300000	1	70200001	70300000	-0.214	-0.233
1:70400001-70500000	1	70400001	70500000	-0.214	-0.233
1:70500001-70600000	1	70500001	70600000	-0.214	-0.233
1:70600001-70700000	1	70600001	70700000	-0.214	-0.233
1:70700001-70800000	1	70700001	70800000	-0.214	-0.233
1:70800001-70900000	1	70800001	70900000	-0.214	-0.233
1:70900001-71000000	1	70900001	71000000	-0.214	-0.233
1:71000001-71100000	1	71000001	71100000	-0.214	-0.233
1:71100001-71200000	1	71100001	71200000	-0.214	-0.233
1:71200001-71300000	1	71200001	71300000	-0.214	-0.233
1:71300001-71400000	1	71300001	71400000	-0.214	-0.233
1:71400001-71500000	1	71400001	71500000	-0.214	-0.233
1:71500001-71600000	1	71500001	71600000	-0.214	-0.233
1:71600001-71700000	1	71600001	71700000	-0.214	-0.233
1:71700001-71800000	1	71700001	71800000	-0.214	-0.233
1:71800001-71900000	1	71800001	71900000	-0.214	-0.233
1:71900001-72000000	1	71900001	72000000	-0.214	-0.233
1:72000001-72100000	1	72000001	72100000	-0.214	-0.233
1:72100001-72200000	1	72100001	72200000	-0.214	-0.233
1:72200001-72300000	1	72200001	72300000	-0.214	-0.233
1:72300001-72400000	1	72300001	72400000	-0.214	-0.233
1:72400001-72500000	1	72400001	72500000	-0.214	-0.233
1:72500001-72600000	1	72500001	72600000	-0.214	-0.233
1:72600001-72700000	1	72600001	72700000	-0.214	-0.233
1:72900001-73000000	1	72900001	73000000	-0.214	-0.233
1:73000001-73100000	1	73000001	73100000	-0.214	-0.233
1:73100001-73200000	1	73100001	73200000	-0.214	-0.233
1:73200001-73300000	1	73200001	73300000	-0.214	-0.233
1:73300001-73400000	1	73300001	73400000	-0.214	-0.233
1:73400001-73500000	1	73400001	73500000	-0.214	-0.233
1:73500001-73600000	1	73500001	73600000	-0.214	-0.233
1:73600001-73700000	1	73600001	73700000	-0.214	-0.233
1:73700001-73800000	1	73700001	73800000	-0.214	-0.233
1:73800001-73900000	1	73800001	73900000	-0.214	-0.233
1:73900001-74000000	1	73900001	74000000	-0.214	-0.233
1:74000001-74100000	1	74000001	74100000	-0.214	-0.233
1:74100001-74200000	1	74100001	74200000	-0.214	-0.233
1:74200001-74300000	1	74200001	74300000	-0.214	-0.233
1:74300001-74400000	1	74300001	74400000	-0.214	-0.233
1:74400001-74500000	1	74400001	74500000	-0.214	-0.233
1:74500001-74600000	1	74500001	74600000	-0.214	-0.233
1:74600001-74700000	1	74600001	74700000	-0.214	-0.233
1:74700001-74800000	1	74700001	74800000	-0.214	-0.233
1:74800001-74900000	1	74800001	74900000	-0.214	-0.233
1:74900001-75000000	1	74900001	75000000	-0.214	-0.233
1:75000001-75100000	1	75000001	75100000	-0.214	-0.233
1:75100001-75200000	1	75100001	75200000	-0.214	-0.233
1:75200001-75300000	1	75200001	75300000	-0.214	-0.233
1:75300001-75400000	1	75300001	75400000	-0.214	-0.233
1:75400001-75500000	1	75400001	75500000	-0.214	-0.233
1:75500001-75600000	1	75500001	75600000	-0.214	-0.233
1:75600001-75700000	1	75600001	75700000	-0.214	-0.233
1:75700001-75800000	1	75700001	75800000	-0.214	-0.233
1:75800001-75900000	1	75800001	75900000	-0.214	-0.233
1:75900001-76000000	1	75900001	76000000	-0.214	-0.233
1:76000001-76100000	1	76000001	76100000	-0.214	-0.233
1:76100001-76200000	1	76100001	76200000	-0.214	-0.233
1:76300001-76400000	1	76300001	76400000	-0.214	-0.233
1:76400001-76500000	1	76400001	76500000	-0.214	-0.233
1:76500001-76600000	1	76500001	76600000	-0.214	-0.233
1:76600001-76700000	1	76600001	76700000	-0.214	-0.233
1:76700001-76800000	1	76700001	76800000	-0.214	-0.233
1:76800001-76900000	1	76800001	76900000	-0.214	-0.233
1:76900001-77000000	1	76900001	77000000	-0.214	-0.233
1:77000001-77100000	1	77000001	77100000	-0.214	-0.233
1:77100001-77200000	1	77100001	77200000	-0.214	-0.233
1:77200001-77300000	1	77200001	77300000	-0.214	-0.233
1:77300001-77400000	1	77300001	77400000	-0.214	-0.233
1:77400001-77500000	1	77400001	77500000	-0.214	-0.233
1:77500001-77600000	1	77500001	77600000	-0.214	-0.233
1:77600001-77700000	1	77600001	77700000	-0.214	-0.233
1:77700001-77800000	1	77700001	77800000	-0.214	-0.233
1:77800001-77900000	1	77800001	77900000	-0.214	-0.233
1:77900001-78000000	1	77900001	78000000	-0.214	-0.233
1:78000001-78100000	1	78000001	78100000	-0.214	-0.233
1:78100001-78200000	1	78100001	78200000	-0.214	-0.233
1:78200001-78300000	1	78200001	78300000	-0.214	-0.233
1:78300001-78400000	1	78300001	78400000	-0.214	-0.233
1:78400001-78500000	1	78400001	78500000	-0.214	-0.233
1:78500001-78600000	1	78500001	78600000	-0.214	-0.233
1:78600001-78700000	1	78600001	78700000	-0.214	-0.233
1:78700001-78800000	1	78700001	78800000	-0.214	-0.233
1:78800001-78900000	1	78800001	78900000	-0.214	-0.233
1:78900001-79000000	1	78900001	79000000	-0.214	-0.233
1:79000001-79100000	1	79000001	79100000	-0.214	-0.233
1:79100001-79200000	1	79100001	79200000	-0.214	-0.233
1:79200001-79300000	1	79200001	79300000	-0.214	-0.233
1:79300001-79400000	1	79300001	79400000	-0.214	-0.233
1:79400001-79500000	1	79400001	79500000	-0.214	-0.233
1:79500001-79600000	1	79500001	79600000	-0.214	-0.233
1:79600001-79700000	1	79600001	79700000	-0.214	-0.233
1:79700001-79800000	1	79700001	79800000	-0.214	-0.233
1:79800001-79900000	1	79800001	79900000	-0.214	-0.233
1:79900001-80000000	1	79900001	80000000	-0.214	-0.233
1:80000001-80100000	1	80000001	80100000	-0.214	-0.233
1:80100001-80200000	1	80100001	80200000	-0.214	-0.233
1:80200001-80300000	1	80200001	80300000	-0.214	-0.233
1:80300001-80400000	1	80300001	80400000	-0.214	-0.233
1:80400001-80500000	1	80400001	80500000	-0.214	-0.233
1:80500001-80600000	1	80500001	80600000	-0.214	-0.233
1:80600001-80700000	1	80600001	80700000	-0.214	-0.233
1:80700001-80800000	1	80700001	80800000	-0.214	-0.233
1:80800001-80900000	1	80800001	80900000	-0.214	-0.233
1:80900001-81000000	1	80900001	81000000	-0.214	-0.233
1:81000001-81100000	1	81000001	81100000	-0.214	-0.233
1:81100001-81200000	1	81100001	81200000	-0.214	-0.233
1:81200001-81300000	1	81200001	81300000	-0.214	-0.233
1:81300001-81400000	1	81300001	81400000	-0.214	-0.233
1:81400001-81500000	1	81400001	81500000	-0.214	-0.233
1:81500001-81600000	1	81500001	81600000	-0.214	-0.233
1:81600001-81700000	1	81600001	81700000	-0.214	-0.233
1:81700001-81800000	1	81700001	81800000	-0.214	-0.233
1:81800001-81900000	1	81800001	81900000	-0.214	-0.233
1:81900001-82000000	1	81900001	82000000	-0.214	-0.233
1:82000001-82100000	1	82000001	82100000	-0.214	-0.233
1:82100001-82200000	1	82100001	82200000	-0.214	-0.233
1:82200001-82300000	1	82200001	82300000	-0.214	-0.233
1:82300001-82400000	1	82300001	82400000	-0.214	-0.233
1:82400001-82500000	1	82400001	82500000	-0.214	-0.233
1:82500001-82600000	1	82500001	82600000	-0.214	-0.233
1:82700001-82800000	1	82700001	82800000	-0.214	-0.233
1:82800001-82900000	1	82800001	82900000	-0.214	-0.233
1:82900001-83000000	1	82900001	83000000	-0.214	-0.233
1:83000001-83100000	1	83000001	83100000	-0.214	-0.233
1:83100001-83200000	1	83100001	83200000	-0.214	-0.233
1:83200001-83300000	1	83200001	83300000	-0.214	-0.233
1:83300001-83400000	1	83300001	83400000	-0.214	-0.233
1:83400001-83500000	1	83400001	83500000	-0.214	-0.233
1:83500001-83600000	1	83500001	83600000	-0.214	-0.233
1:84000001-84100000	1	84000001	84100000	-0.214	-0.233
1:84100001-84200000	1	84100001	84200000	-0.214	-0.233
1:84200001-84300000	1	84200001	84300000	-0.214	-0.233
1:84300001-84400000	1	84300001	84400000	-0.214	-0.233
1:84400001-84500000	1	84400001	84500000	-0.214	-0.233
1:84500001-84600000	1	84500001	84600000	-0.214	-0.233
1:84600001-84700000	1	84600001	84700000	-0.214	-0.233
1:84700001-84800000	1	84700001	84800000	-0.214	-0.233
1:84800001-84900000	1	84800001	84900000	-0.214	-0.233
1:84900001-85000000	1	84900001	85000000	-0.214	-0.233
1:85000001-85100000	1	85000001	85100000	-0.214	-0.233
1:85100001-85200000	1	85100001	85200000	-0.214	-0.233
1:85200001-85300000	1	85200001	85300000	-0.214	-0.233
1:85300001-85400000	1	85300001	85400000	-0.214	-0.233
1:85400001-85500000	1	85400001	85500000	-0.214	-0.233
1:85500001-85600000	1	85500001	85600000	-0.214	-0.233
1:85600001-85700000	1	85600001	85700000	-0.214	-0.233
1:85700001-85800000	1	85700001	85800000	-0.214	-0.233
1:85800001-85900000	1	85800001	85900000	-0.214	-0.233
1:86000001-86100000	1	86000001	86100000	-0.214	-0.233
1:86100001-86200000	1	86100001	86200000	-0.214	-0.233
1:86200001-86300000	1	86200001	86300000	-0.214	-0.233
1:86300001-86400000	1	86300001	86400000	-0.214	-0.233
1:86400001-86500000	1	86400001	86500000	-0.214	-0.233
1:86500001-86600000	1	86500001	86600000	-0.214	-0.233
1:86600001-86700000	1	86600001	86700000	-0.214	-0.233
1:86700001-86800000	1	86700001	86800000	-0.214	-0.233
1:86800001-86900000	1	86800001	86900000	-0.214	-0.233
1:86900001-87000000	1	86900001	87000000	-0.214	-0.233
1:87000001-87100000	1	87000001	87100000	-0.214	-0.233
1:87100001-87200000	1	87100001	87200000	-0.214	-0.233
1:87200001-87300000	1	87200001	87300000	-0.214	-0.233
1:87300001-87400000	1	87300001	87400000	-0.214	-0.233
1:87400001-87500000	1	87400001	87500000	-0.214	-0.233
1:87500001-87600000	1	87500001	87600000	-0.214	-0.233
1:87600001-87700000	1	87600001	87700000	-0.214	-0.233
1:87700001-87800000	1	87700001	87800000	-0.214	-0.233
1:87800001-87900000	1	87800001	87900000	-0.214	-0.233
1:87900001-88000000	1	87900001	88000000	-0.214	-0.233
1:88000001-88100000	1	88000001	88100000	-0.214	-0.233
1:88100001-88200000	1	88100001	88200000	-0.214	-0.233
1:88200001-88300000	1	88200001	88300000	-0.214	-0.233
1:88300001-88400000	1	88300001	88400000	-0.214	-0.233
1:88400001-88500000	1	88400001	88500000	-0.214	-0.233
1:88500001-88600000	1	88500001	88600000	-0.214	-0.233
1:88600001-88700000	1	88600001	88700000	-0.214	-0.233
1:88700001-88800000	1	88700001	88800000	-0.214	-0.233
1:88800001-88900000	1	88800001	88900000	-0.214	-0.233
1:88900001-89000000	1	88900001	89000000	-0.214	-0.233
1:89000001-89100000	1	89000001	89100000	-0.214	-0.233
1:89100001-89200000	1	89100001	89200000	-0.214	-0.233
1:89200001-89300000	1	89200001	89300000	-0.214	-0.233
1:89300001-89400000	1	89300001	89400000	-0.214	-0.233
1:89400001-89500000	1	89400001	89500000	-0.214	-0.233
1:89500001-89600000	1	89500001	89600000	-0.214	-0.233
1:89600001-89700000	1	89600001	89700000	-0.214	-0.233
1:89700001-89800000	1	89700001	89800000	-0.214	-0.233
1:89800001-89900000	1	89800001	89900000	-0.214	-0.233
1:89900001-90000000	1	89900001	90000000	-0.214	-0.233
1:90000001-90100000	1	90000001	90100000	-0.214	-0.233
1:90100001-90200000	1	90100001	90200000	-0.214	-0.233
1:90200001-90300000	1	90200001	90300000	-0.214	-0.233
1:90300001-90400000	1	90300001	90400000	-0.214	-0.233
1:90400001-90500000	1	90400001	90500000	-0.214	-0.233
1:90600001-90700000	1	90600001	90700000	-0.214	-0.233
1:90700001-90800000	1	90700001	90800000	-0.214	-0.233
1:90800001-90900000	1	90800001	90900000	-0.214	-0.233
1:90900001-91000000	1	90900001	91000000	-0.214	-0.233
1:91000001-91100000	1	91000001	91100000	-0.214	-0.233
1:91100001-91200000	1	91100001	91200000	-0.214	-0.233
1:91200001-91300000	1	91200001	91300000	-0.214	-0.233
1:91300001-91400000	1	91300001	91400000	-0.214	-0.233
1:91400001-91500000	1	91400001	91500000	-0.214	-0.233
1:91500001-91600000	1	91500001	91600000	-0.214	-0.233
1:91600001-91700000	1	91600001	91700000	-0.214	-0.233
1:91700001-91800000	1	91700001	91800000	-0.214	-0.233
1:91900001-92000000	1	91900001	92000000	-0.214	-0.233
1:92000001-92100000	1	92000001	92100000	-0.214	-0.233
1:92100001-92200000	1	92100001	92200000	-0.214	-0.233
1:92200001-92300000	1	92200001	92300000	-0.214	-0.233
1:92300001-92400000	1	92300001	92400000	-0.214	-0.233
1:92400001-92500000	1	92400001	92500000	-0.214	-0.233
1:92500001-92600000	1	92500001	92600000	-0.214	-0.233
1:92600001-92700000	1	92600001	92700000	-0.214	-0.233
1:92700001-92800000	1	92700001	92800000	-0.214	-0.233
1:92800001-92900000	1	92800001	92900000	-0.214	-0.233
1:93000001-93100000	1	93000001	93100000	-0.214	-0.233
1:93100001-93200000	1	93100001	93200000	-0.214	-0.233
1:93200001-93300000	1	93200001	93300000	-0.214	-0.233
1:93300001-93400000	1	93300001	93400000	-0.214	-0.233
1:93400001-93500000	1	93400001	93500000	-0.214	-0.233
1:93500001-93600000	1	93500001	93600000	-0.214	-0.233
1:93600001-93700000	1	93600001	93700000	-0.214	-0.233
1:93700001-93800000	1	93700001	93800000	-0.214	-0.233
1:93800001-93900000	1	93800001	93900000	-0.214	-0.233
1:93900001-94000000	1	93900001	94000000	-0.214	-0.233
1:94000001-94100000	1	94000001	94100000	-0.214	-0.233
1:94100001-94200000	1	94100001	94200000	-0.214	-0.233
1:94200001-94300000	1	94200001	94300000	-0.214	-0.233
1:94300001-94400000	1	94300001	94400000	-0.214	-0.233
1:94400001-94500000	1	94400001	94500000	-0.214	-0.233
1:94500001-94600000	1	94500001	94600000	-0.214	-0.233
1:94600001-94700000	1	94600001	94700000	-0.214	-0.233
1:94700001-94800000	1	94700001	94800000	-0.214	-0.233
1:94800001-94900000	1	94800001	94900000	-0.214	-0.233
1:94900001-95000000	1	94900001	95000000	-0.214	-0.233
1:95000001-95100000	1	95000001	95100000	-0.214	-0.233
1:95100001-95200000	1	95100001	95200000	-0.214	-0.233
1:95200001-95300000	1	95200001	95300000	-0.214	-0.233
1:95300001-95400000	1	95300001	95400000	-0.214	-0.233
1:95400001-95500000	1	95400001	95500000	-0.214	-0.233
1:95500001-95600000	1	95500001	95600000	-0.214	-0.233
1:95600001-95700000	1	95600001	95700000	-0.214	-0.233
1:95700001-95800000	1	95700001	95800000	-0.214	-0.233
1:95800001-95900000	1	95800001	95900000	-0.214	-0.233
1:95900001-96000000	1	95900001	96000000	-0.214	-0.233
1:96000001-96100000	1	96000001	96100000	-0.214	-0.233
1:96100001-96200000	1	96100001	96200000	-0.214	-0.233
1:96200001-96300000	1	96200001	96300000	-0.214	-0.233
1:96300001-96400000	1	96300001	96400000	-0.214	-0.233
1:96400001-96500000	1	96400001	96500000	-0.214	-0.233
1:96500001-96600000	1	96500001	96600000	-0.214	-0.233
1:96600001-96700000	1	96600001	96700000	-0.214	-0.233
1:96700001-96800000	1	96700001	96800000	-0.214	-0.233
1:96800001-96900000	1	96800001	96900000	-0.214	-0.233
1:96900001-97000000	1	96900001	97000000	-0.214	-0.233
1:97000001-97100000	1	97000001	97100000	-0.214	-0.233
1:97100001-97200000	1	97100001	97200000	-0.214	-0.233
1:97200001-97300000	1	97200001	97300000	-0.214	-0.233
1:97300001-97400000	1	97300001	97400000	-0.214	-0.233
1:97400001-97500000	1	97400001	97500000	-0.214	-0.233
1:97500001-97600000	1	97500001	97600000	-0.214	-0.233
1:97600001-97700000	1	97600001	97700000	-0.214	-0.233
1:97700001-97800000	1	97700001	97800000	-0.214	-0.233
1:97800001-97900000	1	97800001	97900000	-0.214	-0.233
1:97900001-98000000	1	97900001	98000000	-0.214	-0.233
1:98000001-98100000	1	98000001	98100000	-0.214	-0.233
1:98100001-98200000	1	98100001	98200000	-0.214	-0.233
1:98200001-98300000	1	98200001	98300000	-0.214	-0.233
1:98300001-98400000	1	98300001	98400000	-0.214	-0.233
1:98400001-98500000	1	98400001	98500000	-0.214	-0.233
1:98500001-98600000	1	98500001	98600000	-0.214	-0.233
1:98600001-98700000	1	98600001	98700000	-0.214	-0.233
1:98700001-98800000	1	98700001	98800000	-0.214	-0.233
1:98800001-98900000	1	98800001	98900000	-0.214	-0.233
1:98900001-99000000	1	98900001	99000000	-0.214	-0.233
1:99000001-99100000	1	99000001	99100000	-0.214	-0.233
1:99100001-99200000	1	99100001	99200000	-0.214	-0.233
1:99200001-99300000	1	99200001	99300000	-0.214	-0.233
1:99300001-99400000	1	99300001	99400000	-0.214	-0.233
1:99400001-99500000	1	99400001	99500000	-0.214	-0.233
1:99500001-99600000	1	99500001	99600000	-0.214	-0.233
1:99600001-99700000	1	99600001	99700000	-0.214	-0.233
1:99700001-99800000	1	99700001	99800000	-0.214	-0.233
1:99900001-100000000	1	99900001	100000000	-0.214	-0.233
1:100000001-100100000	1	100000001	100100000	-0.214	-0.233
1:100100001-100200000	1	100100001	100200000	-0.214	-0.233
1:100300001-100400000	1	100300001	100400000	-0.214	-0.233
1:100400001-100500000	1	100400001	100500000	-0.214	-0.233
1:100500001-100600000	1	100500001	100600000	-0.214	-0.233
1:100600001-100700000	1	100600001	100700000	-0.214	-0.233
1:100700001-100800000	1	100700001	100800000	-0.214	-0.233
1:100800001-100900000	1	100800001	100900000	-0.214	-0.233
1:100900001-101000000	1	100900001	101000000	-0.214	-0.233
1:101000001-101100000	1	101000001	101100000	-0.214	-0.233
1:101200001-101300000	1	101200001	101300000	-0.214	-0.233
1:101300001-101400000	1	101300001	101400000	-0.214	-0.233
1:101400001-101500000	1	101400001	101500000	-0.214	-0.233
1:101500001-101600000	1	101500001	101600000	-0.214	-0.233
1:101600001-101700000	1	101600001	101700000	-0.214	-0.233
1:101700001-101800000	1	101700001	101800000	-0.214	-0.233
1:101800001-101900000	1	101800001	101900000	-0.214	-0.233
1:101900001-102000000	1	101900001	102000000	-0.214	-0.233
1:102000001-102100000	1	102000001	102100000	-0.214	-0.233
1:102100001-102200000	1	102100001	102200000	-0.214	-0.233
1:102200001-102300000	1	102200001	102300000	-0.214	-0.233
1:102300001-102400000	1	102300001	102400000	-0.214	-0.233
1:102400001-102500000	1	102400001	102500000	-0.214	-0.233
1:102500001-102600000	1	102500001	102600000	-0.214	-0.233
1:102600001-102700000	1	102600001	102700000	-0.214	-0.233
1:102700001-102800000	1	102700001	102800000	-0.214	-0.233
1:102800001-102900000	1	102800001	102900000	-0.214	-0.233
1:102900001-103000000	1	102900001	103000000	-0.214	-0.233
1:103000001-103100000	1	103000001	103100000	-0.214	-0.233
1:103100001-103200000	1	103100001	103200000	-0.214	-0.233
1:103300001-103400000	1	103300001	103400000	-0.214	-0.233
1:103400001-103500000	1	103400001	103500000	-0.214	-0.233
1:103500001-103600000	1	103500001	103600000	-0.214	-0.233
1:103600001-103700000	1	103600001	103700000	-0.214	-0.233
1:103700001-103800000	1	103700001	103800000	-0.214	-0.233
1:104000001-104100000	1	104000001	104100000	-0.214	-0.233
1:104300001-104400000	1	104300001	104400000	-0.214	-0.233
1:104500001-104600000	1	104500001	104600000	-0.214	-0.233
1:104600001-104700000	1	104600001	104700000	-0.214	-0.233
1:104700001-104800000	1	104700001	104800000	-0.214	-0.233
1:104800001-104900000	1	104800001	104900000	-0.214	-0.233
1:104900001-105000000	1	104900001	105000000	-0.214	-0.233
1:105000001-105100000	1	105000001	105100000	-0.214	-0.233
1:105100001-105200000	1	105100001	105200000	-0.214	-0.233
1:105200001-105300000	1	105200001	105300000	-0.214	-0.233
1:105300001-105400000	1	105300001	105400000	-0.214	-0.233
1:105400001-105500000	1	105400001	105500000	-0.214	-0.233
1:105500001-105600000	1	105500001	105600000	-0.214	-0.233
1:105600001-105700000	1	105600001	105700000	-0.214	-0.233
1:105700001-105800000	1	105700001	105800000	-0.214	-0.233
1:105800001-105900000	1	105800001	105900000	-0.214	-0.233
1:105900001-106000000	1	105900001	106000000	-0.214	-0.233
1:106000001-106100000	1	106000001	106100000	-0.214	-0.233
1:106100001-106200000	1	106100001	106200000	-0.214	-0.233
1:106200001-106300000	1	106200001	106300000	-0.214	-0.233
1:106300001-106400000	1	106300001	106400000	-0.214	-0.233
1:106400001-106500000	1	106400001	106500000	-0.214	-0.233
1:106500001-106600000	1	106500001	106600000	-0.214	-0.233
1:106600001-106700000	1	106600001	106700000	-0.214	-0.233
1:106700001-106800000	1	106700001	106800000	-0.214	-0.233
1:106800001-106900000	1	106800001	106900000	-0.214	-0.233
1:106900001-107000000	1	106900001	107000000	-0.214	-0.233
1:107000001-107100000	1	107000001	107100000	-0.214	-0.233
1:107100001-107200000	1	107100001	107200000	-0.214	-0.233
1:107200001-107300000	1	107200001	107300000	-0.214	-0.233
1:107300001-107400000	1	107300001	107400000	-0.214	-0.233
1:107400001-107500000	1	107400001	107500000	-0.214	-0.233
1:107500001-107600000	1	107500001	107600000	-0.214	-0.233
1:107600001-107700000	1	107600001	107700000	-0.214	-0.233
1:107700001-107800000	1	107700001	107800000	-0.214	-0.233
1:107800001-107900000	1	107800001	107900000	-0.214	-0.233
1:107900001-108000000	1	107900001	108000000	-0.214	-0.233
1:108000001-108100000	1	108000001	108100000	-0.214	-0.233
1:108200001-108300000	1	108200001	108300000	-0.214	-0.233
1:108300001-108400000	1	108300001	108400000	-0.214	-0.233
1:108400001-108500000	1	108400001	108500000	-0.214	-0.233
1:108500001-108600000	1	108500001	108600000	-0.214	-0.233
1:108600001-108700000	1	108600001	108700000	-0.214	-0.233
1:109100001-109200000	1	109100001	109200000	-0.214	-0.233
1:109200001-109300000	1	109200001	109300000	-0.214	-0.233
1:109300001-109400000	1	109300001	109400000	-0.214	-0.233
1:109400001-109500000	1	109400001	109500000	-0.214	-0.233
1:109500001-109600000	1	109500001	109600000	-0.214	-0.233
1:109600001-109700000	1	109600001	109700000	-0.214	-0.233
1:109800001-109900000	1	109800001	109900000	-0.214	-0.233
1:109900001-110000000	1	109900001	110000000	-0.214	-0.233
1:110000001-110100000	1	110000001	110100000	-0.214	-0.233
1:110100001-110200000	1	110100001	110200000	-0.214	-0.233
1:110200001-110300000	1	110200001	110300000	-0.214	-0.233
1:110300001-110400000	1	110300001	110400000	-0.214	-0.233
1:110400001-110500000	1	110400001	110500000	-0.214	-0.233
1:110500001-110600000	1	110500001	110600000	-0.214	-0.233
1:110800001-110900000	1	110800001	110900000	-0.214	-0.233
1:110900001-111000000	1	110900001	111000000	-0.214	-0.233
1:111000001-111100000	1	111000001	111100000	-0.214	-0.233
1:111100001-111200000	1	111100001	111200000	-0.214	-0.233
1:111200001-111300000	1	111200001	111300000	-0.214	-0.233
1:111300001-111400000	1	111300001	111400000	-0.214	-0.233
1:111400001-111500000	1	111400001	111500000	-0.214	-0.233
1:111500001-111600000	1	111500001	111600000	-0.214	-0.233
1:111600001-111700000	1	111600001	111700000	-0.214	-0.233
1:111700001-111800000	1	111700001	111800000	-0.214	-0.233
1:111800001-111900000	1	111800001	111900000	-0.214	-0.233
1:111900001-112000000	1	111900001	112000000	-0.214	-0.233
1:112000001-112100000	1	112000001	112100000	-0.214	-0.233
1:112100001-112200000	1	112100001	112200000	-0.214	-0.233
1:112200001-112300000	1	112200001	112300000	-0.214	-0.233
1:112300001-112400000	1	112300001	112400000	-0.214	-0.233
1:112400001-112500000	1	112400001	112500000	-0.214	-0.233
1:112500001-112600000	1	112500001	112600000	-0.214	-0.233
1:112600001-112700000	1	112600001	112700000	-0.214	-0.233
1:112800001-112900000	1	112800001	112900000	-0.214	-0.233
1:112900001-113000000	1	112900001	113000000	-0.214	-0.233
1:113000001-113100000	1	113000001	113100000	-0.214	-0.233
1:113100001-113200000	1	113100001	113200000	-0.214	-0.233
1:113200001-113300000	1	113200001	113300000	-0.214	-0.233
1:113400001-113500000	1	113400001	113500000	-0.214	-0.233
1:113500001-113600000	1	113500001	113600000	-0.214	-0.233
1:113600001-113700000	1	113600001	113700000	-0.214	-0.233
1:113700001-113800000	1	113700001	113800000	-0.214	-0.233
1:113800001-113900000	1	113800001	113900000	-0.214	-0.233
1:113900001-114000000	1	113900001	114000000	-0.214	-0.233
1:114000001-114100000	1	114000001	114100000	-0.214	-0.233
1:114100001-114200000	1	114100001	114200000	-0.214	-0.233
1:114200001-114300000	1	114200001	114300000	-0.214	-0.233
1:114300001-114400000	1	114300001	114400000	-0.214	-0.233
1:114400001-114500000	1	114400001	114500000	-0.214	-0.233
1:114500001-114600000	1	114500001	114600000	-0.214	-0.233
1:114600001-114700000	1	114600001	114700000	-0.214	-0.233
1:114700001-114800000	1	114700001	114800000	-0.214	-0.233
1:114800001-114900000	1	114800001	114900000	-0.214	-0.233
1:114900001-115000000	1	114900001	115000000	-0.214	-0.233
1:115000001-115100000	1	115000001	115100000	-0.214	-0.233
1:115100001-115200000	1	115100001	115200000	-0.214	-0.233
1:115200001-115300000	1	115200001	115300000	-0.214	-0.233
1:115300001-115400000	1	115300001	115400000	-0.214	-0.233
1:115400001-115500000	1	115400001	115500000	-0.214	-0.233
1:115500001-115600000	1	115500001	115600000	-0.214	-0.233
1:115600001-115700000	1	115600001	115700000	-0.214	-0.233
1:115700001-115800000	1	115700001	115800000	-0.214	-0.233
1:115800001-115900000	1	115800001	115900000	-0.214	-0.233
1:115900001-116000000	1	115900001	116000000	-0.214	-0.233
1:116000001-116100000	1	116000001	116100000	-0.214	-0.233
1:116100001-116200000	1	116100001	116200000	-0.214	-0.233
1:116200001-116300000	1	116200001	116300000	-0.214	-0.233
1:116300001-116400000	1	116300001	116400000	-0.214	-0.233
1:116400001-116500000	1	116400001	116500000	-0.214	-0.233
1:116500001-116600000	1	116500001	116600000	-0.214	-0.233
1:116600001-116700000	1	116600001	116700000	-0.214	-0.233
1:116700001-116800000	1	116700001	116800000	-0.214	-0.233
1:116800001-116900000	1	116800001	116900000	-0.214	-0.233
1:116900001-117000000	1	116900001	117000000	-0.214	-0.233
1:117000001-117100000	1	117000001	117100000	-0.214	-0.233
1:117200001-117300000	1	117200001	117300000	-0.214	-0.233
1:117300001-117400000	1	117300001	117400000	-0.214	-0.233
1:117400001-117500000	1	117400001	117500000	-0.214	-0.233
1:117500001-117600000	1	117500001	117600000	-0.214	-0.233
1:117600001-117700000	1	117600001	117700000	-0.214	-0.233
1:117700001-117800000	1	117700001	117800000	-0.214	-0.233
1:117800001-117900000	1	117800001	117900000	-0.214	-0.233
1:117900001-118000000	1	117900001	118000000	-0.214	-0.233
1:118000001-118100000	1	118000001	118100000	-0.214	-0.233
1:118100001-118200000	1	118100001	118200000	-0.214	-0.233
1:118200001-118300000	1	118200001	118300000	-0.214	-0.233
1:118300001-118400000	1	118300001	118400000	-0.214	-0.233
1:118400001-118500000	1	118400001	118500000	-0.214	-0.233
1:118500001-118600000	1	118500001	118600000	-0.214	-0.233
1:118600001-118700000	1	118600001	118700000	-0.214	-0.233
1:118700001-118800000	1	118700001	118800000	-0.214	-0.233
1:118800001-118900000	1	118800001	118900000	-0.214	-0.233
1:118900001-119000000	1	118900001	119000000	-0.214	-0.233
1:119000001-119100000	1	119000001	119100000	-0.214	-0.233
1:119100001-119200000	1	119100001	119200000	-0.214	-0.233
1:119200001-119300000	1	119200001	119300000	-0.214	-0.233
1:119300001-119400000	1	119300001	119400000	-0.214	-0.233
1:119400001-119500000	1	119400001	119500000	-0.214	-0.233
1:119500001-119600000	1	119500001	119600000	-0.214	-0.233
1:119600001-119700000	1	119600001	119700000	-0.214	-0.233
1:119700001-119800000	1	119700001	119800000	-0.214	-0.233
1:119800001-119900000	1	119800001	119900000	-0.214	-0.233
1:119900001-120000000	1	119900001	120000000	-0.214	-0.233
1:120000001-120100000	1	120000001	120100000	-0.214	-0.233
1:120100001-120200000	1	120100001	120200000	-0.214	-0.233
1:120200001-120300000	1	120200001	120300000	-0.214	-0.233
1:120300001-120400000	1	120300001	120400000	-0.214	-0.233
1:120400001-120500000	1	120400001	120500000	-0.214	-0.233
1:121200001-121300000	1	121200001	121300000	-0.214	-0.233
1:145400001-145500000	1	145400001	145500000	-0.214	-0.233
1:145500001-145600000	1	145500001	145600000	-0.214	-0.233
1:145600001-145700000	1	145600001	145700000	-0.214	-0.233
1:146500001-146600000	1	146500001	146600000	-0.214	-0.233
1:146600001-146700000	1	146600001	146700000	-0.214	-0.233
1:146700001-146800000	1	146700001	146800000	-0.214	-0.233
1:146800001-146900000	1	146800001	146900000	-0.214	-0.233
1:146900001-147000000	1	146900001	147000000	-0.214	-0.233
1:147000001-147100000	1	147000001	147100000	-0.214	-0.233
1:147100001-147200000	1	147100001	147200000	-0.214	-0.233
1:147300001-147400000	1	147300001	147400000	-0.214	-0.233
1:149100001-149200000	1	149100001	149200000	-0.214	-0.233
1:149900001-150000000	1	149900001	150000000	-0.214	-0.233
1:150000001-150100000	1	150000001	150100000	-0.214	-0.233
1:150100001-150200000	1	150100001	150200000	-0.214	-0.233
1:150300001-150400000	1	150300001	150400000	-0.214	-0.233
1:150400001-150500000	1	150400001	150500000	-0.214	-0.233
1:150500001-150600000	1	150500001	150600000	-0.214	-0.233
1:150600001-150700000	1	150600001	150700000	-0.214	-0.233
1:150700001-150800000	1	150700001	150800000	-0.214	-0.233
1:150800001-150900000	1	150800001	150900000	-0.214	-0.233
1:150900001-151000000	1	150900001	151000000	-0.214	-0.233
1:151000001-151100000	1	151000001	151100000	-0.214	-0.233
1:151100001-151200000	1	151100001	151200000	-0.214	-0.233
1:151200001-151300000	1	151200001	151300000	-0.214	-0.233
1:151300001-151400000	1	151300001	151400000	-0.214	-0.233
1:151400001-151500000	1	151400001	151500000	-0.214	-0.233
1:151500001-151600000	1	151500001	151600000	-0.214	-0.233
1:151600001-151700000	1	151600001	151700000	-0.214	-0.233
1:151700001-151800000	1	151700001	151800000	-0.214	-0.233
1:151800001-151900000	1	151800001	151900000	-0.214	-0.233
1:151900001-152000000	1	151900001	152000000	-0.214	-0.233
1:152000001-152100000	1	152000001	152100000	-0.214	-0.233
1:152100001-152200000	1	152100001	152200000	-0.214	-0.233
1:152200001-152300000	1	152200001	152300000	-0.214	-0.233
1:152300001-152400000	1	152300001	152400000	-0.214	-0.233
1:152400001-152500000	1	152400001	152500000	-0.214	-0.233
1:152600001-152700000	1	152600001	152700000	-0.214	-0.233
1:152700001-152800000	1	152700001	152800000	-0.214	-0.233
1:152800001-152900000	1	152800001	152900000	-0.214	-0.233
1:152900001-153000000	1	152900001	153000000	-0.214	-0.233
1:153000001-153100000	1	153000001	153100000	-0.214	-0.233
1:153100001-153200000	1	153100001	153200000	-0.214	-0.233
1:153200001-153300000	1	153200001	153300000	-0.214	-0.233
1:153300001-153400000	1	153300001	153400000	-0.214	-0.233
1:153400001-153500000	1	153400001	153500000	-0.214	-0.233
1:153500001-153600000	1	153500001	153600000	-0.214	0.359
1:153600001-153700000	1	153600001	153700000	-0.214	0.359
1:153700001-153800000	1	153700001	153800000	0.354	0.359
1:153800001-153900000	1	153800001	153900000	0.354	0.359
1:153900001-154000000	1	153900001	154000000	0.354	0.359
1:154000001-154100000	1	154000001	154100000	0.354	0.359
1:154100001-154200000	1	154100001	154200000	0.354	0.359
1:154200001-154300000	1	154200001	154300000	0.354	0.359
1:154300001-154400000	1	154300001	154400000	0.354	0.359
1:154400001-154500000	1	154400001	154500000	0.354	0.359
1:154500001-154600000	1	154500001	154600000	0.354	0.359
1:154600001-154700000	1	154600001	154700000	0.354	0.359
1:154700001-154800000	1	154700001	154800000	0.354	0.359
1:154800001-154900000	1	154800001	154900000	0.354	0.359
1:154900001-155000000	1	154900001	155000000	0.354	0.359
1:155000001-155100000	1	155000001	155100000	0.354	0.359
1:155100001-155200000	1	155100001	155200000	0.354	0.359
1:155200001-155300000	1	155200001	155300000	0.354	0.359
1:155300001-155400000	1	155300001	155400000	0.354	0.359
1:155400001-155500000	1	155400001	155500000	0.354	0.359
1:155500001-155600000	1	155500001	155600000	0.354	0.359
1:155600001-155700000	1	155600001	155700000	0.354	0.359
1:155700001-155800000	1	155700001	155800000	0.354	0.359
1:155800001-155900000	1	155800001	155900000	0.354	0.359
1:155900001-156000000	1	155900001	156000000	0.354	0.359
1:156000001-156100000	1	156000001	156100000	0.354	0.359
1:156200001-156300000	1	156200001	156300000	0.354	0.359
1:156300001-156400000	1	156300001	156400000	0.354	0.359
1:156400001-156500000	1	156400001	156500000	0.354	0.359
1:156500001-156600000	1	156500001	156600000	0.354	0.359
1:156600001-156700000	1	156600001	156700000	-0.553	-0.512
1:156700001-156800000	1	156700001	156800000	-0.553	-0.512
1:156800001-156900000	1	156800001	156900000	-0.553	-0.512
1:156900001-157000000	1	156900001	157000000	-0.553	-0.512
1:157000001-157100000	1	157000001	157100000	-0.553	-0.512
1:157200001-157300000	1	157200001	157300000	-0.553	-0.512
1:157300001-157400000	1	157300001	157400000	-0.553	-0.512
1:157400001-157500000	1	157400001	157500000	-0.553	-0.512
1:157500001-157600000	1	157500001	157600000	-0.553	-0.512
1:157600001-157700000	1	157600001	157700000	-0.553	-0.512
1:157700001-157800000	1	157700001	157800000	-0.553	-0.512
1:157800001-157900000	1	157800001	157900000	-0.553	-0.512
1:157900001-158000000	1	157900001	158000000	-0.553	-0.512
1:158000001-158100000	1	158000001	158100000	-0.553	-0.512
1:158100001-158200000	1	158100001	158200000	-0.553	-0.512
1:158300001-158400000	1	158300001	158400000	-0.553	-0.512
1:158400001-158500000	1	158400001	158500000	-0.553	-0.512
1:158500001-158600000	1	158500001	158600000	-0.553	-0.512
1:158600001-158700000	1	158600001	158700000	-0.553	-0.512
1:158700001-158800000	1	158700001	158800000	-0.553	-0.512
1:158800001-158900000	1	158800001	158900000	-0.553	-0.512
1:158900001-159000000	1	158900001	159000000	-0.553	-0.512
1:159000001-159100000	1	159000001	159100000	-0.553	-0.512
1:159100001-159200000	1	159100001	159200000	-0.553	-0.512
1:159200001-159300000	1	159200001	159300000	-0.553	-0.512
1:159300001-159400000	1	159300001	159400000	-0.553	-0.512
1:159400001-159500000	1	159400001	159500000	0.583	-0.512
1:159600001-159700000	1	159600001	159700000	0.583	0.24
1:159700001-159800000	1	159700001	159800000	0.583	0.24
1:159800001-159900000	1	159800001	159900000	0.583	0.24
1:159900001-160000000	1	159900001	160000000	0.583	0.24
1:160000001-160100000	1	160000001	160100000	0.583	0.24
1:160100001-160200000	1	160100001	160200000	0.583	0.24
1:160200001-160300000	1	160200001	160300000	0.583	0.24
1:160300001-160400000	1	160300001	160400000	0.583	0.24
1:160500001-160600000	1	160500001	160600000	0.583	0.24
1:160600001-160700000	1	160600001	160700000	0.583	0.24
1:160700001-160800000	1	160700001	160800000	0.583	0.682
1:160800001-160900000	1	160800001	160900000	0.583	0.682
1:160900001-161000000	1	160900001	161000000	0.583	0.682
1:161000001-161100000	1	161000001	161100000	0.583	0.682
1:161100001-161200000	1	161100001	161200000	0.583	0.682
1:161200001-161300000	1	161200001	161300000	0.583	0.682
1:161300001-161400000	1	161300001	161400000	0.583	0.682
1:161700001-161800000	1	161700001	161800000	0.583	0.682
1:161900001-162000000	1	161900001	162000000	0.583	0.682
1:162000001-162100000	1	162000001	162100000	0.583	0.682
1:162100001-162200000	1	162100001	162200000	0.583	0.682
1:162200001-162300000	1	162200001	162300000	0.583	0.682
1:162300001-162400000	1	162300001	162400000	0.583	0.682
1:162400001-162500000	1	162400001	162500000	0.583	0.682
1:162500001-162600000	1	162500001	162600000	0.583	0.682
1:162600001-162700000	1	162600001	162700000	0.583	0.682
1:162700001-162800000	1	162700001	162800000	0.583	0.682
1:162800001-162900000	1	162800001	162900000	0.583	0.682
1:162900001-163000000	1	162900001	163000000	0.583	0.682
1:163000001-163100000	1	163000001	163100000	0.583	0.682
1:163100001-163200000	1	163100001	163200000	0.583	0.682
1:163200001-163300000	1	163200001	163300000	0.583	0.682
1:163300001-163400000	1	163300001	163400000	0.583	0.682
1:163400001-163500000	1	163400001	163500000	0.583	0.995
1:163500001-163600000	1	163500001	163600000	0.583	0.995
1:163600001-163700000	1	163600001	163700000	0.583	0.995
1:163700001-163800000	1	163700001	163800000	0.583	0.995
1:163800001-163900000	1	163800001	163900000	0.583	0.995
1:163900001-164000000	1	163900001	164000000	0.583	0.995
1:164000001-164100000	1	164000001	164100000	0.583	0.995
1:164100001-164200000	1	164100001	164200000	0.583	0.995
1:164200001-164300000	1	164200001	164300000	1.299	0.995
1:164300001-164400000	1	164300001	164400000	1.299	0.995
1:164400001-164500000	1	164400001	164500000	1.299	0.995
1:164500001-164600000	1	164500001	164600000	1.299	0.995
1:164600001-164700000	1	164600001	164700000	1.299	0.995
1:164700001-164800000	1	164700001	164800000	1.299	0.995
1:164800001-164900000	1	164800001	164900000	1.299	0.995
1:164900001-165000000	1	164900001	165000000	1.299	0.995
1:165000001-165100000	1	165000001	165100000	1.299	0.995
1:165100001-165200000	1	165100001	165200000	1.299	0.995
1:165200001-165300000	1	165200001	165300000	1.299	0.995
1:165300001-165400000	1	165300001	165400000	1.299	0.995
1:165400001-165500000	1	165400001	165500000	1.299	0.995
1:165500001-165600000	1	165500001	165600000	1.299	0.995
1:165600001-165700000	1	165600001	165700000	1.299	0.995
1:165700001-165800000	1	165700001	165800000	1.299	0.995
1:165800001-165900000	1	165800001	165900000	1.299	0.995
1:165900001-166000000	1	165900001	166000000	0.808	0.323
1:166000001-166100000	1	166000001	166100000	0.808	0.323
1:166100001-166200000	1	166100001	166200000	0.808	0.323
1:166300001-166400000	1	166300001	166400000	0.808	0.323
1:166400001-166500000	1	166400001	166500000	0.808	0.323
1:166500001-166600000	1	166500001	166600000	0.808	0.323
1:166700001-166800000	1	166700001	166800000	0.808	0.323
1:166800001-166900000	1	166800001	166900000	0.808	0.323
1:166900001-167000000	1	166900001	167000000	0.808	0.323
1:167000001-167100000	1	167000001	167100000	0.808	0.323
1:167100001-167200000	1	167100001	167200000	0.808	0.323
1:167200001-167300000	1	167200001	167300000	0.808	0.323
1:167300001-167400000	1	167300001	167400000	0.808	0.323
1:167400001-167500000	1	167400001	167500000	0.808	0.323
1:167500001-167600000	1	167500001	167600000	0.808	0.323
1:167600001-167700000	1	167600001	167700000	0.808	0.323
1:167700001-167800000	1	167700001	167800000	0.808	0.778
1:167800001-167900000	1	167800001	167900000	0.808	0.778
1:167900001-168000000	1	167900001	168000000	0.808	0.778
1:168000001-168100000	1	168000001	168100000	0.808	0.778
1:168100001-168200000	1	168100001	168200000	0.808	0.778
1:168200001-168300000	1	168200001	168300000	0.808	0.778
1:168300001-168400000	1	168300001	168400000	0.808	0.778
1:168400001-168500000	1	168400001	168500000	0.808	0.778
1:168500001-168600000	1	168500001	168600000	0.808	0.778
1:168600001-168700000	1	168600001	168700000	0.808	0.778
1:168800001-168900000	1	168800001	168900000	0.808	0.778
1:168900001-169000000	1	168900001	169000000	0.808	0.778
1:169000001-169100000	1	169000001	169100000	0.808	0.778
1:169100001-169200000	1	169100001	169200000	0.808	0.778
1:169200001-169300000	1	169200001	169300000	0.808	0.778
1:169300001-169400000	1	169300001	169400000	0.808	0.778
1:169400001-169500000	1	169400001	169500000	0.808	0.778
1:169500001-169600000	1	169500001	169600000	0.808	1.456
1:169600001-169700000	1	169600001	169700000	0.808	1.456
1:169700001-169800000	1	169700001	169800000	0.808	1.456
1:169900001-170000000	1	169900001	170000000	0.808	1.456
1:170100001-170200000	1	170100001	170200000	0.808	1.456
1:170200001-170300000	1	170200001	170300000	0.808	1.456
1:170300001-170400000	1	170300001	170400000	0.808	0.767
1:170400001-170500000	1	170400001	170500000	0.808	0.767
1:170500001-170600000	1	170500001	170600000	0.808	0.767
1:170600001-170700000	1	170600001	170700000	0.808	0.767
1:170700001-170800000	1	170700001	170800000	0.808	0.767
1:170800001-170900000	1	170800001	170900000	0.808	0.767
1:170900001-171000000	1	170900001	171000000	0.808	0.767
1:171000001-171100000	1	171000001	171100000	0.808	0.767
1:171100001-171200000	1	171100001	171200000	0.808	0.767
1:171200001-171300000	1	171200001	171300000	0.808	0.767
1:171300001-171400000	1	171300001	171400000	0.808	0.767
1:171400001-171500000	1	171400001	171500000	0.808	0.767
1:171500001-171600000	1	171500001	171600000	0.808	0.767
1:171600001-171700000	1	171600001	171700000	0.808	0.767
1:171700001-171800000	1	171700001	171800000	0.808	0.767
1:171800001-171900000	1	171800001	171900000	0.808	0.767
1:171900001-172000000	1	171900001	172000000	0.808	0.767
1:172100001-172200000	1	172100001	172200000	0.808	0.767
1:172300001-172400000	1	172300001	172400000	0.808	0.767
1:172400001-172500000	1	172400001	172500000	0.808	0.767
1:172500001-172600000	1	172500001	172600000	0.808	0.767
1:172600001-172700000	1	172600001	172700000	0.808	0.767
1:172700001-172800000	1	172700001	172800000	0.808	0.767
1:172800001-172900000	1	172800001	172900000	0.808	0.767
1:172900001-173000000	1	172900001	173000000	0.808	0.767
1:173000001-173100000	1	173000001	173100000	0.808	0.767
1:173100001-173200000	1	173100001	173200000	0.808	0.767
1:173200001-173300000	1	173200001	173300000	0.808	0.767
1:173300001-173400000	1	173300001	173400000	0.808	0.767
1:173400001-173500000	1	173400001	173500000	0.808	0.767
1:173500001-173600000	1	173500001	173600000	0.808	0.767
1:173700001-173800000	1	173700001	173800000	0.808	0.767
1:173800001-173900000	1	173800001	173900000	0.808	0.767
1:173900001-174000000	1	173900001	174000000	0.808	0.767
1:174000001-174100000	1	174000001	174100000	0.808	0.767
1:174100001-174200000	1	174100001	174200000	0.808	0.767
1:174200001-174300000	1	174200001	174300000	0.808	0.767
1:174300001-174400000	1	174300001	174400000	0.808	0.767
1:174400001-174500000	1	174400001	174500000	0.808	0.767
1:174600001-174700000	1	174600001	174700000	0.808	0.767
1:174700001-174800000	1	174700001	174800000	0.808	0.767
1:174800001-174900000	1	174800001	174900000	0.808	0.767
1:174900001-175000000	1	174900001	175000000	0.808	0.767
1:175000001-175100000	1	175000001	175100000	0.808	0.767
1:175100001-175200000	1	175100001	175200000	0.808	0.767
1:175200001-175300000	1	175200001	175300000	0.808	0.17
1:175300001-175400000	1	175300001	175400000	0.808	0.17
1:175400001-175500000	1	175400001	175500000	-0.145	0.17
1:175500001-175600000	1	175500001	175600000	-0.145	0.17
1:175600001-175700000	1	175600001	175700000	-0.145	0.17
1:175700001-175800000	1	175700001	175800000	-0.145	0.17
1:175800001-175900000	1	175800001	175900000	-0.145	0.17
1:175900001-176000000	1	175900001	176000000	-0.145	0.17
1:176000001-176100000	1	176000001	176100000	-0.145	0.17
1:176100001-176200000	1	176100001	176200000	-0.145	0.17
1:176200001-176300000	1	176200001	176300000	-0.145	0.17
1:176300001-176400000	1	176300001	176400000	-0.145	0.17
1:176400001-176500000	1	176400001	176500000	-0.145	0.17
1:176500001-176600000	1	176500001	176600000	-0.145	0.17
1:176600001-176700000	1	176600001	176700000	-0.145	-0.252
1:176700001-176800000	1	176700001	176800000	-0.145	-0.252
1:176800001-176900000	1	176800001	176900000	-0.145	-0.252
1:176900001-177000000	1	176900001	177000000	-0.145	-0.252
1:177000001-177100000	1	177000001	177100000	-0.145	-0.252
1:177100001-177200000	1	177100001	177200000	-0.145	-0.252
1:177200001-177300000	1	177200001	177300000	-0.145	-0.252
1:177300001-177400000	1	177300001	177400000	-0.145	-0.252
1:177400001-177500000	1	177400001	177500000	-0.145	-0.252
1:177500001-177600000	1	177500001	177600000	-0.145	-0.252
1:177600001-177700000	1	177600001	177700000	-0.145	-0.252
1:177700001-177800000	1	177700001	177800000	-0.145	-0.252
1:177800001-177900000	1	177800001	177900000	-0.145	-0.252
1:177900001-178000000	1	177900001	178000000	-0.145	-0.252
1:178000001-178100000	1	178000001	178100000	-0.145	-0.252
1:178100001-178200000	1	178100001	178200000	-0.145	-0.252
1:178200001-178300000	1	178200001	178300000	-0.145	-0.252
1:178300001-178400000	1	178300001	178400000	-0.145	-0.252
1:178400001-178500000	1	178400001	178500000	-0.145	-0.252
1:178500001-178600000	1	178500001	178600000	-0.145	-0.252
1:178600001-178700000	1	178600001	178700000	-0.145	-0.252
1:178700001-178800000	1	178700001	178800000	-0.145	-0.252
1:178800001-178900000	1	178800001	178900000	-0.145	-0.252
1:178900001-179000000	1	178900001	179000000	-0.145	-0.252
1:179000001-179100000	1	179000001	179100000	-0.145	-0.252
1:179100001-179200000	1	179100001	179200000	-0.145	-0.252
1:179200001-179300000	1	179200001	179300000	-0.145	-0.252
1:179300001-179400000	1	179300001	179400000	-0.145	-0.252
1:179400001-179500000	1	179400001	179500000	-0.145	-0.252
1:179500001-179600000	1	179500001	179600000	-0.145	-0.252
1:179600001-179700000	1	179600001	179700000	-0.145	-0.252
1:179700001-179800000	1	179700001	179800000	-0.145	-0.252
1:179800001-179900000	1	179800001	179900000	-0.145	-0.252
1:179900001-180000000	1	179900001	180000000	-0.145	-0.252
1:180000001-180100000	1	180000001	180100000	-0.145	-0.252
1:180100001-180200000	1	180100001	180200000	-0.145	-0.252
1:180200001-180300000	1	180200001	180300000	-0.145	-0.252
1:180300001-180400000	1	180300001	180400000	-0.145	-0.252
1:180400001-180500000	1	180400001	180500000	-0.145	-0.252
1:180500001-180600000	1	180500001	180600000	-0.145	-0.252
1:180600001-180700000	1	180600001	180700000	-0.145	-0.252
1:180700001-180800000	1	180700001	180800000	-0.145	-0.252
1:180800001-180900000	1	180800001	180900000	-0.145	-0.252
1:180900001-181000000	1	180900001	181000000	-0.145	-0.252
1:181000001-181100000	1	181000001	181100000	-0.145	-0.252
1:181100001-181200000	1	181100001	181200000	-0.145	-0.252
1:181200001-181300000	1	181200001	181300000	-0.145	-0.252
1:181300001-181400000	1	181300001	181400000	-0.145	-0.252
1:181400001-181500000	1	181400001	181500000	-0.145	-0.252
1:181500001-181600000	1	181500001	181600000	-0.145	-0.252
1:181600001-181700000	1	181600001	181700000	-0.145	-0.252
1:181700001-181800000	1	181700001	181800000	-0.145	-0.252
1:181800001-181900000	1	181800001	181900000	-0.145	-0.252
1:181900001-182000000	1	181900001	182000000	-0.145	-0.252
1:182000001-182100000	1	182000001	182100000	-0.145	-0.252
1:182200001-182300000	1	182200001	182300000	-0.145	-0.252
1:182300001-182400000	1	182300001	182400000	-0.145	-0.252
1:182400001-182500000	1	182400001	182500000	-0.145	-0.252
1:182500001-182600000	1	182500001	182600000	-0.145	-0.252
1:182600001-182700000	1	182600001	182700000	-0.145	-0.252
1:182700001-182800000	1	182700001	182800000	-0.145	-0.252
1:182800001-182900000	1	182800001	182900000	-0.145	-0.252
1:182900001-183000000	1	182900001	183000000	-0.145	-0.252
1:183000001-183100000	1	183000001	183100000	-0.145	-0.252
1:183100001-183200000	1	183100001	183200000	-0.145	-0.252
1:183200001-183300000	1	183200001	183300000	-0.145	-0.252
1:183300001-183400000	1	183300001	183400000	-0.145	-0.252
1:183400001-183500000	1	183400001	183500000	-0.145	-0.252
1:183500001-183600000	1	183500001	183600000	-0.145	-0.252
1:183600001-183700000	1	183600001	183700000	-0.145	-0.252
1:183700001-183800000	1	183700001	183800000	-0.145	-0.252
1:183800001-183900000	1	183800001	183900000	-0.145	-0.252
1:183900001-184000000	1	183900001	184000000	-0.145	-0.252
1:184000001-184100000	1	184000001	184100000	-0.145	-0.252
1:184100001-184200000	1	184100001	184200000	-0.145	-0.252
1:184200001-184300000	1	184200001	184300000	-0.145	-0.252
1:184300001-184400000	1	184300001	184400000	-0.145	-0.252
1:184400001-184500000	1	184400001	184500000	-0.145	-0.252
1:184500001-184600000	1	184500001	184600000	-0.145	-0.252
1:184600001-184700000	1	184600001	184700000	-0.145	-0.252
1:184700001-184800000	1	184700001	184800000	-0.145	-0.252
1:184800001-184900000	1	184800001	184900000	-0.145	-0.252
1:184900001-185000000	1	184900001	185000000	-0.145	-0.252
1:185000001-185100000	1	185000001	185100000	-0.145	-0.252
1:185100001-185200000	1	185100001	185200000	-0.145	-0.252
1:185200001-185300000	1	185200001	185300000	-0.145	-0.252
1:185300001-185400000	1	185300001	185400000	-0.145	-0.252
1:185400001-185500000	1	185400001	185500000	-0.145	-0.252
1:185500001-185600000	1	185500001	185600000	-0.145	-0.252
1:185600001-185700000	1	185600001	185700000	-0.145	-0.252
1:185700001-185800000	1	185700001	185800000	-0.145	-0.252
1:185800001-185900000	1	185800001	185900000	-0.145	-0.252
1:185900001-186000000	1	185900001	186000000	-0.145	-0.252
1:186000001-186100000	1	186000001	186100000	-0.145	-0.252
1:186100001-186200000	1	186100001	186200000	-0.145	-0.252
1:186200001-186300000	1	186200001	186300000	-0.145	-0.252
1:186300001-186400000	1	186300001	186400000	-0.145	-0.252
1:186400001-186500000	1	186400001	186500000	-0.145	-0.252
1:186500001-186600000	1	186500001	186600000	-0.145	-0.252
1:186600001-186700000	1	186600001	186700000	-0.145	-0.252
1:186700001-186800000	1	186700001	186800000	-0.145	-0.252
1:186800001-186900000	1	186800001	186900000	-0.145	-0.252
1:186900001-187000000	1	186900001	187000000	-0.145	-0.252
1:187000001-187100000	1	187000001	187100000	-0.145	-0.252
1:187100001-187200000	1	187100001	187200000	-0.145	-0.252
1:187200001-187300000	1	187200001	187300000	-0.145	-0.252
1:187300001-187400000	1	187300001	187400000	-0.145	-0.252
1:187400001-187500000	1	187400001	187500000	-0.145	-0.252
1:187500001-187600000	1	187500001	187600000	-0.145	-0.252
1:187600001-187700000	1	187600001	187700000	-0.145	-0.252
1:187700001-187800000	1	187700001	187800000	-0.145	-0.252
1:187800001-187900000	1	187800001	187900000	-0.145	-0.252
1:187900001-188000000	1	187900001	188000000	-0.145	-0.252
1:188000001-188100000	1	188000001	188100000	-0.145	-0.252
1:188100001-188200000	1	188100001	188200000	-0.145	-0.252
1:188200001-188300000	1	188200001	188300000	-0.145	-0.252
1:188300001-188400000	1	188300001	188400000	-0.145	-0.252
1:188400001-188500000	1	188400001	188500000	-0.145	-0.252
1:188500001-188600000	1	188500001	188600000	-0.145	-0.252
1:188600001-188700000	1	188600001	188700000	-0.145	-0.252
1:188700001-188800000	1	188700001	188800000	-0.145	-0.252
1:188800001-188900000	1	188800001	188900000	-0.145	-0.252
1:188900001-189000000	1	188900001	189000000	-0.145	-0.252
1:189000001-189100000	1	189000001	189100000	-0.145	-0.252
1:189100001-189200000	1	189100001	189200000	-0.145	-0.252
1:189200001-189300000	1	189200001	189300000	-0.145	-0.252
1:189300001-189400000	1	189300001	189400000	-0.145	-0.252
1:189400001-189500000	1	189400001	189500000	-0.145	-0.252
1:189500001-189600000	1	189500001	189600000	-0.145	-0.252
1:189600001-189700000	1	189600001	189700000	-0.145	-0.252
1:189700001-189800000	1	189700001	189800000	-0.145	0.352
1:189800001-189900000	1	189800001	189900000	-0.145	0.352
1:189900001-190000000	1	189900001	190000000	-0.145	0.352
1:190000001-190100000	1	190000001	190100000	-0.145	0.352
1:190100001-190200000	1	190100001	190200000	-0.145	0.352
1:190200001-190300000	1	190200001	190300000	-0.145	0.352
1:190300001-190400000	1	190300001	190400000	-0.145	0.352
1:190400001-190500000	1	190400001	190500000	-0.145	0.352
1:190500001-190600000	1	190500001	190600000	-0.145	0.352
1:190600001-190700000	1	190600001	190700000	-0.145	0.352
1:190700001-190800000	1	190700001	190800000	-0.145	0.352
1:190800001-190900000	1	190800001	190900000	-0.145	0.352
1:190900001-191000000	1	190900001	191000000	-0.145	0.352
1:191000001-191100000	1	191000001	191100000	-0.145	0.352
1:191100001-191200000	1	191100001	191200000	-0.145	0.352
1:191200001-191300000	1	191200001	191300000	-0.145	-0.199
1:191300001-191400000	1	191300001	191400000	-0.145	-0.199
1:191400001-191500000	1	191400001	191500000	-0.145	-0.199
1:191500001-191600000	1	191500001	191600000	-0.145	-0.199
1:191600001-191700000	1	191600001	191700000	-0.145	-0.199
1:191700001-191800000	1	191700001	191800000	-0.145	-0.199
1:191800001-191900000	1	191800001	191900000	-0.145	-0.199
1:191900001-192000000	1	191900001	192000000	-0.145	-0.199
1:192000001-192100000	1	192000001	192100000	-0.145	-0.199
1:192100001-192200000	1	192100001	192200000	-0.145	-0.199
1:192200001-192300000	1	192200001	192300000	-0.145	-0.199
1:192300001-192400000	1	192300001	192400000	-0.145	-0.199
1:192400001-192500000	1	192400001	192500000	-0.145	-0.199
1:192500001-192600000	1	192500001	192600000	-0.145	-0.199
1:192600001-192700000	1	192600001	192700000	-0.145	-0.199
1:192700001-192800000	1	192700001	192800000	-0.145	-0.199
1:192800001-192900000	1	192800001	192900000	-0.145	-0.199
1:192900001-193000000	1	192900001	193000000	-0.145	-0.199
1:193000001-193100000	1	193000001	193100000	-0.145	-0.199
1:193100001-193200000	1	193100001	193200000	-0.145	-0.199
1:193200001-193300000	1	193200001	193300000	-0.145	-0.199
1:193300001-193400000	1	193300001	193400000	-0.145	-0.199
1:193400001-193500000	1	193400001	193500000	-0.145	-0.199
1:193500001-193600000	1	193500001	193600000	-0.145	-0.199
1:193600001-193700000	1	193600001	193700000	-0.145	-0.199
1:193700001-193800000	1	193700001	193800000	-0.145	-0.199
1:193800001-193900000	1	193800001	193900000	-0.145	-0.199
1:193900001-194000000	1	193900001	194000000	-0.145	-0.199
1:194000001-194100000	1	194000001	194100000	-0.145	-0.199
1:194100001-194200000	1	194100001	194200000	-0.145	-0.199
1:194200001-194300000	1	194200001	194300000	-0.145	-0.199
1:194300001-194400000	1	194300001	194400000	-0.145	-0.199
1:194400001-194500000	1	194400001	194500000	-0.145	-0.199
1:194500001-194600000	1	194500001	194600000	-0.145	-0.199
1:194600001-194700000	1	194600001	194700000	-0.145	-0.199
1:194700001-194800000	1	194700001	194800000	-0.145	-0.199
1:194800001-194900000	1	194800001	194900000	-0.145	-0.199
1:194900001-195000000	1	194900001	195000000	-0.145	-0.199
1:195000001-195100000	1	195000001	195100000	-0.145	-0.199
1:195100001-195200000	1	195100001	195200000	-0.145	-0.199
1:195200001-195300000	1	195200001	195300000	-0.145	-0.199
1:195300001-195400000	1	195300001	195400000	-0.145	-0.199
1:195400001-195500000	1	195400001	195500000	-0.145	-0.199
1:195500001-195600000	1	195500001	195600000	-0.145	-0.199
1:195600001-195700000	1	195600001	195700000	-0.145	-0.199
1:195700001-195800000	1	195700001	195800000	-0.145	-0.199
1:195800001-195900000	1	195800001	195900000	-0.145	-0.199
1:195900001-196000000	1	195900001	196000000	-0.145	-0.199
1:196000001-196100000	1	196000001	196100000	-0.145	-0.199
1:196100001-196200000	1	196100001	196200000	-0.145	-0.199
1:196200001-196300000	1	196200001	196300000	-0.145	-0.199
1:196300001-196400000	1	196300001	196400000	-0.145	-0.199
1:196400001-196500000	1	196400001	196500000	-0.145	1.321
1:196500001-196600000	1	196500001	196600000	1.242	1.321
1:196600001-196700000	1	196600001	196700000	1.242	1.321
1:196900001-197000000	1	196900001	197000000	1.242	1.321
1:197000001-197100000	1	197000001	197100000	1.242	1.321
1:197100001-197200000	1	197100001	197200000	1.242	1.321
1:197200001-197300000	1	197200001	197300000	1.242	1.321
1:197300001-197400000	1	197300001	197400000	1.242	1.321
1:197400001-197500000	1	197400001	197500000	1.242	1.321
1:197500001-197600000	1	197500001	197600000	1.242	1.321
1:197600001-197700000	1	197600001	197700000	1.242	1.321
1:197700001-197800000	1	197700001	197800000	1.242	1.321
1:197800001-197900000	1	197800001	197900000	1.242	1.321
1:197900001-198000000	1	197900001	198000000	1.242	1.321
1:198000001-198100000	1	198000001	198100000	1.242	0.852
1:198100001-198200000	1	198100001	198200000	1.242	0.852
1:198200001-198300000	1	198200001	198300000	1.242	0.852
1:198300001-198400000	1	198300001	198400000	1.242	0.852
1:198400001-198500000	1	198400001	198500000	1.242	0.852
1:198500001-198600000	1	198500001	198600000	1.242	0.852
1:198600001-198700000	1	198600001	198700000	1.242	0.852
1:198700001-198800000	1	198700001	198800000	1.242	0.852
1:198800001-198900000	1	198800001	198900000	1.242	0.852
1:198900001-199000000	1	198900001	199000000	1.242	0.852
1:199000001-199100000	1	199000001	199100000	-0.085	0.852
1:199100001-199200000	1	199100001	199200000	-0.085	-0.14
1:199200001-199300000	1	199200001	199300000	-0.085	-0.14
1:199300001-199400000	1	199300001	199400000	-0.085	-0.14
1:199400001-199500000	1	199400001	199500000	-0.085	-0.14
1:199500001-199600000	1	199500001	199600000	-0.085	-0.14
1:199600001-199700000	1	199600001	199700000	-0.085	-0.14
1:199700001-199800000	1	199700001	199800000	-0.085	-0.14
1:199800001-199900000	1	199800001	199900000	-0.085	-0.14
1:199900001-200000000	1	199900001	200000000	-0.085	-0.14
1:200000001-200100000	1	200000001	200100000	-0.085	-0.14
1:200100001-200200000	1	200100001	200200000	-0.085	-0.14
1:200200001-200300000	1	200200001	200300000	-0.085	-0.14
1:200300001-200400000	1	200300001	200400000	-0.085	-0.14
1:200500001-200600000	1	200500001	200600000	-0.085	-0.14
1:200600001-200700000	1	200600001	200700000	-0.085	-0.14
1:200700001-200800000	1	200700001	200800000	-0.085	-0.14
1:200800001-200900000	1	200800001	200900000	-0.085	-0.14
1:200900001-201000000	1	200900001	201000000	-0.085	-0.14
1:201000001-201100000	1	201000001	201100000	-0.085	-0.14
1:201100001-201200000	1	201100001	201200000	-0.085	-0.14
1:201300001-201400000	1	201300001	201400000	-0.085	-0.14
1:201400001-201500000	1	201400001	201500000	-0.085	-0.14
1:201500001-201600000	1	201500001	201600000	-0.085	-0.14
1:201600001-201700000	1	201600001	201700000	-0.085	-0.14
1:201700001-201800000	1	201700001	201800000	-0.085	-0.14
1:201800001-201900000	1	201800001	201900000	-0.085	-0.14
1:201900001-202000000	1	201900001	202000000	-0.085	-0.14
1:202000001-202100000	1	202000001	202100000	-0.085	-0.14
1:202100001-202200000	1	202100001	202200000	-0.085	-0.14
1:202200001-202300000	1	202200001	202300000	-0.085	-0.14
1:202400001-202500000	1	202400001	202500000	-0.085	-0.14
1:202500001-202600000	1	202500001	202600000	-0.085	-0.14
1:202600001-202700000	1	202600001	202700000	-0.085	-0.14
1:202700001-202800000	1	202700001	202800000	-0.085	-0.14
1:202800001-202900000	1	202800001	202900000	-0.085	-0.14
1:202900001-203000000	1	202900001	203000000	-0.085	-0.14
1:203000001-203100000	1	203000001	203100000	-0.085	-0.14
1:203100001-203200000	1	203100001	203200000	-0.085	-0.14
1:203200001-203300000	1	203200001	203300000	-0.085	-0.14
1:203300001-203400000	1	203300001	203400000	1.046	1.123
1:203400001-203500000	1	203400001	203500000	1.046	1.123
1:203500001-203600000	1	203500001	203600000	1.046	1.123
1:203600001-203700000	1	203600001	203700000	1.046	1.123
1:203700001-203800000	1	203700001	203800000	1.046	1.123
1:203800001-203900000	1	203800001	203900000	1.046	1.123
1:203900001-204000000	1	203900001	204000000	1.046	1.123
1:204000001-204100000	1	204000001	204100000	1.046	1.123
1:204100001-204200000	1	204100001	204200000	1.046	1.123
1:204200001-204300000	1	204200001	204300000	1.046	1.123
1:204300001-204400000	1	204300001	204400000	1.046	-0.285
1:204400001-204500000	1	204400001	204500000	1.046	-0.285
1:204500001-204600000	1	204500001	204600000	-0.255	-0.285
1:204600001-204700000	1	204600001	204700000	-0.255	-0.285
1:204700001-204800000	1	204700001	204800000	-0.255	-0.285
1:204800001-204900000	1	204800001	204900000	-0.255	-0.285
1:204900001-205000000	1	204900001	205000000	-0.255	-0.285
1:205000001-205100000	1	205000001	205100000	-0.255	-0.285
1:205100001-205200000	1	205100001	205200000	-0.255	-0.285
1:205200001-205300000	1	205200001	205300000	-0.255	-0.285
1:205300001-205400000	1	205300001	205400000	-0.255	-0.285
1:205400001-205500000	1	205400001	205500000	-0.255	-0.285
1:205500001-205600000	1	205500001	205600000	-0.255	-0.285
1:205600001-205700000	1	205600001	205700000	-0.255	-0.285
1:205700001-205800000	1	205700001	205800000	-0.255	-0.285
1:205800001-205900000	1	205800001	205900000	-0.255	-0.285
1:205900001-206000000	1	205900001	206000000	-0.255	-0.285
1:206200001-206300000	1	206200001	206300000	-0.255	-0.285
1:206300001-206400000	1	206300001	206400000	-0.255	-0.285
1:206600001-206700000	1	206600001	206700000	-0.255	-0.285
1:206700001-206800000	1	206700001	206800000	-0.255	-0.285
1:206800001-206900000	1	206800001	206900000	-0.255	-0.285
1:206900001-207000000	1	206900001	207000000	-0.255	-0.285
1:207000001-207100000	1	207000001	207100000	-0.255	-0.285
1:207100001-207200000	1	207100001	207200000	-0.255	-0.285
1:207200001-207300000	1	207200001	207300000	-0.255	-0.285
1:207400001-207500000	1	207400001	207500000	-0.255	-0.285
1:207500001-207600000	1	207500001	207600000	-0.255	-0.285
1:207600001-207700000	1	207600001	207700000	-0.255	-0.285
1:207700001-207800000	1	207700001	207800000	-0.255	-0.285
1:207800001-207900000	1	207800001	207900000	-0.255	-0.285
1:207900001-208000000	1	207900001	208000000	-0.255	-0.285
1:208000001-208100000	1	208000001	208100000	-0.255	-0.285
1:208100001-208200000	1	208100001	208200000	-0.255	-0.285
1:208200001-208300000	1	208200001	208300000	-0.255	-0.285
1:208300001-208400000	1	208300001	208400000	-0.255	-0.285
1:208400001-208500000	1	208400001	208500000	-0.255	-0.285
1:208500001-208600000	1	208500001	208600000	-0.255	-0.285
1:208600001-208700000	1	208600001	208700000	-0.255	-0.285
1:208700001-208800000	1	208700001	208800000	-0.255	-0.285
1:208800001-208900000	1	208800001	208900000	-0.255	-0.285
1:208900001-209000000	1	208900001	209000000	-0.255	-0.285
1:209000001-209100000	1	209000001	209100000	-0.255	-0.285
1:209100001-209200000	1	209100001	209200000	-0.255	-0.285
1:209200001-209300000	1	209200001	209300000	-0.255	-0.285
1:209300001-209400000	1	209300001	209400000	-0.255	-0.285
1:209500001-209600000	1	209500001	209600000	-0.255	-0.285
1:209600001-209700000	1	209600001	209700000	-0.255	-0.285
1:209700001-209800000	1	209700001	209800000	-0.255	-0.285
1:209800001-209900000	1	209800001	209900000	-0.255	-0.285
1:209900001-210000000	1	209900001	210000000	-0.255	-0.285
1:210000001-210100000	1	210000001	210100000	-0.255	-0.285
1:210100001-210200000	1	210100001	210200000	-0.255	-0.285
1:210200001-210300000	1	210200001	210300000	-0.255	-0.285
1:210300001-210400000	1	210300001	210400000	-0.255	-0.285
1:210400001-210500000	1	210400001	210500000	-0.255	-0.285
1:210500001-210600000	1	210500001	210600000	-0.255	-0.285
1:210700001-210800000	1	210700001	210800000	-0.255	-0.285
1:210800001-210900000	1	210800001	210900000	-0.255	-0.285
1:210900001-211000000	1	210900001	211000000	-0.255	-0.285
1:211000001-211100000	1	211000001	211100000	-0.255	-0.285
1:211200001-211300000	1	211200001	211300000	-0.255	-0.285
1:211300001-211400000	1	211300001	211400000	-0.255	-0.285
1:211400001-211500000	1	211400001	211500000	-0.255	-0.285
1:211500001-211600000	1	211500001	211600000	-0.255	-0.285
1:211600001-211700000	1	211600001	211700000	-0.255	-0.285
1:211900001-212000000	1	211900001	212000000	-0.255	-0.285
1:212000001-212100000	1	212000001	212100000	-0.255	-0.285
1:212100001-212200000	1	212100001	212200000	-0.255	-0.285
1:212200001-212300000	1	212200001	212300000	-0.255	-0.285
1:212300001-212400000	1	212300001	212400000	-0.255	-0.285
1:212400001-212500000	1	212400001	212500000	0.382	-0.285
1:212500001-212600000	1	212500001	212600000	0.382	0.308
1:212600001-212700000	1	212600001	212700000	0.382	0.308
1:212700001-212800000	1	212700001	212800000	0.382	0.308
1:212800001-212900000	1	212800001	212900000	0.382	0.308
1:212900001-213000000	1	212900001	213000000	0.382	0.308
1:213000001-213100000	1	213000001	213100000	0.382	0.308
1:213100001-213200000	1	213100001	213200000	0.382	0.308
1:213200001-213300000	1	213200001	213300000	0.382	0.308
1:213300001-213400000	1	213300001	213400000	0.382	0.308
1:213400001-213500000	1	213400001	213500000	0.382	0.308
1:213500001-213600000	1	213500001	213600000	0.382	0.308
1:213600001-213700000	1	213600001	213700000	0.382	0.308
1:213700001-213800000	1	213700001	213800000	0.382	0.308
1:213800001-213900000	1	213800001	213900000	0.382	0.308
1:213900001-214000000	1	213900001	214000000	0.382	0.308
1:214000001-214100000	1	214000001	214100000	0.382	0.308
1:214100001-214200000	1	214100001	214200000	0.382	0.308
1:214200001-214300000	1	214200001	214300000	0.382	0.308
1:214300001-214400000	1	214300001	214400000	0.382	0.308
1:214400001-214500000	1	214400001	214500000	0.382	0.308
1:214500001-214600000	1	214500001	214600000	0.382	0.308
1:214600001-214700000	1	214600001	214700000	0.382	0.308
1:214700001-214800000	1	214700001	214800000	0.382	0.308
1:214800001-214900000	1	214800001	214900000	0.382	0.308
1:214900001-215000000	1	214900001	215000000	0.382	0.308
1:215000001-215100000	1	215000001	215100000	0.382	0.308
1:215100001-215200000	1	215100001	215200000	0.382	0.308
1:215200001-215300000	1	215200001	215300000	0.382	0.308
1:215300001-215400000	1	215300001	215400000	0.382	0.308
1:215400001-215500000	1	215400001	215500000	0.382	0.308
1:215500001-215600000	1	215500001	215600000	0.382	0.308
1:215600001-215700000	1	215600001	215700000	0.382	0.308
1:215700001-215800000	1	215700001	215800000	0.382	0.308
1:215800001-215900000	1	215800001	215900000	0.382	0.308
1:215900001-216000000	1	215900001	216000000	0.382	0.308
1:216000001-216100000	1	216000001	216100000	0.382	0.308
1:216100001-216200000	1	216100001	216200000	0.382	0.308
1:216200001-216300000	1	216200001	216300000	0.382	0.308
1:216300001-216400000	1	216300001	216400000	0.382	0.308
1:216400001-216500000	1	216400001	216500000	0.382	0.308
1:216500001-216600000	1	216500001	216600000	0.382	0.308
1:216600001-216700000	1	216600001	216700000	0.382	0.308
1:216700001-216800000	1	216700001	216800000	0.382	0.308
1:216800001-216900000	1	216800001	216900000	0.382	0.308
1:216900001-217000000	1	216900001	217000000	0.382	0.308
1:217000001-217100000	1	217000001	217100000	0.382	0.308
1:217100001-217200000	1	217100001	217200000	0.382	0.308
1:217200001-217300000	1	217200001	217300000	0.382	0.308
1:217300001-217400000	1	217300001	217400000	0.382	0.308
1:217400001-217500000	1	217400001	217500000	0.382	0.308
1:217500001-217600000	1	217500001	217600000	0.382	0.308
1:217600001-217700000	1	217600001	217700000	0.382	0.308
1:217700001-217800000	1	217700001	217800000	0.382	0.308
1:217800001-217900000	1	217800001	217900000	0.382	0.308
1:217900001-218000000	1	217900001	218000000	0.382	0.308
1:218000001-218100000	1	218000001	218100000	0.382	0.308
1:218100001-218200000	1	218100001	218200000	0.382	0.308
1:218200001-218300000	1	218200001	218300000	0.382	0.308
1:218300001-218400000	1	218300001	218400000	0.382	0.308
1:218400001-218500000	1	218400001	218500000	0.382	0.308
1:218500001-218600000	1	218500001	218600000	0.382	0.308
1:218600001-218700000	1	218600001	218700000	0.382	0.308
1:218700001-218800000	1	218700001	218800000	0.382	0.308
1:218800001-218900000	1	218800001	218900000	0.382	0.308
1:218900001-219000000	1	218900001	219000000	0.382	0.308
1:219000001-219100000	1	219000001	219100000	0.382	0.308
1:219100001-219200000	1	219100001	219200000	0.382	0.308
1:219200001-219300000	1	219200001	219300000	0.382	0.308
1:219300001-219400000	1	219300001	219400000	0.382	0.308
1:219400001-219500000	1	219400001	219500000	0.382	0.308
1:219500001-219600000	1	219500001	219600000	0.382	0.308
1:219600001-219700000	1	219600001	219700000	-0.237	-0.184
1:219700001-219800000	1	219700001	219800000	-0.237	-0.184
1:219800001-219900000	1	219800001	219900000	-0.237	-0.184
1:219900001-220000000	1	219900001	220000000	-0.237	-0.184
1:220100001-220200000	1	220100001	220200000	-0.237	-0.184
1:220300001-220400000	1	220300001	220400000	-0.237	-0.184
1:220400001-220500000	1	220400001	220500000	-0.237	-0.184
1:220500001-220600000	1	220500001	220600000	-0.237	-0.184
1:220600001-220700000	1	220600001	220700000	-0.237	-0.184
1:220700001-220800000	1	220700001	220800000	-0.237	-0.184
1:220800001-220900000	1	220800001	220900000	-0.237	-0.184
1:220900001-221000000	1	220900001	221000000	-0.237	-0.184
1:221000001-221100000	1	221000001	221100000	-0.237	-0.184
1:221100001-221200000	1	221100001	221200000	-0.237	-0.184
1:221200001-221300000	1	221200001	221300000	-0.237	-0.184
1:221300001-221400000	1	221300001	221400000	-0.237	-0.184
1:221400001-221500000	1	221400001	221500000	-0.237	-0.184
1:221500001-221600000	1	221500001	221600000	-0.237	-0.184
1:221600001-221700000	1	221600001	221700000	-0.237	-0.184
1:221700001-221800000	1	221700001	221800000	-0.237	-0.184
1:221800001-221900000	1	221800001	221900000	-0.237	-0.184
1:221900001-222000000	1	221900001	222000000	-0.237	-0.184
1:222000001-222100000	1	222000001	222100000	-0.237	-0.184
1:222100001-222200000	1	222100001	222200000	-0.237	-0.184
1:222200001-222300000	1	222200001	222300000	-0.237	-0.184
1:222300001-222400000	1	222300001	222400000	-0.237	-0.184
1:222400001-222500000	1	222400001	222500000	-0.237	-0.184
1:222700001-222800000	1	222700001	222800000	-0.237	-0.184
1:222800001-222900000	1	222800001	222900000	-0.237	-0.184
1:222900001-223000000	1	222900001	223000000	-0.237	-0.184
1:223000001-223100000	1	223000001	223100000	-0.237	-0.184
1:223200001-223300000	1	223200001	223300000	-0.237	-0.184
1:223400001-223500000	1	223400001	223500000	-0.237	-0.184
1:223500001-223600000	1	223500001	223600000	-0.237	-0.184
1:223600001-223700000	1	223600001	223700000	-0.237	-0.184
1:223800001-223900000	1	223800001	223900000	-0.237	-0.184
1:223900001-224000000	1	223900001	224000000	-0.237	-0.184
1:224300001-224400000	1	224300001	224400000	-0.237	-0.184
1:224400001-224500000	1	224400001	224500000	0.607	-0.184
1:224500001-224600000	1	224500001	224600000	0.607	0.52
1:224600001-224700000	1	224600001	224700000	0.607	0.52
1:224700001-224800000	1	224700001	224800000	0.607	0.52
1:224800001-224900000	1	224800001	224900000	0.607	0.52
1:224900001-225000000	1	224900001	225000000	0.607	0.52
1:225000001-225100000	1	225000001	225100000	0.607	0.52
1:225100001-225200000	1	225100001	225200000	0.607	0.52
1:225200001-225300000	1	225200001	225300000	0.607	0.52
1:225300001-225400000	1	225300001	225400000	0.607	0.52
1:225400001-225500000	1	225400001	225500000	0.607	0.52
1:225500001-225600000	1	225500001	225600000	0.607	0.52
1:225600001-225700000	1	225600001	225700000	0.607	0.52
1:225700001-225800000	1	225700001	225800000	0.607	0.52
1:225800001-225900000	1	225800001	225900000	0.607	0.52
1:225900001-226000000	1	225900001	226000000	0.607	0.52
1:226000001-226100000	1	226000001	226100000	0.607	0.52
1:226100001-226200000	1	226100001	226200000	0.607	0.52
1:226200001-226300000	1	226200001	226300000	0.607	0.52
1:226300001-226400000	1	226300001	226400000	0.607	0.52
1:226400001-226500000	1	226400001	226500000	0.607	0.52
1:226500001-226600000	1	226500001	226600000	0.607	0.52
1:226600001-226700000	1	226600001	226700000	0.607	0.52
1:226700001-226800000	1	226700001	226800000	0.607	0.52
1:226800001-226900000	1	226800001	226900000	0.607	0.52
1:226900001-227000000	1	226900001	227000000	0.607	0.52
1:227000001-227100000	1	227000001	227100000	0.607	0.52
1:227100001-227200000	1	227100001	227200000	0.607	0.52
1:227200001-227300000	1	227200001	227300000	0.607	0.52
1:227300001-227400000	1	227300001	227400000	0.607	0.52
1:227400001-227500000	1	227400001	227500000	0.607	0.52
1:227500001-227600000	1	227500001	227600000	0.607	0.52
1:227600001-227700000	1	227600001	227700000	0.607	0.52
1:227900001-228000000	1	227900001	228000000	-0.088	0.52
1:228000001-228100000	1	228000001	228100000	-0.088	0.52
1:228100001-228200000	1	228100001	228200000	-0.088	0.52
1:228200001-228300000	1	228200001	228300000	-0.088	0.52
1:228300001-228400000	1	228300001	228400000	-0.088	0.52
1:228400001-228500000	1	228400001	228500000	-0.088	0.52
1:228500001-228600000	1	228500001	228600000	-0.088	0.52
1:228600001-228700000	1	228600001	228700000	-0.088	-0.132
1:228800001-228900000	1	228800001	228900000	-0.088	-0.132
1:228900001-229000000	1	228900001	229000000	-0.088	-0.132
1:229000001-229100000	1	229000001	229100000	-0.088	-0.132
1:229100001-229200000	1	229100001	229200000	-0.088	-0.132
1:229200001-229300000	1	229200001	229300000	-0.088	-0.132
1:229300001-229400000	1	229300001	229400000	-0.088	-0.132
1:229400001-229500000	1	229400001	229500000	-0.088	-0.132
1:229500001-229600000	1	229500001	229600000	-0.088	-0.132
1:229600001-229700000	1	229600001	229700000	-0.088	-0.132
1:229700001-229800000	1	229700001	229800000	-0.088	-0.132
1:229800001-229900000	1	229800001	229900000	-0.088	-0.132
1:229900001-230000000	1	229900001	230000000	-0.088	-0.132
1:230000001-230100000	1	230000001	230100000	-0.088	-0.132
1:230100001-230200000	1	230100001	230200000	-0.088	-0.132
1:230200001-230300000	1	230200001	230300000	-0.088	-0.132
1:230300001-230400000	1	230300001	230400000	-0.088	-0.132
1:230400001-230500000	1	230400001	230500000	-0.088	-0.132
1:230500001-230600000	1	230500001	230600000	-0.088	-0.132
1:230600001-230700000	1	230600001	230700000	-0.088	-0.132
1:230700001-230800000	1	230700001	230800000	-0.088	-0.132
1:230800001-230900000	1	230800001	230900000	-0.088	-0.132
1:230900001-231000000	1	230900001	231000000	-0.088	-0.132
1:231000001-231100000	1	231000001	231100000	-0.088	-0.132
1:231100001-231200000	1	231100001	231200000	-0.088	-0.132
1:231200001-231300000	1	231200001	231300000	-0.088	-0.132
1:231300001-231400000	1	231300001	231400000	-0.088	-0.132
1:231400001-231500000	1	231400001	231500000	-0.088	-0.132
1:231600001-231700000	1	231600001	231700000	-0.088	-0.132
1:231700001-231800000	1	231700001	231800000	-0.088	-0.132
1:231800001-231900000	1	231800001	231900000	-0.088	-0.132
1:231900001-232000000	1	231900001	232000000	-0.088	-0.132
1:232000001-232100000	1	232000001	232100000	-0.088	-0.132
1:232100001-232200000	1	232100001	232200000	-0.088	-0.132
1:232200001-232300000	1	232200001	232300000	-0.088	-0.132
1:232300001-232400000	1	232300001	232400000	-0.088	-0.132
1:232400001-232500000	1	232400001	232500000	-0.088	-0.132
1:232500001-232600000	1	232500001	232600000	-0.088	-0.132
1:232600001-232700000	1	232600001	232700000	-0.088	-0.132
1:232700001-232800000	1	232700001	232800000	-0.088	-0.132
1:232800001-232900000	1	232800001	232900000	-0.088	-0.132
1:232900001-233000000	1	232900001	233000000	-0.088	-0.132
1:233000001-233100000	1	233000001	233100000	-0.088	-0.132
1:233100001-233200000	1	233100001	233200000	-0.088	-0.132
1:233200001-233300000	1	233200001	233300000	-0.088	-0.132
1:233400001-233500000	1	233400001	233500000	-0.088	-0.132
1:233500001-233600000	1	233500001	233600000	-0.088	-0.132
1:233600001-233700000	1	233600001	233700000	-0.088	-0.132
1:233700001-233800000	1	233700001	233800000	-0.088	-0.132
1:233800001-233900000	1	233800001	233900000	-0.088	-0.132
1:233900001-234000000	1	233900001	234000000	-0.088	-0.132
1:234000001-234100000	1	234000001	234100000	-0.088	-0.132
1:234100001-234200000	1	234100001	234200000	-0.088	-0.132
1:234200001-234300000	1	234200001	234300000	-0.088	-0.132
1:234300001-234400000	1	234300001	234400000	-0.088	-0.132
1:234400001-234500000	1	234400001	234500000	-0.088	-0.132
1:234500001-234600000	1	234500001	234600000	-0.088	-0.132
1:234600001-234700000	1	234600001	234700000	-0.088	-0.132
1:234700001-234800000	1	234700001	234800000	-0.088	-0.132
1:234800001-234900000	1	234800001	234900000	0.592	-0.132
1:235000001-235100000	1	235000001	235100000	0.592	0.561
1:235100001-235200000	1	235100001	235200000	0.592	0.561
1:235200001-235300000	1	235200001	235300000	0.592	0.561
1:235300001-235400000	1	235300001	235400000	0.592	0.561
1:235400001-235500000	1	235400001	235500000	0.592	0.561
1:235500001-235600000	1	235500001	235600000	0.592	0.561
1:235600001-235700000	1	235600001	235700000	0.592	0.561
1:235700001-235800000	1	235700001	235800000	0.592	0.561
1:235800001-235900000	1	235800001	235900000	0.592	0.561
1:235900001-236000000	1	235900001	236000000	0.592	0.561
1:236000001-236100000	1	236000001	236100000	0.592	0.561
1:236100001-236200000	1	236100001	236200000	0.592	0.561
1:236300001-236400000	1	236300001	236400000	0.592	0.561
1:236400001-236500000	1	236400001	236500000	0.592	0.561
1:236500001-236600000	1	236500001	236600000	0.592	0.561
1:236600001-236700000	1	236600001	236700000	0.592	0.561
1:236700001-236800000	1	236700001	236800000	0.592	0.561
1:236800001-236900000	1	236800001	236900000	0.592	0.561
1:236900001-237000000	1	236900001	237000000	0.592	0.561
1:237000001-237100000	1	237000001	237100000	0.592	0.561
1:237100001-237200000	1	237100001	237200000	0.592	0.561
1:237200001-237300000	1	237200001	237300000	0.592	0.561
1:237300001-237400000	1	237300001	237400000	0.592	0.561
1:237400001-237500000	1	237400001	237500000	0.592	0.561
1:237500001-237600000	1	237500001	237600000	0.592	0.561
1:237600001-237700000	1	237600001	237700000	0.592	0.561
1:237800001-237900000	1	237800001	237900000	0.592	0.561
1:237900001-238000000	1	237900001	238000000	0.592	0.561
1:238000001-238100000	1	238000001	238100000	0.592	0.561
1:238200001-238300000	1	238200001	238300000	0.592	0.561
1:238300001-238400000	1	238300001	238400000	0.592	0.561
1:238400001-238500000	1	238400001	238500000	0.592	0.561
1:238500001-238600000	1	238500001	238600000	0.592	0.561
1:238600001-238700000	1	238600001	238700000	0.592	0.561
1:238700001-238800000	1	238700001	238800000	0.592	0.561
1:238800001-238900000	1	238800001	238900000	0.592	0.561
1:238900001-239000000	1	238900001	239000000	0.592	0.561
1:239000001-239100000	1	239000001	239100000	0.592	0.561
1:239100001-239200000	1	239100001	239200000	0.592	0.561
1:239200001-239300000	1	239200001	239300000	0.592	0.561
1:239300001-239400000	1	239300001	239400000	0.592	0.561
1:239400001-239500000	1	239400001	239500000	0.592	0.561
1:239500001-239600000	1	239500001	239600000	0.592	0.561
1:239600001-239700000	1	239600001	239700000	0.592	0.561
1:239700001-239800000	1	239700001	239800000	0.592	0.561
1:239800001-239900000	1	239800001	239900000	0.592	0.561
1:239900001-240000000	1	239900001	240000000	0.592	0.561
1:240000001-240100000	1	240000001	240100000	0.592	0.561
1:240100001-240200000	1	240100001	240200000	0.592	0.561
1:240200001-240300000	1	240200001	240300000	0.592	0.561
1:240300001-240400000	1	240300001	240400000	0.592	0.561
1:240400001-240500000	1	240400001	240500000	0.592	0.561
1:240500001-240600000	1	240500001	240600000	0.592	0.561
1:240600001-240700000	1	240600001	240700000	0.592	0.561
1:240700001-240800000	1	240700001	240800000	0.592	0.561
1:240800001-240900000	1	240800001	240900000	0.592	0.561
1:240900001-241000000	1	240900001	241000000	0.592	0.561
1:241000001-241100000	1	241000001	241100000	0.592	0.561
1:241100001-241200000	1	241100001	241200000	0.592	0.561
1:241200001-241300000	1	241200001	241300000	0.592	0.561
1:241300001-241400000	1	241300001	241400000	0.592	0.561
1:241400001-241500000	1	241400001	241500000	0.592	0.561
1:241500001-241600000	1	241500001	241600000	0.592	0.561
1:241600001-241700000	1	241600001	241700000	0.592	0.561
1:241700001-241800000	1	241700001	241800000	0.592	0.561
1:241800001-241900000	1	241800001	241900000	0.592	0.561
1:241900001-242000000	1	241900001	242000000	0.592	0.561
1:242000001-242100000	1	242000001	242100000	0.592	0.561
1:242200001-242300000	1	242200001	242300000	0.592	0.561
1:242300001-242400000	1	242300001	242400000	0.592	0.561
1:242500001-242600000	1	242500001	242600000	0.592	0.561
1:242600001-242700000	1	242600001	242700000	0.592	0.561
1:242700001-242800000	1	242700001	242800000	0.592	0.561
1:242800001-242900000	1	242800001	242900000	0.592	0.561
1:242900001-243000000	1	242900001	243000000	0.592	0.561
1:243400001-243500000	1	243400001	243500000	0.592	0.561
[truncated: 22,580 more rows]

## Sheet: Fig 1b_raw
feature	chromosome	start	end	BT474_cellblock_HindIII.bam.bed	BT474_cellblock_NlaIII.bam.bed
1:900001-1000000	1	900000	1000000	0.203	0.203
1:1000001-1100000	1	1000000	1100000	-0.042	-0.042
1:1100001-1200000	1	1100000	1200000	-0.818	-0.818
1:1200001-1300000	1	1200000	1300000	-0.266	-0.266
1:1300001-1400000	1	1300000	1400000	-0.123	-0.123
1:1400001-1500000	1	1400000	1500000	0.381	0.381
1:1700001-1800000	1	1700000	1800000	-0.686	-0.686
1:1900001-2000000	1	1900000	2000000	0.009	0.009
1:2000001-2100000	1	2000000	2100000	0.316	0.316
1:2100001-2200000	1	2100000	2200000	-0.089	-0.089
1:2200001-2300000	1	2200000	2300000	0.587	0.587
1:2300001-2400000	1	2300000	2400000	-0.184	-0.184
1:2400001-2500000	1	2400000	2500000	-0.307	-0.307
1:2700001-2800000	1	2700000	2800000	-1.369	-1.369
1:2800001-2900000	1	2800000	2900000	-0.255	-0.255
1:2900001-3000000	1	2900000	3000000	-0.06	-0.06
1:3000001-3100000	1	3000000	3100000	-1.381	-1.381
1:3100001-3200000	1	3100000	3200000	-0.604	-0.604
1:3200001-3300000	1	3200000	3300000	-0.441	-0.441
1:3300001-3400000	1	3300000	3400000	-0.325	-0.325
1:3400001-3500000	1	3400000	3500000	0.469	0.469
1:3500001-3600000	1	3500000	3600000	-0.289	-0.289
1:3700001-3800000	1	3700000	3800000	-0.487	-0.487
1:3800001-3900000	1	3800000	3900000	-0.45	-0.45
1:3900001-4000000	1	3900000	4000000	1.091	1.091
1:4000001-4100000	1	4000000	4100000	-0.672	-0.672
1:4100001-4200000	1	4100000	4200000	-0.441	-0.441
1:4200001-4300000	1	4200000	4300000	-0.331	-0.331
1:4500001-4600000	1	4500000	4600000	-0.656	-0.656
1:4600001-4700000	1	4600000	4700000	-0.206	-0.206
1:4700001-4800000	1	4700000	4800000	-0.134	-0.134
1:4800001-4900000	1	4800000	4900000	-0.601	-0.601
1:4900001-5000000	1	4900000	5000000	-0.256	-0.256
1:5000001-5100000	1	5000000	5100000	-0.214	-0.214
1:5100001-5200000	1	5100000	5200000	-0.337	-0.337
1:5200001-5300000	1	5200000	5300000	-0.317	-0.317
1:5300001-5400000	1	5300000	5400000	-0.432	-0.432
1:5400001-5500000	1	5400000	5500000	-0.13	-0.13
1:5500001-5600000	1	5500000	5600000	-0.49	-0.49
1:5600001-5700000	1	5600000	5700000	0.027	0.027
1:5800001-5900000	1	5800000	5900000	-0.378	-0.378
1:5900001-6000000	1	5900000	6000000	-0.157	-0.157
1:6000001-6100000	1	6000000	6100000	-0.017	-0.017
1:6100001-6200000	1	6100000	6200000	0.018	0.018
1:6200001-6300000	1	6200000	6300000	-0.457	-0.457
1:6300001-6400000	1	6300000	6400000	-0.308	-0.308
1:6400001-6500000	1	6400000	6500000	-0.26	-0.26
1:6500001-6600000	1	6500000	6600000	-0.828	-0.828
1:6600001-6700000	1	6600000	6700000	-0.094	-0.094
1:6700001-6800000	1	6700000	6800000	-0.11	-0.11
1:6800001-6900000	1	6800000	6900000	-0.408	-0.408
1:6900001-7000000	1	6900000	7000000	0.128	0.128
1:7000001-7100000	1	7000000	7100000	-0.858	-0.858
1:7100001-7200000	1	7100000	7200000	-0.656	-0.656
1:7200001-7300000	1	7200000	7300000	-0.271	-0.271
1:7300001-7400000	1	7300000	7400000	-0.11	-0.11
1:7400001-7500000	1	7400000	7500000	-0.799	-0.799
1:7500001-7600000	1	7500000	7600000	0.269	0.269
1:7600001-7700000	1	7600000	7700000	-0.559	-0.559
1:7700001-7800000	1	7700000	7800000	-0.09	-0.09
1:7800001-7900000	1	7800000	7900000	-0.742	-0.742
1:7900001-8000000	1	7900000	8000000	-0.17	-0.17
1:8000001-8100000	1	8000000	8100000	-0.209	-0.209
1:8100001-8200000	1	8100000	8200000	-0.495	-0.495
1:8200001-8300000	1	8200000	8300000	0.406	0.406
1:8300001-8400000	1	8300000	8400000	-0.541	-0.541
1:8400001-8500000	1	8400000	8500000	0.394	0.394
1:8500001-8600000	1	8500000	8600000	0.401	0.401
1:8600001-8700000	1	8600000	8700000	0.557	0.557
1:8700001-8800000	1	8700000	8800000	0.788	0.788
1:8800001-8900000	1	8800000	8900000	0.094	0.094
1:8900001-9000000	1	8900000	9000000	-0.215	-0.215
1:9000001-9100000	1	9000000	9100000	-0.345	-0.345
1:9100001-9200000	1	9100000	9200000	-0.677	-0.677
1:9200001-9300000	1	9200000	9300000	-0.276	-0.276
1:9300001-9400000	1	9300000	9400000	0.063	0.063
1:9400001-9500000	1	9400000	9500000	0.486	0.486
1:9500001-9600000	1	9500000	9600000	-0.787	-0.787
1:9600001-9700000	1	9600000	9700000	0.316	0.316
1:9700001-9800000	1	9700000	9800000	-0.862	-0.862
1:9800001-9900000	1	9800000	9900000	-0.215	-0.215
1:9900001-10000000	1	9900000	10000000	-0.475	-0.475
1:10000001-10100000	1	10000000	10100000	-0.278	-0.278
1:10100001-10200000	1	10100000	10200000	-0.139	-0.139
1:10200001-10300000	1	10200000	10300000	-0.291	-0.291
1:10300001-10400000	1	10300000	10400000	0.341	0.341
1:10400001-10500000	1	10400000	10500000	-0.433	-0.433
1:10500001-10600000	1	10500000	10600000	0.392	0.392
1:10600001-10700000	1	10600000	10700000	-0.329	-0.329
1:10700001-10800000	1	10700000	10800000	0.393	0.393
1:10800001-10900000	1	10800000	10900000	-0.604	-0.604
1:10900001-11000000	1	10900000	11000000	-0.489	-0.489
1:11000001-11100000	1	11000000	11100000	-0.194	-0.194
1:11100001-11200000	1	11100000	11200000	-0.37	-0.37
1:11200001-11300000	1	11200000	11300000	-0.444	-0.444
1:11300001-11400000	1	11300000	11400000	-0.01	-0.01
1:11400001-11500000	1	11400000	11500000	0.339	0.339
1:11500001-11600000	1	11500000	11600000	-0.307	-0.307
1:11600001-11700000	1	11600000	11700000	-0.407	-0.407
1:11700001-11800000	1	11700000	11800000	0.018	0.018
1:11800001-11900000	1	11800000	11900000	-0.209	-0.209
1:11900001-12000000	1	11900000	12000000	-0.564	-0.564
1:12000001-12100000	1	12000000	12100000	-0.831	-0.831
1:12100001-12200000	1	12100000	12200000	-0.47	-0.47
1:12200001-12300000	1	12200000	12300000	-0.288	-0.288
1:12300001-12400000	1	12300000	12400000	-0.047	-0.047
1:12400001-12500000	1	12400000	12500000	-0.338	-0.338
1:12500001-12600000	1	12500000	12600000	0.003	0.003
1:12600001-12700000	1	12600000	12700000	-0.794	-0.794
1:12700001-12800000	1	12700000	12800000	-1.036	-1.036
1:13800001-13900000	1	13800000	13900000	-0.67	-0.67
1:13900001-14000000	1	13900000	14000000	-0.421	-0.421
1:14000001-14100000	1	14000000	14100000	0.315	0.315
1:14100001-14200000	1	14100000	14200000	-0.381	-0.381
1:14200001-14300000	1	14200000	14300000	-0.238	-0.238
1:14300001-14400000	1	14300000	14400000	0.11	0.11
1:14400001-14500000	1	14400000	14500000	-0.09	-0.09
1:14500001-14600000	1	14500000	14600000	-0.241	-0.241
1:14600001-14700000	1	14600000	14700000	-0.335	-0.335
1:14700001-14800000	1	14700000	14800000	-0.365	-0.365
1:14800001-14900000	1	14800000	14900000	-0.216	-0.216
1:14900001-15000000	1	14900000	15000000	-0.201	-0.201
1:15000001-15100000	1	15000000	15100000	-0.568	-0.568
1:15100001-15200000	1	15100000	15200000	0.028	0.028
1:15200001-15300000	1	15200000	15300000	0.314	0.314
1:15300001-15400000	1	15300000	15400000	-0.393	-0.393
1:15400001-15500000	1	15400000	15500000	-0.191	-0.191
1:15500001-15600000	1	15500000	15600000	-0.563	-0.563
1:15600001-15700000	1	15600000	15700000	-0.385	-0.385
1:15700001-15800000	1	15700000	15800000	0.234	0.234
1:15800001-15900000	1	15800000	15900000	-0.666	-0.666
1:15900001-16000000	1	15900000	16000000	0.463	0.463
1:16000001-16100000	1	16000000	16100000	-0.415	-0.415
1:16100001-16200000	1	16100000	16200000	0.145	0.145
1:16200001-16300000	1	16200000	16300000	0.533	0.533
1:16400001-16500000	1	16400000	16500000	-0.532	-0.532
1:16500001-16600000	1	16500000	16600000	-0.108	-0.108
1:16600001-16700000	1	16600000	16700000	0.139	0.139
1:16700001-16800000	1	16700000	16800000	0.131	0.131
1:17300001-17400000	1	17300000	17400000	-0.415	-0.415
1:17400001-17500000	1	17400000	17500000	-0.556	-0.556
1:17600001-17700000	1	17600000	17700000	-0.05	-0.05
1:17700001-17800000	1	17700000	17800000	0.2	0.2
1:17800001-17900000	1	17800000	17900000	0.045	0.045
1:17900001-18000000	1	17900000	18000000	-0.064	-0.064
1:18000001-18100000	1	18000000	18100000	-0.067	-0.067
1:18100001-18200000	1	18100000	18200000	-0.089	-0.089
1:18200001-18300000	1	18200000	18300000	0.308	0.308
1:18300001-18400000	1	18300000	18400000	-0.211	-0.211
1:18400001-18500000	1	18400000	18500000	-0.384	-0.384
1:18500001-18600000	1	18500000	18600000	-0.033	-0.033
1:18600001-18700000	1	18600000	18700000	-0.724	-0.724
1:18700001-18800000	1	18700000	18800000	-0.578	-0.578
1:18800001-18900000	1	18800000	18900000	-0.291	-0.291
1:18900001-19000000	1	18900000	19000000	0.315	0.315
1:19000001-19100000	1	19000000	19100000	-1.074	-1.074
1:19100001-19200000	1	19100000	19200000	0.151	0.151
1:19200001-19300000	1	19200000	19300000	0.021	0.021
1:19300001-19400000	1	19300000	19400000	-0.203	-0.203
1:19400001-19500000	1	19400000	19500000	-0.298	-0.298
1:19500001-19600000	1	19500000	19600000	-0.18	-0.18
1:19600001-19700000	1	19600000	19700000	0.288	0.288
1:19700001-19800000	1	19700000	19800000	0.635	0.635
1:19800001-19900000	1	19800000	19900000	-0.571	-0.571
1:19900001-20000000	1	19900000	20000000	-0.016	-0.016
1:20000001-20100000	1	20000000	20100000	-0.577	-0.577
1:20100001-20200000	1	20100000	20200000	-0.178	-0.178
1:20200001-20300000	1	20200000	20300000	-0.701	-0.701
1:20300001-20400000	1	20300000	20400000	-0.45	-0.45
1:20400001-20500000	1	20400000	20500000	-0.032	-0.032
1:20500001-20600000	1	20500000	20600000	0.267	0.267
1:20600001-20700000	1	20600000	20700000	-0.302	-0.302
1:20700001-20800000	1	20700000	20800000	0.039	0.039
1:20800001-20900000	1	20800000	20900000	-0.496	-0.496
1:20900001-21000000	1	20900000	21000000	-0.526	-0.526
1:21000001-21100000	1	21000000	21100000	-0.156	-0.156
1:21100001-21200000	1	21100000	21200000	-0.328	-0.328
1:21200001-21300000	1	21200000	21300000	-0.275	-0.275
1:21300001-21400000	1	21300000	21400000	0.121	0.121
1:21400001-21500000	1	21400000	21500000	-0.117	-0.117
1:21500001-21600000	1	21500000	21600000	-0.142	-0.142
1:21600001-21700000	1	21600000	21700000	0.126	0.126
1:21700001-21800000	1	21700000	21800000	-0.417	-0.417
1:21800001-21900000	1	21800000	21900000	-0.317	-0.317
1:21900001-22000000	1	21900000	22000000	0.004	0.004
1:22000001-22100000	1	22000000	22100000	0.333	0.333
1:22100001-22200000	1	22100000	22200000	-0.102	-0.102
1:22200001-22300000	1	22200000	22300000	-0.085	-0.085
1:22300001-22400000	1	22300000	22400000	0.034	0.034
1:22400001-22500000	1	22400000	22500000	0.408	0.408
1:22500001-22600000	1	22500000	22600000	-0.585	-0.585
1:22700001-22800000	1	22700000	22800000	-0.089	-0.089
1:22800001-22900000	1	22800000	22900000	0.197	0.197
1:22900001-23000000	1	22900000	23000000	-0.394	-0.394
1:23000001-23100000	1	23000000	23100000	0.138	0.138
1:23100001-23200000	1	23100000	23200000	-0.521	-0.521
1:23200001-23300000	1	23200000	23300000	-1.116	-1.116
1:23300001-23400000	1	23300000	23400000	0.149	0.149
1:23400001-23500000	1	23400000	23500000	-0.263	-0.263
1:23500001-23600000	1	23500000	23600000	0.665	0.665
1:23600001-23700000	1	23600000	23700000	0.74	0.74
1:23700001-23800000	1	23700000	23800000	-0.558	-0.558
1:23800001-23900000	1	23800000	23900000	-0.217	-0.217
1:23900001-24000000	1	23900000	24000000	-0.044	-0.044
1:24000001-24100000	1	24000000	24100000	-0.068	-0.068
1:24100001-24200000	1	24100000	24200000	0.327	0.327
1:24400001-24500000	1	24400000	24500000	0.037	0.037
1:24500001-24600000	1	24500000	24600000	-0.929	-0.929
1:24600001-24700000	1	24600000	24700000	-0.017	-0.017
1:24700001-24800000	1	24700000	24800000	0.463	0.463
1:24800001-24900000	1	24800000	24900000	-0.325	-0.325
1:24900001-25000000	1	24900000	25000000	-0.069	-0.069
1:25000001-25100000	1	25000000	25100000	-0.366	-0.366
1:25100001-25200000	1	25100000	25200000	-0.341	-0.341
1:25200001-25300000	1	25200000	25300000	-0.073	-0.073
1:25300001-25400000	1	25300000	25400000	0.371	0.371
1:25500001-25600000	1	25500000	25600000	-0.745	-0.745
1:25800001-25900000	1	25800000	25900000	0.102	0.102
1:25900001-26000000	1	25900000	26000000	-0.157	-0.157
1:26000001-26100000	1	26000000	26100000	0.067	0.067
1:26100001-26200000	1	26100000	26200000	-0.137	-0.137
1:26200001-26300000	1	26200000	26300000	0.113	0.113
1:26300001-26400000	1	26300000	26400000	-0.265	-0.265
1:26400001-26500000	1	26400000	26500000	-0.212	-0.212
1:26500001-26600000	1	26500000	26600000	-0.39	-0.39
1:26600001-26700000	1	26600000	26700000	0.36	0.36
1:26700001-26800000	1	26700000	26800000	0.03	0.03
1:26800001-26900000	1	26800000	26900000	-0.564	-0.564
1:26900001-27000000	1	26900000	27000000	0.102	0.102
1:27000001-27100000	1	27000000	27100000	-0.046	-0.046
1:27100001-27200000	1	27100000	27200000	0.377	0.377
1:27200001-27300000	1	27200000	27300000	-0.073	-0.073
1:27300001-27400000	1	27300000	27400000	0.384	0.384
1:27400001-27500000	1	27400000	27500000	0.207	0.207
1:27500001-27600000	1	27500000	27600000	-0.673	-0.673
1:27600001-27700000	1	27600000	27700000	-0.725	-0.725
1:27700001-27800000	1	27700000	27800000	0.125	0.125
1:27800001-27900000	1	27800000	27900000	-0.052	-0.052
1:27900001-28000000	1	27900000	28000000	-0.413	-0.413
1:28000001-28100000	1	28000000	28100000	-0.762	-0.762
1:28100001-28200000	1	28100000	28200000	-0.517	-0.517
1:28300001-28400000	1	28300000	28400000	-0.31	-0.31
1:28400001-28500000	1	28400000	28500000	-0.292	-0.292
1:28500001-28600000	1	28500000	28600000	-0.749	-0.749
1:28600001-28700000	1	28600000	28700000	-0.162	-0.162
1:28700001-28800000	1	28700000	28800000	-0.263	-0.263
1:28800001-28900000	1	28800000	28900000	-1.344	-1.344
1:28900001-29000000	1	28900000	29000000	-0.568	-0.568
1:29000001-29100000	1	29000000	29100000	-0.549	-0.549
1:29100001-29200000	1	29100000	29200000	-1.204	-1.204
1:29200001-29300000	1	29200000	29300000	-0.187	-0.187
1:29300001-29400000	1	29300000	29400000	0.146	0.146
1:29400001-29500000	1	29400000	29500000	-0.818	-0.818
1:29500001-29600000	1	29500000	29600000	-0.182	-0.182
1:29600001-29700000	1	29600000	29700000	-2	-2
1:29700001-29800000	1	29700000	29800000	-0.737	-0.737
1:29800001-29900000	1	29800000	29900000	-0.316	-0.316
1:30000001-30100000	1	30000000	30100000	-0.59	-0.59
1:30100001-30200000	1	30100000	30200000	-0.931	-0.931
1:30200001-30300000	1	30200000	30300000	-0.414	-0.414
1:30300001-30400000	1	30300000	30400000	-0.724	-0.724
1:30400001-30500000	1	30400000	30500000	-0.781	-0.781
1:30500001-30600000	1	30500000	30600000	-0.133	-0.133
1:30600001-30700000	1	30600000	30700000	-0.833	-0.833
1:30700001-30800000	1	30700000	30800000	-0.214	-0.214
1:30900001-31000000	1	30900000	31000000	-0.792	-0.792
1:31000001-31100000	1	31000000	31100000	-0.467	-0.467
1:31100001-31200000	1	31100000	31200000	-0.608	-0.608
1:31300001-31400000	1	31300000	31400000	-0.362	-0.362
1:31400001-31500000	1	31400000	31500000	0.232	0.232
1:31500001-31600000	1	31500000	31600000	-0.996	-0.996
1:31600001-31700000	1	31600000	31700000	-0.01	-0.01
1:31700001-31800000	1	31700000	31800000	-0.034	-0.034
1:31800001-31900000	1	31800000	31900000	-0.094	-0.094
1:31900001-32000000	1	31900000	32000000	-0.171	-0.171
1:32000001-32100000	1	32000000	32100000	-0.01	-0.01
1:32100001-32200000	1	32100000	32200000	0.336	0.336
1:32200001-32300000	1	32200000	32300000	-0.603	-0.603
1:32300001-32400000	1	32300000	32400000	-0.361	-0.361
1:32400001-32500000	1	32400000	32500000	0.296	0.296
1:32500001-32600000	1	32500000	32600000	-0.007	-0.007
1:32600001-32700000	1	32600000	32700000	-0.219	-0.219
1:32700001-32800000	1	32700000	32800000	-0.364	-0.364
1:32900001-33000000	1	32900000	33000000	-0.791	-0.791
1:33000001-33100000	1	33000000	33100000	0.024	0.024
1:33100001-33200000	1	33100000	33200000	-0.163	-0.163
1:33200001-33300000	1	33200000	33300000	-0.369	-0.369
1:33300001-33400000	1	33300000	33400000	-0.919	-0.919
1:33400001-33500000	1	33400000	33500000	0.064	0.064
1:33500001-33600000	1	33500000	33600000	-0.98	-0.98
1:33600001-33700000	1	33600000	33700000	-0.621	-0.621
1:33700001-33800000	1	33700000	33800000	-0.564	-0.564
1:33800001-33900000	1	33800000	33900000	-0.877	-0.877
1:33900001-34000000	1	33900000	34000000	0.025	0.025
1:34000001-34100000	1	34000000	34100000	-0.144	-0.144
1:34100001-34200000	1	34100000	34200000	-0.647	-0.647
1:34200001-34300000	1	34200000	34300000	-0.24	-0.24
1:34300001-34400000	1	34300000	34400000	-0.062	-0.062
1:34400001-34500000	1	34400000	34500000	0.276	0.276
1:34500001-34600000	1	34500000	34600000	-0.048	-0.048
1:34600001-34700000	1	34600000	34700000	-0.433	-0.433
1:34700001-34800000	1	34700000	34800000	-0.307	-0.307
1:34800001-34900000	1	34800000	34900000	-0.101	-0.101
1:34900001-35000000	1	34900000	35000000	-0.137	-0.137
1:35000001-35100000	1	35000000	35100000	-0.57	-0.57
1:35100001-35200000	1	35100000	35200000	-0.533	-0.533
1:35200001-35300000	1	35200000	35300000	-0.42	-0.42
1:35300001-35400000	1	35300000	35400000	-0.372	-0.372
1:35400001-35500000	1	35400000	35500000	-0.258	-0.258
1:35500001-35600000	1	35500000	35600000	-0.922	-0.922
1:35600001-35700000	1	35600000	35700000	-0.321	-0.321
1:35700001-35800000	1	35700000	35800000	-0.321	-0.321
1:35800001-35900000	1	35800000	35900000	0.059	0.059
1:35900001-36000000	1	35900000	36000000	0.326	0.326
1:36000001-36100000	1	36000000	36100000	-0.116	-0.116
1:36100001-36200000	1	36100000	36200000	-0.222	-0.222
1:36200001-36300000	1	36200000	36300000	-0.558	-0.558
1:36300001-36400000	1	36300000	36400000	-0.6	-0.6
1:36400001-36500000	1	36400000	36500000	-0.305	-0.305
1:36500001-36600000	1	36500000	36600000	-0.493	-0.493
1:36600001-36700000	1	36600000	36700000	-0.039	-0.039
1:36700001-36800000	1	36700000	36800000	-0.224	-0.224
1:36800001-36900000	1	36800000	36900000	-0.044	-0.044
1:36900001-37000000	1	36900000	37000000	-0.39	-0.39
1:37000001-37100000	1	37000000	37100000	-0.072	-0.072
1:37100001-37200000	1	37100000	37200000	-0.143	-0.143
1:37200001-37300000	1	37200000	37300000	-0.576	-0.576
1:37400001-37500000	1	37400000	37500000	-0.79	-0.79
1:37500001-37600000	1	37500000	37600000	-0.527	-0.527
1:37600001-37700000	1	37600000	37700000	-0.362	-0.362
1:37700001-37800000	1	37700000	37800000	0.183	0.183
1:37800001-37900000	1	37800000	37900000	-0.825	-0.825
1:37900001-38000000	1	37900000	38000000	-0.14	-0.14
1:38100001-38200000	1	38100000	38200000	-0.179	-0.179
1:38200001-38300000	1	38200000	38300000	-0.171	-0.171
1:38300001-38400000	1	38300000	38400000	-0.522	-0.522
1:38400001-38500000	1	38400000	38500000	-0.623	-0.623
1:38500001-38600000	1	38500000	38600000	-0.286	-0.286
1:38600001-38700000	1	38600000	38700000	-0.512	-0.512
1:38700001-38800000	1	38700000	38800000	-0.301	-0.301
1:38800001-38900000	1	38800000	38900000	-0.378	-0.378
1:38900001-39000000	1	38900000	39000000	0.12	0.12
1:39000001-39100000	1	39000000	39100000	-0.765	-0.765
1:39100001-39200000	1	39100000	39200000	-0.534	-0.534
1:39200001-39300000	1	39200000	39300000	-0.1	-0.1
1:39400001-39500000	1	39400000	39500000	-0.012	-0.012
1:39500001-39600000	1	39500000	39600000	-0.028	-0.028
1:39600001-39700000	1	39600000	39700000	0.301	0.301
1:39700001-39800000	1	39700000	39800000	0.257	0.257
1:39800001-39900000	1	39800000	39900000	0.204	0.204
1:39900001-40000000	1	39900000	40000000	-0.657	-0.657
1:40000001-40100000	1	40000000	40100000	0.479	0.479
1:40100001-40200000	1	40100000	40200000	-0.506	-0.506
1:40200001-40300000	1	40200000	40300000	-0.871	-0.871
1:40300001-40400000	1	40300000	40400000	0.001	0.001
1:40400001-40500000	1	40400000	40500000	0.035	0.035
1:40500001-40600000	1	40500000	40600000	0.202	0.202
1:40600001-40700000	1	40600000	40700000	0.472	0.472
1:40700001-40800000	1	40700000	40800000	-0.281	-0.281
1:40800001-40900000	1	40800000	40900000	0.49	0.49
1:40900001-41000000	1	40900000	41000000	-0.74	-0.74
1:41000001-41100000	1	41000000	41100000	-1.011	-1.011
1:41100001-41200000	1	41100000	41200000	0.009	0.009
1:41200001-41300000	1	41200000	41300000	-0.088	-0.088
1:41300001-41400000	1	41300000	41400000	-0.113	-0.113
1:41400001-41500000	1	41400000	41500000	0.227	0.227
1:41500001-41600000	1	41500000	41600000	0.143	0.143
1:41600001-41700000	1	41600000	41700000	-0.56	-0.56
1:41700001-41800000	1	41700000	41800000	-0.092	-0.092
1:41800001-41900000	1	41800000	41900000	-0.542	-0.542
1:41900001-42000000	1	41900000	42000000	0.326	0.326
1:42000001-42100000	1	42000000	42100000	0.278	0.278
1:42100001-42200000	1	42100000	42200000	-0.119	-0.119
1:42200001-42300000	1	42200000	42300000	-0.092	-0.092
1:42300001-42400000	1	42300000	42400000	0.514	0.514
1:42400001-42500000	1	42400000	42500000	0.042	0.042
1:42500001-42600000	1	42500000	42600000	-0.566	-0.566
1:42600001-42700000	1	42600000	42700000	-0.265	-0.265
1:42800001-42900000	1	42800000	42900000	-0.301	-0.301
1:42900001-43000000	1	42900000	43000000	0.169	0.169
1:43100001-43200000	1	43100000	43200000	-0.105	-0.105
1:43300001-43400000	1	43300000	43400000	0.014	0.014
1:43400001-43500000	1	43400000	43500000	-0.154	-0.154
1:43500001-43600000	1	43500000	43600000	-0.444	-0.444
1:43600001-43700000	1	43600000	43700000	-0.473	-0.473
1:43700001-43800000	1	43700000	43800000	0.225	0.225
1:43800001-43900000	1	43800000	43900000	0.132	0.132
1:43900001-44000000	1	43900000	44000000	-1.185	-1.185
1:44000001-44100000	1	44000000	44100000	0.065	0.065
1:44100001-44200000	1	44100000	44200000	-0.779	-0.779
1:44200001-44300000	1	44200000	44300000	-0.779	-0.779
1:44300001-44400000	1	44300000	44400000	-0.314	-0.314
1:44400001-44500000	1	44400000	44500000	-0.741	-0.741
1:44500001-44600000	1	44500000	44600000	-0.149	-0.149
1:44600001-44700000	1	44600000	44700000	-0.557	-0.557
1:44700001-44800000	1	44700000	44800000	-0.057	-0.057
1:44800001-44900000	1	44800000	44900000	-0.227	-0.227
1:44900001-45000000	1	44900000	45000000	-1.341	-1.341
1:45000001-45100000	1	45000000	45100000	-0.037	-0.037
1:45100001-45200000	1	45100000	45200000	0.251	0.251
1:45200001-45300000	1	45200000	45300000	-0.449	-0.449
1:45300001-45400000	1	45300000	45400000	-0.434	-0.434
1:45400001-45500000	1	45400000	45500000	-0.687	-0.687
1:45500001-45600000	1	45500000	45600000	-0.534	-0.534
1:45600001-45700000	1	45600000	45700000	-0.191	-0.191
1:45700001-45800000	1	45700000	45800000	-0.27	-0.27
1:45800001-45900000	1	45800000	45900000	0.376	0.376
1:45900001-46000000	1	45900000	46000000	0.122	0.122
1:46000001-46100000	1	46000000	46100000	-0.696	-0.696
1:46100001-46200000	1	46100000	46200000	-0.223	-0.223
1:46200001-46300000	1	46200000	46300000	-0.748	-0.748
1:46300001-46400000	1	46300000	46400000	0.077	0.077
1:46400001-46500000	1	46400000	46500000	-1.194	-1.194
1:46500001-46600000	1	46500000	46600000	0.559	0.559
1:46600001-46700000	1	46600000	46700000	-0.234	-0.234
1:46700001-46800000	1	46700000	46800000	-0.097	-0.097
1:46800001-46900000	1	46800000	46900000	0.38	0.38
1:47000001-47100000	1	47000000	47100000	0.023	0.023
1:47100001-47200000	1	47100000	47200000	0.174	0.174
1:47200001-47300000	1	47200000	47300000	0.287	0.287
1:47600001-47700000	1	47600000	47700000	-0.759	-0.759
1:47700001-47800000	1	47700000	47800000	-0.768	-0.768
1:47800001-47900000	1	47800000	47900000	-0.488	-0.488
1:47900001-48000000	1	47900000	48000000	-0.669	-0.669
1:48000001-48100000	1	48000000	48100000	-0.199	-0.199
1:48100001-48200000	1	48100000	48200000	-0.094	-0.094
1:48200001-48300000	1	48200000	48300000	0.027	0.027
1:48300001-48400000	1	48300000	48400000	0.217	0.217
1:48400001-48500000	1	48400000	48500000	0.051	0.051
1:48500001-48600000	1	48500000	48600000	-0.958	-0.958
1:48600001-48700000	1	48600000	48700000	0.018	0.018
1:48700001-48800000	1	48700000	48800000	-0.295	-0.295
1:48800001-48900000	1	48800000	48900000	-0.122	-0.122
1:48900001-49000000	1	48900000	49000000	-0.764	-0.764
1:49000001-49100000	1	49000000	49100000	0.068	0.068
1:49100001-49200000	1	49100000	49200000	-0.813	-0.813
1:49200001-49300000	1	49200000	49300000	-0.656	-0.656
1:49300001-49400000	1	49300000	49400000	-0.801	-0.801
1:49400001-49500000	1	49400000	49500000	-0.741	-0.741
1:49500001-49600000	1	49500000	49600000	-0.121	-0.121
1:49600001-49700000	1	49600000	49700000	-0.569	-0.569
1:49700001-49800000	1	49700000	49800000	-0.261	-0.261
1:49800001-49900000	1	49800000	49900000	-0.399	-0.399
1:49900001-50000000	1	49900000	50000000	-0.234	-0.234
1:50000001-50100000	1	50000000	50100000	-0.725	-0.725
1:50100001-50200000	1	50100000	50200000	0.146	0.146
1:50200001-50300000	1	50200000	50300000	-0.496	-0.496
1:50300001-50400000	1	50300000	50400000	-1.047	-1.047
1:50400001-50500000	1	50400000	50500000	-0.475	-0.475
1:50500001-50600000	1	50500000	50600000	0.045	0.045
1:50600001-50700000	1	50600000	50700000	-1.122	-1.122
1:50700001-50800000	1	50700000	50800000	-0.227	-0.227
1:50800001-50900000	1	50800000	50900000	-0.828	-0.828
1:50900001-51000000	1	50900000	51000000	-0.67	-0.67
1:51000001-51100000	1	51000000	51100000	0.128	0.128
1:51100001-51200000	1	51100000	51200000	-0.25	-0.25
1:51200001-51300000	1	51200000	51300000	-0.483	-0.483
1:51300001-51400000	1	51300000	51400000	0.034	0.034
1:51400001-51500000	1	51400000	51500000	-0.229	-0.229
1:51500001-51600000	1	51500000	51600000	-0.36	-0.36
1:51600001-51700000	1	51600000	51700000	-0.354	-0.354
1:51700001-51800000	1	51700000	51800000	0.132	0.132
1:51800001-51900000	1	51800000	51900000	-0.512	-0.512
1:51900001-52000000	1	51900000	52000000	-0.695	-0.695
1:52000001-52100000	1	52000000	52100000	-0.001	-0.001
1:52100001-52200000	1	52100000	52200000	0.045	0.045
1:52200001-52300000	1	52200000	52300000	0.371	0.371
1:52300001-52400000	1	52300000	52400000	0.429	0.429
1:52400001-52500000	1	52400000	52500000	-0.901	-0.901
1:52500001-52600000	1	52500000	52600000	-0.195	-0.195
1:52600001-52700000	1	52600000	52700000	-0.221	-0.221
1:52700001-52800000	1	52700000	52800000	-0.43	-0.43
1:52800001-52900000	1	52800000	52900000	-0.174	-0.174
1:52900001-53000000	1	52900000	53000000	-0.07	-0.07
1:53000001-53100000	1	53000000	53100000	-1.113	-1.113
1:53100001-53200000	1	53100000	53200000	-0.269	-0.269
1:53200001-53300000	1	53200000	53300000	-0.137	-0.137
1:53300001-53400000	1	53300000	53400000	-0.332	-0.332
1:53400001-53500000	1	53400000	53500000	-1.294	-1.294
1:53500001-53600000	1	53500000	53600000	-0.331	-0.331
1:53600001-53700000	1	53600000	53700000	-0.305	-0.305
1:53700001-53800000	1	53700000	53800000	-0.436	-0.436
1:53800001-53900000	1	53800000	53900000	-0.334	-0.334
1:53900001-54000000	1	53900000	54000000	-0.051	-0.051
1:54000001-54100000	1	54000000	54100000	0.221	0.221
1:54100001-54200000	1	54100000	54200000	-0.966	-0.966
1:54200001-54300000	1	54200000	54300000	0.165	0.165
1:54300001-54400000	1	54300000	54400000	-0.336	-0.336
1:54400001-54500000	1	54400000	54500000	-0.572	-0.572
1:54500001-54600000	1	54500000	54600000	-0.187	-0.187
1:54600001-54700000	1	54600000	54700000	-0.255	-0.255
1:54700001-54800000	1	54700000	54800000	0.084	0.084
1:54800001-54900000	1	54800000	54900000	0.198	0.198
1:54900001-55000000	1	54900000	55000000	-0.382	-0.382
1:55000001-55100000	1	55000000	55100000	-0.826	-0.826
1:55100001-55200000	1	55100000	55200000	-0.375	-0.375
1:55200001-55300000	1	55200000	55300000	-0.703	-0.703
1:55300001-55400000	1	55300000	55400000	0.064	0.064
1:55400001-55500000	1	55400000	55500000	-0.858	-0.858
1:55500001-55600000	1	55500000	55600000	-0.154	-0.154
1:55600001-55700000	1	55600000	55700000	0.223	0.223
1:55700001-55800000	1	55700000	55800000	0.068	0.068
1:55800001-55900000	1	55800000	55900000	0.207	0.207
1:55900001-56000000	1	55900000	56000000	-0.298	-0.298
1:56000001-56100000	1	56000000	56100000	-0.247	-0.247
1:56100001-56200000	1	56100000	56200000	-0.07	-0.07
1:56200001-56300000	1	56200000	56300000	0.062	0.062
1:56300001-56400000	1	56300000	56400000	0.313	0.313
1:56400001-56500000	1	56400000	56500000	-0.076	-0.076
1:56500001-56600000	1	56500000	56600000	-0.406	-0.406
1:56600001-56700000	1	56600000	56700000	-0.279	-0.279
1:56700001-56800000	1	56700000	56800000	-0.438	-0.438
1:56800001-56900000	1	56800000	56900000	-0.332	-0.332
1:56900001-57000000	1	56900000	57000000	-0.721	-0.721
1:57000001-57100000	1	57000000	57100000	-0.229	-0.229
1:57100001-57200000	1	57100000	57200000	0.01	0.01
1:57200001-57300000	1	57200000	57300000	-0.042	-0.042
1:57300001-57400000	1	57300000	57400000	-0.635	-0.635
1:57400001-57500000	1	57400000	57500000	-0.022	-0.022
1:57500001-57600000	1	57500000	57600000	-0.46	-0.46
1:57600001-57700000	1	57600000	57700000	-0.717	-0.717
1:57700001-57800000	1	57700000	57800000	-0.912	-0.912
1:57800001-57900000	1	57800000	57900000	-0.456	-0.456
1:57900001-58000000	1	57900000	58000000	-0.128	-0.128
1:58000001-58100000	1	58000000	58100000	-0.247	-0.247
1:58100001-58200000	1	58100000	58200000	-0.799	-0.799
1:58300001-58400000	1	58300000	58400000	-0.694	-0.694
1:58400001-58500000	1	58400000	58500000	-0.887	-0.887
1:58500001-58600000	1	58500000	58600000	-1.018	-1.018
1:58600001-58700000	1	58600000	58700000	-0.503	-0.503
1:58700001-58800000	1	58700000	58800000	-0.617	-0.617
1:58800001-58900000	1	58800000	58900000	-1	-1
1:58900001-59000000	1	58900000	59000000	-0.324	-0.324
1:59000001-59100000	1	59000000	59100000	-0.261	-0.261
1:59100001-59200000	1	59100000	59200000	-0.107	-0.107
1:59200001-59300000	1	59200000	59300000	-0.538	-0.538
1:59300001-59400000	1	59300000	59400000	0.032	0.032
1:59400001-59500000	1	59400000	59500000	-0.818	-0.818
1:59500001-59600000	1	59500000	59600000	-0.488	-0.488
1:59600001-59700000	1	59600000	59700000	-0.469	-0.469
1:59700001-59800000	1	59700000	59800000	-0.353	-0.353
1:59800001-59900000	1	59800000	59900000	-0.791	-0.791
1:59900001-60000000	1	59900000	60000000	-0.752	-0.752
1:60100001-60200000	1	60100000	60200000	-0.125	-0.125
1:60200001-60300000	1	60200000	60300000	0.017	0.017
1:60300001-60400000	1	60300000	60400000	-0.183	-0.183
1:60400001-60500000	1	60400000	60500000	-0.399	-0.399
1:60500001-60600000	1	60500000	60600000	-0.588	-0.588
1:60600001-60700000	1	60600000	60700000	-0.267	-0.267
1:60700001-60800000	1	60700000	60800000	-0.538	-0.538
1:60800001-60900000	1	60800000	60900000	-0.198	-0.198
1:60900001-61000000	1	60900000	61000000	-0.518	-0.518
1:61000001-61100000	1	61000000	61100000	-0.475	-0.475
1:61100001-61200000	1	61100000	61200000	-0.092	-0.092
1:61200001-61300000	1	61200000	61300000	-0.191	-0.191
1:61300001-61400000	1	61300000	61400000	-0.23	-0.23
1:61400001-61500000	1	61400000	61500000	-0.346	-0.346
1:61500001-61600000	1	61500000	61600000	0.547	0.547
1:61600001-61700000	1	61600000	61700000	0.569	0.569
1:61700001-61800000	1	61700000	61800000	0.617	0.617
1:61800001-61900000	1	61800000	61900000	0.159	0.159
1:61900001-62000000	1	61900000	62000000	-0.08	-0.08
1:62000001-62100000	1	62000000	62100000	0.18	0.18
1:62100001-62200000	1	62100000	62200000	-0.777	-0.777
1:62200001-62300000	1	62200000	62300000	-0.389	-0.389
1:62300001-62400000	1	62300000	62400000	0.531	0.531
1:62400001-62500000	1	62400000	62500000	0.098	0.098
1:62500001-62600000	1	62500000	62600000	-0.94	-0.94
1:62600001-62700000	1	62600000	62700000	-0.887	-0.887
1:62700001-62800000	1	62700000	62800000	-0.308	-0.308
1:62800001-62900000	1	62800000	62900000	-0.357	-0.357
1:62900001-63000000	1	62900000	63000000	0.154	0.154
1:63000001-63100000	1	63000000	63100000	-0.169	-0.169
1:63100001-63200000	1	63100000	63200000	0.136	0.136
1:63200001-63300000	1	63200000	63300000	-0.872	-0.872
1:63300001-63400000	1	63300000	63400000	-0.173	-0.173
1:63400001-63500000	1	63400000	63500000	-0.143	-0.143
1:63500001-63600000	1	63500000	63600000	-0.373	-0.373
1:63600001-63700000	1	63600000	63700000	-0.619	-0.619
1:63700001-63800000	1	63700000	63800000	-0.451	-0.451
1:63800001-63900000	1	63800000	63900000	-0.384	-0.384
1:63900001-64000000	1	63900000	64000000	-0.062	-0.062
1:64000001-64100000	1	64000000	64100000	-0.213	-0.213
1:64100001-64200000	1	64100000	64200000	-0.339	-0.339
1:64200001-64300000	1	64200000	64300000	-0.334	-0.334
1:64300001-64400000	1	64300000	64400000	-0.524	-0.524
1:64400001-64500000	1	64400000	64500000	-0.636	-0.636
1:64500001-64600000	1	64500000	64600000	0.163	0.163
1:64600001-64700000	1	64600000	64700000	-0.233	-0.233
1:64700001-64800000	1	64700000	64800000	0.037	0.037
1:64800001-64900000	1	64800000	64900000	-0.528	-0.528
1:64900001-65000000	1	64900000	65000000	-0.54	-0.54
1:65000001-65100000	1	65000000	65100000	-0.664	-0.664
1:65100001-65200000	1	65100000	65200000	-0.585	-0.585
1:65200001-65300000	1	65200000	65300000	0.359	0.359
1:65300001-65400000	1	65300000	65400000	0.087	0.087
1:65400001-65500000	1	65400000	65500000	-0.452	-0.452
1:65500001-65600000	1	65500000	65600000	-0.368	-0.368
1:65700001-65800000	1	65700000	65800000	-0.233	-0.233
1:65800001-65900000	1	65800000	65900000	-0.437	-0.437
1:65900001-66000000	1	65900000	66000000	-0.579	-0.579
1:66000001-66100000	1	66000000	66100000	-0.134	-0.134
1:66100001-66200000	1	66100000	66200000	-0.166	-0.166
1:66200001-66300000	1	66200000	66300000	-0.546	-0.546
1:66300001-66400000	1	66300000	66400000	0.138	0.138
1:66400001-66500000	1	66400000	66500000	-0.16	-0.16
1:66500001-66600000	1	66500000	66600000	-0.009	-0.009
1:66700001-66800000	1	66700000	66800000	0.15	0.15
1:66800001-66900000	1	66800000	66900000	-0.3	-0.3
1:66900001-67000000	1	66900000	67000000	-0.233	-0.233
1:67000001-67100000	1	67000000	67100000	-0.021	-0.021
1:67100001-67200000	1	67100000	67200000	-0.35	-0.35
1:67200001-67300000	1	67200000	67300000	0.192	0.192
1:67300001-67400000	1	67300000	67400000	-0.617	-0.617
1:67400001-67500000	1	67400000	67500000	0.014	0.014
1:67500001-67600000	1	67500000	67600000	-0.953	-0.953
1:67600001-67700000	1	67600000	67700000	-0.398	-0.398
1:67700001-67800000	1	67700000	67800000	-0.582	-0.582
1:67800001-67900000	1	67800000	67900000	0.142	0.142
1:67900001-68000000	1	67900000	68000000	-0.171	-0.171
1:68000001-68100000	1	68000000	68100000	-0.153	-0.153
1:68100001-68200000	1	68100000	68200000	0.523	0.523
1:68200001-68300000	1	68200000	68300000	-0.066	-0.066
1:68300001-68400000	1	68300000	68400000	-0.795	-0.795
1:68500001-68600000	1	68500000	68600000	-0.547	-0.547
1:68600001-68700000	1	68600000	68700000	0.081	0.081
1:68700001-68800000	1	68700000	68800000	-1.113	-1.113
1:68800001-68900000	1	68800000	68900000	-0.253	-0.253
1:68900001-69000000	1	68900000	69000000	-0.422	-0.422
1:69000001-69100000	1	69000000	69100000	-0.592	-0.592
1:69100001-69200000	1	69100000	69200000	-0.046	-0.046
1:69200001-69300000	1	69200000	69300000	0.061	0.061
1:69300001-69400000	1	69300000	69400000	-0.524	-0.524
1:69400001-69500000	1	69400000	69500000	-0.64	-0.64
1:69500001-69600000	1	69500000	69600000	-0.323	-0.323
1:69600001-69700000	1	69600000	69700000	-0.173	-0.173
1:69700001-69800000	1	69700000	69800000	0.025	0.025
1:69800001-69900000	1	69800000	69900000	-0.736	-0.736
1:69900001-70000000	1	69900000	70000000	-0.441	-0.441
1:70000001-70100000	1	70000000	70100000	-0.103	-0.103
1:70100001-70200000	1	70100000	70200000	-0.557	-0.557
1:70200001-70300000	1	70200000	70300000	-0.926	-0.926
1:70400001-70500000	1	70400000	70500000	0.005	0.005
1:70500001-70600000	1	70500000	70600000	0.117	0.117
1:70600001-70700000	1	70600000	70700000	0.132	0.132
1:70700001-70800000	1	70700000	70800000	0.193	0.193
1:70800001-70900000	1	70800000	70900000	-0.04	-0.04
1:70900001-71000000	1	70900000	71000000	-1.462	-1.462
1:71000001-71100000	1	71000000	71100000	-0.69	-0.69
1:71100001-71200000	1	71100000	71200000	0.086	0.086
1:71200001-71300000	1	71200000	71300000	-0.137	-0.137
1:71300001-71400000	1	71300000	71400000	-0.293	-0.293
1:71400001-71500000	1	71400000	71500000	-0.152	-0.152
1:71500001-71600000	1	71500000	71600000	-0.294	-0.294
1:71600001-71700000	1	71600000	71700000	-0.453	-0.453
1:71700001-71800000	1	71700000	71800000	0.133	0.133
1:71800001-71900000	1	71800000	71900000	-0.362	-0.362
1:71900001-72000000	1	71900000	72000000	-0.301	-0.301
1:72000001-72100000	1	72000000	72100000	-0.93	-0.93
1:72100001-72200000	1	72100000	72200000	-0.375	-0.375
1:72200001-72300000	1	72200000	72300000	-0.753	-0.753
1:72300001-72400000	1	72300000	72400000	-0.331	-0.331
1:72400001-72500000	1	72400000	72500000	-0.506	-0.506
1:72500001-72600000	1	72500000	72600000	0.436	0.436
1:72600001-72700000	1	72600000	72700000	-0.148	-0.148
1:72900001-73000000	1	72900000	73000000	-0.334	-0.334
1:73000001-73100000	1	73000000	73100000	-0.227	-0.227
1:73100001-73200000	1	73100000	73200000	0.194	0.194
1:73200001-73300000	1	73200000	73300000	-0.013	-0.013
1:73300001-73400000	1	73300000	73400000	0.243	0.243
1:73400001-73500000	1	73400000	73500000	-0.729	-0.729
1:73500001-73600000	1	73500000	73600000	-0.45	-0.45
1:73600001-73700000	1	73600000	73700000	-1	-1
1:73700001-73800000	1	73700000	73800000	-0.422	-0.422
1:73800001-73900000	1	73800000	73900000	0.158	0.158
1:73900001-74000000	1	73900000	74000000	-0.255	-0.255
1:74000001-74100000	1	74000000	74100000	-0.294	-0.294
1:74100001-74200000	1	74100000	74200000	-0.484	-0.484
1:74200001-74300000	1	74200000	74300000	-0.883	-0.883
1:74300001-74400000	1	74300000	74400000	-0.57	-0.57
1:74400001-74500000	1	74400000	74500000	-0.266	-0.266
1:74500001-74600000	1	74500000	74600000	-0.318	-0.318
1:74600001-74700000	1	74600000	74700000	-0.615	-0.615
1:74700001-74800000	1	74700000	74800000	-0.187	-0.187
1:74800001-74900000	1	74800000	74900000	-0.161	-0.161
1:74900001-75000000	1	74900000	75000000	-0.148	-0.148
1:75000001-75100000	1	75000000	75100000	-0.106	-0.106
1:75100001-75200000	1	75100000	75200000	-0.697	-0.697
1:75200001-75300000	1	75200000	75300000	-0.111	-0.111
1:75300001-75400000	1	75300000	75400000	-0.032	-0.032
1:75400001-75500000	1	75400000	75500000	-0.088	-0.088
1:75500001-75600000	1	75500000	75600000	-0.151	-0.151
1:75600001-75700000	1	75600000	75700000	0.052	0.052
1:75700001-75800000	1	75700000	75800000	0.121	0.121
1:75800001-75900000	1	75800000	75900000	-0.337	-0.337
1:75900001-76000000	1	75900000	76000000	-0.234	-0.234
1:76000001-76100000	1	76000000	76100000	-0.573	-0.573
1:76100001-76200000	1	76100000	76200000	-0.145	-0.145
1:76300001-76400000	1	76300000	76400000	-0.535	-0.535
1:76400001-76500000	1	76400000	76500000	-0.782	-0.782
1:76500001-76600000	1	76500000	76600000	-0.322	-0.322
1:76600001-76700000	1	76600000	76700000	-0.544	-0.544
1:76700001-76800000	1	76700000	76800000	0.11	0.11
1:76800001-76900000	1	76800000	76900000	-0.496	-0.496
1:76900001-77000000	1	76900000	77000000	-0.621	-0.621
1:77000001-77100000	1	77000000	77100000	-0.624	-0.624
1:77100001-77200000	1	77100000	77200000	-0.871	-0.871
1:77200001-77300000	1	77200000	77300000	-0.572	-0.572
1:77300001-77400000	1	77300000	77400000	-0.13	-0.13
1:77400001-77500000	1	77400000	77500000	0.12	0.12
1:77500001-77600000	1	77500000	77600000	-0.467	-0.467
1:77600001-77700000	1	77600000	77700000	-0.203	-0.203
1:77700001-77800000	1	77700000	77800000	-0.395	-0.395
1:77800001-77900000	1	77800000	77900000	-0.56	-0.56
1:77900001-78000000	1	77900000	78000000	-0.08	-0.08
1:78000001-78100000	1	78000000	78100000	-0.339	-0.339
1:78100001-78200000	1	78100000	78200000	-0.774	-0.774
1:78200001-78300000	1	78200000	78300000	-0.047	-0.047
1:78300001-78400000	1	78300000	78400000	-0.639	-0.639
1:78400001-78500000	1	78400000	78500000	0.343	0.343
1:78500001-78600000	1	78500000	78600000	-1.178	-1.178
1:78600001-78700000	1	78600000	78700000	-0.492	-0.492
1:78700001-78800000	1	78700000	78800000	-0.113	-0.113
1:78800001-78900000	1	78800000	78900000	-1.274	-1.274
1:78900001-79000000	1	78900000	79000000	-0.467	-0.467
1:79000001-79100000	1	79000000	79100000	-0.351	-0.351
1:79100001-79200000	1	79100000	79200000	-0.45	-0.45
1:79200001-79300000	1	79200000	79300000	-0.423	-0.423
1:79300001-79400000	1	79300000	79400000	-0.177	-0.177
1:79400001-79500000	1	79400000	79500000	-0.356	-0.356
1:79500001-79600000	1	79500000	79600000	-0.188	-0.188
1:79600001-79700000	1	79600000	79700000	-0.102	-0.102
1:79700001-79800000	1	79700000	79800000	-0.25	-0.25
1:79800001-79900000	1	79800000	79900000	-0.732	-0.732
1:79900001-80000000	1	79900000	80000000	-0.217	-0.217
1:80000001-80100000	1	80000000	80100000	0.126	0.126
1:80100001-80200000	1	80100000	80200000	-0.258	-0.258
1:80200001-80300000	1	80200000	80300000	-1.123	-1.123
1:80300001-80400000	1	80300000	80400000	-0.584	-0.584
1:80400001-80500000	1	80400000	80500000	0.063	0.063
1:80500001-80600000	1	80500000	80600000	0.155	0.155
1:80600001-80700000	1	80600000	80700000	-0.195	-0.195
1:80700001-80800000	1	80700000	80800000	-0.257	-0.257
1:80800001-80900000	1	80800000	80900000	-0.233	-0.233
1:80900001-81000000	1	80900000	81000000	0.026	0.026
1:81000001-81100000	1	81000000	81100000	-0.753	-0.753
1:81100001-81200000	1	81100000	81200000	0.425	0.425
1:81200001-81300000	1	81200000	81300000	0.236	0.236
1:81300001-81400000	1	81300000	81400000	-0.375	-0.375
1:81400001-81500000	1	81400000	81500000	0.153	0.153
1:81500001-81600000	1	81500000	81600000	-0.126	-0.126
1:81600001-81700000	1	81600000	81700000	0.229	0.229
1:81700001-81800000	1	81700000	81800000	0.242	0.242
1:81800001-81900000	1	81800000	81900000	-0.572	-0.572
1:81900001-82000000	1	81900000	82000000	-0.544	-0.544
1:82000001-82100000	1	82000000	82100000	-0.077	-0.077
1:82100001-82200000	1	82100000	82200000	0.229	0.229
1:82200001-82300000	1	82200000	82300000	0.327	0.327
1:82300001-82400000	1	82300000	82400000	0.082	0.082
1:82400001-82500000	1	82400000	82500000	-0.076	-0.076
1:82500001-82600000	1	82500000	82600000	-0.332	-0.332
1:82700001-82800000	1	82700000	82800000	0.255	0.255
1:82800001-82900000	1	82800000	82900000	-0.307	-0.307
1:82900001-83000000	1	82900000	83000000	-0.327	-0.327
1:83000001-83100000	1	83000000	83100000	-0.12	-0.12
1:83100001-83200000	1	83100000	83200000	0.222	0.222
1:83200001-83300000	1	83200000	83300000	0.049	0.049
1:83300001-83400000	1	83300000	83400000	-0.45	-0.45
1:83400001-83500000	1	83400000	83500000	-0.496	-0.496
1:83500001-83600000	1	83500000	83600000	0.432	0.432
1:84000001-84100000	1	84000000	84100000	-0.334	-0.334
1:84100001-84200000	1	84100000	84200000	-0.097	-0.097
1:84200001-84300000	1	84200000	84300000	-0.3	-0.3
1:84300001-84400000	1	84300000	84400000	0.009	0.009
1:84400001-84500000	1	84400000	84500000	-0.466	-0.466
1:84500001-84600000	1	84500000	84600000	-0.078	-0.078
1:84600001-84700000	1	84600000	84700000	0.551	0.551
1:84700001-84800000	1	84700000	84800000	-0.032	-0.032
1:84800001-84900000	1	84800000	84900000	-0.069	-0.069
1:84900001-85000000	1	84900000	85000000	-0.103	-0.103
1:85000001-85100000	1	85000000	85100000	0.295	0.295
1:85100001-85200000	1	85100000	85200000	-0.138	-0.138
1:85200001-85300000	1	85200000	85300000	0.431	0.431
1:85300001-85400000	1	85300000	85400000	-0.226	-0.226
1:85400001-85500000	1	85400000	85500000	-0.663	-0.663
1:85500001-85600000	1	85500000	85600000	-0.151	-0.151
1:85600001-85700000	1	85600000	85700000	0.222	0.222
1:85700001-85800000	1	85700000	85800000	-0.223	-0.223
1:85800001-85900000	1	85800000	85900000	0.407	0.407
1:86000001-86100000	1	86000000	86100000	-0.113	-0.113
1:86100001-86200000	1	86100000	86200000	0.17	0.17
1:86200001-86300000	1	86200000	86300000	-0.286	-0.286
1:86300001-86400000	1	86300000	86400000	0.479	0.479
1:86400001-86500000	1	86400000	86500000	-0.186	-0.186
1:86500001-86600000	1	86500000	86600000	0.054	0.054
1:86600001-86700000	1	86600000	86700000	-0.272	-0.272
1:86700001-86800000	1	86700000	86800000	-0.039	-0.039
1:86800001-86900000	1	86800000	86900000	0.492	0.492
1:86900001-87000000	1	86900000	87000000	0.137	0.137
1:87000001-87100000	1	87000000	87100000	-0.151	-0.151
1:87100001-87200000	1	87100000	87200000	0.387	0.387
1:87200001-87300000	1	87200000	87300000	0.286	0.286
1:87300001-87400000	1	87300000	87400000	0.583	0.583
1:87400001-87500000	1	87400000	87500000	-0.375	-0.375
1:87500001-87600000	1	87500000	87600000	0.23	0.23
1:87600001-87700000	1	87600000	87700000	0.081	0.081
1:87700001-87800000	1	87700000	87800000	0.243	0.243
1:87800001-87900000	1	87800000	87900000	0.23	0.23
1:87900001-88000000	1	87900000	88000000	-1.114	-1.114
1:88000001-88100000	1	88000000	88100000	-0.18	-0.18
1:88100001-88200000	1	88100000	88200000	0.034	0.034
1:88200001-88300000	1	88200000	88300000	-0.339	-0.339
1:88300001-88400000	1	88300000	88400000	-0.004	-0.004
1:88400001-88500000	1	88400000	88500000	-0.114	-0.114
1:88500001-88600000	1	88500000	88600000	-0.313	-0.313
1:88600001-88700000	1	88600000	88700000	-0.27	-0.27
1:88700001-88800000	1	88700000	88800000	-0.072	-0.072
1:88800001-88900000	1	88800000	88900000	-0.214	-0.214
1:88900001-89000000	1	88900000	89000000	-0.286	-0.286
1:89000001-89100000	1	89000000	89100000	-1.129	-1.129
1:89100001-89200000	1	89100000	89200000	0.388	0.388
1:89200001-89300000	1	89200000	89300000	-0.351	-0.351
1:89300001-89400000	1	89300000	89400000	-0.46	-0.46
1:89400001-89500000	1	89400000	89500000	-0.018	-0.018
1:89500001-89600000	1	89500000	89600000	-0.214	-0.214
1:89600001-89700000	1	89600000	89700000	0.208	0.208
1:89700001-89800000	1	89700000	89800000	-0.569	-0.569
1:89800001-89900000	1	89800000	89900000	-0.58	-0.58
1:89900001-90000000	1	89900000	90000000	-0.456	-0.456
1:90000001-90100000	1	90000000	90100000	-0.21	-0.21
1:90100001-90200000	1	90100000	90200000	-0.332	-0.332
1:90200001-90300000	1	90200000	90300000	-0.38	-0.38
1:90300001-90400000	1	90300000	90400000	-0.226	-0.226
1:90400001-90500000	1	90400000	90500000	-0.289	-0.289
1:90600001-90700000	1	90600000	90700000	-0.538	-0.538
1:90700001-90800000	1	90700000	90800000	-0.317	-0.317
1:90800001-90900000	1	90800000	90900000	-0.232	-0.232
1:90900001-91000000	1	90900000	91000000	-0.772	-0.772
1:91000001-91100000	1	91000000	91100000	-0.019	-0.019
1:91100001-91200000	1	91100000	91200000	-0.255	-0.255
1:91200001-91300000	1	91200000	91300000	-0.445	-0.445
1:91300001-91400000	1	91300000	91400000	-0.607	-0.607
1:91400001-91500000	1	91400000	91500000	0.485	0.485
1:91500001-91600000	1	91500000	91600000	-0.722	-0.722
1:91600001-91700000	1	91600000	91700000	0.012	0.012
1:91700001-91800000	1	91700000	91800000	-0.504	-0.504
1:91900001-92000000	1	91900000	92000000	-0.244	-0.244
1:92000001-92100000	1	92000000	92100000	-0.323	-0.323
1:92100001-92200000	1	92100000	92200000	-0.498	-0.498
1:92200001-92300000	1	92200000	92300000	-0.291	-0.291
1:92300001-92400000	1	92300000	92400000	-1.123	-1.123
1:92400001-92500000	1	92400000	92500000	-0.135	-0.135
1:92500001-92600000	1	92500000	92600000	0.059	0.059
1:92600001-92700000	1	92600000	92700000	-0.413	-0.413
1:92700001-92800000	1	92700000	92800000	0.151	0.151
1:92800001-92900000	1	92800000	92900000	-0.235	-0.235
1:93000001-93100000	1	93000000	93100000	0.294	0.294
1:93100001-93200000	1	93100000	93200000	-0.252	-0.252
1:93200001-93300000	1	93200000	93300000	-0.787	-0.787
1:93300001-93400000	1	93300000	93400000	-0.684	-0.684
1:93400001-93500000	1	93400000	93500000	-0.05	-0.05
1:93500001-93600000	1	93500000	93600000	-0.141	-0.141
1:93600001-93700000	1	93600000	93700000	0.024	0.024
1:93700001-93800000	1	93700000	93800000	0.003	0.003
1:93800001-93900000	1	93800000	93900000	-0.004	-0.004
1:93900001-94000000	1	93900000	94000000	-0.622	-0.622
1:94000001-94100000	1	94000000	94100000	0.626	0.626
1:94100001-94200000	1	94100000	94200000	-0.234	-0.234
1:94200001-94300000	1	94200000	94300000	0.259	0.259
1:94300001-94400000	1	94300000	94400000	-0.033	-0.033
1:94400001-94500000	1	94400000	94500000	-0.269	-0.269
1:94500001-94600000	1	94500000	94600000	-0.256	-0.256
1:94600001-94700000	1	94600000	94700000	0.147	0.147
1:94700001-94800000	1	94700000	94800000	-0.095	-0.095
1:94800001-94900000	1	94800000	94900000	-0.542	-0.542
1:94900001-95000000	1	94900000	95000000	0.115	0.115
1:95000001-95100000	1	95000000	95100000	-0.065	-0.065
1:95100001-95200000	1	95100000	95200000	-0.431	-0.431
1:95200001-95300000	1	95200000	95300000	-0.114	-0.114
1:95300001-95400000	1	95300000	95400000	0.347	0.347
1:95400001-95500000	1	95400000	95500000	0.105	0.105
1:95500001-95600000	1	95500000	95600000	-0.983	-0.983
1:95600001-95700000	1	95600000	95700000	-0.19	-0.19
1:95700001-95800000	1	95700000	95800000	-0.23	-0.23
1:95800001-95900000	1	95800000	95900000	-0.827	-0.827
1:95900001-96000000	1	95900000	96000000	-0.196	-0.196
1:96000001-96100000	1	96000000	96100000	-0.25	-0.25
1:96100001-96200000	1	96100000	96200000	-0.243	-0.243
1:96200001-96300000	1	96200000	96300000	-0.469	-0.469
1:96300001-96400000	1	96300000	96400000	-0.382	-0.382
1:96400001-96500000	1	96400000	96500000	0.089	0.089
1:96500001-96600000	1	96500000	96600000	0.33	0.33
1:96600001-96700000	1	96600000	96700000	0.127	0.127
1:96700001-96800000	1	96700000	96800000	-0.548	-0.548
1:96800001-96900000	1	96800000	96900000	-0.105	-0.105
1:96900001-97000000	1	96900000	97000000	-0.553	-0.553
1:97000001-97100000	1	97000000	97100000	-0.491	-0.491
1:97100001-97200000	1	97100000	97200000	-0.546	-0.546
1:97200001-97300000	1	97200000	97300000	0.135	0.135
1:97300001-97400000	1	97300000	97400000	-0.71	-0.71
1:97400001-97500000	1	97400000	97500000	-0.262	-0.262
1:97500001-97600000	1	97500000	97600000	-0.601	-0.601
1:97600001-97700000	1	97600000	97700000	0.152	0.152
1:97700001-97800000	1	97700000	97800000	-0.356	-0.356
1:97800001-97900000	1	97800000	97900000	0.21	0.21
1:97900001-98000000	1	97900000	98000000	-0.253	-0.253
1:98000001-98100000	1	98000000	98100000	-0.301	-0.301
1:98100001-98200000	1	98100000	98200000	-0.254	-0.254
1:98200001-98300000	1	98200000	98300000	0.014	0.014
1:98300001-98400000	1	98300000	98400000	0.042	0.042
1:98400001-98500000	1	98400000	98500000	0.308	0.308
1:98500001-98600000	1	98500000	98600000	-0.2	-0.2
1:98600001-98700000	1	98600000	98700000	-0.099	-0.099
1:98700001-98800000	1	98700000	98800000	-0.249	-0.249
1:98800001-98900000	1	98800000	98900000	-0.564	-0.564
1:98900001-99000000	1	98900000	99000000	0.065	0.065
1:99000001-99100000	1	99000000	99100000	-0.52	-0.52
1:99100001-99200000	1	99100000	99200000	0.037	0.037
1:99200001-99300000	1	99200000	99300000	-0.109	-0.109
1:99300001-99400000	1	99300000	99400000	-0.613	-0.613
1:99400001-99500000	1	99400000	99500000	-0.503	-0.503
1:99500001-99600000	1	99500000	99600000	0.02	0.02
1:99600001-99700000	1	99600000	99700000	-0.361	-0.361
1:99700001-99800000	1	99700000	99800000	-0.403	-0.403
1:99900001-100000000	1	99900000	100000000	0.149	0.149
1:100000001-100100000	1	100000000	100100000	-0.097	-0.097
1:100100001-100200000	1	100100000	100200000	-0.562	-0.562
1:100300001-100400000	1	100300000	100400000	0.059	0.059
1:100400001-100500000	1	100400000	100500000	0.069	0.069
1:100500001-100600000	1	100500000	100600000	-0.016	-0.016
1:100600001-100700000	1	100600000	100700000	-0.214	-0.214
1:100700001-100800000	1	100700000	100800000	-0.992	-0.992
1:100800001-100900000	1	100800000	100900000	-0.088	-0.088
1:100900001-101000000	1	100900000	101000000	0.038	0.038
1:101000001-101100000	1	101000000	101100000	-0.449	-0.449
1:101200001-101300000	1	101200000	101300000	-0.949	-0.949
1:101300001-101400000	1	101300000	101400000	0.219	0.219
1:101400001-101500000	1	101400000	101500000	0.513	0.513
1:101500001-101600000	1	101500000	101600000	-0.506	-0.506
1:101600001-101700000	1	101600000	101700000	-0.796	-0.796
1:101700001-101800000	1	101700000	101800000	-0.152	-0.152
1:101800001-101900000	1	101800000	101900000	-0.8	-0.8
1:101900001-102000000	1	101900000	102000000	-0.101	-0.101
1:102000001-102100000	1	102000000	102100000	-0.289	-0.289
1:102100001-102200000	1	102100000	102200000	-0.422	-0.422
1:102200001-102300000	1	102200000	102300000	0.222	0.222
1:102300001-102400000	1	102300000	102400000	-0.126	-0.126
1:102400001-102500000	1	102400000	102500000	-0.344	-0.344
1:102500001-102600000	1	102500000	102600000	-0.236	-0.236
1:102600001-102700000	1	102600000	102700000	-0.16	-0.16
1:102700001-102800000	1	102700000	102800000	0.069	0.069
1:102800001-102900000	1	102800000	102900000	-0.63	-0.63
1:102900001-103000000	1	102900000	103000000	-0.126	-0.126
1:103000001-103100000	1	103000000	103100000	0.131	0.131
1:103100001-103200000	1	103100000	103200000	-0.789	-0.789
1:103300001-103400000	1	103300000	103400000	-0.182	-0.182
1:103400001-103500000	1	103400000	103500000	-0.257	-0.257
1:103500001-103600000	1	103500000	103600000	-0.126	-0.126
1:103600001-103700000	1	103600000	103700000	-0.045	-0.045
1:103700001-103800000	1	103700000	103800000	-0.248	-0.248
1:104000001-104100000	1	104000000	104100000	-0.281	-0.281
1:104300001-104400000	1	104300000	104400000	-0.628	-0.628
1:104500001-104600000	1	104500000	104600000	-0.729	-0.729
1:104600001-104700000	1	104600000	104700000	-0.478	-0.478
1:104700001-104800000	1	104700000	104800000	-0.339	-0.339
1:104800001-104900000	1	104800000	104900000	0.103	0.103
1:104900001-105000000	1	104900000	105000000	-0.163	-0.163
1:105000001-105100000	1	105000000	105100000	-0.216	-0.216
1:105100001-105200000	1	105100000	105200000	-0.563	-0.563
1:105200001-105300000	1	105200000	105300000	-0.277	-0.277
1:105300001-105400000	1	105300000	105400000	-0.042	-0.042
1:105400001-105500000	1	105400000	105500000	-0.339	-0.339
1:105500001-105600000	1	105500000	105600000	-0.432	-0.432
1:105600001-105700000	1	105600000	105700000	0.082	0.082
1:105700001-105800000	1	105700000	105800000	0.099	0.099
1:105800001-105900000	1	105800000	105900000	-0.444	-0.444
1:105900001-106000000	1	105900000	106000000	0.109	0.109
1:106000001-106100000	1	106000000	106100000	-0.364	-0.364
1:106100001-106200000	1	106100000	106200000	-0.344	-0.344
1:106200001-106300000	1	106200000	106300000	-0.365	-0.365
1:106300001-106400000	1	106300000	106400000	-0.711	-0.711
1:106400001-106500000	1	106400000	106500000	0.048	0.048
1:106500001-106600000	1	106500000	106600000	-0.148	-0.148
1:106600001-106700000	1	106600000	106700000	-0.303	-0.303
1:106700001-106800000	1	106700000	106800000	0.299	0.299
1:106800001-106900000	1	106800000	106900000	-0.074	-0.074
1:106900001-107000000	1	106900000	107000000	-0.422	-0.422
1:107000001-107100000	1	107000000	107100000	-0.258	-0.258
1:107100001-107200000	1	107100000	107200000	-0.481	-0.481
1:107200001-107300000	1	107200000	107300000	-0.678	-0.678
1:107300001-107400000	1	107300000	107400000	-0.176	-0.176
1:107400001-107500000	1	107400000	107500000	-0.242	-0.242
1:107500001-107600000	1	107500000	107600000	-0.724	-0.724
1:107600001-107700000	1	107600000	107700000	-0.122	-0.122
1:107700001-107800000	1	107700000	107800000	-1.078	-1.078
1:107800001-107900000	1	107800000	107900000	-0.48	-0.48
1:107900001-108000000	1	107900000	108000000	-0.071	-0.071
1:108000001-108100000	1	108000000	108100000	-0.916	-0.916
1:108200001-108300000	1	108200000	108300000	0.265	0.265
1:108300001-108400000	1	108300000	108400000	-0.428	-0.428
1:108400001-108500000	1	108400000	108500000	0.117	0.117
1:108500001-108600000	1	108500000	108600000	0.04	0.04
1:108600001-108700000	1	108600000	108700000	-0.156	-0.156
1:109100001-109200000	1	109100000	109200000	-0.279	-0.279
1:109200001-109300000	1	109200000	109300000	-0.123	-0.123
1:109300001-109400000	1	109300000	109400000	0.041	0.041
1:109400001-109500000	1	109400000	109500000	-0.006	-0.006
1:109500001-109600000	1	109500000	109600000	-0.058	-0.058
1:109600001-109700000	1	109600000	109700000	0.166	0.166
1:109800001-109900000	1	109800000	109900000	-0.503	-0.503
1:109900001-110000000	1	109900000	110000000	-0.294	-0.294
1:110000001-110100000	1	110000000	110100000	-0.139	-0.139
1:110100001-110200000	1	110100000	110200000	-0.281	-0.281
1:110200001-110300000	1	110200000	110300000	-0.236	-0.236
1:110300001-110400000	1	110300000	110400000	-0.772	-0.772
1:110400001-110500000	1	110400000	110500000	-0.222	-0.222
1:110500001-110600000	1	110500000	110600000	-0.188	-0.188
1:110800001-110900000	1	110800000	110900000	0.052	0.052
1:110900001-111000000	1	110900000	111000000	0.195	0.195
1:111000001-111100000	1	111000000	111100000	-0.173	-0.173
1:111100001-111200000	1	111100000	111200000	0.005	0.005
1:111200001-111300000	1	111200000	111300000	-0.524	-0.524
1:111300001-111400000	1	111300000	111400000	-0.24	-0.24
1:111400001-111500000	1	111400000	111500000	-0.974	-0.974
1:111500001-111600000	1	111500000	111600000	-0.235	-0.235
1:111600001-111700000	1	111600000	111700000	-0.337	-0.337
1:111700001-111800000	1	111700000	111800000	0.16	0.16
1:111800001-111900000	1	111800000	111900000	-0.106	-0.106
1:111900001-112000000	1	111900000	112000000	0.173	0.173
1:112000001-112100000	1	112000000	112100000	0.114	0.114
1:112100001-112200000	1	112100000	112200000	-0.227	-0.227
1:112200001-112300000	1	112200000	112300000	0.027	0.027
1:112300001-112400000	1	112300000	112400000	-0.146	-0.146
1:112400001-112500000	1	112400000	112500000	-0.042	-0.042
1:112500001-112600000	1	112500000	112600000	-0.141	-0.141
1:112600001-112700000	1	112600000	112700000	-0.372	-0.372
1:112800001-112900000	1	112800000	112900000	-0.557	-0.557
1:112900001-113000000	1	112900000	113000000	-0.241	-0.241
1:113000001-113100000	1	113000000	113100000	-0.339	-0.339
1:113100001-113200000	1	113100000	113200000	0.367	0.367
1:113200001-113300000	1	113200000	113300000	-0.865	-0.865
1:113400001-113500000	1	113400000	113500000	-0.29	-0.29
1:113500001-113600000	1	113500000	113600000	-0.462	-0.462
1:113600001-113700000	1	113600000	113700000	-1.017	-1.017
1:113700001-113800000	1	113700000	113800000	0.042	0.042
1:113800001-113900000	1	113800000	113900000	0.071	0.071
1:113900001-114000000	1	113900000	114000000	0.205	0.205
1:114000001-114100000	1	114000000	114100000	-0.051	-0.051
1:114100001-114200000	1	114100000	114200000	-0.259	-0.259
1:114200001-114300000	1	114200000	114300000	-0.67	-0.67
1:114300001-114400000	1	114300000	114400000	-0.114	-0.114
1:114400001-114500000	1	114400000	114500000	0.269	0.269
1:114500001-114600000	1	114500000	114600000	-0.616	-0.616
1:114600001-114700000	1	114600000	114700000	-0.231	-0.231
1:114700001-114800000	1	114700000	114800000	-0.255	-0.255
1:114800001-114900000	1	114800000	114900000	-0.461	-0.461
1:114900001-115000000	1	114900000	115000000	-0.022	-0.022
1:115000001-115100000	1	115000000	115100000	-0.462	-0.462
1:115100001-115200000	1	115100000	115200000	0.193	0.193
1:115200001-115300000	1	115200000	115300000	0.439	0.439
1:115300001-115400000	1	115300000	115400000	0.165	0.165
1:115400001-115500000	1	115400000	115500000	-0.345	-0.345
1:115500001-115600000	1	115500000	115600000	-0.497	-0.497
1:115600001-115700000	1	115600000	115700000	-0.007	-0.007
1:115700001-115800000	1	115700000	115800000	-0.144	-0.144
1:115800001-115900000	1	115800000	115900000	-0.575	-0.575
1:115900001-116000000	1	115900000	116000000	-0.372	-0.372
1:116000001-116100000	1	116000000	116100000	-0.871	-0.871
1:116100001-116200000	1	116100000	116200000	-0.029	-0.029
1:116200001-116300000	1	116200000	116300000	0.323	0.323
1:116300001-116400000	1	116300000	116400000	0.21	0.21
1:116400001-116500000	1	116400000	116500000	-0.174	-0.174
1:116500001-116600000	1	116500000	116600000	0.046	0.046
1:116600001-116700000	1	116600000	116700000	-0.342	-0.342
1:116700001-116800000	1	116700000	116800000	-0.207	-0.207
1:116800001-116900000	1	116800000	116900000	-0.188	-0.188
1:116900001-117000000	1	116900000	117000000	0.386	0.386
1:117000001-117100000	1	117000000	117100000	-0.123	-0.123
1:117200001-117300000	1	117200000	117300000	0.2	0.2
1:117300001-117400000	1	117300000	117400000	-0.058	-0.058
1:117400001-117500000	1	117400000	117500000	-0.027	-0.027
1:117500001-117600000	1	117500000	117600000	-0.005	-0.005
1:117600001-117700000	1	117600000	117700000	0.048	0.048
1:117700001-117800000	1	117700000	117800000	0.418	0.418
1:117800001-117900000	1	117800000	117900000	0.052	0.052
1:117900001-118000000	1	117900000	118000000	-0.096	-0.096
1:118000001-118100000	1	118000000	118100000	-0.154	-0.154
1:118100001-118200000	1	118100000	118200000	0.789	0.789
1:118200001-118300000	1	118200000	118300000	0.066	0.066
1:118300001-118400000	1	118300000	118400000	-0.142	-0.142
1:118400001-118500000	1	118400000	118500000	0.663	0.663
1:118500001-118600000	1	118500000	118600000	-0.375	-0.375
1:118600001-118700000	1	118600000	118700000	-0.17	-0.17
1:118700001-118800000	1	118700000	118800000	-0.233	-0.233
1:118800001-118900000	1	118800000	118900000	-0.261	-0.261
1:118900001-119000000	1	118900000	119000000	-0.757	-0.757
1:119000001-119100000	1	119000000	119100000	-0.393	-0.393
1:119100001-119200000	1	119100000	119200000	-0.103	-0.103
1:119200001-119300000	1	119200000	119300000	-0.288	-0.288
1:119300001-119400000	1	119300000	119400000	-0.46	-0.46
1:119400001-119500000	1	119400000	119500000	-0.426	-0.426
1:119500001-119600000	1	119500000	119600000	-0.508	-0.508
1:119600001-119700000	1	119600000	119700000	-0.782	-0.782
1:119700001-119800000	1	119700000	119800000	-0.237	-0.237
1:119800001-119900000	1	119800000	119900000	-0.151	-0.151
1:119900001-120000000	1	119900000	120000000	-0.334	-0.334
1:120000001-120100000	1	120000000	120100000	-0.43	-0.43
1:120100001-120200000	1	120100000	120200000	-0.9	-0.9
1:120200001-120300000	1	120200000	120300000	0.169	0.169
1:120300001-120400000	1	120300000	120400000	0.299	0.299
1:120400001-120500000	1	120400000	120500000	0.018	0.018
1:121200001-121300000	1	121200000	121300000	-0.096	-0.096
1:145400001-145500000	1	145400000	145500000	-0.534	-0.534
1:145500001-145600000	1	145500000	145600000	-0.082	-0.082
1:145600001-145700000	1	145600000	145700000	-0.053	-0.053
1:146500001-146600000	1	146500000	146600000	-0.587	-0.587
1:146600001-146700000	1	146600000	146700000	-0.488	-0.488
1:146700001-146800000	1	146700000	146800000	-0.561	-0.561
1:146800001-146900000	1	146800000	146900000	-0.019	-0.019
1:146900001-147000000	1	146900000	147000000	-0.399	-0.399
1:147000001-147100000	1	147000000	147100000	0.129	0.129
1:147100001-147200000	1	147100000	147200000	0.429	0.429
1:147300001-147400000	1	147300000	147400000	-0.072	-0.072
1:149100001-149200000	1	149100000	149200000	-1.965	-1.965
1:149900001-150000000	1	149900000	150000000	0.054	0.054
1:150000001-150100000	1	150000000	150100000	-0.411	-0.411
1:150100001-150200000	1	150100000	150200000	-0.546	-0.546
1:150300001-150400000	1	150300000	150400000	1.194	1.194
1:150400001-150500000	1	150400000	150500000	1.237	1.237
1:150500001-150600000	1	150500000	150600000	0.543	0.543
1:150600001-150700000	1	150600000	150700000	0.739	0.739
1:150700001-150800000	1	150700000	150800000	-0.624	-0.624
1:150800001-150900000	1	150800000	150900000	-0.326	-0.326
1:150900001-151000000	1	150900000	151000000	-0.201	-0.201
1:151000001-151100000	1	151000000	151100000	-0.534	-0.534
1:151100001-151200000	1	151100000	151200000	-0.09	-0.09
1:151200001-151300000	1	151200000	151300000	-0.15	-0.15
1:151300001-151400000	1	151300000	151400000	0.084	0.084
1:151400001-151500000	1	151400000	151500000	-0.387	-0.387
1:151500001-151600000	1	151500000	151600000	0.127	0.127
1:151600001-151700000	1	151600000	151700000	-0.394	-0.394
1:151700001-151800000	1	151700000	151800000	0.314	0.314
1:151800001-151900000	1	151800000	151900000	0.421	0.421
1:151900001-152000000	1	151900000	152000000	0.068	0.068
1:152000001-152100000	1	152000000	152100000	-0.512	-0.512
1:152100001-152200000	1	152100000	152200000	-0.901	-0.901
1:152200001-152300000	1	152200000	152300000	-0.116	-0.116
1:152300001-152400000	1	152300000	152400000	-0.339	-0.339
1:152400001-152500000	1	152400000	152500000	-0.488	-0.488
1:152600001-152700000	1	152600000	152700000	-0.327	-0.327
1:152700001-152800000	1	152700000	152800000	-0.443	-0.443
1:152800001-152900000	1	152800000	152900000	-0.501	-0.501
1:152900001-153000000	1	152900000	153000000	-0.086	-0.086
1:153000001-153100000	1	153000000	153100000	-0.86	-0.86
1:153100001-153200000	1	153100000	153200000	-0.582	-0.582
1:153200001-153300000	1	153200000	153300000	0.139	0.139
1:153300001-153400000	1	153300000	153400000	0.403	0.403
1:153400001-153500000	1	153400000	153500000	-1.244	-1.244
1:153500001-153600000	1	153500000	153600000	0.012	0.012
1:153600001-153700000	1	153600000	153700000	-0.347	-0.347
1:153700001-153800000	1	153700000	153800000	0.677	0.677
1:153800001-153900000	1	153800000	153900000	0.724	0.724
1:153900001-154000000	1	153900000	154000000	1.038	1.038
1:154000001-154100000	1	154000000	154100000	0.072	0.072
1:154100001-154200000	1	154100000	154200000	0.606	0.606
1:154200001-154300000	1	154200000	154300000	0.656	0.656
1:154300001-154400000	1	154300000	154400000	0.358	0.358
1:154400001-154500000	1	154400000	154500000	0.324	0.324
1:154500001-154600000	1	154500000	154600000	0.3	0.3
1:154600001-154700000	1	154600000	154700000	0.108	0.108
1:154700001-154800000	1	154700000	154800000	0.618	0.618
1:154800001-154900000	1	154800000	154900000	0.454	0.454
1:154900001-155000000	1	154900000	155000000	0.625	0.625
1:155000001-155100000	1	155000000	155100000	0.343	0.343
1:155100001-155200000	1	155100000	155200000	0.573	0.573
1:155200001-155300000	1	155200000	155300000	0.271	0.271
1:155300001-155400000	1	155300000	155400000	0.151	0.151
1:155400001-155500000	1	155400000	155500000	0.207	0.207
1:155500001-155600000	1	155500000	155600000	-1.11	-1.11
1:155600001-155700000	1	155600000	155700000	0.098	0.098
1:155700001-155800000	1	155700000	155800000	-0.799	-0.799
1:155800001-155900000	1	155800000	155900000	-0.086	-0.086
1:155900001-156000000	1	155900000	156000000	-0.675	-0.675
1:156000001-156100000	1	156000000	156100000	0.256	0.256
1:156200001-156300000	1	156200000	156300000	1.118	1.118
1:156300001-156400000	1	156300000	156400000	0.649	0.649
1:156400001-156500000	1	156400000	156500000	0.609	0.609
1:156500001-156600000	1	156500000	156600000	0.639	0.639
1:156600001-156700000	1	156600000	156700000	-0.881	-0.881
1:156700001-156800000	1	156700000	156800000	-0.391	-0.391
1:156800001-156900000	1	156800000	156900000	-0.74	-0.74
1:156900001-157000000	1	156900000	157000000	-0.723	-0.723
1:157000001-157100000	1	157000000	157100000	-0.169	-0.169
1:157200001-157300000	1	157200000	157300000	0.03	0.03
1:157300001-157400000	1	157300000	157400000	0.282	0.282
1:157400001-157500000	1	157400000	157500000	-0.16	-0.16
1:157500001-157600000	1	157500000	157600000	-0.661	-0.661
1:157600001-157700000	1	157600000	157700000	-1.234	-1.234
1:157700001-157800000	1	157700000	157800000	-0.645	-0.645
1:157800001-157900000	1	157800000	157900000	-0.804	-0.804
1:157900001-158000000	1	157900000	158000000	-0.882	-0.882
1:158000001-158100000	1	158000000	158100000	-0.385	-0.385
1:158100001-158200000	1	158100000	158200000	-0.267	-0.267
1:158300001-158400000	1	158300000	158400000	-0.394	-0.394
1:158400001-158500000	1	158400000	158500000	-0.619	-0.619
1:158500001-158600000	1	158500000	158600000	-0.381	-0.381
1:158600001-158700000	1	158600000	158700000	-0.675	-0.675
1:158700001-158800000	1	158700000	158800000	-0.649	-0.649
1:158800001-158900000	1	158800000	158900000	-0.639	-0.639
1:158900001-159000000	1	158900000	159000000	-1.108	-1.108
1:159000001-159100000	1	159000000	159100000	-0.705	-0.705
1:159100001-159200000	1	159100000	159200000	-1.157	-1.157
1:159200001-159300000	1	159200000	159300000	-0.7	-0.7
1:159300001-159400000	1	159300000	159400000	-0.29	-0.29
1:159400001-159500000	1	159400000	159500000	0.335	0.335
1:159600001-159700000	1	159600000	159700000	0.495	0.495
1:159700001-159800000	1	159700000	159800000	0.567	0.567
1:159800001-159900000	1	159800000	159900000	0.451	0.451
1:159900001-160000000	1	159900000	160000000	0.368	0.368
1:160000001-160100000	1	160000000	160100000	0.323	0.323
1:160100001-160200000	1	160100000	160200000	0.361	0.361
1:160200001-160300000	1	160200000	160300000	0.322	0.322
1:160300001-160400000	1	160300000	160400000	-0.357	-0.357
1:160500001-160600000	1	160500000	160600000	0.559	0.559
1:160600001-160700000	1	160600000	160700000	0.893	0.893
1:160700001-160800000	1	160700000	160800000	0.745	0.745
1:160800001-160900000	1	160800000	160900000	0.673	0.673
1:160900001-161000000	1	160900000	161000000	0.856	0.856
1:161000001-161100000	1	161000000	161100000	0.88	0.88
1:161100001-161200000	1	161100000	161200000	0.399	0.399
1:161200001-161300000	1	161200000	161300000	-0.043	-0.043
1:161300001-161400000	1	161300000	161400000	0.735	0.735
1:161700001-161800000	1	161700000	161800000	0.167	0.167
1:161900001-162000000	1	161900000	162000000	1.007	1.007
1:162000001-162100000	1	162000000	162100000	0.511	0.511
1:162100001-162200000	1	162100000	162200000	1.361	1.361
1:162200001-162300000	1	162200000	162300000	0.463	0.463
1:162300001-162400000	1	162300000	162400000	0.765	0.765
1:162400001-162500000	1	162400000	162500000	0.637	0.637
1:162500001-162600000	1	162500000	162600000	0.466	0.466
1:162600001-162700000	1	162600000	162700000	0.553	0.553
1:162700001-162800000	1	162700000	162800000	-0.196	-0.196
1:162800001-162900000	1	162800000	162900000	0.596	0.596
1:162900001-163000000	1	162900000	163000000	0.621	0.621
1:163000001-163100000	1	163000000	163100000	0.383	0.383
1:163100001-163200000	1	163100000	163200000	0.585	0.585
1:163200001-163300000	1	163200000	163300000	0.575	0.575
1:163300001-163400000	1	163300000	163400000	0.314	0.314
1:163400001-163500000	1	163400000	163500000	0.782	0.782
1:163500001-163600000	1	163500000	163600000	0.551	0.551
1:163600001-163700000	1	163600000	163700000	0.977	0.977
1:163700001-163800000	1	163700000	163800000	0.526	0.526
1:163800001-163900000	1	163800000	163900000	0.824	0.824
1:163900001-164000000	1	163900000	164000000	1.31	1.31
1:164000001-164100000	1	164000000	164100000	0.662	0.662
1:164100001-164200000	1	164100000	164200000	0.73	0.73
1:164200001-164300000	1	164200000	164300000	1.139	1.139
1:164300001-164400000	1	164300000	164400000	1.224	1.224
1:164400001-164500000	1	164400000	164500000	1.257	1.257
1:164500001-164600000	1	164500000	164600000	1.496	1.496
1:164600001-164700000	1	164600000	164700000	1.307	1.307
1:164700001-164800000	1	164700000	164800000	1.625	1.625
1:164800001-164900000	1	164800000	164900000	1.12	1.12
1:164900001-165000000	1	164900000	165000000	0.949	0.949
1:165000001-165100000	1	165000000	165100000	1.169	1.169
1:165100001-165200000	1	165100000	165200000	1.332	1.332
1:165200001-165300000	1	165200000	165300000	1.403	1.403
1:165300001-165400000	1	165300000	165400000	1.457	1.457
1:165400001-165500000	1	165400000	165500000	0.91	0.91
1:165500001-165600000	1	165500000	165600000	1.315	1.315
1:165600001-165700000	1	165600000	165700000	1.513	1.513
1:165700001-165800000	1	165700000	165800000	1.554	1.554
1:165800001-165900000	1	165800000	165900000	1.205	1.205
1:165900001-166000000	1	165900000	166000000	0.059	0.059
1:166000001-166100000	1	166000000	166100000	0.231	0.231
1:166100001-166200000	1	166100000	166200000	0.914	0.914
1:166300001-166400000	1	166300000	166400000	1.039	1.039
1:166400001-166500000	1	166400000	166500000	0.569	0.569
1:166500001-166600000	1	166500000	166600000	0.188	0.188
1:166700001-166800000	1	166700000	166800000	-0.02	-0.02
1:166800001-166900000	1	166800000	166900000	0.337	0.337
1:166900001-167000000	1	166900000	167000000	-0.001	-0.001
1:167000001-167100000	1	167000000	167100000	0.386	0.386
1:167100001-167200000	1	167100000	167200000	0.221	0.221
1:167200001-167300000	1	167200000	167300000	0.779	0.779
1:167300001-167400000	1	167300000	167400000	0.695	0.695
1:167400001-167500000	1	167400000	167500000	-0.035	-0.035
1:167500001-167600000	1	167500000	167600000	0.473	0.473
1:167600001-167700000	1	167600000	167700000	0.292	0.292
1:167700001-167800000	1	167700000	167800000	0.869	0.869
1:167800001-167900000	1	167800000	167900000	0.076	0.076
1:167900001-168000000	1	167900000	168000000	1.355	1.355
1:168000001-168100000	1	168000000	168100000	0.488	0.488
1:168100001-168200000	1	168100000	168200000	0.994	0.994
1:168200001-168300000	1	168200000	168300000	0.839	0.839
1:168300001-168400000	1	168300000	168400000	1.125	1.125
1:168400001-168500000	1	168400000	168500000	0.435	0.435
1:168500001-168600000	1	168500000	168600000	1.087	1.087
1:168600001-168700000	1	168600000	168700000	0.775	0.775
1:168800001-168900000	1	168800000	168900000	0.735	0.735
1:168900001-169000000	1	168900000	169000000	1.118	1.118
1:169000001-169100000	1	169000000	169100000	0.597	0.597
1:169100001-169200000	1	169100000	169200000	0.774	0.774
1:169200001-169300000	1	169200000	169300000	0.803	0.803
1:169300001-169400000	1	169300000	169400000	0.834	0.834
1:169400001-169500000	1	169400000	169500000	1.172	1.172
1:169500001-169600000	1	169500000	169600000	1.63	1.63
1:169600001-169700000	1	169600000	169700000	1.714	1.714
1:169700001-169800000	1	169700000	169800000	2.024	2.024
1:169900001-170000000	1	169900000	170000000	0.904	0.904
1:170100001-170200000	1	170100000	170200000	1.332	1.332
1:170200001-170300000	1	170200000	170300000	1.253	1.253
1:170300001-170400000	1	170300000	170400000	1.027	1.027
1:170400001-170500000	1	170400000	170500000	0.397	0.397
1:170500001-170600000	1	170500000	170600000	1.156	1.156
1:170600001-170700000	1	170600000	170700000	0.888	0.888
1:170700001-170800000	1	170700000	170800000	1.058	1.058
1:170800001-170900000	1	170800000	170900000	0.92	0.92
1:170900001-171000000	1	170900000	171000000	0.465	0.465
1:171000001-171100000	1	171000000	171100000	1.012	1.012
1:171100001-171200000	1	171100000	171200000	1.126	1.126
1:171200001-171300000	1	171200000	171300000	1.049	1.049
1:171300001-171400000	1	171300000	171400000	0.793	0.793
1:171400001-171500000	1	171400000	171500000	0.784	0.784
1:171500001-171600000	1	171500000	171600000	0.962	0.962
1:171600001-171700000	1	171600000	171700000	0.955	0.955
1:171700001-171800000	1	171700000	171800000	1.224	1.224
1:171800001-171900000	1	171800000	171900000	0.903	0.903
1:171900001-172000000	1	171900000	172000000	1.093	1.093
1:172100001-172200000	1	172100000	172200000	0.52	0.52
1:172300001-172400000	1	172300000	172400000	0.915	0.915
1:172400001-172500000	1	172400000	172500000	0.908	0.908
1:172500001-172600000	1	172500000	172600000	1.12	1.12
1:172600001-172700000	1	172600000	172700000	1.239	1.239
1:172700001-172800000	1	172700000	172800000	0.089	0.089
1:172800001-172900000	1	172800000	172900000	0.905	0.905
1:172900001-173000000	1	172900000	173000000	1.044	1.044
1:173000001-173100000	1	173000000	173100000	0.825	0.825
1:173100001-173200000	1	173100000	173200000	1.165	1.165
1:173200001-173300000	1	173200000	173300000	0.562	0.562
1:173300001-173400000	1	173300000	173400000	0.468	0.468
1:173400001-173500000	1	173400000	173500000	1.066	1.066
1:173500001-173600000	1	173500000	173600000	0.45	0.45
1:173700001-173800000	1	173700000	173800000	1.059	1.059
1:173800001-173900000	1	173800000	173900000	0.911	0.911
1:173900001-174000000	1	173900000	174000000	0.559	0.559
1:174000001-174100000	1	174000000	174100000	0.789	0.789
1:174100001-174200000	1	174100000	174200000	0.513	0.513
1:174200001-174300000	1	174200000	174300000	0.747	0.747
1:174300001-174400000	1	174300000	174400000	0.098	0.098
1:174400001-174500000	1	174400000	174500000	-0.189	-0.189
1:174600001-174700000	1	174600000	174700000	-0.043	-0.043
1:174700001-174800000	1	174700000	174800000	0.522	0.522
1:174800001-174900000	1	174800000	174900000	1.239	1.239
1:174900001-175000000	1	174900000	175000000	1.392	1.392
1:175000001-175100000	1	175000000	175100000	0.684	0.684
1:175100001-175200000	1	175100000	175200000	1.193	1.193
1:175200001-175300000	1	175200000	175300000	0.423	0.423
1:175300001-175400000	1	175300000	175400000	0.792	0.792
1:175400001-175500000	1	175400000	175500000	0.321	0.321
1:175500001-175600000	1	175500000	175600000	0.311	0.311
1:175600001-175700000	1	175600000	175700000	0.134	0.134
1:175700001-175800000	1	175700000	175800000	-0.061	-0.061
1:175800001-175900000	1	175800000	175900000	-0.537	-0.537
1:175900001-176000000	1	175900000	176000000	0.474	0.474
1:176000001-176100000	1	176000000	176100000	0.64	0.64
1:176100001-176200000	1	176100000	176200000	-0.024	-0.024
1:176200001-176300000	1	176200000	176300000	0.137	0.137
1:176300001-176400000	1	176300000	176400000	0.622	0.622
1:176400001-176500000	1	176400000	176500000	0.414	0.414
1:176500001-176600000	1	176500000	176600000	-0.159	-0.159
1:176600001-176700000	1	176600000	176700000	-0.225	-0.225
1:176700001-176800000	1	176700000	176800000	-0.229	-0.229
1:176800001-176900000	1	176800000	176900000	-0.768	-0.768
1:176900001-177000000	1	176900000	177000000	-0.412	-0.412
1:177000001-177100000	1	177000000	177100000	-0.257	-0.257
1:177100001-177200000	1	177100000	177200000	-0.592	-0.592
1:177200001-177300000	1	177200000	177300000	0.099	0.099
1:177300001-177400000	1	177300000	177400000	-0.574	-0.574
1:177400001-177500000	1	177400000	177500000	0.162	0.162
1:177500001-177600000	1	177500000	177600000	0.825	0.825
1:177600001-177700000	1	177600000	177700000	-0.219	-0.219
1:177700001-177800000	1	177700000	177800000	0.293	0.293
1:177800001-177900000	1	177800000	177900000	0.153	0.153
1:177900001-178000000	1	177900000	178000000	-0.827	-0.827
1:178000001-178100000	1	178000000	178100000	-0.705	-0.705
1:178100001-178200000	1	178100000	178200000	0.255	0.255
1:178200001-178300000	1	178200000	178300000	0.047	0.047
1:178300001-178400000	1	178300000	178400000	-0.369	-0.369
1:178400001-178500000	1	178400000	178500000	-0.064	-0.064
1:178500001-178600000	1	178500000	178600000	-0.371	-0.371
1:178600001-178700000	1	178600000	178700000	0.08	0.08
1:178700001-178800000	1	178700000	178800000	0.025	0.025
1:178800001-178900000	1	178800000	178900000	0.029	0.029
1:178900001-179000000	1	178900000	179000000	0.146	0.146
1:179000001-179100000	1	179000000	179100000	-0.827	-0.827
1:179100001-179200000	1	179100000	179200000	-0.205	-0.205
1:179200001-179300000	1	179200000	179300000	-0.446	-0.446
1:179300001-179400000	1	179300000	179400000	-0.845	-0.845
1:179400001-179500000	1	179400000	179500000	-0.408	-0.408
1:179500001-179600000	1	179500000	179600000	-0.436	-0.436
1:179600001-179700000	1	179600000	179700000	-0.211	-0.211
1:179700001-179800000	1	179700000	179800000	-0.06	-0.06
1:179800001-179900000	1	179800000	179900000	0.173	0.173
1:179900001-180000000	1	179900000	180000000	0.107	0.107
1:180000001-180100000	1	180000000	180100000	0.118	0.118
1:180100001-180200000	1	180100000	180200000	-0.73	-0.73
1:180200001-180300000	1	180200000	180300000	0.258	0.258
1:180300001-180400000	1	180300000	180400000	-0.26	-0.26
1:180400001-180500000	1	180400000	180500000	0.131	0.131
1:180500001-180600000	1	180500000	180600000	-0.688	-0.688
1:180600001-180700000	1	180600000	180700000	-0.823	-0.823
1:180700001-180800000	1	180700000	180800000	-0.305	-0.305
1:180800001-180900000	1	180800000	180900000	-0.374	-0.374
1:180900001-181000000	1	180900000	181000000	-0.485	-0.485
1:181000001-181100000	1	181000000	181100000	-0.625	-0.625
1:181100001-181200000	1	181100000	181200000	-0.448	-0.448
1:181200001-181300000	1	181200000	181300000	-1.086	-1.086
1:181300001-181400000	1	181300000	181400000	-0.366	-0.366
1:181400001-181500000	1	181400000	181500000	-0.608	-0.608
1:181500001-181600000	1	181500000	181600000	0.012	0.012
1:181600001-181700000	1	181600000	181700000	-1.005	-1.005
1:181700001-181800000	1	181700000	181800000	-0.387	-0.387
1:181800001-181900000	1	181800000	181900000	-0.26	-0.26
1:181900001-182000000	1	181900000	182000000	-0.288	-0.288
1:182000001-182100000	1	182000000	182100000	0.462	0.462
1:182200001-182300000	1	182200000	182300000	0.043	0.043
1:182300001-182400000	1	182300000	182400000	-0.168	-0.168
1:182400001-182500000	1	182400000	182500000	-1.036	-1.036
1:182500001-182600000	1	182500000	182600000	-0.332	-0.332
1:182600001-182700000	1	182600000	182700000	0.329	0.329
1:182700001-182800000	1	182700000	182800000	-0.279	-0.279
1:182800001-182900000	1	182800000	182900000	-0.617	-0.617
1:182900001-183000000	1	182900000	183000000	-0.872	-0.872
1:183000001-183100000	1	183000000	183100000	0.095	0.095
1:183100001-183200000	1	183100000	183200000	-0.421	-0.421
1:183200001-183300000	1	183200000	183300000	0.217	0.217
1:183300001-183400000	1	183300000	183400000	-0.451	-0.451
1:183400001-183500000	1	183400000	183500000	-0.759	-0.759
1:183500001-183600000	1	183500000	183600000	-0.738	-0.738
1:183600001-183700000	1	183600000	183700000	-0.538	-0.538
1:183700001-183800000	1	183700000	183800000	-0.426	-0.426
1:183800001-183900000	1	183800000	183900000	-0.413	-0.413
1:183900001-184000000	1	183900000	184000000	-0.053	-0.053
1:184000001-184100000	1	184000000	184100000	0.023	0.023
1:184100001-184200000	1	184100000	184200000	-0.458	-0.458
1:184200001-184300000	1	184200000	184300000	-0.106	-0.106
1:184300001-184400000	1	184300000	184400000	-0.554	-0.554
1:184400001-184500000	1	184400000	184500000	0.347	0.347
1:184500001-184600000	1	184500000	184600000	-0.285	-0.285
1:184600001-184700000	1	184600000	184700000	0.165	0.165
1:184700001-184800000	1	184700000	184800000	-0.094	-0.094
1:184800001-184900000	1	184800000	184900000	0.181	0.181
1:184900001-185000000	1	184900000	185000000	0.042	0.042
1:185000001-185100000	1	185000000	185100000	-0.02	-0.02
1:185100001-185200000	1	185100000	185200000	-0.119	-0.119
1:185200001-185300000	1	185200000	185300000	-0.492	-0.492
1:185300001-185400000	1	185300000	185400000	0.065	0.065
1:185400001-185500000	1	185400000	185500000	-0.267	-0.267
1:185500001-185600000	1	185500000	185600000	-0.151	-0.151
1:185600001-185700000	1	185600000	185700000	0.23	0.23
1:185700001-185800000	1	185700000	185800000	-0.379	-0.379
1:185800001-185900000	1	185800000	185900000	-0.028	-0.028
1:185900001-186000000	1	185900000	186000000	-0.476	-0.476
1:186000001-186100000	1	186000000	186100000	-0.687	-0.687
1:186100001-186200000	1	186100000	186200000	0.364	0.364
1:186200001-186300000	1	186200000	186300000	-0.152	-0.152
1:186300001-186400000	1	186300000	186400000	0.156	0.156
1:186400001-186500000	1	186400000	186500000	-0.215	-0.215
1:186500001-186600000	1	186500000	186600000	-0.822	-0.822
1:186600001-186700000	1	186600000	186700000	-0.307	-0.307
1:186700001-186800000	1	186700000	186800000	-0.193	-0.193
1:186800001-186900000	1	186800000	186900000	-0.495	-0.495
1:186900001-187000000	1	186900000	187000000	0.003	0.003
1:187000001-187100000	1	187000000	187100000	0.183	0.183
1:187100001-187200000	1	187100000	187200000	-0.536	-0.536
1:187200001-187300000	1	187200000	187300000	-0.22	-0.22
1:187300001-187400000	1	187300000	187400000	-0.474	-0.474
1:187400001-187500000	1	187400000	187500000	-0.406	-0.406
1:187500001-187600000	1	187500000	187600000	-0.068	-0.068
1:187600001-187700000	1	187600000	187700000	0.367	0.367
1:187700001-187800000	1	187700000	187800000	-0.223	-0.223
1:187800001-187900000	1	187800000	187900000	-0.111	-0.111
1:187900001-188000000	1	187900000	188000000	-0.567	-0.567
1:188000001-188100000	1	188000000	188100000	-0.001	-0.001
1:188100001-188200000	1	188100000	188200000	-0.389	-0.389
1:188200001-188300000	1	188200000	188300000	-0.243	-0.243
1:188300001-188400000	1	188300000	188400000	-0.264	-0.264
1:188400001-188500000	1	188400000	188500000	-0.636	-0.636
1:188500001-188600000	1	188500000	188600000	-0.386	-0.386
1:188600001-188700000	1	188600000	188700000	0.068	0.068
1:188700001-188800000	1	188700000	188800000	0.256	0.256
1:188800001-188900000	1	188800000	188900000	-0.264	-0.264
1:188900001-189000000	1	188900000	189000000	-0.69	-0.69
1:189000001-189100000	1	189000000	189100000	-0.234	-0.234
1:189100001-189200000	1	189100000	189200000	-0.784	-0.784
1:189200001-189300000	1	189200000	189300000	0.164	0.164
1:189300001-189400000	1	189300000	189400000	-0.285	-0.285
1:189400001-189500000	1	189400000	189500000	-0.167	-0.167
1:189500001-189600000	1	189500000	189600000	-0.081	-0.081
1:189600001-189700000	1	189600000	189700000	0.06	0.06
1:189700001-189800000	1	189700000	189800000	0.318	0.318
1:189800001-189900000	1	189800000	189900000	0.124	0.124
1:189900001-190000000	1	189900000	190000000	0.559	0.559
1:190000001-190100000	1	190000000	190100000	0.238	0.238
1:190100001-190200000	1	190100000	190200000	0.159	0.159
1:190200001-190300000	1	190200000	190300000	0.584	0.584
1:190300001-190400000	1	190300000	190400000	0.802	0.802
1:190400001-190500000	1	190400000	190500000	0.744	0.744
1:190500001-190600000	1	190500000	190600000	-0.055	-0.055
1:190600001-190700000	1	190600000	190700000	0.157	0.157
1:190700001-190800000	1	190700000	190800000	0.166	0.166
1:190800001-190900000	1	190800000	190900000	0.094	0.094
1:190900001-191000000	1	190900000	191000000	0.721	0.721
1:191000001-191100000	1	191000000	191100000	0.161	0.161
1:191100001-191200000	1	191100000	191200000	0.51	0.51
1:191200001-191300000	1	191200000	191300000	-0.734	-0.734
1:191300001-191400000	1	191300000	191400000	-0.099	-0.099
1:191400001-191500000	1	191400000	191500000	0.21	0.21
1:191500001-191600000	1	191500000	191600000	0.533	0.533
1:191600001-191700000	1	191600000	191700000	0.431	0.431
1:191700001-191800000	1	191700000	191800000	-0.117	-0.117
1:191800001-191900000	1	191800000	191900000	-0.761	-0.761
1:191900001-192000000	1	191900000	192000000	-0.309	-0.309
1:192000001-192100000	1	192000000	192100000	-0.114	-0.114
1:192100001-192200000	1	192100000	192200000	-0.705	-0.705
1:192200001-192300000	1	192200000	192300000	-0.186	-0.186
1:192300001-192400000	1	192300000	192400000	-0.458	-0.458
1:192400001-192500000	1	192400000	192500000	0.112	0.112
1:192500001-192600000	1	192500000	192600000	0.102	0.102
1:192600001-192700000	1	192600000	192700000	0.124	0.124
1:192700001-192800000	1	192700000	192800000	-0.438	-0.438
1:192800001-192900000	1	192800000	192900000	-0.236	-0.236
1:192900001-193000000	1	192900000	193000000	-0.005	-0.005
1:193000001-193100000	1	193000000	193100000	-0.681	-0.681
1:193100001-193200000	1	193100000	193200000	0.145	0.145
1:193200001-193300000	1	193200000	193300000	-0.48	-0.48
1:193300001-193400000	1	193300000	193400000	-0.413	-0.413
1:193400001-193500000	1	193400000	193500000	-0.269	-0.269
1:193500001-193600000	1	193500000	193600000	-0.388	-0.388
1:193600001-193700000	1	193600000	193700000	-0.251	-0.251
1:193700001-193800000	1	193700000	193800000	-0.482	-0.482
1:193800001-193900000	1	193800000	193900000	-0.112	-0.112
1:193900001-194000000	1	193900000	194000000	-0.258	-0.258
1:194000001-194100000	1	194000000	194100000	-0.07	-0.07
1:194100001-194200000	1	194100000	194200000	-0.232	-0.232
1:194200001-194300000	1	194200000	194300000	-0.515	-0.515
1:194300001-194400000	1	194300000	194400000	0.128	0.128
1:194400001-194500000	1	194400000	194500000	-0.336	-0.336
1:194500001-194600000	1	194500000	194600000	0.04	0.04
1:194600001-194700000	1	194600000	194700000	-0.394	-0.394
1:194700001-194800000	1	194700000	194800000	0.033	0.033
1:194800001-194900000	1	194800000	194900000	-0.096	-0.096
1:194900001-195000000	1	194900000	195000000	0.021	0.021
1:195000001-195100000	1	195000000	195100000	-0.621	-0.621
1:195100001-195200000	1	195100000	195200000	0.101	0.101
1:195200001-195300000	1	195200000	195300000	-0.339	-0.339
1:195300001-195400000	1	195300000	195400000	-0.163	-0.163
1:195400001-195500000	1	195400000	195500000	-0.652	-0.652
1:195500001-195600000	1	195500000	195600000	-0.328	-0.328
1:195600001-195700000	1	195600000	195700000	-0.104	-0.104
1:195700001-195800000	1	195700000	195800000	-1.264	-1.264
1:195800001-195900000	1	195800000	195900000	-0.52	-0.52
1:195900001-196000000	1	195900000	196000000	-0.512	-0.512
1:196000001-196100000	1	196000000	196100000	-0.515	-0.515
1:196100001-196200000	1	196100000	196200000	-0.202	-0.202
1:196200001-196300000	1	196200000	196300000	-0.269	-0.269
1:196300001-196400000	1	196300000	196400000	0.37	0.37
1:196400001-196500000	1	196400000	196500000	0.394	0.394
1:196500001-196600000	1	196500000	196600000	1.256	1.256
1:196600001-196700000	1	196600000	196700000	1.331	1.331
1:196900001-197000000	1	196900000	197000000	0.946	0.946
1:197000001-197100000	1	197000000	197100000	1.17	1.17
1:197100001-197200000	1	197100000	197200000	1.522	1.522
1:197200001-197300000	1	197200000	197300000	1.205	1.205
1:197300001-197400000	1	197300000	197400000	1.367	1.367
1:197400001-197500000	1	197400000	197500000	1.722	1.722
1:197500001-197600000	1	197500000	197600000	2.041	2.041
1:197600001-197700000	1	197600000	197700000	2.017	2.017
1:197700001-197800000	1	197700000	197800000	1.352	1.352
1:197800001-197900000	1	197800000	197900000	0.95	0.95
1:197900001-198000000	1	197900000	198000000	0.982	0.982
1:198000001-198100000	1	198000000	198100000	0.931	0.931
1:198100001-198200000	1	198100000	198200000	1.597	1.597
1:198200001-198300000	1	198200000	198300000	1.081	1.081
1:198300001-198400000	1	198300000	198400000	0.848	0.848
1:198400001-198500000	1	198400000	198500000	0.921	0.921
1:198500001-198600000	1	198500000	198600000	0.658	0.658
1:198600001-198700000	1	198600000	198700000	0.843	0.843
1:198700001-198800000	1	198700000	198800000	1.168	1.168
1:198800001-198900000	1	198800000	198900000	1.235	1.235
1:198900001-199000000	1	198900000	199000000	0.892	0.892
1:199000001-199100000	1	199000000	199100000	0.491	0.491
1:199100001-199200000	1	199100000	199200000	-0.187	-0.187
1:199200001-199300000	1	199200000	199300000	-1.006	-1.006
1:199300001-199400000	1	199300000	199400000	-0.214	-0.214
1:199400001-199500000	1	199400000	199500000	-0.299	-0.299
1:199500001-199600000	1	199500000	199600000	-0.528	-0.528
1:199600001-199700000	1	199600000	199700000	-0.238	-0.238
1:199700001-199800000	1	199700000	199800000	-0.011	-0.011
1:199800001-199900000	1	199800000	199900000	-0.459	-0.459
1:199900001-200000000	1	199900000	200000000	-0.058	-0.058
1:200000001-200100000	1	200000000	200100000	-1.092	-1.092
1:200100001-200200000	1	200100000	200200000	-0.652	-0.652
1:200200001-200300000	1	200200000	200300000	-0.612	-0.612
1:200300001-200400000	1	200300000	200400000	-0.566	-0.566
1:200500001-200600000	1	200500000	200600000	0.03	0.03
1:200600001-200700000	1	200600000	200700000	-0.572	-0.572
1:200700001-200800000	1	200700000	200800000	-0.423	-0.423
1:200800001-200900000	1	200800000	200900000	-0.046	-0.046
1:200900001-201000000	1	200900000	201000000	-0.246	-0.246
1:201000001-201100000	1	201000000	201100000	-0.013	-0.013
1:201100001-201200000	1	201100000	201200000	-0.153	-0.153
1:201300001-201400000	1	201300000	201400000	-0.443	-0.443
1:201400001-201500000	1	201400000	201500000	0.263	0.263
1:201500001-201600000	1	201500000	201600000	0.41	0.41
1:201600001-201700000	1	201600000	201700000	0.872	0.872
1:201700001-201800000	1	201700000	201800000	-0.056	-0.056
1:201800001-201900000	1	201800000	201900000	-0.163	-0.163
1:201900001-202000000	1	201900000	202000000	-0.017	-0.017
1:202000001-202100000	1	202000000	202100000	-0.226	-0.226
1:202100001-202200000	1	202100000	202200000	-0.614	-0.614
1:202200001-202300000	1	202200000	202300000	-0.33	-0.33
1:202400001-202500000	1	202400000	202500000	-0.66	-0.66
1:202500001-202600000	1	202500000	202600000	0.156	0.156
1:202600001-202700000	1	202600000	202700000	0.309	0.309
1:202700001-202800000	1	202700000	202800000	0.455	0.455
1:202800001-202900000	1	202800000	202900000	0.655	0.655
1:202900001-203000000	1	202900000	203000000	0.936	0.936
1:203000001-203100000	1	203000000	203100000	0.119	0.119
1:203100001-203200000	1	203100000	203200000	0.089	0.089
1:203200001-203300000	1	203200000	203300000	0.277	0.277
1:203300001-203400000	1	203300000	203400000	1.121	1.121
1:203400001-203500000	1	203400000	203500000	1.385	1.385
1:203500001-203600000	1	203500000	203600000	1.037	1.037
1:203600001-203700000	1	203600000	203700000	0.771	0.771
1:203700001-203800000	1	203700000	203800000	1.555	1.555
1:203800001-203900000	1	203800000	203900000	1.516	1.516
1:203900001-204000000	1	203900000	204000000	-0.031	-0.031
1:204000001-204100000	1	204000000	204100000	0.464	0.464
1:204100001-204200000	1	204100000	204200000	1.434	1.434
1:204200001-204300000	1	204200000	204300000	1.01	1.01
1:204300001-204400000	1	204300000	204400000	1.027	1.027
1:204400001-204500000	1	204400000	204500000	0.876	0.876
1:204500001-204600000	1	204500000	204600000	-0.473	-0.473
1:204600001-204700000	1	204600000	204700000	-0.296	-0.296
1:204700001-204800000	1	204700000	204800000	0.011	0.011
1:204800001-204900000	1	204800000	204900000	-0.544	-0.544
1:204900001-205000000	1	204900000	205000000	-0.537	-0.537
1:205000001-205100000	1	205000000	205100000	-0.144	-0.144
1:205100001-205200000	1	205100000	205200000	-0.454	-0.454
1:205200001-205300000	1	205200000	205300000	-0.939	-0.939
1:205300001-205400000	1	205300000	205400000	-0.045	-0.045
1:205400001-205500000	1	205400000	205500000	-0.9	-0.9
1:205500001-205600000	1	205500000	205600000	-0.178	-0.178
1:205600001-205700000	1	205600000	205700000	-0.373	-0.373
1:205700001-205800000	1	205700000	205800000	-0.438	-0.438
1:205800001-205900000	1	205800000	205900000	-0.103	-0.103
1:205900001-206000000	1	205900000	206000000	1.286	1.286
1:206200001-206300000	1	206200000	206300000	-0.28	-0.28
1:206300001-206400000	1	206300000	206400000	0.054	0.054
1:206600001-206700000	1	206600000	206700000	-0.168	-0.168
1:206700001-206800000	1	206700000	206800000	-0.225	-0.225
1:206800001-206900000	1	206800000	206900000	-0.005	-0.005
1:206900001-207000000	1	206900000	207000000	0.077	0.077
1:207000001-207100000	1	207000000	207100000	-0.049	-0.049
1:207100001-207200000	1	207100000	207200000	-0.132	-0.132
1:207200001-207300000	1	207200000	207300000	0.44	0.44
1:207400001-207500000	1	207400000	207500000	-0.189	-0.189
1:207500001-207600000	1	207500000	207600000	-0.789	-0.789
1:207600001-207700000	1	207600000	207700000	-0.339	-0.339
1:207700001-207800000	1	207700000	207800000	-1.239	-1.239
1:207800001-207900000	1	207800000	207900000	-0.025	-0.025
1:207900001-208000000	1	207900000	208000000	0.499	0.499
1:208000001-208100000	1	208000000	208100000	0.29	0.29
1:208100001-208200000	1	208100000	208200000	0.119	0.119
1:208200001-208300000	1	208200000	208300000	-0.913	-0.913
1:208300001-208400000	1	208300000	208400000	0.324	0.324
1:208400001-208500000	1	208400000	208500000	-0.018	-0.018
1:208500001-208600000	1	208500000	208600000	-0.801	-0.801
1:208600001-208700000	1	208600000	208700000	-0.497	-0.497
1:208700001-208800000	1	208700000	208800000	-0.477	-0.477
1:208800001-208900000	1	208800000	208900000	-0.756	-0.756
1:208900001-209000000	1	208900000	209000000	-0.419	-0.419
1:209000001-209100000	1	209000000	209100000	-0.8	-0.8
1:209100001-209200000	1	209100000	209200000	-0.738	-0.738
1:209200001-209300000	1	209200000	209300000	-0.948	-0.948
1:209300001-209400000	1	209300000	209400000	-0.291	-0.291
1:209500001-209600000	1	209500000	209600000	-0.006	-0.006
1:209600001-209700000	1	209600000	209700000	-0.15	-0.15
1:209700001-209800000	1	209700000	209800000	0.212	0.212
1:209800001-209900000	1	209800000	209900000	-0.019	-0.019
1:209900001-210000000	1	209900000	210000000	-0.54	-0.54
1:210000001-210100000	1	210000000	210100000	-0.117	-0.117
1:210100001-210200000	1	210100000	210200000	0.16	0.16
1:210200001-210300000	1	210200000	210300000	-0.344	-0.344
1:210300001-210400000	1	210300000	210400000	-0.105	-0.105
1:210400001-210500000	1	210400000	210500000	-0.222	-0.222
1:210500001-210600000	1	210500000	210600000	0.073	0.073
1:210700001-210800000	1	210700000	210800000	-0.874	-0.874
1:210800001-210900000	1	210800000	210900000	-1.024	-1.024
1:210900001-211000000	1	210900000	211000000	-1.351	-1.351
1:211000001-211100000	1	211000000	211100000	-0.322	-0.322
1:211200001-211300000	1	211200000	211300000	-0.43	-0.43
1:211300001-211400000	1	211300000	211400000	-0.962	-0.962
1:211400001-211500000	1	211400000	211500000	-0.023	-0.023
1:211500001-211600000	1	211500000	211600000	-0.301	-0.301
1:211600001-211700000	1	211600000	211700000	-0.331	-0.331
1:211900001-212000000	1	211900000	212000000	-0.06	-0.06
1:212000001-212100000	1	212000000	212100000	-0.016	-0.016
1:212100001-212200000	1	212100000	212200000	0.182	0.182
1:212200001-212300000	1	212200000	212300000	-0.206	-0.206
1:212300001-212400000	1	212300000	212400000	-0.729	-0.729
1:212400001-212500000	1	212400000	212500000	0.075	0.075
1:212500001-212600000	1	212500000	212600000	0.257	0.257
1:212600001-212700000	1	212600000	212700000	0.182	0.182
1:212700001-212800000	1	212700000	212800000	0.852	0.852
1:212800001-212900000	1	212800000	212900000	0.485	0.485
1:212900001-213000000	1	212900000	213000000	0.484	0.484
1:213000001-213100000	1	213000000	213100000	-0.198	-0.198
1:213100001-213200000	1	213100000	213200000	0.448	0.448
1:213200001-213300000	1	213200000	213300000	0.877	0.877
1:213300001-213400000	1	213300000	213400000	0.68	0.68
1:213400001-213500000	1	213400000	213500000	0.316	0.316
1:213500001-213600000	1	213500000	213600000	-0.046	-0.046
1:213600001-213700000	1	213600000	213700000	0.399	0.399
1:213700001-213800000	1	213700000	213800000	-0.153	-0.153
1:213800001-213900000	1	213800000	213900000	0.419	0.419
1:213900001-214000000	1	213900000	214000000	0.285	0.285
1:214000001-214100000	1	214000000	214100000	0.161	0.161
1:214100001-214200000	1	214100000	214200000	0.589	0.589
1:214200001-214300000	1	214200000	214300000	0.085	0.085
1:214300001-214400000	1	214300000	214400000	0.77	0.77
1:214400001-214500000	1	214400000	214500000	0.667	0.667
1:214500001-214600000	1	214500000	214600000	0.403	0.403
1:214600001-214700000	1	214600000	214700000	0.23	0.23
1:214700001-214800000	1	214700000	214800000	0.844	0.844
1:214800001-214900000	1	214800000	214900000	0.277	0.277
1:214900001-215000000	1	214900000	215000000	0.429	0.429
1:215000001-215100000	1	215000000	215100000	-0.061	-0.061
1:215100001-215200000	1	215100000	215200000	0.837	0.837
1:215200001-215300000	1	215200000	215300000	0.627	0.627
1:215300001-215400000	1	215300000	215400000	0.08	0.08
1:215400001-215500000	1	215400000	215500000	0.121	0.121
1:215500001-215600000	1	215500000	215600000	0.428	0.428
1:215600001-215700000	1	215600000	215700000	0.529	0.529
1:215700001-215800000	1	215700000	215800000	0.923	0.923
1:215800001-215900000	1	215800000	215900000	0.89	0.89
1:215900001-216000000	1	215900000	216000000	-0.246	-0.246
1:216000001-216100000	1	216000000	216100000	0.206	0.206
1:216100001-216200000	1	216100000	216200000	0.441	0.441
1:216200001-216300000	1	216200000	216300000	0.065	0.065
1:216300001-216400000	1	216300000	216400000	0.636	0.636
1:216400001-216500000	1	216400000	216500000	0.055	0.055
1:216500001-216600000	1	216500000	216600000	1.024	1.024
1:216600001-216700000	1	216600000	216700000	0.185	0.185
1:216700001-216800000	1	216700000	216800000	0.177	0.177
1:216800001-216900000	1	216800000	216900000	0.604	0.604
1:216900001-217000000	1	216900000	217000000	0.414	0.414
1:217000001-217100000	1	217000000	217100000	0.424	0.424
1:217100001-217200000	1	217100000	217200000	0.665	0.665
1:217200001-217300000	1	217200000	217300000	0.384	0.384
1:217300001-217400000	1	217300000	217400000	0.294	0.294
1:217400001-217500000	1	217400000	217500000	0.46	0.46
1:217500001-217600000	1	217500000	217600000	0.476	0.476
1:217600001-217700000	1	217600000	217700000	-0.043	-0.043
1:217700001-217800000	1	217700000	217800000	0.731	0.731
1:217800001-217900000	1	217800000	217900000	-0.024	-0.024
1:217900001-218000000	1	217900000	218000000	0.366	0.366
1:218000001-218100000	1	218000000	218100000	0.675	0.675
1:218100001-218200000	1	218100000	218200000	0.65	0.65
1:218200001-218300000	1	218200000	218300000	0.136	0.136
1:218300001-218400000	1	218300000	218400000	0.211	0.211
1:218400001-218500000	1	218400000	218500000	-0.26	-0.26
1:218500001-218600000	1	218500000	218600000	0.306	0.306
1:218600001-218700000	1	218600000	218700000	0.807	0.807
1:218700001-218800000	1	218700000	218800000	0.224	0.224
1:218800001-218900000	1	218800000	218900000	-0.093	-0.093
1:218900001-219000000	1	218900000	219000000	0.356	0.356
1:219000001-219100000	1	219000000	219100000	0.154	0.154
1:219100001-219200000	1	219100000	219200000	0.821	0.821
1:219200001-219300000	1	219200000	219300000	0.251	0.251
1:219300001-219400000	1	219300000	219400000	0.23	0.23
1:219400001-219500000	1	219400000	219500000	0.28	0.28
1:219500001-219600000	1	219500000	219600000	0.156	0.156
1:219600001-219700000	1	219600000	219700000	0.084	0.084
1:219700001-219800000	1	219700000	219800000	-0.514	-0.514
1:219800001-219900000	1	219800000	219900000	-0.266	-0.266
1:219900001-220000000	1	219900000	220000000	-0.534	-0.534
1:220100001-220200000	1	220100000	220200000	-0.01	-0.01
1:220300001-220400000	1	220300000	220400000	0.054	0.054
1:220400001-220500000	1	220400000	220500000	-0.298	-0.298
1:220500001-220600000	1	220500000	220600000	-0.262	-0.262
1:220600001-220700000	1	220600000	220700000	-0.51	-0.51
1:220700001-220800000	1	220700000	220800000	0.335	0.335
1:220800001-220900000	1	220800000	220900000	-0.821	-0.821
1:220900001-221000000	1	220900000	221000000	-0.459	-0.459
1:221000001-221100000	1	221000000	221100000	-0.225	-0.225
1:221100001-221200000	1	221100000	221200000	0.143	0.143
1:221200001-221300000	1	221200000	221300000	-0.297	-0.297
1:221300001-221400000	1	221300000	221400000	-0.622	-0.622
1:221400001-221500000	1	221400000	221500000	-0.049	-0.049
1:221500001-221600000	1	221500000	221600000	-0.658	-0.658
1:221600001-221700000	1	221600000	221700000	-0.152	-0.152
1:221700001-221800000	1	221700000	221800000	-0.167	-0.167
1:221800001-221900000	1	221800000	221900000	-0.167	-0.167
1:221900001-222000000	1	221900000	222000000	-0.076	-0.076
1:222000001-222100000	1	222000000	222100000	-0.424	-0.424
1:222100001-222200000	1	222100000	222200000	0.003	0.003
1:222200001-222300000	1	222200000	222300000	-0.604	-0.604
1:222300001-222400000	1	222300000	222400000	-0.264	-0.264
1:222400001-222500000	1	222400000	222500000	-0.721	-0.721
1:222700001-222800000	1	222700000	222800000	0.065	0.065
1:222800001-222900000	1	222800000	222900000	-0.025	-0.025
1:222900001-223000000	1	222900000	223000000	0.237	0.237
1:223000001-223100000	1	223000000	223100000	-0.859	-0.859
1:223200001-223300000	1	223200000	223300000	-0.262	-0.262
1:223400001-223500000	1	223400000	223500000	-0.319	-0.319
1:223500001-223600000	1	223500000	223600000	-0.231	-0.231
1:223600001-223700000	1	223600000	223700000	-0.153	-0.153
1:223800001-223900000	1	223800000	223900000	0.322	0.322
1:223900001-224000000	1	223900000	224000000	-0.188	-0.188
1:224300001-224400000	1	224300000	224400000	-0.691	-0.691
1:224400001-224500000	1	224400000	224500000	0.426	0.426
1:224500001-224600000	1	224500000	224600000	0.549	0.549
1:224600001-224700000	1	224600000	224700000	0.326	0.326
1:224700001-224800000	1	224700000	224800000	0.189	0.189
1:224800001-224900000	1	224800000	224900000	0.291	0.291
1:224900001-225000000	1	224900000	225000000	0.588	0.588
1:225000001-225100000	1	225000000	225100000	0.571	0.571
1:225100001-225200000	1	225100000	225200000	0.32	0.32
1:225200001-225300000	1	225200000	225300000	0.133	0.133
1:225300001-225400000	1	225300000	225400000	0.356	0.356
1:225400001-225500000	1	225400000	225500000	0.467	0.467
1:225500001-225600000	1	225500000	225600000	0.526	0.526
1:225600001-225700000	1	225600000	225700000	1.33	1.33
1:225700001-225800000	1	225700000	225800000	0.916	0.916
1:225800001-225900000	1	225800000	225900000	0.634	0.634
1:225900001-226000000	1	225900000	226000000	0.733	0.733
1:226000001-226100000	1	226000000	226100000	0.622	0.622
1:226100001-226200000	1	226100000	226200000	0.941	0.941
1:226200001-226300000	1	226200000	226300000	0.459	0.459
1:226300001-226400000	1	226300000	226400000	0.151	0.151
1:226400001-226500000	1	226400000	226500000	0.025	0.025
1:226500001-226600000	1	226500000	226600000	0.946	0.946
1:226600001-226700000	1	226600000	226700000	1.522	1.522
1:226700001-226800000	1	226700000	226800000	0.433	0.433
1:226800001-226900000	1	226800000	226900000	1.433	1.433
1:226900001-227000000	1	226900000	227000000	1.011	1.011
1:227000001-227100000	1	227000000	227100000	0.963	0.963
1:227100001-227200000	1	227100000	227200000	-0.199	-0.199
1:227200001-227300000	1	227200000	227300000	0.829	0.829
1:227300001-227400000	1	227300000	227400000	0.544	0.544
1:227400001-227500000	1	227400000	227500000	0.561	0.561
1:227500001-227600000	1	227500000	227600000	0.419	0.419
1:227600001-227700000	1	227600000	227700000	0.126	0.126
1:227900001-228000000	1	227900000	228000000	-0.306	-0.306
1:228000001-228100000	1	228000000	228100000	-0.034	-0.034
1:228100001-228200000	1	228100000	228200000	-0.34	-0.34
1:228200001-228300000	1	228200000	228300000	0.633	0.633
1:228300001-228400000	1	228300000	228400000	-0.063	-0.063
1:228400001-228500000	1	228400000	228500000	-0.183	-0.183
1:228500001-228600000	1	228500000	228600000	-0.778	-0.778
1:228600001-228700000	1	228600000	228700000	0.16	0.16
1:228800001-228900000	1	228800000	228900000	0.193	0.193
1:228900001-229000000	1	228900000	229000000	0.186	0.186
1:229000001-229100000	1	229000000	229100000	-0.081	-0.081
1:229100001-229200000	1	229100000	229200000	-0.193	-0.193
1:229200001-229300000	1	229200000	229300000	0.091	0.091
1:229300001-229400000	1	229300000	229400000	0.801	0.801
1:229400001-229500000	1	229400000	229500000	0.153	0.153
1:229500001-229600000	1	229500000	229600000	-0.446	-0.446
1:229600001-229700000	1	229600000	229700000	-0.068	-0.068
1:229700001-229800000	1	229700000	229800000	-0.534	-0.534
1:229800001-229900000	1	229800000	229900000	-0.368	-0.368
1:229900001-230000000	1	229900000	230000000	-0.169	-0.169
1:230000001-230100000	1	230000000	230100000	0.099	0.099
1:230100001-230200000	1	230100000	230200000	-0.759	-0.759
1:230200001-230300000	1	230200000	230300000	0.151	0.151
1:230300001-230400000	1	230300000	230400000	0.305	0.305
1:230400001-230500000	1	230400000	230500000	-0.092	-0.092
1:230500001-230600000	1	230500000	230600000	-0.229	-0.229
1:230600001-230700000	1	230600000	230700000	0.316	0.316
1:230700001-230800000	1	230700000	230800000	-0.077	-0.077
1:230800001-230900000	1	230800000	230900000	0.238	0.238
1:230900001-231000000	1	230900000	231000000	0.448	0.448
1:231000001-231100000	1	231000000	231100000	-0.157	-0.157
1:231100001-231200000	1	231100000	231200000	-0.072	-0.072
1:231200001-231300000	1	231200000	231300000	-0.258	-0.258
1:231300001-231400000	1	231300000	231400000	0.176	0.176
1:231400001-231500000	1	231400000	231500000	0.218	0.218
1:231600001-231700000	1	231600000	231700000	-0.31	-0.31
1:231700001-231800000	1	231700000	231800000	-0.168	-0.168
1:231800001-231900000	1	231800000	231900000	-0.19	-0.19
1:231900001-232000000	1	231900000	232000000	-0.725	-0.725
1:232000001-232100000	1	232000000	232100000	-0.548	-0.548
1:232100001-232200000	1	232100000	232200000	-0.469	-0.469
1:232200001-232300000	1	232200000	232300000	-0.553	-0.553
1:232300001-232400000	1	232300000	232400000	-0.224	-0.224
1:232400001-232500000	1	232400000	232500000	0.146	0.146
1:232500001-232600000	1	232500000	232600000	0.304	0.304
1:232600001-232700000	1	232600000	232700000	-0.303	-0.303
1:232700001-232800000	1	232700000	232800000	-0.053	-0.053
1:232800001-232900000	1	232800000	232900000	-0.903	-0.903
1:232900001-233000000	1	232900000	233000000	-0.571	-0.571
1:233000001-233100000	1	233000000	233100000	-0.991	-0.991
1:233100001-233200000	1	233100000	233200000	0.087	0.087
1:233200001-233300000	1	233200000	233300000	0.23	0.23
1:233400001-233500000	1	233400000	233500000	-0.358	-0.358
1:233500001-233600000	1	233500000	233600000	-0.09	-0.09
1:233600001-233700000	1	233600000	233700000	-0.477	-0.477
1:233700001-233800000	1	233700000	233800000	0.201	0.201
1:233800001-233900000	1	233800000	233900000	0.655	0.655
1:233900001-234000000	1	233900000	234000000	-0.184	-0.184
1:234000001-234100000	1	234000000	234100000	-0.23	-0.23
1:234100001-234200000	1	234100000	234200000	-0.871	-0.871
1:234200001-234300000	1	234200000	234300000	-0.343	-0.343
1:234300001-234400000	1	234300000	234400000	0.061	0.061
1:234400001-234500000	1	234400000	234500000	0.275	0.275
1:234500001-234600000	1	234500000	234600000	0.031	0.031
1:234600001-234700000	1	234600000	234700000	-0.116	-0.116
1:234700001-234800000	1	234700000	234800000	0.353	0.353
1:234800001-234900000	1	234800000	234900000	0.799	0.799
1:235000001-235100000	1	235000000	235100000	1.229	1.229
1:235100001-235200000	1	235100000	235200000	1.337	1.337
1:235200001-235300000	1	235200000	235300000	0.607	0.607
1:235300001-235400000	1	235300000	235400000	0.852	0.852
1:235400001-235500000	1	235400000	235500000	0.861	0.861
1:235500001-235600000	1	235500000	235600000	-0.09	-0.09
1:235600001-235700000	1	235600000	235700000	0.736	0.736
1:235700001-235800000	1	235700000	235800000	-0.121	-0.121
1:235800001-235900000	1	235800000	235900000	0.559	0.559
1:235900001-236000000	1	235900000	236000000	0.093	0.093
1:236000001-236100000	1	236000000	236100000	0.311	0.311
1:236100001-236200000	1	236100000	236200000	0.308	0.308
1:236300001-236400000	1	236300000	236400000	0.689	0.689
1:236400001-236500000	1	236400000	236500000	0.641	0.641
1:236500001-236600000	1	236500000	236600000	1.112	1.112
1:236600001-236700000	1	236600000	236700000	0.945	0.945
1:236700001-236800000	1	236700000	236800000	1.983	1.983
1:236800001-236900000	1	236800000	236900000	0.575	0.575
1:236900001-237000000	1	236900000	237000000	0.185	0.185
1:237000001-237100000	1	237000000	237100000	0.77	0.77
1:237100001-237200000	1	237100000	237200000	-0.101	-0.101
1:237200001-237300000	1	237200000	237300000	-0.156	-0.156
1:237300001-237400000	1	237300000	237400000	0.198	0.198
1:237400001-237500000	1	237400000	237500000	-0.004	-0.004
1:237500001-237600000	1	237500000	237600000	0.281	0.281
1:237600001-237700000	1	237600000	237700000	0.379	0.379
1:237800001-237900000	1	237800000	237900000	0.816	0.816
1:237900001-238000000	1	237900000	238000000	0.816	0.816
1:238000001-238100000	1	238000000	238100000	0.473	0.473
1:238200001-238300000	1	238200000	238300000	0.546	0.546
1:238300001-238400000	1	238300000	238400000	0.062	0.062
1:238400001-238500000	1	238400000	238500000	1.321	1.321
1:238500001-238600000	1	238500000	238600000	1.447	1.447
1:238600001-238700000	1	238600000	238700000	2.173	2.173
1:238700001-238800000	1	238700000	238800000	0.225	0.225
1:238800001-238900000	1	238800000	238900000	0.363	0.363
1:238900001-239000000	1	238900000	239000000	0.76	0.76
1:239000001-239100000	1	239000000	239100000	0.633	0.633
1:239100001-239200000	1	239100000	239200000	0.784	0.784
1:239200001-239300000	1	239200000	239300000	0.563	0.563
1:239300001-239400000	1	239300000	239400000	0.81	0.81
1:239400001-239500000	1	239400000	239500000	0.422	0.422
1:239500001-239600000	1	239500000	239600000	0.028	0.028
1:239600001-239700000	1	239600000	239700000	0.485	0.485
1:239700001-239800000	1	239700000	239800000	0.652	0.652
1:239800001-239900000	1	239800000	239900000	0.699	0.699
1:239900001-240000000	1	239900000	240000000	0.578	0.578
1:240000001-240100000	1	240000000	240100000	1.042	1.042
1:240100001-240200000	1	240100000	240200000	-0.145	-0.145
1:240200001-240300000	1	240200000	240300000	0.398	0.398
1:240300001-240400000	1	240300000	240400000	0.498	0.498
1:240400001-240500000	1	240400000	240500000	0.568	0.568
1:240500001-240600000	1	240500000	240600000	0.601	0.601
1:240600001-240700000	1	240600000	240700000	0.28	0.28
1:240700001-240800000	1	240700000	240800000	0.445	0.445
1:240800001-240900000	1	240800000	240900000	0.821	0.821
1:240900001-241000000	1	240900000	241000000	0.323	0.323
1:241000001-241100000	1	241000000	241100000	0.666	0.666
1:241100001-241200000	1	241100000	241200000	0.241	0.241
1:241200001-241300000	1	241200000	241300000	0.302	0.302
1:241300001-241400000	1	241300000	241400000	0.82	0.82
1:241400001-241500000	1	241400000	241500000	0.062	0.062
1:241500001-241600000	1	241500000	241600000	-0.244	-0.244
1:241600001-241700000	1	241600000	241700000	0.485	0.485
1:241700001-241800000	1	241700000	241800000	1.186	1.186
1:241800001-241900000	1	241800000	241900000	0.675	0.675
1:241900001-242000000	1	241900000	242000000	1.073	1.073
1:242000001-242100000	1	242000000	242100000	0.538	0.538
1:242200001-242300000	1	242200000	242300000	0.463	0.463
1:242300001-242400000	1	242300000	242400000	0.296	0.296
1:242500001-242600000	1	242500000	242600000	0.613	0.613
1:242600001-242700000	1	242600000	242700000	0.603	0.603
1:242700001-242800000	1	242700000	242800000	0.395	0.395
1:242800001-242900000	1	242800000	242900000	0.459	0.459
1:242900001-243000000	1	242900000	243000000	0.076	0.076
1:243400001-243500000	1	243400000	243500000	1.159	1.159
[truncated: 22,580 more rows]

## Sheet: Fig 1c
NlaIII	HindIII	cor
A549	A549	0.98016
BT474	A549	0.19513
CaoV3	A549	0.12707
MCF7	A549	0.374228
SKBR3	A549	0.136746
A549	BT474	0.201013
BT474	BT474	0.956576
CaoV3	BT474	0.198588
MCF7	BT474	0.374822
SKBR3	BT474	0.26635
A549	CaoV3	0.10432
BT474	CaoV3	0.182866
CaoV3	CaoV3	0.980171
MCF7	CaoV3	0.260779
SKBR3	CaoV3	0.116235
A549	MCF7	0.362807
BT474	MCF7	0.358444
CaoV3	MCF7	0.25845
MCF7	MCF7	0.960115
SKBR3	MCF7	0.225933
A549	SKBR3	0.119858
BT474	SKBR3	0.248241
CaoV3	SKBR3	0.124671
MCF7	SKBR3	0.21647
SKBR3	SKBR3	0.972293

## Sheet: Fig 1d_segmented
feature	chromosome	start	end	BT474_cellblock_HindIII	BT474_cellblock_NlaIII	MCF7_cellblock_HindIII	MCF7_cellblock_NlaIII	SKBR3_cellblock_HindIII	SKBR3_cellblock_NlaIII
1:900001-1000000	1	900001	1000000	-0.214	-0.233	-0.45	-0.354	0.107	0.179
1:1000001-1100000	1	1000001	1100000	-0.214	-0.233	-0.45	-0.354	0.107	0.179
1:1100001-1200000	1	1100001	1200000	-0.214	-0.233	-0.45	-0.354	0.107	0.179
1:1200001-1300000	1	1200001	1300000	-0.214	-0.233	-0.45	-0.354	0.107	0.179
1:1300001-1400000	1	1300001	1400000	-0.214	-0.233	-0.45	-0.354	0.107	0.179
1:1400001-1500000	1	1400001	1500000	-0.214	-0.233	-0.45	-0.354	0.107	0.179
1:1700001-1800000	1	1700001	1800000	-0.214	-0.233	-0.45	-0.354	0.107	0.179
1:1900001-2000000	1	1900001	2000000	-0.214	-0.233	-0.45	-0.354	0.107	0.179
1:2000001-2100000	1	2000001	2100000	-0.214	-0.233	-0.45	-0.354	0.107	0.179
1:2100001-2200000	1	2100001	2200000	-0.214	-0.233	-0.45	-0.354	0.107	0.179
1:2200001-2300000	1	2200001	2300000	-0.214	-0.233	-0.45	-0.354	0.107	0.179
1:2300001-2400000	1	2300001	2400000	-0.214	-0.233	-0.45	-0.354	0.107	0.179
1:2400001-2500000	1	2400001	2500000	-0.214	-0.233	-0.45	-0.354	0.107	0.179
1:2700001-2800000	1	2700001	2800000	-0.214	-0.233	-0.45	-0.354	0.107	0.179
1:2800001-2900000	1	2800001	2900000	-0.214	-0.233	-0.45	-0.354	0.107	0.179
1:2900001-3000000	1	2900001	3000000	-0.214	-0.233	-0.45	-0.354	0.107	0.179
1:3000001-3100000	1	3000001	3100000	-0.214	-0.233	-0.45	-0.354	0.107	0.179
1:3100001-3200000	1	3100001	3200000	-0.214	-0.233	-0.45	-0.354	0.107	0.179
1:3200001-3300000	1	3200001	3300000	-0.214	-0.233	-0.45	-0.354	0.107	0.179
1:3300001-3400000	1	3300001	3400000	-0.214	-0.233	-0.45	-0.354	0.107	0.179
1:3400001-3500000	1	3400001	3500000	-0.214	-0.233	-0.45	-0.354	0.107	0.179
1:3500001-3600000	1	3500001	3600000	-0.214	-0.233	-0.45	-0.354	0.107	0.179
1:3700001-3800000	1	3700001	3800000	-0.214	-0.233	-0.45	-0.354	0.107	0.179
1:3800001-3900000	1	3800001	3900000	-0.214	-0.233	-0.45	-0.354	0.107	0.179
1:3900001-4000000	1	3900001	4000000	-0.214	-0.233	-0.45	-0.354	0.107	0.179
1:4000001-4100000	1	4000001	4100000	-0.214	-0.233	-0.45	-0.527	0.107	0.179
1:4100001-4200000	1	4100001	4200000	-0.214	-0.233	-0.45	-0.527	0.107	0.179
1:4200001-4300000	1	4200001	4300000	-0.214	-0.233	-0.45	-0.527	0.107	0.179
1:4500001-4600000	1	4500001	4600000	-0.214	-0.233	-0.45	-0.527	0.107	0.179
1:4600001-4700000	1	4600001	4700000	-0.214	-0.233	-0.45	-0.527	0.107	0.179
1:4700001-4800000	1	4700001	4800000	-0.214	-0.233	-0.45	-0.527	0.107	0.179
1:4800001-4900000	1	4800001	4900000	-0.214	-0.233	-0.45	-0.527	0.107	0.179
1:4900001-5000000	1	4900001	5000000	-0.214	-0.233	-0.45	-0.527	0.107	0.179
1:5000001-5100000	1	5000001	5100000	-0.214	-0.233	-0.45	-0.527	0.107	0.179
1:5100001-5200000	1	5100001	5200000	-0.214	-0.233	-0.45	-0.527	0.107	0.179
1:5200001-5300000	1	5200001	5300000	-0.214	-0.233	-0.45	-0.527	0.107	0.179
1:5300001-5400000	1	5300001	5400000	-0.214	-0.233	-0.45	-0.527	0.107	0.179
1:5400001-5500000	1	5400001	5500000	-0.214	-0.233	-0.45	-0.527	0.107	0.179
1:5500001-5600000	1	5500001	5600000	-0.214	-0.233	-0.45	-0.527	0.107	0.179
1:5600001-5700000	1	5600001	5700000	-0.214	-0.233	-0.45	-0.527	0.107	0.179
1:5800001-5900000	1	5800001	5900000	-0.214	-0.233	-0.45	-0.527	0.107	0.179
1:5900001-6000000	1	5900001	6000000	-0.214	-0.233	-0.45	-0.527	0.107	0.179
1:6000001-6100000	1	6000001	6100000	-0.214	-0.233	-0.45	-0.527	0.107	0.179
1:6100001-6200000	1	6100001	6200000	-0.214	-0.233	-0.45	-0.527	0.107	0.179
1:6200001-6300000	1	6200001	6300000	-0.214	-0.233	-0.45	-0.527	0.107	0.179
1:6300001-6400000	1	6300001	6400000	-0.214	-0.233	-0.45	-0.527	0.107	0.179
1:6400001-6500000	1	6400001	6500000	-0.214	-0.233	-0.45	-0.527	0.107	0.179
1:6500001-6600000	1	6500001	6600000	-0.214	-0.233	-0.45	-0.527	0.107	0.179
1:6600001-6700000	1	6600001	6700000	-0.214	-0.233	-0.45	-0.527	0.107	0.179
1:6700001-6800000	1	6700001	6800000	-0.214	-0.233	-0.45	-0.527	0.107	0.179
1:6800001-6900000	1	6800001	6900000	-0.214	-0.233	-0.45	-0.527	0.107	0.179
1:6900001-7000000	1	6900001	7000000	-0.214	-0.233	-0.45	-0.527	0.107	0.179
1:7000001-7100000	1	7000001	7100000	-0.214	-0.233	-0.45	-0.527	0.107	0.179
1:7100001-7200000	1	7100001	7200000	-0.214	-0.233	-0.45	-0.527	0.107	0.179
1:7200001-7300000	1	7200001	7300000	-0.214	-0.233	-0.45	-0.527	0.107	0.179
1:7300001-7400000	1	7300001	7400000	-0.214	-0.233	-0.45	-0.527	0.107	0.179
1:7400001-7500000	1	7400001	7500000	-0.214	-0.233	-0.45	-0.527	0.107	0.179
1:7500001-7600000	1	7500001	7600000	-0.214	-0.233	-0.45	-0.527	0.107	0.179
1:7600001-7700000	1	7600001	7700000	-0.214	-0.233	-0.45	-0.527	0.107	0.179
1:7700001-7800000	1	7700001	7800000	-0.214	-0.233	-0.45	-0.527	0.107	0.179
1:7800001-7900000	1	7800001	7900000	-0.214	-0.233	-0.45	-0.527	0.107	0.179
1:7900001-8000000	1	7900001	8000000	-0.214	-0.233	-0.45	-0.527	0.107	0.179
1:8000001-8100000	1	8000001	8100000	-0.214	-0.233	-0.45	-0.527	0.107	0.4
1:8100001-8200000	1	8100001	8200000	-0.214	-0.233	-0.45	-0.527	0.107	0.4
1:8200001-8300000	1	8200001	8300000	-0.214	-0.233	-0.45	-0.527	0.107	0.4
1:8300001-8400000	1	8300001	8400000	-0.214	-0.233	-0.45	-0.527	0.107	0.4
1:8400001-8500000	1	8400001	8500000	-0.214	-0.233	-0.45	-0.527	0.107	0.4
1:8500001-8600000	1	8500001	8600000	-0.214	-0.233	-0.45	-0.527	0.107	0.4
1:8600001-8700000	1	8600001	8700000	-0.214	-0.233	-0.45	-0.527	0.107	0.4
1:8700001-8800000	1	8700001	8800000	-0.214	-0.233	-0.45	-0.527	0.107	0.4
1:8800001-8900000	1	8800001	8900000	-0.214	-0.233	-0.45	-0.527	0.107	0.4
1:8900001-9000000	1	8900001	9000000	-0.214	-0.233	-0.45	-0.527	0.107	0.4
1:9000001-9100000	1	9000001	9100000	-0.214	-0.233	-0.45	-0.527	0.107	0.4
1:9100001-9200000	1	9100001	9200000	-0.214	-0.233	-0.45	-0.527	0.107	0.4
1:9200001-9300000	1	9200001	9300000	-0.214	-0.233	-0.45	-0.527	0.107	0.4
1:9300001-9400000	1	9300001	9400000	-0.214	-0.233	-0.45	-0.527	0.107	0.4
1:9400001-9500000	1	9400001	9500000	-0.214	-0.233	-0.45	-0.527	0.107	0.4
1:9500001-9600000	1	9500001	9600000	-0.214	-0.233	-0.45	-0.527	0.107	0.4
1:9600001-9700000	1	9600001	9700000	-0.214	-0.233	-0.45	-0.527	0.107	0.4
1:9700001-9800000	1	9700001	9800000	-0.214	-0.233	-0.45	-0.527	0.107	0.4
1:9800001-9900000	1	9800001	9900000	-0.214	-0.233	-0.45	-0.527	0.107	0.4
1:9900001-10000000	1	9900001	10000000	-0.214	-0.233	-0.45	-0.527	-0.335	-0.174
1:10000001-10100000	1	10000001	10100000	-0.214	-0.233	-0.45	-0.527	-0.335	-0.174
1:10100001-10200000	1	10100001	10200000	-0.214	-0.233	-0.45	-0.527	-0.335	-0.174
1:10200001-10300000	1	10200001	10300000	-0.214	-0.233	-0.45	-0.527	-0.335	-0.174
1:10300001-10400000	1	10300001	10400000	-0.214	-0.233	-0.45	-0.527	-0.335	-0.174
1:10400001-10500000	1	10400001	10500000	-0.214	-0.233	-0.45	-0.527	-0.335	-0.174
1:10500001-10600000	1	10500001	10600000	-0.214	-0.233	-0.45	-0.527	-0.335	-0.174
1:10600001-10700000	1	10600001	10700000	-0.214	-0.233	-0.45	-0.527	-0.335	-0.174
1:10700001-10800000	1	10700001	10800000	-0.214	-0.233	-0.45	-0.527	-0.335	-0.174
1:10800001-10900000	1	10800001	10900000	-0.214	-0.233	-0.45	-0.527	-0.335	-0.174
1:10900001-11000000	1	10900001	11000000	-0.214	-0.233	-0.45	-0.527	-0.335	-0.174
1:11000001-11100000	1	11000001	11100000	-0.214	-0.233	-0.45	-0.527	-0.335	-0.174
1:11100001-11200000	1	11100001	11200000	-0.214	-0.233	-0.45	-0.527	-0.335	-0.174
1:11200001-11300000	1	11200001	11300000	-0.214	-0.233	-0.45	-0.527	-0.335	-0.174
1:11300001-11400000	1	11300001	11400000	-0.214	-0.233	-0.45	-0.527	-0.335	-0.174
1:11400001-11500000	1	11400001	11500000	-0.214	-0.233	-0.45	-0.527	-0.335	-0.174
1:11500001-11600000	1	11500001	11600000	-0.214	-0.233	-0.45	-0.527	-0.335	-0.174
1:11600001-11700000	1	11600001	11700000	-0.214	-0.233	-0.45	-0.527	-0.335	-0.174
1:11700001-11800000	1	11700001	11800000	-0.214	-0.233	-0.45	-0.527	-0.335	-0.174
1:11800001-11900000	1	11800001	11900000	-0.214	-0.233	-0.45	-0.527	-0.335	-0.174
1:11900001-12000000	1	11900001	12000000	-0.214	-0.233	-0.45	-0.527	-0.335	-0.174
1:12000001-12100000	1	12000001	12100000	-0.214	-0.233	-0.45	-0.527	-0.335	-0.174
1:12100001-12200000	1	12100001	12200000	-0.214	-0.233	-0.45	-0.527	-0.335	-0.174
1:12200001-12300000	1	12200001	12300000	-0.214	-0.233	-0.45	-0.527	-0.335	-0.174
1:12300001-12400000	1	12300001	12400000	-0.214	-0.233	-0.45	-0.527	-0.335	-0.174
1:12400001-12500000	1	12400001	12500000	-0.214	-0.233	-0.45	-0.527	-0.335	-0.174
1:12500001-12600000	1	12500001	12600000	-0.214	-0.233	-0.45	-0.527	-0.335	-0.174
1:12600001-12700000	1	12600001	12700000	-0.214	-0.233	-0.45	-0.527	-0.335	-0.174
1:12700001-12800000	1	12700001	12800000	-0.214	-0.233	-0.45	-0.527	-0.335	-0.174
1:13800001-13900000	1	13800001	13900000	-0.214	-0.233	-0.45	-0.527	-0.335	-0.174
1:13900001-14000000	1	13900001	14000000	-0.214	-0.233	-0.45	-0.527	-0.335	-0.174
1:14000001-14100000	1	14000001	14100000	-0.214	-0.233	-0.45	-0.527	-0.335	-0.174
1:14100001-14200000	1	14100001	14200000	-0.214	-0.233	-0.45	-0.527	-0.335	-0.174
1:14200001-14300000	1	14200001	14300000	-0.214	-0.233	-0.45	-0.527	-0.335	-0.174
1:14300001-14400000	1	14300001	14400000	-0.214	-0.233	-0.45	-0.527	-0.335	-0.174
1:14400001-14500000	1	14400001	14500000	-0.214	-0.233	-0.45	-0.527	-0.335	-0.174
1:14500001-14600000	1	14500001	14600000	-0.214	-0.233	-0.45	-0.527	-0.335	-0.174
1:14600001-14700000	1	14600001	14700000	-0.214	-0.233	-0.45	-0.527	-0.335	-0.174
1:14700001-14800000	1	14700001	14800000	-0.214	-0.233	-0.45	-0.527	-0.335	-0.174
1:14800001-14900000	1	14800001	14900000	-0.214	-0.233	-0.45	-0.527	-0.335	-0.174
1:14900001-15000000	1	14900001	15000000	-0.214	-0.233	-0.45	-0.527	-0.335	-0.174
1:15000001-15100000	1	15000001	15100000	-0.214	-0.233	-0.45	-0.527	-0.335	-0.174
1:15100001-15200000	1	15100001	15200000	-0.214	-0.233	-0.45	-0.527	-0.335	-0.174
1:15200001-15300000	1	15200001	15300000	-0.214	-0.233	-0.45	-0.527	-0.335	-0.174
1:15300001-15400000	1	15300001	15400000	-0.214	-0.233	-0.45	-0.527	-0.335	-0.174
1:15400001-15500000	1	15400001	15500000	-0.214	-0.233	-0.45	-0.527	-0.335	-0.174
1:15500001-15600000	1	15500001	15600000	-0.214	-0.233	-0.45	-0.527	-0.335	-0.174
1:15600001-15700000	1	15600001	15700000	-0.214	-0.233	-0.45	-0.527	-0.335	-0.174
1:15700001-15800000	1	15700001	15800000	-0.214	-0.233	-0.45	-0.527	-0.335	-0.174
1:15800001-15900000	1	15800001	15900000	-0.214	-0.233	-0.45	-0.527	-0.335	-0.174
1:15900001-16000000	1	15900001	16000000	-0.214	-0.233	-0.45	-0.527	-0.335	-0.174
1:16000001-16100000	1	16000001	16100000	-0.214	-0.233	-0.45	-0.527	-0.335	-0.174
1:16100001-16200000	1	16100001	16200000	-0.214	-0.233	-0.45	-0.527	-0.335	-0.174
1:16200001-16300000	1	16200001	16300000	-0.214	-0.233	-0.45	-0.527	-0.335	-0.174
1:16400001-16500000	1	16400001	16500000	-0.214	-0.233	-0.45	-0.527	-0.335	-0.174
1:16500001-16600000	1	16500001	16600000	-0.214	-0.233	-0.45	-0.527	-0.335	-0.174
1:16600001-16700000	1	16600001	16700000	-0.214	-0.233	-0.45	-0.527	-0.335	-0.174
1:16700001-16800000	1	16700001	16800000	-0.214	-0.233	-0.45	-0.527	-0.335	-0.174
1:17300001-17400000	1	17300001	17400000	-0.214	-0.233	-0.45	-0.527	-0.335	-0.174
1:17400001-17500000	1	17400001	17500000	-0.214	-0.233	-0.45	-0.527	-0.335	-0.174
1:17600001-17700000	1	17600001	17700000	-0.214	-0.233	-0.45	-0.527	-0.335	-0.174
1:17700001-17800000	1	17700001	17800000	-0.214	-0.233	-0.45	-0.527	-0.335	-0.174
1:17800001-17900000	1	17800001	17900000	-0.214	-0.233	-0.45	-0.527	-0.335	-0.174
1:17900001-18000000	1	17900001	18000000	-0.214	-0.233	-0.45	-0.527	-0.335	-0.174
1:18000001-18100000	1	18000001	18100000	-0.214	-0.233	-0.45	-0.527	-0.335	-0.174
1:18100001-18200000	1	18100001	18200000	-0.214	-0.233	-0.45	-0.527	-0.335	-0.174
1:18200001-18300000	1	18200001	18300000	-0.214	-0.233	-0.45	-0.527	-0.335	-0.174
1:18300001-18400000	1	18300001	18400000	-0.214	-0.233	-0.45	-0.527	-0.335	-0.174
1:18400001-18500000	1	18400001	18500000	-0.214	-0.233	-0.45	-0.527	-0.335	-0.174
1:18500001-18600000	1	18500001	18600000	-0.214	-0.233	-0.45	-0.527	-0.335	-0.174
1:18600001-18700000	1	18600001	18700000	-0.214	-0.233	-0.45	-0.527	-0.335	-0.174
1:18700001-18800000	1	18700001	18800000	-0.214	-0.233	-0.45	-0.527	-0.335	-0.174
1:18800001-18900000	1	18800001	18900000	-0.214	-0.233	-0.45	-0.527	-0.335	-0.174
1:18900001-19000000	1	18900001	19000000	-0.214	-0.233	-0.45	-0.527	-0.335	-0.174
1:19000001-19100000	1	19000001	19100000	-0.214	-0.233	-0.45	-0.527	-0.335	-0.174
1:19100001-19200000	1	19100001	19200000	-0.214	-0.233	-0.45	-0.527	-0.335	-0.174
1:19200001-19300000	1	19200001	19300000	-0.214	-0.233	-0.45	-0.527	-0.335	-0.174
1:19300001-19400000	1	19300001	19400000	-0.214	-0.233	-0.45	-0.527	-0.335	-0.174
1:19400001-19500000	1	19400001	19500000	-0.214	-0.233	-0.45	-0.527	-0.335	-0.174
1:19500001-19600000	1	19500001	19600000	-0.214	-0.233	-0.45	-0.527	-0.335	-0.174
1:19600001-19700000	1	19600001	19700000	-0.214	-0.233	-0.45	-0.527	-0.335	-0.174
1:19700001-19800000	1	19700001	19800000	-0.214	-0.233	-0.45	-0.527	-0.335	-0.174
1:19800001-19900000	1	19800001	19900000	-0.214	-0.233	-0.45	-0.527	-0.335	-0.174
1:19900001-20000000	1	19900001	20000000	-0.214	-0.233	-0.45	-0.527	-0.335	-0.174
1:20000001-20100000	1	20000001	20100000	-0.214	-0.233	-0.45	-0.527	-0.335	-0.174
1:20100001-20200000	1	20100001	20200000	-0.214	-0.233	-0.45	-0.527	-0.335	-0.174
1:20200001-20300000	1	20200001	20300000	-0.214	-0.233	-0.45	-0.527	-0.335	-0.174
1:20300001-20400000	1	20300001	20400000	-0.214	-0.233	-0.45	-0.527	-0.335	-0.174
1:20400001-20500000	1	20400001	20500000	-0.214	-0.233	-0.45	-0.527	-0.335	-0.174
1:20500001-20600000	1	20500001	20600000	-0.214	-0.233	-0.45	-0.527	-0.335	-0.174
1:20600001-20700000	1	20600001	20700000	-0.214	-0.233	-0.45	-0.527	-0.335	-0.174
1:20700001-20800000	1	20700001	20800000	-0.214	-0.233	-0.45	-0.527	-0.335	-0.174
1:20800001-20900000	1	20800001	20900000	-0.214	-0.233	-0.45	-0.527	-0.335	-0.174
1:20900001-21000000	1	20900001	21000000	-0.214	-0.233	-0.45	-0.527	-0.335	-0.174
1:21000001-21100000	1	21000001	21100000	-0.214	-0.233	-0.45	-0.527	-0.335	-0.174
1:21100001-21200000	1	21100001	21200000	-0.214	-0.233	-0.45	-0.527	-0.335	-0.174
1:21200001-21300000	1	21200001	21300000	-0.214	-0.233	-0.45	-0.527	-0.335	-0.174
1:21300001-21400000	1	21300001	21400000	-0.214	-0.233	-0.45	-0.527	-0.335	-0.174
1:21400001-21500000	1	21400001	21500000	-0.214	-0.233	-0.45	-0.527	-0.335	-0.174
1:21500001-21600000	1	21500001	21600000	-0.214	-0.233	-0.45	-0.527	-0.335	-0.174
1:21600001-21700000	1	21600001	21700000	-0.214	-0.233	-0.45	-0.527	-0.335	-0.174
1:21700001-21800000	1	21700001	21800000	-0.214	-0.233	-0.45	-0.527	-0.335	-0.174
1:21800001-21900000	1	21800001	21900000	-0.214	-0.233	-0.45	-0.527	-0.335	-0.174
1:21900001-22000000	1	21900001	22000000	-0.214	-0.233	-0.45	-0.527	-0.335	-0.174
1:22000001-22100000	1	22000001	22100000	-0.214	-0.233	-0.45	-0.527	-0.335	-0.174
1:22100001-22200000	1	22100001	22200000	-0.214	-0.233	-0.45	-0.527	-0.335	-0.174
1:22200001-22300000	1	22200001	22300000	-0.214	-0.233	-0.45	-0.527	-0.335	-0.174
1:22300001-22400000	1	22300001	22400000	-0.214	-0.233	-0.45	-0.527	-0.335	-0.174
1:22400001-22500000	1	22400001	22500000	-0.214	-0.233	-0.45	-0.527	-0.335	-0.174
1:22500001-22600000	1	22500001	22600000	-0.214	-0.233	-0.45	-0.527	-0.335	-0.174
1:22700001-22800000	1	22700001	22800000	-0.214	-0.233	-0.45	-0.527	-0.335	-0.174
1:22800001-22900000	1	22800001	22900000	-0.214	-0.233	-0.45	-0.527	-0.335	-0.174
1:22900001-23000000	1	22900001	23000000	-0.214	-0.233	-0.45	-0.527	-0.335	-0.174
1:23000001-23100000	1	23000001	23100000	-0.214	-0.233	-0.45	-0.527	-0.335	-0.174
1:23100001-23200000	1	23100001	23200000	-0.214	-0.233	-0.45	-0.527	-0.335	-0.174
1:23200001-23300000	1	23200001	23300000	-0.214	-0.233	-0.45	-0.527	-0.335	-0.174
1:23300001-23400000	1	23300001	23400000	-0.214	-0.233	-0.45	-0.527	-0.335	-0.174
1:23400001-23500000	1	23400001	23500000	-0.214	-0.233	-0.45	-0.527	-0.335	-0.174
1:23500001-23600000	1	23500001	23600000	-0.214	-0.233	-0.45	-0.527	-0.335	-0.174
1:23600001-23700000	1	23600001	23700000	-0.214	-0.233	-0.45	-0.527	-0.335	-0.174
1:23700001-23800000	1	23700001	23800000	-0.214	-0.233	-0.45	-0.527	-0.335	-0.174
1:23800001-23900000	1	23800001	23900000	-0.214	-0.233	-0.45	-0.527	-0.335	-0.174
1:23900001-24000000	1	23900001	24000000	-0.214	-0.233	-0.45	-0.527	-0.335	-0.174
1:24000001-24100000	1	24000001	24100000	-0.214	-0.233	-0.45	-0.527	-0.335	-0.174
1:24100001-24200000	1	24100001	24200000	-0.214	-0.233	-0.45	-0.527	-0.335	-0.174
1:24400001-24500000	1	24400001	24500000	-0.214	-0.233	-0.45	-0.527	-0.335	-0.174
1:24500001-24600000	1	24500001	24600000	-0.214	-0.233	-0.45	-0.527	-0.335	-0.174
1:24600001-24700000	1	24600001	24700000	-0.214	-0.233	-0.45	-0.527	-0.335	-0.174
1:24700001-24800000	1	24700001	24800000	-0.214	-0.233	-0.45	-0.527	-0.335	-0.174
1:24800001-24900000	1	24800001	24900000	-0.214	-0.233	-0.45	-0.527	-0.335	-0.174
1:24900001-25000000	1	24900001	25000000	-0.214	-0.233	-0.45	-0.527	-0.335	-0.174
1:25000001-25100000	1	25000001	25100000	-0.214	-0.233	-0.45	-0.527	-0.335	-0.174
1:25100001-25200000	1	25100001	25200000	-0.214	-0.233	-0.45	-0.527	-0.335	-0.174
1:25200001-25300000	1	25200001	25300000	-0.214	-0.233	-0.45	-0.527	-0.335	-0.174
1:25300001-25400000	1	25300001	25400000	-0.214	-0.233	-0.45	-0.527	-0.335	-0.174
1:25500001-25600000	1	25500001	25600000	-0.214	-0.233	-0.45	-0.527	-0.335	-0.174
1:25800001-25900000	1	25800001	25900000	-0.214	-0.233	-0.45	-0.527	-0.335	-0.174
1:25900001-26000000	1	25900001	26000000	-0.214	-0.233	-0.45	-0.527	-0.335	-0.174
1:26000001-26100000	1	26000001	26100000	-0.214	-0.233	-0.45	-0.527	-0.335	-0.174
1:26100001-26200000	1	26100001	26200000	-0.214	-0.233	-0.45	-0.527	-0.335	-0.174
1:26200001-26300000	1	26200001	26300000	-0.214	-0.233	-0.45	-0.527	-0.335	-0.174
1:26300001-26400000	1	26300001	26400000	-0.214	-0.233	-0.45	-0.527	-0.335	-0.174
1:26400001-26500000	1	26400001	26500000	-0.214	-0.233	-0.45	-0.527	-0.335	-0.174
1:26500001-26600000	1	26500001	26600000	-0.214	-0.233	-0.45	-0.527	-0.335	-0.174
1:26600001-26700000	1	26600001	26700000	-0.214	-0.233	-0.45	-0.527	-0.335	-0.174
1:26700001-26800000	1	26700001	26800000	-0.214	-0.233	-0.45	-0.527	-0.335	-0.174
1:26800001-26900000	1	26800001	26900000	-0.214	-0.233	-0.45	-0.527	-0.335	-0.174
1:26900001-27000000	1	26900001	27000000	-0.214	-0.233	-0.45	-0.527	-0.335	-0.174
1:27000001-27100000	1	27000001	27100000	-0.214	-0.233	-0.45	-0.527	-0.335	-0.174
1:27100001-27200000	1	27100001	27200000	-0.214	-0.233	-0.45	-0.527	-0.335	-0.174
1:27200001-27300000	1	27200001	27300000	-0.214	-0.233	-0.45	-0.527	-0.335	-0.174
1:27300001-27400000	1	27300001	27400000	-0.214	-0.233	-0.45	-0.527	-0.335	-0.174
1:27400001-27500000	1	27400001	27500000	-0.214	-0.233	-0.45	-0.527	-0.335	-0.174
1:27500001-27600000	1	27500001	27600000	-0.214	-0.233	-0.45	-0.527	-0.335	-0.174
1:27600001-27700000	1	27600001	27700000	-0.214	-0.233	-0.45	-0.527	-0.335	-0.174
1:27700001-27800000	1	27700001	27800000	-0.214	-0.233	-0.45	-0.527	-0.335	-0.174
1:27800001-27900000	1	27800001	27900000	-0.214	-0.233	-0.45	-0.527	-0.335	-0.174
1:27900001-28000000	1	27900001	28000000	-0.214	-0.233	-0.45	-0.527	-0.335	-0.174
1:28000001-28100000	1	28000001	28100000	-0.214	-0.233	-0.45	-0.527	-0.335	-0.174
1:28100001-28200000	1	28100001	28200000	-0.214	-0.233	-0.45	-0.527	-0.335	-0.174
1:28300001-28400000	1	28300001	28400000	-0.214	-0.233	-0.45	-0.527	-0.335	-0.174
1:28400001-28500000	1	28400001	28500000	-0.214	-0.233	-0.45	-0.527	-0.335	-0.174
1:28500001-28600000	1	28500001	28600000	-0.214	-0.233	-0.45	-0.527	-0.335	-0.174
1:28600001-28700000	1	28600001	28700000	-0.214	-0.233	-0.45	-0.527	-0.335	-0.174
1:28700001-28800000	1	28700001	28800000	-0.214	-0.233	-0.45	-0.527	-0.335	-0.174
1:28800001-28900000	1	28800001	28900000	-0.214	-0.233	-0.45	-0.527	-0.335	-0.174
1:28900001-29000000	1	28900001	29000000	-0.214	-0.233	-0.45	-0.527	-0.335	-0.174
1:29000001-29100000	1	29000001	29100000	-0.214	-0.233	-0.45	-0.527	-0.335	-0.174
1:29100001-29200000	1	29100001	29200000	-0.214	-0.233	-0.45	-0.527	-0.335	-0.174
1:29200001-29300000	1	29200001	29300000	-0.214	-0.233	-0.45	-0.527	-0.335	-0.32
1:29300001-29400000	1	29300001	29400000	-0.214	-0.233	-0.45	-0.527	-0.335	-0.32
1:29400001-29500000	1	29400001	29500000	-0.214	-0.233	-0.45	-0.527	-0.335	-0.32
1:29500001-29600000	1	29500001	29600000	-0.214	-0.233	-0.45	-0.527	-0.335	-0.32
1:29600001-29700000	1	29600001	29700000	-0.214	-0.233	-0.45	-0.527	-0.335	-0.32
1:29700001-29800000	1	29700001	29800000	-0.214	-0.233	-0.45	-0.527	-0.335	-0.32
1:29800001-29900000	1	29800001	29900000	-0.214	-0.233	-0.45	-0.527	-0.335	-0.32
1:30000001-30100000	1	30000001	30100000	-0.214	-0.233	-0.45	-0.527	-0.335	-0.32
1:30100001-30200000	1	30100001	30200000	-0.214	-0.233	-0.45	-0.527	-0.335	-0.32
1:30200001-30300000	1	30200001	30300000	-0.214	-0.233	-0.45	-0.527	-0.335	-0.32
1:30300001-30400000	1	30300001	30400000	-0.214	-0.233	-0.45	-0.527	-0.335	-0.32
1:30400001-30500000	1	30400001	30500000	-0.214	-0.233	-0.45	-0.527	-0.335	-0.32
1:30500001-30600000	1	30500001	30600000	-0.214	-0.233	-0.45	-0.527	-0.335	-0.32
1:30600001-30700000	1	30600001	30700000	-0.214	-0.233	-0.45	-0.527	-0.335	-0.32
1:30700001-30800000	1	30700001	30800000	-0.214	-0.233	-0.45	-0.527	-0.335	-0.32
1:30900001-31000000	1	30900001	31000000	-0.214	-0.233	-0.45	-0.527	-0.335	-0.32
1:31000001-31100000	1	31000001	31100000	-0.214	-0.233	-0.45	-0.527	-0.335	-0.32
1:31100001-31200000	1	31100001	31200000	-0.214	-0.233	-0.45	-0.527	-0.335	-0.32
1:31300001-31400000	1	31300001	31400000	-0.214	-0.233	-0.45	-0.527	-0.335	-0.32
1:31400001-31500000	1	31400001	31500000	-0.214	-0.233	-0.45	-0.527	-0.335	-0.32
1:31500001-31600000	1	31500001	31600000	-0.214	-0.233	-0.45	-0.527	-0.335	-0.32
1:31600001-31700000	1	31600001	31700000	-0.214	-0.233	-0.45	-0.527	-0.335	-0.32
1:31700001-31800000	1	31700001	31800000	-0.214	-0.233	-0.45	-0.527	-0.335	-0.32
1:31800001-31900000	1	31800001	31900000	-0.214	-0.233	-0.45	-0.527	-0.335	-0.32
1:31900001-32000000	1	31900001	32000000	-0.214	-0.233	-0.45	-0.527	-0.335	-0.32
1:32000001-32100000	1	32000001	32100000	-0.214	-0.233	-0.45	-0.527	-0.335	-0.32
1:32100001-32200000	1	32100001	32200000	-0.214	-0.233	-0.45	-0.527	-0.335	-0.32
1:32200001-32300000	1	32200001	32300000	-0.214	-0.233	-0.45	-0.527	-0.335	-0.32
1:32300001-32400000	1	32300001	32400000	-0.214	-0.233	-0.45	-0.527	-0.335	-0.32
1:32400001-32500000	1	32400001	32500000	-0.214	-0.233	-0.45	-0.527	-0.335	-0.32
1:32500001-32600000	1	32500001	32600000	-0.214	-0.233	-0.45	-0.527	-0.335	-0.32
1:32600001-32700000	1	32600001	32700000	-0.214	-0.233	-0.45	-0.527	-0.335	-0.32
1:32700001-32800000	1	32700001	32800000	-0.214	-0.233	-0.45	-0.527	-0.335	-0.32
1:32900001-33000000	1	32900001	33000000	-0.214	-0.233	-0.45	-0.527	-0.335	-0.32
1:33000001-33100000	1	33000001	33100000	-0.214	-0.233	-0.45	-0.527	-0.335	-0.32
1:33100001-33200000	1	33100001	33200000	-0.214	-0.233	-0.45	-0.527	-0.335	-0.32
1:33200001-33300000	1	33200001	33300000	-0.214	-0.233	-0.45	-0.527	-0.335	-0.32
1:33300001-33400000	1	33300001	33400000	-0.214	-0.233	-0.45	-0.527	-0.335	-0.32
1:33400001-33500000	1	33400001	33500000	-0.214	-0.233	-0.45	-0.527	-0.335	-0.32
1:33500001-33600000	1	33500001	33600000	-0.214	-0.233	-0.45	-0.527	-0.335	-0.32
1:33600001-33700000	1	33600001	33700000	-0.214	-0.233	-0.45	-0.527	-0.335	-0.32
1:33700001-33800000	1	33700001	33800000	-0.214	-0.233	-0.45	-0.527	-0.335	-0.32
1:33800001-33900000	1	33800001	33900000	-0.214	-0.233	-0.45	-0.527	-0.335	-0.32
1:33900001-34000000	1	33900001	34000000	-0.214	-0.233	-0.45	-0.527	-0.335	-0.32
1:34000001-34100000	1	34000001	34100000	-0.214	-0.233	-0.45	-0.527	-0.335	-0.32
1:34100001-34200000	1	34100001	34200000	-0.214	-0.233	-0.45	-0.527	-0.335	-0.32
1:34200001-34300000	1	34200001	34300000	-0.214	-0.233	-0.45	-0.527	-0.335	-0.32
1:34300001-34400000	1	34300001	34400000	-0.214	-0.233	-0.45	-0.527	-0.335	-0.32
1:34400001-34500000	1	34400001	34500000	-0.214	-0.233	-0.45	-0.527	-0.335	-0.32
1:34500001-34600000	1	34500001	34600000	-0.214	-0.233	-0.45	-0.527	-0.335	-0.32
1:34600001-34700000	1	34600001	34700000	-0.214	-0.233	-0.45	-0.527	-0.335	-0.32
1:34700001-34800000	1	34700001	34800000	-0.214	-0.233	-0.45	-0.527	-0.335	-0.32
1:34800001-34900000	1	34800001	34900000	-0.214	-0.233	-0.45	-0.527	-0.335	-0.32
1:34900001-35000000	1	34900001	35000000	-0.214	-0.233	-0.45	-0.527	-0.335	-0.32
1:35000001-35100000	1	35000001	35100000	-0.214	-0.233	-0.45	-0.527	-0.335	-0.32
1:35100001-35200000	1	35100001	35200000	-0.214	-0.233	-0.45	-0.527	-0.335	-0.32
1:35200001-35300000	1	35200001	35300000	-0.214	-0.233	-0.45	-0.527	-0.335	-0.32
1:35300001-35400000	1	35300001	35400000	-0.214	-0.233	-0.45	-0.527	-0.335	-0.32
1:35400001-35500000	1	35400001	35500000	-0.214	-0.233	-0.45	-0.527	-0.335	-0.32
1:35500001-35600000	1	35500001	35600000	-0.214	-0.233	-0.45	-0.527	-0.335	-0.32
1:35600001-35700000	1	35600001	35700000	-0.214	-0.233	-0.45	-0.527	-0.335	-0.32
1:35700001-35800000	1	35700001	35800000	-0.214	-0.233	-0.45	-0.527	-0.335	-0.32
1:35800001-35900000	1	35800001	35900000	-0.214	-0.233	-0.45	-0.527	-0.335	-0.32
1:35900001-36000000	1	35900001	36000000	-0.214	-0.233	-0.45	-0.527	-0.335	-0.32
1:36000001-36100000	1	36000001	36100000	-0.214	-0.233	-0.45	-0.527	-0.335	-0.32
1:36100001-36200000	1	36100001	36200000	-0.214	-0.233	-0.45	-0.527	-0.335	-0.32
1:36200001-36300000	1	36200001	36300000	-0.214	-0.233	-0.45	-0.527	-0.335	-0.32
1:36300001-36400000	1	36300001	36400000	-0.214	-0.233	-0.45	-0.527	-0.335	-0.32
1:36400001-36500000	1	36400001	36500000	-0.214	-0.233	-0.45	-0.527	-0.335	-0.32
1:36500001-36600000	1	36500001	36600000	-0.214	-0.233	-0.45	-0.527	-0.335	-0.32
1:36600001-36700000	1	36600001	36700000	-0.214	-0.233	-0.45	-0.527	-0.335	-0.32
1:36700001-36800000	1	36700001	36800000	-0.214	-0.233	-0.45	-0.527	-0.335	-0.32
1:36800001-36900000	1	36800001	36900000	-0.214	-0.233	-0.45	-0.527	-0.335	-0.32
1:36900001-37000000	1	36900001	37000000	-0.214	-0.233	-0.45	-0.527	-0.335	-0.32
1:37000001-37100000	1	37000001	37100000	-0.214	-0.233	-0.45	-0.527	-0.335	-0.32
1:37100001-37200000	1	37100001	37200000	-0.214	-0.233	-0.45	-0.527	-0.335	-0.32
1:37200001-37300000	1	37200001	37300000	-0.214	-0.233	-0.45	-0.527	-0.335	-0.32
1:37400001-37500000	1	37400001	37500000	-0.214	-0.233	-0.45	-0.527	-0.335	-0.32
1:37500001-37600000	1	37500001	37600000	-0.214	-0.233	-0.45	-0.527	-0.335	-0.32
1:37600001-37700000	1	37600001	37700000	-0.214	-0.233	-0.45	-0.527	-0.335	-0.32
1:37700001-37800000	1	37700001	37800000	-0.214	-0.233	-0.45	-0.527	-0.335	-0.32
1:37800001-37900000	1	37800001	37900000	-0.214	-0.233	-0.45	-0.527	-0.335	-0.32
1:37900001-38000000	1	37900001	38000000	-0.214	-0.233	-0.45	-0.527	-0.335	-0.32
1:38100001-38200000	1	38100001	38200000	-0.214	-0.233	-0.45	-0.527	-0.335	-0.32
1:38200001-38300000	1	38200001	38300000	-0.214	-0.233	-0.45	-0.527	-0.335	-0.32
1:38300001-38400000	1	38300001	38400000	-0.214	-0.233	-0.45	-0.527	-0.335	-0.32
1:38400001-38500000	1	38400001	38500000	-0.214	-0.233	-0.45	-0.527	-0.335	-0.32
1:38500001-38600000	1	38500001	38600000	-0.214	-0.233	-0.45	-0.527	-0.335	-0.32
1:38600001-38700000	1	38600001	38700000	-0.214	-0.233	-0.45	-0.527	-0.335	-0.32
1:38700001-38800000	1	38700001	38800000	-0.214	-0.233	-0.45	-0.527	-0.335	-0.32
1:38800001-38900000	1	38800001	38900000	-0.214	-0.233	-0.45	-0.527	-0.335	-0.32
1:38900001-39000000	1	38900001	39000000	-0.214	-0.233	-0.45	-0.527	-0.335	-0.32
1:39000001-39100000	1	39000001	39100000	-0.214	-0.233	-0.45	-0.527	-0.335	-0.32
1:39100001-39200000	1	39100001	39200000	-0.214	-0.233	-0.45	-0.527	-0.335	-0.32
1:39200001-39300000	1	39200001	39300000	-0.214	-0.233	-0.45	-0.527	-0.335	-0.32
1:39400001-39500000	1	39400001	39500000	-0.214	-0.233	-0.45	-0.527	-0.335	-0.32
1:39500001-39600000	1	39500001	39600000	-0.214	-0.233	-0.45	-0.527	-0.335	-0.32
1:39600001-39700000	1	39600001	39700000	-0.214	-0.233	-0.45	-0.527	-0.335	-0.32
1:39700001-39800000	1	39700001	39800000	-0.214	-0.233	-0.45	-0.527	-0.335	-0.32
1:39800001-39900000	1	39800001	39900000	-0.214	-0.233	-0.45	-0.527	-0.335	-0.32
1:39900001-40000000	1	39900001	40000000	-0.214	-0.233	-0.45	-0.527	-0.335	-0.32
1:40000001-40100000	1	40000001	40100000	-0.214	-0.233	-0.45	-0.527	-0.335	-0.32
1:40100001-40200000	1	40100001	40200000	-0.214	-0.233	-0.45	-0.527	-0.335	-0.32
1:40200001-40300000	1	40200001	40300000	-0.214	-0.233	-0.45	-0.527	-0.335	-0.32
1:40300001-40400000	1	40300001	40400000	-0.214	-0.233	-0.45	-0.527	-0.335	-0.32
1:40400001-40500000	1	40400001	40500000	-0.214	-0.233	-0.45	-0.527	-0.335	-0.32
1:40500001-40600000	1	40500001	40600000	-0.214	-0.233	-0.45	-0.527	0.203	0.228
1:40600001-40700000	1	40600001	40700000	-0.214	-0.233	-0.45	-0.527	0.203	0.228
1:40700001-40800000	1	40700001	40800000	-0.214	-0.233	-0.45	-0.527	0.203	0.228
1:40800001-40900000	1	40800001	40900000	-0.214	-0.233	-0.45	-0.527	0.203	0.228
1:40900001-41000000	1	40900001	41000000	-0.214	-0.233	-0.45	-0.527	0.203	0.228
1:41000001-41100000	1	41000001	41100000	-0.214	-0.233	-0.45	-0.527	0.203	0.228
1:41100001-41200000	1	41100001	41200000	-0.214	-0.233	-0.45	-0.527	0.203	0.228
1:41200001-41300000	1	41200001	41300000	-0.214	-0.233	-0.45	-0.527	0.203	0.228
1:41300001-41400000	1	41300001	41400000	-0.214	-0.233	-0.45	-0.527	0.203	0.228
1:41400001-41500000	1	41400001	41500000	-0.214	-0.233	-0.45	-0.527	0.203	0.228
1:41500001-41600000	1	41500001	41600000	-0.214	-0.233	-0.45	-0.527	0.203	0.228
1:41600001-41700000	1	41600001	41700000	-0.214	-0.233	-0.45	-0.527	0.203	0.228
1:41700001-41800000	1	41700001	41800000	-0.214	-0.233	-0.45	-0.527	0.203	0.228
1:41800001-41900000	1	41800001	41900000	-0.214	-0.233	-0.45	-0.527	0.203	0.228
1:41900001-42000000	1	41900001	42000000	-0.214	-0.233	-0.45	-0.527	0.203	0.228
1:42000001-42100000	1	42000001	42100000	-0.214	-0.233	-0.45	-0.527	0.203	0.228
1:42100001-42200000	1	42100001	42200000	-0.214	-0.233	-0.45	-0.527	0.203	0.228
1:42200001-42300000	1	42200001	42300000	-0.214	-0.233	-0.45	-0.527	0.203	0.228
1:42300001-42400000	1	42300001	42400000	-0.214	-0.233	-0.45	-0.527	0.203	0.228
1:42400001-42500000	1	42400001	42500000	-0.214	-0.233	-0.45	-0.527	0.203	0.228
1:42500001-42600000	1	42500001	42600000	-0.214	-0.233	-0.45	-0.527	0.203	0.228
1:42600001-42700000	1	42600001	42700000	-0.214	-0.233	-0.45	-0.527	0.203	0.228
1:42800001-42900000	1	42800001	42900000	-0.214	-0.233	-0.45	-0.527	0.203	0.228
1:42900001-43000000	1	42900001	43000000	-0.214	-0.233	-0.45	-0.527	0.203	0.228
1:43100001-43200000	1	43100001	43200000	-0.214	-0.233	-0.45	-0.527	0.203	0.228
1:43300001-43400000	1	43300001	43400000	-0.214	-0.233	-0.45	-0.527	0.203	0.228
1:43400001-43500000	1	43400001	43500000	-0.214	-0.233	-0.45	-0.527	0.203	0.228
1:43500001-43600000	1	43500001	43600000	-0.214	-0.233	-0.45	-0.527	0.203	0.228
1:43600001-43700000	1	43600001	43700000	-0.214	-0.233	-0.45	-0.527	0.203	0.228
1:43700001-43800000	1	43700001	43800000	-0.214	-0.233	-0.45	-0.527	0.203	0.228
1:43800001-43900000	1	43800001	43900000	-0.214	-0.233	-0.45	-0.527	0.203	0.228
1:43900001-44000000	1	43900001	44000000	-0.214	-0.233	-0.45	-0.527	0.203	0.228
1:44000001-44100000	1	44000001	44100000	-0.214	-0.233	-0.45	-0.527	0.203	0.228
1:44100001-44200000	1	44100001	44200000	-0.214	-0.233	-0.45	-0.527	0.203	0.228
1:44200001-44300000	1	44200001	44300000	-0.214	-0.233	-0.45	-0.527	0.203	0.228
1:44300001-44400000	1	44300001	44400000	-0.214	-0.233	-0.45	-0.527	0.203	0.228
1:44400001-44500000	1	44400001	44500000	-0.214	-0.233	-0.45	-0.527	0.203	0.228
1:44500001-44600000	1	44500001	44600000	-0.214	-0.233	-0.45	-0.527	0.203	0.228
1:44600001-44700000	1	44600001	44700000	-0.214	-0.233	-0.45	-0.527	0.203	0.228
1:44700001-44800000	1	44700001	44800000	-0.214	-0.233	-0.45	-0.527	0.203	0.228
1:44800001-44900000	1	44800001	44900000	-0.214	-0.233	-0.45	-0.527	0.203	0.228
1:44900001-45000000	1	44900001	45000000	-0.214	-0.233	-0.45	-0.527	0.203	0.228
1:45000001-45100000	1	45000001	45100000	-0.214	-0.233	-0.45	-0.527	0.203	0.228
1:45100001-45200000	1	45100001	45200000	-0.214	-0.233	-0.45	-0.527	0.203	0.228
1:45200001-45300000	1	45200001	45300000	-0.214	-0.233	-0.45	-0.527	0.203	0.228
1:45300001-45400000	1	45300001	45400000	-0.214	-0.233	-0.45	-0.527	0.203	0.228
1:45400001-45500000	1	45400001	45500000	-0.214	-0.233	-0.45	-0.527	0.203	0.228
1:45500001-45600000	1	45500001	45600000	-0.214	-0.233	-0.45	-0.527	0.203	0.228
1:45600001-45700000	1	45600001	45700000	-0.214	-0.233	-0.45	-0.527	0.203	0.228
1:45700001-45800000	1	45700001	45800000	-0.214	-0.233	-0.45	-0.527	0.203	0.228
1:45800001-45900000	1	45800001	45900000	-0.214	-0.233	-0.45	-0.527	0.203	0.228
1:45900001-46000000	1	45900001	46000000	-0.214	-0.233	-0.45	-0.527	0.203	0.228
1:46000001-46100000	1	46000001	46100000	-0.214	-0.233	-0.45	-0.527	0.203	0.228
1:46100001-46200000	1	46100001	46200000	-0.214	-0.233	-0.45	-0.527	0.203	0.228
1:46200001-46300000	1	46200001	46300000	-0.214	-0.233	-0.45	-0.527	0.203	0.228
1:46300001-46400000	1	46300001	46400000	-0.214	-0.233	-0.45	-0.527	0.203	0.228
1:46400001-46500000	1	46400001	46500000	-0.214	-0.233	-0.45	-0.527	0.203	0.228
1:46500001-46600000	1	46500001	46600000	-0.214	-0.233	-0.45	-0.527	0.203	0.228
1:46600001-46700000	1	46600001	46700000	-0.214	-0.233	-0.45	-0.527	0.203	0.228
1:46700001-46800000	1	46700001	46800000	-0.214	-0.233	-0.45	-0.527	0.203	0.228
1:46800001-46900000	1	46800001	46900000	-0.214	-0.233	-0.45	-0.527	0.203	0.228
1:47000001-47100000	1	47000001	47100000	-0.214	-0.233	-0.45	-0.527	0.203	0.228
1:47100001-47200000	1	47100001	47200000	-0.214	-0.233	-0.45	-0.527	0.203	0.228
1:47200001-47300000	1	47200001	47300000	-0.214	-0.233	-0.45	-0.527	0.203	0.228
1:47600001-47700000	1	47600001	47700000	-0.214	-0.233	-0.45	-0.527	0.203	-0.036
1:47700001-47800000	1	47700001	47800000	-0.214	-0.233	-0.45	-0.527	0.203	-0.036
1:47800001-47900000	1	47800001	47900000	-0.214	-0.233	-0.45	-0.527	0.203	-0.036
1:47900001-48000000	1	47900001	48000000	-0.214	-0.233	-0.45	-0.527	0.203	-0.036
1:48000001-48100000	1	48000001	48100000	-0.214	-0.233	-0.45	-0.527	0.203	-0.036
1:48100001-48200000	1	48100001	48200000	-0.214	-0.233	-0.45	-0.527	0.203	-0.036
1:48200001-48300000	1	48200001	48300000	-0.214	-0.233	-0.45	-0.527	0.203	-0.036
1:48300001-48400000	1	48300001	48400000	-0.214	-0.233	-0.45	-0.527	0.203	-0.036
1:48400001-48500000	1	48400001	48500000	-0.214	-0.233	-0.45	-0.527	0.203	-0.036
1:48500001-48600000	1	48500001	48600000	-0.214	-0.233	-0.45	-0.527	0.203	-0.036
1:48600001-48700000	1	48600001	48700000	-0.214	-0.233	-0.45	-0.527	0.203	-0.036
1:48700001-48800000	1	48700001	48800000	-0.214	-0.233	-0.45	-0.527	0.203	-0.036
1:48800001-48900000	1	48800001	48900000	-0.214	-0.233	-0.45	-0.527	0.203	-0.036
1:48900001-49000000	1	48900001	49000000	-0.214	-0.233	-0.45	-0.527	0.203	-0.036
1:49000001-49100000	1	49000001	49100000	-0.214	-0.233	-0.45	-0.527	0.203	-0.036
1:49100001-49200000	1	49100001	49200000	-0.214	-0.233	-0.45	-0.527	0.203	-0.036
1:49200001-49300000	1	49200001	49300000	-0.214	-0.233	-0.45	-0.527	0.203	-0.036
1:49300001-49400000	1	49300001	49400000	-0.214	-0.233	-0.45	-0.527	0.203	-0.036
1:49400001-49500000	1	49400001	49500000	-0.214	-0.233	-0.45	-0.527	0.203	-0.036
1:49500001-49600000	1	49500001	49600000	-0.214	-0.233	-0.45	-0.527	0.203	-0.036
1:49600001-49700000	1	49600001	49700000	-0.214	-0.233	-0.45	-0.527	0.203	-0.036
1:49700001-49800000	1	49700001	49800000	-0.214	-0.233	-0.45	-0.527	0.203	-0.036
1:49800001-49900000	1	49800001	49900000	-0.214	-0.233	-0.45	-0.527	0.203	-0.036
1:49900001-50000000	1	49900001	50000000	-0.214	-0.233	-0.45	-0.527	0.203	-0.036
1:50000001-50100000	1	50000001	50100000	-0.214	-0.233	-0.45	-0.527	0.203	-0.036
1:50100001-50200000	1	50100001	50200000	-0.214	-0.233	-0.45	-0.527	0.203	-0.036
1:50200001-50300000	1	50200001	50300000	-0.214	-0.233	-0.45	-0.527	0.203	-0.036
1:50300001-50400000	1	50300001	50400000	-0.214	-0.233	-0.45	-0.527	0.203	-0.036
1:50400001-50500000	1	50400001	50500000	-0.214	-0.233	-0.45	-0.527	0.203	-0.036
1:50500001-50600000	1	50500001	50600000	-0.214	-0.233	-0.45	-0.527	0.203	-0.036
1:50600001-50700000	1	50600001	50700000	-0.214	-0.233	-0.45	-0.527	0.203	-0.036
1:50700001-50800000	1	50700001	50800000	-0.214	-0.233	-0.45	-0.527	0.203	-0.036
1:50800001-50900000	1	50800001	50900000	-0.214	-0.233	-0.45	-0.527	0.203	-0.036
1:50900001-51000000	1	50900001	51000000	-0.214	-0.233	-0.45	-0.527	0.203	-0.036
1:51000001-51100000	1	51000001	51100000	-0.214	-0.233	-0.45	-0.527	0.203	0.174
1:51100001-51200000	1	51100001	51200000	-0.214	-0.233	-0.45	-0.527	0.203	0.174
1:51200001-51300000	1	51200001	51300000	-0.214	-0.233	-0.45	-0.527	0.203	0.174
1:51300001-51400000	1	51300001	51400000	-0.214	-0.233	-0.45	-0.527	0.203	0.174
1:51400001-51500000	1	51400001	51500000	-0.214	-0.233	-0.45	-0.527	0.203	0.174
1:51500001-51600000	1	51500001	51600000	-0.214	-0.233	-0.45	-0.527	0.203	0.174
1:51600001-51700000	1	51600001	51700000	-0.214	-0.233	-0.45	-0.527	0.203	0.174
1:51700001-51800000	1	51700001	51800000	-0.214	-0.233	-0.45	-0.527	0.203	0.174
1:51800001-51900000	1	51800001	51900000	-0.214	-0.233	-0.45	-0.527	0.203	0.174
1:51900001-52000000	1	51900001	52000000	-0.214	-0.233	-0.45	-0.527	0.203	0.174
1:52000001-52100000	1	52000001	52100000	-0.214	-0.233	-0.45	-0.527	0.203	0.174
1:52100001-52200000	1	52100001	52200000	-0.214	-0.233	-0.45	-0.527	0.203	0.174
1:52200001-52300000	1	52200001	52300000	-0.214	-0.233	-0.45	-0.527	0.203	0.174
1:52300001-52400000	1	52300001	52400000	-0.214	-0.233	-0.45	-0.527	0.203	0.174
1:52400001-52500000	1	52400001	52500000	-0.214	-0.233	-0.45	-0.527	0.203	0.174
1:52500001-52600000	1	52500001	52600000	-0.214	-0.233	-0.45	-0.527	0.203	0.174
1:52600001-52700000	1	52600001	52700000	-0.214	-0.233	-0.45	-0.527	0.203	0.174
1:52700001-52800000	1	52700001	52800000	-0.214	-0.233	-0.45	-0.527	0.203	0.174
1:52800001-52900000	1	52800001	52900000	-0.214	-0.233	-0.45	-0.527	0.203	0.174
1:52900001-53000000	1	52900001	53000000	-0.214	-0.233	-0.45	-0.527	0.203	0.174
1:53000001-53100000	1	53000001	53100000	-0.214	-0.233	-0.45	-0.527	0.203	0.174
1:53100001-53200000	1	53100001	53200000	-0.214	-0.233	-0.45	-0.527	0.203	0.174
1:53200001-53300000	1	53200001	53300000	-0.214	-0.233	-0.45	-0.527	0.203	0.174
1:53300001-53400000	1	53300001	53400000	-0.214	-0.233	-0.45	-0.527	0.203	0.174
1:53400001-53500000	1	53400001	53500000	-0.214	-0.233	-0.45	-0.527	0.203	0.174
1:53500001-53600000	1	53500001	53600000	-0.214	-0.233	-0.45	-0.527	0.203	0.174
1:53600001-53700000	1	53600001	53700000	-0.214	-0.233	-0.45	-0.527	0.203	0.174
1:53700001-53800000	1	53700001	53800000	-0.214	-0.233	-0.45	-0.527	0.203	0.174
1:53800001-53900000	1	53800001	53900000	-0.214	-0.233	-0.45	-0.527	0.203	0.174
1:53900001-54000000	1	53900001	54000000	-0.214	-0.233	-0.45	-0.527	0.203	0.174
1:54000001-54100000	1	54000001	54100000	-0.214	-0.233	-0.45	-0.527	0.203	0.174
1:54100001-54200000	1	54100001	54200000	-0.214	-0.233	-0.45	-0.527	0.203	0.174
1:54200001-54300000	1	54200001	54300000	-0.214	-0.233	-0.45	-0.527	0.203	0.174
1:54300001-54400000	1	54300001	54400000	-0.214	-0.233	-0.45	-0.527	0.203	0.174
1:54400001-54500000	1	54400001	54500000	-0.214	-0.233	-0.45	-0.527	0.203	0.174
1:54500001-54600000	1	54500001	54600000	-0.214	-0.233	-0.45	-0.527	0.203	0.174
1:54600001-54700000	1	54600001	54700000	-0.214	-0.233	-0.45	-0.527	0.203	0.174
1:54700001-54800000	1	54700001	54800000	-0.214	-0.233	-0.45	-0.527	0.203	0.174
1:54800001-54900000	1	54800001	54900000	-0.214	-0.233	-0.45	-0.527	0.203	0.174
1:54900001-55000000	1	54900001	55000000	-0.214	-0.233	-0.45	-0.527	0.203	0.174
1:55000001-55100000	1	55000001	55100000	-0.214	-0.233	-0.45	-0.527	0.203	-0.173
1:55100001-55200000	1	55100001	55200000	-0.214	-0.233	-0.45	-0.527	0.203	-0.173
1:55200001-55300000	1	55200001	55300000	-0.214	-0.233	-0.45	-0.527	0.203	-0.173
1:55300001-55400000	1	55300001	55400000	-0.214	-0.233	-0.45	-0.527	0.203	-0.173
1:55400001-55500000	1	55400001	55500000	-0.214	-0.233	-0.45	-0.527	0.203	-0.173
1:55500001-55600000	1	55500001	55600000	-0.214	-0.233	-0.45	-0.527	0.203	-0.173
1:55600001-55700000	1	55600001	55700000	-0.214	-0.233	-0.45	-0.527	0.203	-0.173
1:55700001-55800000	1	55700001	55800000	-0.214	-0.233	-0.45	-0.527	0.203	-0.173
1:55800001-55900000	1	55800001	55900000	-0.214	-0.233	-0.45	-0.527	0.203	-0.173
1:55900001-56000000	1	55900001	56000000	-0.214	-0.233	-0.45	-0.527	0.203	-0.173
1:56000001-56100000	1	56000001	56100000	-0.214	-0.233	-0.45	-0.527	0.203	-0.173
1:56100001-56200000	1	56100001	56200000	-0.214	-0.233	-0.45	-0.527	0.203	0.189
1:56200001-56300000	1	56200001	56300000	-0.214	-0.233	-0.45	-0.527	0.203	0.189
1:56300001-56400000	1	56300001	56400000	-0.214	-0.233	-0.45	-0.527	0.203	0.189
1:56400001-56500000	1	56400001	56500000	-0.214	-0.233	-0.45	-0.527	0.203	0.189
1:56500001-56600000	1	56500001	56600000	-0.214	-0.233	-0.45	-0.527	0.203	0.189
1:56600001-56700000	1	56600001	56700000	-0.214	-0.233	-0.45	-0.527	0.203	0.189
1:56700001-56800000	1	56700001	56800000	-0.214	-0.233	-0.45	-0.527	0.203	0.189
1:56800001-56900000	1	56800001	56900000	-0.214	-0.233	-0.45	-0.527	0.203	0.189
1:56900001-57000000	1	56900001	57000000	-0.214	-0.233	-0.45	-0.527	0.203	0.189
1:57000001-57100000	1	57000001	57100000	-0.214	-0.233	-0.45	-0.527	0.203	0.189
1:57100001-57200000	1	57100001	57200000	-0.214	-0.233	-0.45	-0.527	0.203	0.189
1:57200001-57300000	1	57200001	57300000	-0.214	-0.233	-0.45	-0.527	0.203	0.189
1:57300001-57400000	1	57300001	57400000	-0.214	-0.233	-0.45	-0.527	0.203	0.189
1:57400001-57500000	1	57400001	57500000	-0.214	-0.233	-0.45	-0.527	0.203	-0.145
1:57500001-57600000	1	57500001	57600000	-0.214	-0.233	-0.45	-0.527	0.203	-0.145
1:57600001-57700000	1	57600001	57700000	-0.214	-0.233	-0.45	-0.527	0.203	-0.145
1:57700001-57800000	1	57700001	57800000	-0.214	-0.233	-0.45	-0.527	0.203	-0.145
1:57800001-57900000	1	57800001	57900000	-0.214	-0.233	-0.45	-0.527	0.203	-0.145
1:57900001-58000000	1	57900001	58000000	-0.214	-0.233	-0.45	-0.527	0.203	-0.145
1:58000001-58100000	1	58000001	58100000	-0.214	-0.233	-0.45	-0.527	0.203	-0.145
1:58100001-58200000	1	58100001	58200000	-0.214	-0.233	-0.45	-0.527	0.203	-0.145
1:58300001-58400000	1	58300001	58400000	-0.214	-0.233	-0.45	-0.527	0.203	-0.145
1:58400001-58500000	1	58400001	58500000	-0.214	-0.233	-0.45	-0.527	0.203	-0.145
1:58500001-58600000	1	58500001	58600000	-0.214	-0.233	-0.45	-0.527	0.203	-0.145
1:58600001-58700000	1	58600001	58700000	-0.214	-0.233	-0.45	-0.527	0.203	-0.145
1:58700001-58800000	1	58700001	58800000	-0.214	-0.233	-0.45	-0.527	0.203	-0.145
1:58800001-58900000	1	58800001	58900000	-0.214	-0.233	-0.45	-0.527	0.203	-0.145
1:58900001-59000000	1	58900001	59000000	-0.214	-0.233	-0.45	-0.527	0.203	-0.145
1:59000001-59100000	1	59000001	59100000	-0.214	-0.233	-0.45	-0.527	0.203	0.179
1:59100001-59200000	1	59100001	59200000	-0.214	-0.233	-0.45	-0.527	0.203	0.179
1:59200001-59300000	1	59200001	59300000	-0.214	-0.233	-0.45	-0.527	0.203	0.179
1:59300001-59400000	1	59300001	59400000	-0.214	-0.233	-0.45	-0.527	0.203	0.179
1:59400001-59500000	1	59400001	59500000	-0.214	-0.233	-0.45	-0.527	0.203	0.179
1:59500001-59600000	1	59500001	59600000	-0.214	-0.233	-0.45	-0.527	0.203	0.179
1:59600001-59700000	1	59600001	59700000	-0.214	-0.233	-0.45	-0.527	0.203	0.179
1:59700001-59800000	1	59700001	59800000	-0.214	-0.233	-0.45	-0.527	0.203	0.179
1:59800001-59900000	1	59800001	59900000	-0.214	-0.233	-0.45	-0.527	0.203	0.179
1:59900001-60000000	1	59900001	60000000	-0.214	-0.233	-0.45	-0.527	0.203	0.179
1:60100001-60200000	1	60100001	60200000	-0.214	-0.233	-0.45	-0.527	0.203	0.179
1:60200001-60300000	1	60200001	60300000	-0.214	-0.233	-0.45	-0.527	0.203	0.179
1:60300001-60400000	1	60300001	60400000	-0.214	-0.233	-0.45	-0.527	0.203	0.179
1:60400001-60500000	1	60400001	60500000	-0.214	-0.233	-0.45	-0.527	0.203	0.179
1:60500001-60600000	1	60500001	60600000	-0.214	-0.233	-0.45	-0.527	0.203	0.179
1:60600001-60700000	1	60600001	60700000	-0.214	-0.233	-0.45	-0.527	0.203	0.179
1:60700001-60800000	1	60700001	60800000	-0.214	-0.233	-0.45	-0.527	0.203	0.179
1:60800001-60900000	1	60800001	60900000	-0.214	-0.233	-0.45	-0.527	0.203	0.179
1:60900001-61000000	1	60900001	61000000	-0.214	-0.233	-0.45	-0.527	0.203	0.179
1:61000001-61100000	1	61000001	61100000	-0.214	-0.233	-0.45	-0.527	0.203	0.179
1:61100001-61200000	1	61100001	61200000	-0.214	-0.233	-0.45	-0.527	0.203	0.179
1:61200001-61300000	1	61200001	61300000	-0.214	-0.233	-0.45	-0.527	0.203	0.179
1:61300001-61400000	1	61300001	61400000	-0.214	-0.233	-0.45	-0.527	0.203	0.179
1:61400001-61500000	1	61400001	61500000	-0.214	-0.233	-0.45	-0.527	0.203	0.179
1:61500001-61600000	1	61500001	61600000	-0.214	-0.233	-0.45	-0.527	0.203	0.179
1:61600001-61700000	1	61600001	61700000	-0.214	-0.233	-0.45	-0.527	0.203	0.179
1:61700001-61800000	1	61700001	61800000	-0.214	-0.233	-0.45	-0.527	0.203	0.179
1:61800001-61900000	1	61800001	61900000	-0.214	-0.233	-0.45	-0.527	0.203	0.179
1:61900001-62000000	1	61900001	62000000	-0.214	-0.233	-0.45	-0.527	0.203	0.179
1:62000001-62100000	1	62000001	62100000	-0.214	-0.233	-0.45	-0.527	0.203	0.179
1:62100001-62200000	1	62100001	62200000	-0.214	-0.233	-0.45	-0.527	0.203	0.179
1:62200001-62300000	1	62200001	62300000	-0.214	-0.233	-0.45	-0.527	0.203	0.179
1:62300001-62400000	1	62300001	62400000	-0.214	-0.233	-0.45	-0.527	0.203	0.179
1:62400001-62500000	1	62400001	62500000	-0.214	-0.233	-0.45	-0.527	0.203	0.179
1:62500001-62600000	1	62500001	62600000	-0.214	-0.233	-0.45	-0.527	0.203	0.179
1:62600001-62700000	1	62600001	62700000	-0.214	-0.233	-0.45	-0.527	0.203	0.179
1:62700001-62800000	1	62700001	62800000	-0.214	-0.233	-0.45	-0.527	0.203	0.179
1:62800001-62900000	1	62800001	62900000	-0.214	-0.233	-0.45	-0.527	0.203	0.179
1:62900001-63000000	1	62900001	63000000	-0.214	-0.233	-0.45	-0.527	0.203	0.179
1:63000001-63100000	1	63000001	63100000	-0.214	-0.233	-0.45	-0.527	0.203	0.179
1:63100001-63200000	1	63100001	63200000	-0.214	-0.233	-0.45	-0.527	0.203	0.179
1:63200001-63300000	1	63200001	63300000	-0.214	-0.233	-0.45	-0.527	0.203	0.179
1:63300001-63400000	1	63300001	63400000	-0.214	-0.233	-0.45	-0.527	0.203	0.179
1:63400001-63500000	1	63400001	63500000	-0.214	-0.233	-0.45	-0.527	0.203	0.179
1:63500001-63600000	1	63500001	63600000	-0.214	-0.233	-0.45	-0.527	0.203	0.179
1:63600001-63700000	1	63600001	63700000	-0.214	-0.233	-0.45	-0.527	0.203	0.179
1:63700001-63800000	1	63700001	63800000	-0.214	-0.233	-0.45	-0.527	0.203	0.179
1:63800001-63900000	1	63800001	63900000	-0.214	-0.233	-0.45	-0.527	0.203	0.179
1:63900001-64000000	1	63900001	64000000	-0.214	-0.233	-0.45	-0.527	0.203	0.179
1:64000001-64100000	1	64000001	64100000	-0.214	-0.233	-0.45	-0.527	0.203	0.179
1:64100001-64200000	1	64100001	64200000	-0.214	-0.233	-0.45	-0.527	0.203	0.179
1:64200001-64300000	1	64200001	64300000	-0.214	-0.233	-0.45	-0.527	0.203	0.179
1:64300001-64400000	1	64300001	64400000	-0.214	-0.233	-0.45	-0.527	0.203	0.179
1:64400001-64500000	1	64400001	64500000	-0.214	-0.233	-0.45	-0.527	0.203	0.179
1:64500001-64600000	1	64500001	64600000	-0.214	-0.233	-0.45	-0.527	0.203	0.179
1:64600001-64700000	1	64600001	64700000	-0.214	-0.233	-0.45	-0.527	0.203	0.179
1:64700001-64800000	1	64700001	64800000	-0.214	-0.233	-0.45	-0.527	0.203	0.179
1:64800001-64900000	1	64800001	64900000	-0.214	-0.233	-0.45	-0.527	0.203	0.179
1:64900001-65000000	1	64900001	65000000	-0.214	-0.233	-0.45	-0.527	0.203	0.179
1:65000001-65100000	1	65000001	65100000	-0.214	-0.233	-0.45	-0.527	0.203	0.179
1:65100001-65200000	1	65100001	65200000	-0.214	-0.233	-0.45	-0.527	0.203	0.179
1:65200001-65300000	1	65200001	65300000	-0.214	-0.233	-0.45	-0.527	0.203	0.179
1:65300001-65400000	1	65300001	65400000	-0.214	-0.233	-0.45	-0.527	0.203	0.179
1:65400001-65500000	1	65400001	65500000	-0.214	-0.233	-0.45	-0.527	0.203	0.179
1:65500001-65600000	1	65500001	65600000	-0.214	-0.233	-0.45	-0.527	0.203	0.179
1:65700001-65800000	1	65700001	65800000	-0.214	-0.233	-0.45	-0.527	0.203	0.179
1:65800001-65900000	1	65800001	65900000	-0.214	-0.233	-0.45	-0.527	0.203	0.179
1:65900001-66000000	1	65900001	66000000	-0.214	-0.233	-0.45	-0.527	0.203	0.179
1:66000001-66100000	1	66000001	66100000	-0.214	-0.233	-0.45	-0.527	0.203	0.179
1:66100001-66200000	1	66100001	66200000	-0.214	-0.233	-0.45	-0.527	0.203	0.179
1:66200001-66300000	1	66200001	66300000	-0.214	-0.233	-0.45	-0.527	0.203	0.179
1:66300001-66400000	1	66300001	66400000	-0.214	-0.233	-0.45	-0.527	0.203	0.179
1:66400001-66500000	1	66400001	66500000	-0.214	-0.233	-0.45	-0.527	0.203	0.179
1:66500001-66600000	1	66500001	66600000	-0.214	-0.233	-0.45	-0.527	0.203	0.179
1:66700001-66800000	1	66700001	66800000	-0.214	-0.233	-0.45	-0.527	0.203	0.179
1:66800001-66900000	1	66800001	66900000	-0.214	-0.233	-0.45	-0.527	0.203	0.179
1:66900001-67000000	1	66900001	67000000	-0.214	-0.233	-0.45	-0.527	0.203	0.179
1:67000001-67100000	1	67000001	67100000	-0.214	-0.233	-0.45	-0.527	0.203	0.179
1:67100001-67200000	1	67100001	67200000	-0.214	-0.233	-0.45	-0.527	0.203	0.179
1:67200001-67300000	1	67200001	67300000	-0.214	-0.233	-0.45	-0.527	0.203	0.179
1:67300001-67400000	1	67300001	67400000	-0.214	-0.233	-0.45	-0.527	0.203	0.179
1:67400001-67500000	1	67400001	67500000	-0.214	-0.233	-0.45	-0.527	0.203	0.179
1:67500001-67600000	1	67500001	67600000	-0.214	-0.233	-0.45	-0.527	0.203	0.179
1:67600001-67700000	1	67600001	67700000	-0.214	-0.233	-0.45	-0.527	0.203	0.179
1:67700001-67800000	1	67700001	67800000	-0.214	-0.233	-0.45	-0.527	0.203	0.179
1:67800001-67900000	1	67800001	67900000	-0.214	-0.233	-0.45	-0.527	0.203	0.179
1:67900001-68000000	1	67900001	68000000	-0.214	-0.233	-0.45	-0.527	0.203	0.179
1:68000001-68100000	1	68000001	68100000	-0.214	-0.233	-0.45	-0.527	0.203	0.179
1:68100001-68200000	1	68100001	68200000	-0.214	-0.233	-0.45	-0.527	0.203	0.179
1:68200001-68300000	1	68200001	68300000	-0.214	-0.233	-0.45	-0.527	0.203	0.179
1:68300001-68400000	1	68300001	68400000	-0.214	-0.233	-0.45	-0.527	0.203	0.179
1:68500001-68600000	1	68500001	68600000	-0.214	-0.233	-0.45	-0.527	0.203	0.179
1:68600001-68700000	1	68600001	68700000	-0.214	-0.233	-0.45	-0.527	0.203	0.179
1:68700001-68800000	1	68700001	68800000	-0.214	-0.233	-0.45	-0.527	0.203	0.179
1:68800001-68900000	1	68800001	68900000	-0.214	-0.233	-0.45	-0.527	0.203	0.179
1:68900001-69000000	1	68900001	69000000	-0.214	-0.233	-0.45	-0.527	0.203	0.179
1:69000001-69100000	1	69000001	69100000	-0.214	-0.233	-0.45	-0.527	0.203	0.179
1:69100001-69200000	1	69100001	69200000	-0.214	-0.233	-0.45	-0.527	0.203	0.179
1:69200001-69300000	1	69200001	69300000	-0.214	-0.233	-0.45	-0.527	0.203	0.179
1:69300001-69400000	1	69300001	69400000	-0.214	-0.233	-0.45	-0.527	0.203	0.179
1:69400001-69500000	1	69400001	69500000	-0.214	-0.233	-0.45	-0.527	0.203	0.179
1:69500001-69600000	1	69500001	69600000	-0.214	-0.233	-0.45	-0.527	0.203	0.179
1:69600001-69700000	1	69600001	69700000	-0.214	-0.233	-0.45	-0.527	0.203	0.179
1:69700001-69800000	1	69700001	69800000	-0.214	-0.233	-0.45	-0.527	0.203	0.179
1:69800001-69900000	1	69800001	69900000	-0.214	-0.233	-0.45	-0.527	0.203	0.179
1:69900001-70000000	1	69900001	70000000	-0.214	-0.233	-0.45	-0.527	0.203	0.179
1:70000001-70100000	1	70000001	70100000	-0.214	-0.233	-0.45	-0.527	0.203	0.179
1:70100001-70200000	1	70100001	70200000	-0.214	-0.233	-0.45	-0.527	0.203	0.179
1:70200001-70300000	1	70200001	70300000	-0.214	-0.233	-0.45	-0.527	0.203	0.179
1:70400001-70500000	1	70400001	70500000	-0.214	-0.233	-0.45	-0.527	0.203	0.179
1:70500001-70600000	1	70500001	70600000	-0.214	-0.233	-0.45	-0.527	0.203	0.179
1:70600001-70700000	1	70600001	70700000	-0.214	-0.233	-0.45	-0.527	0.203	0.179
1:70700001-70800000	1	70700001	70800000	-0.214	-0.233	-0.45	-0.527	0.203	0.179
1:70800001-70900000	1	70800001	70900000	-0.214	-0.233	-0.45	-0.527	0.203	0.179
1:70900001-71000000	1	70900001	71000000	-0.214	-0.233	-0.45	-0.527	0.203	0.179
1:71000001-71100000	1	71000001	71100000	-0.214	-0.233	-0.45	-0.527	0.203	0.179
1:71100001-71200000	1	71100001	71200000	-0.214	-0.233	-0.45	-0.527	0.203	0.179
1:71200001-71300000	1	71200001	71300000	-0.214	-0.233	-0.45	-0.527	0.203	0.179
1:71300001-71400000	1	71300001	71400000	-0.214	-0.233	-0.45	-0.527	0.203	0.179
1:71400001-71500000	1	71400001	71500000	-0.214	-0.233	-0.45	-0.527	0.203	0.179
1:71500001-71600000	1	71500001	71600000	-0.214	-0.233	-0.45	-0.527	0.203	0.179
1:71600001-71700000	1	71600001	71700000	-0.214	-0.233	-0.45	-0.527	0.203	0.179
1:71700001-71800000	1	71700001	71800000	-0.214	-0.233	-0.45	-0.527	0.203	0.179
1:71800001-71900000	1	71800001	71900000	-0.214	-0.233	-0.45	-0.527	0.203	0.179
1:71900001-72000000	1	71900001	72000000	-0.214	-0.233	-0.45	-0.527	0.203	0.179
1:72000001-72100000	1	72000001	72100000	-0.214	-0.233	-0.45	-0.527	0.203	0.179
1:72100001-72200000	1	72100001	72200000	-0.214	-0.233	-0.45	-0.527	0.203	0.179
1:72200001-72300000	1	72200001	72300000	-0.214	-0.233	-0.45	-0.527	0.203	0.179
1:72300001-72400000	1	72300001	72400000	-0.214	-0.233	-0.45	-0.527	0.203	0.179
1:72400001-72500000	1	72400001	72500000	-0.214	-0.233	-0.45	-0.527	0.203	0.179
1:72500001-72600000	1	72500001	72600000	-0.214	-0.233	-0.45	-0.527	0.203	0.179
1:72600001-72700000	1	72600001	72700000	-0.214	-0.233	-0.45	-0.527	0.203	0.179
1:72900001-73000000	1	72900001	73000000	-0.214	-0.233	-0.45	-0.527	0.203	0.179
1:73000001-73100000	1	73000001	73100000	-0.214	-0.233	-0.45	-0.527	0.203	0.179
1:73100001-73200000	1	73100001	73200000	-0.214	-0.233	-0.45	-0.527	0.203	0.179
1:73200001-73300000	1	73200001	73300000	-0.214	-0.233	-0.45	-0.527	0.203	0.179
1:73300001-73400000	1	73300001	73400000	-0.214	-0.233	-0.45	-0.527	0.203	0.179
1:73400001-73500000	1	73400001	73500000	-0.214	-0.233	-0.45	-0.527	0.203	0.179
1:73500001-73600000	1	73500001	73600000	-0.214	-0.233	-0.45	-0.527	0.203	0.179
1:73600001-73700000	1	73600001	73700000	-0.214	-0.233	-0.45	-0.527	0.203	0.179
1:73700001-73800000	1	73700001	73800000	-0.214	-0.233	-0.45	-0.527	0.203	0.179
1:73800001-73900000	1	73800001	73900000	-0.214	-0.233	-0.45	-0.527	0.203	0.179
1:73900001-74000000	1	73900001	74000000	-0.214	-0.233	-0.45	-0.527	0.203	0.179
1:74000001-74100000	1	74000001	74100000	-0.214	-0.233	-0.45	-0.527	0.203	0.179
1:74100001-74200000	1	74100001	74200000	-0.214	-0.233	-0.45	-0.527	0.203	0.179
1:74200001-74300000	1	74200001	74300000	-0.214	-0.233	-0.45	-0.527	0.203	0.179
1:74300001-74400000	1	74300001	74400000	-0.214	-0.233	-0.45	-0.527	0.203	0.179
1:74400001-74500000	1	74400001	74500000	-0.214	-0.233	-0.45	-0.527	0.203	0.179
1:74500001-74600000	1	74500001	74600000	-0.214	-0.233	-0.45	-0.527	0.203	0.179
1:74600001-74700000	1	74600001	74700000	-0.214	-0.233	-0.45	-0.527	0.203	0.179
1:74700001-74800000	1	74700001	74800000	-0.214	-0.233	-0.45	-0.527	0.203	0.179
1:74800001-74900000	1	74800001	74900000	-0.214	-0.233	-0.45	-0.527	0.203	0.179
1:74900001-75000000	1	74900001	75000000	-0.214	-0.233	-0.45	-0.527	0.203	0.179
1:75000001-75100000	1	75000001	75100000	-0.214	-0.233	-0.45	-0.527	0.203	0.179
1:75100001-75200000	1	75100001	75200000	-0.214	-0.233	-0.45	-0.527	0.203	0.179
1:75200001-75300000	1	75200001	75300000	-0.214	-0.233	-0.45	-0.527	0.203	0.179
1:75300001-75400000	1	75300001	75400000	-0.214	-0.233	-0.45	-0.527	0.203	0.179
1:75400001-75500000	1	75400001	75500000	-0.214	-0.233	-0.45	-0.527	0.203	0.179
1:75500001-75600000	1	75500001	75600000	-0.214	-0.233	-0.45	-0.527	0.203	0.179
1:75600001-75700000	1	75600001	75700000	-0.214	-0.233	-0.45	-0.527	0.203	0.179
1:75700001-75800000	1	75700001	75800000	-0.214	-0.233	-0.45	-0.527	0.203	0.179
1:75800001-75900000	1	75800001	75900000	-0.214	-0.233	-0.45	-0.527	0.203	0.179
1:75900001-76000000	1	75900001	76000000	-0.214	-0.233	-0.45	-0.527	0.203	0.179
1:76000001-76100000	1	76000001	76100000	-0.214	-0.233	-0.45	-0.527	0.203	0.179
1:76100001-76200000	1	76100001	76200000	-0.214	-0.233	-0.45	-0.527	0.203	0.179
1:76300001-76400000	1	76300001	76400000	-0.214	-0.233	-0.45	-0.527	0.203	0.179
1:76400001-76500000	1	76400001	76500000	-0.214	-0.233	-0.45	-0.527	0.203	0.179
1:76500001-76600000	1	76500001	76600000	-0.214	-0.233	-0.45	-0.527	0.203	0.179
1:76600001-76700000	1	76600001	76700000	-0.214	-0.233	-0.45	-0.527	0.203	0.179
1:76700001-76800000	1	76700001	76800000	-0.214	-0.233	-0.45	-0.527	0.203	0.179
1:76800001-76900000	1	76800001	76900000	-0.214	-0.233	-0.45	-0.527	0.203	0.179
1:76900001-77000000	1	76900001	77000000	-0.214	-0.233	-0.45	-0.527	0.203	0.179
1:77000001-77100000	1	77000001	77100000	-0.214	-0.233	-0.45	-0.527	0.203	0.179
1:77100001-77200000	1	77100001	77200000	-0.214	-0.233	-0.45	-0.527	0.203	0.179
1:77200001-77300000	1	77200001	77300000	-0.214	-0.233	-0.45	-0.527	0.203	0.179
1:77300001-77400000	1	77300001	77400000	-0.214	-0.233	-0.45	-0.527	0.203	0.179
1:77400001-77500000	1	77400001	77500000	-0.214	-0.233	-0.45	-0.527	0.203	0.179
1:77500001-77600000	1	77500001	77600000	-0.214	-0.233	-0.45	-0.527	0.203	0.179
1:77600001-77700000	1	77600001	77700000	-0.214	-0.233	-0.45	-0.527	0.203	0.179
1:77700001-77800000	1	77700001	77800000	-0.214	-0.233	-0.45	-0.527	0.203	0.179
1:77800001-77900000	1	77800001	77900000	-0.214	-0.233	-0.45	-0.527	0.203	0.179
1:77900001-78000000	1	77900001	78000000	-0.214	-0.233	-0.45	-0.527	0.203	0.179
1:78000001-78100000	1	78000001	78100000	-0.214	-0.233	-0.45	-0.527	0.203	0.179
1:78100001-78200000	1	78100001	78200000	-0.214	-0.233	-0.45	-0.527	0.203	0.179
1:78200001-78300000	1	78200001	78300000	-0.214	-0.233	-0.45	-0.527	0.203	0.179
1:78300001-78400000	1	78300001	78400000	-0.214	-0.233	-0.45	-0.527	0.203	0.179
1:78400001-78500000	1	78400001	78500000	-0.214	-0.233	-0.45	-0.527	0.203	0.179
1:78500001-78600000	1	78500001	78600000	-0.214	-0.233	-0.45	-0.527	0.203	0.179
1:78600001-78700000	1	78600001	78700000	-0.214	-0.233	-0.45	-0.527	0.203	0.179
1:78700001-78800000	1	78700001	78800000	-0.214	-0.233	-0.45	-0.527	0.203	0.179
1:78800001-78900000	1	78800001	78900000	-0.214	-0.233	-0.45	-0.527	0.203	0.179
1:78900001-79000000	1	78900001	79000000	-0.214	-0.233	-0.45	-0.527	0.203	0.179
1:79000001-79100000	1	79000001	79100000	-0.214	-0.233	-0.45	-0.527	0.203	0.179
1:79100001-79200000	1	79100001	79200000	-0.214	-0.233	-0.45	-0.527	0.203	0.179
1:79200001-79300000	1	79200001	79300000	-0.214	-0.233	-0.45	-0.527	0.203	0.179
1:79300001-79400000	1	79300001	79400000	-0.214	-0.233	-0.45	-0.527	0.203	0.179
1:79400001-79500000	1	79400001	79500000	-0.214	-0.233	-0.45	-0.527	0.203	0.179
1:79500001-79600000	1	79500001	79600000	-0.214	-0.233	-0.45	-0.341	0.203	0.179
1:79600001-79700000	1	79600001	79700000	-0.214	-0.233	-0.45	-0.341	0.203	0.179
1:79700001-79800000	1	79700001	79800000	-0.214	-0.233	-0.45	-0.341	0.203	0.179
1:79800001-79900000	1	79800001	79900000	-0.214	-0.233	-0.45	-0.341	0.203	0.179
1:79900001-80000000	1	79900001	80000000	-0.214	-0.233	-0.45	-0.341	0.203	0.179
1:80000001-80100000	1	80000001	80100000	-0.214	-0.233	-0.45	-0.341	0.203	0.179
1:80100001-80200000	1	80100001	80200000	-0.214	-0.233	-0.45	-0.341	0.203	0.179
1:80200001-80300000	1	80200001	80300000	-0.214	-0.233	-0.45	-0.341	0.203	0.179
1:80300001-80400000	1	80300001	80400000	-0.214	-0.233	-0.45	-0.341	0.203	0.179
1:80400001-80500000	1	80400001	80500000	-0.214	-0.233	-0.45	-0.341	0.203	0.179
1:80500001-80600000	1	80500001	80600000	-0.214	-0.233	-0.45	-0.341	0.203	0.179
1:80600001-80700000	1	80600001	80700000	-0.214	-0.233	-0.45	-0.341	0.203	0.179
1:80700001-80800000	1	80700001	80800000	-0.214	-0.233	-0.45	-0.341	0.203	0.179
1:80800001-80900000	1	80800001	80900000	-0.214	-0.233	-0.45	-0.341	0.203	0.179
1:80900001-81000000	1	80900001	81000000	-0.214	-0.233	-0.45	-0.341	0.203	0.179
1:81000001-81100000	1	81000001	81100000	-0.214	-0.233	-0.45	-0.341	0.203	0.179
1:81100001-81200000	1	81100001	81200000	-0.214	-0.233	-0.45	-0.341	0.203	0.179
1:81200001-81300000	1	81200001	81300000	-0.214	-0.233	-0.45	-0.341	0.203	0.179
1:81300001-81400000	1	81300001	81400000	-0.214	-0.233	-0.45	-0.341	0.203	0.179
1:81400001-81500000	1	81400001	81500000	-0.214	-0.233	-0.45	-0.341	0.203	0.179
1:81500001-81600000	1	81500001	81600000	-0.214	-0.233	-0.45	-0.341	0.203	0.179
1:81600001-81700000	1	81600001	81700000	-0.214	-0.233	-0.45	-0.341	0.203	0.179
1:81700001-81800000	1	81700001	81800000	-0.214	-0.233	-0.45	-0.341	0.203	0.179
1:81800001-81900000	1	81800001	81900000	-0.214	-0.233	-0.45	-0.341	0.203	0.179
1:81900001-82000000	1	81900001	82000000	-0.214	-0.233	-0.45	-0.341	0.203	0.179
1:82000001-82100000	1	82000001	82100000	-0.214	-0.233	-0.45	-0.341	0.203	0.179
1:82100001-82200000	1	82100001	82200000	-0.214	-0.233	-0.45	-0.341	0.203	0.179
1:82200001-82300000	1	82200001	82300000	-0.214	-0.233	-0.45	-0.341	0.203	0.179
1:82300001-82400000	1	82300001	82400000	-0.214	-0.233	-0.45	-0.341	0.203	0.179
1:82400001-82500000	1	82400001	82500000	-0.214	-0.233	-0.45	-0.341	0.203	0.179
1:82500001-82600000	1	82500001	82600000	-0.214	-0.233	-0.45	-0.341	0.203	0.179
1:82700001-82800000	1	82700001	82800000	-0.214	-0.233	-0.45	-0.341	0.203	0.179
1:82800001-82900000	1	82800001	82900000	-0.214	-0.233	-0.45	-0.341	0.203	0.179
1:82900001-83000000	1	82900001	83000000	-0.214	-0.233	-0.45	-0.341	0.203	0.179
1:83000001-83100000	1	83000001	83100000	-0.214	-0.233	-0.45	-0.341	0.203	0.179
1:83100001-83200000	1	83100001	83200000	-0.214	-0.233	-0.45	-0.341	0.203	0.179
1:83200001-83300000	1	83200001	83300000	-0.214	-0.233	-0.45	-0.341	0.203	0.179
1:83300001-83400000	1	83300001	83400000	-0.214	-0.233	-0.45	-0.341	0.203	0.179
1:83400001-83500000	1	83400001	83500000	-0.214	-0.233	-0.45	-0.341	0.203	0.179
1:83500001-83600000	1	83500001	83600000	-0.214	-0.233	-0.45	-0.341	0.203	0.179
1:84000001-84100000	1	84000001	84100000	-0.214	-0.233	-0.45	-0.341	0.203	0.179
1:84100001-84200000	1	84100001	84200000	-0.214	-0.233	-0.45	-0.341	0.203	0.179
1:84200001-84300000	1	84200001	84300000	-0.214	-0.233	-0.45	-0.341	0.203	0.179
1:84300001-84400000	1	84300001	84400000	-0.214	-0.233	-0.45	-0.341	0.203	0.179
1:84400001-84500000	1	84400001	84500000	-0.214	-0.233	-0.45	-0.341	0.203	0.179
1:84500001-84600000	1	84500001	84600000	-0.214	-0.233	-0.45	-0.341	0.203	0.179
1:84600001-84700000	1	84600001	84700000	-0.214	-0.233	-0.45	-0.341	0.203	0.179
1:84700001-84800000	1	84700001	84800000	-0.214	-0.233	-0.45	-0.341	0.203	0.179
1:84800001-84900000	1	84800001	84900000	-0.214	-0.233	-0.45	-0.341	0.203	0.179
1:84900001-85000000	1	84900001	85000000	-0.214	-0.233	-0.45	-0.341	0.203	0.179
1:85000001-85100000	1	85000001	85100000	-0.214	-0.233	-0.45	-0.341	0.203	0.179
1:85100001-85200000	1	85100001	85200000	-0.214	-0.233	-0.45	-0.341	0.203	0.179
1:85200001-85300000	1	85200001	85300000	-0.214	-0.233	-0.45	-0.341	0.203	0.179
1:85300001-85400000	1	85300001	85400000	-0.214	-0.233	-0.45	-0.341	0.203	0.179
1:85400001-85500000	1	85400001	85500000	-0.214	-0.233	-0.45	-0.341	0.203	0.179
1:85500001-85600000	1	85500001	85600000	-0.214	-0.233	-0.45	-0.341	0.203	0.179
1:85600001-85700000	1	85600001	85700000	-0.214	-0.233	-0.45	-0.341	0.203	0.179
1:85700001-85800000	1	85700001	85800000	-0.214	-0.233	-0.45	-0.341	0.203	0.179
1:85800001-85900000	1	85800001	85900000	-0.214	-0.233	-0.45	-0.341	0.203	0.179
1:86000001-86100000	1	86000001	86100000	-0.214	-0.233	-0.45	-0.341	0.203	0.179
1:86100001-86200000	1	86100001	86200000	-0.214	-0.233	-0.45	-0.955	0.203	0.179
1:86200001-86300000	1	86200001	86300000	-0.214	-0.233	-0.45	-0.955	0.203	0.179
1:86300001-86400000	1	86300001	86400000	-0.214	-0.233	-0.45	-0.955	0.203	0.179
1:86400001-86500000	1	86400001	86500000	-0.214	-0.233	-0.45	-0.955	0.203	0.179
1:86500001-86600000	1	86500001	86600000	-0.214	-0.233	-0.45	-0.955	0.203	0.179
1:86600001-86700000	1	86600001	86700000	-0.214	-0.233	-0.45	-0.955	0.203	0.179
1:86700001-86800000	1	86700001	86800000	-0.214	-0.233	-0.45	-0.955	0.203	0.179
1:86800001-86900000	1	86800001	86900000	-0.214	-0.233	-0.45	-0.955	0.203	0.179
1:86900001-87000000	1	86900001	87000000	-0.214	-0.233	-0.45	-0.955	0.203	0.179
1:87000001-87100000	1	87000001	87100000	-0.214	-0.233	-0.45	-0.955	0.203	0.179
1:87100001-87200000	1	87100001	87200000	-0.214	-0.233	-0.45	-0.955	0.203	0.179
1:87200001-87300000	1	87200001	87300000	-0.214	-0.233	-0.45	-0.955	0.203	0.179
1:87300001-87400000	1	87300001	87400000	-0.214	-0.233	-0.45	-0.955	0.203	0.179
1:87400001-87500000	1	87400001	87500000	-0.214	-0.233	-0.45	-0.955	0.203	0.179
1:87500001-87600000	1	87500001	87600000	-0.214	-0.233	-0.45	-0.955	0.203	0.179
1:87600001-87700000	1	87600001	87700000	-0.214	-0.233	-0.45	-0.955	0.203	0.179
1:87700001-87800000	1	87700001	87800000	-0.214	-0.233	-0.45	-0.955	0.203	0.179
1:87800001-87900000	1	87800001	87900000	-0.214	-0.233	-0.45	-0.955	0.203	0.179
1:87900001-88000000	1	87900001	88000000	-0.214	-0.233	-0.958	-0.955	0.203	0.179
1:88000001-88100000	1	88000001	88100000	-0.214	-0.233	-0.958	-0.955	0.203	0.179
1:88100001-88200000	1	88100001	88200000	-0.214	-0.233	-0.958	-0.955	0.203	0.179
1:88200001-88300000	1	88200001	88300000	-0.214	-0.233	-0.958	-0.955	0.203	0.179
1:88300001-88400000	1	88300001	88400000	-0.214	-0.233	-0.958	-0.955	0.203	0.179
1:88400001-88500000	1	88400001	88500000	-0.214	-0.233	-0.958	-0.955	0.203	0.179
1:88500001-88600000	1	88500001	88600000	-0.214	-0.233	-0.958	-0.955	0.203	0.179
1:88600001-88700000	1	88600001	88700000	-0.214	-0.233	-0.958	-0.955	0.203	0.179
1:88700001-88800000	1	88700001	88800000	-0.214	-0.233	-0.958	-0.955	0.203	0.179
1:88800001-88900000	1	88800001	88900000	-0.214	-0.233	-0.958	-0.955	0.203	0.179
1:88900001-89000000	1	88900001	89000000	-0.214	-0.233	-0.958	-0.955	0.203	0.179
1:89000001-89100000	1	89000001	89100000	-0.214	-0.233	-0.958	-0.955	0.203	0.179
1:89100001-89200000	1	89100001	89200000	-0.214	-0.233	-0.958	-0.955	0.203	0.179
1:89200001-89300000	1	89200001	89300000	-0.214	-0.233	-0.958	-0.955	0.203	0.179
1:89300001-89400000	1	89300001	89400000	-0.214	-0.233	-0.958	-0.955	0.203	0.179
1:89400001-89500000	1	89400001	89500000	-0.214	-0.233	-0.958	-0.955	0.203	0.179
1:89500001-89600000	1	89500001	89600000	-0.214	-0.233	-0.958	-0.955	0.203	0.179
1:89600001-89700000	1	89600001	89700000	-0.214	-0.233	-0.958	-0.955	0.203	0.179
1:89700001-89800000	1	89700001	89800000	-0.214	-0.233	-0.958	-0.955	0.203	0.179
1:89800001-89900000	1	89800001	89900000	-0.214	-0.233	-0.958	-0.955	0.203	0.179
1:89900001-90000000	1	89900001	90000000	-0.214	-0.233	-0.958	-0.955	0.203	0.179
1:90000001-90100000	1	90000001	90100000	-0.214	-0.233	-0.958	-0.955	0.203	0.179
1:90100001-90200000	1	90100001	90200000	-0.214	-0.233	-0.958	-0.955	0.203	0.179
1:90200001-90300000	1	90200001	90300000	-0.214	-0.233	-0.958	-0.955	0.203	0.179
1:90300001-90400000	1	90300001	90400000	-0.214	-0.233	-0.958	-0.955	0.203	0.179
1:90400001-90500000	1	90400001	90500000	-0.214	-0.233	-0.958	-1.145	0.203	0.179
1:90600001-90700000	1	90600001	90700000	-0.214	-0.233	-0.958	-1.145	0.203	0.179
1:90700001-90800000	1	90700001	90800000	-0.214	-0.233	-0.958	-1.145	0.203	0.179
1:90800001-90900000	1	90800001	90900000	-0.214	-0.233	-0.958	-1.145	0.203	0.179
1:90900001-91000000	1	90900001	91000000	-0.214	-0.233	-0.958	-1.145	0.203	0.179
1:91000001-91100000	1	91000001	91100000	-0.214	-0.233	-0.958	-1.145	0.203	0.179
1:91100001-91200000	1	91100001	91200000	-0.214	-0.233	-0.958	-1.145	0.203	0.179
1:91200001-91300000	1	91200001	91300000	-0.214	-0.233	-0.958	-1.145	0.203	0.179
1:91300001-91400000	1	91300001	91400000	-0.214	-0.233	-0.958	-1.145	0.203	0.179
1:91400001-91500000	1	91400001	91500000	-0.214	-0.233	-0.958	-1.145	0.203	0.179
1:91500001-91600000	1	91500001	91600000	-0.214	-0.233	-0.958	-1.145	0.203	0.179
1:91600001-91700000	1	91600001	91700000	-0.214	-0.233	-0.958	-1.145	0.203	0.179
1:91700001-91800000	1	91700001	91800000	-0.214	-0.233	-0.958	-1.145	0.203	0.179
1:91900001-92000000	1	91900001	92000000	-0.214	-0.233	-0.958	-1.145	0.203	0.179
1:92000001-92100000	1	92000001	92100000	-0.214	-0.233	-0.958	-1.145	0.203	0.179
1:92100001-92200000	1	92100001	92200000	-0.214	-0.233	-0.958	-1.145	0.203	0.179
1:92200001-92300000	1	92200001	92300000	-0.214	-0.233	-0.958	-1.145	0.203	0.179
1:92300001-92400000	1	92300001	92400000	-0.214	-0.233	-0.958	-1.145	0.203	0.179
1:92400001-92500000	1	92400001	92500000	-0.214	-0.233	-0.958	-1.145	0.203	0.179
1:92500001-92600000	1	92500001	92600000	-0.214	-0.233	-0.958	-1.145	0.203	0.179
1:92600001-92700000	1	92600001	92700000	-0.214	-0.233	-0.958	-1.145	0.203	0.179
1:92700001-92800000	1	92700001	92800000	-0.214	-0.233	-0.958	-1.145	0.203	0.179
1:92800001-92900000	1	92800001	92900000	-0.214	-0.233	-0.958	-1.145	0.203	0.179
1:93000001-93100000	1	93000001	93100000	-0.214	-0.233	-0.958	-1.145	0.203	0.179
1:93100001-93200000	1	93100001	93200000	-0.214	-0.233	-0.958	-1.145	0.203	0.179
1:93200001-93300000	1	93200001	93300000	-0.214	-0.233	-0.958	-1.145	0.203	0.179
1:93300001-93400000	1	93300001	93400000	-0.214	-0.233	-0.958	-1.145	0.203	0.179
1:93400001-93500000	1	93400001	93500000	-0.214	-0.233	-0.958	-1.145	0.203	0.179
1:93500001-93600000	1	93500001	93600000	-0.214	-0.233	-0.958	-1.145	0.203	0.179
1:93600001-93700000	1	93600001	93700000	-0.214	-0.233	-0.958	-1.145	0.203	0.179
1:93700001-93800000	1	93700001	93800000	-0.214	-0.233	-0.958	-1.145	0.203	0.179
1:93800001-93900000	1	93800001	93900000	-0.214	-0.233	-0.958	-1.145	0.203	0.179
1:93900001-94000000	1	93900001	94000000	-0.214	-0.233	-0.958	-0.911	0.203	0.179
1:94000001-94100000	1	94000001	94100000	-0.214	-0.233	-0.958	-0.911	0.203	0.179
1:94100001-94200000	1	94100001	94200000	-0.214	-0.233	-0.958	-0.911	0.203	0.179
1:94200001-94300000	1	94200001	94300000	-0.214	-0.233	-0.958	-0.911	0.203	0.179
1:94300001-94400000	1	94300001	94400000	-0.214	-0.233	-0.958	-0.911	0.203	0.179
1:94400001-94500000	1	94400001	94500000	-0.214	-0.233	-0.958	-0.911	0.203	0.179
1:94500001-94600000	1	94500001	94600000	-0.214	-0.233	-0.958	-0.911	0.203	0.179
1:94600001-94700000	1	94600001	94700000	-0.214	-0.233	-0.958	-0.911	0.203	0.179
1:94700001-94800000	1	94700001	94800000	-0.214	-0.233	-0.958	-0.911	0.203	0.179
1:94800001-94900000	1	94800001	94900000	-0.214	-0.233	-0.958	-0.911	0.203	0.179
1:94900001-95000000	1	94900001	95000000	-0.214	-0.233	-0.958	-0.911	0.203	0.179
1:95000001-95100000	1	95000001	95100000	-0.214	-0.233	-0.958	-0.911	0.203	0.179
1:95100001-95200000	1	95100001	95200000	-0.214	-0.233	-0.958	-0.911	0.203	0.179
1:95200001-95300000	1	95200001	95300000	-0.214	-0.233	-0.958	-0.911	0.203	0.179
1:95300001-95400000	1	95300001	95400000	-0.214	-0.233	-0.958	-0.911	0.203	0.179
1:95400001-95500000	1	95400001	95500000	-0.214	-0.233	-0.958	-0.911	0.203	0.179
1:95500001-95600000	1	95500001	95600000	-0.214	-0.233	-0.958	-0.911	0.203	0.179
1:95600001-95700000	1	95600001	95700000	-0.214	-0.233	-0.958	-0.911	0.203	0.179
1:95700001-95800000	1	95700001	95800000	-0.214	-0.233	-0.958	-0.911	0.203	0.179
1:95800001-95900000	1	95800001	95900000	-0.214	-0.233	-0.958	-0.911	0.203	0.179
1:95900001-96000000	1	95900001	96000000	-0.214	-0.233	-0.958	-0.911	0.203	0.179
1:96000001-96100000	1	96000001	96100000	-0.214	-0.233	-0.958	-0.911	0.203	0.179
1:96100001-96200000	1	96100001	96200000	-0.214	-0.233	-0.958	-0.911	0.203	0.179
1:96200001-96300000	1	96200001	96300000	-0.214	-0.233	-0.958	-0.911	0.203	0.179
1:96300001-96400000	1	96300001	96400000	-0.214	-0.233	-0.958	-0.911	0.203	0.179
1:96400001-96500000	1	96400001	96500000	-0.214	-0.233	-0.179	-0.329	0.203	0.179
1:96500001-96600000	1	96500001	96600000	-0.214	-0.233	-0.179	-0.329	0.203	0.179
1:96600001-96700000	1	96600001	96700000	-0.214	-0.233	-0.179	-0.329	0.203	0.179
1:96700001-96800000	1	96700001	96800000	-0.214	-0.233	-0.179	-0.329	0.203	0.179
1:96800001-96900000	1	96800001	96900000	-0.214	-0.233	-0.179	-0.329	0.203	0.179
1:96900001-97000000	1	96900001	97000000	-0.214	-0.233	-0.179	-0.329	0.203	0.179
1:97000001-97100000	1	97000001	97100000	-0.214	-0.233	-0.179	-0.329	0.203	0.179
1:97100001-97200000	1	97100001	97200000	-0.214	-0.233	-0.179	-0.329	0.203	0.179
1:97200001-97300000	1	97200001	97300000	-0.214	-0.233	-0.179	-0.329	0.203	0.179
1:97300001-97400000	1	97300001	97400000	-0.214	-0.233	-0.179	-0.329	0.203	0.179
1:97400001-97500000	1	97400001	97500000	-0.214	-0.233	-0.179	-0.329	0.203	0.179
1:97500001-97600000	1	97500001	97600000	-0.214	-0.233	-0.179	-0.329	0.203	0.179
1:97600001-97700000	1	97600001	97700000	-0.214	-0.233	-0.179	-0.329	0.203	0.179
1:97700001-97800000	1	97700001	97800000	-0.214	-0.233	-0.179	-0.329	0.203	0.179
1:97800001-97900000	1	97800001	97900000	-0.214	-0.233	-0.179	-0.329	0.203	0.179
1:97900001-98000000	1	97900001	98000000	-0.214	-0.233	-0.179	-0.329	0.203	0.179
1:98000001-98100000	1	98000001	98100000	-0.214	-0.233	-0.179	-0.329	0.203	0.179
1:98100001-98200000	1	98100001	98200000	-0.214	-0.233	-0.179	-0.329	0.203	0.179
1:98200001-98300000	1	98200001	98300000	-0.214	-0.233	-0.179	-0.329	0.203	0.179
1:98300001-98400000	1	98300001	98400000	-0.214	-0.233	-0.179	-0.329	0.203	0.179
1:98400001-98500000	1	98400001	98500000	-0.214	-0.233	-0.179	-0.329	0.203	0.179
1:98500001-98600000	1	98500001	98600000	-0.214	-0.233	-0.179	-0.329	0.203	0.179
1:98600001-98700000	1	98600001	98700000	-0.214	-0.233	-0.179	-0.329	0.203	0.179
1:98700001-98800000	1	98700001	98800000	-0.214	-0.233	-0.179	-0.329	0.203	0.179
1:98800001-98900000	1	98800001	98900000	-0.214	-0.233	-0.179	-0.329	0.203	0.179
1:98900001-99000000	1	98900001	99000000	-0.214	-0.233	-0.179	-0.329	0.203	0.179
1:99000001-99100000	1	99000001	99100000	-0.214	-0.233	-0.179	-0.329	0.203	0.179
1:99100001-99200000	1	99100001	99200000	-0.214	-0.233	-0.179	-0.329	0.203	0.179
1:99200001-99300000	1	99200001	99300000	-0.214	-0.233	-0.179	-0.329	0.203	0.179
1:99300001-99400000	1	99300001	99400000	-0.214	-0.233	-0.179	-0.329	0.203	0.179
1:99400001-99500000	1	99400001	99500000	-0.214	-0.233	-0.179	-0.329	0.203	0.179
1:99500001-99600000	1	99500001	99600000	-0.214	-0.233	-1.099	-1.17	0.203	0.179
1:99600001-99700000	1	99600001	99700000	-0.214	-0.233	-1.099	-1.17	0.203	0.179
1:99700001-99800000	1	99700001	99800000	-0.214	-0.233	-1.099	-1.17	0.203	0.179
1:99900001-100000000	1	99900001	100000000	-0.214	-0.233	-1.099	-1.17	0.203	0.179
1:100000001-100100000	1	100000001	100100000	-0.214	-0.233	-1.099	-1.17	0.203	0.179
1:100100001-100200000	1	100100001	100200000	-0.214	-0.233	-1.099	-1.17	0.203	0.179
1:100300001-100400000	1	100300001	100400000	-0.214	-0.233	-1.099	-1.17	0.203	0.179
1:100400001-100500000	1	100400001	100500000	-0.214	-0.233	-1.099	-1.17	0.203	0.179
1:100500001-100600000	1	100500001	100600000	-0.214	-0.233	-1.099	-1.17	0.203	0.179
1:100600001-100700000	1	100600001	100700000	-0.214	-0.233	-1.099	-1.17	0.203	0.179
1:100700001-100800000	1	100700001	100800000	-0.214	-0.233	-1.099	-1.17	0.203	0.179
1:100800001-100900000	1	100800001	100900000	-0.214	-0.233	-1.099	-1.17	0.203	0.179
1:100900001-101000000	1	100900001	101000000	-0.214	-0.233	-1.099	-1.17	0.203	0.179
1:101000001-101100000	1	101000001	101100000	-0.214	-0.233	-1.099	-1.17	0.203	0.179
1:101200001-101300000	1	101200001	101300000	-0.214	-0.233	-1.099	-1.17	0.203	0.179
1:101300001-101400000	1	101300001	101400000	-0.214	-0.233	-1.099	-1.17	0.203	0.179
1:101400001-101500000	1	101400001	101500000	-0.214	-0.233	-1.099	-1.17	0.203	0.179
1:101500001-101600000	1	101500001	101600000	-0.214	-0.233	-1.099	-1.17	0.203	0.179
1:101600001-101700000	1	101600001	101700000	-0.214	-0.233	-1.099	-1.17	0.203	0.179
1:101700001-101800000	1	101700001	101800000	-0.214	-0.233	-1.099	-1.17	0.203	0.179
1:101800001-101900000	1	101800001	101900000	-0.214	-0.233	-1.099	-1.17	0.203	0.179
1:101900001-102000000	1	101900001	102000000	-0.214	-0.233	-1.099	-1.17	0.203	0.179
1:102000001-102100000	1	102000001	102100000	-0.214	-0.233	-1.099	-1.17	0.203	0.179
1:102100001-102200000	1	102100001	102200000	-0.214	-0.233	-1.099	-1.17	0.203	0.179
1:102200001-102300000	1	102200001	102300000	-0.214	-0.233	-1.099	-1.17	0.203	0.179
1:102300001-102400000	1	102300001	102400000	-0.214	-0.233	-1.099	-1.17	0.203	0.179
1:102400001-102500000	1	102400001	102500000	-0.214	-0.233	-1.099	-1.17	0.203	0.179
1:102500001-102600000	1	102500001	102600000	-0.214	-0.233	-1.099	-1.17	0.203	0.179
1:102600001-102700000	1	102600001	102700000	-0.214	-0.233	-1.099	-1.17	0.203	0.179
1:102700001-102800000	1	102700001	102800000	-0.214	-0.233	-1.099	-1.17	0.203	0.179
1:102800001-102900000	1	102800001	102900000	-0.214	-0.233	-1.099	-1.17	0.203	0.179
1:102900001-103000000	1	102900001	103000000	-0.214	-0.233	-1.099	-1.17	0.203	0.179
1:103000001-103100000	1	103000001	103100000	-0.214	-0.233	-1.099	-1.17	0.203	0.179
1:103100001-103200000	1	103100001	103200000	-0.214	-0.233	-1.099	-1.17	0.203	0.179
1:103300001-103400000	1	103300001	103400000	-0.214	-0.233	-1.099	-1.17	0.203	0.179
1:103400001-103500000	1	103400001	103500000	-0.214	-0.233	-1.099	-1.17	0.203	0.179
1:103500001-103600000	1	103500001	103600000	-0.214	-0.233	-1.099	-1.17	0.203	0.179
1:103600001-103700000	1	103600001	103700000	-0.214	-0.233	-1.099	-1.17	0.203	0.179
1:103700001-103800000	1	103700001	103800000	-0.214	-0.233	-1.099	-1.17	0.203	0.179
1:104000001-104100000	1	104000001	104100000	-0.214	-0.233	-1.099	-1.17	0.203	0.179
1:104300001-104400000	1	104300001	104400000	-0.214	-0.233	-1.099	-1.17	0.203	0.179
1:104500001-104600000	1	104500001	104600000	-0.214	-0.233	-1.099	-1.17	0.203	0.179
1:104600001-104700000	1	104600001	104700000	-0.214	-0.233	-1.099	-1.17	0.203	0.179
1:104700001-104800000	1	104700001	104800000	-0.214	-0.233	-1.099	-1.17	0.203	0.179
1:104800001-104900000	1	104800001	104900000	-0.214	-0.233	-1.099	-1.17	0.203	0.179
1:104900001-105000000	1	104900001	105000000	-0.214	-0.233	-1.099	-1.17	0.203	0.179
1:105000001-105100000	1	105000001	105100000	-0.214	-0.233	-1.099	-1.17	0.203	0.179
1:105100001-105200000	1	105100001	105200000	-0.214	-0.233	-1.099	-1.17	0.203	0.179
1:105200001-105300000	1	105200001	105300000	-0.214	-0.233	-1.099	-1.17	0.203	0.179
1:105300001-105400000	1	105300001	105400000	-0.214	-0.233	-1.099	-1.17	0.203	0.179
1:105400001-105500000	1	105400001	105500000	-0.214	-0.233	-1.099	-1.17	0.203	0.179
1:105500001-105600000	1	105500001	105600000	-0.214	-0.233	-1.099	-1.17	0.203	0.179
1:105600001-105700000	1	105600001	105700000	-0.214	-0.233	-1.099	-1.17	0.203	0.179
1:105700001-105800000	1	105700001	105800000	-0.214	-0.233	-1.099	-1.17	0.203	0.179
1:105800001-105900000	1	105800001	105900000	-0.214	-0.233	-1.099	-1.17	0.203	0.179
1:105900001-106000000	1	105900001	106000000	-0.214	-0.233	-1.099	-1.17	0.203	0.179
1:106000001-106100000	1	106000001	106100000	-0.214	-0.233	-1.099	-1.17	0.203	0.179
1:106100001-106200000	1	106100001	106200000	-0.214	-0.233	-1.099	-1.17	0.203	0.179
1:106200001-106300000	1	106200001	106300000	-0.214	-0.233	-1.099	-1.17	0.203	0.179
1:106300001-106400000	1	106300001	106400000	-0.214	-0.233	-1.099	-1.17	0.203	0.179
1:106400001-106500000	1	106400001	106500000	-0.214	-0.233	-1.099	-1.17	0.203	0.179
1:106500001-106600000	1	106500001	106600000	-0.214	-0.233	-1.099	-1.17	0.203	0.179
1:106600001-106700000	1	106600001	106700000	-0.214	-0.233	-1.099	-1.17	0.203	0.179
1:106700001-106800000	1	106700001	106800000	-0.214	-0.233	2.572	2.704	0.203	0.179
1:106800001-106900000	1	106800001	106900000	-0.214	-0.233	2.572	2.704	0.203	0.179
1:106900001-107000000	1	106900001	107000000	-0.214	-0.233	2.572	2.704	0.203	0.179
1:107000001-107100000	1	107000001	107100000	-0.214	-0.233	2.572	2.704	0.203	0.179
1:107100001-107200000	1	107100001	107200000	-0.214	-0.233	2.572	2.704	0.203	0.179
1:107200001-107300000	1	107200001	107300000	-0.214	-0.233	2.572	2.704	0.203	0.179
1:107300001-107400000	1	107300001	107400000	-0.214	-0.233	2.572	2.704	0.203	0.179
1:107400001-107500000	1	107400001	107500000	-0.214	-0.233	2.572	2.704	0.203	0.179
1:107500001-107600000	1	107500001	107600000	-0.214	-0.233	2.572	2.704	0.203	0.179
1:107600001-107700000	1	107600001	107700000	-0.214	-0.233	2.572	2.704	0.203	0.179
1:107700001-107800000	1	107700001	107800000	-0.214	-0.233	2.572	2.704	0.203	0.179
1:107800001-107900000	1	107800001	107900000	-0.214	-0.233	2.572	2.704	0.203	0.179
1:107900001-108000000	1	107900001	108000000	-0.214	-0.233	0.365	0.283	0.203	0.179
1:108000001-108100000	1	108000001	108100000	-0.214	-0.233	0.365	0.283	0.203	0.179
1:108200001-108300000	1	108200001	108300000	-0.214	-0.233	0.365	0.283	0.203	0.179
1:108300001-108400000	1	108300001	108400000	-0.214	-0.233	0.365	0.283	0.203	0.179
1:108400001-108500000	1	108400001	108500000	-0.214	-0.233	0.365	0.283	0.203	0.179
1:108500001-108600000	1	108500001	108600000	-0.214	-0.233	0.365	0.283	0.203	0.179
1:108600001-108700000	1	108600001	108700000	-0.214	-0.233	0.365	0.283	0.203	0.179
1:109100001-109200000	1	109100001	109200000	-0.214	-0.233	0.365	0.283	0.203	0.179
1:109200001-109300000	1	109200001	109300000	-0.214	-0.233	0.365	0.283	0.203	0.179
1:109300001-109400000	1	109300001	109400000	-0.214	-0.233	0.365	0.283	0.203	0.179
1:109400001-109500000	1	109400001	109500000	-0.214	-0.233	0.365	0.283	0.203	0.179
1:109500001-109600000	1	109500001	109600000	-0.214	-0.233	0.365	0.283	0.203	0.179
1:109600001-109700000	1	109600001	109700000	-0.214	-0.233	0.365	0.283	0.203	0.179
1:109800001-109900000	1	109800001	109900000	-0.214	-0.233	0.365	0.283	0.203	0.179
1:109900001-110000000	1	109900001	110000000	-0.214	-0.233	0.365	0.283	0.203	0.179
1:110000001-110100000	1	110000001	110100000	-0.214	-0.233	0.365	0.283	0.203	0.179
1:110100001-110200000	1	110100001	110200000	-0.214	-0.233	0.365	0.283	0.203	0.179
1:110200001-110300000	1	110200001	110300000	-0.214	-0.233	0.365	0.283	0.203	0.179
1:110300001-110400000	1	110300001	110400000	-0.214	-0.233	0.365	0.283	0.203	0.179
1:110400001-110500000	1	110400001	110500000	-0.214	-0.233	0.365	0.283	0.203	0.179
1:110500001-110600000	1	110500001	110600000	-0.214	-0.233	0.365	0.283	0.203	0.179
1:110800001-110900000	1	110800001	110900000	-0.214	-0.233	0.365	0.283	0.203	0.179
1:110900001-111000000	1	110900001	111000000	-0.214	-0.233	0.365	0.283	0.203	0.179
1:111000001-111100000	1	111000001	111100000	-0.214	-0.233	0.365	0.283	0.203	0.179
1:111100001-111200000	1	111100001	111200000	-0.214	-0.233	0.365	0.283	0.203	0.179
1:111200001-111300000	1	111200001	111300000	-0.214	-0.233	0.365	0.283	0.203	0.179
1:111300001-111400000	1	111300001	111400000	-0.214	-0.233	0.365	0.283	0.203	0.179
1:111400001-111500000	1	111400001	111500000	-0.214	-0.233	0.365	0.283	0.203	0.179
1:111500001-111600000	1	111500001	111600000	-0.214	-0.233	0.365	0.283	0.203	0.179
1:111600001-111700000	1	111600001	111700000	-0.214	-0.233	0.365	0.283	0.203	0.179
1:111700001-111800000	1	111700001	111800000	-0.214	-0.233	0.365	0.283	0.203	0.179
1:111800001-111900000	1	111800001	111900000	-0.214	-0.233	0.365	0.283	0.203	0.179
1:111900001-112000000	1	111900001	112000000	-0.214	-0.233	0.365	0.283	0.203	0.179
1:112000001-112100000	1	112000001	112100000	-0.214	-0.233	0.365	0.283	0.203	0.179
1:112100001-112200000	1	112100001	112200000	-0.214	-0.233	0.365	0.283	0.203	0.179
1:112200001-112300000	1	112200001	112300000	-0.214	-0.233	0.365	0.283	0.203	0.179
1:112300001-112400000	1	112300001	112400000	-0.214	-0.233	0.365	0.283	0.203	0.179
1:112400001-112500000	1	112400001	112500000	-0.214	-0.233	0.365	0.283	0.203	0.179
1:112500001-112600000	1	112500001	112600000	-0.214	-0.233	0.365	0.283	0.203	0.179
1:112600001-112700000	1	112600001	112700000	-0.214	-0.233	0.365	0.283	0.203	0.179
1:112800001-112900000	1	112800001	112900000	-0.214	-0.233	0.365	0.283	0.203	0.179
1:112900001-113000000	1	112900001	113000000	-0.214	-0.233	0.365	0.283	0.203	0.179
1:113000001-113100000	1	113000001	113100000	-0.214	-0.233	0.365	0.283	0.203	0.179
1:113100001-113200000	1	113100001	113200000	-0.214	-0.233	0.365	0.283	0.203	0.179
1:113200001-113300000	1	113200001	113300000	-0.214	-0.233	0.365	0.283	0.203	0.179
1:113400001-113500000	1	113400001	113500000	-0.214	-0.233	0.365	0.283	0.203	0.179
1:113500001-113600000	1	113500001	113600000	-0.214	-0.233	0.365	0.283	0.203	0.179
1:113600001-113700000	1	113600001	113700000	-0.214	-0.233	0.365	0.283	0.203	0.179
1:113700001-113800000	1	113700001	113800000	-0.214	-0.233	0.365	0.283	0.203	0.179
1:113800001-113900000	1	113800001	113900000	-0.214	-0.233	0.365	0.283	0.203	0.179
1:113900001-114000000	1	113900001	114000000	-0.214	-0.233	0.365	0.283	0.203	0.179
1:114000001-114100000	1	114000001	114100000	-0.214	-0.233	0.365	0.283	0.203	0.179
1:114100001-114200000	1	114100001	114200000	-0.214	-0.233	0.365	0.283	0.203	0.179
1:114200001-114300000	1	114200001	114300000	-0.214	-0.233	0.365	0.283	0.203	0.179
1:114300001-114400000	1	114300001	114400000	-0.214	-0.233	2.366	2.102	0.203	0.179
1:114400001-114500000	1	114400001	114500000	-0.214	-0.233	2.366	2.102	0.203	0.179
1:114500001-114600000	1	114500001	114600000	-0.214	-0.233	2.366	2.102	0.203	0.179
1:114600001-114700000	1	114600001	114700000	-0.214	-0.233	2.366	2.102	0.203	0.179
1:114700001-114800000	1	114700001	114800000	-0.214	-0.233	2.366	2.102	0.203	0.179
1:114800001-114900000	1	114800001	114900000	-0.214	-0.233	2.366	2.102	0.203	0.179
1:114900001-115000000	1	114900001	115000000	-0.214	-0.233	2.366	2.102	0.203	0.179
1:115000001-115100000	1	115000001	115100000	-0.214	-0.233	2.366	2.102	0.203	0.179
1:115100001-115200000	1	115100001	115200000	-0.214	-0.233	2.366	2.102	0.203	0.179
1:115200001-115300000	1	115200001	115300000	-0.214	-0.233	2.366	2.102	0.203	0.179
1:115300001-115400000	1	115300001	115400000	-0.214	-0.233	2.366	2.102	0.203	0.179
1:115400001-115500000	1	115400001	115500000	-0.214	-0.233	0.877	0.755	0.203	0.179
1:115500001-115600000	1	115500001	115600000	-0.214	-0.233	0.877	0.755	0.203	0.179
1:115600001-115700000	1	115600001	115700000	-0.214	-0.233	0.877	0.755	0.203	0.179
1:115700001-115800000	1	115700001	115800000	-0.214	-0.233	0.877	0.755	0.203	0.179
1:115800001-115900000	1	115800001	115900000	-0.214	-0.233	0.877	0.755	0.203	0.179
1:115900001-116000000	1	115900001	116000000	-0.214	-0.233	0.877	0.755	0.203	0.179
1:116000001-116100000	1	116000001	116100000	-0.214	-0.233	0.877	0.755	0.203	0.179
1:116100001-116200000	1	116100001	116200000	-0.214	-0.233	0.877	0.755	0.203	0.179
1:116200001-116300000	1	116200001	116300000	-0.214	-0.233	0.877	0.755	0.203	0.179
1:116300001-116400000	1	116300001	116400000	-0.214	-0.233	0.877	0.755	0.203	0.179
1:116400001-116500000	1	116400001	116500000	-0.214	-0.233	0.877	0.755	0.203	0.179
1:116500001-116600000	1	116500001	116600000	-0.214	-0.233	0.877	0.755	0.203	0.179
1:116600001-116700000	1	116600001	116700000	-0.214	-0.233	0.877	0.755	0.203	0.179
1:116700001-116800000	1	116700001	116800000	-0.214	-0.233	0.877	0.755	0.203	0.179
1:116800001-116900000	1	116800001	116900000	-0.214	-0.233	0.877	0.755	0.203	0.179
1:116900001-117000000	1	116900001	117000000	-0.214	-0.233	0.877	0.755	0.203	0.179
1:117000001-117100000	1	117000001	117100000	-0.214	-0.233	0.877	0.755	0.203	0.179
1:117200001-117300000	1	117200001	117300000	-0.214	-0.233	0.877	0.755	0.203	0.179
1:117300001-117400000	1	117300001	117400000	-0.214	-0.233	0.877	0.755	0.203	0.179
1:117400001-117500000	1	117400001	117500000	-0.214	-0.233	0.877	0.755	0.203	0.179
1:117500001-117600000	1	117500001	117600000	-0.214	-0.233	0.877	0.755	0.203	0.179
1:117600001-117700000	1	117600001	117700000	-0.214	-0.233	0.877	0.755	0.203	0.179
1:117700001-117800000	1	117700001	117800000	-0.214	-0.233	0.877	0.755	0.203	0.179
1:117800001-117900000	1	117800001	117900000	-0.214	-0.233	0.877	0.755	0.203	0.179
1:117900001-118000000	1	117900001	118000000	-0.214	-0.233	0.877	0.755	0.203	0.179
1:118000001-118100000	1	118000001	118100000	-0.214	-0.233	0.877	0.755	0.203	0.179
1:118100001-118200000	1	118100001	118200000	-0.214	-0.233	0.877	0.755	0.203	0.179
1:118200001-118300000	1	118200001	118300000	-0.214	-0.233	0.877	0.755	0.203	0.179
1:118300001-118400000	1	118300001	118400000	-0.214	-0.233	0.877	0.755	0.203	0.179
1:118400001-118500000	1	118400001	118500000	-0.214	-0.233	0.877	-0.242	0.203	0.179
1:118500001-118600000	1	118500001	118600000	-0.214	-0.233	-0.118	-0.242	0.203	0.179
1:118600001-118700000	1	118600001	118700000	-0.214	-0.233	-0.118	-0.242	0.203	0.179
1:118700001-118800000	1	118700001	118800000	-0.214	-0.233	-0.118	-0.242	0.203	0.179
1:118800001-118900000	1	118800001	118900000	-0.214	-0.233	-0.118	-0.242	0.203	0.179
1:118900001-119000000	1	118900001	119000000	-0.214	-0.233	-0.118	-0.242	0.203	0.179
1:119000001-119100000	1	119000001	119100000	-0.214	-0.233	-0.118	-0.242	0.203	0.179
1:119100001-119200000	1	119100001	119200000	-0.214	-0.233	-0.118	-0.242	0.203	0.179
1:119200001-119300000	1	119200001	119300000	-0.214	-0.233	-0.118	-0.242	0.203	0.179
1:119300001-119400000	1	119300001	119400000	-0.214	-0.233	-0.118	-0.242	0.203	0.179
1:119400001-119500000	1	119400001	119500000	-0.214	-0.233	-0.118	-0.242	0.203	0.179
1:119500001-119600000	1	119500001	119600000	-0.214	-0.233	-0.118	-0.242	0.203	0.179
1:119600001-119700000	1	119600001	119700000	-0.214	-0.233	-0.118	-0.242	0.203	0.179
1:119700001-119800000	1	119700001	119800000	-0.214	-0.233	-0.118	-0.242	0.203	0.179
1:119800001-119900000	1	119800001	119900000	-0.214	-0.233	-0.118	-0.242	0.203	0.179
1:119900001-120000000	1	119900001	120000000	-0.214	-0.233	-0.118	-0.242	0.203	0.179
1:120000001-120100000	1	120000001	120100000	-0.214	-0.233	-0.118	-0.242	0.203	0.179
1:120100001-120200000	1	120100001	120200000	-0.214	-0.233	-0.118	-0.242	0.203	0.179
1:120200001-120300000	1	120200001	120300000	-0.214	-0.233	-0.118	0.904	0.203	0.467
1:120300001-120400000	1	120300001	120400000	-0.214	-0.233	-0.118	0.904	0.203	0.467
1:120400001-120500000	1	120400001	120500000	-0.214	-0.233	-0.118	0.904	0.203	0.467
1:121200001-121300000	1	121200001	121300000	-0.214	-0.233	-0.118	0.904	0.203	0.467
1:145400001-145500000	1	145400001	145500000	-0.214	-0.233	1.019	0.904	0.203	0.467
1:145500001-145600000	1	145500001	145600000	-0.214	-0.233	1.019	0.904	0.203	0.467
1:145600001-145700000	1	145600001	145700000	-0.214	-0.233	1.019	0.904	0.203	0.467
1:146500001-146600000	1	146500001	146600000	-0.214	-0.233	1.019	0.904	0.203	0.467
1:146600001-146700000	1	146600001	146700000	-0.214	-0.233	1.019	0.904	0.203	0.467
1:146700001-146800000	1	146700001	146800000	-0.214	-0.233	1.019	0.904	0.203	0.467
1:146800001-146900000	1	146800001	146900000	-0.214	-0.233	1.019	0.904	0.203	0.467
1:146900001-147000000	1	146900001	147000000	-0.214	-0.233	1.019	0.904	0.203	0.467
1:147000001-147100000	1	147000001	147100000	-0.214	-0.233	1.019	0.904	0.203	0.467
1:147100001-147200000	1	147100001	147200000	-0.214	-0.233	1.019	0.904	0.203	0.467
1:147300001-147400000	1	147300001	147400000	-0.214	-0.233	1.019	0.904	0.203	0.467
1:149100001-149200000	1	149100001	149200000	-0.214	-0.233	1.019	0.904	0.203	0.467
1:149900001-150000000	1	149900001	150000000	-0.214	-0.233	1.019	0.904	0.203	0.467
1:150000001-150100000	1	150000001	150100000	-0.214	-0.233	1.019	0.904	0.203	0.467
1:150100001-150200000	1	150100001	150200000	-0.214	-0.233	1.019	0.904	0.203	0.467
1:150300001-150400000	1	150300001	150400000	-0.214	-0.233	1.019	0.904	0.203	0.467
1:150400001-150500000	1	150400001	150500000	-0.214	-0.233	1.019	0.904	0.203	0.467
1:150500001-150600000	1	150500001	150600000	-0.214	-0.233	1.019	0.904	0.203	0.467
1:150600001-150700000	1	150600001	150700000	-0.214	-0.233	1.019	0.904	0.203	0.467
1:150700001-150800000	1	150700001	150800000	-0.214	-0.233	1.019	0.904	0.203	0.467
1:150800001-150900000	1	150800001	150900000	-0.214	-0.233	1.019	0.904	0.203	0.467
1:150900001-151000000	1	150900001	151000000	-0.214	-0.233	1.019	0.904	0.203	0.467
1:151000001-151100000	1	151000001	151100000	-0.214	-0.233	1.019	0.904	0.203	0.467
1:151100001-151200000	1	151100001	151200000	-0.214	-0.233	1.019	0.904	0.203	0.467
1:151200001-151300000	1	151200001	151300000	-0.214	-0.233	1.019	0.904	0.203	0.467
1:151300001-151400000	1	151300001	151400000	-0.214	-0.233	1.019	0.904	0.203	0.467
1:151400001-151500000	1	151400001	151500000	-0.214	-0.233	1.019	0.904	0.203	0.467
1:151500001-151600000	1	151500001	151600000	-0.214	-0.233	1.019	0.904	0.203	0.467
1:151600001-151700000	1	151600001	151700000	-0.214	-0.233	1.019	0.904	0.203	0.467
1:151700001-151800000	1	151700001	151800000	-0.214	-0.233	1.019	0.904	0.203	0.467
1:151800001-151900000	1	151800001	151900000	-0.214	-0.233	1.019	0.904	0.203	0.467
1:151900001-152000000	1	151900001	152000000	-0.214	-0.233	1.019	0.904	0.203	0.467
1:152000001-152100000	1	152000001	152100000	-0.214	-0.233	1.019	0.904	0.203	0.467
1:152100001-152200000	1	152100001	152200000	-0.214	-0.233	1.019	0.904	0.203	0.467
1:152200001-152300000	1	152200001	152300000	-0.214	-0.233	1.019	0.904	0.203	0.467
1:152300001-152400000	1	152300001	152400000	-0.214	-0.233	1.019	0.904	0.203	0.467
1:152400001-152500000	1	152400001	152500000	-0.214	-0.233	1.019	0.904	0.203	0.467
1:152600001-152700000	1	152600001	152700000	-0.214	-0.233	-0.348	-0.178	0.203	0.467
1:152700001-152800000	1	152700001	152800000	-0.214	-0.233	-0.348	-0.178	0.203	0.467
1:152800001-152900000	1	152800001	152900000	-0.214	-0.233	-0.348	-0.178	0.203	0.467
1:152900001-153000000	1	152900001	153000000	-0.214	-0.233	-0.348	-0.178	0.203	0.467
1:153000001-153100000	1	153000001	153100000	-0.214	-0.233	-0.348	-0.178	0.203	0.467
1:153100001-153200000	1	153100001	153200000	-0.214	-0.233	-0.348	-0.178	0.203	0.467
1:153200001-153300000	1	153200001	153300000	-0.214	-0.233	-0.348	-0.178	0.203	0.467
1:153300001-153400000	1	153300001	153400000	-0.214	-0.233	-0.348	-0.178	0.203	0.467
1:153400001-153500000	1	153400001	153500000	-0.214	-0.233	-0.348	-0.178	0.203	0.467
1:153500001-153600000	1	153500001	153600000	-0.214	0.359	-0.348	-0.178	0.203	0.467
1:153600001-153700000	1	153600001	153700000	-0.214	0.359	-0.348	-0.178	0.203	0.467
1:153700001-153800000	1	153700001	153800000	0.354	0.359	-0.348	-0.178	0.203	0.467
1:153800001-153900000	1	153800001	153900000	0.354	0.359	-0.348	-0.178	0.203	0.467
1:153900001-154000000	1	153900001	154000000	0.354	0.359	-0.348	-0.178	0.203	0.467
1:154000001-154100000	1	154000001	154100000	0.354	0.359	-0.348	-0.178	0.203	0.467
1:154100001-154200000	1	154100001	154200000	0.354	0.359	-0.348	-0.178	0.203	0.467
1:154200001-154300000	1	154200001	154300000	0.354	0.359	-0.348	-0.178	0.203	0.467
1:154300001-154400000	1	154300001	154400000	0.354	0.359	-0.348	-0.178	0.203	0.467
1:154400001-154500000	1	154400001	154500000	0.354	0.359	-0.348	-0.178	0.203	0.467
1:154500001-154600000	1	154500001	154600000	0.354	0.359	-0.348	-0.178	0.203	0.467
1:154600001-154700000	1	154600001	154700000	0.354	0.359	-0.348	-0.178	0.203	0.467
1:154700001-154800000	1	154700001	154800000	0.354	0.359	-0.348	-0.178	0.203	0.467
1:154800001-154900000	1	154800001	154900000	0.354	0.359	-0.348	-0.178	0.203	0.467
1:154900001-155000000	1	154900001	155000000	0.354	0.359	-0.348	-0.178	0.203	0.467
1:155000001-155100000	1	155000001	155100000	0.354	0.359	-0.348	-0.178	0.203	0.467
1:155100001-155200000	1	155100001	155200000	0.354	0.359	-0.348	-0.178	0.203	0.467
1:155200001-155300000	1	155200001	155300000	0.354	0.359	-0.348	-0.178	0.203	0.467
1:155300001-155400000	1	155300001	155400000	0.354	0.359	-0.348	-0.178	0.203	0.467
1:155400001-155500000	1	155400001	155500000	0.354	0.359	-0.348	-0.178	0.203	0.467
1:155500001-155600000	1	155500001	155600000	0.354	0.359	-0.348	-0.178	0.203	0.467
1:155600001-155700000	1	155600001	155700000	0.354	0.359	-0.348	-0.178	0.203	0.467
1:155700001-155800000	1	155700001	155800000	0.354	0.359	-0.348	-0.178	0.203	0.467
1:155800001-155900000	1	155800001	155900000	0.354	0.359	-0.348	-0.178	0.203	0.467
1:155900001-156000000	1	155900001	156000000	0.354	0.359	-0.348	-0.178	0.203	0.287
1:156000001-156100000	1	156000001	156100000	0.354	0.359	-0.348	-0.178	0.203	0.287
1:156200001-156300000	1	156200001	156300000	0.354	0.359	-0.348	-0.178	0.203	0.287
1:156300001-156400000	1	156300001	156400000	0.354	0.359	-0.348	-0.178	0.203	0.287
1:156400001-156500000	1	156400001	156500000	0.354	0.359	-0.348	-0.178	0.203	0.287
1:156500001-156600000	1	156500001	156600000	0.354	0.359	-0.348	-0.178	0.203	0.287
1:156600001-156700000	1	156600001	156700000	-0.553	-0.512	-0.348	-0.178	0.203	0.287
1:156700001-156800000	1	156700001	156800000	-0.553	-0.512	-0.348	-0.178	0.203	0.287
1:156800001-156900000	1	156800001	156900000	-0.553	-0.512	-0.348	-0.178	0.203	0.287
1:156900001-157000000	1	156900001	157000000	-0.553	-0.512	-0.348	-0.178	0.203	0.287
1:157000001-157100000	1	157000001	157100000	-0.553	-0.512	-0.348	-0.178	0.203	0.287
1:157200001-157300000	1	157200001	157300000	-0.553	-0.512	-0.348	-0.178	0.203	0.287
1:157300001-157400000	1	157300001	157400000	-0.553	-0.512	-0.348	-0.178	0.203	0.287
1:157400001-157500000	1	157400001	157500000	-0.553	-0.512	-0.348	-0.178	0.203	0.287
1:157500001-157600000	1	157500001	157600000	-0.553	-0.512	-0.348	-0.576	0.203	0.287
1:157600001-157700000	1	157600001	157700000	-0.553	-0.512	-0.348	-0.576	0.203	0.287
1:157700001-157800000	1	157700001	157800000	-0.553	-0.512	-0.348	-0.576	0.203	0.287
1:157800001-157900000	1	157800001	157900000	-0.553	-0.512	-0.348	-0.576	0.203	0.287
1:157900001-158000000	1	157900001	158000000	-0.553	-0.512	-0.348	-0.576	0.203	0.287
1:158000001-158100000	1	158000001	158100000	-0.553	-0.512	-0.348	-0.576	0.203	0.287
1:158100001-158200000	1	158100001	158200000	-0.553	-0.512	-0.348	-0.576	0.203	0.287
1:158300001-158400000	1	158300001	158400000	-0.553	-0.512	-0.348	-0.576	0.203	0.287
1:158400001-158500000	1	158400001	158500000	-0.553	-0.512	-0.348	-0.576	0.203	0.287
1:158500001-158600000	1	158500001	158600000	-0.553	-0.512	-0.348	-0.576	0.203	0.287
1:158600001-158700000	1	158600001	158700000	-0.553	-0.512	-0.348	-0.576	0.203	0.287
1:158700001-158800000	1	158700001	158800000	-0.553	-0.512	-0.348	-0.576	0.203	0.287
1:158800001-158900000	1	158800001	158900000	-0.553	-0.512	-0.348	-0.576	0.203	0.287
1:158900001-159000000	1	158900001	159000000	-0.553	-0.512	-0.348	-0.576	0.203	0.287
1:159000001-159100000	1	159000001	159100000	-0.553	-0.512	-0.348	-0.576	0.203	0.287
1:159100001-159200000	1	159100001	159200000	-0.553	-0.512	-0.348	-0.576	0.203	0.287
1:159200001-159300000	1	159200001	159300000	-0.553	-0.512	-0.348	-0.576	0.203	0.287
1:159300001-159400000	1	159300001	159400000	-0.553	-0.512	-0.348	-0.576	0.203	0.287
1:159400001-159500000	1	159400001	159500000	0.583	-0.512	-0.348	-0.576	0.203	0.287
1:159600001-159700000	1	159600001	159700000	0.583	0.24	-0.348	-0.576	0.203	0.287
1:159700001-159800000	1	159700001	159800000	0.583	0.24	-0.348	-0.576	0.203	0.287
1:159800001-159900000	1	159800001	159900000	0.583	0.24	-0.348	-0.576	0.203	0.287
1:159900001-160000000	1	159900001	160000000	0.583	0.24	-0.348	-0.576	0.203	0.287
1:160000001-160100000	1	160000001	160100000	0.583	0.24	-0.348	-0.576	0.203	0.287
1:160100001-160200000	1	160100001	160200000	0.583	0.24	-0.348	-0.576	0.203	0.287
1:160200001-160300000	1	160200001	160300000	0.583	0.24	-0.348	-0.576	0.203	0.287
1:160300001-160400000	1	160300001	160400000	0.583	0.24	-0.348	-0.576	0.203	0.287
1:160500001-160600000	1	160500001	160600000	0.583	0.24	-0.348	-0.576	0.203	0.287
1:160600001-160700000	1	160600001	160700000	0.583	0.24	-0.348	-0.576	0.203	0.287
1:160700001-160800000	1	160700001	160800000	0.583	0.682	-0.348	-0.576	0.203	0.287
1:160800001-160900000	1	160800001	160900000	0.583	0.682	-0.348	-0.576	0.203	0.287
1:160900001-161000000	1	160900001	161000000	0.583	0.682	-0.348	-0.576	0.203	0.287
1:161000001-161100000	1	161000001	161100000	0.583	0.682	-0.348	-0.576	0.203	0.287
1:161100001-161200000	1	161100001	161200000	0.583	0.682	-0.348	-0.576	0.203	0.287
1:161200001-161300000	1	161200001	161300000	0.583	0.682	-0.348	-0.576	0.203	0.287
1:161300001-161400000	1	161300001	161400000	0.583	0.682	-0.348	-0.576	0.203	0.287
1:161700001-161800000	1	161700001	161800000	0.583	0.682	-0.348	-0.576	0.203	0.287
1:161900001-162000000	1	161900001	162000000	0.583	0.682	-0.348	-0.576	0.203	0.287
1:162000001-162100000	1	162000001	162100000	0.583	0.682	-0.348	-0.576	0.203	0.287
1:162100001-162200000	1	162100001	162200000	0.583	0.682	-0.348	-0.576	0.203	0.287
1:162200001-162300000	1	162200001	162300000	0.583	0.682	-0.348	-0.576	0.203	0.287
1:162300001-162400000	1	162300001	162400000	0.583	0.682	-0.348	-0.576	0.203	0.287
1:162400001-162500000	1	162400001	162500000	0.583	0.682	-0.348	-0.576	0.203	0.287
1:162500001-162600000	1	162500001	162600000	0.583	0.682	-0.348	-0.576	0.203	0.287
1:162600001-162700000	1	162600001	162700000	0.583	0.682	-0.348	-0.576	0.203	0.287
1:162700001-162800000	1	162700001	162800000	0.583	0.682	-0.348	-0.576	0.203	0.287
1:162800001-162900000	1	162800001	162900000	0.583	0.682	-0.348	-0.576	0.203	0.287
1:162900001-163000000	1	162900001	163000000	0.583	0.682	-0.348	-0.576	0.203	0.287
1:163000001-163100000	1	163000001	163100000	0.583	0.682	-0.348	-0.576	0.203	0.287
1:163100001-163200000	1	163100001	163200000	0.583	0.682	-0.348	-0.576	0.203	0.287
1:163200001-163300000	1	163200001	163300000	0.583	0.682	-0.348	-0.576	0.203	0.287
1:163300001-163400000	1	163300001	163400000	0.583	0.682	-0.348	-0.576	0.203	0.287
1:163400001-163500000	1	163400001	163500000	0.583	0.995	-0.348	-0.576	0.203	0.287
1:163500001-163600000	1	163500001	163600000	0.583	0.995	-0.348	-0.576	0.203	0.287
1:163600001-163700000	1	163600001	163700000	0.583	0.995	-0.348	-0.576	0.203	0.287
1:163700001-163800000	1	163700001	163800000	0.583	0.995	-0.348	-0.576	0.203	0.287
1:163800001-163900000	1	163800001	163900000	0.583	0.995	-0.348	-0.576	0.203	0.287
1:163900001-164000000	1	163900001	164000000	0.583	0.995	-0.348	-0.576	0.203	0.287
1:164000001-164100000	1	164000001	164100000	0.583	0.995	-0.348	-0.576	0.203	0.287
1:164100001-164200000	1	164100001	164200000	0.583	0.995	-0.348	-0.576	0.203	0.668
1:164200001-164300000	1	164200001	164300000	1.299	0.995	-0.348	-0.576	0.203	0.668
1:164300001-164400000	1	164300001	164400000	1.299	0.995	-0.348	-0.576	0.203	0.668
1:164400001-164500000	1	164400001	164500000	1.299	0.995	-0.348	-0.576	0.203	0.668
1:164500001-164600000	1	164500001	164600000	1.299	0.995	-0.348	-0.576	0.203	0.668
1:164600001-164700000	1	164600001	164700000	1.299	0.995	-0.348	-0.576	0.203	0.668
1:164700001-164800000	1	164700001	164800000	1.299	0.995	-0.348	-0.576	0.203	0.668
1:164800001-164900000	1	164800001	164900000	1.299	0.995	-0.348	-0.576	0.203	0.267
1:164900001-165000000	1	164900001	165000000	1.299	0.995	-0.348	-0.576	0.203	0.267
1:165000001-165100000	1	165000001	165100000	1.299	0.995	-0.348	-0.576	0.203	0.267
1:165100001-165200000	1	165100001	165200000	1.299	0.995	-0.348	-0.576	0.203	0.267
1:165200001-165300000	1	165200001	165300000	1.299	0.995	-0.348	-0.576	0.203	0.267
1:165300001-165400000	1	165300001	165400000	1.299	0.995	-0.348	-0.576	0.203	0.267
1:165400001-165500000	1	165400001	165500000	1.299	0.995	-0.348	-0.576	0.203	0.267
1:165500001-165600000	1	165500001	165600000	1.299	0.995	-0.348	-0.576	0.203	0.267
1:165600001-165700000	1	165600001	165700000	1.299	0.995	-0.348	-0.576	0.203	0.267
1:165700001-165800000	1	165700001	165800000	1.299	0.995	-0.348	-0.576	0.203	0.267
1:165800001-165900000	1	165800001	165900000	1.299	0.995	-0.348	-0.576	0.203	0.267
1:165900001-166000000	1	165900001	166000000	0.808	0.323	-0.348	-0.576	0.203	0.267
1:166000001-166100000	1	166000001	166100000	0.808	0.323	-0.348	-0.576	0.203	0.267
1:166100001-166200000	1	166100001	166200000	0.808	0.323	-0.348	-0.576	0.203	0.267
1:166300001-166400000	1	166300001	166400000	0.808	0.323	-0.348	-0.576	0.203	0.267
1:166400001-166500000	1	166400001	166500000	0.808	0.323	-0.348	-0.576	0.203	0.267
1:166500001-166600000	1	166500001	166600000	0.808	0.323	-0.348	-0.576	0.203	0.267
1:166700001-166800000	1	166700001	166800000	0.808	0.323	-0.348	-0.576	0.203	0.267
1:166800001-166900000	1	166800001	166900000	0.808	0.323	-0.348	-0.576	0.203	0.267
1:166900001-167000000	1	166900001	167000000	0.808	0.323	-0.348	-0.576	0.203	0.267
1:167000001-167100000	1	167000001	167100000	0.808	0.323	-0.348	-0.576	0.203	0.267
1:167100001-167200000	1	167100001	167200000	0.808	0.323	-0.348	-0.576	0.203	0.267
1:167200001-167300000	1	167200001	167300000	0.808	0.323	-0.348	-0.576	0.203	0.469
1:167300001-167400000	1	167300001	167400000	0.808	0.323	-0.348	-0.576	0.203	0.469
1:167400001-167500000	1	167400001	167500000	0.808	0.323	-0.348	-0.576	0.203	0.469
1:167500001-167600000	1	167500001	167600000	0.808	0.323	-0.348	-0.576	0.203	0.469
1:167600001-167700000	1	167600001	167700000	0.808	0.323	-0.348	-0.576	0.203	0.469
1:167700001-167800000	1	167700001	167800000	0.808	0.778	-0.348	-0.576	0.203	0.469
1:167800001-167900000	1	167800001	167900000	0.808	0.778	-0.348	-0.576	0.203	0.469
1:167900001-168000000	1	167900001	168000000	0.808	0.778	-0.348	-0.576	0.203	0.469
1:168000001-168100000	1	168000001	168100000	0.808	0.778	-0.348	-0.576	0.203	0.469
1:168100001-168200000	1	168100001	168200000	0.808	0.778	-0.348	-0.576	0.203	0.469
1:168200001-168300000	1	168200001	168300000	0.808	0.778	-0.348	-0.576	0.203	0.469
1:168300001-168400000	1	168300001	168400000	0.808	0.778	0.362	0.254	0.203	0.469
1:168400001-168500000	1	168400001	168500000	0.808	0.778	0.362	0.254	0.203	0.469
1:168500001-168600000	1	168500001	168600000	0.808	0.778	0.362	0.254	0.203	0.469
1:168600001-168700000	1	168600001	168700000	0.808	0.778	0.362	0.254	0.203	0.469
1:168800001-168900000	1	168800001	168900000	0.808	0.778	0.362	0.254	0.203	0.469
1:168900001-169000000	1	168900001	169000000	0.808	0.778	0.362	0.254	0.203	0.469
1:169000001-169100000	1	169000001	169100000	0.808	0.778	0.362	0.254	0.203	0.469
1:169100001-169200000	1	169100001	169200000	0.808	0.778	0.362	0.254	0.203	0.469
1:169200001-169300000	1	169200001	169300000	0.808	0.778	0.362	0.254	0.203	0.469
1:169300001-169400000	1	169300001	169400000	0.808	0.778	0.362	0.254	0.203	0.469
1:169400001-169500000	1	169400001	169500000	0.808	0.778	0.362	0.254	0.203	0.469
1:169500001-169600000	1	169500001	169600000	0.808	1.456	0.362	0.254	0.203	0.469
1:169600001-169700000	1	169600001	169700000	0.808	1.456	0.362	0.254	0.203	0.469
1:169700001-169800000	1	169700001	169800000	0.808	1.456	0.362	0.254	0.203	0.469
1:169900001-170000000	1	169900001	170000000	0.808	1.456	0.362	0.254	0.203	0.469
1:170100001-170200000	1	170100001	170200000	0.808	1.456	0.362	0.254	0.203	0.469
1:170200001-170300000	1	170200001	170300000	0.808	1.456	0.362	0.254	0.203	0.469
1:170300001-170400000	1	170300001	170400000	0.808	0.767	0.362	0.254	0.203	0.469
1:170400001-170500000	1	170400001	170500000	0.808	0.767	0.362	0.254	0.203	0.469
1:170500001-170600000	1	170500001	170600000	0.808	0.767	0.362	0.254	0.203	0.469
1:170600001-170700000	1	170600001	170700000	0.808	0.767	0.362	0.254	0.203	0.469
1:170700001-170800000	1	170700001	170800000	0.808	0.767	0.362	0.254	0.203	0.469
1:170800001-170900000	1	170800001	170900000	0.808	0.767	0.362	0.254	0.203	0.469
1:170900001-171000000	1	170900001	171000000	0.808	0.767	0.362	0.254	0.203	0.469
1:171000001-171100000	1	171000001	171100000	0.808	0.767	0.362	0.254	0.203	0.469
1:171100001-171200000	1	171100001	171200000	0.808	0.767	0.362	0.254	0.203	0.469
1:171200001-171300000	1	171200001	171300000	0.808	0.767	0.362	0.254	0.203	0.469
1:171300001-171400000	1	171300001	171400000	0.808	0.767	0.362	0.254	0.203	0.469
1:171400001-171500000	1	171400001	171500000	0.808	0.767	0.362	0.254	0.203	0.469
1:171500001-171600000	1	171500001	171600000	0.808	0.767	0.362	0.254	0.203	0.469
1:171600001-171700000	1	171600001	171700000	0.808	0.767	0.362	0.254	0.203	0.469
1:171700001-171800000	1	171700001	171800000	0.808	0.767	0.362	0.254	0.203	0.469
1:171800001-171900000	1	171800001	171900000	0.808	0.767	0.362	0.254	0.203	0.469
1:171900001-172000000	1	171900001	172000000	0.808	0.767	0.362	0.254	0.203	0.469
1:172100001-172200000	1	172100001	172200000	0.808	0.767	0.362	0.254	0.203	0.469
1:172300001-172400000	1	172300001	172400000	0.808	0.767	0.362	0.254	0.203	0.469
1:172400001-172500000	1	172400001	172500000	0.808	0.767	0.362	0.254	0.203	0.469
1:172500001-172600000	1	172500001	172600000	0.808	0.767	0.362	0.254	0.203	0.469
1:172600001-172700000	1	172600001	172700000	0.808	0.767	0.362	0.254	0.203	0.469
1:172700001-172800000	1	172700001	172800000	0.808	0.767	0.362	0.254	0.203	0.469
1:172800001-172900000	1	172800001	172900000	0.808	0.767	0.362	0.254	0.203	0.469
1:172900001-173000000	1	172900001	173000000	0.808	0.767	0.362	0.254	0.203	0.469
1:173000001-173100000	1	173000001	173100000	0.808	0.767	0.362	0.254	0.203	0.469
1:173100001-173200000	1	173100001	173200000	0.808	0.767	0.362	0.254	0.203	0.469
1:173200001-173300000	1	173200001	173300000	0.808	0.767	0.362	0.254	0.203	0.469
1:173300001-173400000	1	173300001	173400000	0.808	0.767	0.362	0.254	0.203	0.469
1:173400001-173500000	1	173400001	173500000	0.808	0.767	0.362	0.254	0.203	0.469
1:173500001-173600000	1	173500001	173600000	0.808	0.767	0.362	0.254	0.203	0.469
1:173700001-173800000	1	173700001	173800000	0.808	0.767	0.362	0.254	0.203	0.469
1:173800001-173900000	1	173800001	173900000	0.808	0.767	0.362	0.254	0.203	0.469
1:173900001-174000000	1	173900001	174000000	0.808	0.767	0.362	0.254	0.203	0.469
1:174000001-174100000	1	174000001	174100000	0.808	0.767	0.362	0.254	0.203	0.469
1:174100001-174200000	1	174100001	174200000	0.808	0.767	0.362	0.254	0.203	0.469
1:174200001-174300000	1	174200001	174300000	0.808	0.767	0.362	0.254	0.203	0.469
1:174300001-174400000	1	174300001	174400000	0.808	0.767	0.362	0.254	0.203	0.469
1:174400001-174500000	1	174400001	174500000	0.808	0.767	0.362	0.254	0.203	0.469
1:174600001-174700000	1	174600001	174700000	0.808	0.767	0.362	0.254	0.203	0.469
1:174700001-174800000	1	174700001	174800000	0.808	0.767	0.362	0.254	0.203	0.469
1:174800001-174900000	1	174800001	174900000	0.808	0.767	0.362	0.254	0.203	0.469
1:174900001-175000000	1	174900001	175000000	0.808	0.767	0.362	0.254	0.203	0.469
1:175000001-175100000	1	175000001	175100000	0.808	0.767	0.362	0.254	0.203	0.469
1:175100001-175200000	1	175100001	175200000	0.808	0.767	0.362	0.254	0.203	0.469
1:175200001-175300000	1	175200001	175300000	0.808	0.17	0.362	0.254	0.203	0.469
1:175300001-175400000	1	175300001	175400000	0.808	0.17	0.362	0.254	0.203	0.469
1:175400001-175500000	1	175400001	175500000	-0.145	0.17	0.362	0.254	0.203	0.469
1:175500001-175600000	1	175500001	175600000	-0.145	0.17	0.362	0.254	0.203	0.469
1:175600001-175700000	1	175600001	175700000	-0.145	0.17	0.362	0.254	0.203	0.469
1:175700001-175800000	1	175700001	175800000	-0.145	0.17	0.362	0.254	0.203	0.469
1:175800001-175900000	1	175800001	175900000	-0.145	0.17	0.362	0.254	0.203	0.469
1:175900001-176000000	1	175900001	176000000	-0.145	0.17	0.362	0.254	0.203	0.469
1:176000001-176100000	1	176000001	176100000	-0.145	0.17	0.362	0.254	0.203	0.469
1:176100001-176200000	1	176100001	176200000	-0.145	0.17	0.362	0.254	0.203	0.469
1:176200001-176300000	1	176200001	176300000	-0.145	0.17	0.362	0.254	0.203	0.469
1:176300001-176400000	1	176300001	176400000	-0.145	0.17	0.362	0.254	0.203	0.469
1:176400001-176500000	1	176400001	176500000	-0.145	0.17	0.362	0.254	0.203	0.469
1:176500001-176600000	1	176500001	176600000	-0.145	0.17	0.362	0.254	0.203	0.469
1:176600001-176700000	1	176600001	176700000	-0.145	-0.252	0.362	0.254	0.203	0.469
1:176700001-176800000	1	176700001	176800000	-0.145	-0.252	0.362	0.254	0.203	0.469
1:176800001-176900000	1	176800001	176900000	-0.145	-0.252	0.362	0.254	0.203	0.469
1:176900001-177000000	1	176900001	177000000	-0.145	-0.252	0.362	0.254	0.203	0.469
1:177000001-177100000	1	177000001	177100000	-0.145	-0.252	0.362	0.254	0.203	0.469
1:177100001-177200000	1	177100001	177200000	-0.145	-0.252	0.362	0.254	0.203	0.469
1:177200001-177300000	1	177200001	177300000	-0.145	-0.252	0.362	0.254	0.203	0.469
1:177300001-177400000	1	177300001	177400000	-0.145	-0.252	0.362	0.254	0.203	0.469
1:177400001-177500000	1	177400001	177500000	-0.145	-0.252	0.362	0.254	0.203	0.469
1:177500001-177600000	1	177500001	177600000	-0.145	-0.252	0.362	0.254	0.203	0.469
1:177600001-177700000	1	177600001	177700000	-0.145	-0.252	0.362	0.254	0.203	0.469
1:177700001-177800000	1	177700001	177800000	-0.145	-0.252	0.362	0.254	0.203	0.469
1:177800001-177900000	1	177800001	177900000	-0.145	-0.252	0.362	0.254	0.203	0.469
1:177900001-178000000	1	177900001	178000000	-0.145	-0.252	0.362	0.254	0.203	0.469
1:178000001-178100000	1	178000001	178100000	-0.145	-0.252	0.362	0.254	0.203	0.469
1:178100001-178200000	1	178100001	178200000	-0.145	-0.252	0.362	-0.521	0.203	0.469
1:178200001-178300000	1	178200001	178300000	-0.145	-0.252	0.362	-0.521	0.203	0.469
1:178300001-178400000	1	178300001	178400000	-0.145	-0.252	0.362	-0.521	0.203	0.469
1:178400001-178500000	1	178400001	178500000	-0.145	-0.252	0.362	-0.521	0.203	0.469
1:178500001-178600000	1	178500001	178600000	-0.145	-0.252	0.362	-0.521	0.203	0.469
1:178600001-178700000	1	178600001	178700000	-0.145	-0.252	0.362	-0.521	0.203	0.469
1:178700001-178800000	1	178700001	178800000	-0.145	-0.252	0.362	-0.521	0.203	0.469
1:178800001-178900000	1	178800001	178900000	-0.145	-0.252	0.362	-0.521	0.203	0.469
1:178900001-179000000	1	178900001	179000000	-0.145	-0.252	0.362	0.26	0.203	0.469
1:179000001-179100000	1	179000001	179100000	-0.145	-0.252	0.362	0.26	0.203	0.469
1:179100001-179200000	1	179100001	179200000	-0.145	-0.252	0.362	0.26	0.203	0.469
1:179200001-179300000	1	179200001	179300000	-0.145	-0.252	0.362	0.26	0.203	0.469
1:179300001-179400000	1	179300001	179400000	-0.145	-0.252	0.362	0.26	0.203	0.469
1:179400001-179500000	1	179400001	179500000	-0.145	-0.252	0.362	0.26	0.203	0.469
1:179500001-179600000	1	179500001	179600000	-0.145	-0.252	0.362	0.26	0.203	0.469
1:179600001-179700000	1	179600001	179700000	-0.145	-0.252	0.362	0.26	0.203	0.469
1:179700001-179800000	1	179700001	179800000	-0.145	-0.252	0.362	0.26	0.203	0.469
1:179800001-179900000	1	179800001	179900000	-0.145	-0.252	0.362	0.26	0.203	0.469
1:179900001-180000000	1	179900001	180000000	-0.145	-0.252	0.362	0.26	0.203	0.469
1:180000001-180100000	1	180000001	180100000	-0.145	-0.252	0.362	0.26	0.203	0.469
1:180100001-180200000	1	180100001	180200000	-0.145	-0.252	0.362	0.26	0.203	0.469
1:180200001-180300000	1	180200001	180300000	-0.145	-0.252	0.362	0.26	0.203	0.469
1:180300001-180400000	1	180300001	180400000	-0.145	-0.252	0.362	0.26	0.203	0.469
1:180400001-180500000	1	180400001	180500000	-0.145	-0.252	0.362	0.26	0.203	0.469
1:180500001-180600000	1	180500001	180600000	-0.145	-0.252	0.362	0.26	0.203	0.469
1:180600001-180700000	1	180600001	180700000	-0.145	-0.252	0.362	0.26	0.203	0.469
1:180700001-180800000	1	180700001	180800000	-0.145	-0.252	0.362	0.684	0.203	0.469
1:180800001-180900000	1	180800001	180900000	-0.145	-0.252	0.362	0.684	0.203	0.469
1:180900001-181000000	1	180900001	181000000	-0.145	-0.252	0.362	0.684	0.203	0.469
1:181000001-181100000	1	181000001	181100000	-0.145	-0.252	0.362	0.684	0.203	0.469
1:181100001-181200000	1	181100001	181200000	-0.145	-0.252	0.362	0.684	0.203	0.469
1:181200001-181300000	1	181200001	181300000	-0.145	-0.252	0.362	0.684	0.203	0.469
1:181300001-181400000	1	181300001	181400000	-0.145	-0.252	0.362	0.684	0.203	0.469
1:181400001-181500000	1	181400001	181500000	-0.145	-0.252	0.362	0.684	0.203	0.469
1:181500001-181600000	1	181500001	181600000	-0.145	-0.252	0.362	0.684	0.203	0.469
1:181600001-181700000	1	181600001	181700000	-0.145	-0.252	0.362	0.684	0.203	0.469
1:181700001-181800000	1	181700001	181800000	-0.145	-0.252	0.362	-0.619	0.203	0.469
1:181800001-181900000	1	181800001	181900000	-0.145	-0.252	0.362	-0.619	0.203	0.469
1:181900001-182000000	1	181900001	182000000	-0.145	-0.252	0.362	-0.619	0.203	0.469
1:182000001-182100000	1	182000001	182100000	-0.145	-0.252	0.362	-0.619	0.203	0.469
1:182200001-182300000	1	182200001	182300000	-0.145	-0.252	0.362	-0.619	0.203	0.469
1:182300001-182400000	1	182300001	182400000	-0.145	-0.252	0.362	-0.619	0.203	0.469
1:182400001-182500000	1	182400001	182500000	-0.145	-0.252	0.362	0.354	0.203	0.469
1:182500001-182600000	1	182500001	182600000	-0.145	-0.252	0.362	0.354	0.203	0.469
1:182600001-182700000	1	182600001	182700000	-0.145	-0.252	0.362	0.354	0.203	0.469
1:182700001-182800000	1	182700001	182800000	-0.145	-0.252	0.362	0.354	0.203	0.469
1:182800001-182900000	1	182800001	182900000	-0.145	-0.252	0.362	0.354	0.203	0.469
1:182900001-183000000	1	182900001	183000000	-0.145	-0.252	0.362	0.354	0.203	0.469
1:183000001-183100000	1	183000001	183100000	-0.145	-0.252	0.362	0.354	0.203	0.469
1:183100001-183200000	1	183100001	183200000	-0.145	-0.252	0.362	0.354	0.203	0.469
1:183200001-183300000	1	183200001	183300000	-0.145	-0.252	0.362	0.354	0.203	0.469
1:183300001-183400000	1	183300001	183400000	-0.145	-0.252	0.362	0.354	0.203	0.469
1:183400001-183500000	1	183400001	183500000	-0.145	-0.252	0.362	0.354	0.203	0.469
1:183500001-183600000	1	183500001	183600000	-0.145	-0.252	0.362	0.354	0.203	0.469
1:183600001-183700000	1	183600001	183700000	-0.145	-0.252	0.362	0.354	0.203	0.469
1:183700001-183800000	1	183700001	183800000	-0.145	-0.252	0.362	0.354	0.203	0.469
1:183800001-183900000	1	183800001	183900000	-0.145	-0.252	0.362	0.354	0.203	0.469
1:183900001-184000000	1	183900001	184000000	-0.145	-0.252	0.362	0.354	0.203	0.469
1:184000001-184100000	1	184000001	184100000	-0.145	-0.252	0.362	0.354	0.203	0.469
1:184100001-184200000	1	184100001	184200000	-0.145	-0.252	0.362	0.354	0.203	0.469
1:184200001-184300000	1	184200001	184300000	-0.145	-0.252	0.362	0.354	0.203	0.469
1:184300001-184400000	1	184300001	184400000	-0.145	-0.252	0.362	0.354	0.203	0.469
1:184400001-184500000	1	184400001	184500000	-0.145	-0.252	0.362	0.354	0.203	0.469
1:184500001-184600000	1	184500001	184600000	-0.145	-0.252	0.362	0.354	0.203	0.469
1:184600001-184700000	1	184600001	184700000	-0.145	-0.252	0.362	0.354	0.203	0.469
1:184700001-184800000	1	184700001	184800000	-0.145	-0.252	0.362	0.354	0.203	0.469
1:184800001-184900000	1	184800001	184900000	-0.145	-0.252	0.362	0.354	0.203	0.469
1:184900001-185000000	1	184900001	185000000	-0.145	-0.252	0.362	0.354	0.203	0.469
1:185000001-185100000	1	185000001	185100000	-0.145	-0.252	0.362	0.354	0.203	0.469
1:185100001-185200000	1	185100001	185200000	-0.145	-0.252	0.362	0.354	0.203	0.469
1:185200001-185300000	1	185200001	185300000	-0.145	-0.252	0.362	0.354	0.203	0.469
1:185300001-185400000	1	185300001	185400000	-0.145	-0.252	0.362	0.354	0.203	0.469
1:185400001-185500000	1	185400001	185500000	-0.145	-0.252	0.362	0.354	0.203	0.469
1:185500001-185600000	1	185500001	185600000	-0.145	-0.252	0.362	0.354	0.203	0.469
1:185600001-185700000	1	185600001	185700000	-0.145	-0.252	0.362	0.354	0.203	0.469
1:185700001-185800000	1	185700001	185800000	-0.145	-0.252	0.362	0.775	0.203	0.469
1:185800001-185900000	1	185800001	185900000	-0.145	-0.252	0.362	0.775	0.203	0.469
1:185900001-186000000	1	185900001	186000000	-0.145	-0.252	0.362	0.775	0.203	0.469
1:186000001-186100000	1	186000001	186100000	-0.145	-0.252	0.362	0.775	0.203	0.469
1:186100001-186200000	1	186100001	186200000	-0.145	-0.252	0.362	0.775	0.203	0.469
1:186200001-186300000	1	186200001	186300000	-0.145	-0.252	0.362	0.404	0.203	0.469
1:186300001-186400000	1	186300001	186400000	-0.145	-0.252	0.362	0.404	0.203	0.469
1:186400001-186500000	1	186400001	186500000	-0.145	-0.252	0.362	0.404	0.203	0.469
1:186500001-186600000	1	186500001	186600000	-0.145	-0.252	0.362	0.404	0.203	0.469
1:186600001-186700000	1	186600001	186700000	-0.145	-0.252	0.362	0.404	0.203	0.469
1:186700001-186800000	1	186700001	186800000	-0.145	-0.252	0.362	0.404	0.203	0.469
1:186800001-186900000	1	186800001	186900000	-0.145	-0.252	0.362	0.404	0.203	0.469
1:186900001-187000000	1	186900001	187000000	-0.145	-0.252	0.362	0.404	0.203	0.469
1:187000001-187100000	1	187000001	187100000	-0.145	-0.252	0.362	0.404	0.203	0.469
1:187100001-187200000	1	187100001	187200000	-0.145	-0.252	0.362	0.404	0.203	0.469
1:187200001-187300000	1	187200001	187300000	-0.145	-0.252	0.362	0.404	0.203	0.469
1:187300001-187400000	1	187300001	187400000	-0.145	-0.252	0.362	0.404	0.203	0.469
1:187400001-187500000	1	187400001	187500000	-0.145	-0.252	0.362	0.404	0.203	0.469
1:187500001-187600000	1	187500001	187600000	-0.145	-0.252	0.362	0.404	0.203	0.469
1:187600001-187700000	1	187600001	187700000	-0.145	-0.252	0.362	0.404	0.203	0.469
1:187700001-187800000	1	187700001	187800000	-0.145	-0.252	0.362	0.404	0.203	0.469
1:187800001-187900000	1	187800001	187900000	-0.145	-0.252	0.362	0.404	0.203	0.469
1:187900001-188000000	1	187900001	188000000	-0.145	-0.252	0.362	0.404	0.203	0.469
1:188000001-188100000	1	188000001	188100000	-0.145	-0.252	0.362	0.404	0.203	0.469
1:188100001-188200000	1	188100001	188200000	-0.145	-0.252	0.362	0.404	0.203	0.469
1:188200001-188300000	1	188200001	188300000	-0.145	-0.252	0.362	0.404	0.203	0.469
1:188300001-188400000	1	188300001	188400000	-0.145	-0.252	0.362	0.404	0.203	0.469
1:188400001-188500000	1	188400001	188500000	-0.145	-0.252	0.362	0.404	0.203	0.469
1:188500001-188600000	1	188500001	188600000	-0.145	-0.252	0.362	0.404	0.203	0.469
1:188600001-188700000	1	188600001	188700000	-0.145	-0.252	0.362	0.404	0.203	0.469
1:188700001-188800000	1	188700001	188800000	-0.145	-0.252	0.362	0.404	0.203	0.469
1:188800001-188900000	1	188800001	188900000	-0.145	-0.252	0.362	0.404	0.203	0.469
1:188900001-189000000	1	188900001	189000000	-0.145	-0.252	0.362	0.404	0.203	0.469
1:189000001-189100000	1	189000001	189100000	-0.145	-0.252	0.362	0.404	0.203	0.469
1:189100001-189200000	1	189100001	189200000	-0.145	-0.252	0.362	0.404	0.203	0.469
1:189200001-189300000	1	189200001	189300000	-0.145	-0.252	0.362	0.404	0.203	0.469
1:189300001-189400000	1	189300001	189400000	-0.145	-0.252	0.362	0.404	0.203	0.469
1:189400001-189500000	1	189400001	189500000	-0.145	-0.252	0.362	0.404	0.203	0.469
1:189500001-189600000	1	189500001	189600000	-0.145	-0.252	0.362	0.404	0.203	0.469
1:189600001-189700000	1	189600001	189700000	-0.145	-0.252	0.362	0.404	0.203	0.469
1:189700001-189800000	1	189700001	189800000	-0.145	0.352	0.362	0.404	0.203	0.469
1:189800001-189900000	1	189800001	189900000	-0.145	0.352	0.362	0.404	0.203	0.469
1:189900001-190000000	1	189900001	190000000	-0.145	0.352	0.362	0.404	0.203	0.469
1:190000001-190100000	1	190000001	190100000	-0.145	0.352	0.362	0.404	0.203	0.469
1:190100001-190200000	1	190100001	190200000	-0.145	0.352	0.362	0.404	0.203	0.469
1:190200001-190300000	1	190200001	190300000	-0.145	0.352	0.362	0.404	0.203	0.469
1:190300001-190400000	1	190300001	190400000	-0.145	0.352	0.362	0.404	0.203	0.469
1:190400001-190500000	1	190400001	190500000	-0.145	0.352	0.362	0.404	0.203	0.469
1:190500001-190600000	1	190500001	190600000	-0.145	0.352	0.362	0.404	0.203	0.469
1:190600001-190700000	1	190600001	190700000	-0.145	0.352	0.362	0.404	0.203	0.469
1:190700001-190800000	1	190700001	190800000	-0.145	0.352	0.362	0.404	0.203	0.469
1:190800001-190900000	1	190800001	190900000	-0.145	0.352	0.362	0.404	0.203	0.469
1:190900001-191000000	1	190900001	191000000	-0.145	0.352	0.362	0.404	0.203	0.469
1:191000001-191100000	1	191000001	191100000	-0.145	0.352	0.362	0.404	0.203	0.469
1:191100001-191200000	1	191100001	191200000	-0.145	0.352	0.362	0.404	0.203	0.469
1:191200001-191300000	1	191200001	191300000	-0.145	-0.199	0.362	0.404	0.203	0.469
1:191300001-191400000	1	191300001	191400000	-0.145	-0.199	0.362	0.404	0.203	0.469
1:191400001-191500000	1	191400001	191500000	-0.145	-0.199	0.362	0.404	0.203	0.469
1:191500001-191600000	1	191500001	191600000	-0.145	-0.199	0.362	0.404	0.203	0.469
1:191600001-191700000	1	191600001	191700000	-0.145	-0.199	0.362	0.404	0.203	0.469
1:191700001-191800000	1	191700001	191800000	-0.145	-0.199	0.362	0.404	0.203	0.469
1:191800001-191900000	1	191800001	191900000	-0.145	-0.199	0.362	0.404	0.203	0.469
1:191900001-192000000	1	191900001	192000000	-0.145	-0.199	0.362	0.163	0.203	0.469
1:192000001-192100000	1	192000001	192100000	-0.145	-0.199	0.362	0.163	0.203	0.469
1:192100001-192200000	1	192100001	192200000	-0.145	-0.199	0.362	0.163	0.203	0.469
1:192200001-192300000	1	192200001	192300000	-0.145	-0.199	0.362	0.163	0.203	0.469
1:192300001-192400000	1	192300001	192400000	-0.145	-0.199	0.362	0.163	0.203	0.469
1:192400001-192500000	1	192400001	192500000	-0.145	-0.199	0.362	0.163	0.203	0.469
1:192500001-192600000	1	192500001	192600000	-0.145	-0.199	0.362	0.163	0.203	0.469
1:192600001-192700000	1	192600001	192700000	-0.145	-0.199	0.362	0.163	0.203	0.469
1:192700001-192800000	1	192700001	192800000	-0.145	-0.199	0.362	0.163	0.203	0.469
1:192800001-192900000	1	192800001	192900000	-0.145	-0.199	0.362	0.163	0.203	0.469
1:192900001-193000000	1	192900001	193000000	-0.145	-0.199	0.362	0.163	0.203	0.469
1:193000001-193100000	1	193000001	193100000	-0.145	-0.199	0.362	0.163	0.203	0.469
1:193100001-193200000	1	193100001	193200000	-0.145	-0.199	0.362	0.163	0.203	0.469
1:193200001-193300000	1	193200001	193300000	-0.145	-0.199	0.362	0.163	0.203	0.469
1:193300001-193400000	1	193300001	193400000	-0.145	-0.199	0.362	0.163	0.203	0.469
1:193400001-193500000	1	193400001	193500000	-0.145	-0.199	0.362	0.163	0.203	0.469
1:193500001-193600000	1	193500001	193600000	-0.145	-0.199	0.362	0.163	0.203	0.469
1:193600001-193700000	1	193600001	193700000	-0.145	-0.199	0.362	0.163	0.203	0.469
1:193700001-193800000	1	193700001	193800000	-0.145	-0.199	0.362	0.163	0.203	0.469
1:193800001-193900000	1	193800001	193900000	-0.145	-0.199	0.362	0.163	0.203	0.469
1:193900001-194000000	1	193900001	194000000	-0.145	-0.199	0.362	0.163	0.203	0.469
1:194000001-194100000	1	194000001	194100000	-0.145	-0.199	0.362	0.163	0.203	0.469
1:194100001-194200000	1	194100001	194200000	-0.145	-0.199	0.362	0.163	0.203	0.469
1:194200001-194300000	1	194200001	194300000	-0.145	-0.199	0.362	0.163	0.203	0.469
1:194300001-194400000	1	194300001	194400000	-0.145	-0.199	0.362	0.163	0.203	0.469
1:194400001-194500000	1	194400001	194500000	-0.145	-0.199	0.362	0.163	0.203	0.469
1:194500001-194600000	1	194500001	194600000	-0.145	-0.199	0.362	0.163	0.203	0.469
1:194600001-194700000	1	194600001	194700000	-0.145	-0.199	0.362	0.163	0.203	0.469
1:194700001-194800000	1	194700001	194800000	-0.145	-0.199	0.362	0.354	0.203	0.469
1:194800001-194900000	1	194800001	194900000	-0.145	-0.199	0.362	0.354	0.203	0.469
1:194900001-195000000	1	194900001	195000000	-0.145	-0.199	0.362	0.354	0.203	0.469
1:195000001-195100000	1	195000001	195100000	-0.145	-0.199	0.362	0.354	0.203	0.469
1:195100001-195200000	1	195100001	195200000	-0.145	-0.199	0.362	0.354	0.203	0.469
1:195200001-195300000	1	195200001	195300000	-0.145	-0.199	0.362	0.354	0.203	0.469
1:195300001-195400000	1	195300001	195400000	-0.145	-0.199	0.362	0.354	0.203	0.469
1:195400001-195500000	1	195400001	195500000	-0.145	-0.199	0.362	0.354	0.203	0.469
1:195500001-195600000	1	195500001	195600000	-0.145	-0.199	0.362	0.354	0.203	0.469
1:195600001-195700000	1	195600001	195700000	-0.145	-0.199	0.362	0.354	0.203	0.469
1:195700001-195800000	1	195700001	195800000	-0.145	-0.199	0.362	0.354	0.203	0.469
1:195800001-195900000	1	195800001	195900000	-0.145	-0.199	0.362	0.354	0.203	0.469
1:195900001-196000000	1	195900001	196000000	-0.145	-0.199	0.362	0.354	0.203	0.469
1:196000001-196100000	1	196000001	196100000	-0.145	-0.199	0.362	0.354	0.203	0.469
1:196100001-196200000	1	196100001	196200000	-0.145	-0.199	0.362	0.354	0.203	0.469
1:196200001-196300000	1	196200001	196300000	-0.145	-0.199	0.362	0.354	0.203	0.469
1:196300001-196400000	1	196300001	196400000	-0.145	-0.199	0.362	0.354	0.203	0.469
1:196400001-196500000	1	196400001	196500000	-0.145	1.321	0.362	0.354	0.203	0.469
1:196500001-196600000	1	196500001	196600000	1.242	1.321	0.362	0.354	0.203	0.469
1:196600001-196700000	1	196600001	196700000	1.242	1.321	0.362	0.354	0.203	0.469
1:196900001-197000000	1	196900001	197000000	1.242	1.321	0.362	0.354	0.203	0.469
1:197000001-197100000	1	197000001	197100000	1.242	1.321	0.362	0.354	0.203	0.469
1:197100001-197200000	1	197100001	197200000	1.242	1.321	0.362	0.64	0.203	0.469
1:197200001-197300000	1	197200001	197300000	1.242	1.321	0.362	0.64	0.203	0.469
1:197300001-197400000	1	197300001	197400000	1.242	1.321	0.362	0.64	0.203	0.469
1:197400001-197500000	1	197400001	197500000	1.242	1.321	0.753	0.64	0.203	0.469
1:197500001-197600000	1	197500001	197600000	1.242	1.321	0.753	0.64	0.203	0.469
1:197600001-197700000	1	197600001	197700000	1.242	1.321	0.753	0.64	0.203	0.469
1:197700001-197800000	1	197700001	197800000	1.242	1.321	0.753	0.64	0.203	0.469
1:197800001-197900000	1	197800001	197900000	1.242	1.321	0.753	0.64	0.203	0.469
1:197900001-198000000	1	197900001	198000000	1.242	1.321	0.753	0.64	0.203	0.469
1:198000001-198100000	1	198000001	198100000	1.242	0.852	0.753	0.64	0.203	0.469
1:198100001-198200000	1	198100001	198200000	1.242	0.852	0.753	0.64	0.203	0.469
1:198200001-198300000	1	198200001	198300000	1.242	0.852	0.753	0.64	0.203	0.469
1:198300001-198400000	1	198300001	198400000	1.242	0.852	0.753	0.64	0.203	0.469
1:198400001-198500000	1	198400001	198500000	1.242	0.852	0.753	0.64	0.203	0.469
1:198500001-198600000	1	198500001	198600000	1.242	0.852	0.753	0.64	0.203	0.469
1:198600001-198700000	1	198600001	198700000	1.242	0.852	0.753	0.64	0.203	0.469
1:198700001-198800000	1	198700001	198800000	1.242	0.852	0.753	0.64	0.203	0.469
1:198800001-198900000	1	198800001	198900000	1.242	0.852	0.753	0.64	0.203	0.469
1:198900001-199000000	1	198900001	199000000	1.242	0.852	0.753	0.64	0.203	0.469
1:199000001-199100000	1	199000001	199100000	-0.085	0.852	0.753	0.64	0.203	0.469
1:199100001-199200000	1	199100001	199200000	-0.085	-0.14	0.753	0.64	0.203	0.469
1:199200001-199300000	1	199200001	199300000	-0.085	-0.14	0.753	0.64	0.203	0.469
1:199300001-199400000	1	199300001	199400000	-0.085	-0.14	0.753	0.64	0.203	0.469
1:199400001-199500000	1	199400001	199500000	-0.085	-0.14	0.753	0.64	0.203	0.469
1:199500001-199600000	1	199500001	199600000	-0.085	-0.14	0.753	0.64	0.203	0.469
1:199600001-199700000	1	199600001	199700000	-0.085	-0.14	0.753	0.64	0.203	0.469
1:199700001-199800000	1	199700001	199800000	-0.085	-0.14	0.753	0.64	0.203	0.469
1:199800001-199900000	1	199800001	199900000	-0.085	-0.14	0.753	0.64	0.203	0.469
1:199900001-200000000	1	199900001	200000000	-0.085	-0.14	0.753	0.64	0.203	0.469
1:200000001-200100000	1	200000001	200100000	-0.085	-0.14	0.753	0.64	0.203	0.469
1:200100001-200200000	1	200100001	200200000	-0.085	-0.14	0.753	0.64	0.203	0.469
1:200200001-200300000	1	200200001	200300000	-0.085	-0.14	0.753	0.64	0.203	0.469
1:200300001-200400000	1	200300001	200400000	-0.085	-0.14	0.753	0.64	0.203	0.469
1:200500001-200600000	1	200500001	200600000	-0.085	-0.14	0.753	0.64	0.203	0.469
1:200600001-200700000	1	200600001	200700000	-0.085	-0.14	0.753	0.64	0.203	0.469
1:200700001-200800000	1	200700001	200800000	-0.085	-0.14	0.753	0.64	0.203	0.469
1:200800001-200900000	1	200800001	200900000	-0.085	-0.14	0.753	0.64	0.203	0.469
1:200900001-201000000	1	200900001	201000000	-0.085	-0.14	0.753	0.64	0.203	0.469
1:201000001-201100000	1	201000001	201100000	-0.085	-0.14	0.753	0.64	0.203	0.469
1:201100001-201200000	1	201100001	201200000	-0.085	-0.14	0.753	0.64	0.203	0.469
1:201300001-201400000	1	201300001	201400000	-0.085	-0.14	0.753	0.64	0.203	0.469
1:201400001-201500000	1	201400001	201500000	-0.085	-0.14	0.753	0.64	0.203	0.469
1:201500001-201600000	1	201500001	201600000	-0.085	-0.14	0.753	0.64	0.203	0.469
1:201600001-201700000	1	201600001	201700000	-0.085	-0.14	0.753	0.64	0.203	0.469
1:201700001-201800000	1	201700001	201800000	-0.085	-0.14	0.753	0.64	0.203	0.469
1:201800001-201900000	1	201800001	201900000	-0.085	-0.14	0.753	0.64	0.203	0.469
1:201900001-202000000	1	201900001	202000000	-0.085	-0.14	0.753	0.64	0.203	0.469
1:202000001-202100000	1	202000001	202100000	-0.085	-0.14	0.753	0.64	0.203	0.469
1:202100001-202200000	1	202100001	202200000	-0.085	-0.14	0.753	0.64	0.203	0.469
1:202200001-202300000	1	202200001	202300000	-0.085	-0.14	0.753	0.64	0.203	0.469
1:202400001-202500000	1	202400001	202500000	-0.085	-0.14	0.753	0.64	0.203	0.469
1:202500001-202600000	1	202500001	202600000	-0.085	-0.14	0.753	0.64	0.203	0.469
1:202600001-202700000	1	202600001	202700000	-0.085	-0.14	0.753	0.64	0.203	0.469
1:202700001-202800000	1	202700001	202800000	-0.085	-0.14	0.753	0.64	0.203	0.469
1:202800001-202900000	1	202800001	202900000	-0.085	-0.14	0.753	0.64	0.203	0.469
1:202900001-203000000	1	202900001	203000000	-0.085	-0.14	0.753	0.64	0.203	0.469
1:203000001-203100000	1	203000001	203100000	-0.085	-0.14	0.753	0.64	0.203	0.469
1:203100001-203200000	1	203100001	203200000	-0.085	-0.14	0.753	0.64	0.203	0.469
1:203200001-203300000	1	203200001	203300000	-0.085	-0.14	0.753	0.64	0.203	0.469
1:203300001-203400000	1	203300001	203400000	1.046	1.123	0.753	0.64	0.203	0.469
1:203400001-203500000	1	203400001	203500000	1.046	1.123	0.753	0.64	0.203	0.469
1:203500001-203600000	1	203500001	203600000	1.046	1.123	0.753	0.64	0.203	0.469
1:203600001-203700000	1	203600001	203700000	1.046	1.123	0.753	0.64	0.203	0.469
1:203700001-203800000	1	203700001	203800000	1.046	1.123	0.753	0.64	0.203	0.469
1:203800001-203900000	1	203800001	203900000	1.046	1.123	0.753	0.64	0.203	0.469
1:203900001-204000000	1	203900001	204000000	1.046	1.123	0.753	0.64	0.203	0.469
1:204000001-204100000	1	204000001	204100000	1.046	1.123	0.753	0.64	0.203	0.469
1:204100001-204200000	1	204100001	204200000	1.046	1.123	0.753	0.64	0.203	0.469
1:204200001-204300000	1	204200001	204300000	1.046	1.123	0.753	0.64	0.203	0.469
1:204300001-204400000	1	204300001	204400000	1.046	-0.285	0.753	0.64	0.203	0.469
1:204400001-204500000	1	204400001	204500000	1.046	-0.285	0.753	0.64	0.203	0.469
1:204500001-204600000	1	204500001	204600000	-0.255	-0.285	0.753	0.64	0.203	0.469
1:204600001-204700000	1	204600001	204700000	-0.255	-0.285	0.753	0.64	0.203	0.469
1:204700001-204800000	1	204700001	204800000	-0.255	-0.285	0.753	0.64	0.203	0.469
1:204800001-204900000	1	204800001	204900000	-0.255	-0.285	0.753	0.64	0.203	0.469
1:204900001-205000000	1	204900001	205000000	-0.255	-0.285	0.753	0.64	0.203	0.469
1:205000001-205100000	1	205000001	205100000	-0.255	-0.285	0.753	0.64	0.203	0.469
1:205100001-205200000	1	205100001	205200000	-0.255	-0.285	0.753	0.64	0.203	0.469
1:205200001-205300000	1	205200001	205300000	-0.255	-0.285	0.753	0.64	0.203	0.469
1:205300001-205400000	1	205300001	205400000	-0.255	-0.285	0.753	0.64	0.203	0.469
1:205400001-205500000	1	205400001	205500000	-0.255	-0.285	0.753	0.64	0.203	0.469
1:205500001-205600000	1	205500001	205600000	-0.255	-0.285	0.753	0.64	0.203	0.469
1:205600001-205700000	1	205600001	205700000	-0.255	-0.285	0.753	0.64	0.203	0.469
1:205700001-205800000	1	205700001	205800000	-0.255	-0.285	0.753	0.64	0.203	0.469
1:205800001-205900000	1	205800001	205900000	-0.255	-0.285	0.753	0.64	0.203	0.469
1:205900001-206000000	1	205900001	206000000	-0.255	-0.285	0.753	0.64	0.203	0.469
1:206200001-206300000	1	206200001	206300000	-0.255	-0.285	0.753	0.64	0.203	0.469
1:206300001-206400000	1	206300001	206400000	-0.255	-0.285	0.753	0.64	0.203	0.469
1:206600001-206700000	1	206600001	206700000	-0.255	-0.285	0.753	0.64	0.203	0.469
1:206700001-206800000	1	206700001	206800000	-0.255	-0.285	0.753	0.64	0.203	0.469
1:206800001-206900000	1	206800001	206900000	-0.255	-0.285	0.753	0.64	0.203	0.469
1:206900001-207000000	1	206900001	207000000	-0.255	-0.285	0.753	0.64	0.203	0.469
1:207000001-207100000	1	207000001	207100000	-0.255	-0.285	0.753	0.64	0.203	0.469
1:207100001-207200000	1	207100001	207200000	-0.255	-0.285	0.753	0.64	0.203	0.469
1:207200001-207300000	1	207200001	207300000	-0.255	-0.285	0.753	0.64	0.203	0.469
1:207400001-207500000	1	207400001	207500000	-0.255	-0.285	0.753	0.64	0.203	0.469
1:207500001-207600000	1	207500001	207600000	-0.255	-0.285	0.753	0.64	0.203	0.469
1:207600001-207700000	1	207600001	207700000	-0.255	-0.285	0.753	0.64	0.203	0.469
1:207700001-207800000	1	207700001	207800000	-0.255	-0.285	0.753	0.64	0.203	0.469
1:207800001-207900000	1	207800001	207900000	-0.255	-0.285	0.753	0.64	0.203	0.469
1:207900001-208000000	1	207900001	208000000	-0.255	-0.285	0.753	-1.023	0.203	0.469
1:208000001-208100000	1	208000001	208100000	-0.255	-0.285	-0.919	-1.023	0.203	0.469
1:208100001-208200000	1	208100001	208200000	-0.255	-0.285	-0.919	-1.023	0.203	0.469
1:208200001-208300000	1	208200001	208300000	-0.255	-0.285	-0.919	-1.023	0.203	0.469
1:208300001-208400000	1	208300001	208400000	-0.255	-0.285	-0.919	-1.023	0.203	0.469
1:208400001-208500000	1	208400001	208500000	-0.255	-0.285	-0.919	-1.023	0.203	0.469
1:208500001-208600000	1	208500001	208600000	-0.255	-0.285	-0.919	-1.023	0.203	0.469
1:208600001-208700000	1	208600001	208700000	-0.255	-0.285	-0.919	-1.023	0.203	0.469
1:208700001-208800000	1	208700001	208800000	-0.255	-0.285	-0.919	-1.023	0.203	0.469
1:208800001-208900000	1	208800001	208900000	-0.255	-0.285	-0.919	-1.023	0.203	0.469
1:208900001-209000000	1	208900001	209000000	-0.255	-0.285	-0.919	-1.023	0.203	0.469
1:209000001-209100000	1	209000001	209100000	-0.255	-0.285	-0.919	-1.023	0.203	0.469
1:209100001-209200000	1	209100001	209200000	-0.255	-0.285	-0.919	-1.023	0.203	0.469
1:209200001-209300000	1	209200001	209300000	-0.255	-0.285	-0.919	-1.023	0.203	0.469
1:209300001-209400000	1	209300001	209400000	-0.255	-0.285	-0.919	-1.023	0.203	0.469
1:209500001-209600000	1	209500001	209600000	-0.255	-0.285	-0.919	-1.023	0.203	0.469
1:209600001-209700000	1	209600001	209700000	-0.255	-0.285	-0.919	-1.023	0.203	0.469
1:209700001-209800000	1	209700001	209800000	-0.255	-0.285	-0.919	-1.023	0.203	0.469
1:209800001-209900000	1	209800001	209900000	-0.255	-0.285	-0.919	-1.023	0.203	0.469
1:209900001-210000000	1	209900001	210000000	-0.255	-0.285	-0.919	-1.023	0.203	0.469
1:210000001-210100000	1	210000001	210100000	-0.255	-0.285	-0.919	-1.023	0.203	0.469
1:210100001-210200000	1	210100001	210200000	-0.255	-0.285	-0.919	-1.023	0.203	0.469
1:210200001-210300000	1	210200001	210300000	-0.255	-0.285	-0.919	-1.023	0.203	0.469
1:210300001-210400000	1	210300001	210400000	-0.255	-0.285	-0.919	-1.023	0.203	0.469
1:210400001-210500000	1	210400001	210500000	-0.255	-0.285	-0.919	-1.023	0.203	0.469
1:210500001-210600000	1	210500001	210600000	-0.255	-0.285	-0.919	-1.023	0.203	0.469
1:210700001-210800000	1	210700001	210800000	-0.255	-0.285	-0.919	-1.023	0.203	0.469
1:210800001-210900000	1	210800001	210900000	-0.255	-0.285	-0.919	-1.023	0.203	0.469
1:210900001-211000000	1	210900001	211000000	-0.255	-0.285	-0.919	-1.023	0.203	0.469
1:211000001-211100000	1	211000001	211100000	-0.255	-0.285	-0.919	-1.023	0.203	0.469
1:211200001-211300000	1	211200001	211300000	-0.255	-0.285	-0.919	-1.023	0.203	0.469
1:211300001-211400000	1	211300001	211400000	-0.255	-0.285	-0.919	-1.023	0.203	0.469
1:211400001-211500000	1	211400001	211500000	-0.255	-0.285	-0.919	-1.023	0.203	0.469
1:211500001-211600000	1	211500001	211600000	-0.255	-0.285	-0.919	-1.023	0.203	0.469
1:211600001-211700000	1	211600001	211700000	-0.255	-0.285	-0.919	-1.023	0.203	0.469
1:211900001-212000000	1	211900001	212000000	-0.255	-0.285	-0.919	-1.023	0.203	0.469
1:212000001-212100000	1	212000001	212100000	-0.255	-0.285	-0.919	-1.023	0.203	0.469
1:212100001-212200000	1	212100001	212200000	-0.255	-0.285	-0.919	-1.023	0.203	0.469
1:212200001-212300000	1	212200001	212300000	-0.255	-0.285	-0.919	-1.023	0.203	0.469
1:212300001-212400000	1	212300001	212400000	-0.255	-0.285	-0.919	-1.023	0.203	0.469
1:212400001-212500000	1	212400001	212500000	0.382	-0.285	-0.919	-1.023	0.203	0.469
1:212500001-212600000	1	212500001	212600000	0.382	0.308	-0.919	-1.023	0.203	0.469
1:212600001-212700000	1	212600001	212700000	0.382	0.308	-0.919	-1.023	0.203	0.469
1:212700001-212800000	1	212700001	212800000	0.382	0.308	-0.919	-1.023	0.203	0.469
1:212800001-212900000	1	212800001	212900000	0.382	0.308	-0.919	-1.023	0.203	0.469
1:212900001-213000000	1	212900001	213000000	0.382	0.308	-0.919	-1.023	0.203	0.469
1:213000001-213100000	1	213000001	213100000	0.382	0.308	-0.919	-1.023	0.203	0.469
1:213100001-213200000	1	213100001	213200000	0.382	0.308	-0.919	-1.023	0.203	0.469
1:213200001-213300000	1	213200001	213300000	0.382	0.308	-0.919	-1.023	0.203	0.469
1:213300001-213400000	1	213300001	213400000	0.382	0.308	-0.919	-1.023	0.203	0.469
1:213400001-213500000	1	213400001	213500000	0.382	0.308	-0.919	-1.023	0.203	0.469
1:213500001-213600000	1	213500001	213600000	0.382	0.308	-0.919	-1.023	0.203	0.469
1:213600001-213700000	1	213600001	213700000	0.382	0.308	-0.919	-1.023	0.203	0.469
1:213700001-213800000	1	213700001	213800000	0.382	0.308	-0.919	-1.023	0.203	0.469
1:213800001-213900000	1	213800001	213900000	0.382	0.308	-0.919	-1.023	0.203	0.469
1:213900001-214000000	1	213900001	214000000	0.382	0.308	-0.919	-1.023	0.203	0.469
1:214000001-214100000	1	214000001	214100000	0.382	0.308	-0.919	-1.023	0.203	0.469
1:214100001-214200000	1	214100001	214200000	0.382	0.308	-0.919	-1.023	0.203	0.469
1:214200001-214300000	1	214200001	214300000	0.382	0.308	-0.919	-1.023	0.203	0.469
1:214300001-214400000	1	214300001	214400000	0.382	0.308	-0.919	-1.023	0.203	0.469
1:214400001-214500000	1	214400001	214500000	0.382	0.308	-0.919	-1.023	0.203	0.469
1:214500001-214600000	1	214500001	214600000	0.382	0.308	-0.919	-1.023	0.203	0.469
1:214600001-214700000	1	214600001	214700000	0.382	0.308	-0.919	-1.023	0.203	0.469
1:214700001-214800000	1	214700001	214800000	0.382	0.308	-0.919	-1.023	0.203	0.469
1:214800001-214900000	1	214800001	214900000	0.382	0.308	1.039	0.982	0.203	0.469
1:214900001-215000000	1	214900001	215000000	0.382	0.308	1.039	0.982	0.203	0.469
1:215000001-215100000	1	215000001	215100000	0.382	0.308	1.039	0.982	0.203	0.469
1:215100001-215200000	1	215100001	215200000	0.382	0.308	1.039	0.982	0.203	0.469
1:215200001-215300000	1	215200001	215300000	0.382	0.308	1.039	0.982	0.203	0.469
1:215300001-215400000	1	215300001	215400000	0.382	0.308	1.039	0.982	0.203	0.469
1:215400001-215500000	1	215400001	215500000	0.382	0.308	1.039	0.982	0.203	0.469
1:215500001-215600000	1	215500001	215600000	0.382	0.308	1.039	0.982	0.203	0.469
1:215600001-215700000	1	215600001	215700000	0.382	0.308	1.039	0.982	0.203	0.469
1:215700001-215800000	1	215700001	215800000	0.382	0.308	1.039	0.982	0.203	0.469
1:215800001-215900000	1	215800001	215900000	0.382	0.308	1.039	0.982	0.203	0.469
1:215900001-216000000	1	215900001	216000000	0.382	0.308	1.039	0.982	0.203	0.469
1:216000001-216100000	1	216000001	216100000	0.382	0.308	1.039	0.982	0.203	0.469
1:216100001-216200000	1	216100001	216200000	0.382	0.308	1.039	0.982	0.203	0.469
1:216200001-216300000	1	216200001	216300000	0.382	0.308	1.039	0.982	0.203	0.469
1:216300001-216400000	1	216300001	216400000	0.382	0.308	1.039	0.982	0.203	0.469
1:216400001-216500000	1	216400001	216500000	0.382	0.308	1.039	0.982	0.203	0.469
1:216500001-216600000	1	216500001	216600000	0.382	0.308	1.039	0.982	0.203	0.469
1:216600001-216700000	1	216600001	216700000	0.382	0.308	1.039	0.982	0.203	0.469
1:216700001-216800000	1	216700001	216800000	0.382	0.308	1.039	0.982	0.203	0.469
1:216800001-216900000	1	216800001	216900000	0.382	0.308	1.039	0.982	0.203	0.469
1:216900001-217000000	1	216900001	217000000	0.382	0.308	1.039	0.982	0.203	0.469
1:217000001-217100000	1	217000001	217100000	0.382	0.308	1.039	0.982	0.203	0.469
1:217100001-217200000	1	217100001	217200000	0.382	0.308	1.039	0.982	0.203	0.469
1:217200001-217300000	1	217200001	217300000	0.382	0.308	1.039	0.982	0.203	0.469
1:217300001-217400000	1	217300001	217400000	0.382	0.308	1.039	0.982	0.203	0.469
1:217400001-217500000	1	217400001	217500000	0.382	0.308	1.039	0.982	0.203	0.469
1:217500001-217600000	1	217500001	217600000	0.382	0.308	1.039	0.982	0.203	0.469
1:217600001-217700000	1	217600001	217700000	0.382	0.308	1.039	0.982	0.203	0.469
1:217700001-217800000	1	217700001	217800000	0.382	0.308	1.039	0.982	0.203	0.469
1:217800001-217900000	1	217800001	217900000	0.382	0.308	1.039	0.982	0.203	0.469
1:217900001-218000000	1	217900001	218000000	0.382	0.308	1.039	0.982	0.203	0.469
1:218000001-218100000	1	218000001	218100000	0.382	0.308	1.039	0.982	0.203	0.469
1:218100001-218200000	1	218100001	218200000	0.382	0.308	1.039	0.982	0.203	0.469
1:218200001-218300000	1	218200001	218300000	0.382	0.308	1.039	0.982	0.203	0.469
1:218300001-218400000	1	218300001	218400000	0.382	0.308	1.039	0.982	0.203	0.469
1:218400001-218500000	1	218400001	218500000	0.382	0.308	1.039	0.982	0.203	0.469
1:218500001-218600000	1	218500001	218600000	0.382	0.308	1.039	0.982	0.203	0.469
1:218600001-218700000	1	218600001	218700000	0.382	0.308	1.039	0.982	0.203	0.469
1:218700001-218800000	1	218700001	218800000	0.382	0.308	1.039	0.982	0.203	0.469
1:218800001-218900000	1	218800001	218900000	0.382	0.308	1.039	0.982	0.203	0.469
1:218900001-219000000	1	218900001	219000000	0.382	0.308	1.039	0.982	0.203	0.469
1:219000001-219100000	1	219000001	219100000	0.382	0.308	1.039	0.982	0.203	0.469
1:219100001-219200000	1	219100001	219200000	0.382	0.308	1.039	0.982	0.203	0.469
1:219200001-219300000	1	219200001	219300000	0.382	0.308	1.039	0.982	0.203	0.469
1:219300001-219400000	1	219300001	219400000	0.382	0.308	1.039	0.982	0.203	0.469
1:219400001-219500000	1	219400001	219500000	0.382	0.308	1.039	0.982	0.203	0.469
1:219500001-219600000	1	219500001	219600000	0.382	0.308	1.039	0.982	0.203	0.469
1:219600001-219700000	1	219600001	219700000	-0.237	-0.184	1.039	0.982	0.203	0.469
1:219700001-219800000	1	219700001	219800000	-0.237	-0.184	1.039	0.982	0.203	0.469
1:219800001-219900000	1	219800001	219900000	-0.237	-0.184	1.039	-0.249	0.203	0.469
1:219900001-220000000	1	219900001	220000000	-0.237	-0.184	-0.283	-0.249	0.203	0.469
1:220100001-220200000	1	220100001	220200000	-0.237	-0.184	-0.283	-0.249	0.203	0.469
1:220300001-220400000	1	220300001	220400000	-0.237	-0.184	-0.283	-0.249	0.203	0.469
1:220400001-220500000	1	220400001	220500000	-0.237	-0.184	-0.283	-0.249	0.203	0.469
1:220500001-220600000	1	220500001	220600000	-0.237	-0.184	-0.283	-0.249	0.203	0.469
1:220600001-220700000	1	220600001	220700000	-0.237	-0.184	-0.283	-0.249	0.203	0.469
1:220700001-220800000	1	220700001	220800000	-0.237	-0.184	-0.283	-0.249	0.203	0.469
1:220800001-220900000	1	220800001	220900000	-0.237	-0.184	-0.283	-0.249	0.203	0.469
1:220900001-221000000	1	220900001	221000000	-0.237	-0.184	-0.283	-0.249	0.203	0.469
1:221000001-221100000	1	221000001	221100000	-0.237	-0.184	-0.283	-0.249	0.203	0.469
1:221100001-221200000	1	221100001	221200000	-0.237	-0.184	-0.283	-0.249	0.203	0.469
1:221200001-221300000	1	221200001	221300000	-0.237	-0.184	-0.283	-0.249	0.203	0.469
1:221300001-221400000	1	221300001	221400000	-0.237	-0.184	-0.283	-0.249	0.203	0.469
1:221400001-221500000	1	221400001	221500000	-0.237	-0.184	-0.283	-0.249	0.203	0.469
1:221500001-221600000	1	221500001	221600000	-0.237	-0.184	-0.283	-0.249	0.203	0.469
1:221600001-221700000	1	221600001	221700000	-0.237	-0.184	-0.283	-0.249	0.203	0.469
1:221700001-221800000	1	221700001	221800000	-0.237	-0.184	-0.283	-0.249	0.203	0.469
1:221800001-221900000	1	221800001	221900000	-0.237	-0.184	-0.283	-0.249	0.203	0.469
1:221900001-222000000	1	221900001	222000000	-0.237	-0.184	-0.283	-0.249	0.203	0.469
1:222000001-222100000	1	222000001	222100000	-0.237	-0.184	-0.283	-0.249	0.203	0.469
1:222100001-222200000	1	222100001	222200000	-0.237	-0.184	-0.283	-0.249	0.203	0.469
1:222200001-222300000	1	222200001	222300000	-0.237	-0.184	-0.283	-0.249	0.203	0.469
1:222300001-222400000	1	222300001	222400000	-0.237	-0.184	-0.283	-0.249	0.203	0.469
1:222400001-222500000	1	222400001	222500000	-0.237	-0.184	-0.283	-0.249	0.203	0.469
1:222700001-222800000	1	222700001	222800000	-0.237	-0.184	-0.283	-0.249	0.203	0.469
1:222800001-222900000	1	222800001	222900000	-0.237	-0.184	-0.283	-0.249	0.203	0.469
1:222900001-223000000	1	222900001	223000000	-0.237	-0.184	-0.283	-0.249	0.203	0.469
1:223000001-223100000	1	223000001	223100000	-0.237	-0.184	-0.283	-0.249	0.203	0.469
1:223200001-223300000	1	223200001	223300000	-0.237	-0.184	-0.283	-0.249	0.203	0.469
1:223400001-223500000	1	223400001	223500000	-0.237	-0.184	-0.283	-0.249	0.203	0.469
1:223500001-223600000	1	223500001	223600000	-0.237	-0.184	-0.283	-0.249	0.203	0.469
1:223600001-223700000	1	223600001	223700000	-0.237	-0.184	-0.283	-0.249	0.203	0.469
1:223800001-223900000	1	223800001	223900000	-0.237	-0.184	-0.283	-0.249	0.203	0.469
1:223900001-224000000	1	223900001	224000000	-0.237	-0.184	-0.283	-0.249	0.203	0.469
1:224300001-224400000	1	224300001	224400000	-0.237	-0.184	-0.283	-0.249	0.203	0.469
1:224400001-224500000	1	224400001	224500000	0.607	-0.184	-0.283	-0.249	0.203	0.469
1:224500001-224600000	1	224500001	224600000	0.607	0.52	-0.283	-0.249	0.203	0.469
1:224600001-224700000	1	224600001	224700000	0.607	0.52	-0.283	-0.249	0.203	0.469
1:224700001-224800000	1	224700001	224800000	0.607	0.52	-0.283	-0.249	0.203	0.469
1:224800001-224900000	1	224800001	224900000	0.607	0.52	-0.283	-0.249	0.203	0.469
1:224900001-225000000	1	224900001	225000000	0.607	0.52	-0.283	-0.249	0.203	0.469
1:225000001-225100000	1	225000001	225100000	0.607	0.52	-0.283	-0.249	0.203	0.469
1:225100001-225200000	1	225100001	225200000	0.607	0.52	-0.283	-0.249	0.203	0.469
1:225200001-225300000	1	225200001	225300000	0.607	0.52	-0.283	-0.249	0.203	0.469
1:225300001-225400000	1	225300001	225400000	0.607	0.52	-0.283	-0.249	0.203	0.469
1:225400001-225500000	1	225400001	225500000	0.607	0.52	-0.283	-0.249	0.203	0.469
1:225500001-225600000	1	225500001	225600000	0.607	0.52	-0.283	-0.249	0.203	0.469
1:225600001-225700000	1	225600001	225700000	0.607	0.52	-0.283	-0.249	0.203	0.469
1:225700001-225800000	1	225700001	225800000	0.607	0.52	-0.283	-0.249	0.203	0.469
1:225800001-225900000	1	225800001	225900000	0.607	0.52	-0.283	-0.249	0.203	0.469
1:225900001-226000000	1	225900001	226000000	0.607	0.52	-0.283	-0.249	0.203	0.469
1:226000001-226100000	1	226000001	226100000	0.607	0.52	-0.283	-0.249	0.203	0.469
1:226100001-226200000	1	226100001	226200000	0.607	0.52	-0.283	-0.249	0.203	0.469
1:226200001-226300000	1	226200001	226300000	0.607	0.52	-0.283	-0.249	0.203	0.469
1:226300001-226400000	1	226300001	226400000	0.607	0.52	-0.283	-0.249	0.203	0.469
1:226400001-226500000	1	226400001	226500000	0.607	0.52	-0.283	-0.249	0.203	0.469
1:226500001-226600000	1	226500001	226600000	0.607	0.52	-0.283	-0.249	0.203	0.469
1:226600001-226700000	1	226600001	226700000	0.607	0.52	-0.283	-0.249	0.203	0.469
1:226700001-226800000	1	226700001	226800000	0.607	0.52	-0.283	-0.249	0.203	0.469
1:226800001-226900000	1	226800001	226900000	0.607	0.52	-0.283	-0.249	0.203	0.469
1:226900001-227000000	1	226900001	227000000	0.607	0.52	-0.283	-0.249	0.203	0.469
1:227000001-227100000	1	227000001	227100000	0.607	0.52	-0.283	-0.249	0.203	0.469
1:227100001-227200000	1	227100001	227200000	0.607	0.52	-0.283	-0.249	0.203	0.469
1:227200001-227300000	1	227200001	227300000	0.607	0.52	-0.283	-0.249	0.203	0.469
1:227300001-227400000	1	227300001	227400000	0.607	0.52	-0.283	-0.249	0.203	0.469
1:227400001-227500000	1	227400001	227500000	0.607	0.52	-0.283	-0.249	0.203	0.469
1:227500001-227600000	1	227500001	227600000	0.607	0.52	-0.283	-0.249	0.203	0.469
1:227600001-227700000	1	227600001	227700000	0.607	0.52	-0.283	-0.249	0.203	0.469
1:227900001-228000000	1	227900001	228000000	-0.088	0.52	-0.283	-0.249	0.203	0.469
1:228000001-228100000	1	228000001	228100000	-0.088	0.52	-0.283	-0.249	0.203	0.469
1:228100001-228200000	1	228100001	228200000	-0.088	0.52	-0.283	-0.249	0.203	0.469
1:228200001-228300000	1	228200001	228300000	-0.088	0.52	-0.283	-0.249	0.203	0.469
1:228300001-228400000	1	228300001	228400000	-0.088	0.52	-0.283	-0.249	0.203	0.469
1:228400001-228500000	1	228400001	228500000	-0.088	0.52	-0.283	-0.249	0.203	0.469
1:228500001-228600000	1	228500001	228600000	-0.088	0.52	-0.283	-0.249	0.203	0.469
1:228600001-228700000	1	228600001	228700000	-0.088	-0.132	-0.283	-0.249	0.203	0.469
1:228800001-228900000	1	228800001	228900000	-0.088	-0.132	-0.283	-0.249	0.203	0.469
1:228900001-229000000	1	228900001	229000000	-0.088	-0.132	-0.283	-0.249	0.203	0.469
1:229000001-229100000	1	229000001	229100000	-0.088	-0.132	-0.283	-0.249	0.203	0.469
1:229100001-229200000	1	229100001	229200000	-0.088	-0.132	-0.283	-0.249	0.203	0.469
1:229200001-229300000	1	229200001	229300000	-0.088	-0.132	-0.283	-0.249	0.203	0.469
1:229300001-229400000	1	229300001	229400000	-0.088	-0.132	-0.283	-0.249	0.203	0.469
1:229400001-229500000	1	229400001	229500000	-0.088	-0.132	-0.283	-0.249	0.203	-0.297
1:229500001-229600000	1	229500001	229600000	-0.088	-0.132	-0.283	-0.249	-0.387	-0.297
1:229600001-229700000	1	229600001	229700000	-0.088	-0.132	-0.283	-0.249	-0.387	-0.297
1:229700001-229800000	1	229700001	229800000	-0.088	-0.132	-0.283	-0.249	-0.387	-0.297
1:229800001-229900000	1	229800001	229900000	-0.088	-0.132	-0.283	-0.249	-0.387	-0.297
1:229900001-230000000	1	229900001	230000000	-0.088	-0.132	-0.283	-0.249	-0.387	-0.297
1:230000001-230100000	1	230000001	230100000	-0.088	-0.132	-0.283	-0.249	-0.387	-0.297
1:230100001-230200000	1	230100001	230200000	-0.088	-0.132	-0.283	-0.249	-0.387	-0.297
1:230200001-230300000	1	230200001	230300000	-0.088	-0.132	-0.283	-0.249	-0.387	-0.297
1:230300001-230400000	1	230300001	230400000	-0.088	-0.132	-0.283	-0.249	-0.387	-0.297
1:230400001-230500000	1	230400001	230500000	-0.088	-0.132	-0.283	-0.249	-0.387	-0.297
1:230500001-230600000	1	230500001	230600000	-0.088	-0.132	-0.283	-0.249	-0.387	-0.297
1:230600001-230700000	1	230600001	230700000	-0.088	-0.132	-0.283	-0.249	-0.387	-0.297
1:230700001-230800000	1	230700001	230800000	-0.088	-0.132	-0.283	-0.249	-0.387	-0.297
1:230800001-230900000	1	230800001	230900000	-0.088	-0.132	-0.283	-0.249	-0.387	-0.297
1:230900001-231000000	1	230900001	231000000	-0.088	-0.132	-0.283	-0.249	-0.387	-0.297
1:231000001-231100000	1	231000001	231100000	-0.088	-0.132	-0.283	-0.249	-0.387	-0.297
1:231100001-231200000	1	231100001	231200000	-0.088	-0.132	-0.283	-0.249	-0.387	-0.297
1:231200001-231300000	1	231200001	231300000	-0.088	-0.132	-0.283	-0.249	-0.387	-0.297
1:231300001-231400000	1	231300001	231400000	-0.088	-0.132	-0.283	-0.249	-0.387	-0.297
1:231400001-231500000	1	231400001	231500000	-0.088	-0.132	-0.283	-0.249	-0.387	-0.297
1:231600001-231700000	1	231600001	231700000	-0.088	-0.132	-0.283	-0.249	-0.387	-0.297
1:231700001-231800000	1	231700001	231800000	-0.088	-0.132	-0.283	-0.249	-0.387	-0.297
1:231800001-231900000	1	231800001	231900000	-0.088	-0.132	-0.283	-0.249	-0.387	-0.297
1:231900001-232000000	1	231900001	232000000	-0.088	-0.132	-0.283	-0.249	-0.387	-0.297
1:232000001-232100000	1	232000001	232100000	-0.088	-0.132	-0.283	-0.249	-0.387	-0.297
1:232100001-232200000	1	232100001	232200000	-0.088	-0.132	-0.283	-0.249	-0.387	-0.297
1:232200001-232300000	1	232200001	232300000	-0.088	-0.132	-0.283	-0.249	-0.387	-0.297
1:232300001-232400000	1	232300001	232400000	-0.088	-0.132	-0.283	-0.249	-0.387	-0.297
1:232400001-232500000	1	232400001	232500000	-0.088	-0.132	-0.283	-0.249	-0.387	-0.297
1:232500001-232600000	1	232500001	232600000	-0.088	-0.132	-0.283	-0.249	-0.387	-0.297
1:232600001-232700000	1	232600001	232700000	-0.088	-0.132	-0.283	-0.249	-0.387	-0.297
1:232700001-232800000	1	232700001	232800000	-0.088	-0.132	-0.283	-0.249	-0.387	-0.297
1:232800001-232900000	1	232800001	232900000	-0.088	-0.132	-0.283	-0.249	-0.387	-0.297
1:232900001-233000000	1	232900001	233000000	-0.088	-0.132	-0.283	-0.249	-0.387	-0.297
1:233000001-233100000	1	233000001	233100000	-0.088	-0.132	-0.283	-0.249	-0.387	-0.297
1:233100001-233200000	1	233100001	233200000	-0.088	-0.132	-0.283	-0.249	-0.387	-0.297
1:233200001-233300000	1	233200001	233300000	-0.088	-0.132	-0.283	-0.249	-0.387	-0.297
1:233400001-233500000	1	233400001	233500000	-0.088	-0.132	-0.283	-0.249	-0.387	-0.297
1:233500001-233600000	1	233500001	233600000	-0.088	-0.132	-0.283	-0.249	-0.387	-0.297
1:233600001-233700000	1	233600001	233700000	-0.088	-0.132	-0.283	-0.249	-0.387	-0.297
1:233700001-233800000	1	233700001	233800000	-0.088	-0.132	-0.283	-0.249	-0.387	-0.297
1:233800001-233900000	1	233800001	233900000	-0.088	-0.132	-0.283	-0.249	-0.387	-0.297
1:233900001-234000000	1	233900001	234000000	-0.088	-0.132	-0.283	-0.249	-0.387	-0.297
1:234000001-234100000	1	234000001	234100000	-0.088	-0.132	-0.283	-0.249	-0.387	-0.297
1:234100001-234200000	1	234100001	234200000	-0.088	-0.132	-0.283	-0.249	-0.387	-0.297
1:234200001-234300000	1	234200001	234300000	-0.088	-0.132	-0.283	-0.249	-0.387	-0.297
1:234300001-234400000	1	234300001	234400000	-0.088	-0.132	-0.283	-0.249	-0.387	-0.297
1:234400001-234500000	1	234400001	234500000	-0.088	-0.132	-0.283	-0.249	-0.387	-0.297
1:234500001-234600000	1	234500001	234600000	-0.088	-0.132	-0.283	-0.249	-0.387	-0.297
1:234600001-234700000	1	234600001	234700000	-0.088	-0.132	-0.283	-0.249	-0.387	-0.297
1:234700001-234800000	1	234700001	234800000	-0.088	-0.132	-0.283	-0.249	-0.387	-0.297
1:234800001-234900000	1	234800001	234900000	0.592	-0.132	-0.283	-0.249	-0.387	-0.297
1:235000001-235100000	1	235000001	235100000	0.592	0.561	-0.283	-0.249	-0.387	-0.297
1:235100001-235200000	1	235100001	235200000	0.592	0.561	-0.283	-0.249	-0.387	-0.297
1:235200001-235300000	1	235200001	235300000	0.592	0.561	-0.283	-0.249	-0.387	-0.297
1:235300001-235400000	1	235300001	235400000	0.592	0.561	-0.283	-0.249	-0.387	-0.297
1:235400001-235500000	1	235400001	235500000	0.592	0.561	-0.283	-0.249	-0.387	-0.297
1:235500001-235600000	1	235500001	235600000	0.592	0.561	-0.283	-0.249	-0.387	-0.297
1:235600001-235700000	1	235600001	235700000	0.592	0.561	-0.283	-0.482	-0.387	-0.297
1:235700001-235800000	1	235700001	235800000	0.592	0.561	-0.283	-0.482	-0.387	-0.297
1:235800001-235900000	1	235800001	235900000	0.592	0.561	-0.283	-0.482	-0.387	-0.297
1:235900001-236000000	1	235900001	236000000	0.592	0.561	-0.283	-0.482	-0.387	-0.297
1:236000001-236100000	1	236000001	236100000	0.592	0.561	-0.283	-0.482	-0.387	-0.297
1:236100001-236200000	1	236100001	236200000	0.592	0.561	-0.283	-0.482	-0.387	-0.297
1:236300001-236400000	1	236300001	236400000	0.592	0.561	-0.283	-0.482	-0.387	-0.297
1:236400001-236500000	1	236400001	236500000	0.592	0.561	-0.283	-0.482	-0.387	-0.297
1:236500001-236600000	1	236500001	236600000	0.592	0.561	-0.283	-0.482	-0.387	-0.297
1:236600001-236700000	1	236600001	236700000	0.592	0.561	-0.283	-0.482	-0.387	-0.297
1:236700001-236800000	1	236700001	236800000	0.592	0.561	-0.283	-0.482	-0.387	-0.297
1:236800001-236900000	1	236800001	236900000	0.592	0.561	-0.283	-0.482	-0.387	-0.297
1:236900001-237000000	1	236900001	237000000	0.592	0.561	-0.283	-0.482	-0.387	-0.297
1:237000001-237100000	1	237000001	237100000	0.592	0.561	-0.283	-0.482	-0.387	-0.297
1:237100001-237200000	1	237100001	237200000	0.592	0.561	-0.283	-0.482	-0.387	-0.297
1:237200001-237300000	1	237200001	237300000	0.592	0.561	-0.283	-0.482	-0.387	-0.297
1:237300001-237400000	1	237300001	237400000	0.592	0.561	-0.283	-0.482	-0.387	-0.297
1:237400001-237500000	1	237400001	237500000	0.592	0.561	-0.283	-0.482	-0.387	-0.297
1:237500001-237600000	1	237500001	237600000	0.592	0.561	-0.283	-0.482	-0.387	-0.297
1:237600001-237700000	1	237600001	237700000	0.592	0.561	-0.283	-0.482	-0.387	-0.297
1:237800001-237900000	1	237800001	237900000	0.592	0.561	-0.283	-0.482	-0.387	-0.297
1:237900001-238000000	1	237900001	238000000	0.592	0.561	-0.283	-0.482	-0.387	-0.297
1:238000001-238100000	1	238000001	238100000	0.592	0.561	-0.283	-0.482	-0.387	-0.297
1:238200001-238300000	1	238200001	238300000	0.592	0.561	-0.283	-0.482	-0.387	-0.297
1:238300001-238400000	1	238300001	238400000	0.592	0.561	-0.283	-0.482	-0.387	-0.297
1:238400001-238500000	1	238400001	238500000	0.592	0.561	-0.283	-0.482	-0.387	-0.297
1:238500001-238600000	1	238500001	238600000	0.592	0.561	-0.283	-0.482	-0.387	-0.297
1:238600001-238700000	1	238600001	238700000	0.592	0.561	-0.283	-0.482	-0.387	-0.297
1:238700001-238800000	1	238700001	238800000	0.592	0.561	-0.283	-0.482	-0.387	-0.297
1:238800001-238900000	1	238800001	238900000	0.592	0.561	-0.283	-0.482	-0.387	-0.297
1:238900001-239000000	1	238900001	239000000	0.592	0.561	-0.283	-0.482	-0.387	-0.297
1:239000001-239100000	1	239000001	239100000	0.592	0.561	-0.283	-0.482	-0.387	-0.297
1:239100001-239200000	1	239100001	239200000	0.592	0.561	-0.283	-0.482	-0.387	-0.297
1:239200001-239300000	1	239200001	239300000	0.592	0.561	-0.283	-0.482	-0.387	-0.297
1:239300001-239400000	1	239300001	239400000	0.592	0.561	-0.283	-0.482	-0.387	-0.297
1:239400001-239500000	1	239400001	239500000	0.592	0.561	-0.283	-0.482	-0.387	-0.297
1:239500001-239600000	1	239500001	239600000	0.592	0.561	-0.283	-0.482	-0.387	-0.297
1:239600001-239700000	1	239600001	239700000	0.592	0.561	-0.283	-0.482	-0.387	-0.297
1:239700001-239800000	1	239700001	239800000	0.592	0.561	-0.283	-0.482	-0.387	-0.297
1:239800001-239900000	1	239800001	239900000	0.592	0.561	-0.283	-0.482	-0.387	-0.297
1:239900001-240000000	1	239900001	240000000	0.592	0.561	-0.283	-0.482	-0.387	-0.297
1:240000001-240100000	1	240000001	240100000	0.592	0.561	-0.283	-0.482	-0.387	-0.297
1:240100001-240200000	1	240100001	240200000	0.592	0.561	-0.283	-0.482	-0.387	-0.297
1:240200001-240300000	1	240200001	240300000	0.592	0.561	-0.283	-0.482	-0.387	-0.297
1:240300001-240400000	1	240300001	240400000	0.592	0.561	-0.283	-0.482	-0.387	-0.297
1:240400001-240500000	1	240400001	240500000	0.592	0.561	-0.283	-0.482	-0.387	-0.297
1:240500001-240600000	1	240500001	240600000	0.592	0.561	-0.283	-0.482	-0.387	-0.297
1:240600001-240700000	1	240600001	240700000	0.592	0.561	-0.283	-0.482	-0.387	-0.297
1:240700001-240800000	1	240700001	240800000	0.592	0.561	-0.283	-0.482	-0.387	-0.297
1:240800001-240900000	1	240800001	240900000	0.592	0.561	-0.283	-0.482	-0.387	-0.297
1:240900001-241000000	1	240900001	241000000	0.592	0.561	-0.283	-0.482	-0.387	-0.297
1:241000001-241100000	1	241000001	241100000	0.592	0.561	-0.283	-0.482	-0.387	-0.297
1:241100001-241200000	1	241100001	241200000	0.592	0.561	-0.283	-0.482	-0.387	-0.297
1:241200001-241300000	1	241200001	241300000	0.592	0.561	-0.283	-0.482	-0.387	-0.297
1:241300001-241400000	1	241300001	241400000	0.592	0.561	-0.283	-0.482	-0.387	-0.297
1:241400001-241500000	1	241400001	241500000	0.592	0.561	-0.283	-0.482	-0.387	-0.297
1:241500001-241600000	1	241500001	241600000	0.592	0.561	-0.283	-0.482	-0.387	-0.297
1:241600001-241700000	1	241600001	241700000	0.592	0.561	-0.283	-0.482	-0.387	-0.297
1:241700001-241800000	1	241700001	241800000	0.592	0.561	-0.283	-0.482	-0.387	-0.297
1:241800001-241900000	1	241800001	241900000	0.592	0.561	-0.283	-0.482	-0.387	-0.297
1:241900001-242000000	1	241900001	242000000	0.592	0.561	-0.283	-0.482	-0.387	-0.297
1:242000001-242100000	1	242000001	242100000	0.592	0.561	-0.283	-0.482	-0.387	-0.297
1:242200001-242300000	1	242200001	242300000	0.592	0.561	-0.283	-0.482	-0.387	-0.297
1:242300001-242400000	1	242300001	242400000	0.592	0.561	-0.283	-0.482	-0.387	-0.297
1:242500001-242600000	1	242500001	242600000	0.592	0.561	-0.283	-0.482	-0.387	-0.297
1:242600001-242700000	1	242600001	242700000	0.592	0.561	-0.283	-0.482	-0.387	-0.297
1:242700001-242800000	1	242700001	242800000	0.592	0.561	-0.283	-0.482	-0.387	-0.297
1:242800001-242900000	1	242800001	242900000	0.592	0.561	-0.283	-0.482	-0.387	-0.297
1:242900001-243000000	1	242900001	243000000	0.592	0.561	-0.283	-0.482	-0.387	-0.297
1:243400001-243500000	1	243400001	243500000	0.592	0.561	-0.283	-0.482	-0.387	-0.297
[truncated: 22,580 more rows]

## Sheet: Fig 1d_raw
feature	chromosome	start	end	BT474_cellblock_HindIII.bam.bed	BT474_cellblock_NlaIII.bam.bed	MCF7_cellblock_HindIII.bam.bed	MCF7_cellblock_NlaIII.bam.bed	SKBR3_cellblock_HindIII.bam.bed	SKBR3_cellblock_NlaIII.bam.bed
1:900001-1000000	1	900000	1000000	0.203	0.203	0.203	0.203	0.203	0.203
1:1000001-1100000	1	1000000	1100000	-0.042	-0.042	-0.042	-0.042	-0.042	-0.042
1:1100001-1200000	1	1100000	1200000	-0.818	-0.818	-0.818	-0.818	-0.818	-0.818
1:1200001-1300000	1	1200000	1300000	-0.266	-0.266	-0.266	-0.266	-0.266	-0.266
1:1300001-1400000	1	1300000	1400000	-0.123	-0.123	-0.123	-0.123	-0.123	-0.123
1:1400001-1500000	1	1400000	1500000	0.381	0.381	0.381	0.381	0.381	0.381
1:1700001-1800000	1	1700000	1800000	-0.686	-0.686	-0.686	-0.686	-0.686	-0.686
1:1900001-2000000	1	1900000	2000000	0.009	0.009	0.009	0.009	0.009	0.009
1:2000001-2100000	1	2000000	2100000	0.316	0.316	0.316	0.316	0.316	0.316
1:2100001-2200000	1	2100000	2200000	-0.089	-0.089	-0.089	-0.089	-0.089	-0.089
1:2200001-2300000	1	2200000	2300000	0.587	0.587	0.587	0.587	0.587	0.587
1:2300001-2400000	1	2300000	2400000	-0.184	-0.184	-0.184	-0.184	-0.184	-0.184
1:2400001-2500000	1	2400000	2500000	-0.307	-0.307	-0.307	-0.307	-0.307	-0.307
1:2700001-2800000	1	2700000	2800000	-1.369	-1.369	-1.369	-1.369	-1.369	-1.369
1:2800001-2900000	1	2800000	2900000	-0.255	-0.255	-0.255	-0.255	-0.255	-0.255
1:2900001-3000000	1	2900000	3000000	-0.06	-0.06	-0.06	-0.06	-0.06	-0.06
1:3000001-3100000	1	3000000	3100000	-1.381	-1.381	-1.381	-1.381	-1.381	-1.381
1:3100001-3200000	1	3100000	3200000	-0.604	-0.604	-0.604	-0.604	-0.604	-0.604
1:3200001-3300000	1	3200000	3300000	-0.441	-0.441	-0.441	-0.441	-0.441	-0.441
1:3300001-3400000	1	3300000	3400000	-0.325	-0.325	-0.325	-0.325	-0.325	-0.325
1:3400001-3500000	1	3400000	3500000	0.469	0.469	0.469	0.469	0.469	0.469
1:3500001-3600000	1	3500000	3600000	-0.289	-0.289	-0.289	-0.289	-0.289	-0.289
1:3700001-3800000	1	3700000	3800000	-0.487	-0.487	-0.487	-0.487	-0.487	-0.487
1:3800001-3900000	1	3800000	3900000	-0.45	-0.45	-0.45	-0.45	-0.45	-0.45
1:3900001-4000000	1	3900000	4000000	1.091	1.091	1.091	1.091	1.091	1.091
1:4000001-4100000	1	4000000	4100000	-0.672	-0.672	-0.672	-0.672	-0.672	-0.672
1:4100001-4200000	1	4100000	4200000	-0.441	-0.441	-0.441	-0.441	-0.441	-0.441
1:4200001-4300000	1	4200000	4300000	-0.331	-0.331	-0.331	-0.331	-0.331	-0.331
1:4500001-4600000	1	4500000	4600000	-0.656	-0.656	-0.656	-0.656	-0.656	-0.656
1:4600001-4700000	1	4600000	4700000	-0.206	-0.206	-0.206	-0.206	-0.206	-0.206
1:4700001-4800000	1	4700000	4800000	-0.134	-0.134	-0.134	-0.134	-0.134	-0.134
1:4800001-4900000	1	4800000	4900000	-0.601	-0.601	-0.601	-0.601	-0.601	-0.601
1:4900001-5000000	1	4900000	5000000	-0.256	-0.256	-0.256	-0.256	-0.256	-0.256
1:5000001-5100000	1	5000000	5100000	-0.214	-0.214	-0.214	-0.214	-0.214	-0.214
1:5100001-5200000	1	5100000	5200000	-0.337	-0.337	-0.337	-0.337	-0.337	-0.337
1:5200001-5300000	1	5200000	5300000	-0.317	-0.317	-0.317	-0.317	-0.317	-0.317
1:5300001-5400000	1	5300000	5400000	-0.432	-0.432	-0.432	-0.432	-0.432	-0.432
1:5400001-5500000	1	5400000	5500000	-0.13	-0.13	-0.13	-0.13	-0.13	-0.13
1:5500001-5600000	1	5500000	5600000	-0.49	-0.49	-0.49	-0.49	-0.49	-0.49
1:5600001-5700000	1	5600000	5700000	0.027	0.027	0.027	0.027	0.027	0.027
1:5800001-5900000	1	5800000	5900000	-0.378	-0.378	-0.378	-0.378	-0.378	-0.378
1:5900001-6000000	1	5900000	6000000	-0.157	-0.157	-0.157	-0.157	-0.157	-0.157
1:6000001-6100000	1	6000000	6100000	-0.017	-0.017	-0.017	-0.017	-0.017	-0.017
1:6100001-6200000	1	6100000	6200000	0.018	0.018	0.018	0.018	0.018	0.018
1:6200001-6300000	1	6200000	6300000	-0.457	-0.457	-0.457	-0.457	-0.457	-0.457
1:6300001-6400000	1	6300000	6400000	-0.308	-0.308	-0.308	-0.308	-0.308	-0.308
1:6400001-6500000	1	6400000	6500000	-0.26	-0.26	-0.26	-0.26	-0.26	-0.26
1:6500001-6600000	1	6500000	6600000	-0.828	-0.828	-0.828	-0.828	-0.828	-0.828
1:6600001-6700000	1	6600000	6700000	-0.094	-0.094	-0.094	-0.094	-0.094	-0.094
1:6700001-6800000	1	6700000	6800000	-0.11	-0.11	-0.11	-0.11	-0.11	-0.11
1:6800001-6900000	1	6800000	6900000	-0.408	-0.408	-0.408	-0.408	-0.408	-0.408
1:6900001-7000000	1	6900000	7000000	0.128	0.128	0.128	0.128	0.128	0.128
1:7000001-7100000	1	7000000	7100000	-0.858	-0.858	-0.858	-0.858	-0.858	-0.858
1:7100001-7200000	1	7100000	7200000	-0.656	-0.656	-0.656	-0.656	-0.656	-0.656
1:7200001-7300000	1	7200000	7300000	-0.271	-0.271	-0.271	-0.271	-0.271	-0.271
1:7300001-7400000	1	7300000	7400000	-0.11	-0.11	-0.11	-0.11	-0.11	-0.11
1:7400001-7500000	1	7400000	7500000	-0.799	-0.799	-0.799	-0.799	-0.799	-0.799
1:7500001-7600000	1	7500000	7600000	0.269	0.269	0.269	0.269	0.269	0.269
1:7600001-7700000	1	7600000	7700000	-0.559	-0.559	-0.559	-0.559	-0.559	-0.559
1:7700001-7800000	1	7700000	7800000	-0.09	-0.09	-0.09	-0.09	-0.09	-0.09
1:7800001-7900000	1	7800000	7900000	-0.742	-0.742	-0.742	-0.742	-0.742	-0.742
1:7900001-8000000	1	7900000	8000000	-0.17	-0.17	-0.17	-0.17	-0.17	-0.17
1:8000001-8100000	1	8000000	8100000	-0.209	-0.209	-0.209	-0.209	-0.209	-0.209
1:8100001-8200000	1	8100000	8200000	-0.495	-0.495	-0.495	-0.495	-0.495	-0.495
1:8200001-8300000	1	8200000	8300000	0.406	0.406	0.406	0.406	0.406	0.406
1:8300001-8400000	1	8300000	8400000	-0.541	-0.541	-0.541	-0.541	-0.541	-0.541
1:8400001-8500000	1	8400000	8500000	0.394	0.394	0.394	0.394	0.394	0.394
1:8500001-8600000	1	8500000	8600000	0.401	0.401	0.401	0.401	0.401	0.401
1:8600001-8700000	1	8600000	8700000	0.557	0.557	0.557	0.557	0.557	0.557
1:8700001-8800000	1	8700000	8800000	0.788	0.788	0.788	0.788	0.788	0.788
1:8800001-8900000	1	8800000	8900000	0.094	0.094	0.094	0.094	0.094	0.094
1:8900001-9000000	1	8900000	9000000	-0.215	-0.215	-0.215	-0.215	-0.215	-0.215
1:9000001-9100000	1	9000000	9100000	-0.345	-0.345	-0.345	-0.345	-0.345	-0.345
1:9100001-9200000	1	9100000	9200000	-0.677	-0.677	-0.677	-0.677	-0.677	-0.677
1:9200001-9300000	1	9200000	9300000	-0.276	-0.276	-0.276	-0.276	-0.276	-0.276
1:9300001-9400000	1	9300000	9400000	0.063	0.063	0.063	0.063	0.063	0.063
1:9400001-9500000	1	9400000	9500000	0.486	0.486	0.486	0.486	0.486	0.486
1:9500001-9600000	1	9500000	9600000	-0.787	-0.787	-0.787	-0.787	-0.787	-0.787
1:9600001-9700000	1	9600000	9700000	0.316	0.316	0.316	0.316	0.316	0.316
1:9700001-9800000	1	9700000	9800000	-0.862	-0.862	-0.862	-0.862	-0.862	-0.862
1:9800001-9900000	1	9800000	9900000	-0.215	-0.215	-0.215	-0.215	-0.215	-0.215
1:9900001-10000000	1	9900000	10000000	-0.475	-0.475	-0.475	-0.475	-0.475	-0.475
1:10000001-10100000	1	10000000	10100000	-0.278	-0.278	-0.278	-0.278	-0.278	-0.278
1:10100001-10200000	1	10100000	10200000	-0.139	-0.139	-0.139	-0.139	-0.139	-0.139
1:10200001-10300000	1	10200000	10300000	-0.291	-0.291	-0.291	-0.291	-0.291	-0.291
1:10300001-10400000	1	10300000	10400000	0.341	0.341	0.341	0.341	0.341	0.341
1:10400001-10500000	1	10400000	10500000	-0.433	-0.433	-0.433	-0.433	-0.433	-0.433
1:10500001-10600000	1	10500000	10600000	0.392	0.392	0.392	0.392	0.392	0.392
1:10600001-10700000	1	10600000	10700000	-0.329	-0.329	-0.329	-0.329	-0.329	-0.329
1:10700001-10800000	1	10700000	10800000	0.393	0.393	0.393	0.393	0.393	0.393
1:10800001-10900000	1	10800000	10900000	-0.604	-0.604	-0.604	-0.604	-0.604	-0.604
1:10900001-11000000	1	10900000	11000000	-0.489	-0.489	-0.489	-0.489	-0.489	-0.489
1:11000001-11100000	1	11000000	11100000	-0.194	-0.194	-0.194	-0.194	-0.194	-0.194
1:11100001-11200000	1	11100000	11200000	-0.37	-0.37	-0.37	-0.37	-0.37	-0.37
1:11200001-11300000	1	11200000	11300000	-0.444	-0.444	-0.444	-0.444	-0.444	-0.444
1:11300001-11400000	1	11300000	11400000	-0.01	-0.01	-0.01	-0.01	-0.01	-0.01
1:11400001-11500000	1	11400000	11500000	0.339	0.339	0.339	0.339	0.339	0.339
1:11500001-11600000	1	11500000	11600000	-0.307	-0.307	-0.307	-0.307	-0.307	-0.307
1:11600001-11700000	1	11600000	11700000	-0.407	-0.407	-0.407	-0.407	-0.407	-0.407
1:11700001-11800000	1	11700000	11800000	0.018	0.018	0.018	0.018	0.018	0.018
1:11800001-11900000	1	11800000	11900000	-0.209	-0.209	-0.209	-0.209	-0.209	-0.209
1:11900001-12000000	1	11900000	12000000	-0.564	-0.564	-0.564	-0.564	-0.564	-0.564
1:12000001-12100000	1	12000000	12100000	-0.831	-0.831	-0.831	-0.831	-0.831	-0.831
1:12100001-12200000	1	12100000	12200000	-0.47	-0.47	-0.47	-0.47	-0.47	-0.47
1:12200001-12300000	1	12200000	12300000	-0.288	-0.288	-0.288	-0.288	-0.288	-0.288
1:12300001-12400000	1	12300000	12400000	-0.047	-0.047	-0.047	-0.047	-0.047	-0.047
1:12400001-12500000	1	12400000	12500000	-0.338	-0.338	-0.338	-0.338	-0.338	-0.338
1:12500001-12600000	1	12500000	12600000	0.003	0.003	0.003	0.003	0.003	0.003
1:12600001-12700000	1	12600000	12700000	-0.794	-0.794	-0.794	-0.794	-0.794	-0.794
1:12700001-12800000	1	12700000	12800000	-1.036	-1.036	-1.036	-1.036	-1.036	-1.036
1:13800001-13900000	1	13800000	13900000	-0.67	-0.67	-0.67	-0.67	-0.67	-0.67
1:13900001-14000000	1	13900000	14000000	-0.421	-0.421	-0.421	-0.421	-0.421	-0.421
1:14000001-14100000	1	14000000	14100000	0.315	0.315	0.315	0.315	0.315	0.315
1:14100001-14200000	1	14100000	14200000	-0.381	-0.381	-0.381	-0.381	-0.381	-0.381
1:14200001-14300000	1	14200000	14300000	-0.238	-0.238	-0.238	-0.238	-0.238	-0.238
1:14300001-14400000	1	14300000	14400000	0.11	0.11	0.11	0.11	0.11	0.11
1:14400001-14500000	1	14400000	14500000	-0.09	-0.09	-0.09	-0.09	-0.09	-0.09
1:14500001-14600000	1	14500000	14600000	-0.241	-0.241	-0.241	-0.241	-0.241	-0.241
1:14600001-14700000	1	14600000	14700000	-0.335	-0.335	-0.335	-0.335	-0.335	-0.335
1:14700001-14800000	1	14700000	14800000	-0.365	-0.365	-0.365	-0.365	-0.365	-0.365
1:14800001-14900000	1	14800000	14900000	-0.216	-0.216	-0.216	-0.216	-0.216	-0.216
1:14900001-15000000	1	14900000	15000000	-0.201	-0.201	-0.201	-0.201	-0.201	-0.201
1:15000001-15100000	1	15000000	15100000	-0.568	-0.568	-0.568	-0.568	-0.568	-0.568
1:15100001-15200000	1	15100000	15200000	0.028	0.028	0.028	0.028	0.028	0.028
1:15200001-15300000	1	15200000	15300000	0.314	0.314	0.314	0.314	0.314	0.314
1:15300001-15400000	1	15300000	15400000	-0.393	-0.393	-0.393	-0.393	-0.393	-0.393
1:15400001-15500000	1	15400000	15500000	-0.191	-0.191	-0.191	-0.191	-0.191	-0.191
1:15500001-15600000	1	15500000	15600000	-0.563	-0.563	-0.563	-0.563	-0.563	-0.563
1:15600001-15700000	1	15600000	15700000	-0.385	-0.385	-0.385	-0.385	-0.385	-0.385
1:15700001-15800000	1	15700000	15800000	0.234	0.234	0.234	0.234	0.234	0.234
1:15800001-15900000	1	15800000	15900000	-0.666	-0.666	-0.666	-0.666	-0.666	-0.666
1:15900001-16000000	1	15900000	16000000	0.463	0.463	0.463	0.463	0.463	0.463
1:16000001-16100000	1	16000000	16100000	-0.415	-0.415	-0.415	-0.415	-0.415	-0.415
1:16100001-16200000	1	16100000	16200000	0.145	0.145	0.145	0.145	0.145	0.145
1:16200001-16300000	1	16200000	16300000	0.533	0.533	0.533	0.533	0.533	0.533
1:16400001-16500000	1	16400000	16500000	-0.532	-0.532	-0.532	-0.532	-0.532	-0.532
1:16500001-16600000	1	16500000	16600000	-0.108	-0.108	-0.108	-0.108	-0.108	-0.108
1:16600001-16700000	1	16600000	16700000	0.139	0.139	0.139	0.139	0.139	0.139
1:16700001-16800000	1	16700000	16800000	0.131	0.131	0.131	0.131	0.131	0.131
1:17300001-17400000	1	17300000	17400000	-0.415	-0.415	-0.415	-0.415	-0.415	-0.415
1:17400001-17500000	1	17400000	17500000	-0.556	-0.556	-0.556	-0.556	-0.556	-0.556
1:17600001-17700000	1	17600000	17700000	-0.05	-0.05	-0.05	-0.05	-0.05	-0.05
1:17700001-17800000	1	17700000	17800000	0.2	0.2	0.2	0.2	0.2	0.2
1:17800001-17900000	1	17800000	17900000	0.045	0.045	0.045	0.045	0.045	0.045
1:17900001-18000000	1	17900000	18000000	-0.064	-0.064	-0.064	-0.064	-0.064	-0.064
1:18000001-18100000	1	18000000	18100000	-0.067	-0.067	-0.067	-0.067	-0.067	-0.067
1:18100001-18200000	1	18100000	18200000	-0.089	-0.089	-0.089	-0.089	-0.089	-0.089
1:18200001-18300000	1	18200000	18300000	0.308	0.308	0.308	0.308	0.308	0.308
1:18300001-18400000	1	18300000	18400000	-0.211	-0.211	-0.211	-0.211	-0.211	-0.211
1:18400001-18500000	1	18400000	18500000	-0.384	-0.384	-0.384	-0.384	-0.384	-0.384
1:18500001-18600000	1	18500000	18600000	-0.033	-0.033	-0.033	-0.033	-0.033	-0.033
1:18600001-18700000	1	18600000	18700000	-0.724	-0.724	-0.724	-0.724	-0.724	-0.724
1:18700001-18800000	1	18700000	18800000	-0.578	-0.578	-0.578	-0.578	-0.578	-0.578
1:18800001-18900000	1	18800000	18900000	-0.291	-0.291	-0.291	-0.291	-0.291	-0.291
1:18900001-19000000	1	18900000	19000000	0.315	0.315	0.315	0.315	0.315	0.315
1:19000001-19100000	1	19000000	19100000	-1.074	-1.074	-1.074	-1.074	-1.074	-1.074
1:19100001-19200000	1	19100000	19200000	0.151	0.151	0.151	0.151	0.151	0.151
1:19200001-19300000	1	19200000	19300000	0.021	0.021	0.021	0.021	0.021	0.021
1:19300001-19400000	1	19300000	19400000	-0.203	-0.203	-0.203	-0.203	-0.203	-0.203
[truncated: 24,420 more rows]

## Sheet: Fig 1e_segmented
feature	chromosome	start	end	XZ88_GTCGTTCC.deduplicated	XZ82_CATCATCC.deduplicated	XZ83_TCACACGC.deduplicated	XZ86_GAATCCGA.deduplicated	XZ89_CGTGTCGC.deduplicated	XZ98BICRO115.GTCGTTCC.deduplicated	XZ92BICRO115.CATCATCC.deduplicated	XZ93BICRO115.TCACACGC.deduplicated	XZ96BICRO115.GAATCCGA.deduplicated	XZ99BICRO115.CGTGTCGC.deduplicated
[truncated: 24,579 more rows]

[truncated: 12 more sheets: Fig 1e_raw, Fig 1f, Fig 1g, Fig 1h, Fig 1i, Fig 1j_100kb_segmented, Fig 1j_100kb_raw, Fig 1j_10kb_segmented, Fig 1j_10kb_raw, Fig 1k_segmented, Fig 1k_raw, Fig 1l]
