# Supplementary material for: CUTseq is a versatile method for preparing multiplexed DNA sequencing libraries from low-input samples
Source: Nat Commun. 2019 Oct 18;10:4732. doi: 10.1038/s41467-019-12570-2 (PMC6802095; doi:10.1038/s41467-019-12570-2)
Supplement: Supplementary file 7 — Source Data [file 41467_2019_12570_MOESM7_ESM.zip › Source Data/Suppl_Fig_10_Source_Data.xlsx]

## Sheet: Suppl Fig 10a
Var1	Var2	cor	res
CS_TRN-10.bam	NN_TRN-10.bam	0.988375	1000
CS_TRN-11.bam	NN_TRN-11.bam	0.988893	1000
CS_TRN-12.bam	NN_TRN-12.bam	0.912079	1000
CS_TRN-13.bam	NN_TRN-13.bam	0.986529	1000
CS_TRN-14.bam	NN_TRN-14.bam	0.992483	1000
CS_TRN-15.bam	NN_TRN-15.bam	0.991686	1000
CS_TRN-16.bam	NN_TRN-16.bam	0.970209	1000
CS_TRN-7.bam	NN_TRN-7.bam	0.953882	1000
CS_TRN-8.bam	NN_TRN-8.bam	0.990678	1000
CS_TRN-9.bam	NN_TRN-9.bam	0.994806	1000
CS_TRN-10.bam	NN_TRN-10.bam	0.976596	500
CS_TRN-11.bam	NN_TRN-11.bam	0.968568	500
CS_TRN-12.bam	NN_TRN-12.bam	0.891444	500
CS_TRN-13.bam	NN_TRN-13.bam	0.97915	500
CS_TRN-14.bam	NN_TRN-14.bam	0.98849	500
CS_TRN-15.bam	NN_TRN-15.bam	0.992401	500
CS_TRN-16.bam	NN_TRN-16.bam	0.959576	500
CS_TRN-7.bam	NN_TRN-7.bam	0.893577	500
CS_TRN-8.bam	NN_TRN-8.bam	0.988153	500
CS_TRN-9.bam	NN_TRN-9.bam	0.992851	500
CS_TRN-10	NN_TRN-10	0.96366	100
CS_TRN-11	NN_TRN-11	0.970057	100
CS_TRN-12	NN_TRN-12	0.834916	100
CS_TRN-13	NN_TRN-13	0.981886	100
CS_TRN-14	NN_TRN-14	0.992745	100
CS_TRN-15	NN_TRN-15	0.986051	100
CS_TRN-16	NN_TRN-16	0.934675	100
CS_TRN-7	NN_TRN-7	0.869075	100
CS_TRN-8	NN_TRN-8	0.981656	100
CS_TRN-9	NN_TRN-9	0.98366	100
CS_TRN-10.bam	NN_TRN-10.bam	0.949499	50
CS_TRN-11.bam	NN_TRN-11.bam	0.97251	50
CS_TRN-12.bam	NN_TRN-12.bam	0.8403	50
CS_TRN-13.bam	NN_TRN-13.bam	0.985085	50
CS_TRN-14.bam	NN_TRN-14.bam	0.99301	50
CS_TRN-15.bam	NN_TRN-15.bam	0.987701	50
CS_TRN-16.bam	NN_TRN-16.bam	0.871312	50
CS_TRN-7.bam	NN_TRN-7.bam	0.890779	50
CS_TRN-8.bam	NN_TRN-8.bam	0.978502	50
CS_TRN-9.bam	NN_TRN-9.bam	0.964165	50
CS_TRN-10.bam	NN_TRN-10.bam	0.947829	30
CS_TRN-11.bam	NN_TRN-11.bam	0.974526	30
CS_TRN-12.bam	NN_TRN-12.bam	0.845708	30
CS_TRN-13.bam	NN_TRN-13.bam	0.984651	30
CS_TRN-14.bam	NN_TRN-14.bam	0.993113	30
CS_TRN-15.bam	NN_TRN-15.bam	0.987075	30
CS_TRN-16.bam	NN_TRN-16.bam	0.83286	30
CS_TRN-7.bam	NN_TRN-7.bam	0.825673	30
CS_TRN-8.bam	NN_TRN-8.bam	0.979983	30
CS_TRN-9.bam	NN_TRN-9.bam	0.964066	30

## Sheet: Suppl Fig 10b
100	0.979696
1000	0.880215
30	0.969118
500	0.917332
50	0.989381

## Sheet: Suppl Fig 10c
XZ128	XZ129	XZ198	XZ199	MN30	MN31	MN42	MN44
51	101	11	11	74	74	246	99
33	74	74	74	51	51	106	106
17	51	51	51	48	48	10	10
40	48	115	0	5	5	9	9
77	5	77	115	412	134	74	74
33	66	23	77	31	125	51	51
4	105	37	23	15	105	6	6
65	88	92	37	188	49	0	0
111	46	169	92	40	400	20	20
12	33	163	169	39	34	56	56
55	34	66	163	8	33	1	1
81	47	49	66	22	40	115	115
75	91	125	134	48	76	323	309
24	39	105	125	30	179	213	213
19	97	7	105	11	154	115	115
6	0	46	7	52	121	143	116
51	33	63	46	24	315	296	296
48	65	156	63	43	266	2	2
119	61	39	65	16	608	23	23
29	63	33	156	38	291	94	94
54	78	179	39	5	178	92	92
81	74	154	33	5	249	297	297
39	66	98	179	46	57	169	169
17	12	77	154	74	104	163	163
8	22	79	77	73	12	1402	1402
24	30	183	79	11	97	260	260
90	39	88	183	79	55	66	66
44	121	88	88	111	63	134	134
15	75	23	23	200	75	20	20
69	26	23	63	35	135	195	195
17	18	77	23	36	105	7	7
13	24	84	77	61	36	125	125
21	19	33	84	302	142	105	105
84	51	98	33	344	103	7	7
22	119	122	98	0	48	46	46
12	71	54	53	2	339	400	400
46	77	53	122	62	52	277	277
122	48	110	54	71	160	63	63
43	14	12	53	122	81	234	234
49	29	121	110	338	39	29	29
66	138	127	12	319	17	38	38
46	54	75	9	292	69	43	43
59	81	42	121	291	91	11	11
121	96	24	127	59	78	156	156
70	39	135	33	10	16	361	361
49	17	61	75	0	26	170	170
86	24	138	135	4	138	308	308
104	51	105	119	210	139	39	39
36	78	48	61	29	262	3	3
14	90	194	105	160	89	33	33
81	16	135	48	27	148	179	179
97	15	92	194	250	32	154	154
48	44	64	135	322	13	751	751
67	54	42	97	233	161	78	78
86	43	187	92	101	131	77	77
3	69	168	64	41	70	183	183
49	30	230	29	26	210	88	88
59	12	227	35	1	36	88	88
44	12	29	187	141	19	23	23
11	89	7	168	193	82	40	40
15	43	24	230	186	13	162	162
100	45	64	227	145	0	23	23
4	70	52	20	86	21	77	77
78	9	118	29	62	218	414	9
78	69	160	24	158	67	84	414
79	36	88	64	112	170	33	84
89	88	43	52	72	135	98	33
5	55	98	118	68	48	335	98
101	66	71	160	63	38	53	335
81	72	93	88	31	10	89	53
41	54	104	43	26	324	122	89
57	36	145	98	0	8	54	122
39	14	162	71	22	19	53	54
34	112	155	93	54	212	12	53
67	57	66	104	61	121	7	12
51	67	81	145	46	162	110	7
69	81	178	162	59	15	479	110
24	48	56	155	40	61	165	479
76	60	24	66	4	63	81	165
22	96	107	81	23	0	12	81
51	38	75	178	14	4	184	12
28	56	83	56	13	35	177	184
24	21	108	24	22	38	9	177
56	36	96	107	202	62	97	9
2	15	39	75	119	60	55	97
113	58	17	83	65	81	121	55
59	3	49	108	91	42	127	121
70	54	59	96	11	39	33	127
26	30	63	39	98	168	75	33
41	39	69	17	90	55	3	75
31	69	91	49	145	50	51	3
21	15	78	59	125	192	135	51
52	5	3	63	99	101	644	135
14	0	85	69	125	184	1119	644
27	72	61	91	0	106	119	1119
99	9	75	78	2	18	61	119
90	20	89	85	16	155	639	61
99	13	32	61	44	133	10	639
22	30	17	75	103	89	105	10
28	4	104	89	57	94	57	105
78	0	145	32	75	90	65	57
23	76	55	17	67	136	347	65
45	48	49	104	37	268	48	347
16	78	133	145	35	485	194	48
44	79	8	55	32	229	135	194
57	23	24	133	50	174	97	135
75	41	34	8	19	155	28	97
67	15	119	24	10	103	11	28
37	81	0	34	24	280	339	11
35	2	34	0	13	13	497	339
5	57	90	90	1	20	322	497
65	39	188	188	16	64	92	322
50	34	199	199	7	152	64	92
19	78	30	30	31	39	29	29
1	81	44	44	53	67	21	105
16	78	54	54	78	24	29	21
7	44	43	43	160	14	128	29
103	75	216	110	166	166	450	128
77	44	110	30	201	93	248	450
22	20	30	89	30	10	256	248
68	14	89	69	23	213	187	256
6	50	69	24	17	327	481	187
80	85	17	17	22	360	54	481
13	55	32	32	68	171	168	54
85	24	158	158	6	217	230	168
82	38	9	9	29	116	227	0
34	61	80	80	18	131	309	230
51	49	42	21	137	319	408	227
55	98	134	115	134	193	252	309
24	22	12	42	7	111	286	408
0	30	88	134	18	250	225	252
6	18	29	53	85	322	29	286
85	124	69	12	131	339	24	225
4	14	35	88	194	343	165	29
60	9	37	80	0	470	182	24
31	76	74	29	11	3	9	437
101	8	61	69	32	292	64	165
8	62	46	35	4	21	52	182
80	29	47	37	106	47	199	9
43	28	49	74	60	64	118	64
54	0	198	61	47	216	160	52
23	63	164	46	66	5	42	199
79	56	59	47	24	80	88	118
81	113	86	49	33	109	43	160
22	89	40	198	36	60	6	42
15	36	32	164	242	110	71	88
16	27	23	59	26	135	17	43
3	63	19	86	178	214	93	6
16	41	70	40	113	193	104	71
11	75	75	32	42	124	145	17
38	19	86	32	37	44	162	93
77	23	155	23	27	43	155	104
79	28	100	70	116	383	66	145
93	65	173	75	127	34	81	162
6	64	36	86	189	10	178	155
23	13	112	155	57	0	56	66
68	17	125	100	153	0	28	81
11	90	81	173	331	3	24	178
112	87	48	36	15	193	8	56
35	41	21	14	10	186	48	28
40	76	0	112	266	145	199	24
80	44	6	125	148	100	155	8
28	116	79	58	65	86	160	48
10	26	81	81	61	62	107	199
69	45	67	48	5	16	52	155
41	21	0	21	6	154	75	160
42	63	21	0	48	163	83	107
51	113	0	6	129	72	108	52
13	27	56	79	0	68	96	75
43	18	45	81	0	63	39	83
43	21	61	67	0	31	17	108
35	36	59	0	46	26	49	96
36	45	55	21	44	0	59	39
79	60	2	0	25	22	63	17
67	35	196	45	4	94	69	49
68	117	218	59	32	46	91	59
10	77	148	55	206	59	78	63
52	72	70	2	13	40	3	69
77	94	13	218	133	4	14	91
8	62	29	13	67	23	26	78
82	22	100	29	118	4	19	14
50	77	113	100	581	47	85	26
34	119	96	113	146	135	61	19
23	65	54	96	251	202	2	85
62	94	70	54	60	213	2	61
56	90	116	70	20	154	89	2
86	54	48	116	14	125	32	2
17	99	15	48	1	119	17	89
104	22	86	15	129	65	93	32
70	28	26	86	137	94	104	17
32	78	50	26	57	90	145	93
7	23	98	50	9	145	155	104
66	45	164	98	60	54	151	145
56	2	156	164	147	224	55	155
26	44	38	156	26	99	37	151
59	103	210	38	134	22	133	55
45	41	75	210	204	125	8	133
13	57	114	75	464	0	24	24
96	75	126	114	12	24	34	34
69	67	55	126	68	28	23	23
82	37	58	55	360	78	119	119
81	35	168	58	342	16	1	1
66	32	111	168	372	23	129	129
6	8	31	111	134	24	32	32
4	65	96	31	3	45	0	0
107	50	126	96	65	2	18	18
4	19	162	126	121	16	296	67
1	19	76	98	0	44	90	296
60	24	131	162	29	75	450	75
52	13	69	76	1	67	2	90
48	1	15	69	0	37	188	450
52	16	5	15	0	35	199	2
0	7	101	5	285	86	30	188
31	59	98	101	200	449	44	199
52	0	42	98	90	482	170	30
111	77	31	42	103	509	97	44
18	22	14	31	3	482	77	170
71	6	118	40	447	361	54	97
45	29	96	14	57	554	43	77
97	18	18	118	44	10	216	54
54	59	35	96	26	24	262	43
75	114	44	18	200	156	110	216
33	57	72	35	10	13	449	262
60	22	4	72	93	1	30	110
10	53	97	4	78	16	89	30
78	51	20	97	15	7	69	89
13	38	64	20	183	31	24	69
104	42	182	64	100	53	125	24
4	17	6	6	99	62	17	125
92	83	0	0	255	78	32	17
74	12	38	38	9	160	45	32
104	6	135	135	50	166	158	45
50	85	59	143	10	201	9	158
22	101	177	59	33	284	80	51
56	73	173	177	53	323	68	9
126	86	38	38	78	59	658	80
19	8	4	4	357	49	112	68
13	7	99	99	340	77	115	658
99	76	146	146	81	22	42	112
10	43	122	122	3	68	36	115
90	101	33	60	246	6	208	42
15	72	60	26	89	29	12	208
7	0	26	166	20	99	4	12
24	93	166	56	53	105	58	4
4	65	17	175	122	109	88	58
14	23	56	22	62	127	34	88
25	45	175	54	240	156	88	34
27	21	22	78	22	180	280	88
19	178	79	79	50	184	26	280
27	113	58	41	118	200	202	26
39	106	78	62	281	63	29	29
50	50	79	131	19	122	60	60
45	89	41	48	29	238	557	557
29	21	62	12	48	193	69	69
24	103	213	3	168	15	35	35
5	102	131	11	50	7	37	37
62	69	43	61	19	110	74	74
17	92	48	62	77	86	482	482
44	98	3	18	362	264	313	313
64	54	11	42	355	141	233	233
71	15	61	259	110	85	109	109
48	30	62	57	23	127	60	61
28	3	18	39	88	101	61	46
22	103	42	34	120	83	46	441
38	16	57	78	240	234	441	338
40	61	39	53	76	46	338	47
93	46	34	246	7	78	47	49
38	45	78	60	0	99	49	198
24	37	53	168	93	108	198	164
33	11	246	26	92	70	164	59
45	38	60	168	118	215	59	86
102	77	168	54	147	4	86	70
58	86	26	77	37	38	70	75
17	33	168	167	28	26	75	30
15	75	54	128	69	97	30	282
97	23	73	41	161	2	282	261
56	40	131	30	182	414	261	36
38	11	90	208	86	18	36	86
56	24	30	76	0	18	86	193
74	46	76	85	72	285	193	16
26	0	85	36	28	86	16	155
72	27	36	56	102	107	155	100
12	80	56	89	201	66	100	173
29	5	89	122	154	31	173	36
39	113	122	114	50	15	36	24
0	78	114	97	33	15	24	278
1	37	97	9	100	15	278	135
0	48	9	37	125	2	135	14
22	26	37	53	0	91	14	112
108	55	53	80	71	283	112	197
15	72	80	47	29	112	197	56
100	16	47	39	71	94	56	125
25	123	39	52	17	92	125	63
29	56	131	24	31	450	63	58
54	57	52	0	66	236	58	240
95	14	24	138	22	10	240	312
78	95	0	103	11	275	312	81
24	73	138	33	94	65	81	61
111	59	103	44	87	242	61	48
6	48	33	150	34	68	48	13
130	75	44	26	288	0	13	21
67	42	41	20	51	80	21	0
9	9	150	38	150	178	0	6
13	39	26	34	240	170	6	263
55	46	20	225	76	49	263	122
40	51	34	151	61	117	122	81
34	43	225	170	13	31	81	67
78	9	151	128	7	9	67	0
87	323	170	14	60	37	0	21
92	3	128	93	60	511	21	0
118	78	14	135	85	528	0	21
38	115	93	76	51	55	21	56
30	38	135	62	25	52	56	45
21	42	252	91	57	76	45	61
21	79	76	61	43	123	61	59
21	69	119	42	12	43	59	55
18	68	62	54	2	88	55	2
44	10	91	97	12	191	2	196
50	23	61	59	11	136	196	218
71	104	42	78	7	121	218	354
29	74	40	131	97	336	354	388
31	51	59	329	61	207	388	148
22	7	78	322	82	127	148	66
61	35	329	314	90	164	66	412
7	73	322	50	94	150	412	351
40	65	314	259	17	0	351	13
19	52	50	72	36	69	13	454
94	8	1	106	104	56	454	29
38	4	265	21	86	80	29	31
21	7	75	4	38	18	30	30
8	12	50	64	77	262	100	100
11	120	259	114	2	56	113	113
126	81	72	46	17	71	96	96
77	16	106	13	12	44	54	54
62	34	21	65	391	7	70	70
14	100	4	39	120	66	116	116
75	62	64	38	96	52	48	48
10	109	114	98	56	77	15	15
60	28	46	157	146	3	19	19
67	40	13	70	20	34	86	86
1	13	46	89	291	10	387	387
70	25	65	152	301	6	26	26
28	30	75	132	307	28	50	50
109	24	98	33	99	62	98	98
33	22	70	153	99	396	164	164
41	77	89	45	102	266	156	156
79	61	152	96	121	11	174	174
1	32	132	102	29	57	38	38
36	134	33	140	18	143	419	210
16	14	153	127	119	130	114	419
70	70	78	60	11	12	126	114
29	64	96	42	90	41	58	126
46	72	102	54	88	7	40	58
48	3	140	183	28	135	168	40
36	69	127	89	2	0	111	168
67	19	60	14	149	33	47	111
53	84	42	35	59	45	131	47
2	56	54	109	30	101	444	131
31	37	183	8	21	25	370	444
23	10	172	71	75	24	362	370
48	28	14	19	64	51	388	362
15	2	35	12	937	82	493	388
71	41	109	4	67	133	31	493
48	13	37	3	59	106	96	31
17	1	8	14	7	22	126	96
43	106	71	249	20	73	98	126
15	23	19	110	67	11	162	98
30	51	12	129	8	154	76	162
72	0	3	72	7	108	24	76
5	34	110	49	6	82	13	24
4	96	129	45	0	410	69	13
42	69	72	24	8	373	15	69
81	25	49	13	31	98	6	15
0	81	45	79	23	118	21	6
4	23	24	65	16	196	5	21
64	18	13	68	100	330	6	5
36	114	79	119	89	26	62	6
22	66	65	27	37	131	13	62
31	27	119	18	0	281	177	13
1	102	27	28	28	146	302	177
87	33	18	33	2	0	98	302
75	108	28	3	11	15	42	98
84	12	33	1	34	25	31	42
82	72	3	76	65	0	40	31
85	6	1	82	20	276	14	40
57	29	76	76	1	110	118	14
12	58	82	75	30	76	225	118
29	79	76	68	65	134	65	225
28	125	75	59	50	113	0	65
68	74	68	33	3	205	485	0
94	53	59	22	16	29	96	485
30	45	33	15	33	333	112	96
66	80	22	193	59	424	373	112
8	52	15	54	303	264	18	373
2	10	193	60	26	81	458	18
6	0	60	126	24	31	331	458
99	86	126	13	0	30	170	331
99	43	13	118	96	229	146	170
65	52	118	193	115	109	26	146
49	38	193	186	61	123	72	26
5	118	186	145	38	624	1	72
22	40	145	14	12	6	4	1
36	22	14	154	175	50	97	4
44	55	154	87	55	102	232	97
6	40	115	124	43	130	20	232
29	86	87	125	70	112	64	20
74	72	124	141	10	42	124	64
52	65	125	168	16	282	6	124
65	96	141	168	153	40	230	6
27	87	168	50	18	33	0	230
52	71	168	105	108	49	38	0
40	111	161	11	131	67	24	38
18	91	91	90	96	18	135	24
41	39	50	91	17	29	214	135
24	94	11	61	114	55	236	214
50	52	90	125	46	4	137	236
108	97	91	167	127	16	256	137
49	54	145	99	58	78	0	256
22	7	61	22	14	16	177	0
45	51	125	23	368	80	130	177
52	32	167	45	264	57	38	130
12	83	99	16	226	7	56	38
87	32	22	28	28	5	133	56
34	8	182	44	143	324	4	133
34	70	23	103	64	0	99	4
83	13	45	243	120	31	13	99
42	29	16	208	39	11	146	13
43	102	28	15	31	342	122	146
3	104	44	59	101	274	137	122
1	59	103	11	255	17	33	137
46	22	243	41	274	78	50	33
16	74	274	75	0	41	60	50
100	34	208	67	3	284	56	60
82	50	65	35	219	0	33	56
21	60	15	86	29	45	175	33
72	16	59	32	52	37	22	175
92	77	11	65	41	5	79	22
78	53	41	50	69	5	78	79
14	19	86	19	2	234	79	117
72	34	32	36	223	135	157	78
63	33	65	81	81	33	41	79
13	34	50	24	145	16	62	46
6	6	19	65	136	13	131	157
45	62	36	58	367	60	0	41
75	3	81	13	17	196	15	62
37	8	24	230	218	138	48	131
62	13	65	7	30	138	12	0
44	43	58	77	84	29	33	15
69	21	13	22	91	72	3	48
7	6	7	68	105	34	11	12
59	6	77	70	257	50	61	33
19	106	22	15	235	0	62	3
0	89	68	53	6	11	18	11
50	70	70	61	217	73	42	61
33	38	15	85	9	130	259	62
18	44	53	99	22	6	57	18
51	27	61	105	46	126	39	42
18	102	85	109	438	173	34	259
47	35	99	175	188	270	78	57
3	50	105	180	30	9	53	39
48	52	109	2	57	9	246	34
26	7	175	12	72	7	141	78
25	64	2	35	10	240	383	53
31	14	12	37	24	8	13	246
68	25	35	85	215	21	168	141
39	107	37	85	122	22	345	383
48	6	85	137	96	206	26	13
54	26	85	15	110	117	54	168
26	88	137	13	182	28	119	345
17	42	15	137	178	8	74	26
7	27	24	18	31	70	979	54
12	52	18	48	0	69	30	119
22	39	95	143	209	118	250	74
20	77	143	18	251	118	208	979
99	83	18	57	46	111	76	30
72	43	57	21	17	121	237	250
39	49	20	21	26	11	129	208
45	3	21	46	113	44	85	76
6	89	46	38	41	366	36	237
36	32	38	128	1	49	234	129
41	45	42	90	24	60	56	85
12	99	128	232	24	35	205	36
7	5	90	129	197	23	89	234
66	81	232	15	51	17	122	56
37	19	129	61	261	51	114	205
57	94	15	152	370	51	97	89
66	112	177	114	130	75	299	122
2	29	61	41	174	78	2	114
65	48	152	67	39	19	28	97
3	61	220	49	71	90	9	299
32	21	102	17	6	39	37	2
13	8	114	7	15	4	53	28
63	17	41	111	15	6	100	9
55	50	67	12	106	53	80	37
18	20	125	6	24	393	155	53
10	11	19	85	150	622	135	100
62	25	49	4	74	49	66	80
98	63	239	60	125	78	128	155
50	28	17	101	132	207	16	135
127	71	7	132	169	97	52	66
64	41	31	59	147	179	24	128
80	130	61	24	51	68	229	58
54	34	12	105	70	127	268	43
7	61	6	94	49	99	6	16
24	59	85	97	1314	89	485	52
58	118	4	156	1345	88	7	24
53	62	60	46	1362	28	0	229
13	40	101	78	1392	1	365	268
51	59	59	99	1491	24	1027	6
30	18	24	108	1503	136	138	485
0	64	105	84	1510	135	134	7
88	104	94	194	1576	26	103	0
29	45	97	47	1594	57	33	0
60	26	156	25	1608	357	44	365
74	75	46	75	885	340	116	1027
57	60	78	38	587	169	379	138
49	38	99	25	577	202	41	134
53	24	108	132	569	14	13	103
65	33	84	65	468	20	150	33
43	45	194	66	28	232	26	44
11	9	47	30	83	217	263	116
39	39	25	23	78	27	317	379
51	76	75	101	243	45	196	41
86	58	38	13	244	1	170	13
12	35	25	180	91	42	20	150
57	60	132	83	255	155	38	26
33	3	45	0	48	112	172	317
127	77	55	62	15	81	34	196
36	72	65	134	489	90	225	170
5	33	66	75	2	25	151	20
1	0	30	94	19	66	170	38
50	93	23	37	39	16	15	34
25	12	101	5	193	46	128	225
94	38	13	9	39	144	59	151
9	56	16	41	371	283	14	170
0	81	83	232	30	55	22	15
38	128	51	81	17	19	93	128
80	30	67	54	163	22	135	59
13	50	73	66	151	923	424	14
81	26	75	124	36	132	201	22
53	72	94	15	92	241	252	93
62	46	37	46	182	646	76	135
93	101	5	46	201	142	54	424
15	64	41	46	87	80	197	201
57	30	232	50	52	92	176	252
45	19	81	30	63	214	47	76
47	45	54	14	9	56	119	54
5	124	66	11	157	215	62	197
88	39	166	38	7	97	40	176
64	32	124	77	12	131	91	47
10	55	15	33	256	91	28	119
27	82	131	66	107	154	61	62
47	0	46	66	9	401	42	40
49	22	46	27	580	28	54	91
45	73	46	151	54	39	97	28
5	54	46	112	0	87	0	61
58	13	50	71	7	156	309	42
91	108	30	128	57	25	11	54
0	22	14	33	110	8	59	97
83	31	11	189	118	256	12	0
19	29	38	17	8	128	78	309
30	48	77	33	279	94	329	11
7	27	33	124	312	49	322	59
44	69	66	23	267	22	314	12
11	34	66	39	53	93	257	78
11	88	27	67	213	76	231	329
9	2	151	11	235	29	63	322
18	37	112	24	51	69	5	314
47	7	71	0	86	23	53	257
97	99	128	40	32	64	58	231
95	54	33	122	120	11	89	63
58	36	189	92	41	278	40	5
62	79	17	66	59	199	1	53
11	13	39	80	0	125	6	58
24	12	33	113	154	180	321	89
52	49	124	112	60	60	304	50
54	110	23	61	127	64	299	40
15	78	11	80	22	88	265	1
39	23	24	113	45	54	163	6
23	111	0	49	25	261	139	318
72	15	78	85	192	95	134	321
100	100	122	196	213	0	116	304
24	3	92	123	29	33	73	299
10	50	80	30	8	49	59	265
34	75	113	37	156	36	1	163
41	33	112	15	65	59	40	59
10	29	61	22	19	289	109	40
9	13	80	169	169	61	126	109
14	55	171	131	137	136	144	126
16	28	82	121	397	0	34	144
55	34	113	54	166	100	193	34
98	78	49	55	53	117	319	193
90	87	85	52	36	10	278	319
59	92	123	71	18	93	261	278
51	45	30	62	324	93	33	261
54	5	37	38	511	234	8	241
107	17	15	37	167	191	75	33
38	38	22	60	712	13	250	8
56	51	121	57	55	51	279	75
88	54	65	134	44	55	322	250
36	21	95	198	105	40	339	279
18	28	55	100	243	34	343	322
67	18	52	90	164	34	378	339
51	44	71	37	129	78	442	343
43	50	62	139	108	87	50	378
73	33	38	60	277	92	72	50
77	57	37	29	373	189	106	72
3	71	60	101	114	414	263	106
27	29	57	121	115	409	195	263
50	31	134	41	43	406	6	195
21	22	198	3	7	396	21	6
28	32	90	3	21	365	4	21
2	61	37	74	60	37	114	4
18	7	93	140	13	28	46	54
1	94	60	34	213	3	13	64
26	38	101	59	94	69	127	114
98	21	121	35	51	5	65	46
127	8	41	42	153	17	245	13
41	11	3	46	280	16	75	127
26	126	3	52	3	0	446	65
11	7	74	121	39	161	98	245
99	77	140	87	96	182	182	75
95	16	34	65	1120	32	11	446
75	67	59	105	1114	0	91	182
64	68	35	55	1093	72	77	11
6	19	42	110	925	54	286	91
7	34	82	69	898	86	70	77
15	86	46	90	261	28	152	286
29	68	52	195	15	102	132	70
35	31	49	117	160	83	33	152
40	10	121	43	947	65	96	132
19	12	87	43	403	223	201	33
27	10	44	101	47	201	102	233
55	70	65	106	102	154	140	96
13	28	32	18	107	78	127	201
55	90	109	3	738	18	60	102
87	17	110	78	75	0	42	140
60	7	69	16	123	152	54	127
20	41	195	154	40	50	152	60
12	55	117	2	81	138	294	42
41	79	43	118	26	173	183	54
59	72	43	51	96	57	191	152
9	59	9	22	98	96	172	294
19	52	101	54	127	155	44	183
30	59	106	35	29	4	89	191
16	12	18	0	2	226	14	172
37	42	3	26	10	308	35	44
46	50	78	73	29	246	60	89
33	11	74	65	17	164	180	197
46	78	16	52	143	48	26	14
35	30	18	8	190	100	259	35
81	39	2	115	12	125	8	60
49	43	118	81	106	71	71	180
32	29	51	69	3	29	423	26
37	46	22	34	82	31	12	259
1	48	54	42	41	31	3	8
34	96	35	155	33	66	19	71
61	20	0	31	36	22	21	423
38	67	26	62	210	37	63	12
53	29	73	117	127	11	135	3
84	67	65	13	190	98	4	19
45	8	52	69	43	87	249	21
41	7	8	90	32	79	110	63
39	11	20	74	5	34	129	135
64	31	115	92	2	24	362	4
43	12	81	9	29	311	51	249
32	53	69	43	8	51	72	110
18	37	34	39	62	150	49	129
8	2	42	59	3	76	45	113
18	16	62	70	135	61	24	362
85	2	117	70	280	7	13	51
24	31	13	10	268	40	122	12
29	23	69	135	55	79	108	13
84	44	74	61	4	60	79	72
106	48	92	98	336	49	65	49
106	100	9	27	216	85	131	45
118	50	43	101	91	51	323	24
20	15	39	55	563	25	127	13
5	7	20	87	158	51	284	122
76	54	59	101	135	3	254	108
66	31	70	19	268	12	68	79
24	8	70	25	257	2	107	65
53	106	64	21	94	12	105	131
26	3	71	71	99	193	162	323
54	57	61	71	6	19	119	300
114	50	98	21	6	94	27	353
103	69	101	16	131	21	39	127
50	2	34	53	124	8	100	270
40	26	87	118	62	7	52	284
21	33	67	6	50	77	13	254
15	20	101	76	113	97	18	68
19	84	19	127	100	120	13	107
109	62	25	192	92	63	28	105
23	22	21	100	62	17	33	162
52	0	131	59	43	82	3	119
63	10	77	108	39	90	1	27
114	99	71	69	33	89	76	39
40	80	131	58	4	135	49	100
18	49	21	19	23	19	82	52
82	19	16	59	46	37	76	13
22	93	53	97	141	159	75	18
55	77	54	29	106	186	68	13
14	66	118	56	25	21	59	28
121	76	6	1	97	21	33	6
113	39	4	118	62	326	22	3
109	97	0	92	102	284	15	1
6	21	76	52	228	23	0	76
8	1	127	65	243	84	46	49
10	82	192	20	10	154	55	82
35	87	100	119	27	67	353	76
73	84	59	100	140	24	193	75
45	43	108	80	63	2	151	68
58	40	69	84	188	4	54	59
63	10	58	71	593	24	60	33
55	14	19	73	614	61	126	22
60	47	59	74	638	16	186	15
19	47	97	146	668	175	13	0
21	27	29	0	676	123	588	46
16	86	56	80	676	24	15	55
39	52	20	98	687	190	13	353
48	53	1	257	688	146	167	193
111	4	118	30	691	13	118	151
27	45	92	88	708	36	193	54
60	63	65	120	721	245	186	60
26	57	52	66	729	68	145	126
69	12	65	40	141	1	14	186
80	101	20	74	457	0	106	13
49	27	93	81	13	20	100	1143
30	28	100	24	151	291	86	588
37	76	80	83	168	307	62	15
32	67	84	83	317	0	32	13
53	53	124	12	72	40	16	167
39	96	71	70	21	137	163	118
65	64	73	0	498	90	72	193
5	39	74	22	191	99	31	186
41	30	91	17	257	99	26	145
4	66	146	8	45	125	0	14
3	74	0	86	27	141	29	86
57	60	7	49	333	10	54	62
51	32	30	20	840	24	101	32
27	35	128	98	879	70	61	16
37	6	80	107	888	61	59	163
62	20	98	46	873	52	40	72
33	49	257	108	856	0	23	31
37	73	30	59	858	29	71	26
99	4	88	6	850	122	47	0
90	6	130	49	823	47	181	29
98	99	120	71	802	22	202	54
45	99	66	131	802	354	203	101
62	6	151	64	798	65	154	61
119	11	40	108	782	13	115	59
57	22	74	15	778	338	124	40
64	26	81	107	774	133	125	23
123	11	24	100	773	0	141	14
46	109	83	0	764	70	10	13
12	74	83	86	759	28	53	47
3	36	12	103	732	90	161	3
27	44	70	16	663	277	24	181
0	14	0	126	623	14	28	202
26	29	22	130	608	0	91	213
7	74	17	56	579	41	58	203
0	52	8	49	579	69	50	154
87	96	81	145	557	268	105	109
23	42	86	41	538	55	11	124
35	19	49	7	534	71	118	141
46	41	100	144	519	49	183	34
18	121	12	120	509	31	94	10
13	14	98	58	506	19	90	10
69	13	97	34	481	33	91	53
33	14	107	160	375	97	145	161
18	19	73	22	367	211	61	24
50	31	6	29	354	296	5	28
52	85	71	100	308	60	54	91
37	52	131	85	271	236	66	58
14	45	139	10	249	16	60	50
5	29	101	42	136	94	56	105
85	0	64	125	126	154	125	11
78	40	108	166	117	104	99	118
45	56	15	92	23	61	22	183
78	22	33	72	13	4	223	94
15	17	107	73	8	91	236	90
32	54	214	52	1	44	236	91
34	64	0	33	16	49	257	145
42	41	86	103	52	48	125	61
5	4	103	30	73	195	0	5
94	24	81	110	79	0	24	54
45	33	130	96	89	36	28	66
74	9	130	78	60	67	107	60
9	79	92	52	48	9	120	56
0	3	56	87	48	12	142	125
12	100	156	9	35	37	148	99
93	92	56	47	24	2	79	22
34	102	145	38	10	16	46	223
27	72	7	84	61	2	32	236
34	30	120	79	48	31	23	257
56	84	186	60	41	2	45	125
79	101	58	94	4	0	2	0
89	118	160	121	0	48	16	24
107	14	22	38	17	12	28	28
42	120	29	81	28	59	44	120
70	19	100	89	107	31	103	142
5	64	85	109	113	73	243	148
65	22	10	116	222	50	274	79
27	45	42	53	201	133	307	46
100	29	125	20	202	43	208	32
126	109	92	97	44	74	102	23
46	7	72	38	188	84	65	45
44	52	73	20	106	67	15	2
9	58	73	5	68	35	12	16
17	50	153	54	36	15	59	28
66	64	0	47	51	12	193	44
44	9	52	100	51	63	11	103
94	57	62	53	57	55	41	243
34	87	33	21	58	52	75	274
60	94	103	83	69	44	67	307
87	34	80	156	75	31	35	208
94	72	30	234	81	30	86	102
98	71	96	51	81	34	291	65
78	57	78	37	88	0	449	15
75	27	52	101	89	15	482	12
72	83	131	122	127	307	509	59
58	67	9	120	132	97	315	193
14	57	47	67	165	139	288	11
29	60	38	85	178	22	194	41
24	1	84	98	366	54	233	75
17	37	60	152	370	5	277	67
54	46	108	51	385	183	32	35
2	33	94	56	415	227	8	86
18	91	169	23	420	212	65	291
23	63	121	1	388	23	50	449
14	8	38	110	361	241	19	482
85	0	81	49	352	23	505	509
5	36	89	24	346	46	554	315
17	80	44	7	340	184	317	288
21	34	102	124	337	95	15	194
93	101	116	109	331	192	36	233
40	30	53	138	316	0	81	277
83	13	20	13	319	44	10	32
51	38	97	147	228	27	24	8
19	113	38	29	217	31	65	65
61	3	20	3	209	159	58	50
68	40	5	62	205	118	17	19
35	47	54	81	193	227	13	458
24	47	47	49	172	31	11	505
36	4	100	104	172	233	64	554
39	8	53	32	100	107	230	317
23	69	83	44	94	116	290	192
13	72	156	211	77	422	306	11
37	41	234	150	77	26	275	15
0	21	51	121	73	19	107	36
0	78	37	16	67	55	104	81
47	8	101	25	60	182	29	10
41	53	122	101	87	328	5	24
80	97	120	0	94	120	1	65
21	118	45	241	98	206	16	58
75	81	128	152	64	22	24	17
31	79	67	42	151	13	7	13
31	33	98	131	163	6	31	11
8	14	152	67	181	0	53	64
52	81	63	41	184	49	160	230
44	7	23	56	342	87	166	290
26	13	1	9	36	89	201	275
104	18	49	23	77	115	280	107
88	11	24	91	34	1	284	104
64	28	7	56	383	35	323	29
16	75	124	25	149	130	397	5
89	15	109	103	21	143	389	1
25	3	84	55	250	12	21	16
1	37	138	0	17	2	110	7
1	56	13	22	21	36	77	31
68	62	147	71	197	137	30	53
40	59	29	29	2	104	23	160
77	30	3	93	39	31	17	166
99	62	62	126	23	37	22	201
33	82	81	232	26	22	68	280
13	38	49	121	46	20	6	284
50	44	104	149	74	17	29	323
13	36	54	166	33	13	53	397
6	21	32	56	39	41	61	438
11	60	44	155	271	78	85	389
72	19	211	139	66	12	99	21
51	59	150	153	51	226	109	95
28	19	121	132	41	196	175	110
29	2	16	171	8	255	180	77
21	82	25	20	16	103	184	30
72	45	101	36	32	156	200	23
87	103	0	30	12	43	205	17
59	50	241	13	172	59	104	22
51	33	152	86	593	12	241	68
44	44	42	27	85	196	4	6
5	100	131	19	30	105	16	29
29	7	67	15	76	97	2	70
5	1	41	68	139	311	12	53
23	51	56	61	2	302	35	61
52	20	9	7	0	136	37	99
69	60	23	12	0	102	192	105
99	16	91	144	33	181	256	109
22	17	56	121	12	139	257	175
40	16	25	36	68	87	539	180
58	21	103	184	94	25	578	184
107	2	55	216	2	8	772	205
54	47	0	115	268	223	85	104
74	26	22	44	17	22	85	241
93	52	71	105	191	70	137	4
34	120	29	49	158	51	15	16
18	39	93	123	215	158	236	2
17	54	92	103	174	146	30	12
59	44	126	162	104	11	137	35
26	1	232	121	16	208	88	37
74	60	121	38	6	90	18	192
37	54	149	163	65	35	95	256
52	37	2	65	21	51	227	257
51	69	35	9	124	105	143	539
57	57	166	173	112	116	37	578
73	4	56	19	55	191	18	772
70	17	155	22	63	199	19	85
1	7	139	75	38	128	126	85
30	7	153	83	32	19	332	137
21	49	171	38	53	20	238	15
22	9	20	25	3	328	46	236
49	37	36	24	18	5	29	30
3	68	13	23	27	20	65	21
18	18	115	78	71	330	38	137
27	39	86	36	104	66	42	88
71	75	27	91	104	81	128	18
22	45	19	87	74	2	31	95
80	29	15	110	60	0	68	227
1	72	68	197	140	259	48	143
20	36	61	27	86	22	90	37
29	37	7	67	20	90	397	18
82	66	12	169	4	29	374	57
52	37	144	1	552	118	285	19
26	87	121	35	31	52	232	126
72	16	78	168	10	9	129	332
58	67	36	33	15	59	4	238
55	55	184	1	79	100	15	46
64	57	216	42	55	43	61	29
46	11	115	13	64	2	152	65
63	37	44	134	64	41	41	38
0	82	98	25	22	56	70	42
33	57	49	14	80	50	224	128
53	1	123	51	43	10	67	31
25	52	103	51	266	79	125	68
12	66	43	11	249	27	19	48
49	2	95	35	241	103	49	90
18	20	162	75	247	120	239	397
24	34	121	58	0	159	17	374
119	35	38	40	1191	213	5	285
46	3	163	57	37	208	31	232
67	130	65	15	136	9	291	129
103	50	9	18	161	123	260	4
100	63	173	32	182	51	263	15
100	122	19	61	205	139	104	61
0	32	54	6	0	14	61	152
67	0	22	216	5	92	12	41
39	121	75	228	13	133	6	70
59	60	83	79	86	15	85	224
46	48	38	123	11	7	392	67
53	33	25	167	33	91	4	125
22	27	24	76	54	18	60	49
79	64	213	0	13	1	232	239
14	41	23	48	120	85	59	17
52	54	78	49	266	33	18	5
8	24	36	39	240	464	24	31
0	43	91	103	188	162	105	291
86	53	87	78	93	52	94	260
33	30	233	4	86	37	97	263
48	0	110	106	301	1	156	104
91	62	197	49	12	48	234	50
81	86	27	173	48	191	46	61
45	74	76	96	53	189	78	12
112	7	169	53	5	32	99	6
55	57	1	100	67	24	108	85
10	19	35	39	289	3	194	392
24	76	168	10	299	5	47	60
64	76	33	25	271	17	25	101
0	78	166	10	122	140	75	232
7	13	1	45	110	9	38	59
0	61	42	188	115	32	132	18
69	53	13	47	150	91	65	24
22	43	134	99	69	27	27	105
119	4	25	5	71	23	66	94
45	11	14	7	53	77	30	97
80	39	51	17	76	233	147	156
45	30	51	69	145	107	23	234
61	51	11	0	91	197	101	46
12	38	35	63	98	168	13	78
5	41	75	40	53	84	363	99
56	59	52	10	0	105	435	108
52	12	40	37	16	52	83	194
74	57	15	12	28	118	11	47
37	41	122	71	180	157	75	25
28	0	32	68	25	568	37	75
0	7	61	98	125	51	285	38
10	33	6	99	88	44	5	132
52	127	44	146	51	50	232	65
91	5	22	6	53	197	81	27
58	1	228	57	112	272	80	66
88	62	79	202	4	305	60	30
51	25	167	21	178	235	47	147
99	3	249	0	51	55	54	23
79	66	0	39	59	244	66	101
51	13	48	135	154	56	166	13
105	88	49	53	401	130	65	363
84	42	103	99	117	22	596	435
121	19	103	9	13	13	124	83
19	38	78	137	22	45	543	11
8	65	4	37	136	90	15	75
117	39	106	50	59	23	11	37
54	53	49	60	470	17	16	285
27	62	173	148	37	47	8	5
6	18	96	254	26	69	161	232
54	24	53	193	9	99	2	81
31	15	100	49	48	24	46	80
3	31	97	122	61	113	21	60
1	57	39	38	232	269	186	47
5	65	10	40	148	26	46	54
3	39	10	9	251	48	50	142
43	64	45	36	26	13	30	66
30	53	188	71	54	10	60	166
40	26	99	52	37	271	45	65
36	5	5	58	32	129	28	596
1	82	7	38	86	794	12	124
91	88	69	34	81	151	39	543
5	10	20	74	3	77	29	15
43	62	40	13	5	71	12	11
30	49	10	94	124	316	11	16
32	33	37	78	55	29	38	161
34	40	12	29	31	62	77	2
12	5	71	0	29	34	2	46
7	58	68	71	28	411	9	21
22	91	98	65	185	1010	47	186
36	111	92	57	117	105	33	842
57	83	99	117	147	1	108	46
4	19	81	14	353	0	66	50
47	30	6	25	408	2	66	30
36	18	57	70	96	33	27	14
49	7	202	120	68	638	239	60
54	15	21	40	12	483	300	45
35	15	0	80	28	298	151	28
12	25	39	52	2	24	112	12
117	42	255	133	183	57	71	39
77	52	135	72	63	0	128	29
16	11	53	51	42	183	33	12
105	47	99	139	169	9	220	11
49	72	9	39	179	17	189	38
87	90	137	37	79	59	208	77
99	47	37	188	124	91	331	2
12	58	50	211	76	66	155	47
85	47	148	179	108	102	275	33
2	41	254	38	236	35	33	13
84	60	193	79	3	169	239	108
79	97	49	162	16	251	23	66
79	106	122	152	46	37	242	66
72	22	104	60	30	70	76	27
18	67	38	84	440	60	131	239
39	3	40	165	34	3	20	300
49	11	9	85	177	520	35	151
3	24	71	71	111	190	170	112
101	54	52	86	17	81	43	71
42	23	64	100	51	46	81	128
17	72	58	45	50	44	79	33
18	4	38	55	0	213	11	220
67	48	34	146	13	76	24	189
71	9	74	94	59	48	0	134
47	66	52	30	99	78	78	208
9	21	145	13	22	80	204	331
63	87	13	38	30	55	40	155
11	3	94	35	371	100	122	275
17	58	78	94	72	388	92	33
42	34	29	27	167	131	244	124
23	97	0	66	10	41	231	239
6	10	71	36	80	3	80	23
28	15	65	16	0	59	113	242
32	15	57	84	191	38	112	76
6	16	117	65	81	71	61	131
33	21	14	24	375	44	80	20
41	55	7	33	32	115	82	35
57	59	25	45	31	32	113	170
9	62	120	120	221	111	49	43
5	22	40	56	162	118	14	81
13	27	72	2	115	322	13	79
39	4	80	117	98	40	196	11
61	7	52	18	12	33	123	24
40	107	133	5	128	0	30	0
26	54	127	92	184	38	37	78
146	78	72	62	189	0	169	204
61	26	51	59	241	228	77	40
82	9	39	29	289	166	121	122
15	107	37	79	166	79	95	92
59	38	211	111	17	28	55	244
0	56	179	7	18	21	52	179
24	150	38	158	76	11	71	231
19	21	162	69	109	1	62	80
52	35	152	49	285	131	211	113
70	28	60	29	410	185	972	112
0	87	84	44	242	24	211	61
29	36	165	89	220	51	60	80
37	47	85	6	123	23	57	82
106	77	71	39	144	441	146	113
60	67	86	86	185	1104	318	49
51	51	45	46	235	1084	162	14
114	35	55	98	207	977	134	13
12	2	146	52	67	343	475	196
32	73	94	43	116	242	198	123
78	47	124	26	62	14	122	30
65	14	75	66	86	198	90	331
126	52	13	156	149	13	37	330
21	81	123	121	80	23	60	37
16	14	38	108	70	116	38	169
17	77	35	108	63	116	4	77
8	102	94	46	113	278	101	121
67	5	27	23	165	38	164	95
46	50	36	106	16	28	221	55
73	72	84	69	526	6	235	52
84	37	65	88	550	201	136	71
66	21	24	4	0	97	121	62
37	43	33	6	98	24	9	211
11	56	45	22	66	52	41	972
78	26	120	108	21	16	3	211
67	98	56	120	40	74	3	60
30	44	2	87	70	52	74	57
47	127	117	4	52	3	1	146
37	29	18	48	74	75	32	318
3	41	65	48	55	4	368	162
31	11	5	14	130	59	59	134
100	99	92	168	200	86	35	53
93	95	80	113	139	103	42	475
8	64	62	15	43	134	94	198
54	6	59	50	14	177	46	122
84	7	4	27	0	130	465	90
40	15	29	5	160	78	295	37
51	29	79	23	178	102	52	60
44	44	111	60	219	1284	49	38
3	35	7	49	285	1314	24	4
53	19	109	17	285	1430	309	101
35	27	49	40	118	1450	44	164
7	55	29	12	124	1491	331	221
121	13	44	45	211	1576	267	235
4	87	89	43	318	853	10	136
68	60	6	25	19	821	109	121
117	20	39	7	71	821	448	9
48	12	86	80	36	816	69	41
10	52	46	80	172	807	8	3
27	41	0	53	4	797	195	3
5	46	43	77	123	677	117	74
28	110	26	84	261	536	43	1
93	59	66	93	39	250	43	32
24	26	156	111	103	16	197	368
14	9	121	120	108	248	44	417
41	114	108	189	95	76	145	59
101	80	108	20	30	288	330	35
79	24	46	21	80	19	83	42
57	12	23	98	4	10	101	94
21	95	106	207	91	58	106	46
1	69	69	19	60	34	18	465
98	3	69	35	189	270	394	295
35	75	69	99	151	174	1061	52
71	33	52	188	12	173	3	49
23	55	41	204	34	6	114	24
94	33	88	66	10	56	78	309
54	65	6	38	7	81	46	44
79	12	22	12	145	88	86	331
18	12	26	71	0	89	74	267
51	11	108	195	0	38	16	10
44	20	108	95	0	332	18	109
97	0	120	23	0	147	2	448
33	33	191	150	0	8	161	69
4	3	61	91	0	21	167	8
59	78	87	131	0	94	118	180
7	35	59	82	424	50	51	195
25	69	4	72	108	40	62	117
97	52	14	40	22	4	216	43
100	55	113	93	14	65	204	43
88	52	15	134	224	76	66	197
21	81	42	14	116	33	433	44
68	45	27	72	527	145	318	145
53	0	5	18	15	27	22	330
48	55	23	46	74	2	200	83
53	44	49	141	207	91	196	101
0	103	17	78	183	97	54	106
28	44	40	80	64	287	10	18
8	32	84	97	178	54	254	394
8	63	12	13	162	13	418	1061
58	63	45	45	70	25	9	3
86	66	25	54	199	291	18	114
49	24	7	68	15	169	35	78
43	33	24	12	21	314	0	46
7	13	86	88	29	31	26	86
30	21	80	44	98	36	73	74
6	72	53	49	106	315	244	23
56	0	77	44	75	127	149	48
124	18	84	0	103	52	52	16
79	26	93	0	327	18	8	18
64	17	159	30	4	15	115	2
55	98	102	37	47	51	81	161
126	0	98	35	36	51	69	167
91	84	111	188	152	87	34	118
0	117	120	138	94	453	42	51
4	41	20	4	89	174	62	62
39	43	21	33	1	164	117	216
24	32	19	59	19	4	309	204
166	18	35	145	366	43	350	234
155	93	99	52	87	38	230	18
124	1	99	74	54	113	166	66
79	21	66	97	120	38	13	433
67	67	12	86	21	49	203	318
4	73	71	15	217	205	28	22
81	35	81	75	12	33	56	200
78	10	95	52	53	102	74	196
9	39	102	108	107	44	92	54
59	17	71	70	103	32	9	10
42	105	150	175	144	51	168	254
54	20	91	146	154	70	311	418
33	57	131	109	44	41	254	9
54	70	82	44	112	61	250	18
45	0	44	44	65	0	39	35
50	23	72	38	15	0	314	0
106	66	41	43	33	2	58	26
113	39	40	55	22	47	74	73
37	24	93	64	23	104	77	244
47	28	134	64	14	1	32	149
18	15	72	30	116	130	135	52
51	34	13	99	8	26	61	8
45	71	18	77	47	7	101	115
48	53	46	131	15	78	87	81
35	26	141	120	64	111	234	69
18	23	49	30	160	53	67	34
69	107	78	33	32	162	193	42
48	83	80	182	115	20	101	62
15	39	97	130	57	140	19	117
62	22	13	215	64	54	25	309
48	10	78	97	88	9	21	350
29	67	45	9	18	86	13	230
74	53	54	131	8	137	116	166
18	21	68	91	3	91	1	13
73	66	12	5	149	120	21	203
14	1	88	50	3	98	16	28
67	68	44	106	85	47	54	56
95	15	49	41	215	21	147	74
77	103	44	26	7	0	117	92
42	19	0	72	252	65	45	9
69	109	0	248	64	8	0	168
23	8	30	74	0	228	255	311
3	116	37	29	0	115	119	254
36	52	138	105	0	34	118	250
28	26	33	30	0	355	6	39
31	59	59	1	0	261	4	314
22	99	145	99	172	47	0	58
78	59	52	39	105	29	76	74
65	63	74	90	70	5	127	77
24	127	97	39	261	6	192	32
29	76	43	113	186	68	131	135
86	58	86	45	319	63	100	61
54	40	15	19	19	65	59	101
45	110	75	103	34	167	108	87
14	18	52	130	36	322	58	234
64	26	224	193	7	519	19	67
92	74	108	0	777	163	59	193
51	110	98	0	233	151	12	101
55	108	70	8	223	0	4	19
27	9	146	61	88	54	154	25
56	37	109	35	31	20	4	21
39	4	44	128	183	104	97	13
4	43	44	107	231	21	29	1
99	22	38	199	58	89	56	21
28	55	55	136	51	134	1	16
47	14	64	57	51	100	118	54
47	113	64	96	178	97	356	147
40	5	30	219	0	15	92	117
14	19	99	22	165	286	111	45
7	127	77	15	39	72	225	0
110	127	47	92	364	74	6	255
64	160	30	127	338	73	112	376
14	6	33	41	270	10	65	119
9	0	33	29	83	136	20	133
10	0	182	131	99	9	100	277
62	10	97	93	159	148	80	118
19	44	9	131	339	0	84	6
104	9	131	27	319	39	299	4
94	62	91	24	225	28	29	0
30	79	5	34	27	1	118	0
30	50	50	14	34	33	73	76
48	83	106	152	23	524	73	127
64	2	41	52	29	38	74	192
22	6	26	23	58	49	146	131
10	53	72	17	7	64	0	100
32	107	248	40	31	18	7	59
60	73	29	121	33	127	30	108
61	52	105	51	48	11	0	58
103	39	30	112	49	212	0	19
81	56	1	41	67	196	245	59
78	57	99	112	77	45	80	27
41	29	39	13	1204	138	98	12
17	43	90	39	138	102	257	111
27	16	39	93	46	55	30	4
8	45	38	80	55	21	88	154
3	39	32	71	107	36	244	4
21	2	45	4	49	58	120	97
39	127	19	40	181	48	32	29
15	6	103	63	10	0	140	56
40	130	193	173	57	41	12	117
30	79	0	125	374	110	12	1
26	103	0	69	125	117	66	118
42	26	8	22	20	117	27	356
6	40	61	127	46	189	74	92
93	66	35	93	665	202	81	111
2	51	151	67	652	221	278	225
123	70	38	9	647	20	70	6
55	80	128	43	255	8	159	112
110	30	107	75	201	16	24	136
21	56	199	143	22	52	12	65
58	75	136	72	11	40	70	20
29	48	61	123	29	63	0	100
46	32	57	0	382	153	22	80
69	88	96	88	175	277	8	84
66	75	219	0	44	7	81	29
69	37	22	2	20	38	111	118
71	60	108	9	113	165	86	73
78	53	101	20	40	102	49	146
24	40	15	37	15	7	186	0
16	23	92	48	190	40	131	7
111	4	127	120	47	87	107	30
68	61	41	94	60	61	207	0
89	57	29	0	146	409	154	0
92	99	131	79	46	65	6	245
12	2	205	47	39	202	139	80
11	38	93	40	28	67	64	98
46	37	27	33	61	20	37	257
90	39	24	97	55	16	108	30
33	100	34	41	5	56	15	88
63	92	14	36	92	23	55	244
84	62	152	135	32	11	107	136
6	33	52	52	97	249	0	120
15	85	23	86	464	57	86	32
43	17	17	8	40	297	57	140
27	19	40	90	232	0	104	133
3	10	121	73	28	96	295	12
24	63	14	13	8	73	315	12
50	75	51	110	133	174	16	66
1	70	112	49	76	68	30	27
22	93	112	81	0	132	1	74
23	15	13	21	56	179	81	81
9	82	83	74	24	25	28	278
5	42	67	132	174	24	47	70
3	14	33	118	114	51	130	159
41	12	39	29	177	241	13	24
24	36	146	132	193	227	156	12
100	79	71	85	103	103	330	70
114	83	93	120	32	218	145	49
61	64	80	126	37	99	294	0
10	27	71	118	264	282	441	22
27	12	4	111	277	100	413	8
37	61	173	15	28	130	41	81
46	101	125	100	36	81	7	111
50	58	69	38	327	85	144	148
46	24	22	153	371	285	186	86
21	46	127	85	113	644	136	49
66	12	192	66	49	97	58	186
53	2	70	34	85	102	160	131
59	0	93	12	62	31	22	107
42	24	34	115	436	28	29	207
79	26	67	115	321	94	12	77
85	7	9	34	20	697	85	6
19	7	43	75	10	134	10	139
0	130	75	73	57	72	42	202
6	3	143	93	31	89	125	64
58	87	72	78	44	2	296	37
4	73	33	87	232	37	10	108
78	91	123	92	93	1	92	15
69	15	88	118	48	16	0	55
82	3	39	147	8	3	81	260
9	6	0	151	20	164	153	0
40	31	2	115	28	125	0	86
320	10	9	105	84	16	52	57
3	13	82	58	105	42	75	104
81	33	37	83	40	467	104	295
61	18	48	101	10	2	167	315
79	59	67	124	497	1	171	16
91	79	120	126	468	63	33	30
8	44	94	5	196	135	644	1
27	52	23	91	7	131	566	81
78	58	0	69	0	256	133	28
5	58	79	5	22	56	96	47
75	5	47	17	18	28	86	130
27	83	40	0	160	121	12	13
17	82	33	182	53	32	78	156
65	64	41	139	288	61	52	330
4	125	36	154	395	75	251	145
26	54	135	137	114	285	9	294
32	111	52	118	102	36	25	441
25	97	86	32	115	46	21	413
37	125	8	0	71	116	284	41
17	85	90	72	34	22	49	7
14	91	73	86	53	18	47	144
111	78	13	50	212	8	1	186
26	28	110	60	160	7	71	136
46	61	78	57	30	10	111	58
58	15	49	155	68	99	372	160
28	60	81	4	50	35	288	22
60	32	21	169	495	13	38	29
34	47	132	80	504	8	176	12
111	43	118	28	34	98	84	85
6	45	78	246	615	140	60	10
6	120	29	164	621	49	258	42
53	3	57	100	629	50	169	125
58	68	132	125	642	6	121	296
73	89	26	51	654	26	358	10
47	9	65	26	719	127	152	92
15	0	203	71	1730	38	38	0
39	73	85	29	1650	64	114	81
23	59	120	31	1619	80	81	123
85	11	126	97	1382	159	89	153
27	12	118	12	1263	54	45	0
30	34	111	66	1189	7	116	52
60	34	15	208	426	24	53	75
38	27	100	22	846	61	20	104
105	39	38	32	1252	21	19	167
7	35	81	37	1262	13	97	171
36	579	86	11	1937	174	38	33
55	557	66	94	1987	6	133	644
39	308	12	94	2027	24	20	566
111	308	115	87	2010	193	5	133
24	79	115	34	2005	30	47	96
50	89	34	167	1892	88	10	12
39	89	75	84	1255	129	53	78
9	48	73	51	1074	102	83	52
87	35	93	150	1067	59	18	251
73	10	78	76	884	57	234	9
54	42	87	7	543	136	51	70
1	65	92	60	102	279	37	25
26	6	118	60	165	537	101	21
39	69	147	49	149	253	122	284
33	82	151	85	128	133	120	47
77	44	115	51	124	10	18	1
112	37	105	25	97	60	128	71
43	90	58	51	10	97	67	111
75	67	101	43	6	53	2	372
118	77	124	12	41	11	41	288
64	7	91	145	46	39	19	38
92	18	69	94	79	51	145	176
55	27	5	21	184	94	123	84
44	354	17	8	46	176	156	60
56	366	0	172	324	120	67	258
28	385	182	126	136	41	85	169
56	388	149	7	98	86	98	121
16	387	154	77	13	154	152	358
106	374	137	97	357	0	21	152
37	369	118	120	366	188	23	38
51	361	32	63	230	4	1	114
19	193	0	61	31	127	49	81
13	172	72	82	49	45	24	89
3	100	86	90	303	52	7	45
87	126	44	94	1258	5	124	116
21	46	50	89	1289	15	109	53
25	9	60	58	1383	133	84	20
55	17	129	120	557	9	138	19
35	10	83	20	365	95	196	97
6	34	155	41	20	7	13	38
60	60	4	57	209	111	60	133
49	87	169	19	212	15	147	20
95	94	80	43	35	302	29	5
102	98	28	34	101	10	3	54
52	26	246	60	318	15	54	47
57	34	164	46	38	36	62	10
31	41	125	89	96	31	81	83
36	10	26	86	87	2	49	18
67	28	71	75	443	9	104	234
67	37	29	23	434	194	32	51
70	17	31	120	415	58	315	37
46	15	97	109	312	156	211	101
47	54	12	27	59	458	150	122
85	94	66	50	311	77	121	120
114	23	208	154	3	65	358	18
64	36	22	52	911	265	326	128
13	80	32	59	7	70	382	67
39	20	37	10	68	169	16	2
50	24	11	22	486	39	25	41
24	89	94	24	153	189	101	19
35	100	87	51	142	221	16	145
97	31	34	14	171	239	0	123
80	5	167	30	206	375	241	156
99	17	179	63	39	4	152	67
114	95	181	19	8	140	42	85
48	21	84	34	3	131	67	98
50	115	51	78	49	345	447	152
86	90	76	53	192	48	41	21
42	8	7	123	429	137	56	23
54	3	60	38	103	38	50	1
79	84	79	13	34	57	10	49
27	71	60	104	109	89	9	24
57	84	49	0	89	92	23	7
95	28	85	0	51	4	18	124
15	2	51	20	33	17	91	109
54	27	25	24	219	8	56	84
37	4	57	23	4	52	25	138
7	51	51	125	53	82	103	196
15	19	43	141	18	230	55	13
7	30	145	114	99	151	297	60
14	94	94	25	45	14	470	147
46	19	38	17	61	53	445	29
45	89	21	3	32	62	0	3
13	108	8	177	178	334	3	54
27	60	172	199	124	87	15	62
55	46	126	112	13	64	22	81
87	64	7	98	69	79	71	49
91	2	77	185	69	148	6	104
70	24	97	5	61	161	126	32
67	36	120	48	24	10	89	315
45	1	63	103	82	87	232	211
68	23	89	0	28	42	121	150
9	80	11	88	125	29	270	121
33	34	58	110	31	504	9	358
38	51	120	146	46	179	9	326
28	33	19	62	70	14	149	382
81	30	43	115	161	245	246	16
15	29	34	9	108	158	56	25
46	88	60	65	78	93	155	101
9	92	89	65	95	37	139	16
75	28	86	14	95	220	517	0
79	64	75	0	5	253	153	241
91	57	23	118	71	8	132	152
10	75	120	97	120	19	20	42
16	0	77	29	134	66	8	67
80	24	109	11	59	16	447	447
26	59	27	97	78	50	36	41
15	4	154	0	14	518	6	56
29	15	52	35	68	7	138	50
31	57	59	21	455	5	7	10
30	85	10	104	79	39	12	9
88	89	22	165	125	25	39	23
9	46	24	197	28	149	439	18
10	59	51	43	200	225	265	91
100	34	14	48	158	555	144	56
9	42	3	70	217	253	246	25
84	21	30	28	277	31	121	103
51	52	63	179	153	30	291	55
12	109	19	107	22	293	160	297
68	20	1	107	243	104	20	470
0	23	34	98	162	213	36	445
35	79	78	96	8	140	184	0
25	0	53	73	31	11	455	3
14	39	123	179	171	273	359	15
35	46	38	64	127	38	216	22
95	31	13	54	247	55	179	71
46	40	104	163	84	4	464	6
85	8	57	145	190	17	44	126
86	64	0	50	27	8	10	89
70	3	1	14	24	51	29	232
57	39	0	45	48	196	453	30
50	7	20	117	290	47	166	121
48	1	108	43	267	33	136	270
8	44	24	7	252	26	366	9
92	17	99	34	30	86	49	9
61	32	44	53	264	44	123	149
53	1	79	67	260	19	103	246
53	54	141	126	147	25	43	56
20	24	114	41	15	16	162	155
69	51	141	127	53	103	121	139
58	45	25	69	67	39	38	517
66	12	17	85	213	244	163	153
70	18	3	55	304	300	65	132
64	26	177	149	259	111	9	20
58	82	112	86	117	19	273	8
96	104	98	63	2	53	3	447
33	109	5	155	43	295	223	36
13	10	103	129	35	88	173	6
74	5	124	4	341	64	19	138
18	23	0	0	80	99	22	7
74	66	58	79	125	176	290	12
90	90	129	73	112	59	75	39
44	75	88	34	342	61	83	439
31	68	110	57	29	194	7	265
18	80	195	40	16	143	24	144
4	92	186	118	248	56	213	246
58	17	146	10	15	115	23	121
4	119	62	50	95	8	78	291
112	10	48	20	143	108	36	160
96	77	115	71	169	104	91	20
14	28	9	85	108	0	87	36
8	33	88	49	127	0	110	184
63	113	65	19	200	0	197	455
11	65	74	25	46	128	351	359
7	36	14	74	109	135	414	216
108	58	0	122	116	97	261	179
21	100	118	36	98	43	1	464
33	0	97	36	308	25	35	44
22	49	107	57	106	127	8	10
18	71	11	59	152	49	168	29
76	24	97	119	202	38	93	453
72	11	0	133	11	31	33	166
16	16	84	113	6	25	166	136
90	72	35	71	441	0	48	366
58	70	21	25	125	35	1	49
40	51	104	170	176	201	42	123
57	28	165	194	66	40	52	103
28	43	197	104	6	17	7	43
36	18	43	73	92	3	59	162
2	5	48	55	312	20	13	121
121	123	120	29	4	59	134	38
82	79	70	46	223	19	25	163
64	21	28	49	252	30	14	65
53	49	179	173	243	7	51	9
0	72	26	57	57	73	11	273
78	51	96	130	2	137	35	3
67	63	73	62	153	25	146	223
47	47	179	143	9	83	200	173
62	57	64	41	54	65	182	19
53	125	54	14	66	42	77	22
25	138	50	7	211	22	27	290
18	33	14	7	72	4	40	75
110	12	45	20	22	8	47	83
39	69	117	67	124	24	25	7
43	16	43	2	57	67	57	24
57	25	7	7	53	43	122	213
18	7	34	29	60	174	48	23
20	24	67	67	24	187	160	78
39	45	126	31	106	136	231	36
48	39	41	36	83	68	231	91
43	105	127	53	178	114	150	87
6	14	63	16	36	27	71	110
56	108	118	8	281	40	190	197
55	29	55	31	17	19	62	351
5	9	149	23	106	117	22	414
62	52	86	44	42	180	61	261
54	69	155	0	56	58	6	1
32	99	129	48	93	42	464	35
46	22	4	100	4	278	24	8
31	46	0	103	98	14	216	168
23	0	79	62	16	353	24	93
6	40	73	41	281	375	228	33
17	87	34	69	75	134	79	166
60	58	57	107	301	39	9	48
84	73	40	25	222	42	167	1
18	54	118	68	125	37	76	42
24	27	10	69	35	280	0	52
84	70	50	107	50	253	61	7
37	74	20	55	12	28	241	59
77	27	71	93	21	456	49	13
4	6	85	81	37	72	16	134
57	31	19	73	578	132	323	25
84	93	25	27	11	16	103	14
54	34	74	69	63	10	78	51
18	18	183	42	522	107	4	11
72	26	122	28	110	58	49	35
68	62	36	46	406	170	173	102
66	67	36	150	32	173	180	146
38	59	47	62	236	178	39	200
71	33	53	0	96	61	10	182
54	117	57	12	75	66	25	19
49	100	59	14	14	68	416	77
64	71	119	77	19	77	10	27
99	66	133	52	159	41	45	40
45	63	113	8	289	51	188	47
59	33	71	35	0	272	99	25
28	62	170	41	22	77	5	57
71	3	194	73	70	164	200	15
41	37	104	81	58	21	252	122
42	51	73	56	108	9	7	48
49	57	55	42	74	898	276	160
10	125	29	30	95	15	166	231
15	52	46	63	349	13	17	231
121	15	49	93	56	16	69	150
115	96	115	22	99	51	0	71
12	131	57	46	51	122	272	190
0	112	26	10	37	164	20	62
21	64	143	128	16	194	160	22
33	50	21	31	161	73	126	61
39	30	41	31	443	265	63	6
57	21	14	8	25	259	40	464
48	129	7	106	72	104	35	24
66	40	7	57	26	267	10	216
48	57	20	34	52	16	420	24
3	53	67	122	36	117	37	228
37	79	7	0	5	383	12	79
8	6	29	91	47	421	296	9
30	3	67	110	71	315	71	167
69	18	31	142	75	67	393	76
1	27	36	61	24	51	68	0
61	71	53	94	552	129	170	61
98	104	2	46	431	41	60	241
25	104	16	122	227	48	198	49
22	80	8	78	176	16	390	16
15	15	23	26	29	201	3	323
4	60	44	148	445	160	81	103
7	79	0	110	676	157	25	78
106	22	48	163	58	181	6	4
106	90	100	112	41	345	0	49
4	40	103	143	23	322	202	173
90	45	85	65	71	226	21	100
54	37	62	37	16	116	0	180
26	29	41	8	70	73	39	39
53	53	69	70	70	100	255	10
7	75	107	5	126	1015	135	25
6	63	25	86	55	274	53	416
32	44	68	25	123	40	14	368
15	44	69	64	68	46	99	10
54	37	32	22	53	73	9	45
47	34	107	108	19	142	137	188
5	5	55	4	25	72	32	99
17	108	93	84	26	13	37	5
19	24	81	71	89	0	183	200
52	82	11	29	69	45	50	252
8	73	73	45	24	3	148	7
38	89	27	19	35	225	254	276
46	104	69	98	30	196	193	17
68	58	42	242	143	45	49	69
16	64	28	40	127	102	122	0
8	46	46	67	72	195	17	272
69	30	28	11	2	4	38	20
22	3	150	1	2	1	40	160
6	86	62	40	7	26	41	126
4	8	0	132	32	19	71	63
68	114	12	84	229	98	52	40
7	59	14	5	0	127	28	35
40	16	77	94	296	29	158	10
15	144	52	187	104	95	38	420
107	45	8	13	197	41	34	37
133	21	35	0	67	11	52	12
111	82	41	10	15	99	218	296
31	26	54	4	10	95	357	71
20	99	73	99	157	75	340	393
37	22	42	98	1	64	275	68
13	14	30	38	540	24	338	170
3	22	63	29	164	30	489	60
30	40	93	169	10	3	363	198
36	90	0	60	25	6	145	390
4	33	22	13	49	7	669	3
10	21	5	9	23	15	108	81
20	7	46	61	14	15	13	25
24	122	10	175	95	15	94	6
37	25	128	95	132	1	78	0
104	105	31	90	90	2	29	202
28	48	31	16	61	10	0	21
99	15	8	44	117	29	161	0
29	54	106	55	94	44	51	39
36	34	57	177	4	19	71	255
61	36	34	182	24	27	333	135
75	44	122	87	15	55	3	53
60	11	0	95	0	13	117	14
81	20	91	19	28	15	14	99
51	49	110	24	147	172	452	9
6	32	142	121	113	87	432	137
77	32	196	103	145	60	7	37
91	38	158	70	6	11	168	183
28	65	94	94	50	20	25	50
53	38	46	29	80	20	305	148
87	18	122	42	40	12	264	254
67	6	69	33	31	106	120	193
13	46	78	30	18	140	14	49
35	51	26	100	22	62	40	122
85	14	148	154	237	22	40	17
31	3	110	1	3	52	105	38
4	18	112	87	136	9	131	40
0	21	143	84	44	33	90	41
10	21	65	43	7	8	2	9
46	32	37	43	162	238	81	1
21	85	8	10	140	166	133	71
67	15	70	115	186	42	232	28
62	64	5	55	96	59	130	158
18	59	86	1	77	84	93	38
63	13	64	147	52	62	46	34
49	48	22	166	85	165	336	52
32	0	108	166	16	87	324	218
44	67	91	54	345	141	114	357
0	63	4	120	8	125	106	340
35	77	127	40	222	73	135	280
92	82	84	10	0	107	72	275
18	1	71	69	0	24	10	338
65	86	45	62	199	227	265	489
28	46	19	66	43	500	224	363
0	102	98	34	123	148	139	145
58	50	242	43	112	244	194	669
51	97	40	130	79	13	51	108
34	97	67	139	9	324	139	13
3	39	11	14	303	330	467	94
30	16	1	64	246	87	39	78
88	47	40	145	296	4	37	29
78	59	132	211	33	42	2	0
92	72	84	28	67	16	134	161
93	9	5	122	112	9	188	192
1	89	94	85	168	36	211	51
21	4	187	134	95	24	179	71
64	49	13	126	94	86	38	333
7	70	0	13	2	56	79	117
42	46	10	66	55	140	162	14
11	67	4	66	101	21	494	234
97	93	99	39	356	13	84	452
84	50	98	91	438	14	165	432
30	79	38	72	555	15	85	7
55	81	29	69	189	58	86	168
64	3	169	42	242	41	26	25
96	28	60	0	56	143	45	305
121	47	9	103	162	43	24	264
1	32	61	156	32	32	269	120
47	37	175	84	83	211	55	14
33	52	141	59	378	0	146	40
69	38	191	12	210	0	94	40
20	8	95	196	63	0	385	105
56	116	90	83	173	0	110	131
34	0	16	27	125	1	10	2
60	53	55	29	78	18	38	81
22	38	177	82	51	202	35	133
71	14	19	109	0	109	212	232
119	72	24	52	142	25	272	130
83	96	121	123	341	0	94	93
55	17	103	28	243	0	131	46
38	16	70	47	4	0	37	336
12	44	94	26	21	8	123	114
45	37	92	28	35	211	184	135
1	35	29	24	18	0	36	232
39	55	33	62	123	56	16	72
40	9	42	62	80	13	5	10
69	63	100	102	8	84	465	265
7	37	154	41	76	52	65	224
27	43	1	120	206	13	24	139
20	107	87	87	19	98	45	194
0	67	84	111	14	107	158	51
86	69	43	189	53	174	323	139
16	67	43	124	199	233	17	467
35	47	10	157	128	17	138	39
14	57	115	101	230	26	22	37
112	8	55	35	203	26	10	2
94	10	1	67	70	19	11	134
78	10	147	24	60	10	56	188
95	39	166	98	31	94	2	211
117	43	166	21	47	138	463	179
41	55	120	75	226	52	117	38
57	9	36	95	145	22	18	79
37	17	10	22	714	2	53	162
48	24	69	128	51	366	155	494
47	54	99	135	5	57	322	84
21	114	151	122	33	7	5	165
50	17	62	100	247	25	131	85
6	65	66	157	26	38	124	68
29	16	34	80	10	77	62	86
96	8	43	18	66	45	232	26
31	25	130	49	15	50	59	45
21	73	139	126	26	135	189	24
13	108	27	96	77	36	3	269
46	44	14	39	268	357	42	55
54	53	64	6	0	7	61	146
34	70	145	99	1	9	238	94
50	121	211	99	32	58	28	15
17	112	53	100	37	275	177	110
2	95	32	130	350	19	79	10
56	101	122	208	296	644	362	38
100	70	85	223	287	109	111	35
51	93	134	90	12	97	7	212
69	50	126	35	36	297	49	272
114	45	72	131	81	116	29	94
54	30	13	71	187	6	44	37
74	13	66	66	176	38	89	123
61	105	66	53	171	77	6	123
18	24	39	13	21	23	18	184
12	8	91	199	32	173	52	36
2	84	87	127	23	90	39	16
76	51	72	127	65	86	62	5
4	80	69	99	102	25	86	465
13	111	42	58	108	96	46	65
31	54	0	68	70	70	0	24
137	43	103	5	94	130	405	45
73	12	156	24	36	474	584	158
54	1	84	74	100	4	52	323
59	5	59	107	171	9	43	35
36	2	12	90	27	22	156	138
88	56	196	107	314	13	121	22
28	37	83	67	12	221	118	10
45	122	27	9	11	3	11	11
45	37	82	23	0	7	358	56
15	65	109	99	13	182	108	2
24	92	52	119	264	92	9	463
18	30	123	19	17	43	180	117
64	10	0	117	14	172	17	18
29	16	17	166	48	16	182	53
12	21	24	11	37	0	46	155
37	49	62	24	1	26	23	322
93	78	102	98	73	31	106	5
34	91	41	47	87	10	293	210
58	0	55	39	100	45	128	131
8	31	120	66	117	152	88	127
51	10	87	62	50	151	15	62
35	21	189	122	20	26	609	232
72	51	124	14	14	61	6	59
59	94	157	41	52	140	0	189
98	50	101	93	3	200	22	3
61	27	35	73	53	229	218	42
41	11	67	26	110	23	19	61
84	64	24	15	68	116	35	238
1	62	98	19	87	851	61	28
50	84	21	57	2	117	87	177
36	112	75	9	419	132	511	79
42	42	95	82	96	16	26	362
56	11	22	129	260	78	4	111
57	115	128	47	82	196	14	7
54	121	135	90	54	179	19	49
129	19	122	12	95	57	44	29
30	19	100	72	27	65	168	44
12	117	157	83	26	119	113	89
18	20	80	42	23	6	124	6
9	13	18	9	1	21	349	18
38	54	49	22	79	171	15	52
93	21	126	81	12	473	69	39
88	6	96	16	379	45	27	62
84	8	4	76	45	23	119	86
66	47	256	141	160	27	5	46
63	61	39	7	60	6	5	0
56	74	6	22	42	60	23	405
44	54	99	29	61	111	42	584
43	37	99	132	62	98	174	33
37	37	100	147	149	7	129	52
0	112	130	141	96	149	86	156
8	31	208	52	220	88	84	121
16	55	223	113	18	83	124	112
27	29	35	23	168	78	12	118
37	28	172	101	87	34	45	358
59	28	165	56	27	6	179	108
62	13	71	139	107	39	60	9
35	2	53	161	47	118	268	180
12	48	13	14	169	403	19	17
5	34	199	12	15	4	3	453
5	3	127	178	5	628	43	46
98	116	127	40	37	173	25	23
27	79	99	19	75	22	199	106
12	20	58	4	64	50	7	293
47	15	68	122	57	89	155	69
71	14	5	0	50	0	316	128
38	6	39	146	30	97	159	88
8	16	24	135	209	129	70	15
44	63	74	40	55	37	312	609
52	11	107	137	248	41	80	6
30	50	90	56	530	46	199	229
32	39	107	40	5	4	53	0
5	92	67	107	13	10	77	22
21	17	35	91	16	221	84	218
29	50	9	18	3	164	93	19
71	13	23	116	32	165	102	35
12	59	119	117	72	79	183	61
109	99	19	152	34	149	173	87
0	22	117	39	14	42	162	511
48	30	11	61	123	218	330	26
37	80	24	0	313	4	150	4
34	0	72	107	149	60	110	14
60	81	47	52	36	61	111	19
54	32	39	82	76	67	121	44
119	12	62	26	14	27	120	168
40	87	122	46	3	29	131	113
34	137	41	32	3	41	139	124
63	76	93	0	185	0	189	349
9	52	2	29	39	100	20	15
10	33	26	17	174	92	143	69
0	0	15	35	17	62	21	27
46	90	19	24	114	43	160	119
6	66	57	57	150	39	24	5
8	21	9	33	1	33	72	5
68	115	82	9	24	4	33	23
39	40	78	123	55	23	207	42
69	70	129	140	55	26	19	174
27	52	47	88	258	46	35	129
34	55	19	97	69	46	22	86
12	49	31	42	18	6	37	84
100	106	131	133	83	72	194	124
18	58	12	140	0	26	188	12
34	107	72	7	38	128	141	45
56	5	168	12	216	37	425	179
75	43	83	91	231	112	66	60
37	103	42	144	111	716	28	268
69	108	9	133	126	147	38	66
49	4	22	233	8	58	21	21
24	30	81	10	145	50	35	19
82	32	47	107	31	56	277	3
28	58	16	197	603	5	229	43
5	34	76	71	0	351	71	25
53	60	141	118	401	63	98	199
2	120	153	158	277	80	100	7
52	12	121	7	28	56	138	155
0	34	22	66	15	464	93	316
12	7	29	51	55	455	195	159
56	9	131	29	6	0	95	70
57	22	147	80	9	0	245	312
77	74	132	84	14	0	355	80
78	64	147	58	61	0	21	199
15	70	141	235	132	0	128	53
5	57	52	101	25	0	95	77
51	26	113	27	506	0	48	84
33	106	23	6	72	0	150	93
29	4	144	178	34	0	923	128
36	47	101	172	213	0	494	183
25	36	56	146	57	0	51	98
30	94	139	18	49	0	297	173
1	19	161	56	33	0	91	162
66	44	14	56	14	15	92	330
74	87	12	56	90	36	131	150
49	54	178	110	41	32	11	110
25	124	40	45	3	19	11	111
2	12	19	108	266	31	82	121
69	107	4	111	141	1004	29	120
171	44	122	29	2	9	44	131
63	32	0	2	240	259	72	139
[truncated: 45,543 more rows]

## Sheet: Suppl Fig 10d
coverage	CUTseq Rep1	CUTseq Rep 2	Agilent Rep 1	Agilent Rep 2
0	0.9233347484	0.9340368326	0.9893626054	0.9897830877
1	0.8881678695	0.8977095842	0.9845634463	0.9850971355
2	0.8593890877	0.8693836295	0.9809044413	0.981094467
3	0.8376331696	0.8466290658	0.9772535226	0.9772130916
4	0.8188570158	0.8270321629	0.9732104231	0.9734691815
5	0.802397558	0.8096670508	0.9687630137	0.9690743324
6	0.7871833748	0.793454222	0.9637576566	0.9643722077
7	0.7737238967	0.7787252107	0.9583884206	0.9592981179
8	0.7607900216	0.7645258455	0.9528049002	0.9540744335
9	0.7482766289	0.7511836174	0.9467079063	0.9487011543
10	0.7368467867	0.7389451554	0.9408737138	0.942915479
11	0.7262174783	0.7274587098	0.9348131077	0.937344088
12	0.7159641781	0.7166272464	0.9286473811	0.93177674
13	0.7063254291	0.7061151879	0.9227848869	0.926164918
14	0.6971112055	0.6963470597	0.9169830392	0.9207835527
15	0.6882649039	0.68660319	0.9110194675	0.9152525926
16	0.6798026967	0.6777447591	0.9052337922	0.9099076152
17	0.6715022136	0.6689712333	0.8997028322	0.9050356804
18	0.6639618331	0.6606707502	0.8942244324	0.9004184608
19	0.6565104009	0.6525926375	0.8888228516	0.8959427497
20	0.6491519599	0.644522611	0.8838498393	0.8914872541
21	0.6423878545	0.6369256272	0.8791032405	0.8869913276
22	0.6354013787	0.629478238	0.8741423575	0.8824509269
23	0.6286089716	0.6223300382	0.8696343017	0.8783188793
24	0.6220429781	0.6153556917	0.8653000991	0.8742353488
25	0.6157236137	0.6088422585	0.8608688621	0.8701639477
26	0.6093355166	0.6024541614	0.8564416682	0.8662461843
27	0.6033396001	0.596013504	0.8521842845	0.86228799
28	0.5977803384	0.5896820102	0.8479835042	0.8585602523
29	0.5918976287	0.5833586027	0.8440455253	0.855050842
30	0.5862089878	0.5774637637	0.8401237188	0.8515090869
31	0.5810661653	0.5716861746	0.8359714557	0.8479430732
32	0.5757494896	0.5658681545	0.8322760628	0.8445104817
33	0.5704045121	0.5604261427	0.8283138254	0.8410900196
34	0.5653061637	0.5547011139	0.8245254412	0.8376736006
35	0.560599996	0.5493723088	0.8207168415	0.8343946469
36	0.555643156	0.5440758485	0.8168880264	0.8312491156
37	0.5508520832	0.5388764227	0.8133139265	0.8281035842
38	0.5459154588	0.5339600137	0.8097883437	0.8249378373
39	0.5411809893	0.528930398	0.8062182869	0.8218286939
40	0.5366001577	0.5238320496	0.8028989023	0.8188004124
41	0.5318535589	0.5189075545	0.7994056644	0.8157155275
42	0.5274829684	0.5141447834	0.7961226676	0.8128044959
43	0.5231770675	0.5093577537	0.792560697	0.8098853781
44	0.5184708998	0.5047850082	0.7891725797	0.8070188206
45	0.5143348091	0.5000545818	0.7859987466	0.8042129096
46	0.5103523561	0.4958538015	0.7828491722	0.8014797744
47	0.5062930843	0.4914387369	0.7794893565	0.798536398
48	0.5023834071	0.48729456	0.7761659288	0.795892211
49	0.4985182041	0.4831018659	0.7729516647	0.7931590757
50	0.4945276649	0.4788929994	0.7699435988	0.790365294
51	0.4906260739	0.4748822447	0.7667899812	0.7878302707
52	0.4870196292	0.4708836194	0.7637253118	0.78536398
53	0.483227202	0.466759658	0.7606970303	0.7828127843
54	0.4795035074	0.4628378515	0.7577334385	0.7800796491
55	0.47582833	0.4588149676	0.7547819759	0.7774718499
56	0.4722421008	0.4548810318	0.7517132634	0.7750015162
57	0.4688297249	0.4509794408	0.748648594	0.7726241737
58	0.4654779954	0.4474457719	0.7456850021	0.7699678574
59	0.4621020074	0.4438231548	0.7426405482	0.7674934805
60	0.4586936746	0.4400590293	0.7397982493	0.7650635777
61	0.4554753674	0.4362908606	0.7368225282	0.7627104939
62	0.452244931	0.4327531486	0.7340732205	0.7602280308
63	0.4489376756	0.4291669194	0.7311621889	0.7579962399
64	0.44586492	0.4255928195	0.7280692179	0.7555461217
65	0.442650656	0.4222653486	0.7251420139	0.753160693
66	0.4391250733	0.4189014899	0.7224533527	0.7510784968
67	0.436064447	0.4155416742	0.7195018901	0.7487496715
68	0.4329633897	0.4119675743	0.7166717205	0.7464370186
69	0.4297733843	0.4087775689	0.713926456	0.7440920209
70	0.4268138355	0.4055835203	0.7112660966	0.7418521439
71	0.4239715366	0.4024177735	0.7085046597	0.7395354479
72	0.4212181859	0.3993248024	0.7058483433	0.7373279156
73	0.4182505509	0.3962075727	0.7030424323	0.7351648574
74	0.4153759072	0.3930660845	0.7004305901	0.7329856268
75	0.4125053066	0.3898720359	0.6978025755	0.7308508703
76	0.4098045161	0.3867386338	0.69530394	0.7286352518
77	0.4069298724	0.3837224817	0.6924818566	0.726447935
78	0.404229082	0.3809650878	0.6899630056	0.7241878424
79	0.4013261366	0.378005539	0.6874077668	0.7220692583
80	0.3986010876	0.3750257748	0.6846827178	0.7200436655
81	0.3956577112	0.3721794328	0.6821517375	0.7180099865
82	0.3929407484	0.3692158409	0.6796207573	0.716081428
83	0.3903976388	0.3665837831	0.6771180787	0.7139871025
84	0.3878302707	0.3637293549	0.674773081	0.7119251218
85	0.3851052217	0.3607495906	0.6723270059	0.7099965634
86	0.3824852932	0.3581539208	0.6698364566	0.7080275739
87	0.3799300544	0.3554248287	0.6672771747	0.706119231
88	0.377435462	0.3526916935	0.6648877029	0.7040774658
89	0.3750500334	0.3499828168	0.6624375847	0.702177209
90	0.3725392686	0.3471162593	0.6599632078	0.7002122627
91	0.3703034346	0.3444558999	0.6573958397	0.6981826268
92	0.3677643682	0.341941092	0.6548001698	0.6961246892
93	0.3654436291	0.3393898963	0.6524228273	0.6941071826
94	0.3629005195	0.336939778	0.6501061314	0.6921260638
95	0.3605919098	0.3342875048	0.6476074959	0.690221764
96	0.3582347828	0.3317686539	0.6451897224	0.6883740676
97	0.356047466	0.3294317424	0.6429538885	0.6863646471
98	0.3535973477	0.3270139689	0.640414822	0.6846220713
99	0.3513493844	0.3244506439	0.6380657812	0.6827460731
100	0.3492065417	0.3219722239	0.6355631027	0.6807851699
101	0.3469464491	0.319493804	0.633056381	0.6789657752
102	0.344702529	0.3171973235	0.6307477712	0.6770938201
103	0.3424505226	0.3148401965	0.628216791	0.6752137789
104	0.3402874644	0.3123456041	0.6257181555	0.67334991
105	0.3382214406	0.3101299856	0.6234418906	0.6714941274
106	0.3361554167	0.3079103241	0.6210039016	0.6698041118
107	0.3341500394	0.3056017143	0.6186872056	0.6677744759
108	0.3320395415	0.303475044	0.6164877595	0.6660076415
109	0.3298117937	0.3012311238	0.6142397962	0.6641356864
110	0.3277295975	0.2989872036	0.6119837467	0.662328421
111	0.3257484788	0.2969656539	0.6097479127	0.6605292417
112	0.3237794894	0.2948430267	0.607560596	0.6588473123
113	0.3217134655	0.2927527443	0.6053328482	0.6571734692
114	0.3197929933	0.2906867204	0.6031738331	0.6555157984
115	0.3176744092	0.2887379465	0.6009784301	0.6537287485
116	0.3158226697	0.2868781208	0.5987587685	0.6520993794
117	0.3139224129	0.2845978127	0.5966361413	0.6504821396
118	0.311973639	0.282657125	0.5945296865	0.6488123395
119	0.3099237876	0.2807002648	0.5925283522	0.6471061516
120	0.3079669274	0.2786463703	0.5903167768	0.6454242222
121	0.3061677482	0.2766531223	0.5881658479	0.6437382497
122	0.3044615602	0.2748296844	0.58576829	0.6420563204
123	0.3026057776	0.2728000485	0.5834071199	0.640414822
124	0.3006529606	0.2709766107	0.5812359755	0.6388460994
125	0.2988861261	0.2689914488	0.5790648311	0.6373016354
126	0.2969454384	0.2671599248	0.576986678	0.6356237492
127	0.2950087937	0.2652475388	0.574831706	0.6340752421
128	0.2933228213	0.2632825924	0.5726848202	0.632526735
129	0.2914670386	0.2615198011	0.5704651586	0.6308043746
130	0.2896759456	0.2597570097	0.5682414539	0.6292356521
131	0.2880384903	0.2580669942	0.5660581802	0.6276669295
132	0.2863727333	0.2562597287	0.5639840702	0.6260375604
133	0.2847474074	0.2543877737	0.5615501243	0.6244041482
134	0.2831382538	0.2524551721	0.5595326177	0.6228071239
135	0.2815331433	0.2506883377	0.5574221198	0.6210564619
136	0.2799442052	0.2489336325	0.5552873633	0.6195402996
137	0.2782865345	0.2473002203	0.5530879172	0.6179756201
138	0.2768188894	0.2456708513	0.551127014	0.616507975
139	0.2751652617	0.2438393272	0.5489639558	0.6149311662
140	0.2734145996	0.242161441	0.5469464491	0.6133624436
141	0.2717326703	0.2405199426	0.5449815028	0.6117937211
142	0.270014353	0.2389673924	0.5429720824	0.6102128692
143	0.2684860614	0.2373744112	0.5409909637	0.6084945519
144	0.2669820284	0.2359108092	0.5389653709	0.6069460448
145	0.2653445731	0.2342450523	0.5369236056	0.6054460549
146	0.2636869024	0.2325388643	0.5347160733	0.6039298927
147	0.2622233004	0.2309741848	0.5326783512	0.6024218166
148	0.2607758708	0.229518669	0.5304667758	0.6008167061
149	0.2592273637	0.2279378171	0.5285018295	0.5992722421
150	0.2576505549	0.2264054824	0.5264236764	0.5977196919
151	0.2563203752	0.2248569754	0.5243657388	0.5962884347
152	0.254767825	0.2233488993	0.5222916288	0.5947561
153	0.2533486971	0.2219257283	0.5202539066	0.5933571876
154	0.2518487072	0.2205066004	0.5181191501	0.5917965512
155	0.2502435967	0.2189338347	0.516040997	0.5903612509
156	0.2487557361	0.2174661896	0.5140154042	0.5889057351
157	0.247243617	0.2161036651	0.5120504579	0.5873814866
158	0.2458608769	0.2145430287	0.5100572099	0.5859704449
159	0.2443406716	0.2131158146	0.5079426688	0.584345119
160	0.2430145349	0.2118907555	0.5058523864	0.5828774739
161	0.2416803121	0.2105565326	0.5039036125	0.5813087513
162	0.2402247963	0.2092384822	0.5020478299	0.5799623992
163	0.2389795217	0.2078719146	0.5001799179	0.5785109265
164	0.2375765662	0.2065093901	0.4981826268	0.5771120141
165	0.2362383003	0.2051832535	0.4963955768	0.5756767138
166	0.2348919482	0.2038652031	0.4946489579	0.574386965
167	0.2337113631	0.2025228941	0.4927567874	0.5729031476
168	0.2324337437	0.2012937918	0.4909293064	0.5715931833
169	0.2311116502	0.2001455516	0.4888956274	0.570198314
170	0.2298744618	0.1988760184	0.4870236723	0.5687468413
171	0.2285281096	0.1976388299	0.4847554936	0.5673357996
172	0.2272302747	0.1964501587	0.482984616	0.5658600683
173	0.226061819	0.1951523238	0.4809792387	0.5643681646
174	0.224881234	0.1938140579	0.4789010856	0.5630258556
175	0.2236197869	0.1925930418	0.4769886995	0.561699719
176	0.2223462106	0.1913639396	0.4751207876	0.5603008066
177	0.2211130653	0.1901631391	0.4731760568	0.5589504114
178	0.2198960923	0.1891078901	0.4712191966	0.5576566196
179	0.218703378	0.1879677361	0.4692502072	0.5561647159
180	0.2175349223	0.186706289	0.4673499505	0.5547738897
181	0.2163341217	0.1855620919	0.4653081853	0.5535124426
182	0.2151171488	0.1845270584	0.4634847474	0.552105444
183	0.2137869691	0.1833464734	0.4615804476	0.5508318677
184	0.2125780824	0.1822669659	0.459688277	0.5495663776
185	0.2114136697	0.1809974326	0.4578244082	0.5481310773
186	0.2101077486	0.1798774941	0.4559079791	0.5468453717
187	0.2089716377	0.1787979865	0.4542098773	0.5456364849
188	0.2078314836	0.1777063497	0.4523136637	0.5442011846
189	0.2067115451	0.1767521782	0.4505023551	0.5429437807
190	0.2056077789	0.1756484121	0.4486425294	0.5417308509
191	0.2044676249	0.1745001718	0.4467463157	0.54047749
192	0.2034042897	0.1735783452	0.4449713951	0.5390624052
193	0.2023611701	0.1724624497	0.4429902763	0.5376351911
194	0.2014069986	0.1714718904	0.441187054	0.5363737441
195	0.2003760082	0.1704772879	0.4390522975	0.5350395213
196	0.1993652334	0.1693411769	0.4372814199	0.5336931692
197	0.198334243	0.1683991348	0.4354013787	0.5324519377
198	0.1974245457	0.1672508945	0.433460691	0.5310570683
199	0.1965552793	0.166090525	0.43163321	0.5298845695
200	0.195690056	0.1650999656	0.4297086947	0.5286999414
201	0.194715669	0.1642104838	0.4277882225	0.5274101927
202	0.1937089373	0.1631956658	0.4260416035	0.5260921422
203	0.1925566539	0.1621525461	0.4243273293	0.5247377039
204	0.1915903532	0.1612307195	0.4224149433	0.5234156104
205	0.1905068025	0.1602280308	0.4206723674	0.5220773445
206	0.189467726	0.1592859886	0.4190713001	0.5207875958
207	0.1885175976	0.1583843775	0.4173246811	0.51961914
208	0.1874946934	0.1574140336	0.4155255018	0.5183496068
209	0.1864111428	0.1565285948	0.4137263226	0.5170922029
210	0.1855014454	0.1556269836	0.4120403501	0.5157741525
211	0.1845391877	0.1545879071	0.4103179898	0.5145693088
212	0.1836254473	0.1536660804	0.4086118018	0.5133038187
213	0.1827400085	0.1528574605	0.4067681485	0.5120342855
214	0.1816524147	0.1519922372	0.4050053571	0.5107202782
215	0.1805729072	0.1511553157	0.4031900055	0.5095154345
216	0.1796591667	0.1502860493	0.401463602	0.5082944185
217	0.1786564781	0.1494369984	0.399716983	0.5071097904
218	0.1776982635	0.14848687	0.3977803384	0.5059009036
219	0.1768087816	0.1475448279	0.3959649868	0.5045302929
220	0.1758788687	0.1466876908	0.394266885	0.5033577941
221	0.1750096024	0.1458628985	0.3925809125	0.5021731659
222	0.1740554309	0.1450098045	0.3907898195	0.500996624
223	0.1731982938	0.1442294863	0.3891564073	0.49985647
224	0.1723209412	0.1432227546	0.3874178745	0.4986556694
225	0.1714840196	0.142385833	0.3857602038	0.4973982655
226	0.170602624	0.1415691269	0.384021671	0.4962621546
227	0.1698101765	0.1406715588	0.3822548366	0.4949562334
228	0.1688843067	0.1398386803	0.3804313987	0.4935088038
229	0.1680554713	0.1389491985	0.3788020296	0.4923646067
230	0.1671781187	0.1381041907	0.3770917986	0.4910869873
231	0.1661875594	0.1373077001	0.3755513777	0.489898316
232	0.1654153274	0.1365395112	0.3738532759	0.4887298603
233	0.1646107506	0.1357308913	0.3722279499	0.4874886288
234	0.1637576566	0.1349546162	0.3704975034	0.4863767764
235	0.1629126488	0.1341419532	0.3688479188	0.4851881052
236	0.1621970202	0.1333575919	0.3672185497	0.4840358219
237	0.1613924434	0.1326904805	0.3655891807	0.4828754523
238	0.1606565993	0.1318414296	0.3640325874	0.4817595569
239	0.1599045829	0.1311055855	0.3623627873	0.4806234459
240	0.1591444802	0.1304101724	0.3607698061	0.4794671195
241	0.1581741363	0.1296824145	0.3591687388	0.4782986638
242	0.157470637	0.1289546566	0.3574827663	0.4771544666
243	0.1566660602	0.1282471142	0.3559827764	0.4759860109
244	0.1559706471	0.1275153132	0.3544019245	0.4748620292
245	0.1552145875	0.1268320294	0.3527280813	0.4737501769
246	0.154462571	0.1260153233	0.3511148847	0.4726747124
247	0.1536984252	0.1252511776	0.3494450846	0.471477955
248	0.1529868397	0.1245517213	0.3478399741	0.4703054562
249	0.1522712111	0.123929084	0.3462186912	0.4691733883
250	0.1515191946	0.1232053692	0.3446095377	0.4681949583
251	0.1507469626	0.1225908181	0.3431459357	0.4671720541
252	0.1500596357	0.1219843532	0.3415691269	0.4660116846
253	0.1492954899	0.1213010694	0.3399680595	0.4649483494
254	0.1486041199	0.1205005357	0.3384155093	0.463872885
255	0.1479450947	0.119861726	0.3370044676	0.4627610326
256	0.1472173368	0.1191541836	0.3355004346	0.4615602321
257	0.1464976651	0.1184062102	0.3339559706	0.4604079487
258	0.1457860796	0.117828047	0.3323912912	0.4594618635
259	0.1450825803	0.1171568925	0.3307336204	0.4582368043
260	0.1444518568	0.1165423414	0.329253846	0.4571128227
261	0.143809004	0.1158833162	0.32762852	0.4559686255
262	0.1431338064	0.1152081185	0.3261527887	0.4548729456
263	0.142385833	0.1145450502	0.3245921523	0.4537610933
264	0.1416621182	0.1138819819	0.3229668264	0.4526451978
265	0.1410313947	0.1132108274	0.3214789658	0.4515293024
266	0.140311723	0.1125113712	0.3201649585	0.4503204156
267	0.1396567409	0.1119857683	0.3186447531	0.4491640892
268	0.1389896294	0.1113954758	0.3173307457	0.4481573574
269	0.1382578285	0.1108253988	0.3158469283	0.4470576344
270	0.13771201	0.1101542442	0.3142862919	0.4459619544
271	0.1370772434	0.1095316069	0.3126407504	0.4448784038
272	0.1364788647	0.1089736592	0.3111933208	0.4437746376
273	0.1357511068	0.1083105909	0.3097620636	0.4427193887
274	0.1350759092	0.1077283846	0.3084237977	0.4416560535
275	0.1343602806	0.1072189541	0.3070046698	0.4406250632
276	0.1336769968	0.1066165322	0.3056785332	0.439683021
277	0.1329734975	0.1060019811	0.304125983	0.4385792549
278	0.1323953343	0.1054076455	0.3028281481	0.4373865405
279	0.1318656882	0.104857784	0.3014373219	0.4363919381
280	0.1312511371	0.1043523965	0.3001273576	0.4353569046
281	0.130596155	0.1037742333	0.298720359	0.4343420866
282	0.1300341642	0.103232458	0.2972850587	0.4332221481
283	0.1294438717	0.1026381224	0.295793155	0.4321830715
284	0.128845493	0.1020801747	0.2942931651	0.4311318657
285	0.128239028	0.1015747872	0.2929023389	0.4301372632
286	0.1276204338	0.1010047102	0.2915317282	0.4290981867
287	0.1270018396	0.1003982453	0.2902379364	0.428095498
288	0.1264560212	0.09984434067	0.2888147654	0.4270483353
289	0.1258859442	0.09931873774	0.2874481978	0.4260779914
290	0.1253199102	0.09877696242	0.2859603372	0.4251399923
291	0.1247296177	0.09823923019	0.2846382437	0.4240645279
292	0.1241514545	0.09777427376	0.2832716761	0.4230780116
293	0.1235571189	0.09728101563	0.2819576687	0.4220227626
294	0.122991085	0.09679584369	0.2805223684	0.4209634706
295	0.1223441891	0.09634705966	0.2791760163	0.4200254715
296	0.121854974	0.09582145673	0.2778256211	0.4189419209
297	0.1213293711	0.09525542281	0.2764833121	0.4180645683
298	0.1208239837	0.09479046637	0.2751410031	0.4169446298
299	0.1203347686	0.09428103584	0.2738916854	0.4158853377
300	0.1197525623	0.0938282087	0.2725615057	0.4149028645
301	0.1191986577	0.09335516607	0.2711989811	0.4139729517
302	0.1185800635	0.09281339075	0.2698647583	0.4129379182
303	0.1180099865	0.09224331372	0.268550751	0.4118381952
304	0.1174601249	0.09175409869	0.2672973902	0.4109446702
305	0.1169304789	0.09126084056	0.2659591243	0.4098975074
306	0.116445307	0.09078779793	0.2647178927	0.4089190774
307	0.1159237471	0.09032284149	0.2633715406	0.4080053369
308	0.1153860149	0.08981745406	0.2622152142	0.4069460448
309	0.1149048861	0.08940910102	0.2608567328	0.4059999596
310	0.1143590677	0.08886732569	0.2596235874	0.4050902622
311	0.1137930337	0.08841045546	0.2584025714	0.4042007803
312	0.1132916894	0.08789293873	0.257246245	0.4031778762
313	0.1127418279	0.08746032709	0.2560899185	0.402276265
314	0.1121960095	0.08706410334	0.2547799543	0.401261447
315	0.1116623203	0.08655467281	0.2535993693	0.4003194049
316	0.1111569329	0.08610588877	0.2522894051	0.3993409748
317	0.1106636748	0.08571370813	0.2511330786	0.3983827602
318	0.1100733823	0.08530535509	0.2498999333	0.3974043302
319	0.1096084258	0.08490508824	0.2486101846	0.3965229345
320	0.1090545212	0.0845007783	0.2472800049	0.3955889785
321	0.1086016941	0.08402369256	0.2460428164	0.394715669
322	0.1081367376	0.08358703782	0.2448218004	0.3937291528
323	0.1076192209	0.08316655548	0.2436776033	0.3928234985
324	0.1070734025	0.08274203004	0.24240807	0.3917763357
325	0.1065639719	0.08234984939	0.2412113126	0.3907817333
326	0.1060788	0.08186872056	0.2401196757	0.3898033032
327	0.1055774557	0.08144823822	0.2388056684	0.3889219075
328	0.1051771888	0.08101562658	0.2375806093	0.3879475206
329	0.10469606	0.08060323044	0.2363555502	0.3870256939
330	0.1042230174	0.08024743769	0.2351547496	0.3860876948
331	0.1037742333	0.07984717084	0.234071199	0.3851739544
332	0.1032769321	0.0794226454	0.2329795621	0.3843006449
333	0.1027270706	0.07901429236	0.2319323994	0.3833586027
334	0.1021610367	0.07859785311	0.2307558574	0.382355914
335	0.1017971577	0.07820162937	0.2296278327	0.3813976995
336	0.1013483737	0.07775688843	0.2284836356	0.3805163038
337	0.1009076758	0.07735662159	0.2273313522	0.3796227788
338	0.1004386763	0.07701295813	0.2262154568	0.3786847798
339	0.100022237	0.07660056199	0.225087432	0.3778599875
340	0.0996260133	0.07628115714	0.2239755797	0.3768775143
341	0.09916914307	0.0758202438	0.2227990377	0.3758829118
342	0.09873248833	0.07547253725	0.2216669699	0.375033861
343	0.09841308347	0.07514908929	0.2204621263	0.3741079912
344	0.09798451493	0.07478925344	0.2193624032	0.373165949
345	0.0975074292	0.07446580549	0.2182505509	0.3722400792
346	0.09713950715	0.07406958174	0.217158914	0.3712859078
347	0.0967432834	0.0736612287	0.2161036651	0.370400469
348	0.09632684416	0.07324883256	0.2150079851	0.3695958922
349	0.09591444802	0.07288495361	0.2141346756	0.36865385
350	0.09554652597	0.07252511776	0.213010694	0.3676794631
351	0.09513412982	0.0721733681	0.2118907555	0.3667899812
352	0.09470151818	0.07180948915	0.2108638082	0.3658519821
353	0.09431338064	0.0714900843	0.209840904	0.3649625003
354	0.0938888552	0.07115450705	0.2088503447	0.3641498373
355	0.09345220046	0.0707663695	0.2079042594	0.363244183
356	0.09305597671	0.07044696464	0.2068934845	0.3623061839
357	0.09258697718	0.0700709564	0.2058018477	0.3614288313
358	0.09217053793	0.06973942224	0.2047789435	0.3605676512
359	0.09181474518	0.06935128469	0.2037277377	0.3596417814
360	0.09143873694	0.06902379364	0.2027088766	0.3587239978
361	0.09105464249	0.06878120767	0.2017425759	0.3578870762
362	0.09065841874	0.06846584592	0.2007237148	0.3569652496
363	0.09030666909	0.06815048416	0.1997493278	0.3562132331
364	0.08992661775	0.06783107931	0.1988355874	0.3553237512
365	0.08957486809	0.06745911416	0.1977803384	0.3543897952
366	0.08925950634	0.0671518386	0.1967089171	0.3534558392
367	0.08894414458	0.06686882164	0.1957345301	0.3526270039
368	0.08853983464	0.06652515819	0.1947480138	0.3517536944
369	0.08815169709	0.06623809813	0.1938666181	0.3509289021
370	0.08777568884	0.06593486567	0.1929124467	0.3500636788
371	0.0873632927	0.06560333151	0.1919299735	0.3492833606
372	0.08695493966	0.06524349566	0.1910000606	0.3483089737
373	0.0866274486	0.06479875473	0.1900014151	0.3474639659
374	0.08624739725	0.06442274648	0.1891200194	0.3465825702
375	0.08586734591	0.06408312612	0.1881375462	0.3457335193
376	0.08553985485	0.06380010916	0.1872642368	0.3450017183
377	0.08515171731	0.06348879051	0.1863343239	0.3441243657
378	0.08478379526	0.06324216144	0.1854124972	0.3432631856
379	0.08439565771	0.06293084278	0.1844542827	0.3423737037
380	0.08397517537	0.06262761033	0.1836577921	0.3415165666
381	0.08364364122	0.06230416237	0.1826914913	0.3407119898
382	0.08323528817	0.06202518851	0.1816968888	0.3398305941
383	0.08289162472	0.06174217155	0.180766976	0.3389653709
384	0.08255200437	0.06142680979	0.1798815372	0.3380920614
385	0.08220025472	0.06114379283	0.1790810035	0.3372389674
386	0.08185659126	0.06086077587	0.1781955647	0.3364182182
387	0.08153314331	0.060622233	0.1773546	0.3355327794
388	0.08118139366	0.06037560394	0.1764004286	0.3346958578
389	0.0808822043	0.06014514727	0.1754462571	0.3339438413
390	0.08052236845	0.05983382861	0.1745284735	0.3330624457
391	0.080178705	0.05951442376	0.1737077243	0.3322255241
392	0.07980673985	0.059239493	0.1728263287	0.3314411628
393	0.0794549902	0.05894030364	0.1719125882	0.3306527584
394	0.07910728364	0.05862898498	0.1710797097	0.3297147593
395	0.07882830978	0.05832575252	0.1701902278	0.3289425273
396	0.07850890493	0.05807912346	0.1693573493	0.3280449593
397	0.07811268118	0.05782036509	0.1685325571	0.3272969859
398	0.07780136252	0.05754139123	0.1676390321	0.3265368832
399	0.07746578527	0.05728667597	0.1667495502	0.3256716599
400	0.07717063901	0.0570643055	0.1659085855	0.3247943073
401	0.07691592375	0.05679746093	0.1649746296	0.3239816443
402	0.0765399155	0.05651444397	0.1641255787	0.3232013261
403	0.07617199345	0.05624355631	0.1633169588	0.3224452665
404	0.07592536438	0.05596862555	0.1625083389	0.321733681
405	0.07560191643	0.05569773789	0.161659288	0.3209371905
406	0.07533911497	0.05547941052	0.1608587543	0.3201770878
407	0.07499949461	0.05524086765	0.1600541775	0.3194655023
408	0.07465583116	0.05494976449	0.1593223765	0.3187539168
409	0.0743889866	0.05467079063	0.1585339721	0.3179169952
410	0.07411809893	0.05435542887	0.1577496109	0.3171932804
411	0.07379060788	0.0541249722	0.1569288617	0.3164170053
412	0.07344290133	0.05384599834	0.1561525866	0.3156569026
413	0.07318818606	0.05359936928	0.1552954495	0.3149251016
414	0.07287686741	0.05332848161	0.1545191744	0.3141811713
415	0.07266258314	0.05304950775	0.1537914165	0.3134251117
416	0.07232700588	0.05281905108	0.1529827966	0.3126367073
417	0.07205207512	0.05255220652	0.1521337457	0.3119210787
418	0.07174075646	0.05234196535	0.1513049103	0.3111286312
419	0.07143348091	0.05205490529	0.1505286353	0.3103604423
420	0.07115450705	0.05180423313	0.1498817393	0.3095073483
421	0.07087149008	0.05155356096	0.149093335	0.308722987
422	0.07057230073	0.05131906119	0.1482725858	0.3080356601
423	0.07021246488	0.05111286312	0.1475286555	0.3072432126
424	0.06994562031	0.05087836335	0.1466917339	0.3064184204
425	0.06971920674	0.05061960499	0.146004407	0.3056987487
426	0.06947257768	0.05038106212	0.1452928215	0.3048699133
427	0.06921786241	0.05019103645	0.1445488912	0.3041381123
428	0.06895506095	0.04994036428	0.1438049609	0.3033982251
429	0.06867204399	0.04971799381	0.1430610306	0.3025734328
430	0.06842541492	0.04948349405	0.1423413589	0.3018214163
431	0.06812622556	0.04929751147	0.1415772131	0.300996624
432	0.0678715103	0.0490953565	0.1408615845	0.3002971678
433	0.06762892433	0.04886489983	0.1401257404	0.2995047203
434	0.06732164878	0.04864252936	0.1393979825	0.2988093072
435	0.06707501971	0.04846463299	0.1385934057	0.2981260234
436	0.06681626135	0.04830695211	0.1379182081	0.29737805
437	0.06650494269	0.04808053854	0.1371136313	0.2967028524
438	0.06625022742	0.04784199567	0.1364626923	0.2960114824
439	0.06599955526	0.0476438838	0.1357794085	0.2953281986
440	0.0657367538	0.04740938403	0.1350920816	0.2946004407
441	0.06547799543	0.04724361696	0.1343400651	0.2938079932
442	0.06520710777	0.04698890169	0.133523359	0.2930478905
443	0.0649887804	0.04675440192	0.1329168941	0.2922675723
444	0.06475832373	0.04658054865	0.1322133948	0.2916125902
445	0.06450360847	0.04640669537	0.1314654214	0.2909010047
446	0.0642448501	0.04616815251	0.1308629996	0.2901772899
447	0.06401843653	0.04601855783	0.130187802	0.2894818768
448	0.06375159197	0.04584470455	0.129536863	0.2887258172
449	0.06347261811	0.04562637718	0.1288657085	0.2880304041
450	0.06322598904	0.04544039461	0.1281743384	0.2872419997
451	0.06301574787	0.04522206724	0.127507227	0.286522328
452	0.06272464471	0.04505630016	0.1268684173	0.2858026563
453	0.06250227424	0.04487840378	0.1262174783	0.2851476742
454	0.06221925728	0.04466816261	0.125513979	0.2844967352
455	0.06195645582	0.04449835244	0.1247660056	0.2838296238
456	0.06163300786	0.04436493016	0.1241352821	0.2831139952
457	0.06145915459	0.04414660279	0.1235328603	0.2824428407
458	0.06120848242	0.04396870641	0.1229223523	0.2818121172
459	0.06100632745	0.04375846524	0.1222552409	0.2812177816
460	0.06079204318	0.04357248267	0.1216326036	0.2804415065
461	0.06057371581	0.04340267249	0.1209897507	0.2796975762
462	0.06037964704	0.04321264682	0.1204560616	0.2790304648
463	0.06015727657	0.04300240564	0.1198091657	0.2782703621
464	0.05987425961	0.04283259547	0.1192390887	0.2775870783
465	0.05966806154	0.04266682839	0.1185921928	0.2768795359
466	0.05942547557	0.04250914751	0.1179210383	0.2762649847
467	0.0592071482	0.04229486324	0.1173105303	0.2755533992
468	0.05898477773	0.04211696687	0.1167081084	0.2748620292
469	0.05876645036	0.04193907049	0.1160733418	0.2741989609
470	0.05855620919	0.04175713102	0.1154628338	0.2735480219
471	0.05835001112	0.04159540704	0.1148887137	0.2729092122
472	0.05816402854	0.04145794166	0.1143226798	0.2722704025
473	0.05794974427	0.04128813148	0.1137404734	0.2715628601
474	0.05769907211	0.04106980411	0.1131865688	0.2709038349
475	0.05748883094	0.04091212323	0.1125922332	0.2701558615
476	0.05725433117	0.04074635616	0.1119857683	0.2695210949
477	0.05704409	0.04056845978	0.1114237775	0.2688378111
478	0.05685810743	0.04039056341	0.110877959	0.2681949583
479	0.05665999555	0.04024096873	0.1103927871	0.2674995452
480	0.05643358198	0.04008328785	0.1098954859	0.266844563
481	0.05624759941	0.03992560697	0.109329452	0.2661693654
482	0.05600097034	0.0397355813	0.1087795904	0.2654941678
483	0.05577051368	0.03958194352	0.1081690824	0.2648027978
484	0.05549962601	0.03941213334	0.1074857986	0.2641478157
485	0.05528938484	0.03923019387	0.1069642388	0.2634887905
486	0.05507510057	0.03904421129	0.106361817	0.2627286878
487	0.0548689025	0.03893909071	0.1058604726	0.2620534902
488	0.05463035963	0.03873693573	0.1053227404	0.2614268098
489	0.05442416156	0.03860755655	0.1047688358	0.2608324742
490	0.05429073928	0.03842966018	0.1042836639	0.2602179231
491	0.05404006712	0.0382396345	0.103762104	0.259566984
492	0.05384599834	0.03811025532	0.1032486304	0.2588796571
493	0.05365597267	0.03797278994	0.102743243	0.2583014939
494	0.0534416884	0.03779893666	0.1022540279	0.2576060808
495	0.05323953343	0.03764529889	0.1016516061	0.257003659
496	0.05307376635	0.0375199628	0.1011502618	0.2563891079
497	0.05288374068	0.03737845432	0.1006367882	0.255742212
498	0.0526734995	0.03721673035	0.1001071421	0.255131704
499	0.05246730143	0.03703883397	0.09950067722	0.2545131097
500	0.05224897406	0.03688519619	0.0989467726	0.2539228172
501	0.05204681909	0.03671134292	0.09840095417	0.2532718782
502	0.05183253482	0.03653748964	0.09793195464	0.2525926375
503	0.05165059535	0.03637172256	0.0974386965	0.2520063881
504	0.05145652657	0.03620999858	0.09692522288	0.2513392767
505	0.0512745871	0.03606444701	0.09646430954	0.2506923808
506	0.05108456142	0.03591485233	0.09593062041	0.2499322781
507	0.05088240645	0.03580568864	0.09544544848	0.2493096408
508	0.05071259628	0.03568843876	0.09498049205	0.2486506156
509	0.0505225706	0.03551458548	0.09447510462	0.2480967109
510	0.05030424323	0.0353609477	0.09401823438	0.2473972547
511	0.05012634686	0.03521943922	0.09356945034	0.2467948329
512	0.04995653668	0.03506580144	0.09308427841	0.246147937
513	0.0498028989	0.03497685326	0.09257080478	0.2455293428
514	0.04960074393	0.03481917238	0.09208967595	0.2449430934
515	0.04943497685	0.034681707	0.09161259021	0.2443002406
516	0.04925303738	0.03456850021	0.09110720278	0.2436816464
517	0.04904683931	0.03443507793	0.09070289284	0.2430630521
518	0.04884872743	0.03427739705	0.09029858289	0.2424363717
519	0.04863444316	0.03412780237	0.08990235915	0.2417652172
520	0.04846058989	0.033949906	0.0895061354	0.2410819334
521	0.04828269351	0.03383265611	0.08903309277	0.2404350375
522	0.04806436614	0.03376392342	0.08853983464	0.2399498656
523	0.04791477146	0.03367901834	0.08812339539	0.2393717023
524	0.04775709059	0.03354155295	0.08767865446	0.2388016253
525	0.0476236683	0.03340004447	0.08721369802	0.2381992035
526	0.04749024602	0.0332342774	0.08677300018	0.2375442214
527	0.04736895304	0.03306446722	0.08629187135	0.2369741444
528	0.04717084117	0.03290678634	0.0858956476	0.2363232054
529	0.04699294479	0.03276123476	0.08544282047	0.2357046112
530	0.04678270362	0.03264802798	0.08493743304	0.2351062324
531	0.04661289344	0.0325105626	0.08451290759	0.2345038106
532	0.04648351426	0.03238118342	0.08410455455	0.233909475
533	0.04635009198	0.03229223523	0.08365172741	0.233339398
534	0.0461802818	0.03214264055	0.08326763297	0.2327733641
535	0.04599429923	0.03202943376	0.08286332302	0.2321749853
536	0.04585279075	0.03191218388	0.08236602179	0.2315725635
537	0.04571532537	0.0317908909	0.08199001354	0.2308771504
538	0.04556977379	0.03167364101	0.08152505711	0.2302949441
539	0.04541613601	0.03157660663	0.08112883336	0.2297167809
540	0.04527462753	0.03144722744	0.08067196313	0.2292194797
541	0.04513311905	0.03128954657	0.08027978248	0.2286938767
542	0.04491074858	0.03114803809	0.07984717084	0.228055067
543	0.04471667981	0.03099035721	0.07945903329	0.2275577658
544	0.04450239554	0.03087715042	0.07901833546	0.2269513009
545	0.04439323185	0.03072351264	0.0786665858	0.2263610083
546	0.04425576647	0.03063052136	0.07833909475	0.2257545434
547	0.04412638729	0.03053348697	0.0779550003	0.2251723371
548	0.04397679261	0.03046071118	0.07760325065	0.2246426911
549	0.04381506863	0.0303515475	0.07719085451	0.2240928296
550	0.04367356015	0.03023429761	0.07684719106	0.2235065801
551	0.04353205167	0.03012109083	0.0765035276	0.2229931065
552	0.0433541553	0.03000788404	0.07604665737	0.2223785554
553	0.04316412962	0.02987850486	0.07571108011	0.2218286939
554	0.04295388845	0.02975316878	0.07537550286	0.2212464876
555	0.04278407827	0.02956314311	0.07497927912	0.2206642812
556	0.0426142681	0.02944993632	0.07458305537	0.2201427214
557	0.04246467342	0.02936098813	0.07422321952	0.2194270928
558	0.04231912184	0.02923969515	0.07386338367	0.2188125417
559	0.04214931166	0.02914266076	0.07354397881	0.2182828957
560	0.04197950149	0.02902945398	0.07312753957	0.2176683446
561	0.04182586371	0.0288515576	0.07276770372	0.217118483
562	0.04172882932	0.02877069562	0.07246042816	0.2166252249
563	0.04165605353	0.02864940263	0.07210463541	0.2160430186
564	0.04153476055	0.02853215275	0.07175288576	0.2154405968
565	0.04141751066	0.02844320456	0.07135666202	0.2148341318
566	0.04123557119	0.02832595468	0.07108577435	0.2142276669
567	0.04108193341	0.02821274789	0.0707704126	0.213702064
568	0.04098489902	0.02811975661	0.07036205955	0.2131602887
569	0.04079891645	0.02803485152	0.0700507409	0.2125942548
570	0.04064932177	0.02792973093	0.06973133604	0.2120201346
571	0.04053207189	0.02781652415	0.06940788809	0.2114581438
572	0.04039460651	0.02771140356	0.06908039703	0.2109446702
573	0.04026118422	0.02759819678	0.06869225949	0.2104190673
574	0.04017223604	0.02749711929	0.06832029434	0.2098651626
575	0.04005498615	0.02739604181	0.06799684638	0.2093799907
576	0.03992560697	0.02731517982	0.06770574322	0.2088826895
577	0.03981644329	0.02720601613	0.06743889866	0.2083732589
578	0.0396911072	0.02708068005	0.06709523521	0.2079083025
579	0.03954959872	0.02699981806	0.06673944246	0.207398872
580	0.03941213334	0.02691086987	0.06637556351	0.2068692259
581	0.03927466796	0.02683000788	0.06606828795	0.206384054
582	0.03915337498	0.026712758	0.06576505549	0.2058827097
583	0.0389997372	0.02660359432	0.06544160754	0.2054298825
584	0.03884609942	0.02651868923	0.06514241818	0.2049244951
585	0.03870054784	0.02639335314	0.06480684092	0.2043827198
586	0.03858329796	0.02624780156	0.06442678958	0.20386116
587	0.03845796187	0.02616289648	0.06410738472	0.2033274708
588	0.03834475509	0.02606990519	0.06378393677	0.2028018679
589	0.03819920351	0.0259688277	0.063509006	0.2023369115
590	0.03804556573	0.02589605191	0.06320981665	0.2018598257
591	0.03793235895	0.02576667273	0.06290658419	0.201342309
592	0.03782319526	0.02569794004	0.06255887764	0.200772232
593	0.03770190228	0.02560899185	0.06230011927	0.2002911032
594	0.0375765662	0.02552408676	0.06202518851	0.1998018881
595	0.03743101462	0.02542705238	0.06170982675	0.1992843714
596	0.03728141994	0.02532597489	0.06146319769	0.1987547254
597	0.03715608385	0.0252572422	0.06117209453	0.1982735965
598	0.03702266157	0.02513594922	0.06084864657	0.1977762953
599	0.03686498069	0.02503082863	0.06057371581	0.1972304769
600	0.03672347221	0.02495400974	0.06029069885	0.1967533911
601	0.03658600683	0.02488527705	0.05998746639	0.1961752279
602	0.03646067075	0.02481250126	0.05977318212	0.1957143146
603	0.03633533467	0.02472759618	0.05951038066	0.1952048841
604	0.03620595549	0.02462651869	0.05925970849	0.1946994966
605	0.03606444701	0.02450522571	0.05900499323	0.1942507126
606	0.03593506782	0.02437584652	0.05869367457	0.1936644632
607	0.03583399034	0.02426263974	0.05842683001	0.1931307741
608	0.03570461115	0.02416964845	0.05819233024	0.1926213435
609	0.03557118887	0.02408474336	0.05786888229	0.1922008612
610	0.03545798209	0.02400388138	0.05757777913	0.1917642064
611	0.0353528615	0.02389067459	0.05736753795	0.1911860432
612	0.03524774092	0.0238098126	0.05710473649	0.1906038369
613	0.03514262033	0.02373299371	0.05684193503	0.1900984495
614	0.03503345665	0.02366830412	0.05656296117	0.1896092344
615	0.03494046536	0.02360361453	0.0562880304	0.1891078901
616	0.03479895688	0.02355105424	0.05603331514	0.1886591061
617	0.0346857501	0.02345401985	0.05580690157	0.1882264944
618	0.03458062951	0.02332464067	0.05554410011	0.1877049346
619	0.03443912103	0.02322356318	0.05523682455	0.1872561506
620	0.03430974185	0.0231305719	0.05498210928	0.1867548062
621	0.03419653506	0.02302140821	0.05473952332	0.1863141084
622	0.03412375927	0.02292841692	0.05446459256	0.1859057554
623	0.03401459559	0.02282733944	0.05424626519	0.1854246265
624	0.0339054319	0.02274647745	0.05395920513	0.1848909374
625	0.03380031132	0.02262114137	0.05371257606	0.1843734207
626	0.03368710453	0.02254432248	0.0534336022	0.1840054986
627	0.03355772535	0.02241898639	0.05318293003	0.1835284129
628	0.03345260477	0.02232599511	0.05293630097	0.1830189824
629	0.03335152728	0.02226130552	0.0527381891	0.182558069
630	0.03326257909	0.02218044353	0.05248751693	0.1820365092
631	0.03312511371	0.02212384014	0.05223684477	0.181579639
632	0.03301595003	0.02205510745	0.05203468979	0.1811065963
633	0.03286635535	0.02194594376	0.05184466412	0.180605252
634	0.03276123476	0.02181656458	0.05155760406	0.1801483817
635	0.03268037277	0.02173165949	0.0512462854	0.179671296
636	0.03258738149	0.0216669699	0.05097944084	0.1791861241
637	0.0324903471	0.02159823721	0.05076111347	0.1787211676
638	0.03240544201	0.02149311662	0.0505266137	0.1781753492
639	0.03230840763	0.02143247013	0.05030020013	0.1777386945
640	0.03221945944	0.02135969434	0.05012230376	0.1772616087
641	0.03212646815	0.02129904785	0.04986758849	0.1767926092
642	0.03202539066	0.02119392726	0.04967351972	0.1763559545
643	0.03193239938	0.02113328077	0.04943497685	0.1758829118
644	0.03184749429	0.02104433259	0.04919239089	0.1754583864
645	0.03170598581	0.02097964299	0.04892150322	0.1750257748
646	0.03157660663	0.0209189965	0.04875573615	0.1745689045
647	0.03145935674	0.02084622071	0.04854145188	0.1741767239
648	0.03137040856	0.02077344492	0.04828673661	0.1737926294
649	0.03126933107	0.02070875533	0.04805223684	0.1733357592
650	0.03114803809	0.02060767785	0.04784199567	0.1729435785
651	0.0310752623	0.02053085896	0.0476438838	0.1724179756
652	0.03095801241	0.02044595387	0.04739725474	0.1720298381
653	0.03087310732	0.02038126428	0.04715466877	0.1716053126
654	0.03076394364	0.02032466089	0.0469120828	0.1712010027
655	0.03067499545	0.020247842	0.04669375543	0.1707360463
656	0.03059413346	0.02017506621	0.04645925567	0.1703438656
657	0.03050114218	0.02012250591	0.0462449714	0.1699072109
658	0.03040410779	0.02001334223	0.04599429923	0.169466513
659	0.0303232458	0.01994865264	0.04578405806	0.1689570825
660	0.03024642691	0.01988396305	0.04558594619	0.168528514
661	0.03012513393	0.01983140275	0.04536357572	0.1680352558
662	0.03002405644	0.01977075626	0.04517355004	0.1676026442
663	0.02993106515	0.01970606667	0.04496330887	0.1672064204
664	0.02984616007	0.01963329088	0.0447975418	0.1667738088
665	0.02977338428	0.01954029959	0.04457921443	0.1663007662
666	0.02970465159	0.01947561	0.04438110255	0.16588837
667	0.0295874017	0.01943113591	0.04415064589	0.1654921463
668	0.02951058281	0.01936644632	0.04398487881	0.1650150605
669	0.02942567772	0.01930579983	0.04384337033	0.1645945782
670	0.02934885884	0.01924919643	0.04364930155	0.1641255787
671	0.02924778135	0.01917642064	0.04347544828	0.1637253118
672	0.02912648837	0.01908747246	0.04326925021	0.1633290881
673	0.02904562638	0.01900661047	0.04305092284	0.1628196575
674	0.02895667819	0.01894596398	0.04286494026	0.1625164251
675	0.0288717731	0.01885701579	0.04269917319	0.1620757273
676	0.02877069562	0.0188084986	0.04252127681	0.1616067277
677	0.02870600602	0.0187559383	0.04233933734	0.1611943316
678	0.02860088544	0.01867507631	0.04216144096	0.1607617199
679	0.02847959246	0.01861038672	0.04199971698	0.1604180565
680	0.02838660117	0.01855378333	0.04179756201	0.1599854448
681	0.02830169608	0.01847696444	0.04161157944	0.1595285746
682	0.02822892029	0.01841631795	0.04149028645	0.159136394
683	0.0281521014	0.01835567146	0.04124365739	0.1587603857
684	0.02806719631	0.01829906807	0.04108193341	0.158364162
685	0.02800250672	0.01823033538	0.04089999394	0.158000283
686	0.02786504134	0.01816968888	0.04068570967	0.157632361
687	0.02774779146	0.01810095619	0.0404633392	0.1573129561
688	0.02768310187	0.0180241373	0.04029757212	0.1569369479
689	0.02756989508	0.01795540461	0.04011158954	0.1565164655
690	0.02750520549	0.01792305982	0.03993773627	0.1561525866
691	0.0274162573	0.01784219783	0.03979622779	0.1557280611
692	0.02732326602	0.01778155134	0.03958598662	0.1553035357
693	0.02724644713	0.01770068935	0.03941617644	0.1548790102
694	0.02714941274	0.01763599976	0.03926253866	0.1544504417
695	0.02703620596	0.01756726707	0.03905634059	0.1540865628
696	0.02695130087	0.01750662058	0.03885418562	0.15373077
697	0.02686639578	0.01746214648	0.03867628924	0.1533385894
698	0.02678149069	0.01739341379	0.03853073766	0.1528736329
699	0.02667637011	0.0173529828	0.03834475509	0.1525137971
700	0.02655912022	0.01725999151	0.03815068632	0.1521580043
701	0.02649443063	0.01721147432	0.03795257444	0.1517456082
702	0.02640143934	0.01716295712	0.03778680737	0.1513493844
703	0.02630440496	0.01709018133	0.03762508339	0.1509572038
704	0.02620737057	0.01702953484	0.03746740251	0.1505367215
705	0.02609416379	0.01698506075	0.03732589403	0.1501607132
706	0.0259890432	0.01693654355	0.03714799766	0.1498130067
707	0.02591626741	0.01685972466	0.03695392888	0.1494329553
708	0.02585157782	0.01680312127	0.03676390321	0.1491095073
709	0.02578688823	0.01675056098	0.03663452403	0.1487092405
710	0.02571411244	0.01668991449	0.03648897245	0.1483008875
711	0.02562516425	0.01664948349	0.03632320537	0.1479531809
712	0.02557664706	0.0165726646	0.0361331797	0.1475448279
713	0.02547152647	0.01649988881	0.03598358502	0.1471930782
714	0.02539875068	0.01644328542	0.03584207654	0.1468534579
715	0.02534214729	0.01637050963	0.03566418016	0.1464451048
716	0.0252612853	0.01633007864	0.03553075788	0.1460569673
717	0.02518446641	0.01628964764	0.03532860291	0.1456850021
718	0.02511573372	0.01623304425	0.03517496513	0.1452523905
719	0.02505913033	0.01617239776	0.03500111185	0.1449289425
720	0.02497018214	0.01611175127	0.03479087068	0.1446297532
721	0.02490953565	0.01605514788	0.0346776639	0.1442739604
722	0.02480845816	0.01599450138	0.03450785372	0.1438575212
723	0.02473163927	0.01597428589	0.03437038834	0.1435381163
724	0.02466290658	0.0159095963	0.03420866436	0.1431418926
725	0.02460630319	0.0158651222	0.03407119898	0.1427699274
726	0.0245375705	0.01581256191	0.0339377767	0.1424060485
727	0.02446883781	0.01576808782	0.03373157863	0.1420906867
728	0.02440010512	0.01571957062	0.03359815635	0.1417227647
729	0.02434350173	0.01569126893	0.03343238927	0.1413427133
730	0.02427476904	0.01565083793	0.03328279459	0.1409788344
731	0.02420603635	0.01562253624	0.03314128611	0.1406756019
732	0.02413326056	0.01556997594	0.03299573453	0.1403036368
733	0.02405239857	0.01550124325	0.03285018295	0.1398791113
734	0.02398366588	0.01544463986	0.03271676067	0.1395031031
735	0.02393919178	0.01540825197	0.03257525219	0.1391190086
736	0.02387450219	0.01533547618	0.03242565751	0.1387591728
737	0.0237976833	0.01529504518	0.03228414903	0.1383710352
738	0.02370064892	0.01525865729	0.03216689914	0.138035458
739	0.02363595933	0.01520609699	0.03204156306	0.1376432773
740	0.02355914044	0.0151494936	0.03191218388	0.1373279156
741	0.02349849395	0.01507267471	0.03180706329	0.1369882952
742	0.02343380435	0.01501202822	0.03164938242	0.1365799422
743	0.02334889927	0.01498776962	0.03147148604	0.1361513736
744	0.02328420968	0.01493925243	0.03133402066	0.135718762
745	0.02323973558	0.01490690764	0.03120868458	0.1353589262
746	0.02317100289	0.01485839044	0.0310429175	0.1349990903
747	0.0230901409	0.01483008875	0.03087310732	0.1346513838
748	0.02302949441	0.01477752845	0.03075181434	0.1342996341
749	0.02296076172	0.01470070956	0.03058604726	0.1339438413
750	0.02290011523	0.01466836477	0.03040006469	0.1336486951
751	0.02281116704	0.01464006307	0.03026664241	0.1332969454
752	0.02274647745	0.01459963208	0.03013322013	0.1330058423
753	0.02266157236	0.01453898559	0.03001192714	0.1326621788
754	0.02258475347	0.01448642529	0.02993106515	0.1323791619
755	0.02252006388	0.0144379081	0.02983403077	0.132059757
756	0.02241898639	0.0144055633	0.02973295328	0.1317605677
757	0.0223502537	0.01435704611	0.02955101381	0.1314047749
758	0.02230173651	0.01431257202	0.02942567772	0.1310206805
759	0.02222087452	0.01428022722	0.02928416924	0.1306406291
760	0.02213596943	0.01422766693	0.02917904866	0.1302363192
761	0.02206319364	0.01418723594	0.02906584187	0.1298562678
762	0.02201063335	0.01415489114	0.02894454889	0.1295328199
763	0.02197020236	0.01413467564	0.02879899731	0.1291770271
764	0.02191764206	0.01411041705	0.02867770433	0.1288414499
765	0.02186103867	0.01406998605	0.02856449754	0.1285099157
766	0.02177209048	0.01401742576	0.02843916146	0.1281622091
767	0.0216912285	0.01399316716	0.02834212707	0.1278670629
768	0.0216265389	0.01394060687	0.02822083409	0.127507227
769	0.02156184931	0.01390421897	0.02810358421	0.1271676067
770	0.02149715972	0.01385974488	0.02798229122	0.1268643742
771	0.02142438393	0.01380718459	0.02783269655	0.1266177452
772	0.02137586674	0.0137465381	0.02769118806	0.1263589868
773	0.02130309095	0.0136899347	0.02760223988	0.1260517112
774	0.02125457376	0.01365354681	0.0274728607	0.1257484788
775	0.02119797036	0.01360098652	0.02736774011	0.1254290739
776	0.02114945317	0.01353629693	0.02727474882	0.1251258415
777	0.02108880668	0.01349182283	0.02713324034	0.124822609
778	0.02102816019	0.01343926254	0.02700386116	0.1245436352
779	0.0209553844	0.01338670225	0.02690278367	0.1242727475
780	0.02088665171	0.01334627125	0.02680574929	0.1239897305
781	0.02086239311	0.01331392646	0.02666828391	0.1236541533
782	0.02080983282	0.01324115067	0.02658742192	0.1233873087
783	0.02076940182	0.01318454727	0.02647825823	0.1231245072
784	0.02072088463	0.01316028868	0.02636100835	0.1227848869
785	0.02064406574	0.01314007318	0.02628418946	0.1223563184
786	0.02057128995	0.01309964219	0.02617098268	0.1220328704
787	0.02052681586	0.01306325429	0.02604160349	0.1216892069
788	0.02044595387	0.0130228233	0.02590009501	0.1213940607
789	0.02037317808	0.0129864354	0.02581518992	0.1210301817
790	0.02029635919	0.01295004751	0.02577475893	0.1207067338
791	0.0202276265	0.01288940101	0.02566559525	0.1203792427
792	0.0201871955	0.01284492692	0.02558473326	0.1200719672
793	0.02012654901	0.01281662522	0.02551195747	0.1197242606
794	0.02007803182	0.01278428043	0.02542705238	0.119453373
795	0.02001738533	0.01273980634	0.02533406109	0.1191137526
796	0.01996886813	0.01270746154	0.02520872501	0.1187983908
797	0.01992035094	0.01266703055	0.02510764752	0.1184466412
798	0.01985161825	0.01264277195	0.02499848384	0.1180989346
799	0.01979501486	0.01259425476	0.02492570805	0.117787616
800	0.01975054076	0.01252956516	0.02482867366	0.117504599
801	0.01967372188	0.01251339277	0.02471950998	0.1172215821
802	0.01962520468	0.01246891867	0.02461034629	0.1169506944
803	0.01958881679	0.01244466008	0.0245496998	0.1166636343
804	0.01954838579	0.01237188429	0.02445670851	0.1163361433
805	0.0194958255	0.01234358259	0.02438797582	0.1160450401
806	0.01942709281	0.0123071947	0.02428689834	0.1157377646
807	0.01939474801	0.0122425051	0.02417773465	0.1153981442
808	0.01935431702	0.01219803101	0.02406452787	0.1150787394
809	0.01929771363	0.01217377241	0.02393919178	0.1147714638
810	0.01923706714	0.01212525522	0.02388258839	0.1144763175
811	0.01918046374	0.01209291043	0.02376938161	0.1141852144
812	0.01911173105	0.01208078113	0.02367639032	0.113926456
813	0.01905917076	0.01204439323	0.02356722664	0.1137040856
814	0.01895405017	0.01199587604	0.02345806295	0.1134008531
815	0.01889744678	0.01196353124	0.02338124406	0.1131259223
816	0.01885701579	0.01194331575	0.02329229587	0.1128752502
817	0.0188084986	0.01191097095	0.02321952008	0.1125881901
818	0.0187640245	0.01188266925	0.0231184426	0.1122849576
819	0.01872763661	0.01184223826	0.02302949441	0.1119453373
820	0.01866699011	0.01181393656	0.02294054622	0.111731053
821	0.01865081772	0.01177350557	0.02285159804	0.1114399499
822	0.01861038672	0.01174924697	0.02276669295	0.1111084157
823	0.01855782643	0.01172094528	0.02268987406	0.1108860452
824	0.01850122304	0.01167242808	0.02263327067	0.1106636748
825	0.01844461965	0.01162391089	0.02248367599	0.110348313
826	0.01838397315	0.011587523	0.0223825985	0.110101684
827	0.01832332666	0.0115551782	0.02229365031	0.1098307963
828	0.01827076637	0.0115390058	0.02220874522	0.1095518224
829	0.01821820608	0.0115228334	0.02211171084	0.1093011503
830	0.01817777508	0.01149048861	0.02205915054	0.1089938747
831	0.01814138719	0.01146623001	0.02197424546	0.1087351163
832	0.01809691309	0.01144601451	0.02188125417	0.1084884873
833	0.018052439	0.01140962662	0.02179634908	0.1082499444
834	0.01796753391	0.01137728182	0.0216912285	0.1080114015
835	0.01791497362	0.01134898013	0.021630582	0.1077607294
836	0.01788667192	0.01130046293	0.02153354762	0.1074938848
837	0.01783006853	0.01127620434	0.02146885803	0.1072674712
838	0.01776942204	0.01125598884	0.02135160814	0.1069682819
839	0.01771686175	0.01118725615	0.02126670305	0.1066650494
840	0.01768451695	0.01116299755	0.02118988417	0.1063699032
841	0.01764004286	0.01114682516	0.02111710838	0.1060828431
842	0.01758748256	0.01111852346	0.02100794469	0.1058079123
843	0.01751066367	0.01108213557	0.0209189965	0.1055572402
844	0.01746214648	0.01105787697	0.02084217761	0.1052378353
845	0.01741362929	0.01103361837	0.02073705703	0.104938646
846	0.0173327673	0.01099318738	0.02068449674	0.1046798876
847	0.01728829321	0.01096084258	0.02059959165	0.1044453878
848	0.01725190531	0.01092849779	0.02053490206	0.1041623709
849	0.01720743122	0.01088806679	0.02044191077	0.1038631815
850	0.01715891402	0.0108516789	0.02037317808	0.1036246386
851	0.01711039683	0.0108233772	0.02028422989	0.1033375786
852	0.01706996584	0.010815291	0.0201912386	0.1030828633
853	0.01704166414	0.01077081691	0.02012654901	0.1028402774
854	0.01701336244	0.01074251521	0.02006590252	0.1025734328
855	0.01696080215	0.01071825662	0.01998908363	0.1022742434
856	0.01688802636	0.01068591182	0.01992035094	0.1020316575
857	0.01683142297	0.01064143773	0.01981927346	0.1017445974
858	0.01679099197	0.01058887743	0.01976267006	0.10152627
859	0.01674247478	0.01056057574	0.01968585117	0.1012351669
860	0.01671012999	0.01052418784	0.01962924778	0.1009885378
861	0.01664948349	0.01050397235	0.01958073059	0.1006044434
862	0.0166130956	0.01049588615	0.0194998686	0.1003416419
863	0.01656457841	0.01046354135	0.01941900661	0.1000667111
864	0.01651606121	0.01043523965	0.01934623082	0.09984434067
865	0.01647967332	0.01040289486	0.01926536883	0.09960175471
866	0.01644732852	0.01038672246	0.01921280854	0.09930256535
867	0.01639072513	0.01035437767	0.01916024825	0.09904380698
868	0.01636242343	0.01033416217	0.01909555866	0.09879313482
869	0.01632199244	0.01030586047	0.01901469667	0.09857076435
870	0.01629773384	0.01028160188	0.01895000708	0.09824731639
871	0.01623304425	0.01026542948	0.01886510199	0.09802494592
872	0.01619665636	0.01023308468	0.0188004124	0.09772575656
873	0.01614005296	0.01022095538	0.01872359351	0.0975033861
874	0.01608344957	0.01020882609	0.01863868842	0.09723654153
875	0.01603088928	0.01018052439	0.01857804193	0.09703842966
876	0.01598237209	0.01014817959	0.01850122304	0.09685649019
877	0.01593385489	0.0101117917	0.01844461965	0.09664220592
878	0.0158812946	0.0100996624	0.01837993005	0.09634705966
879	0.0158651222	0.0100794469	0.01833141286	0.0960599996
880	0.01584086361	0.01002284351	0.01828289567	0.09590636182
881	0.01580447571	0.009990498716	0.01823842157	0.09562334486
882	0.01576000162		0.01817777508	0.09540097439
883	0.01569531203		0.01811712859	0.09517456082
884	0.01564275173		0.0180403097	0.09496431965
885	0.01559019144		0.01799179251	0.09468534579
886	0.01552145875		0.01793518912	0.09449532011
887	0.01546485536		0.01785837023	0.09423656175
888	0.01543251056		0.01775324964	0.09402227748
889	0.01539207957		0.01769260315	0.09379990701
890	0.01535164857		0.01763195666	0.09360583824
891	0.01531121758		0.01754705157	0.09332686437
892	0.01523439869		0.01749449128	0.09307214911
893	0.0151980108		0.01740554309	0.09284169244
894	0.015165666		0.0173368104	0.09263145127
895	0.01511714881		0.01725190531	0.09237269291
896	0.01509289021		0.01719530192	0.09209776214
897	0.01505650231		0.01714274163	0.09184304688
898	0.01500798512		0.01707805203	0.09158428852
899	0.01495138173		0.01700123315	0.09129318536
900	0.01492712313		0.01693654355	0.09106677179
901	0.01487456284		0.01687589706	0.09086057372
902	0.01484626114		0.01683950917	0.09065437564
903	0.01478561465		0.01675864718	0.09041987588
904	0.01474518366		0.01670608689	0.09020963471
905	0.01470879576		0.01665352659	0.08994279014
906	0.01467240787		0.0165928801	0.08973254897
907	0.01464814927		0.01654436291	0.08945761821
908	0.01460771828		0.01649180262	0.08921098914
909	0.01457537348		0.01642711302	0.08899266177
910	0.01452685629		0.01636242343	0.08875411891
911	0.01449855459		0.01629773384	0.08856005013
912	0.0144621667		0.01626134595	0.08834172276
913	0.0144055633		0.01621282875	0.0881153092
914	0.01436513231		0.01616026846	0.08795358522
915	0.01432470132		0.01609153577	0.08772312855
916	0.01426809792		0.01603088928	0.08753310288
917	0.01421553763		0.01598237209	0.08731073241
918	0.01418319284		0.0159176825	0.08708027574
919	0.01416297734		0.0158651222	0.08687812077
920	0.01414680494		0.01580447571	0.08668000889
921	0.01411446015		0.01577213092	0.08646976772
922	0.01407402915		0.01571148442	0.08622718176
923	0.01404168436		0.01565892413	0.08601289749
924	0.01401338266		0.01559423454	0.08579861322
925	0.01395273617		0.01554167425	0.08556007035
926	0.01390017587		0.01548507086	0.08531344128
927	0.01385974488		0.01540825197	0.08512341561
928	0.01382740008		0.01534356237	0.08486870035
929	0.01379909839		0.01527078658	0.08469080397
930	0.01377888289		0.01522226939	0.0844684335
931	0.0137384519		0.0151535367	0.08422584753
932	0.0136858916		0.01510906261	0.08399943397
933	0.01365758991		0.01506863161	0.0837689773
934	0.01362928821		0.01501202822	0.08356682233
935	0.01358885722		0.01495946793	0.08342935695
936	0.01354842622		0.01489882144	0.08325550367
937	0.01352416763		0.01486647664	0.083065478
938	0.01346756423		0.01482604565	0.08287949542
939	0.01343926254		0.01476944225	0.08265712495
940	0.01340691774		0.01469262337	0.08243475448
941	0.01337052985		0.01463601997	0.08221642711
942	0.01334222815		0.01460367518	0.08200618594
943	0.01331392646		0.01454707179	0.08182828957
944	0.01329371096		0.01451068389	0.0816140053
945	0.01326540926		0.0144500374	0.08139567793
946	0.01324115067		0.01436108921	0.08121373845
947	0.01321284897		0.01431661512	0.08098328178
948	0.01316837488		0.01428427032	0.08079729921
949	0.01314411628		0.01424383933	0.08056684254
950	0.01311985768		0.01419936523	0.08038894617
951	0.01308751289		0.01414276184	0.0801423171
952	0.01305921119		0.01409424465	0.08000889482
953	0.01303899569		0.01403764126	0.07984312774
954	0.0129904785		0.01398103786	0.07964501587
955	0.01295813371		0.01391634827	0.0794024299
956	0.01293387511		0.01384761558	0.07920027493
957	0.01290557341		0.01380314149	0.07899811996
958	0.01287727172		0.01377079669	0.07882426668
959	0.01285301312		0.0137465381	0.07862211171
960	0.01282875452		0.0137182364	0.07839569814
961	0.01279640973		0.01366567611	0.07817737077
962	0.01276810803		0.01361311581	0.077983302
963	0.01273576324		0.01357268482	0.07783370732
964	0.01271959084		0.01351608143	0.07767198334
965	0.01269128914		0.01349182283	0.07743748357
966	0.01264277195		0.01341500394	0.0772798027
967	0.01261042715		0.01337052985	0.07708573392
968	0.01256999616		0.01332605575	0.07688762205
969	0.01255382376		0.01327349546	0.07672994117
970	0.01252147897		0.01323710757	0.0765197
971	0.01248509107		0.01319667657	0.07632967433
972	0.01245274628		0.01314007318	0.07611134696
973	0.01243253078		0.01309155599	0.07595770918
974	0.01240018598		0.01304708189	0.0757798128
975	0.01237997049		0.0130187802	0.07554935614
976	0.01235166879		0.0129783492	0.07538358906
977	0.01233145329		0.01291770271	0.07523399438
978	0.0122869792		0.01287727172	0.07505205491
979	0.0122465482		0.01282875452	0.07489033093
980	0.01223037581		0.01279236663	0.07469626215
981	0.01219803101		0.01273980634	0.07449006408
982	0.01216972931		0.01269128914	0.07432834011
983	0.01215760002		0.01261851335	0.07413831443
984	0.01213334142		0.01256999616	0.07396446116
985	0.01212121212		0.01253360826	0.07379869408
986	0.01208482423		0.01248913417	0.07360866841
987	0.01206865183		0.01243657388	0.07344290133
988	0.01204035013		0.01237997049	0.07322457396
989	0.01201609154		0.01233549639	0.07303454828
990	0.01199183294		0.0122991085	0.0729172984
991	0.01196757434		0.0122425051	0.07275557442
992	0.01192714335		0.01222633271	0.07257767805
993	0.01190692785		0.01219803101	0.07239573857
994	0.01188266925		0.01216164312	0.0721976267
995	0.01185436756		0.01210908282	0.07201973033
996	0.01183819516		0.01207673803	0.07179735986
997	0.01179776417		0.01204439323	0.07160329108
998	0.01176946247		0.01199587604	0.07140113611
999	0.01173307457		0.01194735885	0.07120302424

## Sheet: Suppl Fig 10e
TRN17 (CUTseq)	TRN17 (CUTseq)	TRN18 (CUTseq)	TRN18 (CUTseq)	TRN17 (Agilent)	TRN17 (Agilent)	TRN 18(Agilent)	TRN 18(Agilent)
0	0.5774839792	0	0.6686680009	0	0.9668789294	0	0.9593223765
1	0.4855317687	1	0.5991509491	1	0.956374957	1	0.9444842016
2	0.4151494936	2	0.5432227546	2	0.9473709746	2	0.9280773041
3	0.369547375	3	0.5034426992	3	0.9393130774	3	0.9114884671
4	0.3356015121	4	0.4722259284	4	0.9305516809	4	0.892498029
5	0.30924859	5	0.4455050842	5	0.9211797764	5	0.8715871187
6	0.2877109993	6	0.4221561849	6	0.9109062607	6	0.8486587018
7	0.2693108537	7	0.4017021449	7	0.899245962	7	0.8217599612
8	0.2534457315	8	0.3836739645	8	0.8861584491	8	0.7928801019
9	0.2390846423	9	0.3671376878	9	0.8714536964	9	0.7617280207
10	0.2270119474	10	0.3520609699	10	0.8550144541	10	0.7288616654
11	0.2159459842	11	0.3384680696	11	0.8377019023	11	0.6945074494
12	0.2059029252	12	0.3260880991	12	0.8189823519	12	0.6582772353
13	0.1966846585	13	0.3139304991	13	0.7979541917	13	0.6220146765
14	0.1879717792	14	0.3030626478	14	0.7756807569	14	0.5856348677
15	0.1799017527	15	0.2927244426	15	0.751858815	15	0.5492105848
16	0.172636303	16	0.2830210039	16	0.7262983403	16	0.5139143267
17	0.1656740858	17	0.2741302282	17	0.6999696768	17	0.4791113267
18	0.1593870661	18	0.2654375644	18	0.6731679706	18	0.4451775931
19	0.153241555	19	0.2574039258	19	0.6445670851	19	0.412521479
20	0.147835931	20	0.2497058645	20	0.6157316999	20	0.3813572685
21	0.1425273415	21	0.2421856996	21	0.5866415995	21	0.3510663675
22	0.13742495	22	0.2353609477	22	0.5574382922	22	0.3225382578
23	0.1328683769	23	0.2285240665	23	0.5282552004	23	0.2963106718
24	0.128198597	24	0.2225726242	24	0.499245962	24	0.2722825318
25	0.1236501102	25	0.2165039319	25	0.4710453434	25	0.2495037095
26	0.1195544504	26	0.210855722	26	0.4419956739	26	0.2280752825
27	0.1156164716	27	0.2049164089	27	0.4145875028	27	0.2088382154
28	0.111933208	28	0.1995673884	28	0.3878504862	28	0.1912547759
29	0.1085370045	29	0.1943800918	29	0.3622980977	29	0.1745244304
30	0.104979077	30	0.1894555967	30	0.3365799422	30	0.1596013504
31	0.1017243819	31	0.1846968686	31	0.312543716	31	0.1460731397
32	0.09851820406	32	0.1802049851	32	0.2899508763	32	0.133523359
33	0.09555056907	33	0.1758950411	33	0.26891463	33	0.1218468878
34	0.09269614086	34	0.1716336143	34	0.2490913134	34	0.1115652859
35	0.09003982453	35	0.1675743425	35	0.2294337639	35	0.1020316575
36	0.087375422	36	0.163733398	36	0.211587523	36	0.09359370894
37	0.08481614005	37	0.1599288414	37	0.1947277983	37	0.08570562193
38	0.08251561647	38	0.1562981382	38	0.1794125377	38	0.07856146522
39	0.08018274809	39	0.1527280813	39	0.1647401298	39	0.07234317828
40	0.07784987972	40	0.1490973781	40	0.1512644793	40	0.06680817515
41	0.07572320941	41	0.1458588554	41	0.1390785776	41	0.0613904219
42	0.07352780642	42	0.1425152122	42	0.1272808135	42	0.05658721976
43	0.07159520488	43	0.1393494653	43	0.1167404532	43	0.05228131886
44	0.06965451715	44	0.13632927	44	0.1069076354	44	0.04819778842
45	0.06797258779	45	0.1333009885	45	0.09784300645	45	0.04470050741
46	0.06621788263	46	0.1304182586	46	0.08981341096	46	0.04139729517
47	0.06440253098	47	0.127709382	47	0.08221642711	47	0.03834071199
48	0.06273273091	48	0.1251177553	48	0.07543210625	48	0.03578547314
49	0.06120848242	49	0.1225180423	49	0.06921381931	49	0.03334344108
50	0.05962358744	50	0.1199547173	50	0.06347261811	50	0.03101057271
51	0.05811551135	51	0.1175207714	51	0.05806699416	51	0.02886773
52	0.05675298684	52	0.1150746963	52	0.05314249904	52	0.02693108537
53	0.05545919502	53	0.1128469485	53	0.04901853761	53	0.02513594922
54	0.05404006712	54	0.1107283644	54	0.04511290355	54	0.02350658014
55	0.0527381891	55	0.108435927	55	0.04134473487	55	0.02189338347
56	0.05144844037	56	0.1063375584	56	0.03784341076	56	0.02054298825
57	0.05026381224	57	0.1041421554	57	0.03484747407	57	0.01933005842
58	0.0490630117	58	0.102177209	58	0.03219115774	58	0.01809286999
59	0.04798350415	59	0.1001152283	59	0.02977742738	59	0.01709422443
60	0.04682313461	60	0.09804516142	60	0.02738391251	60	0.01614409606
61	0.04572341157	61	0.09618937878	61	0.02521681121	61	0.01536782097
62	0.04468029191	62	0.09436998403	62	0.02324377868	62	0.01464814927
63	0.04364930155	63	0.09246972729	63	0.02152950452	63	0.01390017587
64	0.04269513009	64	0.09077162553	64	0.01977479936	64	0.01317241798
65	0.04180564821	65	0.08909778236	65	0.01822629228	65	0.01255786686
66	0.04097276973	66	0.08743606849	66	0.01682333677	66	0.01204843633
67	0.04007115855	67	0.08577839772	67	0.01559423454	67	0.01151070411
68	0.03925040936	68	0.08417733034	68	0.01439343401	68	0.01101744597
69	0.03838922918	69	0.08263690945	69	0.01323306447	69	0.01057270504
70	0.03748357491	70	0.08111266097	70	0.01208482423	70	0.0101279641
71	0.03667495502	71	0.07966523137	71	0.01115895445	71	0.009707481756
72	0.03589867993	72	0.07812481048	72	0.01033416217
73	0.03522348232	73	0.07668951018	73	0.009565973275
74	0.03452402612	74	0.07544019245
75	0.03380435442	75	0.07407766794
76	0.0332140619	76	0.07278387612
77	0.03243778681	77	0.07165585138
78	0.03183132189	78	0.07024885277
79	0.03118846908	79	0.06910465563
80	0.03058200416	80	0.0678715103
81	0.02995936685	81	0.06669496836
82	0.02942567772	82	0.06549012473
83	0.02897285059	83	0.06437422928
84	0.02836234257	84	0.06326642004
85	0.02792164473	85	0.06222734348
86	0.02738391251	86	0.06118422383
87	0.02689065438	87	0.06015323347
88	0.02640143934	88	0.05913032931
89	0.02592839671	89	0.05811551135
90	0.02545535407	90	0.05721390018
91	0.02501465624	91	0.05639719409
92	0.02461438939	92	0.05539450543
93	0.02413730366	93	0.05442820466
94	0.02372895061	94	0.05356702448
95	0.02330038207	95	0.05275031839
96	0.02284351184	96	0.05189318131
97	0.02245133119	97	0.05110882002
98	0.02209553844	98	0.05028807084
99	0.02170740089	99	0.04945923545
100	0.02125861686	100	0.04875573615
101	0.02089069481	101	0.04794711626
102	0.02046212627	102	0.04730426345
103	0.02015485071	103	0.04652798836
104	0.01985566135	104	0.04590939414
105	0.0195200841	105	0.04522206724
106	0.01922089474	106	0.04440131805
107	0.01889340368	107	0.04381506863
108	0.01855378333	108	0.04309944003
109	0.01824246467	109	0.04248893202
110	0.01792710292	110	0.04193098429
111	0.01756322397	111	0.04131239008
112	0.0173165949	112	0.04077061475
113	0.01702144864	113	0.04015202054
114	0.01673843168	114	0.03950916773
115	0.01650393191	115	0.0389593062
116	0.01620878566	116	0.03839327228
117	0.01595002729	117	0.03779893666
118	0.01573978612	118	0.03715608385
119	0.01550124325	119	0.03663856713
120	0.01523035559	120	0.03614935209
121	0.01500798512	121	0.03565609396
122	0.01474518366	122	0.03519113753
123	0.014474296	123	0.03474235349
124	0.01422766693	124	0.03436230214
125	0.01398103786	125	0.033909475
126	0.01385570178	126	0.03346877716
127	0.01362928821	127	0.03301595003
128	0.01343117634	128	0.03258333839
129	0.01322497827	129	0.03212242505
130	0.0130066509	130	0.03169385651
131	0.01282875452	131	0.03126933107
132	0.01267915984	132	0.03082054703
133	0.01254573756	133	0.03039602159
134	0.01236379809	134	0.03004831504
135	0.01215760002	135	0.0296076172
136	0.01196353124	136	0.02918309176
137	0.01173711767	137	0.02879495421
138	0.0115430489	138	0.02843916146
139	0.01139749732	139	0.0281318859
140	0.01117916995	140	0.02780439485
141	0.01103766147	141	0.0274526452
142	0.0108638082	142	0.02710898175
143	0.01072634281	143	0.02678957689
144	0.01059292053	144	0.02642974104
145	0.01045545515	145	0.02611842238
146	0.01031394667	146	0.02585157782
147	0.01015222269	147	0.02553217296
148	0.01001880041	148	0.02520063881
149	0.009897507429	149	0.02482463056
