# Supplementary material for: CUTseq is a versatile method for preparing multiplexed DNA sequencing libraries from low-input samples
Source: Nat Commun. 2019 Oct 18;10:4732. doi: 10.1038/s41467-019-12570-2 (PMC6802095; doi:10.1038/s41467-019-12570-2)
Supplement: Supplementary file 7 — Source Data [file 41467_2019_12570_MOESM7_ESM.zip › Source Data/Suppl_Fig_11_Source_Data.xlsx]

## Sheet: Suppl Fig 11a
Region No.	Length (mm)	Width (mm)	Size (mm2)
2	1.75	1.25	2.19
3	1.5	1.5	2.25
4	1.5	1.4	2.1
5	1.5	1.5	2.25
6	1.5	1.25	1.88
2	1	1	1
3	1.25	1.1	1.38
4	1.5	1.5	2.25
5	1.5	1.25	1.88
6	1.5	1.5	2.25
2	1.5	1.1	1.65
3	1.75	1.5	2.63
4	2	1.75	3.5
5	2.5	1.5	3.75
2	2	1.75	3.5
3	1.75	1.75	3.06
4	1.5	1.5	2.25
5	1.75	1.6	2.8
6	1.75	1.6	2.8
7	2	1.75	3.5
2	2	2	4
3	2	1.75	3.5
4	2	2	4
5	1.75	1.4	2.45
6	2	1.25	2.5
2	2	1.6	3.2
3	1.5	1.5	2.25
4	2	1.5	3

## Sheet: Suppl Fig 11c
Sample ID in revision2	Scan name	Patient code	Subtype	Region n°	Cells n°
TRN19	iMS146	5376_11	Luminal B/HER2 pos	1	9792
				2	9969
				3	10436
				4	7170
				5	9133
TRN20	iMS147	6392_11	Luminal A	1	20225
				2	33576
				3	26976
				4	24346
				5	20236
TRN17	iMS148	6927_11	Luminal B/HER2 neg	1	12015
				2	12658
				3	13591
				4	11723
				5	8744
TRN21	iMS149	1630_11	Luminal B/HER2 neg	1	15824
				2	16598
				3	15855
				4	17435
				5	14843
TRN22	iMS150	3014_10	Luminal B/HER2 neg	1	10670
				2	12555
				3	14869
				4	8144
				5	14762
TRN16	iMS151	11716_10	Luminal A	1	11524
				2	14635
				3	15860
				4	12413
				5	15162
TRN23	iMS152	6600_10	Luminal A	1	19484
				2	15601
				3	9179
				4	13724
				5	14342
TRN24	iMS153	740_12	Luminal A	1	10440
				2	15601
				3	6970
				4	7555
				5	12176
TRN25	iMS154	2203_11	Luminal B/HER2 pos	1	19768
				2	15308
				3	14124
				4	18119
				5	16668
TRN26	iMS156	6555_10	Luminal B/HER2 pos	1	14584
				2	16147
				3	11528
				4	16005
				5	16045
TRN27	iMS157	705_11	Triple negative	1	18429
				2	19863
				3	17123
				4	19020
				5	15526
TRN28	iMS158	5071_10	Luminal B/HER2 neg	1	21863
				2	25672
				3	22599
				4	26866
				5	24451
TRN18	iMS159	7569_10	Luminal B/HER2 neg	1	14427
				2	12635
				3	16145
				4	17269
				5	13007
TRN29	iMS161	1261_12	Luminal A	1	5874
				2	13599
				3	6525
				4	7220
				5	6429
TRN30	iMS183	8878_10	Luminal A	1	8930
				2	14561
				3	13465
				4	15236
				5	14657
TRN31	iMS184	3995_11	Luminal B/HER2 pos	1	19089
				2	7076
				3	7140
				4	8834
				5	15072
