# Supplementary material for: CUTseq is a versatile method for preparing multiplexed DNA sequencing libraries from low-input samples
Source: Nat Commun. 2019 Oct 18;10:4732. doi: 10.1038/s41467-019-12570-2 (PMC6802095; doi:10.1038/s41467-019-12570-2)
Supplement: Supplementary file 7 — Source Data [file 41467_2019_12570_MOESM7_ESM.zip › Source Data/Suppl_Fig_12_Source_Data.xlsx]

## Sheet: Suppl Fig 12a
feature	chromosome	start	end	XZ123BICRO97.ATTCGCGA.deduplicated	XZ33BICRO28+68.TCCGACGA.deduplicated	XZ37BICRO36+69.TCCGACGA.deduplicated	XZ123BICRO97.TCCGACGA.deduplicated	XZ33BICRO28+68.CGGATCGA.deduplicated	XZ37BICRO36+69.CGGATCGA.deduplicated	XZ123BICRO97.GAATCATC.deduplicated	XZ33BICRO28+68.ATTCGATC.deduplicated	XZ37BICRO36+69.ATTCGATC.deduplicated	XZ123BICRO97.CGGATATC.deduplicated	XZ33BICRO28+68.GAATCTCG.deduplicated	XZ37BICRO36+69.GAATCTCG.deduplicated	XZ123BICRO97.GTCGTCGC.deduplicated	XZ33BICRO28+68.GTCGTCGC.deduplicated	XZ37BICRO36+69.GTCGTCGC.deduplicated	XZ31BICRO21+67.ACGACATC.deduplicated	XZ31BICRO21+67.TGATGATC.deduplicated	XZ31BICRO21+67.CATCATCC.deduplicated	XZ31BICRO21+67.GTCGTTCC.deduplicated	XZ31BICRO21+67.ACGACTCC.deduplicated	XZ123BICRO97.ACGACCGC.deduplicated	XZ33BICRO28+68.ACGACCGC.deduplicated	XZ37BICRO36+69.ACGACCGC.deduplicated	XZ31BICRO21+67.CATCAGAA.deduplicated	XZ31BICRO21+67.GTCGTGAA.deduplicated	XZ31BICRO21+67.TGATGGAA.deduplicated	XZ31BICRO21+67.TCACACGC.deduplicated	XZ123BICRO97.CATCAATC.deduplicated	XZ33BICRO28+68.CATCAATC.deduplicated	XZ37BICRO36+69.CATCAATC.deduplicated	XZ31BICRO21+67.TCACAGAG.deduplicated	XZ31BICRO21+67.GACACGAG.deduplicated	XZ31BICRO21+67.ATGTGGAG.deduplicated	XZ31BICRO21+67.CTAACCGC.deduplicated	XZ31BICRO21+67.GCTTGCGC.deduplicated	XZ123BICRO97.GTCGTATC.deduplicated	XZ33BICRO28+68.GTCGTATC.deduplicated	XZ37BICRO36+69.GTCGTATC.deduplicated	XZ31BICRO21+67.TAGGTCGC.deduplicated	XZ31BICRO21+67.CTAACTCA.deduplicated	XZ31BICRO21+67.GCTTGTCA.deduplicated	XZ123BICRO97.ATGTGGAG.deduplicated	XZ33BICRO28+68.ATGTGGAG.deduplicated	XZ37BICRO36+69.ATGTGGAG.deduplicated	XZ123BICRO97.CTAACCGC.deduplicated	XZ33BICRO28+68.CTAACCGC.deduplicated
1:900001-1000000	1	900001	1000000	-0.075	0	0	-0.736	-0.641	-0.47	-0.308	-0.636	-0.677	0.001	-0.03	-0.028	-0.325	-0.717	-0.704	-0.46	-0.642	-0.643	-0.47	-0.47	-0.351	-0.026	-0.01	-0.05	-0.053	0.006	-0.024	0.047	-0.027	-0.007	0.003	-0.003	-0.032	-0.015	0.003	-0.01	0.052	0.052	-0.001	0	-0.002	-0.041	0.008	-0.025	-0.022	-0.164
1:1000001-1100000	1	1000001	1100000	-0.075	0	0	-0.736	-0.641	-0.47	-0.308	-0.636	-0.677	0.001	-0.03	-0.028	-0.325	-0.717	-0.704	-0.46	-0.642	-0.643	-0.47	-0.47	-0.351	-0.026	-0.01	-0.05	-0.053	0.006	-0.024	0.047	-0.027	-0.007	0.003	-0.003	-0.032	-0.015	0.003	-0.01	0.052	0.052	-0.001	0	-0.002	-0.041	0.008	-0.025	-0.022	-0.164
1:1100001-1200000	1	1100001	1200000	-0.075	0	0	-0.736	-0.641	-0.47	-0.308	-0.636	-0.677	0.001	-0.03	-0.028	-0.325	-0.717	-0.704	-0.46	-0.642	-0.643	-0.47	-0.47	-0.351	-0.026	-0.01	-0.05	-0.053	0.006	-0.024	0.047	-0.027	-0.007	0.003	-0.003	-0.032	-0.015	0.003	-0.01	0.052	0.052	-0.001	0	-0.002	-0.041	0.008	-0.025	-0.022	-0.164
1:1200001-1300000	1	1200001	1300000	-0.075	0	0	-0.736	-0.641	-0.47	-0.308	-0.636	-0.677	0.001	-0.03	-0.028	-0.325	-0.717	-0.704	-0.46	-0.642	-0.643	-0.47	-0.47	-0.351	-0.026	-0.01	-0.05	-0.053	0.006	-0.024	0.047	-0.027	-0.007	0.003	-0.003	-0.032	-0.015	0.003	-0.01	0.052	0.052	-0.001	0	-0.002	-0.041	0.008	-0.025	-0.022	-0.164
1:1300001-1400000	1	1300001	1400000	-0.075	0	0	-0.736	-0.641	-0.47	-0.308	-0.636	-0.677	0.001	-0.03	-0.028	-0.325	-0.717	-0.704	-0.46	-0.642	-0.643	-0.47	-0.47	-0.351	-0.026	-0.01	-0.05	-0.053	0.006	-0.024	0.047	-0.027	-0.007	0.003	-0.003	-0.032	-0.015	0.003	-0.01	0.052	0.052	-0.001	0	-0.002	-0.041	0.008	-0.025	-0.022	-0.164
1:1400001-1500000	1	1400001	1500000	-0.075	0	0	-0.736	-0.641	-0.47	-0.308	-0.636	-0.677	0.001	-0.03	-0.028	-0.325	-0.717	-0.704	-0.46	-0.642	-0.643	-0.47	-0.47	-0.351	-0.026	-0.01	-0.05	-0.053	0.006	-0.024	0.047	-0.027	-0.007	0.003	-0.003	-0.032	-0.015	0.003	-0.01	0.052	0.052	-0.001	0	-0.002	-0.041	0.008	-0.025	-0.022	-0.164
1:1700001-1800000	1	1700001	1800000	-0.075	0	0	-0.736	-0.641	-0.47	-0.308	-0.636	-0.677	0.001	-0.03	-0.028	-0.325	-0.717	-0.704	-0.46	-0.642	-0.643	-0.47	-0.47	-0.351	-0.026	-0.01	-0.05	-0.053	0.006	-0.024	0.047	-0.027	-0.007	0.003	-0.003	-0.032	-0.015	0.003	-0.01	0.052	0.052	-0.001	0	-0.002	-0.041	0.008	-0.025	-0.022	-0.164
1:1900001-2000000	1	1900001	2000000	-0.075	0	0	-0.736	-0.641	-0.47	-0.308	-0.636	-0.677	0.001	-0.03	-0.028	-0.325	-0.717	-0.704	-0.46	-0.642	-0.643	-0.47	-0.47	-0.351	-0.026	-0.01	-0.05	-0.053	0.006	-0.024	0.047	-0.027	-0.007	0.003	-0.003	-0.032	-0.015	0.003	-0.01	0.052	0.052	-0.001	0	-0.002	-0.041	0.008	-0.025	-0.022	-0.164
1:2000001-2100000	1	2000001	2100000	-0.075	0	0	-0.736	-0.641	-0.47	-0.308	-0.636	-0.677	0.001	-0.03	-0.028	-0.325	-0.717	-0.704	-0.46	-0.642	-0.643	-0.47	-0.47	-0.351	-0.026	-0.01	-0.05	-0.053	0.006	-0.024	0.047	-0.027	-0.007	0.003	-0.003	-0.032	-0.015	0.003	-0.01	0.052	0.052	-0.001	0	-0.002	-0.041	0.008	-0.025	-0.022	-0.164
1:2100001-2200000	1	2100001	2200000	-0.075	0	0	-0.736	-0.641	-0.47	-0.308	-0.636	-0.677	0.001	-0.03	-0.028	-0.325	-0.717	-0.704	-0.46	-0.642	-0.643	-0.47	-0.47	-0.351	-0.026	-0.01	-0.05	-0.053	0.006	-0.024	0.047	-0.027	-0.007	0.003	-0.003	-0.032	-0.015	0.003	-0.01	0.052	0.052	-0.001	0	-0.002	-0.041	0.008	-0.025	-0.022	-0.164
1:2200001-2300000	1	2200001	2300000	-0.075	0	0	-0.736	-0.641	-0.47	-0.308	-0.636	-0.677	0.001	-0.03	-0.028	-0.325	-0.717	-0.704	-0.46	-0.642	-0.643	-0.47	-0.47	-0.351	-0.026	-0.01	-0.05	-0.053	0.006	-0.024	0.047	-0.027	-0.007	0.003	-0.003	-0.032	-0.015	0.003	-0.01	0.052	0.052	-0.001	0	-0.002	-0.041	0.008	-0.025	-0.022	-0.164
1:2300001-2400000	1	2300001	2400000	-0.075	0	0	-0.736	-0.641	-0.47	-0.308	-0.636	-0.677	0.001	-0.03	-0.028	-0.325	-0.717	-0.704	-0.46	-0.642	-0.643	-0.47	-0.47	-0.351	-0.026	-0.01	-0.05	-0.053	0.006	-0.024	0.047	-0.027	-0.007	0.003	-0.003	-0.032	-0.015	0.003	-0.01	0.052	0.052	-0.001	0	-0.002	-0.041	0.008	-0.025	-0.022	-0.164
1:2400001-2500000	1	2400001	2500000	-0.075	0	0	-0.736	-0.641	-0.47	-0.308	-0.636	-0.677	0.001	-0.03	-0.028	-0.325	-0.717	-0.704	-0.46	-0.642	-0.643	-0.47	-0.47	-0.351	-0.026	-0.01	-0.05	-0.053	0.006	-0.024	0.047	-0.027	-0.007	0.003	-0.003	-0.032	-0.015	0.003	-0.01	0.052	0.052	-0.001	0	-0.002	-0.041	0.008	-0.025	-0.022	-0.164
1:2700001-2800000	1	2700001	2800000	-0.075	0	0	-0.736	-0.641	-0.47	-0.308	-0.636	-0.677	0.001	-0.03	-0.028	-0.325	-0.717	-0.704	-0.46	-0.642	-0.643	-0.47	-0.47	-0.351	-0.026	-0.01	-0.05	-0.053	0.006	-0.024	0.047	-0.027	-0.007	0.003	-0.003	-0.032	-0.015	0.003	-0.01	0.052	0.052	-0.001	0	-0.002	-0.041	0.008	-0.025	-0.022	-0.164
1:2800001-2900000	1	2800001	2900000	-0.075	0	0	-0.736	-0.641	-0.47	-0.308	-0.636	-0.677	0.001	-0.03	-0.028	-0.325	-0.717	-0.704	-0.46	-0.642	-0.643	-0.47	-0.47	-0.351	-0.026	-0.01	-0.05	-0.053	0.006	-0.024	0.047	-0.027	-0.007	0.003	-0.003	-0.032	-0.015	0.003	-0.01	0.052	0.052	-0.001	0	-0.002	-0.041	0.008	-0.025	-0.022	-0.164
1:2900001-3000000	1	2900001	3000000	-0.075	0	0	-0.736	-0.641	-0.47	-0.308	-0.636	-0.677	0.001	-0.03	-0.028	-0.325	-0.717	-0.704	-0.46	-0.642	-0.643	-0.47	-0.47	-0.351	-0.026	-0.01	-0.05	-0.053	0.006	-0.024	0.047	-0.027	-0.007	0.003	-0.003	-0.032	-0.015	0.003	-0.01	0.052	0.052	-0.001	0	-0.002	-0.041	0.008	-0.025	-0.022	-0.164
1:3000001-3100000	1	3000001	3100000	-0.075	0	0	-0.736	-0.641	-0.47	-0.308	-0.636	-0.677	0.001	-0.03	-0.028	-0.325	-0.717	-0.704	-2.434	-0.642	-0.643	-1.837	-0.47	-0.351	-0.026	-0.01	-0.05	-0.053	0.006	-0.024	0.047	-0.027	-0.007	0.003	-0.003	-0.032	-0.015	0.003	-0.01	0.052	0.052	-0.001	0	-0.002	-0.041	0.008	-0.025	-0.022	-0.164
1:3100001-3200000	1	3100001	3200000	-0.075	0	0	-0.736	-0.641	-0.47	-0.308	-0.636	-0.677	0.001	-0.03	-0.028	-1.341	-0.717	-0.704	-2.434	-3.338	-0.643	-1.837	-0.47	-0.351	-0.026	-0.01	-0.05	-0.053	0.006	-0.024	0.047	-0.027	-0.007	0.003	-0.003	-0.032	-0.015	0.003	-0.01	0.052	0.052	-0.001	0	-0.002	-0.041	0.008	-0.025	-0.022	-0.164
1:3200001-3300000	1	3200001	3300000	-0.075	0	0	-0.736	-0.641	-0.47	-0.308	-0.636	-0.677	0.001	-0.03	-0.028	-1.341	-0.717	-0.704	-2.434	-3.338	-0.643	-1.837	-0.47	-0.351	-0.026	-0.01	-0.05	-0.053	0.006	-0.024	0.047	-0.027	-0.007	0.003	-0.003	-0.032	-0.015	0.003	-0.01	0.052	0.052	-0.001	0	-0.002	-0.041	0.008	-0.025	-0.022	-0.164
1:3300001-3400000	1	3300001	3400000	-0.075	0	0	-0.736	-0.641	-0.47	-0.308	-0.636	-0.677	0.001	-0.03	-0.028	-1.341	-0.717	-0.704	-2.434	-3.338	-0.643	-1.837	-0.47	-0.351	-0.026	-0.01	-0.05	-0.053	0.006	-0.024	0.047	-0.027	-0.007	0.003	-0.003	-0.032	-0.015	0.003	-0.01	0.052	0.052	-0.001	0	-0.002	-0.041	0.008	-0.025	-0.022	-0.164
1:3400001-3500000	1	3400001	3500000	-0.075	0	0	-0.736	-0.641	-0.47	-0.308	-0.636	-0.677	0.001	-0.03	-0.028	-1.341	-0.717	-0.704	-2.434	-3.338	-0.643	-1.837	-0.47	-0.351	-0.026	-0.01	-0.05	-0.053	0.006	-0.024	0.047	-0.027	-0.007	0.003	-0.003	-0.032	-0.015	0.003	-0.01	0.052	0.052	-0.001	0	-0.002	-0.041	0.008	-0.025	-0.022	-0.164
1:3500001-3600000	1	3500001	3600000	-0.075	0	0	-0.736	-0.641	-0.47	-0.308	-0.636	-0.677	0.001	-0.03	-0.028	-1.341	-0.717	-0.704	-2.434	-3.338	-0.643	-1.837	-0.47	-0.351	-0.026	-0.01	-0.05	-0.053	0.006	-0.024	0.047	-0.027	-0.007	0.003	-0.003	-0.032	-0.015	0.003	-0.01	0.052	0.052	-0.001	0	-0.002	-0.041	0.008	-0.025	-0.022	-0.164
1:3700001-3800000	1	3700001	3800000	-0.075	0	0	-0.736	-0.641	-0.47	-0.308	-0.636	-0.677	0.001	-0.03	-0.028	-1.341	-0.717	-0.704	-2.434	-3.338	-0.643	-1.837	-0.47	-0.351	-0.026	-0.01	-0.05	-0.053	0.006	-0.024	0.047	-0.027	-0.007	0.003	-0.003	-0.032	-0.015	0.003	-0.01	0.052	0.052	-0.001	0	-0.002	-0.041	0.008	-0.025	-0.022	-0.164
1:3800001-3900000	1	3800001	3900000	-0.075	0	0	-0.736	-0.641	-0.47	-0.308	-0.636	-0.677	0.001	-0.03	-0.028	-1.341	-0.717	-0.704	-2.434	-3.338	-0.643	-1.837	-0.47	-0.351	-0.026	-0.01	-0.05	-0.053	0.006	-0.024	0.047	-0.027	-0.007	0.003	-0.003	-0.032	-0.015	0.003	-0.01	0.052	0.052	-0.001	0	-0.002	-0.041	0.008	-0.025	-0.022	-0.164
1:3900001-4000000	1	3900001	4000000	-0.075	0	0	-0.736	-0.641	-0.47	-0.308	-0.636	-0.677	0.001	-0.03	-0.028	-0.446	-0.717	-0.704	-2.434	-3.338	-0.643	-1.837	-0.47	-0.351	-0.026	-0.01	-0.05	-0.053	0.006	-0.024	0.047	-0.027	-0.007	0.003	-0.003	-0.032	-0.015	0.003	-0.01	0.052	0.052	-0.001	0	-0.002	-0.041	0.008	-0.025	-0.022	-0.164
1:4000001-4100000	1	4000001	4100000	-0.075	0	0	-0.736	-0.641	-0.47	-0.308	-0.636	-0.677	0.001	-0.03	-0.028	-0.446	-0.717	-0.704	-2.434	-3.338	-0.643	-1.837	-0.47	-0.351	-0.026	-0.01	-0.05	-0.053	0.006	-0.024	0.047	-0.027	-0.007	0.003	-0.003	-0.032	-0.015	0.003	-0.01	0.052	0.052	-0.001	0	-0.002	-0.041	0.008	-0.025	-0.022	-0.164
1:4100001-4200000	1	4100001	4200000	-0.075	0	0	-0.736	-0.641	-0.47	-0.308	-0.636	-0.677	0.001	-0.03	-0.028	-0.446	-0.717	-0.704	-2.434	-3.338	-0.643	-1.837	-0.47	-0.351	-0.026	-0.01	-0.05	-0.053	0.006	-0.024	0.047	-0.027	-0.007	0.003	-0.003	-0.032	-0.015	0.003	-0.01	0.052	0.052	-0.001	0	-0.002	-0.041	0.008	-0.025	-0.022	-0.164
1:4200001-4300000	1	4200001	4300000	-0.075	0	0	-0.736	-0.641	-0.47	-0.308	-0.636	-0.677	0.001	-0.03	-0.028	-0.446	-0.717	-0.704	-0.758	-0.871	-0.643	-0.728	-0.47	-0.351	-0.026	-0.01	-0.05	-0.053	0.006	-0.024	0.047	-0.027	-0.007	0.003	-0.003	-0.032	-0.015	0.003	-0.01	0.052	0.052	-0.001	0	-0.002	-0.041	0.008	-0.025	-0.022	-0.164
1:4500001-4600000	1	4500001	4600000	-0.075	0	0	-0.736	-0.641	-0.47	-0.308	-0.636	-0.677	0.001	-0.03	-0.028	-0.446	-0.717	-0.704	-0.758	-0.871	-0.643	-0.728	-0.47	-0.351	-0.026	-0.01	-0.05	-0.053	0.006	-0.024	0.047	-0.027	-0.007	0.003	-0.003	-0.032	-0.015	0.003	-0.01	0.052	0.052	-0.001	0	-0.002	-0.041	0.008	-0.025	-0.022	-0.164
1:4600001-4700000	1	4600001	4700000	-0.075	0	0	-0.736	-0.641	-0.47	-0.308	-0.636	-0.677	0.001	-0.03	-0.028	-0.446	-0.717	-0.704	-0.758	-0.871	-0.643	-0.728	-0.47	-0.351	-0.026	-0.01	-0.05	-0.053	0.006	-0.024	0.047	-0.027	-0.007	0.003	-0.003	-0.032	-0.015	0.003	-0.01	0.052	0.052	-0.001	0	-0.002	-0.041	0.008	-0.025	-0.022	-0.164
1:4700001-4800000	1	4700001	4800000	-0.075	0	0	-0.736	-0.641	-0.47	-0.308	-0.636	-0.677	0.001	-0.03	-0.028	-0.446	-0.717	-0.704	-0.758	-0.871	-0.643	-0.728	-0.47	-0.351	-0.026	-0.01	-0.05	-0.053	0.006	-0.024	0.047	-0.027	-0.007	0.003	-0.003	-0.032	-0.015	0.003	-0.01	0.052	0.052	-0.001	0	-0.002	-0.041	0.008	-0.025	-0.022	-0.164
1:4800001-4900000	1	4800001	4900000	-0.075	0	0	-0.736	-0.641	-0.47	-0.308	-0.636	-0.677	0.001	-0.03	-0.028	-0.446	-0.717	-0.704	-0.758	-0.871	-0.643	-0.728	-0.47	-0.351	-0.026	-0.01	-0.05	-0.053	0.006	-0.024	0.047	-0.027	-0.007	0.003	-0.003	-0.032	-0.015	0.003	-0.01	0.052	0.052	-0.001	0	-0.002	-0.041	0.008	-0.025	-0.022	-0.164
1:4900001-5000000	1	4900001	5000000	-0.075	0	0	-0.736	-0.641	-0.47	-0.308	-0.636	-0.677	0.001	-0.03	-0.028	-0.446	-0.717	-0.704	-0.758	-0.871	-0.643	-0.728	-0.47	-0.351	-0.026	-0.01	-0.05	-0.053	0.006	-0.024	0.047	-0.027	-0.007	0.003	-0.003	-0.032	-0.015	0.003	-0.01	0.052	0.052	-0.001	0	-0.002	-0.041	0.008	-0.025	-0.022	-0.164
1:5000001-5100000	1	5000001	5100000	-0.075	0	0	-0.736	-0.641	-0.47	-0.308	-0.636	-0.677	0.001	-0.03	-0.028	-0.446	-0.717	-0.704	-0.758	-0.871	-0.643	-0.728	-0.47	-0.351	-0.026	-0.01	-0.05	-0.053	0.006	-0.024	0.047	-0.027	-0.007	0.003	-0.003	-0.032	-0.015	0.003	-0.01	0.052	0.052	-0.001	0	-0.002	-0.041	0.008	-0.025	-0.022	-0.164
1:5100001-5200000	1	5100001	5200000	-0.075	0	0	-0.736	-0.641	-0.47	-0.308	-0.636	-0.677	0.001	-0.03	-0.028	-0.446	-0.717	-0.704	-0.758	-0.871	-0.643	-0.728	-0.47	-0.351	-0.026	-0.01	-0.05	-0.053	0.006	-0.024	0.047	-0.027	-0.007	0.003	-0.003	-0.032	-0.015	0.003	-0.01	0.052	0.052	-0.001	0	-0.002	-0.041	0.008	-0.025	-0.022	-0.164
1:5200001-5300000	1	5200001	5300000	-0.075	0	0	-0.736	-0.641	-0.47	-0.308	-0.636	-0.677	0.001	-0.03	-0.028	-0.446	-0.717	-0.704	-0.758	-0.871	-0.643	-0.728	-0.47	-0.351	-0.026	-0.01	-0.05	-0.053	0.006	-0.024	0.047	-0.027	-0.007	0.003	-0.003	-0.032	-0.015	0.003	-0.01	0.052	0.052	-0.001	0	-0.002	-0.041	0.008	-0.025	-0.022	-0.164
1:5300001-5400000	1	5300001	5400000	-0.075	0	0	-0.736	-0.641	-0.47	-0.308	-0.636	-0.677	0.001	-0.03	-0.028	-0.446	-0.717	-0.704	-0.758	-0.871	-0.643	-0.728	-0.47	-0.351	-0.026	-0.01	-0.05	-0.053	0.006	-0.024	0.047	-0.027	-0.007	0.003	-0.003	-0.032	-0.015	0.003	-0.01	0.052	0.052	-0.001	0	-0.002	-0.041	0.008	-0.025	-0.022	-0.164
1:5400001-5500000	1	5400001	5500000	-0.075	0	0	-0.736	-0.641	-0.47	-0.308	-0.636	-0.677	0.001	-0.03	-0.028	-0.446	-0.717	-0.704	-0.758	-0.871	-0.643	-0.728	-0.47	-0.351	-0.026	-0.01	-0.05	-0.053	0.006	-0.024	0.047	-0.027	-0.007	0.003	-0.003	-0.032	-0.015	0.003	-0.01	0.052	0.052	-0.001	0	-0.002	-0.041	0.008	-0.025	-0.022	-0.164
1:5500001-5600000	1	5500001	5600000	-0.075	0	0	-0.736	-0.641	-0.47	-0.308	-0.636	-0.677	0.001	-0.03	-0.028	-0.446	-0.717	-0.704	-0.758	-0.871	-0.643	-0.728	-0.47	-0.351	-0.026	-0.01	-0.05	-0.053	0.006	-0.024	0.047	-0.027	-0.007	0.003	-0.003	-0.032	-0.015	0.003	-0.01	0.052	0.052	-0.001	0	-0.002	-0.041	0.008	-0.025	-0.022	-0.164
1:5600001-5700000	1	5600001	5700000	-0.075	0	0	-0.736	-0.641	-0.47	-0.308	-0.636	-0.677	0.001	-0.03	-0.028	-0.446	-0.717	-0.704	-0.758	-0.871	-0.643	-0.728	-0.47	-0.351	-0.026	-0.01	-0.05	-0.053	0.006	-0.024	0.047	-0.027	-0.007	0.003	-0.003	-0.032	-0.015	0.003	-0.01	0.052	0.052	-0.001	0	-0.002	-0.041	0.008	-0.025	-0.022	-0.164
1:5800001-5900000	1	5800001	5900000	-0.075	0	0	-0.736	-0.641	-0.47	-0.308	-0.636	-0.677	0.001	-0.03	-0.028	-0.446	-0.717	-0.704	-0.758	-0.871	-0.643	-0.728	-0.47	-0.351	-0.026	-0.01	-0.05	-0.053	0.006	-0.024	0.047	-0.027	-0.007	0.003	-0.003	-0.032	-0.015	0.003	-0.01	0.052	0.052	-0.001	0	-0.002	-0.041	0.008	-0.025	-0.022	-0.164
1:5900001-6000000	1	5900001	6000000	-0.075	0	0	-0.736	-0.641	-0.47	-0.308	-0.636	-0.677	0.001	-0.03	-0.028	-0.446	-0.717	-0.704	-0.758	-0.871	-0.643	-0.728	-0.47	-0.351	-0.026	-0.01	-0.05	-0.053	0.006	-0.024	0.047	-0.027	-0.007	0.003	-0.003	-0.032	-0.015	0.003	-0.01	0.052	0.052	-0.001	0	-0.002	-0.041	0.008	-0.025	-0.022	-0.164
1:6000001-6100000	1	6000001	6100000	-0.075	0	0	-0.736	-0.641	-0.47	-0.308	-0.636	-0.677	0.001	-0.03	-0.028	-0.446	-0.717	-0.704	-0.758	-0.871	-0.643	-0.728	-0.47	-0.351	-0.026	-0.01	-0.05	-0.053	0.006	-0.024	0.047	-0.027	-0.007	0.003	-0.003	-0.032	-0.015	0.003	-0.01	0.052	0.052	-0.001	0	-0.002	-0.041	0.008	-0.025	-0.022	-0.164
1:6100001-6200000	1	6100001	6200000	-0.075	0	0	-0.736	-0.641	-0.47	-0.308	-0.636	-0.677	0.001	-0.03	-0.028	-0.446	-0.717	-0.704	-0.758	-0.871	-0.643	-0.728	-0.47	-0.351	-0.026	-0.01	-0.05	-0.053	0.006	-0.024	0.047	-0.027	-0.007	0.003	-0.003	-0.032	-0.015	0.003	-0.01	0.052	0.052	-0.001	0	-0.002	-0.041	0.008	-0.025	-0.022	-0.164
1:6200001-6300000	1	6200001	6300000	-0.075	0	0	-0.736	-0.641	-0.47	-0.308	-0.636	-0.677	0.001	-0.03	-0.028	-0.446	-0.717	-0.704	-0.758	-0.871	-0.643	-0.728	-0.47	-0.351	-0.026	-0.01	-0.05	-0.053	0.006	-0.024	0.047	-0.027	-0.007	0.003	-0.003	-0.032	-0.015	0.003	-0.01	0.052	0.052	-0.001	0	-0.002	-0.041	0.008	-0.025	-0.022	-0.164
1:6300001-6400000	1	6300001	6400000	-0.075	0	0	-0.736	-0.641	-0.47	-0.308	-0.636	-0.677	0.001	-0.03	-0.028	-0.446	-0.717	-0.704	-0.758	-0.871	-0.643	-0.728	-0.47	-0.351	-0.026	-0.01	-0.05	-0.053	0.006	-0.024	0.047	-0.027	-0.007	0.003	-0.003	-0.032	-0.015	0.003	-0.01	0.052	0.052	-0.001	0	-0.002	-0.041	0.008	-0.025	-0.022	-0.164
1:6400001-6500000	1	6400001	6500000	-0.075	0	0	-0.736	-0.641	-0.47	-0.308	-0.636	-0.677	0.001	-0.03	-0.028	-0.446	-0.717	-0.704	-0.758	-0.871	-0.643	-0.728	-0.47	-0.351	-0.026	-0.01	-0.05	-0.053	0.006	-0.024	0.047	-0.027	-0.007	0.003	-0.003	-0.032	-0.015	0.003	-0.01	0.052	0.052	-0.001	0	-0.002	-0.041	0.008	-0.025	-0.022	-0.164
1:6500001-6600000	1	6500001	6600000	-0.075	0	0	-0.736	-0.641	-0.47	-0.308	-0.636	-0.677	0.001	-0.03	-0.028	-0.446	-0.717	-0.704	-0.758	-0.871	-0.643	-0.728	-0.47	-0.351	-0.026	-0.01	-0.05	-0.053	0.006	-0.024	0.047	-0.027	-0.007	0.003	-0.003	-0.032	-0.015	0.003	-0.01	0.052	0.052	-0.001	0	-0.002	-0.041	0.008	-0.025	-0.022	-0.164
1:6600001-6700000	1	6600001	6700000	-0.075	0	0	-0.736	-0.641	-0.47	-0.308	-0.636	-0.677	0.001	-0.03	-0.028	-0.446	-0.717	-0.704	-0.758	-0.871	-0.643	-0.728	-0.47	-0.351	-0.026	-0.01	-0.05	-0.053	0.006	-0.024	0.047	-0.027	-0.007	0.003	-0.003	-0.032	-0.015	0.003	-0.01	0.052	0.052	-0.001	0	-0.002	-0.041	0.008	-0.025	-0.022	-0.164
1:6700001-6800000	1	6700001	6800000	-0.075	0	0	-0.736	-0.641	-0.47	-0.308	-0.636	-0.677	0.001	-0.03	-0.028	-0.446	-0.717	-0.704	-0.758	-0.871	-0.643	-0.728	-0.47	-0.351	-0.026	-0.01	-0.05	-0.053	0.006	-0.024	0.047	-0.027	-0.007	0.003	-0.003	-0.032	-0.015	0.003	-0.01	0.052	0.052	-0.001	0	-0.002	-0.041	0.008	-0.025	-0.022	-0.164
1:6800001-6900000	1	6800001	6900000	-0.075	0	0	-0.736	-0.641	-0.47	-0.308	-0.636	-0.677	0.001	-0.03	-0.028	-0.446	-0.717	-0.704	-0.758	-0.871	-0.643	-0.728	-0.47	-0.351	-0.026	-0.01	-0.05	-0.053	0.006	-0.024	0.047	-0.027	-0.007	0.003	-0.003	-0.032	-0.015	0.003	-0.01	0.052	0.052	-0.001	0	-0.002	-0.041	0.008	-0.025	-0.022	-0.164
1:6900001-7000000	1	6900001	7000000	-0.075	0	0	-0.736	-0.641	-0.47	-0.308	-0.636	-0.677	0.001	-0.03	-0.028	-0.446	-0.717	-0.704	-0.758	-0.871	-0.643	-0.728	-0.47	-0.351	-0.026	-0.01	-0.05	-0.053	0.006	-0.024	0.047	-0.027	-0.007	0.003	-0.003	-0.032	-0.015	0.003	-0.01	0.052	0.052	-0.001	0	-0.002	-0.041	0.008	-0.025	-0.022	-0.164
1:7000001-7100000	1	7000001	7100000	-0.075	0	0	-0.736	-0.641	-0.47	-0.308	-0.636	-0.677	0.001	-0.03	-0.028	-0.446	-0.717	-0.704	-0.758	-0.871	-0.643	-0.728	-0.47	-0.351	-0.026	-0.01	-0.05	-0.053	0.006	-0.024	0.047	-0.027	-0.007	0.003	-0.003	-0.032	-0.015	0.003	-0.01	0.052	0.052	-0.001	0	-0.002	-0.041	0.008	-0.025	-0.022	-0.164
1:7100001-7200000	1	7100001	7200000	-0.075	0	0	-0.736	-0.641	-0.47	-0.308	-0.636	-0.677	0.001	-0.03	-0.028	-0.446	-0.717	-0.704	-0.758	-0.871	-0.643	-0.728	-0.47	-0.351	-0.026	-0.01	-0.05	-0.053	0.006	-0.024	0.047	-0.027	-0.007	0.003	-0.003	-0.032	-0.015	0.003	-0.01	0.052	0.052	-0.001	0	-0.002	-0.041	0.008	-0.025	-0.022	-0.164
1:7200001-7300000	1	7200001	7300000	-0.075	0	0	-0.736	-0.641	-0.47	-0.308	-0.636	-0.677	0.001	-0.03	-0.028	-0.446	-0.717	-0.704	-0.758	-0.871	-0.643	-0.728	-0.47	-0.351	-0.026	-0.01	-0.05	-0.053	0.006	-0.024	0.047	-0.027	-0.007	0.003	-0.003	-0.032	-0.015	0.003	-0.01	0.052	0.052	-0.001	0	-0.002	-0.041	0.008	-0.025	-0.022	-0.164
1:7300001-7400000	1	7300001	7400000	-0.075	0	0	-0.736	-0.641	-0.47	-0.308	-0.636	-0.677	0.001	-0.03	-0.028	-0.446	-0.717	-0.704	-0.758	-0.871	-0.643	-0.728	-0.47	-0.351	-0.026	-0.01	-0.05	-0.053	0.006	-0.024	0.047	-0.027	-0.007	0.003	-0.003	-0.032	-0.015	0.003	-0.01	0.052	0.052	-0.001	0	-0.002	-0.041	0.008	-0.025	-0.022	-0.164
1:7400001-7500000	1	7400001	7500000	-0.075	0	0	-0.736	-0.641	-0.47	-0.308	-0.636	-0.677	0.001	-0.03	-0.028	-0.446	-0.717	-0.704	-0.758	-0.871	-0.643	-0.728	-0.47	-0.351	-0.026	-0.01	-0.05	-0.053	0.006	-0.024	0.047	-0.027	-0.007	0.003	-0.003	-0.032	-0.015	0.003	-0.01	0.052	0.052	-0.001	0	-0.002	-0.041	0.008	-0.025	-0.022	-0.164
1:7500001-7600000	1	7500001	7600000	-0.075	0	0	-0.736	-0.641	-0.47	-0.308	-0.636	-0.677	0.001	-0.03	-0.028	-0.446	-0.717	-0.704	-0.758	-0.871	-0.643	-0.728	-0.47	-0.351	-0.026	-0.01	-0.05	-0.053	0.006	-0.024	0.047	-0.027	-0.007	0.003	-0.003	-0.032	-0.015	0.003	-0.01	0.052	0.052	-0.001	0	-0.002	-0.041	0.008	-0.025	-0.022	-0.164
1:7600001-7700000	1	7600001	7700000	-0.075	0	0	-0.736	-0.641	-0.47	-0.308	-0.636	-0.677	0.001	-0.03	-0.028	-0.446	-0.717	-0.704	-0.758	-0.871	-0.643	-0.728	-0.47	-0.351	-0.026	-0.01	-0.05	-0.053	0.006	-0.024	0.047	-0.027	-0.007	0.003	-0.003	-0.032	-0.015	0.003	-0.01	0.052	0.052	-0.001	0	-0.002	-0.041	0.008	-0.025	-0.022	-0.164
1:7700001-7800000	1	7700001	7800000	-0.075	0	0	-0.736	-0.641	-0.47	-0.308	-0.636	-0.677	0.001	-0.03	-0.028	-0.446	-0.717	-0.704	-0.758	-0.871	-0.643	-0.728	-0.47	-0.351	-0.026	-0.01	-0.05	-0.053	0.006	-0.024	0.047	-0.027	-0.007	0.003	-0.003	-0.032	-0.015	0.003	-0.01	0.052	0.052	-0.001	0	-0.002	-0.041	0.008	-0.025	-0.022	-0.164
1:7800001-7900000	1	7800001	7900000	-0.075	0	0	-0.736	-0.641	-0.47	-0.308	-0.636	-0.677	0.001	-0.03	-0.028	-0.446	-0.717	-0.704	-0.758	-0.871	-0.643	-0.728	-0.47	-0.351	-0.026	-0.01	-0.05	-0.053	0.006	-0.024	0.047	-0.027	-0.007	0.003	-0.003	-0.032	-0.015	0.003	-0.01	0.052	0.052	-0.001	0	-0.002	-0.041	0.008	-0.025	-0.022	-0.164
1:7900001-8000000	1	7900001	8000000	-0.075	0	0	-0.736	-0.641	-0.47	-0.308	-0.636	-0.677	0.001	-0.03	-0.028	-0.446	-0.717	-0.704	-0.758	-0.871	-0.643	-0.728	-0.47	-0.351	-0.026	-0.01	-0.05	-0.053	0.006	-0.024	0.047	-0.027	-0.007	0.003	-0.003	-0.032	-0.015	0.003	-0.01	0.052	0.052	-0.001	0	-0.002	-0.041	0.008	-0.025	-0.022	-0.164
1:8000001-8100000	1	8000001	8100000	-0.075	0	0	-0.736	-0.641	-0.47	-0.308	-0.636	-0.677	0.001	-0.03	-0.028	-0.446	-0.717	-0.704	-0.758	-0.871	-0.643	-0.728	-0.47	-0.351	-0.026	-0.01	-0.05	-0.053	0.006	-0.024	0.047	-0.027	-0.007	0.003	-0.003	-0.032	-0.015	0.003	-0.01	0.052	0.052	-0.001	0	-0.002	-0.041	0.008	-0.025	-0.022	-0.164
1:8100001-8200000	1	8100001	8200000	-0.075	0	0	-0.736	-0.641	-0.47	-0.308	-0.636	-0.677	0.001	-0.03	-0.028	-0.446	-0.717	-0.704	-0.758	-0.871	-0.643	-0.728	-0.47	-0.351	-0.026	-0.01	-0.05	-0.053	0.006	-0.024	0.047	-0.027	-0.007	0.003	-0.003	-0.032	-0.015	0.003	-0.01	0.052	0.052	-0.001	0	-0.002	-0.041	0.008	-0.025	-0.022	-0.164
1:8200001-8300000	1	8200001	8300000	-0.075	0	0	-0.736	-0.641	-0.47	-0.308	-0.636	-0.677	0.001	-0.03	-0.028	-0.446	-0.717	-0.704	-0.758	-0.871	-0.643	-0.728	-0.47	-0.351	-0.026	-0.01	-0.05	-0.053	0.006	-0.024	0.047	-0.027	-0.007	0.003	-0.003	-0.032	-0.015	0.003	-0.01	0.052	0.052	-0.001	0	-0.002	-0.041	0.008	-0.025	-0.022	-0.164
1:8300001-8400000	1	8300001	8400000	-0.075	0	0	-0.736	-0.641	-0.47	-0.308	-0.636	-0.677	0.001	-0.03	-0.028	-0.446	-0.717	-0.704	-0.758	-0.871	-0.643	-0.728	-0.47	-0.351	-0.026	-0.01	-0.05	-0.053	0.006	-0.024	0.047	-0.027	-0.007	0.003	-0.003	-0.032	-0.015	0.003	-0.01	0.052	0.052	-0.001	0	-0.002	-0.041	0.008	-0.025	-0.022	-0.164
1:8400001-8500000	1	8400001	8500000	-0.075	0	0	-0.736	-0.641	-0.47	-0.308	-0.636	-0.677	0.001	-0.03	-0.028	-0.446	-0.717	-0.704	-0.758	-0.871	-0.643	-0.728	-0.47	-0.351	-0.026	-0.01	-0.05	-0.053	0.006	-0.024	0.047	-0.027	-0.007	0.003	-0.003	-0.032	-0.015	0.003	-0.01	0.052	0.052	-0.001	0	-0.002	-0.041	0.008	-0.025	-0.022	-0.164
1:8500001-8600000	1	8500001	8600000	-0.075	0	0	-0.736	-0.641	-0.47	-0.308	-0.636	-0.677	0.001	-0.03	-0.028	-0.446	-0.717	-0.704	-0.758	-0.871	-0.643	-0.728	-0.47	-0.351	-0.026	-0.01	-0.05	-0.053	0.006	-0.024	0.047	-0.027	-0.007	0.003	-0.003	-0.032	-0.015	0.003	-0.01	0.052	0.052	-0.001	0	-0.002	-0.041	0.008	-0.025	-0.022	-0.164
1:8600001-8700000	1	8600001	8700000	-0.075	0	0	-0.736	-0.641	-0.47	-0.308	-0.636	-0.677	0.001	-0.03	-0.028	-0.446	-0.717	-0.704	-0.758	-0.871	-0.643	-0.728	-0.47	-0.351	-0.026	-0.01	-0.05	-0.053	0.006	-0.024	0.047	-0.027	-0.007	0.003	-0.003	-0.032	-0.015	0.003	-0.01	0.052	0.052	-0.001	0	-0.002	-0.041	0.008	-0.025	-0.022	-0.164
1:8700001-8800000	1	8700001	8800000	-0.075	0	0	-0.736	-0.641	-0.47	-0.308	-0.636	-0.677	0.001	-0.03	-0.028	-0.446	-0.717	-0.704	-0.758	-0.871	-0.643	-0.728	-0.47	-0.351	-0.026	-0.01	-0.05	-0.053	0.006	-0.024	0.047	-0.027	-0.007	0.003	-0.003	-0.032	-0.015	0.003	-0.01	0.052	0.052	-0.001	0	-0.002	-0.041	0.008	-0.025	-0.022	-0.164
1:8800001-8900000	1	8800001	8900000	-0.075	0	0	-0.736	-0.641	-0.47	-0.308	-0.636	-0.677	0.001	-0.03	-0.028	-0.446	-0.717	-0.704	-0.758	-0.871	-0.643	-0.728	-0.47	-0.351	-0.026	-0.01	-0.05	-0.053	0.006	-0.024	0.047	-0.027	-0.007	0.003	-0.003	-0.032	-0.015	0.003	-0.01	0.052	0.052	-0.001	0	-0.002	-0.041	0.008	-0.025	-0.022	-0.164
1:8900001-9000000	1	8900001	9000000	-0.075	0	0	-0.736	-0.641	-0.47	-0.308	-0.636	-0.677	0.001	-0.03	-0.028	-0.446	-0.717	-0.704	-0.758	-0.871	-0.643	-0.728	-0.47	-0.351	-0.026	-0.01	-0.05	-0.053	0.006	-0.024	0.047	-0.027	-0.007	0.003	-0.003	-0.032	-0.015	0.003	-0.01	0.052	0.052	-0.001	0	-0.002	-0.041	0.008	-0.025	-0.022	-0.164
1:9000001-9100000	1	9000001	9100000	-0.075	0	0	-0.736	-0.641	-0.47	-0.308	-0.636	-0.677	0.001	-0.03	-0.028	-0.446	-0.717	-0.704	-0.758	-0.871	-0.643	-0.728	-0.47	-0.351	-0.026	-0.01	-0.05	-0.053	0.006	-0.024	0.047	-0.027	-0.007	0.003	-0.003	-0.032	-0.015	0.003	-0.01	0.052	0.052	-0.001	0	-0.002	-0.041	0.008	-0.025	-0.022	-0.164
1:9100001-9200000	1	9100001	9200000	-0.075	0	0	-0.736	-0.641	-0.47	-0.308	-0.636	-0.677	0.001	-0.03	-0.028	-0.446	-0.717	-0.704	-0.758	-0.871	-0.643	-0.728	-0.47	-0.351	-0.026	-0.01	-0.05	-0.053	0.006	-0.024	0.047	-0.027	-0.007	0.003	-0.003	-0.032	-0.015	0.003	-0.01	0.052	0.052	-0.001	0	-0.002	-0.041	0.008	-0.025	-0.022	-0.164
1:9200001-9300000	1	9200001	9300000	-0.075	0	0	-0.736	-0.641	-0.47	-0.308	-0.636	-0.677	0.001	-0.03	-0.028	-0.446	-0.717	-0.704	-0.758	-0.871	-0.643	-0.728	-0.47	-0.351	-0.026	-0.01	-0.05	-0.053	0.006	-0.024	0.047	-0.027	-0.007	0.003	-0.003	-0.032	-0.015	0.003	-0.01	0.052	0.052	-0.001	0	-0.002	-0.041	0.008	-0.025	-0.022	-0.164
1:9300001-9400000	1	9300001	9400000	-0.075	0	0	-0.736	-0.641	-0.47	-0.308	-0.636	-0.677	0.001	-0.03	-0.028	-0.446	-0.717	-0.704	-0.758	-0.871	-0.643	-0.728	-0.47	-0.351	-0.026	-0.01	-0.05	-0.053	0.006	-0.024	0.047	-0.027	-0.007	0.003	-0.003	-0.032	-0.015	0.003	-0.01	0.052	0.052	-0.001	0	-0.002	-0.041	0.008	-0.025	-0.022	-0.164
1:9400001-9500000	1	9400001	9500000	-0.075	0	0	-0.736	-0.641	-0.47	-0.308	-0.636	-0.677	0.001	-0.03	-0.028	-0.446	-0.717	-0.704	-0.758	-0.871	-0.643	-0.728	-0.47	-0.351	-0.026	-0.01	-0.05	-0.053	0.006	-0.024	0.047	-0.027	-0.007	0.003	-0.003	-0.032	-0.015	0.003	-0.01	0.052	0.052	-0.001	0	-0.002	-0.041	0.008	-0.025	-0.022	-0.164
1:9500001-9600000	1	9500001	9600000	-0.075	0	0	-0.736	-0.641	-0.47	-0.308	-0.636	-0.677	0.001	-0.03	-0.028	-0.446	-0.717	-0.704	-0.758	-0.871	-0.643	-0.728	-0.47	-0.351	-0.026	-0.01	-0.05	-0.053	0.006	-0.024	0.047	-0.027	-0.007	0.003	-0.003	-0.032	-0.015	0.003	-0.01	0.052	0.052	-0.001	0	-0.002	-0.041	0.008	-0.025	-0.022	-0.164
1:9600001-9700000	1	9600001	9700000	-0.075	0	0	-0.736	-0.641	-0.47	-0.308	-0.636	-0.677	0.001	-0.03	-0.028	-0.446	-0.717	-0.704	-0.758	-0.871	-0.643	-0.728	-0.47	-0.351	-0.026	-0.01	-0.05	-0.053	0.006	-0.024	0.047	-0.027	-0.007	0.003	-0.003	-0.032	-0.015	0.003	-0.01	0.052	0.052	-0.001	0	-0.002	-0.041	0.008	-0.025	-0.022	-0.164
1:9700001-9800000	1	9700001	9800000	-0.075	0	0	-0.736	-0.641	-0.47	-0.308	-0.636	-0.677	0.001	-0.03	-0.028	-0.446	-0.717	-0.704	-0.758	-0.871	-0.643	-0.728	-0.47	-0.351	-0.026	-0.01	-0.05	-0.053	0.006	-0.024	0.047	-0.027	-0.007	0.003	-0.003	-0.032	-0.015	0.003	-0.01	0.052	0.052	-0.001	0	-0.002	-0.041	0.008	-0.025	-0.022	-0.164
1:9800001-9900000	1	9800001	9900000	-0.075	0	0	-0.736	-0.641	-0.47	-0.308	-0.636	-0.677	0.001	-0.03	-0.028	-0.446	-0.717	-0.704	-0.758	-0.871	-0.643	-0.728	-0.47	-0.351	-0.026	-0.01	-0.05	-0.053	0.006	-0.024	0.047	-0.027	-0.007	0.003	-0.003	-0.032	-0.015	0.003	-0.01	0.052	0.052	-0.001	0	-0.002	-0.041	0.008	-0.025	-0.022	-0.164
1:9900001-10000000	1	9900001	10000000	-0.075	0	0	-0.736	-0.641	-0.47	-0.308	-0.636	-0.677	0.001	-0.03	-0.028	-0.446	-0.717	-0.704	-0.758	-0.871	-0.643	-0.728	-0.47	-0.351	-0.026	-0.01	-0.05	-0.053	0.006	-0.024	0.047	-0.027	-0.007	0.003	-0.003	-0.032	-0.015	0.003	-0.01	0.052	0.052	-0.001	0	-0.002	-0.041	0.008	-0.025	-0.022	-0.164
1:10000001-10100000	1	10000001	10100000	-0.075	0	0	-0.736	-0.641	-0.47	-0.308	-0.636	-0.677	0.001	-0.03	-0.028	-0.446	-0.717	-0.704	-0.758	-0.871	-0.643	-0.728	-0.47	-0.351	-0.026	-0.01	-0.05	-0.053	0.006	-0.024	0.047	-0.027	-0.007	0.003	-0.003	-0.032	-0.015	0.003	-0.01	0.052	0.052	-0.001	0	-0.002	-0.041	0.008	-0.025	-0.022	-0.164
1:10100001-10200000	1	10100001	10200000	-0.075	0	0	-0.736	-0.641	-0.47	-0.308	-0.636	-0.677	0.001	-0.03	-0.028	-0.446	-0.717	-0.704	-0.758	-0.871	-0.643	-0.728	-0.47	-0.351	-0.026	-0.01	-0.05	-0.053	0.006	-0.024	0.047	-0.027	-0.007	0.003	-0.003	-0.032	-0.015	0.003	-0.01	0.052	0.052	-0.001	0	-0.002	-0.041	0.008	-0.025	-0.022	-0.164
1:10200001-10300000	1	10200001	10300000	-0.075	0	0	-0.736	-0.641	-0.47	-0.308	-0.636	-0.677	0.001	-0.03	-0.028	-0.446	-0.717	-0.704	-0.758	-0.871	-0.643	-0.728	-0.47	-0.351	-0.026	-0.01	-0.05	-0.053	0.006	-0.024	0.047	-0.027	-0.007	0.003	-0.003	-0.032	-0.015	0.003	-0.01	0.052	0.052	-0.001	0	-0.002	-0.041	0.008	-0.025	-0.022	-0.164
1:10300001-10400000	1	10300001	10400000	-0.075	0	0	-0.736	-0.641	-0.47	-0.308	-0.636	-0.677	0.001	-0.03	-0.028	-0.446	-0.717	-0.704	-0.758	-0.871	-0.643	-0.728	-0.47	-0.351	-0.026	-0.01	-0.05	-0.053	0.006	-0.024	0.047	-0.027	-0.007	0.003	-0.003	-0.032	-0.015	0.003	-0.01	0.052	0.052	-0.001	0	-0.002	-0.041	0.008	-0.025	-0.022	-0.164
1:10400001-10500000	1	10400001	10500000	-0.075	0	0	-0.736	-0.641	-0.47	-0.308	-0.636	-0.677	0.001	-0.03	-0.028	-0.446	-0.717	-0.704	-0.758	-0.871	-0.643	-0.728	-0.47	-0.351	-0.026	-0.01	-0.05	-0.053	0.006	-0.024	0.047	-0.027	-0.007	0.003	-0.003	-0.032	-0.015	0.003	-0.01	0.052	0.052	-0.001	0	-0.002	-0.041	0.008	-0.025	-0.022	-0.164
1:10500001-10600000	1	10500001	10600000	-0.075	0	0	-0.736	-0.641	-0.47	-0.308	-0.636	-0.677	0.001	-0.03	-0.028	-0.446	-0.717	-0.704	-0.758	-0.871	-0.643	-0.728	-0.47	-0.351	-0.026	-0.01	-0.05	-0.053	0.006	-0.024	0.047	-0.027	-0.007	0.003	-0.003	-0.032	-0.015	0.003	-0.01	0.052	0.052	-0.001	0	-0.002	-0.041	0.008	-0.025	-0.022	-0.164
1:10600001-10700000	1	10600001	10700000	-0.075	0	0	-0.736	-0.641	-0.47	-0.308	-0.636	-0.677	0.001	-0.03	-0.028	-0.446	-0.717	-0.704	-0.758	-0.871	-0.643	-0.728	-0.47	-0.351	-0.026	-0.01	-0.05	-0.053	0.006	-0.024	0.047	-0.027	-0.007	0.003	-0.003	-0.032	-0.015	0.003	-0.01	0.052	0.052	-0.001	0	-0.002	-0.041	0.008	-0.025	-0.022	-0.164
1:10700001-10800000	1	10700001	10800000	-0.075	0	0	-0.736	-0.641	-0.47	-0.308	-0.636	-0.677	0.001	-0.03	-0.028	-0.446	-0.717	-0.704	-0.758	-0.871	-0.643	-0.728	-0.47	-0.351	-0.026	-0.01	-0.05	-0.053	0.006	-0.024	0.047	-0.027	-0.007	0.003	-0.003	-0.032	-0.015	0.003	-0.01	0.052	0.052	-0.001	0	-0.002	-0.041	0.008	-0.025	-0.022	-0.164
1:10800001-10900000	1	10800001	10900000	-0.075	0	0	-0.736	-0.641	-0.47	-0.308	-0.636	-0.677	0.001	-0.03	-0.028	-0.446	-0.717	-0.704	-0.758	-0.871	-0.643	-0.728	-0.47	-0.351	-0.026	-0.01	-0.05	-0.053	0.006	-0.024	0.047	-0.027	-0.007	0.003	-0.003	-0.032	-0.015	0.003	-0.01	0.052	0.052	-0.001	0	-0.002	-0.041	0.008	-0.025	-0.022	-0.164
1:10900001-11000000	1	10900001	11000000	-0.075	0	0	-0.736	-0.641	-0.47	-0.308	-0.636	-0.677	0.001	-0.03	-0.028	-0.446	-0.717	-0.704	-0.758	-0.871	-0.643	-0.728	-0.47	-0.351	-0.026	-0.01	-0.05	-0.053	0.006	-0.024	0.047	-0.027	-0.007	0.003	-0.003	-0.032	-0.015	0.003	-0.01	0.052	0.052	-0.001	0	-0.002	-0.041	0.008	-0.025	-0.022	-0.164
1:11000001-11100000	1	11000001	11100000	-0.075	0	0	-0.736	-0.641	-0.47	-0.308	-0.636	-0.677	0.001	-0.03	-0.028	-0.446	-0.717	-0.704	-0.758	-0.871	-0.643	-0.728	-0.47	-0.351	-0.026	-0.01	-0.05	-0.053	0.006	-0.024	0.047	-0.027	-0.007	0.003	-0.003	-0.032	-0.015	0.003	-0.01	0.052	0.052	-0.001	0	-0.002	-0.041	0.008	-0.025	-0.022	-0.164
1:11100001-11200000	1	11100001	11200000	-0.075	0	0	-0.736	-0.641	-0.47	-0.308	-0.636	-0.677	0.001	-0.03	-0.028	-0.446	-0.717	-0.704	-0.758	-0.871	-0.643	-0.728	-0.47	-0.351	-0.026	-0.01	-0.05	-0.053	0.006	-0.024	0.047	-0.027	-0.007	0.003	-0.003	-0.032	-0.015	0.003	-0.01	0.052	0.052	-0.001	0	-0.002	-0.041	0.008	-0.025	-0.022	-0.164
1:11200001-11300000	1	11200001	11300000	-0.075	0	0	-0.736	-0.641	-0.47	-0.308	-0.636	-0.677	0.001	-0.03	-0.028	-0.446	-0.717	-0.704	-0.758	-0.871	-0.643	-0.728	-0.47	-0.351	-0.026	-0.01	-0.05	-0.053	0.006	-0.024	0.047	-0.027	-0.007	0.003	-0.003	-0.032	-0.015	0.003	-0.01	0.052	0.052	-0.001	0	-0.002	-0.041	0.008	-0.025	-0.022	-0.164
1:11300001-11400000	1	11300001	11400000	-0.075	0	0	-0.736	-0.641	-0.47	-0.308	-0.636	-0.677	0.001	-0.03	-0.028	-0.446	-0.717	-0.704	-0.758	-0.871	-0.643	-0.728	-0.47	-0.351	-0.026	-0.01	-0.05	-0.053	0.006	-0.024	0.047	-0.027	-0.007	0.003	-0.003	-0.032	-0.015	0.003	-0.01	0.052	0.052	-0.001	0	-0.002	-0.041	0.008	-0.025	-0.022	-0.164
1:11400001-11500000	1	11400001	11500000	-0.075	0	0	-0.736	-0.641	-0.47	-0.308	-0.636	-0.677	0.001	-0.03	-0.028	-0.446	-0.717	-0.704	-0.758	-0.871	-0.643	-0.728	-0.47	-0.351	-0.026	-0.01	-0.05	-0.053	0.006	-0.024	0.047	-0.027	-0.007	0.003	-0.003	-0.032	-0.015	0.003	-0.01	0.052	0.052	-0.001	0	-0.002	-0.041	0.008	-0.025	-0.022	-0.164
1:11500001-11600000	1	11500001	11600000	-0.075	0	0	-0.736	-0.641	-0.47	-0.308	-0.636	-0.677	0.001	-0.03	-0.028	-0.446	-0.717	-0.704	-0.758	-0.871	-0.643	-0.728	-0.47	-0.351	-0.026	-0.01	-0.05	-0.053	0.006	-0.024	0.047	-0.027	-0.007	0.003	-0.003	-0.032	-0.015	0.003	-0.01	0.052	0.052	-0.001	0	-0.002	-0.041	0.008	-0.025	-0.022	-0.164
1:11600001-11700000	1	11600001	11700000	-0.075	0	0	-0.736	-0.641	-0.47	-0.308	-0.636	-0.677	0.001	-0.03	-0.028	-0.446	-0.717	-0.704	-0.758	-0.871	-0.643	-0.728	-0.47	-0.351	-0.026	-0.01	-0.05	-0.053	0.006	-0.024	0.047	-0.027	-0.007	0.003	-0.003	-0.032	-0.015	0.003	-0.01	0.052	0.052	-0.001	0	-0.002	-0.041	0.008	-0.025	-0.022	-0.164
1:11700001-11800000	1	11700001	11800000	-0.075	0	0	-0.736	-0.641	-0.47	-0.308	-0.636	-0.677	0.001	-0.03	-0.028	-0.446	-0.717	-0.704	-0.758	-0.871	-0.643	-0.728	-0.47	-0.351	-0.026	-0.01	-0.05	-0.053	0.006	-0.024	0.047	-0.027	-0.007	0.003	-0.003	-0.032	-0.015	0.003	-0.01	0.052	0.052	-0.001	0	-0.002	-0.041	0.008	-0.025	-0.022	-0.164
1:11800001-11900000	1	11800001	11900000	-0.075	0	0	-0.736	-0.641	-0.47	-0.308	-0.636	-0.677	0.001	-0.03	-0.028	-0.446	-0.717	-0.704	-0.758	-0.871	-0.643	-0.728	-0.47	-0.351	-0.026	-0.01	-0.05	-0.053	0.006	-0.024	0.047	-0.027	-0.007	0.003	-0.003	-0.032	-0.015	0.003	-0.01	0.052	0.052	-0.001	0	-0.002	-0.041	0.008	-0.025	-0.022	-0.164
1:11900001-12000000	1	11900001	12000000	-0.075	0	0	-0.736	-0.641	-0.47	-0.308	-0.636	-0.677	0.001	-0.03	-0.028	-0.446	-0.717	-0.704	-0.758	-0.871	-0.643	-0.728	-0.47	-0.351	-0.026	-0.01	-0.05	-0.053	0.006	-0.024	0.047	-0.027	-0.007	0.003	-0.003	-0.032	-0.015	0.003	-0.01	0.052	0.052	-0.001	0	-0.002	-0.041	0.008	-0.025	-0.022	-0.164
1:12000001-12100000	1	12000001	12100000	-0.075	0	0	-0.736	-0.641	-0.47	-0.308	-0.636	-0.677	0.001	-0.03	-0.028	-0.446	-0.717	-0.704	-0.758	-0.871	-0.643	-0.728	-0.47	-0.351	-0.026	-0.01	-0.05	-0.053	0.006	-0.024	0.047	-0.027	-0.007	0.003	-0.003	-0.032	-0.015	0.003	-0.01	0.052	0.052	-0.001	0	-0.002	-0.041	0.008	-0.025	-0.022	-0.164
1:12100001-12200000	1	12100001	12200000	-0.075	0	0	-0.736	-0.641	-0.47	-0.308	-0.636	-0.677	0.001	-0.03	-0.028	-0.446	-0.717	-0.704	-0.758	-0.871	-0.643	-0.728	-0.47	-0.351	-0.026	-0.01	-0.05	-0.053	0.006	-0.024	0.047	-0.027	-0.007	0.003	-0.003	-0.032	-0.015	0.003	-0.01	0.052	0.052	-0.001	0	-0.002	-0.041	0.008	-0.025	-0.022	-0.164
1:12200001-12300000	1	12200001	12300000	-0.075	0	0	-0.736	-0.641	-0.47	-0.308	-0.636	-0.677	0.001	-0.03	-0.028	-0.446	-0.717	-0.704	-0.758	-0.871	-0.643	-0.728	-0.47	-0.351	-0.026	-0.01	-0.05	-0.053	0.006	-0.024	0.047	-0.027	-0.007	0.003	-0.003	-0.032	-0.015	0.003	-0.01	0.052	0.052	-0.001	0	-0.002	-0.041	0.008	-0.025	-0.022	-0.164
1:12300001-12400000	1	12300001	12400000	-0.075	0	0	-0.736	-0.641	-0.47	-0.308	-0.636	-0.677	0.001	-0.03	-0.028	-0.446	-0.717	-0.704	-0.758	-0.871	-0.643	-0.728	-0.47	-0.351	-0.026	-0.01	-0.05	-0.053	0.006	-0.024	0.047	-0.027	-0.007	0.003	-0.003	-0.032	-0.015	0.003	-0.01	0.052	0.052	-0.001	0	-0.002	-0.041	0.008	-0.025	-0.022	-0.164
1:12400001-12500000	1	12400001	12500000	-0.075	0	0	-0.736	-0.641	-0.47	-0.308	-0.636	-0.677	0.001	-0.03	-0.028	-0.446	-0.717	-0.704	-0.758	-0.871	-0.643	-0.728	-0.47	-0.351	-0.026	-0.01	-0.05	-0.053	0.006	-0.024	0.047	-0.027	-0.007	0.003	-0.003	-0.032	-0.015	0.003	-0.01	0.052	0.052	-0.001	0	-0.002	-0.041	0.008	-0.025	-0.022	-0.164
1:12500001-12600000	1	12500001	12600000	-0.075	0	0	-0.736	-0.641	-0.47	-0.308	-0.636	-0.677	0.001	-0.03	-0.028	-0.446	-0.717	-0.704	-0.758	-0.871	-0.643	-0.728	-0.47	-0.351	-0.026	-0.01	-0.05	-0.053	0.006	-0.024	0.047	-0.027	-0.007	0.003	-0.003	-0.032	-0.015	0.003	-0.01	0.052	0.052	-0.001	0	-0.002	-0.041	0.008	-0.025	-0.022	-0.164
1:12600001-12700000	1	12600001	12700000	-0.075	0	0	-0.736	-0.641	-0.47	-0.308	-0.636	-0.677	0.001	-0.03	-0.028	-0.446	-0.717	-0.704	-0.758	-0.871	-0.643	-0.728	-0.47	-0.351	-0.026	-0.01	-0.05	-0.053	0.006	-0.024	0.047	-0.027	-0.007	0.003	-0.003	-0.032	-0.015	0.003	-0.01	0.052	0.052	-0.001	0	-0.002	-0.041	0.008	-0.025	-0.022	-0.164
1:12700001-12800000	1	12700001	12800000	-0.075	0	0	-0.736	-0.641	-0.47	-0.308	-0.636	-0.677	0.001	-0.03	-0.028	-0.446	-0.717	-0.704	-0.758	-0.871	-0.643	-0.728	-0.47	-0.351	-0.026	-0.01	-0.05	-0.053	0.006	-0.024	0.047	-0.027	-0.007	0.003	-0.003	-0.032	-0.015	0.003	-0.01	0.052	0.052	-0.001	0	-0.002	-0.041	0.008	-0.025	-0.022	-0.164
1:13800001-13900000	1	13800001	13900000	-0.075	0	0	-0.736	-0.641	-0.47	-0.308	-0.636	-0.677	0.001	-0.03	-0.028	-0.446	-0.717	-0.704	-0.758	-0.871	-0.643	-0.728	-0.47	-0.351	-0.026	-0.01	-0.05	-0.053	0.006	-0.024	0.047	-0.027	-0.007	0.003	-0.003	-0.032	-0.015	0.003	-0.01	0.052	0.052	-0.001	0	-0.002	-0.041	0.008	-0.025	-0.022	-0.164
1:13900001-14000000	1	13900001	14000000	-0.075	0	0	-0.736	-0.641	-0.47	-0.308	-0.636	-0.677	0.001	-0.03	-0.028	-0.446	-0.717	-0.704	-0.758	-0.871	-0.643	-0.728	-0.47	-0.351	-0.026	-0.01	-0.05	-0.053	0.006	-0.024	0.047	-0.027	-0.007	0.003	-0.003	-0.032	-0.015	0.003	-0.01	0.052	0.052	-0.001	0	-0.002	-0.041	0.008	-0.025	-0.022	-0.164
1:14000001-14100000	1	14000001	14100000	-0.075	0	0	-0.736	-0.641	-0.47	-0.308	-0.636	-0.677	0.001	-0.03	-0.028	-0.446	-0.717	-0.704	-0.758	-0.871	-0.643	-0.728	-0.47	-0.351	-0.026	-0.01	-0.05	-0.053	0.006	-0.024	0.047	-0.027	-0.007	0.003	-0.003	-0.032	-0.015	0.003	-0.01	0.052	0.052	-0.001	0	-0.002	-0.041	0.008	-0.025	-0.022	-0.164
1:14100001-14200000	1	14100001	14200000	-0.075	0	0	-0.736	-0.641	-0.47	-0.308	-0.636	-0.677	0.001	-0.03	-0.028	-0.446	-0.717	-0.704	-0.758	-0.871	-0.643	-0.728	-0.47	-0.351	-0.026	-0.01	-0.05	-0.053	0.006	-0.024	0.047	-0.027	-0.007	0.003	-0.003	-0.032	-0.015	0.003	-0.01	0.052	0.052	-0.001	0	-0.002	-0.041	0.008	-0.025	-0.022	-0.164
1:14200001-14300000	1	14200001	14300000	-0.075	0	0	-0.736	-0.641	-0.47	-0.308	-0.636	-0.677	0.001	-0.03	-0.028	-0.446	-0.717	-0.704	-0.758	-0.871	-0.643	-0.728	-0.47	-0.351	-0.026	-0.01	-0.05	-0.053	0.006	-0.024	0.047	-0.027	-0.007	0.003	-0.003	-0.032	-0.015	0.003	-0.01	0.052	0.052	-0.001	0	-0.002	-0.041	0.008	-0.025	-0.022	-0.164
1:14300001-14400000	1	14300001	14400000	-0.075	0	0	-0.736	-0.641	-0.47	-0.308	-0.636	-0.677	0.001	-0.03	-0.028	-0.446	-0.717	-0.704	-0.758	-0.871	-0.643	-0.728	-0.47	-0.351	-0.026	-0.01	-0.05	-0.053	0.006	-0.024	0.047	-0.027	-0.007	0.003	-0.003	-0.032	-0.015	0.003	-0.01	0.052	0.052	-0.001	0	-0.002	-0.041	0.008	-0.025	-0.022	-0.164
1:14400001-14500000	1	14400001	14500000	-0.075	0	0	-0.736	-0.641	-0.47	-0.308	-0.636	-0.677	0.001	-0.03	-0.028	-0.446	-0.717	-0.704	-0.758	-0.871	-0.643	-0.728	-0.47	-0.351	-0.026	-0.01	-0.05	-0.053	0.006	-0.024	0.047	-0.027	-0.007	0.003	-0.003	-0.032	-0.015	0.003	-0.01	0.052	0.052	-0.001	0	-0.002	-0.041	0.008	-0.025	-0.022	-0.164
1:14500001-14600000	1	14500001	14600000	-0.075	0	0	-0.736	-0.641	-0.47	-0.308	-0.636	-0.677	0.001	-0.03	-0.028	-0.446	-0.717	-0.704	-0.758	-0.871	-0.643	-0.728	-0.47	-0.351	-0.026	-0.01	-0.05	-0.053	0.006	-0.024	0.047	-0.027	-0.007	0.003	-0.003	-0.032	-0.015	0.003	-0.01	0.052	0.052	-0.001	0	-0.002	-0.041	0.008	-0.025	-0.022	-0.164
1:14600001-14700000	1	14600001	14700000	-0.075	0	0	-0.736	-0.641	-0.47	-0.308	-0.636	-0.677	0.001	-0.03	-0.028	-0.446	-0.717	-0.704	-0.758	-0.871	-0.643	-0.728	-0.47	-0.351	-0.026	-0.01	-0.05	-0.053	0.006	-0.024	0.047	-0.027	-0.007	0.003	-0.003	-0.032	-0.015	0.003	-0.01	0.052	0.052	-0.001	0	-0.002	-0.041	0.008	-0.025	-0.022	-0.164
1:14700001-14800000	1	14700001	14800000	-0.075	0	0	-0.736	-0.641	-0.47	-0.308	-0.636	-0.677	0.001	-0.03	-0.028	-0.446	-0.717	-0.704	-0.758	-0.871	-0.643	-0.728	-0.47	-0.351	-0.026	-0.01	-0.05	-0.053	0.006	-0.024	0.047	-0.027	-0.007	0.003	-0.003	-0.032	-0.015	0.003	-0.01	0.052	0.052	-0.001	0	-0.002	-0.041	0.008	-0.025	-0.022	-0.164
1:14800001-14900000	1	14800001	14900000	-0.075	0	0	-0.736	-0.641	-0.47	-0.308	-0.636	-0.677	0.001	-0.03	-0.028	-0.446	-0.717	-0.704	-0.758	-0.871	-0.643	-0.728	-0.47	-0.351	-0.026	-0.01	-0.05	-0.053	0.006	-0.024	0.047	-0.027	-0.007	0.003	-0.003	-0.032	-0.015	0.003	-0.01	0.052	0.052	-0.001	0	-0.002	-0.041	0.008	-0.025	-0.022	-0.164
1:14900001-15000000	1	14900001	15000000	-0.075	0	0	-0.736	-0.641	-0.47	-0.308	-0.636	-0.677	0.001	-0.03	-0.028	-0.446	-0.717	-0.704	-0.758	-0.871	-0.643	-0.728	-0.47	-0.351	-0.026	-0.01	-0.05	-0.053	0.006	-0.024	0.047	-0.027	-0.007	0.003	-0.003	-0.032	-0.015	0.003	-0.01	0.052	0.052	-0.001	0	-0.002	-0.041	0.008	-0.025	-0.022	-0.164
1:15000001-15100000	1	15000001	15100000	-0.075	0	0	-0.736	-0.641	-0.47	-0.308	-0.636	-0.677	0.001	-0.03	-0.028	-0.446	-0.717	-0.704	-0.758	-0.871	-0.643	-0.728	-0.47	-0.351	-0.026	-0.01	-0.05	-0.053	0.006	-0.024	0.047	-0.027	-0.007	0.003	-0.003	-0.032	-0.015	0.003	-0.01	0.052	0.052	-0.001	0	-0.002	-0.041	0.008	-0.025	-0.022	-0.164
1:15100001-15200000	1	15100001	15200000	-0.075	0	0	-0.736	-0.641	-0.47	-0.308	-0.636	-0.677	0.001	-0.03	-0.028	-0.446	-0.717	-0.704	-0.758	-0.871	-0.643	-0.728	-0.47	-0.351	-0.026	-0.01	-0.05	-0.053	0.006	-0.024	0.047	-0.027	-0.007	0.003	-0.003	-0.032	-0.015	0.003	-0.01	0.052	0.052	-0.001	0	-0.002	-0.041	0.008	-0.025	-0.022	-0.164
1:15200001-15300000	1	15200001	15300000	-0.075	0	0	-0.736	-0.641	-0.47	-0.308	-0.636	-0.677	0.001	-0.03	-0.028	-0.446	-0.717	-0.704	-0.758	-0.871	-0.643	-0.728	-0.47	-0.351	-0.026	-0.01	-0.05	-0.053	0.006	-0.024	0.047	-0.027	-0.007	0.003	-0.003	-0.032	-0.015	0.003	-0.01	0.052	0.052	-0.001	0	-0.002	-0.041	0.008	-0.025	-0.022	-0.164
1:15300001-15400000	1	15300001	15400000	-0.075	0	0	-0.736	-0.641	-0.47	-0.308	-0.636	-0.677	0.001	-0.03	-0.028	-0.446	-0.717	-0.704	-0.758	-0.871	-0.643	-0.728	-0.47	-0.351	-0.026	-0.01	-0.05	-0.053	0.006	-0.024	0.047	-0.027	-0.007	0.003	-0.003	-0.032	-0.015	0.003	-0.01	0.052	0.052	-0.001	0	-0.002	-0.041	0.008	-0.025	-0.022	-0.164
1:15400001-15500000	1	15400001	15500000	-0.075	0	0	-0.736	-0.641	-0.47	-0.308	-0.636	-0.677	0.001	-0.03	-0.028	-0.446	-0.717	-0.704	-0.758	-0.871	-0.643	-0.728	-0.47	-0.351	-0.026	-0.01	-0.05	-0.053	0.006	-0.024	0.047	-0.027	-0.007	0.003	-0.003	-0.032	-0.015	0.003	-0.01	0.052	0.052	-0.001	0	-0.002	-0.041	0.008	-0.025	-0.022	-0.164
1:15500001-15600000	1	15500001	15600000	-0.075	0	0	-0.736	-0.641	-0.47	-0.308	-0.636	-0.677	0.001	-0.03	-0.028	-0.446	-0.717	-0.704	-0.758	-0.871	-0.643	-0.728	-0.47	-0.351	-0.026	-0.01	-0.05	-0.053	0.006	-0.024	0.047	-0.027	-0.007	0.003	-0.003	-0.032	-0.015	0.003	-0.01	0.052	0.052	-0.001	0	-0.002	-0.041	0.008	-0.025	-0.022	-0.164
1:15600001-15700000	1	15600001	15700000	-0.075	0	0	-0.736	-0.641	-0.47	-0.308	-0.636	-0.677	0.001	-0.03	-0.028	-0.446	-0.717	-0.704	-0.758	-0.871	-0.643	-0.728	-0.47	-0.351	-0.026	-0.01	-0.05	-0.053	0.006	-0.024	0.047	-0.027	-0.007	0.003	-0.003	-0.032	-0.015	0.003	-0.01	0.052	0.052	-0.001	0	-0.002	-0.041	0.008	-0.025	-0.022	-0.164
1:15700001-15800000	1	15700001	15800000	-0.075	0	0	-0.736	-0.641	-0.47	-0.308	-0.636	-0.677	0.001	-0.03	-0.028	-0.446	-0.717	-0.704	-0.758	-0.871	-0.643	-0.728	-0.47	-0.351	-0.026	-0.01	-0.05	-0.053	0.006	-0.024	0.047	-0.027	-0.007	0.003	-0.003	-0.032	-0.015	0.003	-0.01	0.052	0.052	-0.001	0	-0.002	-0.041	0.008	-0.025	-0.022	-0.164
1:15800001-15900000	1	15800001	15900000	-0.075	0	0	-0.736	-0.641	-0.47	-0.308	-0.636	-0.677	0.001	-0.03	-0.028	-0.446	-0.717	-0.704	-0.758	-0.871	-0.643	-0.728	-0.47	-0.351	-0.026	-0.01	-0.05	-0.053	0.006	-0.024	0.047	-0.027	-0.007	0.003	-0.003	-0.032	-0.015	0.003	-0.01	0.052	0.052	-0.001	0	-0.002	-0.041	0.008	-0.025	-0.022	-0.164
1:15900001-16000000	1	15900001	16000000	-0.075	0	0	-0.736	-0.641	-0.47	-0.308	-0.636	-0.677	0.001	-0.03	-0.028	-0.446	-0.717	-0.704	-0.758	-0.871	-0.643	-0.728	-0.47	-0.351	-0.026	-0.01	-0.05	-0.053	0.006	-0.024	0.047	-0.027	-0.007	0.003	-0.003	-0.032	-0.015	0.003	-0.01	0.052	0.052	-0.001	0	-0.002	-0.041	0.008	-0.025	-0.022	-0.164
1:16000001-16100000	1	16000001	16100000	-0.075	0	0	-0.736	-0.641	-0.47	-0.308	-0.636	-0.677	0.001	-0.03	-0.028	-0.446	-0.717	-0.704	-0.758	-0.871	-0.643	-0.728	-0.47	-0.351	-0.026	-0.01	-0.05	-0.053	0.006	-0.024	0.047	-0.027	-0.007	0.003	-0.003	-0.032	-0.015	0.003	-0.01	0.052	0.052	-0.001	0	-0.002	-0.041	0.008	-0.025	-0.022	-0.164
1:16100001-16200000	1	16100001	16200000	-0.075	0	0	-0.736	-0.641	-0.47	-0.308	-0.636	-0.677	0.001	-0.03	-0.028	-0.446	-0.717	-0.704	-0.758	-0.871	-0.643	-0.728	-0.47	-0.351	-0.026	-0.01	-0.05	-0.053	0.006	-0.024	0.047	-0.027	-0.007	0.003	-0.003	-0.032	-0.015	0.003	-0.01	0.052	0.052	-0.001	0	-0.002	-0.041	0.008	-0.025	-0.022	-0.164
1:16200001-16300000	1	16200001	16300000	-0.075	0	0	-0.736	-0.641	-0.47	-0.308	-0.636	-0.677	0.001	-0.03	-0.028	-0.446	-0.717	-0.704	-0.758	-0.871	-0.643	-0.728	-0.47	-0.351	-0.026	-0.01	-0.05	-0.053	0.006	-0.024	0.047	-0.027	-0.007	0.003	-0.003	-0.032	-0.015	0.003	-0.01	0.052	0.052	-0.001	0	-0.002	-0.041	0.008	-0.025	-0.022	-0.164
1:16400001-16500000	1	16400001	16500000	-0.075	0	0	-0.736	-0.641	-0.47	-0.308	-0.636	-0.677	0.001	-0.03	-0.028	-0.446	-0.717	-0.704	-0.758	-0.871	-0.643	-0.728	-0.47	-0.351	-0.026	-0.01	-0.05	-0.053	0.006	-0.024	0.047	-0.027	-0.007	0.003	-0.003	-0.032	-0.015	0.003	-0.01	0.052	0.052	-0.001	0	-0.002	-0.041	0.008	-0.025	-0.022	-0.164
1:16500001-16600000	1	16500001	16600000	-0.075	0	0	-0.736	-0.641	-0.47	-0.308	-0.636	-0.677	0.001	-0.03	-0.028	-0.446	-0.717	-0.704	-0.758	-0.871	-0.643	-0.728	-0.47	-0.351	-0.026	-0.01	-0.05	-0.053	0.006	-0.024	0.047	-0.027	-0.007	0.003	-0.003	-0.032	-0.015	0.003	-0.01	0.052	0.052	-0.001	0	-0.002	-0.041	0.008	-0.025	-0.022	-0.164
1:16600001-16700000	1	16600001	16700000	-0.075	0	0	-0.736	-0.641	-0.47	-0.308	-0.636	-0.677	0.001	-0.03	-0.028	-0.446	-0.717	-0.704	-0.758	-0.871	-0.643	-0.728	-0.47	-0.351	-0.026	-0.01	-0.05	-0.053	0.006	-0.024	0.047	-0.027	-0.007	0.003	-0.003	-0.032	-0.015	0.003	-0.01	0.052	0.052	-0.001	0	-0.002	-0.041	0.008	-0.025	-0.022	-0.164
1:16700001-16800000	1	16700001	16800000	-0.075	0	0	-0.736	-0.641	-0.47	-0.308	-0.636	-0.677	0.001	-0.03	-0.028	-0.446	-0.717	-0.704	-0.758	-0.871	-0.643	-0.728	-0.47	-0.351	-0.026	-0.01	-0.05	-0.053	0.006	-0.024	0.047	-0.027	-0.007	0.003	-0.003	-0.032	-0.015	0.003	-0.01	0.052	0.052	-0.001	0	-0.002	-0.041	0.008	-0.025	-0.022	-0.164
1:17300001-17400000	1	17300001	17400000	-0.075	0	0	-0.736	-0.641	-0.47	-0.308	-0.636	-0.677	0.001	-0.03	-0.028	-0.446	-0.717	-0.704	-0.758	-0.871	-0.643	-0.728	-0.47	-0.351	-0.026	-0.01	-0.05	-0.053	0.006	-0.024	0.047	-0.027	-0.007	0.003	-0.003	-0.032	-0.015	0.003	-0.01	0.052	0.052	-0.001	0	-0.002	-0.543	0.008	-0.025	-0.577	-0.164
1:17400001-17500000	1	17400001	17500000	-0.075	0	0	-0.736	-0.641	-0.47	-0.308	-0.636	-0.677	0.001	-0.03	-0.028	-0.446	-0.717	-0.704	-0.758	-0.871	-0.643	-0.728	-0.47	-0.351	-0.026	-0.01	-0.05	-0.053	0.006	-0.024	0.047	-0.027	-0.007	0.003	-0.003	-0.032	-0.015	0.003	-0.01	0.052	0.052	-0.001	0	-0.002	-0.543	0.008	-0.025	-0.577	-0.164
1:17600001-17700000	1	17600001	17700000	-0.075	0	0	-0.736	-0.641	-0.47	-0.308	-0.636	-0.677	0.001	-0.03	-0.028	-0.446	-0.717	-0.704	-0.758	-0.871	-0.643	-0.728	-0.47	-0.351	-0.026	-0.01	-0.05	-0.053	0.006	-0.024	0.047	-0.027	-0.007	0.003	-0.003	-0.032	-0.015	0.003	-0.01	0.052	0.052	-0.001	0	-0.002	-0.543	0.008	-0.025	-0.577	-0.164
1:17700001-17800000	1	17700001	17800000	-0.075	0	0	-0.736	-0.641	-0.47	-0.308	-0.636	-0.677	0.001	-0.03	-0.028	-0.446	-0.717	-0.704	-0.758	-0.871	-0.643	-0.728	-0.47	-0.351	-0.026	-0.01	-0.05	-0.053	0.006	-0.024	0.047	-0.027	-0.007	0.003	-0.003	-0.032	-0.015	0.003	-0.01	0.052	0.052	-0.001	0	-0.002	-0.543	0.008	-0.025	-0.577	-0.164
1:17800001-17900000	1	17800001	17900000	-0.075	0	0	-0.736	-0.641	-0.47	-0.308	-0.636	-0.677	0.001	-0.03	-0.028	-0.446	-0.717	-0.704	-0.758	-0.871	-0.643	-0.728	-0.47	-0.351	-0.026	-0.01	-0.05	-0.053	0.006	-0.024	0.047	-0.027	-0.007	0.003	-0.003	-0.032	-0.015	0.003	-0.01	0.052	0.052	-0.001	0	-0.002	-0.543	0.008	-0.025	-0.577	-0.164
1:17900001-18000000	1	17900001	18000000	-0.075	0	0	-0.736	-0.641	-0.47	-0.308	-0.636	-0.677	0.001	-0.03	-0.028	-0.446	-0.717	-0.704	-0.758	-0.871	-0.643	-0.728	-0.47	-0.351	-0.026	-0.01	-0.05	-0.053	0.006	-0.024	0.047	-0.027	-0.007	0.003	-0.003	-0.032	-0.015	0.003	-0.01	0.052	0.052	-0.001	0	-0.002	-0.543	0.008	-0.025	-0.577	-0.164
1:18000001-18100000	1	18000001	18100000	-0.075	0	0	-0.736	-0.641	-0.47	-0.308	-0.636	-0.677	0.001	-0.03	-0.028	-0.446	-0.717	-0.704	-0.758	-0.871	-0.643	-0.728	-0.47	-0.351	-0.026	-0.01	-0.05	-0.053	0.006	-0.024	0.047	-0.027	-0.007	0.003	-0.003	-0.032	-0.015	0.003	-0.01	0.052	0.052	-0.001	0	-0.002	-0.543	0.008	-0.025	-0.577	-0.164
1:18100001-18200000	1	18100001	18200000	-0.075	0	0	-0.736	-0.641	-0.47	-0.308	-0.636	-0.677	0.001	-0.03	-0.028	-0.446	-0.717	-0.704	-0.758	-0.871	-0.643	-0.728	-0.47	-0.351	-0.026	-0.01	-0.05	-0.053	0.006	-0.024	0.047	-0.027	-0.007	0.003	-0.003	-0.032	-0.015	0.003	-0.01	0.052	0.052	-0.001	0	-0.002	-0.543	0.008	-0.025	-0.577	-0.164
1:18200001-18300000	1	18200001	18300000	-0.075	0	0	-0.736	-0.641	-0.47	-0.308	-0.636	-0.677	0.001	-0.03	-0.028	-0.446	-0.717	-0.704	-0.758	-0.871	-0.643	-0.728	-0.47	-0.351	-0.026	-0.01	-0.05	-0.053	0.006	-0.024	0.047	-0.027	-0.007	0.003	-0.003	-0.032	-0.015	0.003	-0.01	0.052	0.052	-0.001	0	-0.002	-0.543	0.008	-0.025	-0.577	-0.164
1:18300001-18400000	1	18300001	18400000	-0.075	0	0	-0.736	-0.641	-0.47	-0.308	-0.636	-0.677	0.001	-0.03	-0.028	-0.446	-0.717	-0.704	-0.758	-0.871	-0.643	-0.728	-0.47	-0.351	-0.026	-0.01	-0.05	-0.053	0.006	-0.024	0.047	-0.027	-0.007	0.003	-0.003	-0.032	-0.015	0.003	-0.01	0.052	0.052	-0.001	0	-0.002	-0.543	0.008	-0.025	-0.577	-0.164
1:18400001-18500000	1	18400001	18500000	-0.075	0	0	-0.736	-0.641	-0.47	-0.308	-0.636	-0.677	0.001	-0.03	-0.028	-0.446	-0.717	-0.704	-0.758	-0.871	-0.643	-0.728	-0.47	-0.351	-0.026	-0.01	-0.05	-0.053	0.006	-0.024	0.047	-0.027	-0.007	0.003	-0.003	-0.032	-0.015	0.003	-0.01	0.052	0.052	-0.001	0	-0.002	-0.543	0.008	-0.025	-0.577	-0.164
1:18500001-18600000	1	18500001	18600000	-0.075	0	0	-0.736	-0.641	-0.47	-0.308	-0.636	-0.677	0.001	-0.03	-0.028	-0.446	-0.717	-0.704	-0.758	-0.871	-0.643	-0.728	-0.47	-0.351	-0.026	-0.01	-0.05	-0.053	0.006	-0.024	0.047	-0.027	-0.007	0.003	-0.003	-0.032	-0.015	0.003	-0.01	0.052	0.052	-0.001	0	-0.002	-0.543	0.008	-0.025	-0.577	-0.164
1:18600001-18700000	1	18600001	18700000	-0.075	0	0	-0.736	-0.641	-0.47	-0.308	-0.636	-0.677	0.001	-0.03	-0.028	-0.446	-0.717	-0.704	-0.758	-0.871	-0.643	-0.728	-0.47	-0.351	-0.026	-0.01	-0.05	-0.053	0.006	-0.024	0.047	-0.027	-0.007	0.003	-0.003	-0.032	-0.015	0.003	-0.01	0.052	0.052	-0.001	0	-0.002	-0.543	0.008	-0.025	-0.577	-0.164
1:18700001-18800000	1	18700001	18800000	-0.075	0	0	-0.736	-0.641	-0.47	-0.308	-0.636	-0.677	0.001	-0.03	-0.028	-0.446	-0.717	-0.704	-0.758	-0.871	-0.643	-0.728	-0.47	-0.351	-0.026	-0.01	-0.05	-0.053	0.006	-0.024	0.047	-0.027	-0.007	0.003	-0.003	-0.032	-0.015	0.003	-0.01	0.052	0.052	-0.001	0	-0.002	-0.543	0.008	-0.025	-0.577	-0.164
1:18800001-18900000	1	18800001	18900000	-0.075	0	0	-0.736	-0.641	-0.47	-0.308	-0.636	-0.677	0.001	-0.03	-0.028	-0.446	-0.717	-0.704	-0.758	-0.871	-0.643	-0.728	-0.47	-0.351	-0.026	-0.01	-0.05	-0.053	0.006	-0.024	0.047	-0.027	-0.007	0.003	-0.003	-0.032	-0.015	0.003	-0.01	0.052	0.052	-0.001	0	-0.002	-0.543	0.008	-0.025	-0.577	-0.164
1:18900001-19000000	1	18900001	19000000	-0.075	0	0	-0.736	-0.641	-0.47	-0.308	-0.636	-0.677	0.001	-0.03	-0.028	-0.446	-0.717	-0.704	-0.758	-0.871	-0.643	-0.728	-0.47	-0.351	-0.026	-0.01	-0.05	-0.053	0.006	-0.024	0.047	-0.027	-0.007	0.003	-0.003	-0.032	-0.015	0.003	-0.01	0.052	0.052	-0.001	0	-0.002	-0.543	0.008	-0.025	-0.577	-0.164
1:19000001-19100000	1	19000001	19100000	-0.075	0	0	-0.736	-0.641	-0.47	-0.308	-0.636	-0.677	0.001	-0.03	-0.028	-0.446	-0.717	-0.704	-0.758	-0.871	-0.643	-0.728	-0.47	-0.351	-0.026	-0.01	-0.05	-0.053	0.006	-0.024	0.047	-0.027	-0.007	0.003	-0.003	-0.032	-0.015	0.003	-0.01	0.052	0.052	-0.001	0	-0.002	-0.543	0.008	-0.025	-0.577	-0.164
1:19100001-19200000	1	19100001	19200000	-0.075	0	0	-0.736	-0.641	-0.47	-0.308	-0.636	-0.677	0.001	-0.03	-0.028	-0.446	-0.717	-0.704	-0.758	-0.871	-0.643	-0.728	-0.47	-0.351	-0.026	-0.01	-0.05	-0.053	0.006	-0.024	0.047	-0.027	-0.007	0.003	-0.003	-0.032	-0.015	0.003	-0.01	0.052	0.052	-0.001	0	-0.002	-0.543	0.008	-0.025	-0.577	-0.164
1:19200001-19300000	1	19200001	19300000	-0.075	0	0	-0.736	-0.641	-0.47	-0.308	-0.636	-0.677	0.001	-0.03	-0.028	-0.446	-0.717	-0.704	-0.758	-0.871	-0.643	-0.728	-0.47	-0.351	-0.026	-0.01	-0.05	-0.053	0.006	-0.024	0.047	-0.027	-0.007	0.003	-0.003	-0.032	-0.015	0.003	-0.01	0.052	0.052	-0.001	0	-0.002	-0.543	0.008	-0.025	-0.577	-0.164
1:19300001-19400000	1	19300001	19400000	-0.075	0	0	-0.736	-0.641	-0.47	-0.308	-0.636	-0.677	0.001	-0.03	-0.028	-0.446	-0.717	-0.704	-0.758	-0.871	-0.643	-0.728	-0.47	-0.351	-0.026	-0.01	-0.05	-0.053	0.006	-0.024	0.047	-0.027	-0.007	0.003	-0.003	-0.032	-0.015	0.003	-0.01	0.052	0.052	-0.001	0	-0.002	-0.543	0.008	-0.025	-0.577	-0.164
1:19400001-19500000	1	19400001	19500000	-0.075	0	0	-0.736	-0.641	-0.47	-0.308	-0.636	-0.677	0.001	-0.03	-0.028	-0.446	-0.717	-0.704	-0.758	-0.871	-0.643	-0.728	-0.47	-0.351	-0.026	-0.01	-0.05	-0.053	0.006	-0.024	0.047	-0.027	-0.007	0.003	-0.003	-0.032	-0.015	0.003	-0.01	0.052	0.052	-0.001	0	-0.002	-0.543	0.008	-0.025	-0.577	-0.164
1:19500001-19600000	1	19500001	19600000	-0.075	0	0	-0.736	-0.641	-0.47	-0.308	-0.636	-0.677	0.001	-0.03	-0.028	-0.446	-0.717	-0.704	-0.758	-0.871	-0.643	-0.728	-0.47	-0.351	-0.026	-0.01	-0.05	-0.053	0.006	-0.024	0.047	-0.027	-0.007	0.003	-0.003	-0.032	-0.015	0.003	-0.01	0.052	0.052	-0.001	0	-0.002	-0.543	0.008	-0.025	-0.577	-0.164
1:19600001-19700000	1	19600001	19700000	-0.075	0	0	-0.736	-0.641	-0.47	-0.308	-0.636	-0.677	0.001	-0.03	-0.028	-0.446	-0.717	-0.704	-0.758	-0.871	-0.643	-0.728	-0.47	-0.351	-0.026	-0.01	-0.05	-0.053	0.006	-0.024	0.047	-0.027	-0.007	0.003	-0.003	-0.032	-0.015	0.003	-0.01	0.052	0.052	-0.001	0	-0.002	-0.543	0.008	-0.025	-0.577	-0.164
1:19700001-19800000	1	19700001	19800000	-0.075	0	0	-0.736	-0.641	-0.47	-0.308	-0.636	-0.677	0.001	-0.03	-0.028	-0.446	-0.717	-0.704	-0.758	-0.871	-0.643	-0.728	-0.47	-0.351	-0.026	-0.01	-0.05	-0.053	0.006	-0.024	0.047	-0.027	-0.007	0.003	-0.003	-0.032	-0.015	0.003	-0.01	0.052	0.052	-0.001	0	-0.002	-0.543	0.008	-0.025	-0.577	-0.164
1:19800001-19900000	1	19800001	19900000	-0.075	0	0	-0.736	-0.641	-0.47	-0.308	-0.636	-0.677	0.001	-0.03	-0.028	-0.446	-0.717	-0.704	-0.758	-0.871	-0.643	-0.728	-0.47	-0.351	-0.026	-0.01	-0.05	-0.053	0.006	-0.024	0.047	-0.027	-0.007	0.003	-0.003	-0.032	-0.015	0.003	-0.01	0.052	0.052	-0.001	0	-0.002	-0.543	0.008	-0.025	-0.577	-0.164
1:19900001-20000000	1	19900001	20000000	-0.075	0	0	-0.736	-0.641	-0.47	-0.308	-0.636	-0.677	0.001	-0.03	-0.028	-0.446	-0.717	-0.704	-0.758	-0.871	-0.643	-0.728	-0.47	-0.351	-0.026	-0.01	-0.05	-0.053	0.006	-0.024	0.047	-0.027	-0.007	0.003	-0.003	-0.032	-0.015	0.003	-0.01	0.052	0.052	-0.001	0	-0.002	-0.543	0.008	-0.025	-0.577	-0.164
1:20000001-20100000	1	20000001	20100000	-0.075	0	0	-0.736	-0.641	-0.47	-0.308	-0.636	-0.677	0.001	-0.03	-0.028	-0.446	-0.717	-0.704	-0.758	-0.871	-0.643	-0.728	-0.47	-0.351	-0.026	-0.01	-0.05	-0.053	0.006	-0.024	0.047	-0.027	-0.007	0.003	-0.003	-0.032	-0.015	0.003	-0.01	0.052	0.052	-0.001	0	-0.002	-0.543	0.008	-0.025	-0.577	-0.164
1:20100001-20200000	1	20100001	20200000	-0.075	0	0	-0.736	-0.641	-0.47	-0.308	-0.636	-0.677	0.001	-0.03	-0.028	-0.446	-0.717	-0.704	-0.758	-0.871	-0.643	-0.728	-0.47	-0.351	-0.026	-0.01	-0.05	-0.053	0.006	-0.024	0.047	-0.027	-0.007	0.003	-0.003	-0.032	-0.015	0.003	-0.01	0.052	0.052	-0.001	0	-0.002	-0.543	0.008	-0.025	-0.577	-0.164
1:20200001-20300000	1	20200001	20300000	-0.075	0	0	-0.736	-0.641	-0.47	-0.308	-0.636	-0.677	0.001	-0.03	-0.028	-0.446	-0.717	-0.704	-0.758	-0.871	-0.643	-0.728	-0.47	-0.351	-0.026	-0.01	-0.05	-0.053	0.006	-0.024	0.047	-0.027	-0.007	0.003	-0.003	-0.032	-0.015	0.003	-0.01	0.052	0.052	-0.001	0	-0.002	-0.543	0.008	-0.025	-0.577	-0.164
1:20300001-20400000	1	20300001	20400000	-0.075	0	0	-0.736	-0.641	-0.47	-0.308	-0.636	-0.677	0.001	-0.03	-0.028	-0.446	-0.717	-0.704	-0.758	-0.871	-0.643	-0.728	-0.47	-0.351	-0.026	-0.01	-0.05	-0.053	0.006	-0.024	0.047	-0.027	-0.007	0.003	-0.003	-0.032	-0.015	0.003	-0.01	0.052	0.052	-0.001	0	-0.002	-0.543	0.008	-0.025	-0.577	-0.164
1:20400001-20500000	1	20400001	20500000	-0.075	0	0	-0.736	-0.641	-0.47	-0.308	-0.636	-0.677	0.001	-0.03	-0.028	-0.446	-0.717	-0.704	-0.758	-0.871	-0.643	-0.728	-0.47	-0.351	-0.026	-0.01	-0.05	-0.053	0.006	-0.024	0.047	-0.027	-0.007	0.003	-0.003	-0.032	-0.015	0.003	-0.01	0.052	0.052	-0.001	0	-0.002	-0.543	0.008	-0.025	-0.577	-0.164
1:20500001-20600000	1	20500001	20600000	-0.075	0	0	-0.736	-0.641	-0.47	-0.308	-0.636	-0.677	0.001	-0.03	-0.028	-0.446	-0.717	-0.704	-0.758	-0.871	-0.643	-0.728	-0.47	-0.351	-0.026	-0.01	-0.05	-0.053	0.006	-0.024	0.047	-0.027	-0.007	0.003	-0.003	-0.032	-0.015	0.003	-0.01	0.052	0.052	-0.001	0	-0.002	-0.543	0.008	-0.025	-0.577	-0.164
1:20600001-20700000	1	20600001	20700000	-0.075	0	0	-0.736	-0.641	-0.47	-0.308	-0.636	-0.677	0.001	-0.03	-0.028	-0.446	-0.717	-0.704	-0.758	-0.871	-0.643	-0.728	-0.47	-0.351	-0.026	-0.01	-0.05	-0.053	0.006	-0.024	0.047	-0.027	-0.007	0.003	-0.003	-0.032	-0.015	0.003	-0.01	0.052	0.052	-0.001	0	-0.002	-0.543	0.008	-0.025	-0.577	-0.164
1:20700001-20800000	1	20700001	20800000	-0.075	0	0	-0.736	-0.641	-0.47	-0.308	-0.636	-0.677	0.001	-0.03	-0.028	-0.446	-0.717	-0.704	-0.758	-0.871	-0.643	-0.728	-0.47	-0.351	-0.026	-0.01	-0.05	-0.053	0.006	-0.024	0.047	-0.027	-0.007	0.003	-0.003	-0.032	-0.015	0.003	-0.01	0.052	0.052	-0.001	0	-0.002	-0.543	0.008	-0.025	-0.577	-0.164
1:20800001-20900000	1	20800001	20900000	-0.075	0	0	-0.736	-0.641	-0.47	-0.308	-0.636	-0.677	0.001	-0.03	-0.028	-0.446	-0.717	-0.704	-0.758	-0.871	-0.643	-0.728	-0.47	-0.351	-0.026	-0.01	-0.05	-0.053	0.006	-0.024	0.047	-0.027	-0.007	0.003	-0.003	-0.032	-0.015	0.003	-0.01	0.052	0.052	-0.001	0	-0.002	-0.543	0.008	-0.025	-0.577	-0.164
1:20900001-21000000	1	20900001	21000000	-0.075	0	0	-0.736	-0.641	-0.47	-0.308	-0.636	-0.677	0.001	-0.03	-0.028	-0.446	-0.717	-0.704	-0.758	-0.871	-0.643	-0.728	-0.47	-0.351	-0.026	-0.01	-0.05	-0.053	0.006	-0.024	0.047	-0.027	-0.007	0.003	-0.003	-0.032	-0.015	0.003	-0.01	0.052	0.052	-0.001	0	-0.002	-0.543	0.008	-0.025	-0.577	-0.164
1:21000001-21100000	1	21000001	21100000	-0.075	0	0	-0.736	-0.641	-0.47	-0.308	-0.636	-0.677	0.001	-0.03	-0.028	-0.446	-0.717	-0.704	-0.758	-0.871	-0.643	-0.728	-0.47	-0.351	-0.026	-0.01	-0.05	-0.053	0.006	-0.024	0.047	-0.027	-0.007	0.003	-0.003	-0.032	-0.015	0.003	-0.01	0.052	0.052	-0.001	0	-0.002	-0.543	0.008	-0.025	-0.577	-0.164
1:21100001-21200000	1	21100001	21200000	-0.075	0	0	-0.736	-0.641	-0.47	-0.308	-0.636	-0.677	0.001	-0.03	-0.028	-0.446	-0.717	-0.704	-0.758	-0.871	-0.643	-0.728	-0.47	-0.351	-0.026	-0.01	-0.05	-0.053	0.006	-0.024	0.047	-0.027	-0.007	0.003	-0.003	-0.032	-0.015	0.003	-0.01	0.052	0.052	-0.001	0	-0.002	-0.543	0.008	-0.025	-0.577	-0.164
1:21200001-21300000	1	21200001	21300000	-0.075	0	0	-0.736	-0.641	-0.47	-0.308	-0.636	-0.677	0.001	-0.03	-0.028	-0.446	-0.717	-0.704	-0.758	-0.871	-0.643	-0.728	-0.47	-0.351	-0.026	-0.01	-0.05	-0.053	0.006	-0.024	0.047	-0.027	-0.007	0.003	-0.003	-0.032	-0.015	0.003	-0.01	0.052	0.052	-0.001	0	-0.002	-0.543	0.008	-0.025	-0.577	-0.164
1:21300001-21400000	1	21300001	21400000	-0.075	0	0	-0.736	-0.641	-0.47	-0.308	-0.636	-0.677	0.001	-0.03	-0.028	-0.446	-0.717	-0.704	-0.758	-0.871	-0.643	-0.728	-0.47	-0.351	-0.026	-0.01	-0.05	-0.053	0.006	-0.024	0.047	-0.027	-0.007	0.003	-0.003	-0.032	-0.015	0.003	-0.01	0.052	0.052	-0.001	0	-0.002	-0.543	0.008	-0.025	-0.577	-0.164
1:21400001-21500000	1	21400001	21500000	-0.075	0	0	-0.736	-0.641	-0.47	-0.308	-0.636	-0.677	0.001	-0.03	-0.028	-0.446	-0.717	-0.704	-0.758	-0.871	-0.643	-0.728	-0.47	-0.351	-0.026	-0.01	-0.05	-0.053	0.006	-0.024	0.047	-0.027	-0.007	0.003	-0.003	-0.032	-0.015	0.003	-0.01	0.052	0.052	-0.001	0	-0.002	-0.543	0.008	-0.025	-0.577	-0.164
1:21500001-21600000	1	21500001	21600000	-0.075	0	0	-0.736	-0.641	-0.47	-0.308	-0.636	-0.677	0.001	-0.03	-0.028	-0.446	-0.717	-0.704	-0.758	-0.871	-0.643	-0.728	-0.47	-0.351	-0.026	-0.01	-0.05	-0.053	0.006	-0.024	0.047	-0.027	-0.007	0.003	-0.003	-0.032	-0.015	0.003	-0.01	0.052	0.052	-0.001	0	-0.002	-0.543	0.008	-0.025	-0.577	-0.164
1:21600001-21700000	1	21600001	21700000	-0.075	0	0	-0.736	-0.641	-0.47	-0.308	-0.636	-0.677	0.001	-0.03	-0.028	-0.446	-0.717	-0.704	-0.758	-0.871	-0.643	-0.728	-0.47	-0.351	-0.026	-0.01	-0.05	-0.053	0.006	-0.024	0.047	-0.027	-0.007	0.003	-0.003	-0.032	-0.015	0.003	-0.01	0.052	0.052	-0.001	0	-0.002	-0.543	0.008	-0.025	-0.577	-0.164
1:21700001-21800000	1	21700001	21800000	-0.075	0	0	-0.736	-0.641	-0.47	-0.308	-0.636	-0.677	0.001	-0.03	-0.028	-0.446	-0.717	-0.704	-0.758	-0.871	-0.643	-0.728	-0.47	-0.351	-0.026	-0.01	-0.05	-0.053	0.006	-0.024	0.047	-0.027	-0.007	0.003	-0.003	-0.032	-0.015	0.003	-0.01	0.052	0.052	-0.001	0	-0.002	-0.543	0.008	-0.025	-0.577	-0.164
1:21800001-21900000	1	21800001	21900000	-0.075	0	0	-0.736	-0.641	-0.47	-0.308	-0.636	-0.677	0.001	-0.03	-0.028	-0.446	-0.717	-0.704	-0.758	-0.871	-0.643	-0.728	-0.47	-0.351	-0.026	-0.01	-0.05	-0.053	0.006	-0.024	0.047	-0.027	-0.007	0.003	-0.003	-0.032	-0.015	0.003	-0.01	0.052	0.052	-0.001	0	-0.002	-0.543	0.008	-0.025	-0.577	-0.164
1:21900001-22000000	1	21900001	22000000	-0.075	0	0	-0.736	-0.641	-0.47	-0.308	-0.636	-0.677	0.001	-0.03	-0.028	-0.446	-0.717	-0.704	-0.758	-0.871	-0.643	-0.728	-0.47	-0.351	-0.026	-0.01	-0.05	-0.053	0.006	-0.024	0.047	-0.027	-0.007	0.003	-0.003	-0.032	-0.015	0.003	-0.01	0.052	0.052	-0.001	0	-0.002	-0.543	0.008	-0.025	-0.577	-0.164
1:22000001-22100000	1	22000001	22100000	-0.075	0	0	-0.736	-0.641	-0.47	-0.308	-0.636	-0.677	0.001	-0.03	-0.028	-0.446	-0.717	-0.704	-0.758	-0.871	-0.643	-0.728	-0.47	-0.351	-0.026	-0.01	-0.05	-0.053	0.006	-0.024	0.047	-0.027	-0.007	0.003	-0.003	-0.032	-0.015	0.003	-0.01	0.052	0.052	-0.001	0	-0.002	-0.543	0.008	-0.025	-0.577	-0.164
1:22100001-22200000	1	22100001	22200000	-0.075	0	0	-0.736	-0.641	-0.47	-0.308	-0.636	-0.677	0.001	-0.03	-0.028	-0.446	-0.717	-0.704	-0.758	-0.871	-0.643	-0.728	-0.47	-0.351	-0.026	-0.01	-0.05	-0.053	0.006	-0.024	0.047	-0.027	-0.007	0.003	-0.003	-0.032	-0.015	0.003	-0.01	0.052	0.052	-0.001	0	-0.002	-0.543	0.008	-0.025	-0.577	-0.164
1:22200001-22300000	1	22200001	22300000	-0.075	0	0	-0.736	-0.641	-0.47	-0.308	-0.636	-0.677	0.001	-0.03	-0.028	-0.446	-0.717	-0.704	-0.758	-0.871	-0.643	-0.728	-0.47	-0.351	-0.026	-0.01	-0.05	-0.053	0.006	-0.024	0.047	-0.027	-0.007	0.003	-0.003	-0.032	-0.015	0.003	-0.01	0.052	0.052	-0.001	0	-0.002	-0.543	0.008	-0.025	-0.577	-0.164
1:22300001-22400000	1	22300001	22400000	-0.075	0	0	-0.736	-0.641	-0.47	-0.308	-0.636	-0.677	0.001	-0.03	-0.028	-0.446	-0.717	-0.704	-0.758	-0.871	-0.643	-0.728	-0.47	-0.351	-0.026	-0.01	-0.05	-0.053	0.006	-0.024	0.047	-0.027	-0.007	0.003	-0.003	-0.032	-0.015	0.003	-0.01	0.052	0.052	-0.001	0	-0.002	-0.543	0.008	-0.025	-0.577	-0.164
1:22400001-22500000	1	22400001	22500000	-0.075	0	0	-0.736	-0.641	-0.47	-0.308	-0.636	-0.677	0.001	-0.03	-0.028	-0.446	-0.717	-0.704	-0.758	-0.871	-0.643	-0.728	-0.47	-0.351	-0.026	-0.01	-0.05	-0.053	0.006	-0.024	0.047	-0.027	-0.007	0.003	-0.003	-0.032	-0.015	0.003	-0.01	0.052	0.052	-0.001	0	-0.002	-0.543	0.008	-0.025	-0.577	-0.164
1:22500001-22600000	1	22500001	22600000	-0.075	0	0	-0.736	-0.641	-0.47	-0.308	-0.636	-0.677	0.001	-0.03	-0.028	-0.446	-0.717	-0.704	-0.758	-0.871	-0.643	-0.728	-0.47	-0.351	-0.026	-0.01	-0.05	-0.053	0.006	-0.024	0.047	-0.027	-0.007	0.003	-0.003	-0.032	-0.015	0.003	-0.01	0.052	0.052	-0.001	0	-0.002	-0.543	0.008	-0.025	-0.577	-0.164
1:22700001-22800000	1	22700001	22800000	-0.075	0	0	-0.736	-0.641	-0.47	-0.308	-0.636	-0.677	0.001	-0.03	-0.028	-0.446	-0.717	-0.704	-0.758	-0.871	-0.643	-0.728	-0.47	-0.351	-0.026	-0.01	-0.05	-0.053	0.006	-0.024	0.047	-0.027	-0.007	0.003	-0.003	-0.032	-0.015	0.003	-0.01	0.052	0.052	-0.001	0	-0.002	-0.543	0.008	-0.025	-0.577	-0.164
1:22800001-22900000	1	22800001	22900000	-0.075	0	0	-0.736	-0.641	-0.47	-0.308	-0.636	-0.677	0.001	-0.03	-0.028	-0.446	-0.717	-0.704	-0.758	-0.871	-0.643	-0.728	-0.47	-0.351	-0.026	-0.01	-0.05	-0.053	0.006	-0.024	0.047	-0.027	-0.007	0.003	-0.003	-0.032	-0.015	0.003	-0.01	0.052	0.052	-0.001	0	-0.002	-0.543	0.008	-0.025	-0.577	-0.164
1:22900001-23000000	1	22900001	23000000	-0.075	0	0	-0.736	-0.641	-0.47	-0.308	-0.636	-0.677	0.001	-0.03	-0.028	-0.446	-0.717	-0.704	-0.758	-0.871	-0.643	-0.728	-0.47	-0.351	-0.026	-0.01	-0.05	-0.053	0.006	-0.024	0.047	-0.027	-0.007	0.003	-0.003	-0.032	-0.015	0.003	-0.01	0.052	0.052	-0.001	0	-0.002	-0.543	0.008	-0.025	-0.577	-0.164
1:23000001-23100000	1	23000001	23100000	-0.075	0	0	-0.736	-0.641	-0.47	-0.308	-0.636	-0.677	0.001	-0.03	-0.028	-0.446	-0.717	-0.704	-0.758	-0.871	-0.643	-0.728	-0.47	-0.351	-0.026	-0.01	-0.05	-0.053	0.006	-0.024	0.047	-0.027	-0.007	0.003	-0.003	-0.032	-0.015	0.003	-0.01	0.052	0.052	-0.001	0	-0.002	-0.543	0.008	-0.025	-0.577	-0.164
1:23100001-23200000	1	23100001	23200000	-0.075	0	0	-0.736	-0.641	-0.47	-0.308	-0.636	-0.677	0.001	-0.03	-0.028	-0.446	-0.717	-0.704	-0.758	-0.871	-0.643	-0.728	-0.47	-0.351	-0.026	-0.01	-0.05	-0.053	0.006	-0.024	0.047	-0.027	-0.007	0.003	-0.003	-0.032	-0.015	0.003	-0.01	0.052	0.052	-0.001	0	-0.002	-0.543	0.008	-0.025	-0.577	-0.164
1:23200001-23300000	1	23200001	23300000	-0.075	0	0	-0.736	-0.641	-0.47	-0.308	-0.636	-0.677	0.001	-0.03	-0.028	-0.446	-0.717	-0.704	-0.758	-0.871	-0.643	-0.728	-0.47	-0.351	-0.026	-0.01	-0.05	-0.053	0.006	-0.024	0.047	-0.027	-0.007	0.003	-0.003	-0.032	-0.015	0.003	-0.01	0.052	0.052	-0.001	0	-0.002	-0.543	0.008	-0.025	-0.577	-0.164
1:23300001-23400000	1	23300001	23400000	-0.075	0	0	-0.736	-0.641	-0.47	-0.308	-0.636	-0.677	0.001	-0.03	-0.028	-0.446	-0.717	-0.704	-0.758	-0.871	-0.643	-0.728	-0.47	-0.351	-0.026	-0.01	-0.05	-0.053	0.006	-0.024	0.047	-0.027	-0.007	0.003	-0.003	-0.032	-0.015	0.003	-0.01	0.052	0.052	-0.001	0	-0.002	-0.543	0.008	-0.025	-0.577	-0.164
1:23400001-23500000	1	23400001	23500000	-0.075	0	0	-0.736	-0.641	-0.47	-0.308	-0.636	-0.677	0.001	-0.03	-0.028	-0.446	-0.717	-0.704	-0.758	-0.871	-0.643	-0.728	-0.47	-0.351	-0.026	-0.01	-0.05	-0.053	0.006	-0.024	0.047	-0.027	-0.007	0.003	-0.003	-0.032	-0.015	0.003	-0.01	0.052	0.052	-0.001	0	-0.002	-0.543	0.008	-0.025	-0.577	-0.164
1:23500001-23600000	1	23500001	23600000	-0.075	0	0	-0.736	-0.641	-0.47	-0.308	-0.636	-0.677	0.001	-0.03	-0.028	-0.446	-0.717	-0.704	-0.758	-0.871	-0.643	-0.728	-0.47	-0.351	-0.026	-0.01	-0.05	-0.053	0.006	-0.024	0.047	-0.027	-0.007	0.003	-0.003	-0.032	-0.015	0.003	-0.01	0.052	0.052	-0.001	0	-0.002	-0.543	0.008	-0.025	-0.577	-0.164
1:23600001-23700000	1	23600001	23700000	-0.075	0	0	-0.736	-0.641	-0.47	-0.308	-0.636	-0.677	0.001	-0.03	-0.028	-0.446	-0.717	-0.704	-0.758	-0.871	-0.643	-0.728	-0.47	-0.351	-0.026	-0.01	-0.05	-0.053	0.006	-0.024	0.047	-0.027	-0.007	0.003	-0.003	-0.032	-0.015	0.003	-0.01	0.052	0.052	-0.001	0	-0.002	-0.543	0.008	-0.025	-0.577	-0.164
1:23700001-23800000	1	23700001	23800000	-0.075	0	0	-0.736	-0.641	-0.47	-0.308	-0.636	-0.677	0.001	-0.03	-0.028	-0.446	-0.717	-0.704	-0.758	-0.871	-0.643	-0.728	-0.47	-0.351	-0.026	-0.01	-0.05	-0.053	0.006	-0.024	0.047	-0.027	-0.007	0.003	-0.003	-0.032	-0.015	0.003	-0.01	0.052	0.052	-0.001	0	-0.002	-0.543	0.008	-0.025	-0.577	-0.164
1:23800001-23900000	1	23800001	23900000	-0.075	0	0	-0.736	-0.641	-0.47	-0.308	-0.636	-0.677	0.001	-0.03	-0.028	-0.446	-0.717	-0.704	-0.758	-0.871	-0.643	-0.728	-0.47	-0.351	-0.026	-0.01	-0.05	-0.053	0.006	-0.024	0.047	-0.027	-0.007	0.003	-0.003	-0.032	-0.015	0.003	-0.01	0.052	0.052	-0.001	0	-0.002	-0.543	0.008	-0.025	-0.577	-0.164
1:23900001-24000000	1	23900001	24000000	-0.075	0	0	-0.736	-0.641	-0.47	-0.308	-0.636	-0.677	0.001	-0.03	-0.028	-0.446	-0.717	-0.704	-0.758	-0.871	-0.643	-0.728	-0.47	-0.351	-0.026	-0.01	-0.05	-0.053	0.006	-0.024	0.047	-0.027	-0.007	0.003	-0.003	-0.032	-0.015	0.003	-0.01	0.052	0.052	-0.001	0	-0.002	-0.543	0.008	-0.025	-0.577	-0.164
1:24000001-24100000	1	24000001	24100000	-0.075	0	0	-0.736	-0.641	-0.47	-0.308	-0.636	-0.677	0.001	-0.03	-0.028	-0.446	-0.717	-0.704	-0.758	-0.871	-0.643	-0.728	-0.47	-0.351	-0.026	-0.01	-0.05	-0.053	0.006	-0.024	0.047	-0.027	-0.007	0.003	-0.003	-0.032	-0.015	0.003	-0.01	0.052	0.052	-0.001	0	-0.002	-0.543	0.008	-0.025	-0.577	-0.164
1:24100001-24200000	1	24100001	24200000	-0.075	0	0	-0.736	-0.641	-0.47	-0.308	-0.636	-0.677	0.001	-0.03	-0.028	-0.446	-0.717	-0.704	-0.758	-0.871	-0.643	-0.728	-0.47	-0.351	-0.026	-0.01	-0.05	-0.053	0.006	-0.024	0.047	-0.027	-0.007	0.003	-0.003	-0.032	-0.015	0.003	-0.01	0.052	0.052	-0.001	0	-0.002	-0.543	0.008	-0.025	-0.577	-0.164
1:24400001-24500000	1	24400001	24500000	-0.075	0	0	-0.736	-0.641	-0.47	-0.308	-0.636	-0.677	0.001	-0.03	-0.028	-0.446	-0.717	-0.704	-0.758	-0.871	-0.643	-0.728	-0.47	-0.351	-0.026	-0.01	-0.05	-0.053	0.006	-0.024	0.047	-0.027	-0.007	0.003	-0.003	-0.032	-0.015	0.003	-0.01	0.052	0.052	-0.001	0	-0.002	-0.543	0.008	-0.025	-0.577	-0.164
1:24500001-24600000	1	24500001	24600000	-0.075	0	0	-0.736	-0.641	-0.47	-0.308	-0.636	-0.677	0.001	-0.03	-0.028	-0.446	-0.717	-0.704	-0.758	-0.871	-0.643	-0.728	-0.47	-0.351	-0.026	-0.01	-0.05	-0.053	0.006	-0.024	0.047	-0.027	-0.007	0.003	-0.003	-0.032	-0.015	0.003	-0.01	0.052	0.052	-0.001	0	-0.002	-0.543	0.008	-0.025	-0.577	-0.164
1:24600001-24700000	1	24600001	24700000	-0.075	0	0	-0.736	-0.641	-0.47	-0.308	-0.636	-0.677	0.001	-0.03	-0.028	-0.446	-0.717	-0.704	-0.758	-0.871	-0.643	-0.728	-0.47	-0.351	-0.026	-0.01	-0.05	-0.053	0.006	-0.024	0.047	-0.027	-0.007	0.003	-0.003	-0.032	-0.015	0.003	-0.01	0.052	0.052	-0.001	0	-0.002	-0.543	0.008	-0.025	-0.577	-0.164
1:24700001-24800000	1	24700001	24800000	-0.075	0	0	-0.736	-0.641	-0.47	-0.308	-0.636	-0.677	0.001	-0.03	-0.028	-0.446	-0.717	-0.704	-0.758	-0.871	-0.643	-0.728	-0.47	-0.351	-0.026	-0.01	-0.05	-0.053	0.006	-0.024	0.047	-0.027	-0.007	0.003	-0.003	-0.032	-0.015	0.003	-0.01	0.052	0.052	-0.001	0	-0.002	-0.543	0.008	-0.025	-0.577	-0.164
1:24800001-24900000	1	24800001	24900000	-0.075	0	0	-0.736	-0.641	-0.47	-0.308	-0.636	-0.677	0.001	-0.03	-0.028	-0.446	-0.717	-0.704	-0.758	-0.871	-0.643	-0.728	-0.47	-0.351	-0.026	-0.01	-0.05	-0.053	0.006	-0.024	0.047	-0.027	-0.007	0.003	-0.003	-0.032	-0.015	0.003	-0.01	0.052	0.052	-0.001	0	-0.002	-0.543	0.008	-0.025	-0.577	-0.164
1:24900001-25000000	1	24900001	25000000	-0.075	0	0	-0.736	-0.641	-0.47	-0.308	-0.636	-0.677	0.001	-0.03	-0.028	-0.446	-0.717	-0.704	-0.758	-0.871	-0.643	-0.728	-0.47	-0.351	-0.026	-0.01	-0.05	-0.053	0.006	-0.024	0.047	-0.027	-0.007	0.003	-0.003	-0.032	-0.015	0.003	-0.01	0.052	0.052	-0.001	0	-0.002	-0.543	0.008	-0.025	-0.577	-0.164
1:25000001-25100000	1	25000001	25100000	-0.075	0	0	-0.736	-0.641	-0.47	-0.308	-0.636	-0.677	0.001	-0.03	-0.028	-0.446	-0.717	-0.704	-0.758	-0.871	-0.643	-0.728	-0.47	-0.351	-0.026	-0.01	-0.05	-0.053	0.006	-0.024	0.047	-0.027	-0.007	0.003	-0.003	-0.032	-0.015	0.003	-0.01	0.052	0.052	-0.001	0	-0.002	-0.543	0.008	-0.025	-0.577	-0.164
1:25100001-25200000	1	25100001	25200000	-0.075	0	0	-0.736	-0.641	-0.47	-0.308	-0.636	-0.677	0.001	-0.03	-0.028	-0.446	-0.717	-0.704	-0.758	-0.871	-0.643	-0.728	-0.47	-0.351	-0.026	-0.01	-0.05	-0.053	0.006	-0.024	0.047	-0.027	-0.007	0.003	-0.003	-0.032	-0.015	0.003	-0.01	0.052	0.052	-0.001	0	-0.002	-0.543	0.008	-0.025	-0.577	-0.164
1:25200001-25300000	1	25200001	25300000	-0.075	0	0	-0.736	-0.641	-0.47	-0.308	-0.636	-0.677	0.001	-0.03	-0.028	-0.446	-0.717	-0.704	-0.758	-0.871	-0.643	-0.728	-0.47	-0.351	-0.026	-0.01	-0.05	-0.053	0.006	-0.024	0.047	-0.027	-0.007	0.003	-0.003	-0.032	-0.015	0.003	-0.01	0.052	0.052	-0.001	0	-0.002	-0.543	0.008	-0.025	-0.577	-0.164
1:25300001-25400000	1	25300001	25400000	-0.075	0	0	-0.736	-0.641	-0.47	-0.308	-0.636	-0.677	0.001	-0.03	-0.028	-0.446	-0.717	-0.704	-0.758	-0.871	-0.643	-0.728	-0.47	-0.351	-0.026	-0.01	-0.05	-0.053	0.006	-0.024	0.047	-0.027	-0.007	0.003	-0.003	-0.032	-0.015	0.003	-0.01	0.052	0.052	-0.001	0	-0.002	-0.543	0.008	-0.025	-0.577	-0.164
1:25500001-25600000	1	25500001	25600000	-0.075	0	0	-0.736	-0.641	-0.47	-0.308	-0.636	-0.677	0.001	-0.03	-0.028	-0.446	-0.717	-0.704	-0.758	-0.871	-0.643	-0.728	-0.47	-0.351	-0.026	-0.01	-0.05	-0.053	0.006	-0.024	0.047	-0.027	-0.007	0.003	-0.003	-0.032	-0.015	0.003	-0.01	0.052	0.052	-0.001	0	-0.002	-0.543	0.008	-0.025	-0.577	-0.164
1:25800001-25900000	1	25800001	25900000	-0.075	0	0	-0.736	-0.641	-0.47	-0.308	-0.636	-0.677	0.001	-0.03	-0.028	-0.446	-0.717	-0.704	-0.758	-0.871	-0.643	-0.728	-0.47	-0.351	-0.026	-0.01	-0.05	-0.053	0.006	-0.024	0.047	-0.027	-0.007	0.003	-0.003	-0.032	-0.015	0.003	-0.01	0.052	0.052	-0.001	0	-0.002	-0.543	0.008	-0.025	-0.577	-0.164
1:25900001-26000000	1	25900001	26000000	-0.075	0	0	-0.736	-0.641	-0.47	-0.308	-0.636	-0.677	0.001	-0.03	-0.028	-0.446	-0.717	-0.704	-0.758	-0.871	-0.643	-0.728	-0.47	-0.351	-0.026	-0.01	-0.05	-0.053	0.006	-0.024	0.047	-0.027	-0.007	0.003	-0.003	-0.032	-0.015	0.003	-0.01	0.052	0.052	-0.001	0	-0.002	-0.543	0.008	-0.025	-0.577	-0.164
1:26000001-26100000	1	26000001	26100000	-0.075	0	0	-0.736	-0.641	-0.47	-0.308	-0.636	-0.677	0.001	-0.03	-0.028	-0.446	-0.717	-0.704	-0.758	-0.871	-0.643	-0.728	-0.47	-0.351	-0.026	-0.01	-0.05	-0.053	0.006	-0.024	0.047	-0.027	-0.007	0.003	-0.003	-0.032	-0.015	0.003	-0.01	0.052	0.052	-0.001	0	-0.002	-0.543	0.008	-0.025	-0.577	-0.164
1:26100001-26200000	1	26100001	26200000	-0.075	0	0	-0.736	-0.641	-0.47	-0.308	-0.636	-0.677	0.001	-0.03	-0.028	-0.446	-0.717	-0.704	-0.758	-0.871	-0.643	-0.728	-0.47	-0.351	-0.026	-0.01	-0.05	-0.053	0.006	-0.024	0.047	-0.027	-0.007	0.003	-0.003	-0.032	-0.015	0.003	-0.01	0.052	0.052	-0.001	0	-0.002	-0.543	0.008	-0.025	-0.577	-0.164
1:26200001-26300000	1	26200001	26300000	-0.075	0	0	-0.736	-0.641	-0.47	-0.308	-0.636	-0.677	0.001	-0.03	-0.028	-0.446	-0.717	-0.704	-0.758	-0.871	-0.643	-0.728	-0.47	-0.351	-0.026	-0.01	-0.05	-0.053	0.006	-0.024	0.047	-0.027	-0.007	0.003	-0.003	-0.032	-0.015	0.003	-0.01	0.052	0.052	-0.001	0	-0.002	-0.543	0.008	-0.025	-0.065	-0.164
1:26300001-26400000	1	26300001	26400000	-0.075	0	0	-0.736	-0.641	-0.47	-0.308	-0.636	-0.677	0.001	-0.03	-0.028	-0.446	-0.717	-0.704	-0.758	-0.871	-0.643	-0.728	-0.47	-0.351	-0.026	-0.01	-0.05	-0.053	0.006	-0.024	0.047	-0.027	-0.007	0.003	-0.003	-0.032	-0.015	0.003	-0.01	0.052	0.052	-0.001	0	-0.002	-0.081	0.008	-0.025	-0.065	-0.164
1:26400001-26500000	1	26400001	26500000	-0.075	0	0	-0.736	-0.641	-0.47	-0.308	-0.636	-0.677	0.001	-0.03	-0.028	-0.446	-0.717	-0.704	-0.758	-0.871	-0.643	-0.728	-0.47	-0.351	-0.026	-0.01	-0.05	-0.053	0.006	-0.024	0.047	-0.027	-0.007	0.003	-0.003	-0.032	-0.015	0.003	-0.01	0.052	0.052	-0.001	0	-0.002	-0.081	0.008	-0.025	-0.065	-0.164
1:26500001-26600000	1	26500001	26600000	-0.075	0	0	-0.088	0.104	-0.47	-0.308	-0.636	-0.677	0.001	-0.03	-0.028	-0.446	-0.717	-0.704	-0.758	-0.871	-0.643	-0.728	-0.47	-0.351	-0.026	-0.01	-0.05	-0.053	0.006	-0.024	0.047	-0.027	-0.007	0.003	-0.003	-0.032	-0.015	0.003	-0.01	0.052	0.052	-0.001	0	-0.002	-0.081	0.008	-0.025	-0.065	-0.164
1:26600001-26700000	1	26600001	26700000	-0.075	0	0	-0.088	0.104	-0.47	-0.308	-0.636	-0.677	0.001	-0.03	-0.028	-0.446	-0.717	-0.704	-0.758	-0.871	-0.643	-0.728	-0.47	-0.351	-0.026	-0.01	-0.05	-0.053	0.006	-0.024	0.047	-0.027	-0.007	0.003	-0.003	-0.032	-0.015	0.003	-0.01	0.052	0.052	-0.001	0	-0.002	-0.081	0.008	-0.025	-0.065	-0.164
1:26700001-26800000	1	26700001	26800000	-0.075	0	0	-0.088	0.104	-0.47	-0.308	-0.636	-0.677	0.001	-0.03	-0.028	-0.446	-0.717	-0.704	-0.758	-0.871	-0.643	-0.728	-0.47	-0.351	-0.026	-0.01	-0.05	-0.053	0.006	-0.024	0.047	-0.027	-0.007	0.003	-0.003	-0.032	-0.015	0.003	-0.01	0.052	0.052	-0.001	0	-0.002	-0.081	0.008	-0.025	-0.065	-0.164
1:26800001-26900000	1	26800001	26900000	-0.075	0	0	-0.088	0.104	-0.47	-0.308	-0.636	-0.677	0.001	-0.03	-0.028	-0.446	-0.717	-0.704	-0.758	-0.871	-0.643	-0.728	-0.47	-0.351	-0.026	-0.01	-0.05	-0.053	0.006	-0.024	0.047	-0.027	-0.007	0.003	-0.003	-0.032	-0.015	0.003	-0.01	0.052	0.052	-0.001	0	-0.002	-0.081	0.008	-0.025	-0.065	-0.164
1:26900001-27000000	1	26900001	27000000	-0.075	0	0	-0.088	0.104	-0.47	-0.308	-0.636	-0.677	0.001	-0.03	-0.028	-0.446	-0.717	-0.704	-0.758	-0.871	-0.643	-0.728	-0.47	-0.351	-0.026	-0.01	-0.05	-0.053	0.006	-0.024	0.047	-0.027	-0.007	0.003	-0.003	-0.032	-0.015	0.003	-0.01	0.052	0.052	-0.001	0	-0.002	-0.081	0.008	-0.025	-0.065	-0.164
1:27000001-27100000	1	27000001	27100000	-0.075	0	0	-0.088	0.104	-0.47	-0.308	-0.636	-0.677	0.001	-0.03	-0.028	-0.446	-0.717	-0.704	-0.758	-0.871	-0.643	-0.728	-0.47	-0.351	-0.026	-0.01	-0.05	-0.053	0.006	-0.024	0.047	-0.027	-0.007	0.003	-0.003	-0.032	-0.015	0.003	-0.01	0.052	0.052	-0.001	0	-0.002	-0.081	0.008	-0.025	-0.065	-0.164
1:27100001-27200000	1	27100001	27200000	-0.075	0	0	-0.088	0.104	-0.47	-0.308	-0.636	-0.677	0.001	-0.03	-0.028	-0.446	-0.717	-0.704	-0.758	-0.871	-0.643	-0.728	-0.47	-0.351	-0.026	-0.01	-0.05	-0.053	0.006	-0.024	0.047	-0.027	-0.007	0.003	-0.003	-0.032	-0.015	0.003	-0.01	0.052	0.052	-0.001	0	-0.002	-0.081	0.008	-0.025	-0.065	-0.164
1:27200001-27300000	1	27200001	27300000	-0.075	0	0	-0.088	0.104	-0.47	-0.308	-0.636	-0.677	0.001	-0.03	-0.028	-0.446	-0.717	-0.704	-0.758	-0.871	-0.643	-0.728	-0.47	-0.351	-0.026	-0.01	-0.05	-0.053	0.006	-0.024	0.047	-0.027	-0.007	0.003	-0.003	-0.032	-0.015	0.003	-0.01	0.052	0.052	-0.001	0	-0.002	-0.081	0.008	-0.025	-0.065	-0.164
1:27300001-27400000	1	27300001	27400000	-0.075	0	0	-0.088	0.104	-0.47	-0.308	-0.636	-0.677	0.001	-0.03	-0.028	-0.446	-0.717	-0.704	-0.758	-0.871	-0.643	-0.728	-0.47	-0.351	-0.026	-0.01	-0.05	-0.053	0.006	-0.024	0.047	-0.027	-0.007	0.003	-0.003	-0.032	-0.015	0.003	-0.01	0.052	0.052	-0.001	0	-0.002	-0.081	0.008	-0.025	-0.065	-0.164
1:27400001-27500000	1	27400001	27500000	-0.075	0	0	-0.088	0.104	-0.47	-0.308	-0.636	-0.677	0.001	-0.03	-0.028	-0.446	-0.717	-0.704	-0.758	-0.871	-0.643	-0.728	-0.47	-0.351	-0.026	-0.01	-0.05	-0.053	0.006	-0.024	0.047	-0.027	-0.007	0.003	-0.003	-0.032	-0.015	0.003	-0.01	0.052	0.052	-0.001	0	-0.002	-0.081	0.008	-0.025	-0.065	-0.164
1:27500001-27600000	1	27500001	27600000	-0.075	0	0	-0.088	0.104	-0.47	-0.308	-0.636	-0.677	0.001	-0.03	-0.028	-0.446	-0.717	-0.704	-0.758	-0.871	-0.643	-0.728	-0.47	-0.351	-0.026	-0.01	-0.05	-0.053	0.006	-0.024	0.047	-0.027	-0.007	0.003	-0.003	-0.032	-0.015	0.003	-0.01	0.052	0.052	-0.001	0	-0.002	-0.081	0.008	-0.025	-0.065	-0.164
1:27600001-27700000	1	27600001	27700000	-0.075	0	0	-0.088	0.104	-0.47	-0.308	-0.636	-0.677	0.001	-0.03	-0.028	-0.446	-0.717	-0.704	-0.758	-0.871	-0.643	-0.728	-0.47	-0.351	-0.026	-0.01	-0.05	-0.053	0.006	-0.024	0.047	-0.027	-0.007	0.003	-0.003	-0.032	-0.015	0.003	-0.01	0.052	0.052	-0.001	0	-0.002	-0.081	0.008	-0.025	-0.065	-0.164
1:27700001-27800000	1	27700001	27800000	-0.075	0	0	-0.088	0.104	-0.47	-0.308	-0.636	-0.677	0.001	-0.03	-0.028	-0.446	-0.717	-0.704	-0.758	-0.871	-0.643	-0.728	-0.47	-0.351	-0.026	-0.01	-0.05	-0.053	0.006	-0.024	0.047	-0.027	-0.007	0.003	-0.003	-0.032	-0.015	0.003	-0.01	0.052	0.052	-0.001	0	-0.002	-0.081	0.008	-0.025	-0.065	-0.164
1:27800001-27900000	1	27800001	27900000	-0.075	0	0	-0.088	0.104	-0.47	-0.308	-0.636	-0.677	0.001	-0.03	-0.028	-0.446	-0.717	-0.704	-0.758	-0.871	-0.643	-0.728	-0.47	-0.351	-0.026	-0.01	-0.05	-0.053	0.006	-0.024	0.047	-0.027	-0.007	0.003	-0.003	-0.032	-0.015	0.003	-0.01	0.052	0.052	-0.001	0	-0.002	-0.081	0.008	-0.025	-0.065	-0.164
1:27900001-28000000	1	27900001	28000000	-0.075	0	0	-0.088	0.104	-0.47	-0.308	-0.636	-0.677	0.001	-0.03	-0.028	-0.446	-0.717	-0.704	-0.758	-0.871	-0.643	-0.728	-0.47	-0.351	-0.026	-0.01	-0.05	-0.053	0.006	-0.024	0.047	-0.027	-0.007	0.003	-0.003	-0.032	-0.015	0.003	-0.01	0.052	0.052	-0.001	0	-0.002	-0.081	0.008	-0.025	-0.065	-0.164
1:28000001-28100000	1	28000001	28100000	-0.075	0	0	-0.088	0.104	-0.47	-0.308	-0.636	-0.677	0.001	-0.03	-0.028	-0.446	-0.717	-0.704	-0.758	-0.871	-0.643	-0.728	-0.47	-0.351	-0.026	-0.01	-0.05	-0.053	0.006	-0.024	0.047	-0.027	-0.007	0.003	-0.003	-0.032	-0.015	0.003	-0.01	0.052	0.052	-0.001	0	-0.002	-0.081	0.008	-0.025	-0.065	-0.164
1:28100001-28200000	1	28100001	28200000	-0.075	0	0	-0.088	0.104	-0.47	-0.308	-0.636	-0.677	0.001	-0.03	-0.028	-0.446	-0.717	-0.704	-0.758	-0.871	-0.643	-0.728	-0.47	-0.351	-0.026	-0.01	-0.05	-0.053	0.006	-0.024	0.047	-0.027	-0.007	0.003	-0.003	-0.032	-0.015	0.003	-0.01	0.052	0.052	-0.001	0	-0.002	-0.081	0.008	-0.025	-0.065	-0.164
1:28300001-28400000	1	28300001	28400000	-0.075	0	0	-0.088	0.104	-0.47	-0.308	-0.636	-0.677	0.001	-0.03	-0.028	-0.446	-0.717	-0.704	-0.758	-0.871	-0.643	-0.728	-0.47	-0.351	-0.026	-0.01	-0.05	-0.053	0.006	-0.024	0.047	-0.027	-0.007	0.003	-0.003	-0.032	-0.015	0.003	-0.01	0.052	0.052	-0.001	0	-0.002	-0.081	0.008	-0.025	-0.065	-0.164
1:28400001-28500000	1	28400001	28500000	-0.075	0	0	-0.088	0.104	-0.47	-0.308	-0.636	-0.677	0.001	-0.03	-0.028	-0.446	-0.717	-0.704	-0.758	-0.871	-0.643	-0.728	-0.47	-0.351	-0.026	-0.01	-0.05	-0.053	0.006	-0.024	0.047	-0.027	-0.007	0.003	-0.003	-0.032	-0.015	0.003	-0.01	0.052	0.052	-0.001	0	-0.002	-0.081	0.008	-0.025	-0.065	-0.164
1:28500001-28600000	1	28500001	28600000	-0.075	0	0	-0.088	0.104	-0.47	-0.308	-0.636	-0.677	0.001	-0.03	-0.028	-0.446	-0.717	-0.704	-0.758	-0.871	-0.643	-0.728	-0.47	-0.351	-0.026	-0.01	-0.05	-0.053	0.006	-0.024	0.047	-0.027	-0.007	0.003	-0.003	-0.032	-0.015	0.003	-0.01	0.052	0.052	-0.001	0	-0.002	-0.081	0.008	-0.025	-0.065	-0.164
1:28600001-28700000	1	28600001	28700000	-0.075	0	0	-0.088	0.104	-0.47	-0.308	-0.636	-0.677	0.001	-0.03	-0.028	-0.446	-0.717	-0.704	-0.758	-0.871	-0.643	-0.728	-0.47	-0.351	-0.026	-0.01	-0.05	-0.053	0.006	-0.024	0.047	-0.027	-0.007	0.003	-0.003	-0.032	-0.015	0.003	-0.01	0.052	0.052	-0.001	0	-0.002	-0.081	0.008	-0.025	-0.065	-0.164
1:28700001-28800000	1	28700001	28800000	-0.075	0	0	-0.088	0.104	-0.47	-0.308	-0.636	-0.677	0.001	-0.03	-0.028	-0.446	-0.717	-0.704	-0.758	-0.871	-0.643	-0.728	-0.47	-0.351	-0.026	-0.01	-0.05	-0.053	0.006	-0.024	0.047	-0.027	-0.007	0.003	-0.003	-0.032	-0.015	0.003	-0.01	0.052	0.052	-0.001	0	-0.002	-0.081	0.008	-0.025	-0.065	-0.164
1:28800001-28900000	1	28800001	28900000	-0.075	0	0	-0.088	0.104	-0.47	-0.308	-0.636	-0.677	0.001	-0.03	-0.028	-0.446	-0.717	-0.704	-0.758	-0.871	-0.643	-0.728	-0.47	-0.351	-0.026	-0.01	-0.05	-0.053	0.006	-0.024	0.047	-0.027	-0.007	0.003	-0.003	-0.032	-0.015	0.003	-0.01	0.052	0.052	-0.001	0	-0.002	-0.081	0.008	-0.025	-0.065	-0.164
1:28900001-29000000	1	28900001	29000000	-0.075	0	0	-0.088	0.104	-0.47	-0.308	-0.636	-0.677	0.001	-0.03	-0.028	-0.446	-0.717	-0.704	-0.758	-0.871	-0.643	-0.728	-0.47	-0.351	-0.026	-0.01	-0.05	-0.053	0.006	-0.024	0.047	-0.027	-0.007	0.003	-0.003	-0.032	-0.015	0.003	-0.01	0.052	0.052	-0.001	0	-0.002	-0.081	0.008	-0.025	-0.065	-0.164
1:29000001-29100000	1	29000001	29100000	-0.075	0	0	-0.088	0.104	-0.47	-0.308	-0.636	-0.677	0.001	-0.03	-0.028	-0.446	-0.717	-0.704	-0.758	-0.871	-0.643	-0.728	-0.47	-0.351	-0.026	-0.01	-0.05	-0.053	0.006	-0.024	0.047	-0.027	-0.007	0.003	-0.003	-0.032	-0.015	0.003	-0.01	0.052	0.052	-0.001	0	-0.002	-0.081	0.008	-0.025	-0.065	-0.164
1:29100001-29200000	1	29100001	29200000	-0.075	0	0	-0.088	0.104	-0.47	-0.308	-0.636	-0.677	0.001	-0.03	-0.028	-0.446	-0.717	-0.704	-0.758	-0.871	-0.643	-0.728	-0.47	-0.351	-0.026	-0.01	-0.05	-0.053	0.006	-0.024	0.047	-0.027	-0.007	0.003	-0.003	-0.032	-0.015	0.003	-0.01	0.052	0.052	-0.001	0	-0.002	-0.081	0.008	-0.025	-0.065	-0.164
1:29200001-29300000	1	29200001	29300000	-0.075	0	0	-0.088	0.104	-0.47	-0.308	-0.636	-0.677	0.001	-0.03	-0.028	-0.446	-0.717	-0.704	-0.758	-0.871	-0.643	-0.728	-0.47	-0.351	-0.026	-0.01	-0.05	-0.053	0.006	-0.024	0.047	-0.027	-0.007	0.003	-0.003	-0.032	-0.015	0.003	-0.01	0.052	0.052	-0.001	0	-0.002	-0.081	0.008	-0.025	-0.065	-0.164
1:29300001-29400000	1	29300001	29400000	-0.075	0	0	-0.088	0.104	-0.47	-0.308	-0.636	-0.677	0.001	-0.03	-0.028	-0.446	-0.717	-0.704	-0.758	-0.871	-0.643	-0.728	-0.47	-0.351	-0.026	-0.01	-0.05	-0.053	0.006	-0.024	0.047	-0.027	-0.007	0.003	-0.003	-0.032	-0.015	0.003	-0.01	0.052	0.052	-0.001	0	-0.002	-0.081	0.008	-0.025	-0.065	-0.164
1:29400001-29500000	1	29400001	29500000	-0.075	0	0	-0.088	0.104	-0.47	-0.308	-0.636	-0.677	0.001	-0.03	-0.028	-0.446	-0.717	-0.704	-0.758	-0.871	-0.643	-0.728	-0.47	-0.351	-0.026	-0.01	-0.05	-0.053	0.006	-0.024	0.047	-0.027	-0.007	0.003	-0.003	-0.032	-0.015	0.003	-0.01	0.052	0.052	-0.001	0	-0.002	-0.081	0.008	-0.025	-0.065	-0.164
1:29500001-29600000	1	29500001	29600000	-0.075	0	0	-0.088	0.104	-0.47	-0.308	-0.636	-0.677	0.001	-0.03	-0.028	-0.446	-0.717	-0.704	-0.758	-0.871	-0.643	-0.728	-0.47	-0.351	-0.026	-0.01	-0.05	-0.053	0.006	-0.024	0.047	-0.027	-0.007	0.003	-0.003	-0.032	-0.015	0.003	-0.01	0.052	0.052	-0.001	0	-0.002	-0.081	0.008	-0.025	-0.065	-0.164
1:29600001-29700000	1	29600001	29700000	-0.075	0	0	-0.088	0.104	-0.47	-0.308	-0.636	-0.677	0.001	-0.03	-0.028	-0.446	-0.717	-0.704	-0.758	-0.871	-0.643	-0.728	-0.47	-0.351	-0.026	-0.01	-0.05	-0.053	0.006	-0.024	0.047	-0.027	-0.007	0.003	-0.003	-0.032	-0.015	0.003	-0.01	0.052	0.052	-0.001	0	-0.002	-0.081	0.008	-0.025	-0.065	-0.164
1:29700001-29800000	1	29700001	29800000	-0.075	0	0	-0.088	0.104	-0.47	-0.308	-0.636	-0.677	0.001	-0.03	-0.028	-0.446	-0.717	-0.704	-0.758	-0.871	-0.643	-0.728	-0.47	-0.351	-0.026	-0.01	-0.05	-0.053	0.006	-0.024	0.047	-0.027	-0.007	0.003	-0.003	-0.032	-0.015	0.003	-0.01	0.052	0.052	-0.001	0	-0.002	-0.081	0.008	-0.025	-0.065	-0.164
1:29800001-29900000	1	29800001	29900000	-0.075	0	0	-0.088	0.104	-0.47	-0.308	-0.636	-0.677	0.001	-0.03	-0.028	-0.446	-0.717	-0.028	-0.758	-0.871	-0.643	-0.728	-0.47	-0.351	-0.026	-0.01	-0.05	-0.053	0.006	-0.024	0.047	-0.027	-0.007	0.003	-0.003	-0.032	-0.015	0.003	-0.01	0.052	0.052	-0.001	0	-0.002	-0.081	0.008	-0.025	-0.065	-0.164
1:30000001-30100000	1	30000001	30100000	-0.075	0	0	-0.757	0.104	-0.47	-0.308	-0.636	-0.677	0.001	-0.03	-0.028	-0.446	-0.717	-0.028	0.001	-0.871	-0.643	-0.728	-0.47	-0.351	-0.026	-0.01	-0.05	-0.053	0.006	-0.024	0.047	-0.027	-0.007	0.003	-0.003	-0.032	-0.015	0.003	-0.01	0.052	0.052	-0.001	0	-0.002	-0.081	0.008	-0.025	-0.065	-0.164
1:30100001-30200000	1	30100001	30200000	-0.075	0	0	-0.757	0.104	-0.47	-0.308	-0.636	-0.677	0.001	-0.03	-0.028	-0.446	-0.717	-0.028	0.001	-0.871	-0.643	-0.728	-0.47	-0.351	-0.026	-0.01	-0.05	-0.053	0.006	-0.024	0.047	-0.027	-0.007	0.003	-0.003	-0.032	-0.015	0.003	-0.01	0.052	0.052	-0.001	0	-0.002	-0.081	0.008	-0.025	-0.065	-0.164
1:30200001-30300000	1	30200001	30300000	-0.075	0	0	-0.757	0.104	-0.47	-0.308	-0.636	-0.677	0.001	-0.03	-0.028	-0.446	-0.717	-0.028	0.001	-0.871	-0.643	-0.728	-0.47	-0.351	-0.026	-0.01	-0.05	-0.053	0.006	-0.024	0.047	-0.027	-0.007	0.003	-0.003	-0.032	-0.015	0.003	-0.01	0.052	0.052	-0.001	0	-0.002	-0.081	0.008	-0.025	-0.065	-0.164
1:30300001-30400000	1	30300001	30400000	-0.075	0	0	-0.757	0.104	-0.47	-0.308	-0.636	-0.677	0.001	-0.03	-0.028	-0.446	-0.717	-0.028	0.001	-0.871	-0.643	-0.728	-0.47	-0.351	-0.026	-0.01	-0.05	-0.053	0.006	-0.024	0.047	-0.027	-0.007	0.003	-0.003	-0.032	-0.015	0.003	-0.01	0.052	0.052	-0.001	0	-0.002	-0.081	0.008	-0.025	-0.065	-0.164
1:30400001-30500000	1	30400001	30500000	-0.075	0	0	-0.757	0.104	-0.47	-0.308	-0.636	-0.677	0.001	-0.03	-0.028	-0.446	-0.717	-0.028	0.001	-0.871	-0.643	-0.728	-0.47	-0.351	-0.026	-0.01	-0.05	-0.053	0.006	-0.024	0.047	-0.027	-0.007	0.003	-0.003	-0.032	-0.015	0.003	-0.01	0.052	0.052	-0.001	0	-0.002	-0.081	0.008	-0.025	-0.065	-0.164
1:30500001-30600000	1	30500001	30600000	-0.075	0	0	-0.757	0.104	-0.47	-0.308	-0.636	-0.677	0.001	-0.03	-0.028	-0.446	-0.023	-0.028	0.001	-0.871	-0.643	-0.728	-0.47	-0.351	-0.026	-0.01	-0.05	-0.053	0.006	-0.024	0.047	-0.027	-0.007	0.003	-0.003	-0.032	-0.015	0.003	-0.01	0.052	0.052	-0.001	0	-0.002	-0.081	0.008	-0.025	-0.065	-0.164
1:30600001-30700000	1	30600001	30700000	-0.075	0	0	-0.757	0.104	-0.47	-0.308	-0.636	-0.677	0.001	-0.03	-0.028	-0.446	-0.023	-0.028	0.001	-0.871	-0.643	-0.728	-0.47	-0.351	-0.026	-0.01	-0.05	-0.053	0.006	-0.024	0.047	-0.027	-0.007	0.003	-0.003	-0.032	-0.015	0.003	-0.01	0.052	0.052	-0.001	0	-0.002	-0.081	0.008	-0.025	-0.065	-0.164
1:30700001-30800000	1	30700001	30800000	-0.075	0	0	-0.757	0.104	-0.47	-0.308	-0.636	-0.677	0.001	-0.03	-0.028	-0.446	-0.023	-0.028	0.001	-0.871	-0.643	-0.728	-0.47	-0.351	-0.026	-0.01	-0.05	-0.053	0.006	-0.024	0.047	-0.027	-0.007	0.003	-0.003	-0.032	-0.015	0.003	-0.01	0.052	0.052	-0.001	0	-0.002	-0.081	0.008	-0.025	-0.065	-0.164
1:30900001-31000000	1	30900001	31000000	-0.075	0	0	-0.757	0.104	-0.47	-0.308	-0.636	-0.677	0.001	-0.03	-0.028	-0.446	-0.023	-0.028	0.001	-0.871	-0.643	-0.728	-0.47	-0.351	-0.026	-0.01	-0.05	-0.053	0.006	-0.024	0.047	-0.027	-0.007	0.003	-0.003	-0.032	-0.015	0.003	-0.01	0.052	0.052	-0.001	0	-0.002	-0.081	0.008	-0.025	-0.065	-0.164
1:31000001-31100000	1	31000001	31100000	-0.075	0	0	-0.757	0.104	-0.47	-0.308	-0.636	-0.677	0.001	-0.03	-0.028	-0.446	-0.023	-0.028	0.001	-0.871	-0.643	-0.728	-0.47	-0.351	-0.026	-0.01	-0.05	-0.053	0.006	-0.024	0.047	-0.027	-0.007	0.003	-0.003	-0.032	-0.015	0.003	-0.01	0.052	0.052	-0.001	0	-0.002	-0.081	0.008	-0.025	-0.065	-0.164
1:31100001-31200000	1	31100001	31200000	-0.075	0	0	-0.757	0.104	-0.47	-0.308	-0.636	-0.677	0.001	-0.03	-0.028	-0.446	-0.023	-0.028	0.001	-0.871	-0.643	-0.728	-0.47	-0.351	-0.026	-0.01	-0.05	-0.053	0.006	-0.024	0.047	-0.027	-0.007	0.003	-0.003	-0.032	-0.015	0.003	-0.01	0.052	0.052	-0.001	0	-0.002	-0.081	0.008	-0.025	-0.065	-0.164
1:31300001-31400000	1	31300001	31400000	-0.075	0	0	-0.757	0.104	-0.47	-0.308	-0.636	-0.677	0.001	-0.03	-0.028	-0.446	-0.023	-0.028	0.001	-0.871	-0.643	-0.728	-0.47	-0.351	-0.026	-0.01	-0.05	-0.053	0.006	-0.024	0.047	-0.027	-0.007	0.003	-0.003	-0.032	-0.015	0.003	-0.01	0.052	0.052	-0.001	0	-0.002	-0.081	0.008	-0.025	-0.065	-0.164
1:31400001-31500000	1	31400001	31500000	-0.075	0	0	0.03	0.104	0.22	-0.308	-0.636	-0.677	0.001	-0.03	-0.028	-0.446	-0.023	-0.028	0.001	-0.871	-0.643	-0.728	-0.47	-0.351	-0.026	-0.01	-0.05	-0.053	0.006	-0.024	0.047	-0.027	-0.007	0.003	-0.003	-0.032	-0.015	0.003	-0.01	0.052	0.052	-0.001	0	-0.002	-0.081	0.008	-0.025	-0.065	-0.164
1:31500001-31600000	1	31500001	31600000	-0.075	0	0	0.03	0.104	0.22	-0.308	-0.636	-0.677	0.001	-0.03	-0.028	-0.446	-0.023	-0.028	0.001	-0.871	-0.643	-0.728	-0.47	-0.351	-0.026	-0.01	-0.05	-0.053	0.006	-0.024	0.047	-0.027	-0.007	0.003	-0.003	-0.032	-0.015	0.003	-0.01	0.052	0.052	-0.001	0	-0.002	-0.081	0.008	-0.025	-0.065	-0.164
1:31600001-31700000	1	31600001	31700000	-0.075	0	0	0.03	0.104	0.22	-0.308	-0.636	-0.677	0.001	-0.03	-0.028	-0.446	-0.023	-0.028	0.001	-0.871	-0.643	-0.728	-0.47	-0.351	-0.026	-0.01	-0.05	-0.053	0.006	-0.024	0.047	-0.027	-0.007	0.003	-0.003	-0.032	-0.015	0.003	-0.01	0.052	0.052	-0.001	0	-0.002	-0.081	0.008	-0.025	-0.065	-0.164
1:31700001-31800000	1	31700001	31800000	-0.075	0	0	0.03	0.104	0.22	-0.308	-0.636	-0.677	0.001	-0.03	-0.028	-0.446	-0.023	-0.028	0.001	-0.871	-0.643	-0.728	-0.47	-0.351	-0.026	-0.01	-0.05	-0.053	0.006	-0.024	0.047	-0.027	-0.007	0.003	-0.003	-0.032	-0.015	0.003	-0.01	0.052	0.052	-0.001	0	-0.002	-0.081	0.008	-0.025	-0.065	-0.164
1:31800001-31900000	1	31800001	31900000	-0.075	0	0	0.03	0.104	0.22	-0.308	-0.636	-0.677	0.001	-0.03	-0.028	-0.446	-0.023	-0.028	0.001	-0.871	-0.643	-0.728	-0.47	-0.351	-0.026	-0.01	-0.05	-0.053	0.006	-0.024	0.047	-0.027	-0.007	0.003	-0.003	-0.032	-0.015	0.003	-0.01	0.052	0.052	-0.001	0	-0.002	-0.081	0.008	-0.025	-0.065	-0.164
1:31900001-32000000	1	31900001	32000000	-0.075	0	0	0.03	0.104	0.22	0.258	0.327	0.3	0.001	-0.03	-0.028	-0.446	-0.023	-0.028	0.001	-0.871	-0.643	-0.728	-0.47	-0.351	-0.026	-0.01	-0.05	-0.053	0.006	-0.024	0.047	-0.027	-0.007	0.003	-0.003	-0.032	-0.015	0.003	-0.01	0.052	0.052	-0.001	0	-0.002	-0.081	0.008	-0.025	-0.065	-0.164
1:32000001-32100000	1	32000001	32100000	-0.075	0	0	0.03	0.104	0.22	0.258	0.327	0.3	0.001	-0.03	-0.028	-0.446	-0.023	-0.028	0.001	-0.871	-0.643	-0.728	-0.47	-0.351	-0.026	-0.01	-0.05	-0.053	0.006	-0.024	0.047	-0.027	-0.007	0.003	-0.003	-0.032	-0.015	0.003	-0.01	0.052	0.052	-0.001	0	-0.002	-0.081	0.008	-0.025	-0.065	-0.164
1:32100001-32200000	1	32100001	32200000	-0.075	0	0	0.03	0.104	0.22	0.258	0.327	0.3	0.001	-0.03	-0.028	-0.446	-0.023	-0.028	0.001	-0.871	-0.643	-0.728	-0.47	-0.351	-0.026	-0.01	-0.05	-0.053	0.006	-0.024	0.047	-0.027	-0.007	0.003	-0.003	-0.032	-0.015	0.003	-0.01	0.052	0.052	-0.001	0	-0.002	-0.081	0.008	-0.025	-0.065	-0.164
1:32200001-32300000	1	32200001	32300000	-0.075	0	0	0.03	0.104	0.22	0.258	0.327	0.3	0.001	-0.03	-0.028	-0.446	-0.023	-0.028	0.001	-0.871	-0.643	-0.728	-0.47	-0.351	-0.026	-0.01	-0.05	-0.053	0.006	-0.024	0.047	-0.027	-0.007	0.003	-0.003	-0.032	-0.015	0.003	-0.01	0.052	0.052	-0.001	0	-0.002	-0.081	0.008	-0.025	-0.065	-0.164
1:32300001-32400000	1	32300001	32400000	-0.075	0	0	0.03	0.104	0.22	0.258	0.327	0.3	0.001	-0.03	-0.028	-0.446	-0.023	-0.028	0.001	-0.871	-0.643	-0.728	-0.47	-0.351	-0.026	-0.01	-0.05	-0.053	0.006	-0.024	0.047	-0.027	-0.007	0.003	-0.003	-0.032	-0.015	0.003	-0.01	0.052	0.052	-0.001	0	-0.002	-0.081	0.008	-0.025	-0.065	-0.164
1:32400001-32500000	1	32400001	32500000	-0.075	0	0	0.03	0.104	0.22	0.258	0.327	0.3	0.001	-0.03	-0.028	-0.446	-0.023	-0.028	0.001	-0.871	-0.643	-0.728	-0.47	-0.351	-0.026	-0.01	-0.05	-0.053	0.006	-0.024	0.047	-0.027	-0.007	0.003	-0.003	-0.032	-0.015	0.003	-0.01	0.052	0.052	-0.001	0	-0.002	-0.081	0.008	-0.025	-0.065	-0.164
1:32500001-32600000	1	32500001	32600000	-0.075	0	0	0.03	0.104	0.22	0.258	0.327	0.3	0.001	-0.03	-0.028	-0.446	-0.023	-0.028	0.001	-0.871	-0.643	-0.728	-0.47	-0.351	-0.026	-0.01	-0.05	-0.053	0.006	-0.024	0.047	-0.027	-0.007	0.003	-0.003	-0.032	-0.015	0.003	-0.01	0.052	0.052	-0.001	0	-0.002	-0.081	0.008	-0.025	-0.065	-0.164
1:32600001-32700000	1	32600001	32700000	-0.075	0	0	0.03	0.104	0.22	0.258	0.327	0.3	0.001	-0.03	-0.028	-0.446	-0.023	-0.028	0.001	-0.871	-0.643	-0.728	-0.47	-0.351	-0.026	-0.01	-0.05	-0.053	0.006	-0.024	0.047	-0.027	-0.007	0.003	-0.003	-0.032	-0.015	0.003	-0.01	0.052	0.052	-0.001	0	-0.002	-0.081	0.008	-0.025	-0.065	-0.164
1:32700001-32800000	1	32700001	32800000	-0.075	0	0	0.03	0.104	0.22	0.258	0.327	0.3	0.001	-0.03	-0.028	-0.446	-0.023	-0.028	0.001	-0.871	-0.643	-0.728	-0.47	-0.351	-0.026	-0.01	-0.05	-0.053	0.006	-0.024	0.047	-0.027	-0.007	0.003	-0.003	-0.032	-0.015	0.003	-0.01	0.052	0.052	-0.001	0	-0.002	-0.081	0.008	-0.025	-0.065	-0.164
1:32900001-33000000	1	32900001	33000000	-0.075	0	0	0.03	0.104	0.22	0.258	0.327	0.3	0.001	-0.03	-0.028	-0.446	-0.023	-0.028	0.001	-0.871	-0.643	-0.728	-0.47	-0.351	-0.026	-0.01	-0.05	-0.053	0.006	-0.024	0.047	-0.027	-0.007	0.003	-0.003	-0.032	-0.015	0.003	-0.01	0.052	0.052	-0.001	0	-0.002	-0.081	0.008	-0.025	-0.065	-0.164
1:33000001-33100000	1	33000001	33100000	-0.075	0	0	0.03	0.104	0.22	0.258	0.327	0.3	0.001	-0.03	-0.028	-0.446	-0.023	-0.028	0.001	-0.871	-0.643	-0.728	-0.47	-0.351	-0.026	-0.01	-0.05	-0.053	0.006	-0.024	0.047	-0.027	-0.007	0.003	-0.003	-0.032	-0.015	0.003	-0.01	0.052	0.052	-0.001	0	-0.002	-0.081	0.008	-0.025	-0.065	-0.164
1:33100001-33200000	1	33100001	33200000	-0.075	0	0	0.03	0.104	0.22	0.258	0.327	0.3	0.001	-0.03	-0.028	-0.446	-0.023	-0.028	0.001	-0.871	-0.643	-0.728	-0.47	-0.351	-0.026	-0.01	-0.05	-0.053	0.006	-0.024	0.047	-0.027	-0.007	0.003	-0.003	-0.032	-0.015	0.003	-0.01	0.052	0.052	-0.001	0	-0.002	-0.081	0.008	-0.025	-0.065	-0.164
1:33200001-33300000	1	33200001	33300000	-0.075	0	0	0.03	0.104	0.22	0.258	0.327	0.3	0.001	-0.03	-0.028	-0.446	-0.023	-0.028	0.001	-0.871	-0.643	-0.728	-0.47	-0.351	-0.026	-0.01	-0.05	-0.053	0.006	-0.024	0.047	-0.027	-0.007	0.003	-0.003	-0.032	-0.015	0.003	-0.01	0.052	0.052	-0.001	0	-0.002	-0.081	0.008	-0.025	-0.065	-0.164
1:33300001-33400000	1	33300001	33400000	-0.075	0	0	0.03	0.104	0.22	0.258	0.327	0.3	0.001	-0.03	-0.028	-0.446	-0.023	-0.028	0.001	-0.871	-0.643	-0.728	-0.47	-0.351	-0.026	-0.01	-0.05	-0.053	0.006	-0.024	0.047	-0.027	-0.007	0.003	-0.003	-0.032	-0.015	0.003	-0.01	0.052	0.052	-0.001	0	-0.002	-0.081	0.008	-0.025	-0.065	-0.164
1:33400001-33500000	1	33400001	33500000	-0.075	0	0	0.03	0.104	0.22	0.258	0.327	0.3	0.001	-0.03	-0.028	-0.446	-0.023	-0.028	0.001	-0.871	-0.643	-0.728	-0.47	-0.351	-0.026	-0.01	-0.05	-0.053	0.006	-0.024	0.047	-0.027	-0.007	0.003	-0.003	-0.032	-0.015	0.003	-0.01	0.052	0.052	-0.001	0	-0.002	-0.081	0.008	-0.025	-0.065	-0.164
1:33500001-33600000	1	33500001	33600000	-0.075	0	0	0.03	0.104	0.22	0.258	0.327	0.3	0.001	-0.03	-0.028	-0.446	-0.023	-0.028	0.001	-0.871	-0.643	-0.728	-0.47	-0.351	-0.026	-0.01	-0.05	-0.053	0.006	-0.024	0.047	-0.027	-0.007	0.003	-0.003	-0.032	-0.015	0.003	-0.01	0.052	0.052	-0.001	0	-0.002	-0.081	0.008	-0.025	-0.065	-0.164
1:33600001-33700000	1	33600001	33700000	-0.075	0	0	0.03	0.104	0.22	0.258	0.327	0.3	0.001	-0.03	-0.028	-0.446	-0.023	-0.028	0.001	-0.871	-0.643	-0.728	-0.47	-0.351	-0.026	-0.01	-0.05	-0.053	0.006	-0.024	0.047	-0.027	-0.007	0.003	-0.003	-0.032	-0.015	0.003	-0.01	0.052	0.052	-0.001	0	-0.002	-0.081	0.008	-0.025	-0.065	-0.164
1:33700001-33800000	1	33700001	33800000	-0.075	0	0	0.03	0.104	0.22	0.258	0.327	0.3	0.001	-0.03	-0.028	-0.446	-0.023	-0.028	0.001	-0.871	-0.643	-0.728	-0.47	-0.351	-0.026	-0.01	-0.05	-0.053	0.006	-0.024	0.047	-0.027	-0.007	0.003	-0.003	-0.032	-0.015	0.003	-0.01	0.052	0.052	-0.001	0	-0.002	-0.081	0.008	-0.025	-0.065	-0.164
1:33800001-33900000	1	33800001	33900000	-0.075	0	0	0.03	0.104	0.22	0.258	0.327	0.3	0.001	-0.03	-0.028	-0.446	-0.023	-0.028	0.001	-0.871	-0.643	-0.728	-0.47	-0.351	-0.026	-0.01	-0.05	-0.053	0.006	-0.024	0.047	-0.027	-0.007	0.003	-0.003	-0.032	-0.015	0.003	-0.01	0.052	0.052	-0.001	0	-0.002	-0.081	0.008	-0.025	-0.065	-0.164
1:33900001-34000000	1	33900001	34000000	-0.075	0	0	0.03	0.104	0.22	0.258	0.327	0.3	0.001	-0.03	-0.028	-0.446	-0.023	-0.028	0.001	-0.871	-0.643	-0.728	-0.47	-0.351	-0.026	-0.01	-0.05	-0.053	0.006	-0.024	0.047	-0.027	-0.007	0.003	-0.003	-0.032	-0.015	0.003	-0.01	0.052	0.052	-0.001	0	-0.002	-0.081	0.008	-0.025	-0.065	-0.164
1:34000001-34100000	1	34000001	34100000	-0.075	0	0	0.03	0.104	0.22	0.258	0.327	0.3	0.001	-0.03	-0.028	-0.446	-0.023	-0.028	0.001	-0.871	-0.643	-0.728	-0.47	-0.351	-0.026	-0.01	-0.05	-0.053	0.006	-0.024	0.047	-0.027	-0.007	0.003	-0.003	-0.032	-0.015	0.003	-0.01	0.052	0.052	-0.001	0	-0.002	-0.081	0.008	-0.025	-0.065	-0.164
1:34100001-34200000	1	34100001	34200000	-0.075	0	0	0.03	0.104	0.22	0.258	0.327	0.3	0.001	-0.03	-0.028	-0.446	-0.023	-0.028	0.001	-0.871	-0.643	-0.728	-0.47	-0.351	-0.026	-0.01	-0.05	-0.053	0.006	-0.024	0.047	-0.027	-0.007	0.003	-0.003	-0.032	-0.015	0.003	-0.01	0.052	0.052	-0.001	0	-0.002	-0.081	0.008	-0.025	-0.065	-0.164
1:34200001-34300000	1	34200001	34300000	-0.075	0	0	0.03	0.104	0.22	0.258	0.327	0.3	0.001	-0.03	-0.028	-0.446	-0.023	-0.028	0.001	-0.871	-0.643	-0.728	-0.47	-0.351	-0.026	-0.01	-0.05	-0.053	0.006	-0.024	0.047	-0.027	-0.007	0.003	-0.003	-0.032	-0.015	0.003	-0.01	0.052	0.052	-0.001	0	-0.002	-0.081	0.008	-0.025	-0.065	-0.164
1:34300001-34400000	1	34300001	34400000	-0.075	0	0	0.03	0.104	0.22	0.258	0.327	0.3	0.001	-0.03	-0.028	-0.446	-0.023	-0.028	0.001	-0.871	-0.643	-0.728	-0.47	-0.351	-0.026	-0.01	-0.05	-0.053	0.006	-0.024	0.047	-0.027	-0.007	0.003	-0.003	-0.032	-0.015	0.003	-0.01	0.052	0.052	-0.001	0	-0.002	-0.081	0.008	-0.025	-0.065	-0.164
1:34400001-34500000	1	34400001	34500000	-0.075	0	0	0.03	0.104	0.22	0.258	0.327	0.3	0.001	-0.03	-0.028	-0.446	-0.023	-0.028	0.001	-0.871	-0.643	-0.728	-0.47	-0.351	-0.026	-0.01	-0.05	-0.053	0.006	-0.024	0.047	-0.027	-0.007	0.003	-0.003	-0.032	-0.015	0.003	-0.01	0.052	0.052	-0.001	0	-0.002	-0.081	0.008	-0.025	-0.065	-0.164
1:34500001-34600000	1	34500001	34600000	-0.075	0	0	0.03	0.104	0.22	0.258	0.327	0.3	0.001	-0.03	-0.028	-0.446	-0.023	-0.028	0.001	-0.871	-0.643	-0.728	-0.47	-0.351	-0.026	-0.01	-0.05	-0.053	0.006	-0.024	0.047	-0.027	-0.007	0.003	-0.003	-0.032	-0.015	0.003	-0.01	0.052	0.052	-0.001	0	-0.002	-0.081	0.008	-0.025	-0.065	-0.164
1:34600001-34700000	1	34600001	34700000	-0.075	0	0	0.03	0.104	0.22	0.258	0.327	0.3	0.001	-0.03	-0.028	-0.446	-0.023	-0.028	0.001	-0.871	-0.643	-0.728	-0.47	-0.351	-0.026	-0.01	-0.05	-0.053	0.006	-0.024	0.047	-0.027	-0.007	0.003	-0.003	-0.032	-0.015	0.003	-0.01	0.052	0.052	-0.001	0	-0.002	-0.081	0.008	-0.025	-0.065	-0.164
1:34700001-34800000	1	34700001	34800000	-0.075	0	0	0.03	0.104	0.22	0.258	0.327	0.3	0.001	-0.03	-0.028	-0.446	-0.023	-0.028	0.001	-0.871	-0.643	-0.728	-0.47	-0.351	-0.026	-0.01	-0.05	-0.053	0.006	-0.024	0.047	-0.027	-0.007	0.003	-0.003	-0.032	-0.015	0.003	-0.01	0.052	0.052	-0.001	0	-0.002	-0.081	0.008	-0.025	-0.065	-0.164
1:34800001-34900000	1	34800001	34900000	-0.075	0	0	0.03	0.104	0.22	0.258	0.327	0.3	0.001	-0.03	-0.028	-0.446	-0.023	-0.028	0.001	-0.871	-0.643	-0.728	-0.47	-0.351	-0.026	-0.01	-0.05	-0.053	0.006	-0.024	0.047	-0.027	-0.007	0.003	-0.003	-0.032	-0.015	0.003	-0.01	0.052	0.052	-0.001	0	-0.002	-0.081	0.008	-0.025	-0.065	-0.164
1:34900001-35000000	1	34900001	35000000	-0.075	0	0	0.03	0.104	0.22	0.258	0.327	0.3	0.001	-0.03	-0.028	-0.446	-0.023	-0.028	0.001	-0.871	-0.643	-0.728	-0.47	-0.351	-0.026	-0.01	-0.05	-0.053	0.006	-0.024	0.047	-0.027	-0.007	0.003	-0.003	-0.032	-0.015	0.003	-0.01	0.052	0.052	-0.001	0	-0.002	-0.081	0.008	-0.025	-0.065	-0.164
1:35000001-35100000	1	35000001	35100000	-0.075	0	0	0.03	0.104	0.22	0.258	0.327	0.3	0.001	-0.03	-0.028	-0.446	-0.023	-0.028	0.001	-0.871	-0.643	-0.728	-0.47	-0.351	-0.026	-0.01	-0.05	-0.053	0.006	-0.024	0.047	-0.027	-0.007	0.003	-0.003	-0.032	-0.015	0.003	-0.01	0.052	0.052	-0.001	0	-0.002	-0.081	0.008	-0.025	-0.065	-0.164
1:35100001-35200000	1	35100001	35200000	-0.075	0	0	0.03	0.104	0.22	0.258	0.327	0.3	0.001	-0.03	-0.028	-0.446	-0.023	-0.028	0.001	-0.871	-0.643	-0.728	-0.47	-0.351	-0.026	-0.01	-0.05	-0.053	0.006	-0.024	0.047	-0.027	-0.007	0.003	-0.003	-0.032	-0.015	0.003	-0.01	0.052	0.052	-0.001	0	-0.002	-0.081	0.008	-0.025	-0.065	-0.164
1:35200001-35300000	1	35200001	35300000	-0.075	0	0	0.03	0.104	0.22	0.258	0.327	0.3	0.001	-0.03	-0.028	-0.446	-0.023	-0.028	0.001	-0.871	-0.643	-0.728	-0.47	-0.351	-0.026	-0.01	-0.05	-0.053	0.006	-0.024	0.047	-0.027	-0.007	0.003	-0.003	-0.032	-0.015	0.003	-0.01	0.052	0.052	-0.001	0	-0.002	-0.081	0.008	-0.025	-0.065	-0.164
1:35300001-35400000	1	35300001	35400000	-0.075	0	0	0.03	0.104	0.22	0.258	0.327	0.3	0.001	-0.03	-0.028	-0.446	-0.023	-0.028	0.001	-0.871	-0.643	-0.728	-0.47	-0.351	-0.026	-0.01	-0.05	-0.053	0.006	-0.024	0.047	-0.027	-0.007	0.003	-0.003	-0.032	-0.015	0.003	-0.01	0.052	0.052	-0.001	0	-0.002	-0.081	0.008	-0.025	-0.065	-0.164
1:35400001-35500000	1	35400001	35500000	-0.075	0	0	0.03	0.104	0.22	0.258	0.327	0.3	0.001	-0.03	-0.028	-0.446	-0.023	-0.028	0.001	-0.871	-0.643	-0.728	-0.47	-0.351	-0.026	-0.01	-0.05	-0.053	0.006	-0.024	0.047	-0.027	-0.007	0.003	-0.003	-0.032	-0.015	0.003	-0.01	0.052	0.052	-0.001	0	-0.002	-0.081	0.008	-0.025	-0.065	-0.164
1:35500001-35600000	1	35500001	35600000	-0.075	0	0	0.03	0.104	0.22	0.258	0.327	0.3	0.001	-0.03	-0.028	-0.446	-0.023	-0.028	0.001	-0.871	-0.643	-0.728	-0.47	-0.351	-0.026	-0.01	-0.05	-0.053	0.006	-0.024	0.047	-0.027	-0.007	0.003	-0.003	-0.032	-0.015	0.003	-0.01	0.052	0.052	-0.001	0	-0.002	-0.081	0.008	-0.025	-0.065	-0.164
1:35600001-35700000	1	35600001	35700000	-0.075	0	0	0.03	0.104	0.22	0.258	0.327	0.3	0.001	-0.03	-0.028	-0.446	-0.023	-0.028	0.001	-0.871	-0.643	-0.728	-0.47	-0.351	-0.026	-0.01	-0.05	-0.053	0.006	-0.024	0.047	-0.027	-0.007	0.003	-0.003	-0.032	-0.015	0.003	-0.01	0.052	0.052	-0.001	0	-0.002	-0.081	0.008	-0.025	-0.065	-0.164
1:35700001-35800000	1	35700001	35800000	-0.075	0	0	0.03	0.104	0.22	0.258	0.327	0.3	0.001	-0.03	-0.028	-0.446	-0.023	-0.028	0.001	-0.871	-0.643	-0.728	-0.47	-0.351	-0.026	-0.01	-0.05	-0.053	0.006	-0.024	0.047	-0.027	-0.007	0.003	-0.003	-0.032	-0.015	0.003	-0.01	0.052	0.052	-0.001	0	-0.002	-0.081	0.008	-0.025	-0.065	-0.164
1:35800001-35900000	1	35800001	35900000	-0.075	0	0	0.03	0.104	0.22	0.258	0.327	0.3	0.001	-0.03	-0.028	-0.446	-0.023	-0.028	0.001	-0.871	-0.643	-0.728	-0.47	-0.351	-0.026	-0.01	-0.05	-0.053	0.006	-0.024	0.047	-0.027	-0.007	0.003	-0.003	-0.032	-0.015	0.003	-0.01	0.052	0.052	-0.001	0	-0.002	-0.081	0.008	-0.025	-0.065	-0.164
1:35900001-36000000	1	35900001	36000000	-0.075	0	0	0.03	0.104	0.22	0.258	0.327	0.3	0.001	-0.03	-0.028	-0.446	-0.023	-0.028	0.001	-0.871	-0.643	-0.728	-0.47	-0.351	-0.026	-0.01	-0.05	-0.053	0.006	-0.024	0.047	-0.027	-0.007	0.003	-0.003	-0.032	-0.015	0.003	-0.01	0.052	0.052	-0.001	0	-0.002	-0.081	0.008	-0.025	-0.065	-0.164
1:36000001-36100000	1	36000001	36100000	-0.075	0	0	0.03	0.104	0.22	0.258	0.327	0.3	0.001	-0.03	-0.028	-0.446	-0.023	-0.028	0.001	-0.871	-0.643	-0.728	-0.47	-0.351	-0.026	-0.01	-0.05	-0.053	0.006	-0.024	0.047	-0.027	-0.007	0.003	-0.003	-0.032	-0.015	0.003	-0.01	0.052	0.052	-0.001	0	-0.002	-0.081	0.008	-0.025	-0.065	-0.164
1:36100001-36200000	1	36100001	36200000	-0.075	0	0	0.03	0.104	0.22	0.258	0.327	0.3	0.001	-0.03	-0.028	-0.446	-0.023	-0.028	0.001	-0.871	-0.643	-0.728	-0.47	-0.351	-0.026	-0.01	-0.05	-0.053	0.006	-0.024	0.047	-0.027	-0.007	0.003	-0.003	-0.032	-0.015	0.003	-0.01	0.052	0.052	-0.001	0	-0.002	-0.081	0.008	-0.025	-0.065	-0.164
1:36200001-36300000	1	36200001	36300000	-0.075	0	0	0.03	0.104	0.22	0.258	0.327	0.3	0.001	-0.03	-0.028	-0.446	-0.023	-0.028	0.001	-0.871	-0.643	-0.728	-0.47	-0.351	-0.026	-0.01	-0.05	-0.053	0.006	-0.024	0.047	-0.027	-0.007	0.003	-0.003	-0.032	-0.015	0.003	-0.01	0.052	0.052	-0.001	0	-0.002	-0.081	0.008	-0.025	-0.065	-0.164
1:36300001-36400000	1	36300001	36400000	-0.075	0	0	0.03	0.104	0.22	0.258	0.327	0.3	0.001	-0.03	-0.028	-0.446	-0.023	-0.028	0.001	-0.871	-0.643	-0.728	-0.47	-0.351	-0.026	-0.01	-0.05	-0.053	0.006	-0.024	0.047	-0.027	-0.007	0.003	-0.003	-0.032	-0.015	0.003	-0.01	0.052	0.052	-0.001	0	-0.002	-0.081	0.008	-0.025	-0.065	-0.164
1:36400001-36500000	1	36400001	36500000	-0.075	0	0	0.03	0.104	0.22	0.258	0.327	0.3	0.001	-0.03	-0.028	-0.446	-0.023	-0.028	0.001	-0.871	-0.643	-0.728	-0.47	-0.351	-0.026	-0.01	-0.05	-0.053	0.006	-0.024	0.047	-0.027	-0.007	0.003	-0.003	-0.032	-0.015	0.003	-0.01	0.052	0.052	-0.001	0	-0.002	-0.081	0.008	-0.025	-0.065	-0.164
1:36500001-36600000	1	36500001	36600000	-0.075	0	0	0.03	0.104	0.22	0.258	0.327	0.3	0.001	-0.03	-0.028	-0.446	-0.023	-0.028	0.001	-0.871	-0.643	-0.728	-0.47	-0.351	-0.026	-0.01	-0.05	-0.053	0.006	-0.024	0.047	-0.027	-0.007	0.003	-0.003	-0.032	-0.015	0.003	-0.01	0.052	0.052	-0.001	0	-0.002	-0.081	0.008	-0.025	-0.065	-0.164
1:36600001-36700000	1	36600001	36700000	-0.075	0	0	0.03	0.104	0.22	0.258	0.327	0.3	0.001	-0.03	-0.028	-0.446	-0.023	-0.028	0.001	-0.871	-0.643	-0.728	-0.47	-0.351	-0.026	-0.01	-0.05	-0.053	0.006	-0.024	0.047	-0.027	-0.007	0.003	-0.003	-0.032	-0.015	0.003	-0.01	0.052	0.052	-0.001	0	-0.002	-0.081	0.008	-0.025	-0.065	-0.164
1:36700001-36800000	1	36700001	36800000	-0.075	0	0	0.03	0.104	0.22	0.258	0.327	0.3	0.001	-0.03	-0.028	-0.446	-0.023	-0.028	0.001	-0.871	-0.643	-0.728	-0.47	-0.351	-0.026	-0.01	-0.05	-0.053	0.006	-0.024	0.047	-0.027	-0.007	0.003	-0.003	-0.032	-0.015	0.003	-0.01	0.052	0.052	-0.001	0	-0.002	-0.081	0.008	-0.025	-0.065	-0.164
1:36800001-36900000	1	36800001	36900000	-0.075	0	0	0.03	0.104	0.22	0.258	0.327	0.3	0.001	-0.03	-0.028	-0.446	-0.023	-0.028	0.001	-0.871	-0.643	-0.728	-0.47	-0.351	-0.026	-0.01	-0.05	-0.053	0.006	-0.024	0.047	-0.027	-0.007	0.003	-0.003	-0.032	-0.015	0.003	-0.01	0.052	0.052	-0.001	0	-0.002	-0.081	0.008	-0.025	-0.065	-0.164
1:36900001-37000000	1	36900001	37000000	-0.075	0	0	0.03	0.104	0.22	0.258	0.327	0.3	0.001	-0.03	-0.028	-0.446	-0.023	-0.028	0.001	-0.871	-0.643	-0.728	-0.47	-0.351	-0.026	-0.01	-0.05	-0.053	0.006	-0.024	0.047	-0.027	-0.007	0.003	-0.003	-0.032	-0.015	0.003	-0.01	0.052	0.052	-0.001	0	-0.002	-0.081	0.008	-0.025	-0.065	-0.164
1:37000001-37100000	1	37000001	37100000	-0.075	0	0	0.03	0.104	0.22	0.258	0.327	0.3	0.001	-0.03	-0.028	-0.446	-0.023	-0.028	0.001	-0.871	-0.643	-0.728	-0.47	-0.351	-0.026	-0.01	-0.05	-0.053	0.006	-0.024	0.047	-0.027	-0.007	0.003	-0.003	-0.032	-0.015	0.003	-0.01	0.052	0.052	-0.001	0	-0.002	-0.081	0.008	-0.025	-0.065	-0.164
1:37100001-37200000	1	37100001	37200000	-0.075	0	0	0.03	0.104	0.22	0.258	0.327	0.3	0.001	-0.03	-0.028	-0.446	-0.023	-0.028	0.001	-0.871	-0.643	-0.728	-0.47	-0.351	-0.026	-0.01	-0.05	-0.053	0.006	-0.024	0.047	-0.027	-0.007	0.003	-0.003	-0.032	-0.015	0.003	-0.01	0.052	0.052	-0.001	0	-0.002	-0.081	0.008	-0.025	-0.065	-0.164
1:37200001-37300000	1	37200001	37300000	-0.075	0	0	0.03	0.104	0.22	0.258	0.327	0.3	0.001	-0.03	-0.028	-0.446	-0.023	-0.028	0.001	-0.871	-0.643	-0.728	-0.47	-0.351	-0.026	-0.01	-0.05	-0.053	0.006	-0.024	0.047	-0.027	-0.007	0.003	-0.003	-0.032	-0.015	0.003	-0.01	0.052	0.052	-0.001	0	-0.002	-0.081	0.008	-0.025	-0.065	-0.164
1:37400001-37500000	1	37400001	37500000	-0.075	0	0	0.03	0.104	0.22	0.258	0.327	0.3	0.001	-0.03	-0.028	-0.446	-0.023	-0.028	0.001	-0.871	-0.643	-0.728	-0.47	-0.351	-0.026	-0.01	-0.05	-0.053	0.006	-0.024	0.047	-0.027	-0.007	0.003	-0.003	-0.032	-0.015	0.003	-0.01	0.052	0.052	-0.001	0	-0.002	-0.081	0.008	-0.025	-0.065	-0.164
1:37500001-37600000	1	37500001	37600000	-0.075	0	0	0.03	0.104	0.22	0.258	0.327	0.3	0.001	-0.03	-0.028	-0.446	-0.023	-0.028	0.001	-0.871	-0.643	-0.728	-0.47	-0.351	-0.026	-0.01	-0.05	-0.053	0.006	-0.024	0.047	-0.027	-0.007	0.003	-0.003	-0.032	-0.015	0.003	-0.01	0.052	0.052	-0.001	0	-0.002	-0.081	0.008	-0.025	-0.065	-0.164
1:37600001-37700000	1	37600001	37700000	-0.075	0	0	0.03	0.104	0.22	0.258	0.327	0.3	0.001	-0.03	-0.028	-0.446	-0.023	-0.028	0.001	-0.871	-0.643	-0.728	-0.47	-0.351	-0.026	-0.01	-0.05	-0.053	0.006	-0.024	0.047	-0.027	-0.007	0.003	-0.003	-0.032	-0.015	0.003	-0.01	0.052	0.052	-0.001	0	-0.002	-0.081	0.008	-0.025	-0.065	-0.164
1:37700001-37800000	1	37700001	37800000	-0.075	0	0	0.03	0.104	0.22	0.258	0.327	0.3	0.001	-0.03	-0.028	-0.446	-0.023	-0.028	0.001	-0.871	-0.643	-0.728	-0.47	-0.351	-0.026	-0.01	-0.05	-0.053	0.006	-0.024	0.047	-0.027	-0.007	0.003	-0.003	-0.032	-0.015	0.003	-0.01	0.052	0.052	-0.001	0	-0.002	-0.081	0.008	-0.025	-0.065	-0.164
1:37800001-37900000	1	37800001	37900000	-0.075	0	0	0.03	0.104	0.22	0.258	0.327	0.3	0.001	-0.03	-0.028	-0.446	-0.023	-0.028	0.001	-0.871	-0.643	-0.728	-0.47	-0.351	-0.026	-0.01	-0.05	-0.053	0.006	-0.024	0.047	-0.027	-0.007	0.003	-0.003	-0.032	-0.015	0.003	-0.01	0.052	0.052	-0.001	0	-0.002	-0.081	0.008	-0.025	-0.065	-0.164
1:37900001-38000000	1	37900001	38000000	-0.075	0	0	0.03	0.104	0.22	0.258	0.327	0.3	0.001	-0.03	-0.028	-0.446	-0.023	-0.028	0.001	-0.871	-0.643	-0.728	-0.47	-0.351	-0.026	-0.01	-0.05	-0.053	0.006	-0.024	0.047	-0.027	-0.007	0.003	-0.003	-0.032	-0.015	0.003	-0.01	0.052	0.052	-0.001	0	-0.002	-0.081	0.008	-0.025	-0.065	-0.164
1:38100001-38200000	1	38100001	38200000	-0.075	0	0	0.03	0.104	0.22	0.258	0.327	0.3	0.001	-0.03	-0.028	-0.446	-0.023	-0.028	0.001	-0.871	-0.643	-0.728	-0.47	-0.351	-0.026	-0.01	-0.05	-0.053	0.006	-0.024	0.047	-0.027	-0.007	0.003	-0.003	-0.032	-0.015	0.003	-0.01	0.052	0.052	-0.001	0	-0.002	-0.081	0.008	-0.025	-0.065	-0.164
1:38200001-38300000	1	38200001	38300000	-0.075	0	0	0.03	0.104	0.22	0.258	0.327	0.3	0.001	-0.03	-0.028	-0.446	-0.023	-0.028	0.001	-0.871	-0.643	-0.728	-0.47	-0.351	-0.026	-0.01	-0.05	-0.053	0.006	-0.024	0.047	-0.027	-0.007	0.003	-0.003	-0.032	-0.015	0.003	-0.01	0.052	0.052	-0.001	0	-0.002	-0.081	0.008	-0.025	-0.065	-0.164
1:38300001-38400000	1	38300001	38400000	-0.075	0	0	0.03	0.104	0.22	0.258	0.327	0.3	0.001	-0.03	-0.028	-0.446	-0.023	-0.028	0.001	-0.871	-0.643	-0.728	-0.47	-0.351	-0.026	-0.01	-0.05	-0.053	0.006	-0.024	0.047	-0.027	-0.007	0.003	-0.003	-0.032	-0.015	0.003	-0.01	0.052	0.052	-0.001	0	-0.002	-0.081	0.008	-0.025	-0.065	-0.164
1:38400001-38500000	1	38400001	38500000	-0.075	0	0	0.03	0.104	0.22	0.258	0.327	0.3	0.001	-0.03	-0.028	-0.446	-0.023	-0.028	0.001	-0.871	-0.643	-0.728	-0.47	-0.351	-0.026	-0.01	-0.05	-0.053	0.006	-0.024	0.047	-0.027	-0.007	0.003	-0.003	-0.032	-0.015	0.003	-0.01	0.052	0.052	-0.001	0	-0.002	-0.081	0.008	-0.025	-0.065	-0.164
1:38500001-38600000	1	38500001	38600000	-0.075	0	0	0.03	0.104	0.22	0.258	0.327	0.3	0.001	-0.03	-0.028	-0.446	-0.023	-0.028	0.001	-0.871	-0.643	-0.728	-0.47	-0.351	-0.026	-0.01	-0.05	-0.053	0.006	-0.024	0.047	-0.027	-0.007	0.003	-0.003	-0.032	-0.015	0.003	-0.01	0.052	0.052	-0.001	0	-0.002	-0.081	0.008	-0.025	-0.065	-0.164
1:38600001-38700000	1	38600001	38700000	-0.075	0	0	0.03	0.104	0.22	0.258	0.327	0.3	0.001	-0.03	-0.028	-0.446	-0.023	-0.028	0.001	-0.871	-0.643	-0.728	-0.47	-0.351	-0.026	-0.01	-0.05	-0.053	0.006	-0.024	0.047	-0.027	-0.007	0.003	-0.003	-0.032	-0.015	0.003	-0.01	0.052	0.052	-0.001	0	-0.002	-0.081	0.008	-0.025	-0.065	-0.164
1:38700001-38800000	1	38700001	38800000	-0.075	0	0	0.03	0.104	0.22	0.258	0.327	0.3	0.001	-0.03	-0.028	-0.446	-0.023	-0.028	0.001	-0.871	-0.643	-0.728	-0.47	-0.351	-0.026	-0.01	-0.05	-0.053	0.006	-0.024	0.047	-0.027	-0.007	0.003	-0.003	-0.032	-0.015	0.003	-0.01	0.052	0.052	-0.001	0	-0.002	-0.081	0.008	-0.025	-0.065	-0.164
1:38800001-38900000	1	38800001	38900000	-0.075	0	0	0.03	0.104	0.22	0.258	0.327	0.3	0.001	-0.03	-0.028	-0.446	-0.023	-0.028	0.001	-0.871	-0.643	-0.728	-0.47	-0.351	-0.026	-0.01	-0.05	-0.053	0.006	-0.024	0.047	-0.027	-0.007	0.003	-0.003	-0.032	-0.015	0.003	-0.01	0.052	0.052	-0.001	0	-0.002	-0.081	0.008	-0.025	-0.065	-0.164
1:38900001-39000000	1	38900001	39000000	-0.075	0	0	0.03	0.104	0.22	0.258	0.327	0.3	0.001	-0.03	-0.028	-0.446	-0.023	-0.028	0.001	-0.871	-0.643	-0.728	-0.47	-0.351	-0.026	-0.01	-0.05	-0.053	0.006	-0.024	0.047	-0.027	-0.007	0.003	-0.003	-0.032	-0.015	0.003	-0.01	0.052	0.052	-0.001	0	-0.002	-0.081	0.008	-0.025	-0.065	-0.164
1:39000001-39100000	1	39000001	39100000	-0.075	0	0	0.03	0.104	0.22	0.258	0.327	0.3	0.001	-0.03	-0.028	-0.446	-0.023	-0.028	0.001	-0.871	-0.643	-0.728	-0.47	-0.351	-0.026	-0.01	-0.05	-0.053	0.006	-0.024	0.047	-0.027	-0.007	0.003	-0.003	-0.032	-0.015	0.003	-0.01	0.052	0.052	-0.001	0	-0.002	-0.081	0.008	-0.025	-0.065	-0.164
1:39100001-39200000	1	39100001	39200000	-0.075	0	0	0.03	0.104	0.22	0.258	0.327	0.3	0.001	-0.03	-0.028	-0.446	-0.023	-0.028	0.001	-0.871	-0.643	-0.728	-0.47	-0.351	-0.026	-0.01	-0.05	-0.053	0.006	-0.024	0.047	-0.027	-0.007	0.003	-0.003	-0.032	-0.015	0.003	-0.01	0.052	0.052	-0.001	0	-0.002	-0.081	0.008	-0.025	-0.065	-0.164
1:39200001-39300000	1	39200001	39300000	-0.075	0	0	0.03	0.104	0.22	0.258	0.327	0.3	0.001	-0.03	-0.028	-0.446	-0.023	-0.028	0.001	-0.871	-0.643	-0.728	-0.47	-0.351	-0.026	-0.01	-0.05	-0.053	0.006	-0.024	0.047	-0.027	-0.007	0.003	-0.003	-0.032	-0.015	0.003	-0.01	0.052	0.052	-0.001	0	-0.002	-0.081	0.008	-0.025	-0.065	-0.164
1:39400001-39500000	1	39400001	39500000	-0.075	0	0	0.03	0.104	0.22	0.258	0.327	0.3	0.001	-0.03	-0.028	-0.446	-0.023	-0.028	0.001	-0.871	-0.643	-0.728	-0.47	-0.351	-0.026	-0.01	-0.05	-0.053	0.006	-0.024	0.047	-0.027	-0.007	0.003	-0.003	-0.032	-0.015	0.003	-0.01	0.052	0.052	-0.001	0	-0.002	-0.081	0.008	-0.025	-0.065	-0.164
1:39500001-39600000	1	39500001	39600000	-0.075	0	0	0.03	0.104	0.22	0.258	0.327	0.3	0.001	-0.03	-0.028	-0.446	-0.023	-0.028	0.001	-0.871	-0.643	-0.728	-0.47	-0.351	-0.026	-0.01	-0.05	-0.053	0.006	-0.024	0.047	-0.027	-0.007	0.003	-0.003	-0.032	-0.015	0.003	-0.01	0.052	0.052	-0.001	0	-0.002	-0.081	0.008	-0.025	-0.065	-0.164
1:39600001-39700000	1	39600001	39700000	-0.075	0	0	0.03	0.104	0.22	0.258	0.327	0.3	0.001	-0.03	-0.028	-0.446	-0.023	-0.028	0.001	-0.871	-0.643	-0.728	-0.47	-0.351	-0.026	-0.01	-0.05	-0.053	0.006	-0.024	0.047	-0.027	-0.007	0.003	-0.003	-0.032	-0.015	0.003	-0.01	0.052	0.052	-0.001	0	-0.002	-0.081	0.008	-0.025	-0.065	-0.164
1:39700001-39800000	1	39700001	39800000	-0.075	0	0	0.03	0.104	0.22	0.258	0.327	0.3	0.001	-0.03	-0.028	-0.446	-0.023	-0.028	0.001	-0.871	-0.643	-0.728	-0.47	-0.351	-0.026	-0.01	-0.05	-0.053	0.006	-0.024	0.047	-0.027	-0.007	0.003	-0.003	-0.032	-0.015	0.003	-0.01	0.052	0.052	-0.001	0	-0.002	-0.081	0.008	-0.025	-0.065	-0.164
1:39800001-39900000	1	39800001	39900000	-0.075	0	0	0.03	0.104	0.22	0.258	0.327	0.3	0.001	-0.03	-0.028	-0.446	-0.023	-0.028	0.001	-0.871	-0.643	-0.728	-0.47	-0.351	-0.026	-0.01	-0.05	-0.053	0.006	-0.024	0.047	-0.027	-0.007	0.003	-0.003	-0.032	-0.015	0.003	-0.01	0.052	0.052	-0.001	0	-0.002	-0.081	0.008	-0.025	-0.065	-0.164
1:39900001-40000000	1	39900001	40000000	-0.075	0	0	0.03	0.104	0.22	0.258	0.327	0.3	0.001	-0.03	-0.028	-0.446	-0.023	-0.028	0.001	-0.871	-0.643	-0.728	-0.47	-0.351	-0.026	-0.01	-0.05	-0.053	0.006	-0.024	0.047	-0.027	-0.007	0.003	-0.003	-0.032	-0.015	0.003	-0.01	0.052	0.052	-0.001	0	-0.002	-0.081	0.008	-0.025	-0.065	-0.164
1:40000001-40100000	1	40000001	40100000	-0.075	0	0	0.03	0.104	0.22	0.258	0.327	0.3	0.001	-0.03	-0.028	-0.446	-0.023	-0.028	0.001	-0.871	-0.643	-0.728	-0.47	-0.351	-0.026	-0.01	-0.05	-0.053	0.006	-0.024	0.047	-0.027	-0.007	0.003	-0.003	-0.032	-0.015	0.003	-0.01	0.052	0.052	-0.001	0	-0.002	-0.081	0.008	-0.025	-0.065	-0.164
1:40100001-40200000	1	40100001	40200000	-0.075	0	0	0.03	0.104	0.22	0.258	0.327	0.3	0.001	-0.03	-0.028	-0.446	-0.023	-0.028	0.001	-0.871	-0.643	-0.728	-0.47	-0.351	-0.026	-0.01	-0.05	-0.053	0.006	-0.024	0.047	-0.027	-0.007	0.003	-0.003	-0.032	-0.015	0.003	-0.01	0.052	0.052	-0.001	0	-0.002	-0.081	0.008	-0.025	-0.065	-0.164
1:40200001-40300000	1	40200001	40300000	-0.075	0	0	0.03	0.104	0.22	0.258	0.327	0.3	0.001	-0.03	-0.028	-0.446	-0.023	-0.028	0.001	-0.871	-0.643	-0.728	-0.47	-0.351	-0.026	-0.01	-0.05	-0.053	0.006	-0.024	0.047	-0.027	-0.007	0.003	-0.003	-0.032	-0.015	0.003	-0.01	0.052	0.052	-0.001	0	-0.002	-0.081	0.008	-0.025	-0.065	-0.164
1:40300001-40400000	1	40300001	40400000	-0.075	0	0	0.03	0.104	0.22	0.258	0.327	0.3	0.001	-0.03	-0.028	-0.446	-0.023	-0.028	0.001	-0.871	-0.643	-0.728	-0.47	-0.351	-0.026	-0.01	-0.05	-0.053	0.006	-0.024	0.047	-0.027	-0.007	0.003	-0.003	-0.032	-0.015	0.003	-0.01	0.052	0.052	-0.001	0	-0.002	-0.081	0.008	-0.025	-0.065	-0.164
1:40400001-40500000	1	40400001	40500000	-0.075	0	0	0.03	0.104	0.22	0.258	0.327	0.3	0.001	-0.03	-0.028	-0.446	-0.023	-0.028	0.001	-0.871	-0.643	-0.728	-0.47	-0.351	-0.026	-0.01	-0.05	-0.053	0.006	-0.024	0.047	-0.027	-0.007	0.003	-0.003	-0.032	-0.015	0.003	-0.01	0.052	0.052	-0.001	0	-0.002	-0.081	0.008	-0.025	-0.065	-0.164
1:40500001-40600000	1	40500001	40600000	-0.075	0	0	0.03	0.104	0.22	0.258	0.327	0.3	0.001	-0.03	-0.028	-0.446	-0.023	-0.028	0.001	-0.871	-0.643	-0.728	-0.47	-0.351	-0.026	-0.01	-0.05	-0.053	0.006	-0.024	0.047	-0.027	-0.007	0.003	-0.003	-0.032	-0.015	0.003	-0.01	0.052	0.052	-0.001	0	-0.002	-0.081	0.008	-0.025	-0.065	-0.164
1:40600001-40700000	1	40600001	40700000	-0.075	0	0	0.03	0.104	0.22	0.258	0.327	0.3	0.001	-0.03	-0.028	-0.446	-0.023	-0.028	0.001	-0.871	-0.643	-0.728	-0.47	-0.351	-0.026	-0.01	-0.05	-0.053	0.006	-0.024	0.047	-0.027	-0.007	0.003	-0.003	-0.032	-0.015	0.003	-0.01	0.052	0.052	-0.001	0	-0.002	-0.081	0.008	-0.025	-0.065	-0.164
1:40700001-40800000	1	40700001	40800000	-0.075	0	0	0.03	0.104	0.22	0.258	0.327	0.3	0.001	-0.03	-0.028	-0.446	-0.023	-0.028	0.001	-0.871	-0.643	-0.728	-0.47	-0.351	-0.026	-0.01	-0.05	-0.053	0.006	-0.024	0.047	-0.027	-0.007	0.003	-0.003	-0.032	-0.015	0.003	-0.01	0.052	0.052	-0.001	0	-0.002	-0.081	0.008	-0.025	-0.065	-0.164
1:40800001-40900000	1	40800001	40900000	-0.075	0	0	0.03	0.104	0.22	0.258	0.327	0.3	0.001	-0.03	-0.028	-0.446	-0.023	-0.028	0.001	-0.871	-0.643	-0.728	-0.47	-0.351	-0.026	-0.01	-0.05	-0.053	0.006	-0.024	0.047	-0.027	-0.007	0.003	-0.003	-0.032	-0.015	0.003	-0.01	0.052	0.052	-0.001	0	-0.002	-0.081	0.008	-0.025	-0.065	-0.164
1:40900001-41000000	1	40900001	41000000	-0.075	0	0	0.03	0.104	0.22	0.258	0.327	0.3	0.001	-0.03	-0.028	-0.446	-0.023	-0.028	0.001	-0.871	-0.643	-0.728	-0.47	-0.351	-0.026	-0.01	-0.05	-0.053	0.006	-0.024	0.047	-0.027	-0.007	0.003	-0.003	-0.032	-0.015	0.003	-0.01	0.052	0.052	-0.001	0	-0.002	-0.081	0.008	-0.025	-0.065	-0.164
1:41000001-41100000	1	41000001	41100000	-0.075	0	0	0.03	0.104	0.22	0.258	0.327	0.3	0.001	-0.03	-0.028	-0.446	-0.023	-0.028	0.001	-0.871	-0.643	-0.728	-0.47	-0.351	-0.026	-0.01	-0.05	-0.053	0.006	-0.024	0.047	-0.027	-0.007	0.003	-0.003	-0.032	-0.015	0.003	-0.01	0.052	0.052	-0.001	0	-0.002	-0.081	0.008	-0.025	-0.065	-0.164
1:41100001-41200000	1	41100001	41200000	-0.075	0	0	0.03	0.104	0.22	0.258	0.327	0.3	0.001	-0.03	-0.028	-0.446	-0.023	-0.028	0.001	-0.871	-0.643	-0.728	-0.47	-0.351	-0.026	-0.01	-0.05	-0.053	0.006	-0.024	0.047	-0.027	-0.007	0.003	-0.003	-0.032	-0.015	0.003	-0.01	0.052	0.052	-0.001	0	-0.002	-0.081	0.008	-0.025	-0.065	-0.164
1:41200001-41300000	1	41200001	41300000	-0.075	0	0	0.03	0.104	0.22	0.258	0.327	0.3	0.001	-0.03	-0.028	-0.446	-0.023	-0.028	0.001	-0.871	-0.643	-0.728	-0.47	-0.351	-0.026	-0.01	-0.05	-0.053	0.006	-0.024	0.047	-0.027	-0.007	0.003	-0.003	-0.032	-0.015	0.003	-0.01	0.052	0.052	-0.001	0	-0.002	-0.081	0.008	-0.025	-0.065	-0.164
1:41300001-41400000	1	41300001	41400000	-0.075	0	0	0.03	0.104	0.22	0.258	0.327	0.3	0.001	-0.03	-0.028	-0.446	-0.023	-0.028	0.001	-0.871	-0.643	-0.728	-0.47	-0.351	-0.026	-0.01	-0.05	-0.053	0.006	-0.024	0.047	-0.027	-0.007	0.003	-0.003	-0.032	-0.015	0.003	-0.01	0.052	0.052	-0.001	0	-0.002	-0.081	0.008	-0.025	-0.065	-0.164
1:41400001-41500000	1	41400001	41500000	-0.075	0	0	0.03	0.104	0.22	0.258	0.327	0.3	0.001	-0.03	-0.028	-0.446	-0.023	-0.028	0.001	-0.871	-0.643	-0.728	-0.47	-0.351	-0.026	-0.01	-0.05	-0.053	0.006	-0.024	0.047	-0.027	-0.007	0.003	-0.003	-0.032	-0.015	0.003	-0.01	0.052	0.052	-0.001	0	-0.002	-0.081	0.008	-0.025	-0.065	-0.164
1:41500001-41600000	1	41500001	41600000	-0.075	0	0	0.03	0.104	0.22	0.258	0.327	0.3	0.001	-0.03	-0.028	-0.446	-0.023	-0.028	0.001	-0.871	-0.643	-0.728	-0.47	-0.351	-0.026	-0.01	-0.05	-0.053	0.006	-0.024	0.047	-0.027	-0.007	0.003	-0.003	-0.032	-0.015	0.003	-0.01	0.052	0.052	-0.001	0	-0.002	-0.081	0.008	-0.025	-0.065	-0.164
1:41600001-41700000	1	41600001	41700000	-0.075	0	0	0.03	0.104	0.22	0.258	0.327	0.3	0.001	-0.03	-0.028	-0.446	-0.023	-0.028	0.001	-0.871	-0.643	-0.728	-0.47	-0.351	-0.026	-0.01	-0.05	-0.053	0.006	-0.024	0.047	-0.027	-0.007	0.003	-0.003	-0.032	-0.015	0.003	-0.01	0.052	0.052	-0.001	0	-0.002	-0.081	0.008	-0.025	-0.065	-0.164
1:41700001-41800000	1	41700001	41800000	-0.075	0	0	0.03	0.104	0.22	0.258	0.327	0.3	0.001	-0.03	-0.028	-0.446	-0.023	-0.028	0.001	-0.871	-0.643	-0.728	-0.47	-0.351	-0.026	-0.01	-0.05	-0.053	0.006	-0.024	0.047	-0.027	-0.007	0.003	-0.003	-0.032	-0.015	0.003	-0.01	0.052	0.052	-0.001	0	-0.002	-0.081	0.008	-0.025	-0.065	-0.164
1:41800001-41900000	1	41800001	41900000	-0.075	0	0	0.03	0.104	0.22	0.258	0.327	0.3	0.001	-0.03	-0.028	-0.446	-0.023	-0.028	0.001	-0.871	-0.643	-0.728	-0.47	-0.351	-0.026	-0.01	-0.05	-0.053	0.006	-0.024	0.047	-0.027	-0.007	0.003	-0.003	-0.032	-0.015	0.003	-0.01	0.052	0.052	-0.001	0	-0.002	-0.081	0.008	-0.025	-0.065	-0.164
1:41900001-42000000	1	41900001	42000000	-0.075	0	0	0.03	0.104	0.22	0.258	0.327	0.3	0.001	-0.03	-0.028	0.001	-0.023	-0.028	0.001	-0.001	0	-0.032	0.002	-0.004	-0.026	-0.01	-0.05	-0.053	0.006	-0.024	0.047	-0.027	-0.007	0.003	-0.003	-0.032	-0.015	0.003	-0.01	0.052	0.052	-0.001	0	-0.002	-0.081	0.008	-0.025	-0.065	-0.164
1:42000001-42100000	1	42000001	42100000	-0.075	0	0	0.03	0.104	0.22	0.258	0.327	0.3	0.001	-0.03	-0.028	0.001	-0.023	-0.028	0.001	-0.001	0	-0.032	0.002	-0.004	-0.026	-0.01	-0.05	-0.053	0.006	-0.024	0.047	-0.027	-0.007	0.003	-0.003	-0.032	-0.015	0.003	-0.01	0.052	0.052	-0.001	0	-0.002	-0.081	0.008	-0.025	-0.065	-0.164
1:42100001-42200000	1	42100001	42200000	-0.075	0	0	0.03	0.104	0.22	0.258	0.327	0.3	0.001	-0.03	-0.028	0.001	-0.023	-0.028	0.001	-0.001	0	-0.032	0.002	-0.004	-0.026	-0.01	-0.05	-0.053	0.006	-0.024	0.047	-0.027	-0.007	0.003	-0.003	-0.032	-0.015	0.003	-0.01	0.052	0.052	-0.001	0	-0.002	-0.081	0.008	-0.025	-0.065	-0.164
1:42200001-42300000	1	42200001	42300000	-0.075	0	0	0.03	0.104	0.22	0.258	0.327	0.3	0.001	-0.03	-0.028	0.001	-0.023	-0.028	0.001	-0.001	0	-0.032	0.002	-0.004	-0.026	-0.01	-0.05	-0.053	0.006	-0.024	0.047	-0.027	-0.007	0.003	-0.003	-0.032	-0.015	0.003	-0.01	0.052	0.052	-0.001	0	-0.002	-0.081	0.008	-0.025	-0.065	-0.164
1:42300001-42400000	1	42300001	42400000	-0.075	0	0	0.03	0.104	0.22	0.258	0.327	0.3	0.001	-0.03	-0.028	0.001	-0.023	-0.028	0.001	-0.001	0	-0.032	0.002	-0.004	-0.026	-0.01	-0.05	-0.053	0.006	-0.024	0.047	-0.027	-0.007	0.003	-0.003	-0.032	-0.015	0.003	-0.01	0.052	0.052	-0.001	0	-0.002	-0.081	0.008	-0.025	-0.065	-0.164
1:42400001-42500000	1	42400001	42500000	-0.075	0	0	0.03	0.104	0.22	0.258	0.327	0.3	0.001	-0.03	-0.028	0.001	-0.023	-0.028	0.001	-0.001	0	-0.032	0.002	-0.004	-0.026	-0.01	-0.05	-0.053	0.006	-0.024	0.047	-0.027	-0.007	0.003	-0.003	-0.032	-0.015	0.003	-0.01	0.052	0.052	-0.001	0	-0.002	-0.081	0.008	-0.025	-0.065	-0.164
1:42500001-42600000	1	42500001	42600000	-0.075	0	0	0.03	0.104	0.22	0.258	0.327	0.3	0.001	-0.03	-0.028	0.001	-0.023	-0.028	0.001	-0.001	0	-0.032	0.002	-0.004	-0.026	-0.01	-0.05	-0.053	0.006	-0.024	0.047	-0.027	-0.007	0.003	-0.003	-0.032	-0.015	0.003	-0.01	0.052	0.052	-0.001	0	-0.002	-0.081	0.008	-0.025	-0.065	-0.164
1:42600001-42700000	1	42600001	42700000	-0.075	0	0	0.03	0.104	0.22	0.258	0.327	0.3	0.001	-0.03	-0.028	0.001	-0.023	-0.028	0.001	-0.001	0	-0.032	0.002	-0.004	-0.026	-0.01	-0.05	-0.053	0.006	-0.024	0.047	-0.027	-0.007	0.003	-0.003	-0.032	-0.015	0.003	-0.01	0.052	0.052	-0.001	0	-0.002	-0.081	0.008	-0.025	-0.065	-0.164
1:42800001-42900000	1	42800001	42900000	-0.075	0	0	0.03	0.104	0.22	0.258	0.327	0.3	0.001	-0.03	-0.028	0.001	-0.023	-0.028	0.001	-0.001	0	-0.032	0.002	-0.004	-0.026	-0.01	-0.05	-0.053	0.006	-0.024	0.047	-0.027	-0.007	0.003	-0.003	-0.032	-0.015	0.003	-0.01	0.052	0.052	-0.001	0	-0.002	-0.081	0.008	-0.025	-0.065	-0.164
1:42900001-43000000	1	42900001	43000000	-0.075	0	0	0.03	0.104	0.22	0.258	0.327	0.3	0.001	-0.03	-0.028	0.001	-0.023	-0.028	0.001	-0.001	0	-0.032	0.002	-0.004	-0.026	-0.01	-0.05	-0.053	0.006	-0.024	0.047	-0.027	-0.007	0.003	-0.003	-0.032	-0.015	0.003	-0.01	0.052	0.052	-0.001	0	-0.002	-0.081	0.008	-0.025	-0.065	-0.164
1:43100001-43200000	1	43100001	43200000	-0.075	0	0	0.03	0.104	0.22	0.258	0.327	0.3	0.001	-0.03	-0.028	0.001	-0.023	-0.028	0.001	-0.001	0	-0.032	0.002	-0.004	-0.026	-0.01	-0.05	-0.053	0.006	-0.024	0.047	-0.027	-0.007	0.003	-0.003	-0.032	-0.015	0.003	-0.01	0.052	0.052	-0.001	0	-0.002	-0.081	0.008	-0.025	-0.065	-0.164
1:43300001-43400000	1	43300001	43400000	-0.075	0	0	0.03	0.104	0.22	0.258	0.327	0.3	0.001	-0.03	-0.028	0.001	-0.023	-0.028	0.001	-0.001	0	-0.032	0.002	-0.004	-0.026	-0.01	-0.05	-0.053	0.006	-0.024	0.047	-0.027	-0.007	0.003	-0.003	-0.032	-0.015	0.003	-0.01	0.052	0.052	-0.001	0	-0.002	-0.081	0.008	-0.025	-0.065	-0.164
1:43400001-43500000	1	43400001	43500000	-0.075	0	0	0.03	0.104	0.22	0.258	0.327	0.3	0.001	-0.03	-0.028	0.001	-0.023	-0.028	0.001	-0.001	0	-0.032	0.002	-0.004	-0.026	-0.01	-0.05	-0.053	0.006	-0.024	0.047	-0.027	-0.007	0.003	-0.003	-0.032	-0.015	0.003	-0.01	0.052	0.052	-0.001	0	-0.002	-0.081	0.008	-0.025	-0.065	-0.164
1:43500001-43600000	1	43500001	43600000	-0.075	0	0	0.03	0.104	0.22	0.258	0.327	0.3	0.001	-0.03	-0.028	0.001	-0.023	-0.028	0.001	-0.001	0	-0.032	0.002	-0.004	-0.026	-0.01	-0.05	-0.053	0.006	-0.024	0.047	-0.027	-0.007	0.003	-0.003	-0.032	-0.015	0.003	-0.01	0.052	0.052	-0.001	0	-0.002	-0.081	0.008	-0.025	-0.065	-0.164
1:43600001-43700000	1	43600001	43700000	-0.075	0	0	0.03	0.104	0.22	0.258	0.327	0.3	0.001	-0.03	-0.028	0.001	-0.023	-0.028	0.001	-0.001	0	-0.032	0.002	-0.004	-0.026	-0.01	-0.05	-0.053	0.006	-0.024	0.047	-0.027	-0.007	0.003	-0.003	-0.032	-0.015	0.003	-0.01	0.052	0.052	-0.001	0	-0.002	-0.081	0.008	-0.025	-0.065	-0.164
1:43700001-43800000	1	43700001	43800000	-0.075	0	0	0.03	0.104	0.22	0.258	0.327	0.3	0.001	-0.03	-0.028	0.001	-0.023	-0.028	0.001	-0.001	0	-0.032	0.002	-0.004	-0.026	-0.01	-0.05	-0.053	0.006	-0.024	0.047	-0.027	-0.007	0.003	-0.003	-0.032	-0.015	0.003	-0.01	0.052	0.052	-0.001	0	-0.002	-0.081	0.008	-0.025	-0.065	-0.164
1:43800001-43900000	1	43800001	43900000	-0.075	0	0	0.03	0.104	0.22	0.258	0.327	0.3	0.001	-0.03	-0.028	0.001	-0.023	-0.028	0.001	-0.001	0	-0.032	0.002	-0.004	-0.026	-0.01	-0.05	-0.053	0.006	-0.024	0.047	-0.027	-0.007	0.003	-0.003	-0.032	-0.015	0.003	-0.01	0.052	0.052	-0.001	0	-0.002	-0.081	0.008	-0.025	-0.065	-0.164
1:43900001-44000000	1	43900001	44000000	-0.075	0	0	0.03	0.104	0.22	0.258	0.327	0.3	0.001	-0.03	-0.028	0.001	-0.023	-0.028	0.001	-0.001	0	-0.032	0.002	-0.004	-0.026	-0.01	-0.05	-0.053	0.006	-0.024	0.047	-0.027	-0.007	0.003	-0.003	-0.032	-0.015	0.003	-0.01	0.052	0.052	-0.001	0	-0.002	-0.081	0.008	-0.025	-0.065	-0.164
1:44000001-44100000	1	44000001	44100000	-0.075	0	0	0.03	0.104	0.22	0.258	0.327	0.3	0.001	-0.03	-0.028	0.001	-0.023	-0.028	0.001	-0.001	0	-0.032	0.002	-0.004	-0.026	-0.01	-0.05	-0.053	0.006	-0.024	0.047	-0.027	-0.007	0.003	-0.003	-0.032	-0.015	0.003	-0.01	0.052	0.052	-0.001	0	-0.002	-0.081	0.008	-0.025	-0.065	-0.164
1:44100001-44200000	1	44100001	44200000	-0.075	0	0	0.03	0.104	0.22	0.258	0.327	0.3	0.001	-0.03	-0.028	0.001	-0.023	-0.028	0.001	-0.001	0	-0.032	0.002	-0.004	-0.026	-0.01	-0.05	-0.053	0.006	-0.024	0.047	-0.027	-0.007	0.003	-0.003	-0.032	-0.015	0.003	-0.01	0.052	0.052	-0.001	0	-0.002	-0.081	0.008	-0.025	-0.065	-0.164
1:44200001-44300000	1	44200001	44300000	-0.075	0	0	0.03	0.104	0.22	0.258	0.327	0.3	0.001	-0.03	-0.028	0.001	-0.023	-0.028	0.001	-0.001	0	-0.032	0.002	-0.004	-0.026	-0.01	-0.05	-0.053	0.006	-0.024	0.047	-0.027	-0.007	0.003	-0.003	-0.032	-0.015	0.003	-0.01	0.052	0.052	-0.001	0	-0.002	-0.081	0.008	-0.025	-0.065	-0.164
1:44300001-44400000	1	44300001	44400000	-0.075	0	0	0.03	0.104	0.22	0.258	0.327	0.3	0.001	-0.03	-0.028	0.001	-0.023	-0.028	0.001	-0.001	0	-0.032	0.002	-0.004	-0.026	-0.01	-0.05	-0.053	0.006	-0.024	0.047	-0.027	-0.007	0.003	-0.003	-0.032	-0.015	0.003	-0.01	0.052	0.052	-0.001	0	-0.002	-0.081	0.008	-0.025	-0.065	-0.164
1:44400001-44500000	1	44400001	44500000	-0.075	0	0	0.03	0.104	0.22	0.258	0.327	0.3	0.001	-0.03	-0.028	0.001	-0.023	-0.028	0.001	-0.001	0	-0.032	0.002	-0.004	-0.026	-0.01	-0.05	-0.053	0.006	-0.024	0.047	-0.027	-0.007	0.003	-0.003	-0.032	-0.015	0.003	-0.01	0.052	0.052	-0.001	0	-0.002	-0.081	0.008	-0.025	-0.065	-0.164
1:44500001-44600000	1	44500001	44600000	-0.075	0	0	0.03	0.104	0.22	0.258	0.327	0.3	0.001	-0.03	-0.028	0.001	-0.023	-0.028	0.001	-0.001	0	-0.032	0.002	-0.004	-0.026	-0.01	-0.05	-0.053	0.006	-0.024	0.047	-0.027	-0.007	0.003	-0.003	-0.032	-0.015	0.003	-0.01	0.052	0.052	-0.001	0	-0.002	-0.081	0.008	-0.025	-0.065	-0.164
1:44600001-44700000	1	44600001	44700000	-0.075	0	0	0.03	0.104	0.22	0.258	0.327	0.3	0.001	-0.03	-0.028	0.001	-0.023	-0.028	0.001	-0.001	0	-0.032	0.002	-0.004	-0.026	-0.01	-0.05	-0.053	0.006	-0.024	0.047	-0.027	-0.007	0.003	-0.003	-0.032	-0.015	0.003	-0.01	0.052	0.052	-0.001	0	-0.002	-0.081	0.008	-0.025	-0.065	-0.164
1:44700001-44800000	1	44700001	44800000	-0.075	0	0	0.03	0.104	0.22	0.258	0.327	0.3	0.001	-0.03	-0.028	0.001	-0.023	-0.028	0.001	-0.001	0	-0.032	0.002	-0.004	-0.026	-0.01	-0.05	-0.053	0.006	-0.024	0.047	-0.027	-0.007	0.003	-0.003	-0.032	-0.015	0.003	-0.01	0.052	0.052	-0.001	0	-0.002	-0.081	0.008	-0.025	-0.065	-0.164
1:44800001-44900000	1	44800001	44900000	-0.075	0	0	0.03	0.104	0.22	0.258	0.327	0.3	0.001	-0.03	-0.028	0.001	-0.023	-0.028	0.001	-0.001	0	-0.032	0.002	-0.004	-0.026	-0.01	-0.05	-0.053	0.006	-0.024	0.047	-0.027	-0.007	0.003	-0.003	-0.032	-0.015	0.003	-0.01	0.052	0.052	-0.001	0	-0.002	-0.081	0.008	-0.025	-0.065	-0.164
1:44900001-45000000	1	44900001	45000000	-0.075	0	0	0.03	0.104	0.22	0.258	0.327	0.3	0.001	-0.03	-0.028	0.001	-0.023	-0.028	0.001	-0.001	0	-0.032	0.002	-0.004	-0.026	-0.01	-0.05	-0.053	0.006	-0.024	0.047	-0.027	-0.007	0.003	-0.003	-0.032	-0.015	0.003	-0.01	0.052	0.052	-0.001	0	-0.002	-0.081	0.008	-0.025	-0.065	-0.164
1:45000001-45100000	1	45000001	45100000	-0.075	0	0	0.03	0.104	0.22	0.258	0.327	0.3	0.001	-0.03	-0.028	0.001	-0.023	-0.028	0.001	-0.001	0	-0.032	0.002	-0.004	-0.026	-0.01	-0.05	-0.053	0.006	-0.024	0.047	-0.027	-0.007	0.003	-0.003	-0.032	-0.015	0.003	-0.01	0.052	0.052	-0.001	0	-0.002	-0.081	0.008	-0.025	-0.065	-0.164
1:45100001-45200000	1	45100001	45200000	-0.075	0	0	0.03	0.104	0.22	0.258	0.327	0.3	0.001	-0.03	-0.028	0.001	-0.023	-0.028	0.001	-0.001	0	-0.032	0.002	-0.004	-0.026	-0.01	-0.05	-0.053	0.006	-0.024	0.047	-0.027	-0.007	0.003	-0.003	-0.032	-0.015	0.003	-0.01	0.052	0.052	-0.001	0	-0.002	-0.081	0.008	-0.025	-0.065	-0.164
1:45200001-45300000	1	45200001	45300000	-0.075	0	0	0.03	0.104	0.22	0.258	0.327	0.3	0.001	-0.03	-0.028	0.001	-0.023	-0.028	0.001	-0.001	0	-0.032	0.002	-0.004	-0.026	-0.01	-0.05	-0.053	0.006	-0.024	0.047	-0.027	-0.007	0.003	-0.003	-0.032	-0.015	0.003	-0.01	0.052	0.052	-0.001	0	-0.002	-0.081	0.008	-0.025	-0.065	-0.164
1:45300001-45400000	1	45300001	45400000	-0.075	0	0	0.03	0.104	0.22	0.258	0.327	0.3	0.001	-0.03	-0.028	0.001	-0.023	-0.028	0.001	-0.001	0	-0.032	0.002	-0.004	-0.026	-0.01	-0.05	-0.053	0.006	-0.024	0.047	-0.027	-0.007	0.003	-0.003	-0.032	-0.015	0.003	-0.01	0.052	0.052	-0.001	0	-0.002	-0.081	0.008	-0.025	-0.065	-0.164
1:45400001-45500000	1	45400001	45500000	-0.075	0	0	0.03	0.104	0.22	0.258	0.327	0.3	0.001	-0.03	-0.028	0.001	-0.023	-0.028	0.001	-0.001	0	-0.032	0.002	-0.004	-0.026	-0.01	-0.05	-0.053	0.006	-0.024	0.047	-0.027	-0.007	0.003	-0.003	-0.032	-0.015	0.003	-0.01	0.052	0.052	-0.001	0	-0.002	-0.081	0.008	-0.025	-0.065	-0.164
1:45500001-45600000	1	45500001	45600000	-0.075	0	0	0.03	0.104	0.22	0.258	0.327	0.3	0.001	-0.03	-0.028	0.001	-0.023	-0.028	0.001	-0.001	0	-0.032	0.002	-0.004	-0.026	-0.01	-0.05	-0.053	0.006	-0.024	0.047	-0.027	-0.007	0.003	-0.003	-0.032	-0.015	0.003	-0.01	0.052	0.052	-0.001	0	-0.002	-0.081	0.008	-0.025	-0.065	-0.164
1:45600001-45700000	1	45600001	45700000	-0.075	0	0	0.03	0.104	0.22	0.258	0.327	0.3	0.001	-0.03	-0.028	0.001	-0.023	-0.028	0.001	-0.001	0	-0.032	0.002	-0.004	-0.026	-0.01	-0.05	-0.053	0.006	-0.024	0.047	-0.027	-0.007	0.003	-0.003	-0.032	-0.015	0.003	-0.01	0.052	0.052	-0.001	0	-0.002	-0.081	0.008	-0.025	-0.065	-0.164
1:45700001-45800000	1	45700001	45800000	-0.075	0	0	0.03	0.104	0.22	0.258	0.327	0.3	0.001	-0.03	-0.028	0.001	-0.023	-0.028	0.001	-0.001	0	-0.032	0.002	-0.004	-0.026	-0.01	-0.05	-0.053	0.006	-0.024	0.047	-0.027	-0.007	0.003	-0.003	-0.032	-0.015	0.003	-0.01	0.052	0.052	-0.001	0	-0.002	-0.081	0.008	-0.025	-0.065	-0.164
1:45800001-45900000	1	45800001	45900000	-0.075	0	0	0.03	0.104	0.22	0.258	0.327	0.3	0.001	-0.03	-0.028	0.001	-0.023	-0.028	0.001	-0.001	0	-0.032	0.002	-0.004	-0.026	-0.01	-0.05	-0.053	0.006	-0.024	0.047	-0.027	-0.007	0.003	-0.003	-0.032	-0.015	0.003	-0.01	0.052	0.052	-0.001	0	-0.002	-0.081	0.008	-0.025	-0.065	-0.164
1:45900001-46000000	1	45900001	46000000	-0.075	0	0	0.03	0.104	0.22	0.258	0.327	0.3	0.001	-0.03	-0.028	0.001	-0.023	-0.028	0.001	-0.001	0	-0.032	0.002	-0.004	-0.026	-0.01	-0.05	-0.053	0.006	-0.024	0.047	-0.027	-0.007	0.003	-0.003	-0.032	-0.015	0.003	-0.01	0.052	0.052	-0.001	0	-0.002	-0.081	0.008	-0.025	-0.065	-0.164
1:46000001-46100000	1	46000001	46100000	-0.075	0	0	0.03	0.104	0.22	0.258	0.327	0.3	0.001	-0.03	-0.028	0.001	-0.023	-0.028	0.001	-0.001	0	-0.032	0.002	-0.004	-0.026	-0.01	-0.05	-0.053	0.006	-0.024	0.047	-0.027	-0.007	0.003	-0.003	-0.032	-0.015	0.003	-0.01	0.052	0.052	-0.001	0	-0.002	-0.081	0.008	-0.025	-0.065	-0.164
1:46100001-46200000	1	46100001	46200000	-0.075	0	0	0.03	0.104	0.22	0.258	0.327	0.3	0.001	-0.03	-0.028	0.001	-0.023	-0.028	0.001	-0.001	0	-0.032	0.002	-0.004	-0.026	-0.01	-0.05	-0.053	0.006	-0.024	0.047	-0.027	-0.007	0.003	-0.003	-0.032	-0.015	0.003	-0.01	0.052	0.052	-0.001	0	-0.002	-0.081	0.008	-0.025	-0.065	-0.164
1:46200001-46300000	1	46200001	46300000	-0.075	0	0	0.03	0.104	0.22	0.258	0.327	0.3	0.001	-0.03	-0.028	0.001	-0.023	-0.028	0.001	-0.001	0	-0.032	0.002	-0.004	-0.026	-0.01	-0.05	-0.053	0.006	-0.024	0.047	-0.027	-0.007	0.003	-0.003	-0.032	-0.015	0.003	-0.01	0.052	0.052	-0.001	0	-0.002	-0.081	0.008	-0.025	-0.065	-0.164
1:46300001-46400000	1	46300001	46400000	-0.075	0	0	0.03	0.104	0.22	0.258	0.327	0.3	0.001	-0.03	-0.028	0.001	-0.023	-0.028	0.001	-0.001	0	-0.032	0.002	-0.004	-0.026	-0.01	-0.05	-0.053	0.006	-0.024	0.047	-0.027	-0.007	0.003	-0.003	-0.032	-0.015	0.003	-0.01	0.052	0.052	-0.001	0	-0.002	-0.081	0.008	-0.025	-0.065	-0.164
1:46400001-46500000	1	46400001	46500000	-0.075	0	0	0.03	0.104	0.22	0.258	0.327	0.3	0.001	-0.03	-0.028	0.001	-0.023	-0.028	0.001	-0.001	0	-0.032	0.002	-0.004	-0.026	-0.01	-0.05	-0.053	0.006	-0.024	0.047	-0.027	-0.007	0.003	-0.003	-0.032	-0.015	0.003	-0.01	0.052	0.052	-0.001	0	-0.002	-0.081	0.008	-0.025	-0.065	-0.164
1:46500001-46600000	1	46500001	46600000	-0.075	0	0	0.03	0.104	0.22	0.258	0.327	0.3	0.001	-0.03	-0.028	0.001	-0.023	-0.028	0.001	-0.001	0	-0.032	0.002	-0.004	-0.026	-0.01	-0.05	-0.053	0.006	-0.024	0.047	-0.027	-0.007	0.003	-0.003	-0.032	-0.015	0.003	-0.01	0.052	0.052	-0.001	0	-0.002	-0.081	0.008	-0.025	-0.065	-0.164
1:46600001-46700000	1	46600001	46700000	-0.075	0	0	0.03	0.104	0.22	0.258	0.327	0.3	0.001	-0.03	-0.028	0.001	-0.023	-0.028	0.001	-0.001	0	-0.032	0.002	-0.004	-0.026	-0.01	-0.05	-0.053	0.006	-0.024	0.047	-0.027	-0.007	0.003	-0.003	-0.032	-0.015	0.003	-0.01	0.052	0.052	-0.001	0	-0.002	-0.081	0.008	-0.025	-0.065	-0.164
1:46700001-46800000	1	46700001	46800000	-0.075	0	0	0.03	0.104	0.22	0.258	0.327	0.3	0.001	-0.03	-0.028	0.001	-0.023	-0.028	0.001	-0.001	0	-0.032	0.002	-0.004	-0.026	-0.01	-0.05	-0.053	0.006	-0.024	0.047	-0.027	-0.007	0.003	-0.003	-0.032	-0.015	0.003	-0.01	0.052	0.052	-0.001	0	-0.002	-0.081	0.008	-0.025	-0.065	-0.164
1:46800001-46900000	1	46800001	46900000	-0.075	0	0	0.03	0.104	0.22	0.258	0.327	0.3	0.001	-0.03	-0.028	0.001	-0.023	-0.028	0.001	-0.001	0	-0.032	0.002	-0.004	-0.026	-0.01	-0.05	-0.053	0.006	-0.024	0.047	-0.027	-0.007	0.003	-0.003	-0.032	-0.015	0.003	-0.01	0.052	0.052	-0.001	0	-0.002	-0.081	0.008	-0.025	-0.065	-0.164
1:47000001-47100000	1	47000001	47100000	-0.075	0	0	0.03	0.104	0.22	0.258	0.327	0.3	0.001	-0.03	-0.028	0.001	-0.023	-0.028	0.001	-0.001	0	-0.032	0.002	-0.004	-0.026	-0.01	-0.05	-0.053	0.006	-0.024	0.047	-0.027	-0.007	0.003	-0.003	-0.032	-0.015	0.003	-0.01	0.052	0.052	-0.001	0	-0.002	-0.081	0.008	-0.025	-0.065	-0.164
1:47100001-47200000	1	47100001	47200000	-0.075	0	0	0.03	0.104	0.22	0.258	0.327	0.3	0.001	-0.03	-0.028	0.001	-0.023	-0.028	0.001	-0.001	0	-0.032	0.002	-0.004	-0.026	-0.01	-0.05	-0.053	0.006	-0.024	0.047	-0.027	-0.007	0.003	-0.003	-0.032	-0.015	0.003	-0.01	0.052	0.052	-0.001	0	-0.002	-0.081	0.008	-0.025	-0.065	-0.164
1:47200001-47300000	1	47200001	47300000	-0.075	0	0	0.03	0.104	0.22	0.258	0.327	0.3	0.001	-0.03	-0.028	0.001	-0.023	-0.028	0.001	-0.001	0	-0.032	0.002	-0.004	-0.026	-0.01	-0.05	-0.053	0.006	-0.024	0.047	-0.027	-0.007	0.003	-0.003	-0.032	-0.015	0.003	-0.01	0.052	0.052	-0.001	0	-0.002	-0.081	0.008	-0.025	-0.065	-0.164
1:47600001-47700000	1	47600001	47700000	-0.075	0	0	0.03	0.104	0.22	0.258	0.327	0.3	0.001	-0.03	-0.028	0.001	-0.023	-0.028	0.001	-0.001	0	-0.032	0.002	-0.004	-0.026	-0.01	-0.05	-0.053	0.006	-0.024	0.047	-0.027	-0.007	0.003	-0.003	-0.032	-0.015	0.003	-0.01	0.052	0.052	-0.001	0	-0.002	-0.081	0.008	-0.025	-0.065	-0.164
1:47700001-47800000	1	47700001	47800000	-0.075	0	0	0.03	0.104	0.22	0.258	0.327	0.3	0.001	-0.03	-0.028	0.001	-0.023	-0.028	0.001	-0.001	0	-0.032	0.002	-0.004	-0.026	-0.01	-0.05	-0.053	0.006	-0.024	0.047	-0.027	-0.007	0.003	-0.003	-0.032	-0.015	0.003	-0.01	0.052	0.052	-0.001	0	-0.002	-0.081	0.008	-0.025	-0.065	-0.164
1:47800001-47900000	1	47800001	47900000	-0.075	0	0	0.03	0.104	0.22	0.258	0.327	0.3	0.001	-0.03	-0.028	0.001	-0.023	-0.028	0.001	-0.001	0	-0.032	0.002	-0.004	-0.026	-0.01	-0.05	-0.053	0.006	-0.024	0.047	-0.027	-0.007	0.003	-0.003	-0.032	-0.015	0.003	-0.01	0.052	0.052	-0.001	0	-0.002	-0.081	0.008	-0.025	-0.065	-0.164
1:47900001-48000000	1	47900001	48000000	-0.075	0	0	0.03	0.104	0.22	0.258	0.327	0.3	0.001	-0.03	-0.028	0.001	-0.023	-0.028	0.001	-0.001	0	-0.032	0.002	-0.004	-0.026	-0.01	-0.05	-0.053	0.006	-0.024	0.047	-0.027	-0.007	0.003	-0.003	-0.032	-0.015	0.003	-0.01	0.052	0.052	-0.001	0	-0.002	-0.081	0.008	-0.025	-0.065	-0.164
1:48000001-48100000	1	48000001	48100000	-0.075	0	0	0.03	0.104	0.22	0.258	0.327	0.3	0.001	-0.03	-0.028	0.001	-0.023	-0.028	0.001	-0.001	0	-0.032	0.002	-0.004	-0.026	-0.01	-0.05	-0.053	0.006	-0.024	0.047	-0.027	-0.007	0.003	-0.003	-0.032	-0.015	0.003	-0.01	0.052	0.052	-0.001	0	-0.002	-0.081	0.008	-0.025	-0.065	-0.164
1:48100001-48200000	1	48100001	48200000	-0.075	0	0	0.03	0.104	0.22	0.258	0.327	0.3	0.001	-0.03	-0.028	0.001	-0.023	-0.028	0.001	-0.001	0	-0.032	0.002	-0.004	-0.026	-0.01	-0.05	-0.053	0.006	-0.024	0.047	-0.027	-0.007	0.003	-0.003	-0.032	-0.015	0.003	-0.01	0.052	0.052	-0.001	0	-0.002	-0.081	0.008	-0.025	-0.065	-0.164
1:48200001-48300000	1	48200001	48300000	-0.075	0	0	0.03	0.104	0.22	0.258	0.327	0.3	0.001	-0.03	-0.028	0.001	-0.023	-0.028	0.001	-0.001	0	-0.032	0.002	-0.004	-0.026	-0.01	-0.05	-0.053	0.006	-0.024	0.047	-0.027	-0.007	0.003	-0.003	-0.032	-0.015	0.003	-0.01	0.052	0.052	-0.001	0	-0.002	-0.081	0.008	-0.025	-0.065	-0.164
1:48300001-48400000	1	48300001	48400000	-0.075	0	0	0.03	0.104	0.22	0.258	0.327	0.3	0.001	-0.03	-0.028	0.001	-0.023	-0.028	0.001	-0.001	0	-0.032	0.002	-0.004	-0.026	-0.01	-0.05	-0.053	0.006	-0.024	0.047	-0.027	-0.007	0.003	-0.003	-0.032	-0.015	0.003	-0.01	0.052	0.052	-0.001	0	-0.002	-0.081	0.008	-0.025	-0.065	-0.164
1:48400001-48500000	1	48400001	48500000	-0.075	0	0	0.03	0.104	0.22	0.258	0.327	0.3	0.001	-0.03	-0.028	0.001	-0.023	-0.028	0.001	-0.001	0	-0.032	0.002	-0.004	-0.026	-0.01	-0.05	-0.053	0.006	-0.024	0.047	-0.027	-0.007	0.003	-0.003	-0.032	-0.015	0.003	-0.01	0.052	0.052	-0.001	0	-0.002	-0.081	0.008	-0.025	-0.065	-0.164
1:48500001-48600000	1	48500001	48600000	-0.075	0	0	0.03	0.104	0.22	0.258	0.327	0.3	0.001	-0.03	-0.028	0.001	-0.023	-0.028	0.001	-0.001	0	-0.032	0.002	-0.004	-0.026	-0.01	-0.05	-0.053	0.006	-0.024	0.047	-0.027	-0.007	0.003	-0.003	-0.032	-0.015	0.003	-0.01	0.052	0.052	-0.001	0	-0.002	-0.081	0.008	-0.025	-0.065	-0.164
1:48600001-48700000	1	48600001	48700000	-0.075	0	0	0.03	0.104	0.22	0.258	0.327	0.3	0.001	-0.03	-0.028	0.001	-0.023	-0.028	0.001	-0.001	0	-0.032	0.002	-0.004	-0.026	-0.01	-0.05	-0.053	0.006	-0.024	0.047	-0.027	-0.007	0.003	-0.003	-0.032	-0.015	0.003	-0.01	0.052	0.052	-0.001	0	-0.002	-0.081	0.008	-0.025	-0.065	-0.164
1:48700001-48800000	1	48700001	48800000	-0.075	0	0	0.03	0.104	0.22	0.258	0.327	0.3	0.001	-0.03	-0.028	0.001	-0.023	-0.028	0.001	-0.001	0	-0.032	0.002	-0.004	-0.026	-0.01	-0.05	-0.053	0.006	-0.024	0.047	-0.027	-0.007	0.003	-0.003	-0.032	-0.015	0.003	-0.01	0.052	0.052	-0.001	0	-0.002	-0.081	0.008	-0.025	-0.065	-0.164
1:48800001-48900000	1	48800001	48900000	-0.075	0	0	0.03	0.104	0.22	0.258	0.327	0.3	0.001	-0.03	-0.028	0.001	-0.023	-0.028	0.001	-0.001	0	-0.032	0.002	-0.004	-0.026	-0.01	-0.05	-0.053	0.006	-0.024	0.047	-0.027	-0.007	0.003	-0.003	-0.032	-0.015	0.003	-0.01	0.052	0.052	-0.001	0	-0.002	-0.081	0.008	-0.025	-0.065	-0.164
1:48900001-49000000	1	48900001	49000000	-0.075	0	0	0.03	0.104	0.22	0.258	0.327	0.3	0.001	-0.03	-0.028	0.001	-0.023	-0.028	0.001	-0.001	0	-0.032	0.002	-0.004	-0.026	-0.01	-0.05	-0.053	0.006	-0.024	0.047	-0.027	-0.007	0.003	-0.003	-0.032	-0.015	0.003	-0.01	0.052	0.052	-0.001	0	-0.002	-0.081	0.008	-0.025	-0.065	-0.164
1:49000001-49100000	1	49000001	49100000	-0.075	0	0	0.03	0.104	0.22	0.258	0.327	0.3	0.001	-0.03	-0.028	0.001	-0.023	-0.028	0.001	-0.001	0	-0.032	0.002	-0.004	-0.026	-0.01	-0.05	-0.053	0.006	-0.024	0.047	-0.027	-0.007	0.003	-0.003	-0.032	-0.015	0.003	-0.01	0.052	0.052	-0.001	0	-0.002	-0.081	0.008	-0.025	-0.065	-0.164
1:49100001-49200000	1	49100001	49200000	-0.075	0	0	0.03	0.104	0.22	0.258	0.327	0.3	0.001	-0.03	-0.028	0.001	-0.023	-0.028	0.001	-0.001	0	-0.032	0.002	-0.004	-0.026	-0.01	-0.05	-0.053	0.006	-0.024	0.047	-0.027	-0.007	0.003	-0.003	-0.032	-0.015	0.003	-0.01	0.052	0.052	-0.001	0	-0.002	-0.081	0.008	-0.025	-0.065	-0.164
1:49200001-49300000	1	49200001	49300000	-0.075	0	0	0.03	0.104	0.22	0.258	0.327	0.3	0.001	-0.03	-0.028	0.001	-0.023	-0.028	0.001	-0.001	0	-0.032	0.002	-0.004	-0.026	-0.01	-0.05	-0.053	0.006	-0.024	0.047	-0.027	-0.007	0.003	-0.003	-0.032	-0.015	0.003	-0.01	0.052	0.052	-0.001	0	-0.002	-0.081	0.008	-0.025	-0.065	-0.164
1:49300001-49400000	1	49300001	49400000	-0.075	0	0	0.03	0.104	0.22	0.258	0.327	0.3	0.001	-0.03	-0.028	0.001	-0.023	-0.028	0.001	-0.001	0	-0.032	0.002	-0.004	-0.026	-0.01	-0.05	-0.053	0.006	-0.024	0.047	-0.027	-0.007	0.003	-0.003	-0.032	-0.015	0.003	-0.01	0.052	0.052	-0.001	0	-0.002	-0.081	0.008	-0.025	-0.065	-0.164
1:49400001-49500000	1	49400001	49500000	-0.075	0	0	0.03	0.104	0.22	0.258	0.327	0.3	0.001	-0.03	-0.028	0.001	-0.023	-0.028	0.001	-0.001	0	-0.032	0.002	-0.004	-0.026	-0.01	-0.05	-0.053	0.006	-0.024	0.047	-0.027	-0.007	0.003	-0.003	-0.032	-0.015	0.003	-0.01	0.052	0.052	-0.001	0	-0.002	-0.081	0.008	-0.025	-0.065	-0.164
1:49500001-49600000	1	49500001	49600000	-0.075	0	0	0.03	0.104	0.22	0.258	0.327	0.3	0.001	-0.03	-0.028	0.001	-0.023	-0.028	0.001	-0.001	0	-0.032	0.002	-0.004	-0.026	-0.01	-0.05	-0.053	0.006	-0.024	0.047	-0.027	-0.007	0.003	-0.003	-0.032	-0.015	0.003	-0.01	0.052	0.052	-0.001	0	-0.002	-0.081	0.008	-0.025	-0.065	-0.164
1:49600001-49700000	1	49600001	49700000	-0.075	0	0	0.03	0.104	0.22	0.258	0.327	0.3	0.001	-0.03	-0.028	0.001	-0.023	-0.028	0.001	-0.001	0	-0.032	0.002	-0.004	-0.026	-0.01	-0.05	-0.053	0.006	-0.024	0.047	-0.027	-0.007	0.003	-0.003	-0.032	-0.015	0.003	-0.01	0.052	0.052	-0.001	0	-0.002	-0.081	0.008	-0.025	-0.065	-0.164
1:49700001-49800000	1	49700001	49800000	-0.075	0	0	0.03	0.104	0.22	0.258	0.327	0.3	0.001	-0.03	-0.028	0.001	-0.023	-0.028	0.001	-0.001	0	-0.032	0.002	-0.004	-0.026	-0.01	-0.05	-0.053	0.006	-0.024	0.047	-0.027	-0.007	0.003	-0.003	-0.032	-0.015	0.003	-0.01	0.052	0.052	-0.001	0	-0.002	-0.081	0.008	-0.025	-0.065	-0.164
1:49800001-49900000	1	49800001	49900000	-0.075	0	0	0.03	0.104	0.22	0.258	0.327	0.3	0.001	-0.03	-0.028	0.001	-0.023	-0.028	0.001	-0.001	0	-0.032	0.002	-0.004	-0.026	-0.01	-0.05	-0.053	0.006	-0.024	0.047	-0.027	-0.007	0.003	-0.003	-0.032	-0.015	0.003	-0.01	0.052	0.052	-0.001	0	-0.002	-0.081	0.008	-0.025	-0.065	-0.164
1:49900001-50000000	1	49900001	50000000	-0.075	0	0	0.03	0.104	0.22	0.258	0.327	0.3	0.001	-0.03	-0.028	0.001	-0.023	-0.028	0.001	-0.001	0	-0.032	0.002	-0.004	-0.026	-0.01	-0.05	-0.053	0.006	-0.024	0.047	-0.027	-0.007	0.003	-0.003	-0.032	-0.015	0.003	-0.01	0.052	0.052	-0.001	0	-0.002	-0.081	0.008	-0.025	-0.065	-0.164
1:50000001-50100000	1	50000001	50100000	-0.075	0	0	0.03	0.104	0.22	0.258	0.327	0.3	0.001	-0.03	-0.028	0.001	-0.023	-0.028	0.001	-0.001	0	-0.032	0.002	-0.004	-0.026	-0.01	-0.05	-0.053	0.006	-0.024	0.047	-0.027	-0.007	0.003	-0.003	-0.032	-0.015	0.003	-0.01	0.052	0.052	-0.001	0	-0.002	-0.081	0.008	-0.025	-0.065	-0.164
1:50100001-50200000	1	50100001	50200000	-0.075	0	0	0.03	0.104	0.22	0.258	0.327	0.3	0.001	-0.03	-0.028	0.001	-0.023	-0.028	0.001	-0.001	0	-0.032	0.002	-0.004	-0.026	-0.01	-0.05	-0.053	0.006	-0.024	0.047	-0.027	-0.007	0.003	-0.003	-0.032	-0.015	0.003	-0.01	0.052	0.052	-0.001	0	-0.002	-0.081	0.008	-0.025	-0.065	-0.164
1:50200001-50300000	1	50200001	50300000	-0.075	0	0	0.03	0.104	0.22	0.258	0.327	0.3	0.001	-0.03	-0.028	0.001	-0.023	-0.028	0.001	-0.001	0	-0.032	0.002	-0.004	-0.026	-0.01	-0.05	-0.053	0.006	-0.024	0.047	-0.027	-0.007	0.003	-0.003	-0.032	-0.015	0.003	-0.01	0.052	0.052	-0.001	0	-0.002	-0.081	0.008	-0.025	-0.065	-0.164
1:50300001-50400000	1	50300001	50400000	-0.075	0	0	0.03	0.104	0.22	0.258	0.327	0.3	0.001	-0.03	-0.028	0.001	-0.023	-0.028	0.001	-0.001	0	-0.032	0.002	-0.004	-0.026	-0.01	-0.05	-0.053	0.006	-0.024	0.047	-0.027	-0.007	0.003	-0.003	-0.032	-0.015	0.003	-0.01	0.052	0.052	-0.001	0	-0.002	-0.081	0.008	-0.025	-0.065	-0.164
1:50400001-50500000	1	50400001	50500000	-0.075	0	0	0.03	0.104	0.22	0.258	0.327	0.3	0.001	-0.03	-0.028	0.001	-0.023	-0.028	0.001	-0.001	0	-0.032	0.002	-0.004	-0.026	-0.01	-0.05	-0.053	0.006	-0.024	0.047	-0.027	-0.007	0.003	-0.003	-0.032	-0.015	0.003	-0.01	0.052	0.052	-0.001	0	-0.002	-0.081	0.008	-0.025	-0.065	-0.164
1:50500001-50600000	1	50500001	50600000	-0.075	0	0	0.03	0.104	0.22	0.258	0.327	0.3	0.001	-0.03	-0.028	0.001	-0.023	-0.028	0.001	-0.001	0	-0.032	0.002	-0.004	-0.026	-0.01	-0.05	-0.053	0.006	-0.024	0.047	-0.027	-0.007	0.003	-0.003	-0.032	-0.015	0.003	-0.01	0.052	0.052	-0.001	0	-0.002	-0.081	0.008	-0.025	-0.065	-0.164
1:50600001-50700000	1	50600001	50700000	-0.075	0	0	0.03	0.104	0.22	0.258	0.327	0.3	0.001	-0.03	-0.028	0.001	-0.023	-0.028	0.001	-0.001	0	-0.032	0.002	-0.004	-0.026	-0.01	-0.05	-0.053	0.006	-0.024	0.047	-0.027	-0.007	0.003	-0.003	-0.032	-0.015	0.003	-0.01	0.052	0.052	-0.001	0	-0.002	-0.081	0.008	-0.025	-0.065	-0.164
1:50700001-50800000	1	50700001	50800000	-0.075	0	0	0.03	0.104	0.22	0.258	0.327	0.3	0.001	-0.03	-0.028	0.001	-0.023	-0.028	0.001	-0.001	0	-0.032	0.002	-0.004	-0.026	-0.01	-0.05	-0.053	0.006	-0.024	0.047	-0.027	-0.007	0.003	-0.003	-0.032	-0.015	0.003	-0.01	0.052	0.052	-0.001	0	-0.002	-0.081	0.008	-0.025	-0.065	-0.164
1:50800001-50900000	1	50800001	50900000	-0.075	0	0	0.03	0.104	0.22	0.258	0.327	0.3	0.001	-0.03	-0.028	0.001	-0.023	-0.028	0.001	-0.001	0	-0.032	0.002	-0.004	-0.026	-0.01	-0.05	-0.053	0.006	-0.024	0.047	-0.027	-0.007	0.003	-0.003	-0.032	-0.015	0.003	-0.01	0.052	0.052	-0.001	0	-0.002	-0.081	0.008	-0.025	-0.065	-0.164
1:50900001-51000000	1	50900001	51000000	-0.075	0	0	0.03	0.104	0.22	0.258	0.327	0.3	0.001	-0.03	-0.028	0.001	-0.023	-0.028	0.001	-0.001	0	-0.032	0.002	-0.004	-0.026	-0.01	-0.05	-0.053	0.006	-0.024	0.047	-0.027	-0.007	0.003	-0.003	-0.032	-0.015	0.003	-0.01	0.052	0.052	-0.001	0	-0.002	-0.081	0.008	-0.025	-0.065	-0.164
1:51000001-51100000	1	51000001	51100000	-0.075	0	0	0.03	0.104	0.22	0.258	0.327	0.3	0.001	-0.03	-0.028	0.001	-0.023	-0.028	0.001	-0.001	0	-0.032	0.002	-0.004	-0.026	-0.01	-0.05	-0.053	0.006	-0.024	0.047	-0.027	-0.007	0.003	-0.003	-0.032	-0.015	0.003	-0.01	0.052	0.052	-0.001	0	-0.002	-0.081	0.008	-0.025	-0.065	-0.164
1:51100001-51200000	1	51100001	51200000	-0.075	0	0	0.03	0.104	0.22	0.258	0.327	0.3	0.001	-0.03	-0.028	0.001	-0.023	-0.028	0.001	-0.001	0	-0.032	0.002	-0.004	-0.026	-0.01	-0.05	-0.053	0.006	-0.024	0.047	-0.027	-0.007	0.003	-0.003	-0.032	-0.015	0.003	-0.01	0.052	0.052	-0.001	0	-0.002	-0.081	0.008	-0.025	-0.065	-0.164
1:51200001-51300000	1	51200001	51300000	-0.075	0	0	0.03	0.104	0.22	0.258	0.327	0.3	0.001	-0.03	-0.028	0.001	-0.023	-0.028	0.001	-0.001	0	-0.032	0.002	-0.004	-0.026	-0.01	-0.05	-0.053	0.006	-0.024	0.047	-0.027	-0.007	0.003	-0.003	-0.032	-0.015	0.003	-0.01	0.052	0.052	-0.001	0	-0.002	-0.081	0.008	-0.025	-0.065	-0.164
1:51300001-51400000	1	51300001	51400000	-0.075	0	0	0.03	0.104	0.22	0.258	0.327	0.3	0.001	-0.03	-0.028	0.001	-0.023	-0.028	0.001	-0.001	0	-0.032	0.002	-0.004	-0.026	-0.01	-0.05	-0.053	0.006	-0.024	0.047	-0.027	-0.007	0.003	-0.003	-0.032	-0.015	0.003	-0.01	0.052	0.052	-0.001	0	-0.002	-0.081	0.008	-0.025	-0.065	-0.164
1:51400001-51500000	1	51400001	51500000	-0.075	0	0	0.03	0.104	0.22	0.258	0.327	0.3	0.001	-0.03	-0.028	0.001	-0.023	-0.028	0.001	-0.001	0	-0.032	0.002	-0.004	-0.026	-0.01	-0.05	-0.053	0.006	-0.024	0.047	-0.027	-0.007	0.003	-0.003	-0.032	-0.015	0.003	-0.01	0.052	0.052	-0.001	0	-0.002	-0.081	0.008	-0.025	-0.065	-0.164
1:51500001-51600000	1	51500001	51600000	-0.075	0	0	0.03	0.104	0.22	0.258	0.327	0.3	0.001	-0.03	-0.028	0.001	-0.023	-0.028	0.001	-0.001	0	-0.032	0.002	-0.004	-0.026	-0.01	-0.05	-0.053	0.006	-0.024	0.047	-0.027	-0.007	0.003	-0.003	-0.032	-0.015	0.003	-0.01	0.052	0.052	-0.001	0	-0.002	-0.081	0.008	-0.025	-0.065	-0.164
1:51600001-51700000	1	51600001	51700000	-0.075	0	0	0.03	0.104	0.22	0.258	0.327	0.3	0.001	-0.03	-0.028	0.001	-0.023	-0.028	0.001	-0.001	0	-0.032	0.002	-0.004	-0.026	-0.01	-0.05	-0.053	0.006	-0.024	0.047	-0.027	-0.007	0.003	-0.003	-0.032	-0.015	0.003	-0.01	0.052	0.052	-0.001	0	-0.002	-0.081	0.008	-0.025	-0.065	-0.164
1:51700001-51800000	1	51700001	51800000	-0.075	0	0	-0.658	-0.568	0.22	0.258	0.327	0.3	0.001	-0.03	-0.028	0.001	-0.023	-0.028	0.001	-0.001	0	-0.032	0.002	-0.004	-0.026	-0.01	-0.05	-0.053	0.006	-0.024	0.047	-0.027	-0.007	0.003	-0.003	-0.032	-0.015	0.003	-0.01	0.052	0.052	-0.001	0	-0.002	-0.081	0.008	-0.025	-0.065	-0.164
1:51800001-51900000	1	51800001	51900000	-0.075	0	0	-0.658	-0.568	0.22	0.258	0.327	0.3	0.001	-0.03	-0.028	0.001	-0.023	-0.028	0.001	-0.001	0	-0.032	0.002	-0.004	-0.026	-0.01	-0.05	-0.053	0.006	-0.024	0.047	-0.027	-0.007	0.003	-0.003	-0.032	-0.015	0.003	-0.01	0.052	0.052	-0.001	0	-0.002	-0.081	0.008	-0.025	-0.065	-0.164
1:51900001-52000000	1	51900001	52000000	-0.075	0	0	-0.658	-0.568	0.22	0.258	0.327	0.3	0.001	-0.03	-0.028	0.001	-0.023	-0.028	0.001	-0.001	0	-0.032	0.002	-0.004	-0.026	-0.01	-0.05	-0.053	0.006	-0.024	0.047	-0.027	-0.007	0.003	-0.003	-0.032	-0.015	0.003	-0.01	0.052	0.052	-0.001	0	-0.002	-0.081	0.008	-0.025	-0.065	-0.164
1:52000001-52100000	1	52000001	52100000	-0.075	0	0	-0.658	-0.568	0.22	0.258	0.327	0.3	0.001	-0.03	-0.028	0.001	-0.023	-0.028	0.001	-0.001	0	-0.032	0.002	-0.004	-0.026	-0.01	-0.05	-0.053	0.006	-0.024	0.047	-0.027	-0.007	0.003	-0.003	-0.032	-0.015	0.003	-0.01	0.052	0.052	-0.001	0	-0.002	-0.081	0.008	-0.025	-0.065	-0.164
1:52100001-52200000	1	52100001	52200000	-0.075	0	0	-0.658	-0.568	0.22	0.258	0.327	0.3	0.001	-0.03	-0.028	0.001	-0.023	-0.028	0.001	-0.001	0	-0.032	0.002	-0.004	-0.026	-0.01	-0.05	-0.053	0.006	-0.024	0.047	-0.027	-0.007	0.003	-0.003	-0.032	-0.015	0.003	-0.01	0.052	0.052	-0.001	0	-0.002	-0.081	0.008	-0.025	-0.065	-0.164
1:52200001-52300000	1	52200001	52300000	-0.075	0	0	-0.658	-0.568	0.22	0.258	0.327	0.3	0.001	-0.03	-0.028	0.001	-0.023	-0.028	0.001	-0.001	0	-0.032	0.002	-0.004	-0.026	-0.01	-0.05	-0.053	0.006	-0.024	0.047	-0.027	-0.007	0.003	-0.003	-0.032	-0.015	0.003	-0.01	0.052	0.052	-0.001	0	-0.002	-0.081	0.008	-0.025	-0.065	-0.164
1:52300001-52400000	1	52300001	52400000	-0.075	0	0	-0.658	-0.568	-0.45	0.258	0.327	0.3	0.001	-0.03	-0.028	0.001	-0.023	-0.028	0.001	-0.001	0	-0.032	0.002	-0.004	-0.026	-0.01	-0.05	-0.053	0.006	-0.024	0.047	-0.027	-0.007	0.003	-0.003	-0.032	-0.015	0.003	-0.01	0.052	0.052	-0.001	0	-0.002	-0.081	0.008	-0.025	-0.065	-0.164
1:52400001-52500000	1	52400001	52500000	-0.075	0	0	-0.658	-0.568	-0.45	0.258	0.327	0.3	0.001	-0.03	-0.028	0.001	-0.023	-0.028	0.001	-0.001	0	-0.032	0.002	-0.004	-0.026	-0.01	-0.05	-0.053	0.006	-0.024	0.047	-0.027	-0.007	0.003	-0.003	-0.032	-0.015	0.003	-0.01	0.052	0.052	-0.001	0	-0.002	-0.081	0.008	-0.025	-0.065	-0.164
1:52500001-52600000	1	52500001	52600000	-0.075	0	0	-0.658	-0.568	-0.45	0.258	0.327	0.3	0.001	-0.03	-0.028	0.001	-0.023	-0.028	0.001	-0.001	0	-0.032	0.002	-0.004	-0.026	-0.01	-0.05	-0.053	0.006	-0.024	0.047	-0.027	-0.007	0.003	-0.003	-0.032	-0.015	0.003	-0.01	0.052	0.052	-0.001	0	-0.002	-0.081	0.008	-0.025	-0.065	-0.164
1:52600001-52700000	1	52600001	52700000	-0.075	0	0	-0.658	-0.568	-0.45	0.258	0.327	0.3	0.001	-0.03	-0.028	0.001	-0.023	-0.028	0.001	-0.001	0	-0.032	0.002	-0.004	-0.026	-0.01	-0.05	-0.053	0.006	-0.024	0.047	-0.027	-0.007	0.003	-0.003	-0.032	-0.015	0.003	-0.01	0.052	0.052	-0.001	0	-0.002	-0.081	0.008	-0.025	-0.065	-0.164
1:52700001-52800000	1	52700001	52800000	-0.075	0	0	-0.658	-0.568	-0.45	0.258	0.327	0.3	0.001	-0.03	-0.028	0.001	-0.023	-0.028	0.001	-0.001	0	-0.032	0.002	-0.004	-0.026	-0.01	-0.05	-0.053	0.006	-0.024	0.047	-0.027	-0.007	0.003	-0.003	-0.032	-0.015	0.003	-0.01	0.052	0.052	-0.001	0	-0.002	-0.081	0.008	-0.025	-0.065	-0.164
1:52800001-52900000	1	52800001	52900000	-0.075	0	0	-0.658	-0.568	-0.45	0.258	0.327	0.3	0.001	-0.03	-0.028	0.001	-0.023	-0.028	0.001	-0.001	0	-0.032	0.002	-0.004	-0.026	-0.01	-0.05	-0.053	0.006	-0.024	0.047	-0.027	-0.007	0.003	-0.003	-0.032	-0.015	0.003	-0.01	0.052	0.052	-0.001	0	-0.002	-0.081	0.008	-0.025	-0.065	-0.164
1:52900001-53000000	1	52900001	53000000	-0.075	0	0	-0.658	-0.568	-0.45	0.258	0.327	0.3	0.001	-0.03	-0.028	0.001	-0.023	-0.028	0.001	-0.001	0	-0.032	0.002	-0.004	-0.026	-0.01	-0.05	-0.053	0.006	-0.024	0.047	-0.027	-0.007	0.003	-0.003	-0.032	-0.015	0.003	-0.01	0.052	0.052	-0.001	0	-0.002	-0.081	0.008	-0.025	-0.065	-0.164
1:53000001-53100000	1	53000001	53100000	-0.075	0	0	-0.658	-0.568	-0.45	0.258	0.327	0.3	0.001	-0.03	-0.028	0.001	-0.023	-0.028	0.001	-0.001	0	-0.032	0.002	-0.004	-0.026	-0.01	-0.05	-0.053	0.006	-0.024	0.047	-0.027	-0.007	0.003	-0.003	-0.032	-0.015	0.003	-0.01	0.052	0.052	-0.001	0	-0.002	-0.081	0.008	-0.025	-0.065	-0.164
1:53100001-53200000	1	53100001	53200000	-0.075	0	0	-0.658	-0.568	-0.45	0.258	0.327	0.3	0.001	-0.03	-0.028	0.001	-0.023	-0.028	0.001	-0.001	0	-0.032	0.002	-0.004	-0.026	-0.01	-0.05	-0.053	0.006	-0.024	0.047	-0.027	-0.007	0.003	-0.003	-0.032	-0.015	0.003	-0.01	0.052	0.052	-0.001	0	-0.002	-0.081	0.008	-0.025	-0.065	-0.164
1:53200001-53300000	1	53200001	53300000	-0.075	0	0	-0.658	-0.568	-0.45	0.258	0.327	0.3	0.001	-0.03	-0.028	0.001	-0.023	-0.028	0.001	-0.001	0	-0.032	0.002	-0.004	-0.026	-0.01	-0.05	-0.053	0.006	-0.024	0.047	-0.027	-0.007	0.003	-0.003	-0.032	-0.015	0.003	-0.01	0.052	0.052	-0.001	0	-0.002	-0.081	0.008	-0.025	-0.065	-0.164
1:53300001-53400000	1	53300001	53400000	-0.075	0	0	-0.658	-0.568	-0.45	0.258	0.327	0.3	0.001	-0.03	-0.028	0.001	-0.023	-0.028	0.001	-0.001	0	-0.032	0.002	-0.004	-0.026	-0.01	-0.05	-0.053	0.006	-0.024	0.047	-0.027	-0.007	0.003	-0.003	-0.032	-0.015	0.003	-0.01	0.052	0.052	-0.001	0	-0.002	-0.081	0.008	-0.025	-0.065	-0.164
1:53400001-53500000	1	53400001	53500000	-0.075	0	0	-0.658	-0.568	-0.45	0.258	0.327	0.3	0.001	-0.03	-0.028	0.001	-0.023	-0.028	0.001	-0.001	0	-0.032	0.002	-0.004	-0.026	-0.01	-0.05	-0.053	0.006	-0.024	0.047	-0.027	-0.007	0.003	-0.003	-0.032	-0.015	0.003	-0.01	0.052	0.052	-0.001	0	-0.002	-0.081	0.008	-0.025	-0.065	-0.164
1:53500001-53600000	1	53500001	53600000	-0.075	0	0	-0.658	-0.568	-0.45	0.258	0.327	0.3	0.001	-0.03	-0.028	0.001	-0.023	-0.028	0.001	-0.001	0	-0.032	0.002	-0.004	-0.026	-0.01	-0.05	-0.053	0.006	-0.024	0.047	-0.027	-0.007	0.003	-0.003	-0.032	-0.015	0.003	-0.01	0.052	0.052	-0.001	0	-0.002	-0.081	0.008	-0.025	-0.065	-0.164
1:53600001-53700000	1	53600001	53700000	-0.075	0	0	-0.658	-0.568	-0.45	0.258	0.327	0.3	0.001	-0.03	-0.028	0.001	-0.023	-0.028	0.001	-0.001	0	-0.032	0.002	-0.004	-0.026	-0.01	-0.05	-0.053	0.006	-0.024	0.047	-0.027	-0.007	0.003	-0.003	-0.032	-0.015	0.003	-0.01	0.052	0.052	-0.001	0	-0.002	-0.081	0.008	-0.025	-0.065	-0.164
1:53700001-53800000	1	53700001	53800000	-0.075	0	0	-0.658	-0.568	-0.45	0.258	0.327	0.3	0.001	-0.03	-0.028	0.001	-0.023	-0.028	0.001	-0.001	0	-0.032	0.002	-0.004	-0.026	-0.01	-0.05	-0.053	0.006	-0.024	0.047	-0.027	-0.007	0.003	-0.003	-0.032	-0.015	0.003	-0.01	0.052	0.052	-0.001	0	-0.002	-0.081	0.008	-0.025	-0.48	-0.164
1:53800001-53900000	1	53800001	53900000	-0.075	0	0	-0.658	-0.568	-0.45	0.258	0.327	0.3	0.001	-0.03	-0.028	0.001	-0.023	-0.028	0.001	-0.001	0	-0.032	0.002	-0.004	-0.026	-0.01	-0.05	-0.053	0.006	-0.024	0.047	-0.027	-0.007	0.003	-0.003	-0.032	-0.015	0.003	-0.01	0.052	0.052	-0.001	0	-0.002	-0.081	0.008	-0.025	-0.48	-0.164
1:53900001-54000000	1	53900001	54000000	-0.075	0	0	-0.658	-0.568	-0.45	0.258	0.327	0.3	0.001	-0.03	-0.028	0.001	-0.023	-0.028	0.001	-0.001	0	-0.032	0.002	-0.004	-0.026	-0.01	-0.05	-0.053	0.006	-0.024	0.047	-0.027	-0.007	0.003	-0.003	-0.032	-0.015	0.003	-0.01	0.052	0.052	-0.001	0	-0.002	-0.081	0.008	-0.025	-0.48	-0.164
1:54000001-54100000	1	54000001	54100000	-0.075	0	0	-0.658	-0.568	-0.45	0.258	0.327	0.3	0.001	-0.03	-0.028	0.001	-0.023	-0.028	0.001	-0.001	0	-0.032	0.002	-0.004	-0.026	-0.01	-0.05	-0.053	0.006	-0.024	0.047	-0.027	-0.007	0.003	-0.003	-0.032	-0.015	0.003	-0.01	0.052	0.052	-0.001	0	-0.002	-0.081	0.008	-0.025	-0.48	-0.164
1:54100001-54200000	1	54100001	54200000	-0.075	0	0	-0.658	-0.568	-0.45	0.258	0.327	0.3	0.001	-0.03	-0.028	0.001	-0.023	-0.028	0.001	-0.001	0	-0.032	0.002	-0.004	-0.026	-0.01	-0.05	-0.053	0.006	-0.024	0.047	-0.027	-0.007	0.003	-0.003	-0.032	-0.015	0.003	-0.01	0.052	0.052	-0.001	0	-0.002	-0.081	0.008	-0.025	-0.48	-0.164
1:54200001-54300000	1	54200001	54300000	-0.075	0	0	-0.658	-0.568	-0.45	0.258	0.327	0.3	0.001	-0.03	-0.028	0.001	-0.023	-0.028	0.001	-0.001	0	-0.032	0.002	-0.004	-0.026	-0.01	-0.05	-0.053	0.006	-0.024	0.047	-0.027	-0.007	0.003	-0.003	-0.032	-0.015	0.003	-0.01	0.052	0.052	-0.001	0	-0.002	-0.081	0.008	-0.025	-0.48	-0.164
1:54300001-54400000	1	54300001	54400000	-0.075	0	0	-0.658	-0.568	-0.45	0.258	0.327	0.3	0.001	-0.03	-0.028	0.001	-0.023	-0.028	0.001	-0.001	0	-0.032	0.002	-0.004	-0.026	-0.01	-0.05	-0.053	0.006	-0.024	0.047	-0.027	-0.007	0.003	-0.003	-0.032	-0.015	0.003	-0.01	0.052	0.052	-0.001	0	-0.002	-0.081	0.008	-0.025	-0.48	-0.164
1:54400001-54500000	1	54400001	54500000	-0.075	0	0	-0.658	-0.568	-0.45	0.258	0.327	0.3	0.001	-0.03	-0.028	0.001	-0.023	-0.028	0.001	-0.001	0	-0.032	0.002	-0.004	-0.026	-0.01	-0.05	-0.053	0.006	-0.024	0.047	-0.027	-0.007	0.003	-0.003	-0.032	-0.015	0.003	-0.01	0.052	0.052	-0.001	0	-0.002	-0.081	0.008	-0.025	-0.48	-0.164
1:54500001-54600000	1	54500001	54600000	-0.075	0	0	-0.658	-0.568	-0.45	0.258	0.327	0.3	0.001	-0.03	-0.028	0.001	-0.023	-0.028	0.001	-0.001	0	-0.032	0.002	-0.004	-0.026	-0.01	-0.05	-0.053	0.006	-0.024	0.047	-0.027	-0.007	0.003	-0.003	-0.032	-0.015	0.003	-0.01	0.052	0.052	-0.001	0	-0.002	-0.081	0.008	-0.025	-0.48	-0.164
1:54600001-54700000	1	54600001	54700000	-0.075	0	0	-0.658	-0.568	-0.45	0.258	0.327	0.3	0.001	-0.03	-0.028	0.001	-0.023	-0.028	0.001	-0.001	0	-0.032	0.002	-0.004	-0.026	-0.01	-0.05	-0.053	0.006	-0.024	0.047	-0.027	-0.007	0.003	-0.003	-0.032	-0.015	0.003	-0.01	0.052	0.052	-0.001	0	-0.002	-0.081	0.008	-0.025	-0.48	-0.164
1:54700001-54800000	1	54700001	54800000	-0.075	0	0	-0.658	-0.568	-0.45	0.258	0.327	0.3	0.001	-0.03	-0.028	0.001	-0.023	-0.028	0.001	-0.001	0	-0.032	0.002	-0.004	-0.026	-0.01	-0.05	-0.053	0.006	-0.024	0.047	-0.027	-0.007	0.003	-0.003	-0.032	-0.015	0.003	-0.01	0.052	0.052	-0.001	0	-0.002	-0.081	0.008	-0.025	-0.48	-0.164
1:54800001-54900000	1	54800001	54900000	-0.075	0	0	-0.658	-0.568	-0.45	0.258	0.327	0.3	0.001	-0.03	-0.028	0.001	-0.023	-0.028	0.001	-0.001	0	-0.032	0.002	-0.004	-0.026	-0.01	-0.05	-0.053	0.006	-0.024	0.047	-0.027	-0.007	0.003	-0.003	-0.032	-0.015	0.003	-0.01	0.052	0.052	-0.001	0	-0.002	-0.081	0.008	-0.025	-0.48	-0.164
1:54900001-55000000	1	54900001	55000000	-0.075	0	0	-0.658	-0.568	-0.45	0.258	0.327	0.3	0.001	-0.03	-0.028	0.001	-0.023	-0.028	0.001	-0.001	0	-0.032	0.002	-0.004	-0.026	-0.01	-0.05	-0.053	0.006	-0.024	0.047	-0.027	-0.007	0.003	-0.003	-0.032	-0.015	0.003	-0.01	0.052	0.052	-0.001	0	-0.002	-0.081	0.008	-0.025	-0.48	-0.164
1:55000001-55100000	1	55000001	55100000	-0.075	0	0	-0.658	-0.568	-0.45	0.258	0.327	0.3	0.001	-0.03	-0.028	0.001	-0.023	-0.028	0.001	-0.001	0	-0.032	0.002	-0.004	-0.026	-0.01	-0.05	-0.053	0.006	-0.024	0.047	-0.027	-0.007	0.003	-0.003	-0.032	-0.015	0.003	-0.01	0.052	0.052	-0.001	0	-0.002	-0.081	0.008	-0.025	-0.48	-0.164
1:55100001-55200000	1	55100001	55200000	-0.075	0	0	-0.658	-0.568	-0.45	0.258	0.327	0.3	0.001	-0.03	-0.028	0.001	-0.023	-0.028	0.001	-0.001	0	-0.032	0.002	-0.004	-0.026	-0.01	-0.05	-0.053	0.006	-0.024	0.047	-0.027	-0.007	0.003	-0.003	-0.032	-0.015	0.003	-0.01	0.052	0.052	-0.001	0	-0.002	-0.081	0.008	-0.025	-0.48	-0.164
1:55200001-55300000	1	55200001	55300000	-0.075	0	0	-0.658	-0.568	-0.45	0.258	0.327	0.3	0.001	-0.03	-0.028	0.001	-0.023	-0.028	0.001	-0.001	0	-0.032	0.002	-0.004	-0.026	-0.01	-0.05	-0.053	0.006	-0.024	0.047	-0.027	-0.007	0.003	-0.003	-0.032	-0.015	0.003	-0.01	0.052	0.052	-0.001	0	-0.002	-0.081	0.008	-0.025	-0.48	-0.164
1:55300001-55400000	1	55300001	55400000	-0.075	0	0	-0.658	-0.568	-0.45	0.258	0.327	0.3	0.001	-0.03	-0.028	0.001	-0.023	-0.028	0.001	-0.001	0	-0.032	0.002	-0.004	-0.026	-0.01	-0.05	-0.053	0.006	-0.024	0.047	-0.027	-0.007	0.003	-0.003	-0.032	-0.015	0.003	-0.01	0.052	0.052	-0.001	0	-0.002	-0.081	0.008	-0.025	-0.48	-0.164
1:55400001-55500000	1	55400001	55500000	-0.075	0	0	-0.658	-0.568	-0.45	0.258	0.327	0.3	0.001	-0.03	-0.028	0.001	-0.023	-0.028	0.001	-0.001	0	-0.032	0.002	-0.004	-0.026	-0.01	-0.05	-0.053	0.006	-0.024	0.047	-0.027	-0.007	0.003	-0.003	-0.032	-0.015	0.003	-0.01	0.052	0.052	-0.001	0	-0.002	-0.081	0.008	-0.025	-0.48	-0.164
1:55500001-55600000	1	55500001	55600000	-0.075	0	0	-0.658	-0.568	-0.45	0.258	0.327	0.3	0.001	-0.03	-0.028	0.001	-0.023	-0.028	0.001	-0.001	0	-0.032	0.002	-0.004	-0.026	-0.01	-0.05	-0.053	0.006	-0.024	0.047	-0.027	-0.007	0.003	-0.003	-0.032	-0.015	0.003	-0.01	0.052	0.052	-0.001	0	-0.002	-0.081	0.008	-0.025	-0.48	-0.164
1:55600001-55700000	1	55600001	55700000	-0.075	0	0	-0.658	-0.568	-0.45	0.258	0.327	0.3	0.001	-0.03	-0.028	0.001	-0.023	-0.028	0.001	-0.001	0	-0.032	0.002	-0.004	-0.026	-0.01	-0.05	-0.053	0.006	-0.024	0.047	-0.027	-0.007	0.003	-0.003	-0.032	-0.015	0.003	-0.01	0.052	0.052	-0.001	0	-0.002	-0.081	0.008	-0.025	-0.48	-0.164
1:55700001-55800000	1	55700001	55800000	-0.075	0	0	-0.658	-0.568	-0.45	0.258	0.327	0.3	0.001	-0.03	-0.028	0.001	-0.023	-0.028	0.001	-0.001	0	-0.032	0.002	-0.004	-0.026	-0.01	-0.05	-0.053	0.006	-0.024	0.047	-0.027	-0.007	0.003	-0.003	-0.032	-0.015	0.003	-0.01	0.052	0.052	-0.001	0	-0.002	-0.081	0.008	-0.025	-0.48	-0.164
1:55800001-55900000	1	55800001	55900000	-0.075	0	0	-0.658	-0.568	-0.45	0.258	0.327	0.3	0.001	-0.03	-0.028	0.001	-0.023	-0.028	0.001	-0.001	0	-0.032	0.002	-0.004	-0.026	-0.01	-0.05	-0.053	0.006	-0.024	0.047	-0.027	-0.007	0.003	-0.003	-0.032	-0.015	0.003	-0.01	0.052	0.052	-0.001	0	-0.002	-0.081	0.008	-0.025	-0.48	-0.164
1:55900001-56000000	1	55900001	56000000	-0.075	0	0	-0.658	-0.568	-0.45	0.258	0.327	0.3	0.001	-0.03	-0.028	0.001	-0.023	-0.028	0.001	-0.001	0	-0.032	0.002	-0.004	-0.026	-0.01	-0.05	-0.053	0.006	-0.024	0.047	-0.027	-0.007	0.003	-0.003	-0.032	-0.015	0.003	-0.01	0.052	0.052	-0.001	0	-0.002	-0.081	0.008	-0.025	-0.48	-0.164
1:56000001-56100000	1	56000001	56100000	-0.075	0	0	-0.658	-0.568	-0.45	0.258	0.327	0.3	0.001	-0.03	-0.028	0.001	-0.023	-0.028	0.001	-0.001	0	-0.032	0.002	-0.004	-0.026	-0.01	-0.05	-0.053	0.006	-0.024	0.047	-0.027	-0.007	0.003	-0.003	-0.032	-0.015	0.003	-0.01	0.052	0.052	-0.001	0	-0.002	-0.081	0.008	-0.025	-0.48	-0.164
1:56100001-56200000	1	56100001	56200000	-0.075	0	0	-0.658	-0.568	-0.45	0.258	0.327	0.3	0.001	-0.03	-0.028	0.001	-0.023	-0.028	0.001	-0.001	0	-0.032	0.002	-0.004	-0.026	-0.01	-0.05	-0.053	0.006	-0.024	0.047	-0.027	-0.007	0.003	-0.003	-0.032	-0.015	0.003	-0.01	0.052	0.052	-0.001	0	-0.002	-0.081	0.008	-0.025	-0.48	-0.164
1:56200001-56300000	1	56200001	56300000	-0.075	0	0	-0.658	-0.568	-0.45	0.258	0.327	0.3	0.001	-0.03	-0.028	0.001	-0.023	-0.028	0.001	-0.001	0	-0.032	0.002	-0.004	-0.026	-0.01	-0.05	-0.053	0.006	-0.024	0.047	-0.027	-0.007	0.003	-0.003	-0.032	-0.015	0.003	-0.01	0.052	0.052	-0.001	0	-0.002	-0.081	0.008	-0.025	-0.48	-0.164
1:56300001-56400000	1	56300001	56400000	-0.075	0	0	-0.658	-0.568	-0.45	0.258	0.327	0.3	0.001	-0.03	-0.028	0.001	-0.023	-0.028	0.001	-0.001	0	-0.032	0.002	-0.004	-0.026	-0.01	-0.05	-0.053	0.006	-0.024	0.047	-0.027	-0.007	0.003	-0.003	-0.032	-0.015	0.003	-0.01	0.052	0.052	-0.001	0	-0.002	-0.081	0.008	-0.025	-0.48	-0.164
1:56400001-56500000	1	56400001	56500000	-0.075	0	0	-0.658	-0.568	-0.45	0.258	0.327	0.3	0.001	-0.03	-0.028	0.001	-0.023	-0.028	0.001	-0.001	0	-0.032	0.002	-0.004	-0.026	-0.01	-0.05	-0.053	0.006	-0.024	0.047	-0.027	-0.007	0.003	-0.003	-0.032	-0.015	0.003	-0.01	0.052	0.052	-0.001	0	-0.002	-0.081	0.008	-0.025	-0.48	-0.164
1:56500001-56600000	1	56500001	56600000	-0.075	0	0	-0.658	-0.568	-0.45	0.258	0.327	0.3	0.001	-0.03	-0.028	0.001	-0.023	-0.028	0.001	-0.001	0	-0.032	0.002	-0.004	-0.026	-0.01	-0.05	-0.053	0.006	-0.024	0.047	-0.027	-0.007	0.003	-0.003	-0.032	-0.015	0.003	-0.01	0.052	0.052	-0.001	0	-0.002	-0.081	0.008	-0.025	-0.48	-0.164
1:56600001-56700000	1	56600001	56700000	-0.075	0	0	-0.658	-0.568	-0.45	0.258	0.327	0.3	0.001	-0.03	-0.028	0.001	-0.023	-0.028	0.001	-0.001	0	-0.032	0.002	-0.004	-0.026	-0.01	-0.05	-0.053	0.006	-0.024	0.047	-0.027	-0.007	0.003	-0.003	-0.032	-0.015	0.003	-0.01	0.052	0.052	-0.001	0	-0.002	-0.081	0.008	-0.025	-0.48	-0.164
1:56700001-56800000	1	56700001	56800000	-0.075	0	0	-0.658	-0.568	-0.45	0.258	0.327	0.3	0.001	-0.03	-0.028	0.001	-0.023	-0.028	0.001	-0.001	0	-0.032	0.002	-0.004	-0.026	-0.01	-0.05	-0.053	0.006	-0.024	0.047	-0.027	-0.007	0.003	-0.003	-0.032	-0.015	0.003	-0.01	0.052	0.052	-0.001	0	-0.002	-0.081	0.008	-0.025	-0.48	-0.164
1:56800001-56900000	1	56800001	56900000	-0.075	0	0	-0.658	-0.568	-0.45	0.258	0.327	0.3	0.001	-0.03	-0.028	0.001	-0.023	-0.028	0.001	-0.001	0	-0.032	0.002	-0.004	-0.026	-0.01	-0.05	-0.053	0.006	-0.024	0.047	-0.027	-0.007	0.003	-0.003	-0.032	-0.015	0.003	-0.01	0.052	0.052	-0.001	0	-0.002	-0.081	0.008	-0.025	-0.48	-0.164
1:56900001-57000000	1	56900001	57000000	-0.075	0	0	-0.658	-0.568	-0.45	0.258	0.327	0.3	0.001	-0.03	-0.028	0.001	-0.023	-0.028	0.001	-0.001	0	-0.032	0.002	-0.004	-0.026	-0.01	-0.05	-0.053	0.006	-0.024	0.047	-0.027	-0.007	0.003	-0.003	-0.032	-0.015	0.003	-0.01	0.052	0.052	-0.001	0	-0.002	-0.081	0.008	-0.025	-0.48	-0.164
1:57000001-57100000	1	57000001	57100000	-0.075	0	0	-0.658	-0.568	-0.45	0.258	0.327	0.3	0.001	-0.03	-0.028	0.001	-0.023	-0.028	0.001	-0.001	0	-0.032	0.002	-0.004	-0.026	-0.01	-0.05	-0.053	0.006	-0.024	0.047	-0.027	-0.007	0.003	-0.003	-0.032	-0.015	0.003	-0.01	0.052	0.052	-0.001	0	-0.002	-0.081	0.008	-0.025	-0.48	-0.164
1:57100001-57200000	1	57100001	57200000	-0.075	0	0	-0.658	-0.568	-0.45	0.258	0.327	0.3	0.001	-0.03	-0.028	0.001	-0.023	-0.028	0.001	-0.001	0	-0.032	0.002	-0.004	-0.026	-0.01	-0.05	-0.053	0.006	-0.024	0.047	-0.027	-0.007	0.003	-0.003	-0.032	-0.015	0.003	-0.01	0.052	0.052	-0.001	0	-0.002	-0.081	0.008	-0.025	-0.48	-0.164
1:57200001-57300000	1	57200001	57300000	-0.075	0	0	-0.658	-0.568	-0.45	0.258	0.327	0.3	0.001	-0.03	-0.028	0.001	-0.023	-0.028	0.001	-0.001	0	-0.032	0.002	-0.004	-0.026	-0.01	-0.05	-0.053	0.006	-0.024	0.047	-0.027	-0.007	0.003	-0.003	-0.032	-0.015	0.003	-0.01	0.052	0.052	-0.001	0	-0.002	-0.081	0.008	-0.025	0.182	-0.164
1:57300001-57400000	1	57300001	57400000	-0.075	0	0	-0.658	-0.568	-0.45	0.258	0.327	0.3	0.001	-0.03	-0.028	0.001	-0.023	-0.028	0.001	-0.001	0	-0.032	0.002	-0.004	-0.026	-0.01	-0.05	-0.053	0.006	-0.024	0.047	-0.027	-0.007	0.003	-0.003	-0.032	-0.015	0.003	-0.01	0.052	0.052	-0.001	0	-0.002	-0.081	0.008	-0.025	0.182	-0.164
1:57400001-57500000	1	57400001	57500000	-0.075	0	0	-0.658	-0.568	-0.45	0.258	0.327	0.3	0.001	-0.03	-0.028	0.001	-0.023	-0.028	0.001	-0.001	0	-0.032	0.002	-0.004	-0.026	-0.01	-0.05	-0.053	0.006	-0.024	0.047	-0.027	-0.007	0.003	-0.003	-0.032	-0.015	0.003	-0.01	0.052	0.052	-0.001	0	-0.002	-0.081	0.008	-0.025	0.182	-0.164
1:57500001-57600000	1	57500001	57600000	-0.075	0	0	-0.658	-0.568	-0.45	0.258	0.327	0.3	0.001	-0.03	-0.028	0.001	-0.023	-0.028	0.001	-0.001	0	-0.032	0.002	-0.004	-0.026	-0.01	-0.05	-0.053	0.006	-0.024	0.047	-0.027	-0.007	0.003	-0.003	-0.032	-0.015	0.003	-0.01	0.052	0.052	-0.001	0	-0.002	-0.081	0.008	-0.025	0.182	-0.164
1:57600001-57700000	1	57600001	57700000	-0.075	0	0	-0.658	-0.568	-0.45	0.258	0.327	0.3	0.001	-0.03	-0.028	0.001	-0.023	-0.028	0.001	-0.001	0	-0.032	0.002	-0.004	-0.026	-0.01	-0.05	-0.053	0.006	-0.024	0.047	-0.027	-0.007	0.003	-0.003	-0.032	-0.015	0.003	-0.01	0.052	0.052	-0.001	0	-0.002	-0.081	0.008	-0.025	0.182	-0.164
1:57700001-57800000	1	57700001	57800000	-0.075	0	0	-0.658	-0.568	-0.45	0.258	0.327	0.3	0.001	-0.03	-0.028	0.001	-0.023	-0.028	0.001	-0.001	0	-0.032	0.002	-0.004	-0.026	-0.01	-0.05	-0.053	0.006	-0.024	0.047	-0.027	-0.007	0.003	-0.003	-0.032	-0.015	0.003	-0.01	0.052	0.052	-0.001	0	-0.002	-0.081	0.008	-0.025	0.182	-0.164
1:57800001-57900000	1	57800001	57900000	-0.075	0	0	-0.658	-0.568	-0.45	0.258	0.327	0.3	0.001	-0.03	-0.028	0.001	-0.023	-0.028	0.001	-0.001	0	-0.032	0.002	-0.004	-0.026	-0.01	-0.05	-0.053	0.006	-0.024	0.047	-0.027	-0.007	0.003	-0.003	-0.032	-0.015	0.003	-0.01	0.052	0.052	-0.001	0	-0.002	-0.081	0.008	-0.025	0.182	-0.164
1:57900001-58000000	1	57900001	58000000	-0.075	0	0	-0.658	-0.568	-0.45	0.258	0.327	0.3	0.001	-0.03	-0.028	0.001	-0.023	-0.028	0.001	-0.001	0	-0.032	0.002	-0.004	-0.026	-0.01	-0.05	-0.053	0.006	-0.024	0.047	-0.027	-0.007	0.003	-0.003	-0.032	-0.015	0.003	-0.01	0.052	0.052	-0.001	0	-0.002	-0.081	0.008	-0.025	0.182	-0.164
1:58000001-58100000	1	58000001	58100000	-0.075	0	0	-0.658	-0.568	-0.45	0.258	0.327	0.3	0.001	-0.03	-0.028	0.001	-0.023	-0.028	0.001	-0.001	0	-0.032	0.002	-0.004	-0.026	-0.01	-0.05	-0.053	0.006	-0.024	0.047	-0.027	-0.007	0.003	-0.003	-0.032	-0.015	0.003	-0.01	0.052	0.052	-0.001	0	-0.002	-0.081	0.008	-0.025	0.182	-0.164
1:58100001-58200000	1	58100001	58200000	-0.075	0	0	-0.658	-0.568	-0.45	0.258	0.327	0.3	0.001	-0.03	-0.028	0.001	-0.023	-0.028	0.001	-0.001	0	-0.032	0.002	-0.004	-0.026	-0.01	-0.05	-0.053	0.006	-0.024	0.047	-0.027	-0.007	0.003	-0.003	-0.032	-0.015	0.003	-0.01	0.052	0.052	-0.001	0	-0.002	-0.081	0.008	-0.025	0.182	-0.164
1:58300001-58400000	1	58300001	58400000	-0.075	0	0	-0.658	-0.568	-0.45	0.258	0.327	0.3	0.001	-0.03	-0.028	0.001	-0.023	-0.028	0.001	-0.001	0	-0.032	0.002	-0.004	-0.026	-0.01	-0.05	-0.053	0.006	-0.024	0.047	-0.027	-0.007	0.003	-0.003	-0.032	-0.015	0.003	-0.01	0.052	0.052	-0.001	0	-0.002	-0.081	0.008	-0.025	0.182	-0.164
1:58400001-58500000	1	58400001	58500000	-0.075	0	0	-0.658	-0.568	-0.45	0.258	0.327	0.3	0.001	-0.03	-0.028	0.001	-0.023	-0.028	0.001	-0.001	0	-0.032	0.002	-0.004	-0.026	-0.01	-0.05	-0.053	0.006	-0.024	0.047	-0.027	-0.007	0.003	-0.003	-0.032	-0.015	0.003	-0.01	0.052	0.052	-0.001	0	-0.002	-0.081	0.008	-0.025	0.182	-0.164
1:58500001-58600000	1	58500001	58600000	-0.075	0	0	-0.658	-0.568	-0.45	0.258	0.327	0.3	0.001	-0.03	-0.028	0.001	-0.023	-0.028	0.001	-0.001	0	-0.032	0.002	-0.004	-0.026	-0.01	-0.05	-0.053	0.006	-0.024	0.047	-0.027	-0.007	0.003	-0.003	-0.032	-0.015	0.003	-0.01	0.052	0.052	-0.001	0	-0.002	-0.081	0.008	-0.025	0.182	-0.164
1:58600001-58700000	1	58600001	58700000	-0.075	0	0	-0.658	-0.568	-0.45	0.258	0.327	0.3	0.001	-0.03	-0.028	0.001	-0.023	-0.028	0.001	-0.001	0	-0.032	0.002	-0.004	-0.026	-0.01	-0.05	-0.053	0.006	-0.024	0.047	-0.027	-0.007	0.003	-0.003	-0.032	-0.015	0.003	-0.01	0.052	0.052	-0.001	0	-0.002	-0.081	0.008	-0.025	0.182	-0.164
1:58700001-58800000	1	58700001	58800000	-0.075	0	0	-0.658	-0.568	-0.45	0.258	0.327	0.3	0.001	-0.03	-0.028	0.001	-0.023	-0.028	0.001	-0.001	0	-0.032	0.002	-0.004	-0.026	-0.01	-0.05	-0.053	0.006	-0.024	0.047	-0.027	-0.007	0.003	-0.003	-0.032	-0.015	0.003	-0.01	0.052	0.052	-0.001	0	-0.002	-0.081	0.008	-0.025	0.182	-0.164
1:58800001-58900000	1	58800001	58900000	-0.075	0	0	-0.658	-0.568	-0.45	0.258	0.327	0.3	0.001	-0.03	-0.028	0.001	-0.023	-0.028	0.001	-0.001	0	-0.032	0.002	-0.004	-0.026	-0.01	-0.05	-0.053	0.006	-0.024	0.047	-0.027	-0.007	0.003	-0.003	-0.032	-0.015	0.003	-0.01	0.052	0.052	-0.001	0	-0.002	-0.081	0.008	-0.025	0.182	-0.164
1:58900001-59000000	1	58900001	59000000	-0.075	0	0	-0.658	-0.568	-0.45	0.258	0.327	0.3	0.001	-0.03	-0.028	0.001	-0.023	-0.028	0.001	-0.001	0	-0.032	0.002	-0.004	-0.026	-0.01	-0.05	-0.053	0.006	-0.024	0.047	-0.027	-0.007	0.003	-0.003	-0.032	-0.015	0.003	-0.01	0.052	0.052	-0.001	0	-0.002	-0.081	0.008	-0.025	0.182	-0.164
1:59000001-59100000	1	59000001	59100000	-0.075	0	0	-0.658	-0.568	-0.45	0.258	0.327	0.3	0.001	-0.03	-0.028	0.001	-0.023	-0.028	0.001	-0.001	0	-0.032	0.002	-0.004	-0.026	-0.01	-0.05	-0.053	0.006	-0.024	0.047	-0.027	-0.007	0.003	-0.003	-0.032	-0.015	0.003	-0.01	0.052	0.052	-0.001	0	-0.002	-0.081	0.008	-0.025	0.182	-0.164
1:59100001-59200000	1	59100001	59200000	-0.075	0	0	-0.658	-0.568	-0.45	0.258	0.327	0.3	0.001	-0.03	-0.028	0.001	-0.023	-0.028	0.001	-0.001	0	-0.032	0.002	-0.004	-0.026	-0.01	-0.05	-0.053	0.006	-0.024	0.047	-0.027	-0.007	0.003	-0.003	-0.032	-0.015	0.003	-0.01	0.052	0.052	-0.001	0	-0.002	-0.081	0.008	-0.025	0.182	-0.164
1:59200001-59300000	1	59200001	59300000	-0.075	0	0	-0.658	-0.568	-0.45	0.258	0.327	0.3	0.001	-0.03	-0.028	0.001	-0.023	-0.028	0.001	-0.001	0	-0.032	0.002	-0.004	-0.026	-0.01	-0.05	-0.053	0.006	-0.024	0.047	-0.027	-0.007	0.003	-0.003	-0.032	-0.015	0.003	-0.01	0.052	0.052	-0.001	0	-0.002	-0.081	0.008	-0.025	0.182	-0.164
1:59300001-59400000	1	59300001	59400000	-0.075	0	0	-0.658	-0.568	-0.45	0.258	0.327	0.3	0.001	-0.03	-0.028	0.001	-0.023	-0.028	0.001	-0.001	0	-0.032	0.002	-0.004	-0.026	-0.01	-0.05	-0.053	0.006	-0.024	0.047	-0.027	-0.007	0.003	-0.003	-0.032	-0.015	0.003	-0.01	0.052	0.052	-0.001	0	-0.002	-0.081	0.008	-0.025	0.182	-0.164
1:59400001-59500000	1	59400001	59500000	-0.075	0	0	-0.658	-0.568	-0.45	0.258	0.327	0.3	0.001	-0.03	-0.028	0.001	-0.023	-0.028	0.001	-0.001	0	-0.032	0.002	-0.004	-0.026	-0.01	-0.05	-0.053	0.006	-0.024	0.047	-0.027	-0.007	0.003	-0.003	-0.032	-0.015	0.003	-0.01	0.052	0.052	-0.001	0	-0.002	-0.081	0.008	-0.025	0.182	-0.164
1:59500001-59600000	1	59500001	59600000	-0.075	0	0	-0.658	-0.568	-0.45	0.258	0.327	0.3	0.001	-0.03	-0.028	0.001	-0.023	-0.028	0.001	-0.001	0	-0.032	0.002	-0.004	-0.026	-0.01	-0.05	-0.053	0.006	-0.024	0.047	-0.027	-0.007	0.003	-0.003	-0.032	-0.015	0.003	-0.01	0.052	0.052	-0.001	0	-0.002	-0.081	0.008	-0.025	0.182	-0.164
1:59600001-59700000	1	59600001	59700000	-0.075	0	0	-0.658	-0.568	-0.45	0.258	0.327	0.3	0.001	-0.03	-0.028	0.001	-0.023	-0.028	0.001	-0.001	0	-0.032	0.002	-0.004	-0.026	-0.01	-0.05	-0.053	0.006	-0.024	0.047	-0.027	-0.007	0.003	-0.003	-0.032	-0.015	0.003	-0.01	0.052	0.052	-0.001	0	-0.002	-0.081	0.008	-0.025	0.182	-0.164
1:59700001-59800000	1	59700001	59800000	-0.075	0	0	-0.658	-0.568	-0.45	0.258	0.327	0.3	0.001	-0.03	-0.028	0.001	-0.023	-0.028	0.001	-0.001	0	-0.032	0.002	-0.004	-0.026	-0.01	-0.05	-0.053	0.006	-0.024	0.047	-0.027	-0.007	0.003	-0.003	-0.032	-0.015	0.003	-0.01	0.052	0.052	-0.001	0	-0.002	-0.081	0.008	-0.025	0.182	-0.164
1:59800001-59900000	1	59800001	59900000	-0.075	0	0	-0.658	-0.568	-0.45	0.258	0.327	0.3	0.001	-0.03	-0.028	0.001	-0.023	-0.028	0.001	-0.001	0	-0.032	0.002	-0.004	-0.026	-0.01	-0.05	-0.053	0.006	-0.024	0.047	-0.027	-0.007	0.003	-0.003	-0.032	-0.015	0.003	-0.01	0.052	0.052	-0.001	0	-0.002	-0.081	0.008	-0.025	0.182	-0.164
1:59900001-60000000	1	59900001	60000000	-0.075	0	0	-0.658	-0.568	-0.45	0.258	0.327	0.3	0.001	-0.03	-0.028	0.001	-0.023	-0.028	0.001	-0.001	0	-0.032	0.002	-0.004	-0.026	-0.01	-0.05	-0.053	0.006	-0.024	0.047	-0.027	-0.007	0.003	-0.003	-0.032	-0.015	0.003	-0.01	0.052	0.052	-0.001	0	-0.002	-0.081	0.008	-0.025	0.182	-0.164
1:60100001-60200000	1	60100001	60200000	-0.075	0	0	-0.658	-0.568	-0.45	0.258	0.327	0.3	0.001	-0.03	-0.028	0.001	-0.023	-0.028	0.001	-0.001	0	-0.032	0.002	-0.004	-0.026	-0.01	-0.05	-0.053	0.006	-0.024	0.047	-0.027	-0.007	0.003	-0.003	-0.032	-0.015	0.003	-0.01	0.052	0.052	-0.001	0	-0.002	-0.081	0.008	-0.025	-0.49	-0.164
1:60200001-60300000	1	60200001	60300000	-0.075	0	0	-0.658	-0.568	-0.45	0.258	0.327	0.3	0.001	-0.03	-0.028	0.001	-0.023	-0.028	0.001	-0.001	0	-0.032	0.002	-0.004	-0.026	-0.01	-0.05	-0.053	0.006	-0.024	0.047	-0.027	-0.007	0.003	-0.003	-0.032	-0.015	0.003	-0.01	0.052	0.052	-0.001	0	-0.002	-0.081	0.008	-0.025	-0.49	-0.164
1:60300001-60400000	1	60300001	60400000	-0.075	0	0	-0.658	-0.568	-0.45	0.258	0.327	0.3	0.001	-0.03	-0.028	0.001	-0.023	-0.028	0.001	-0.001	0	-0.032	0.002	-0.004	-0.026	-0.01	-0.05	-0.053	0.006	-0.024	0.047	-0.027	-0.007	0.003	-0.003	-0.032	-0.015	0.003	-0.01	0.052	0.052	-0.001	0	-0.002	-0.489	0.008	-0.025	-0.49	-0.164
1:60400001-60500000	1	60400001	60500000	-0.075	0	0	-0.658	-0.568	-0.45	0.258	0.327	0.3	0.001	-0.03	-0.028	0.001	-0.023	-0.028	0.001	-0.001	0	-0.032	0.002	-0.004	-0.026	-0.01	-0.05	-0.053	0.006	-0.024	0.047	-0.027	-0.007	0.003	-0.003	-0.032	-0.015	0.003	-0.01	0.052	0.052	-0.001	0	-0.002	-0.489	0.008	-0.025	-0.49	-0.164
1:60500001-60600000	1	60500001	60600000	-0.075	0	0	-0.658	-0.568	-0.45	0.258	0.327	0.3	0.001	-0.03	-0.028	0.001	-0.023	-0.028	0.001	-0.001	0	-0.032	0.002	-0.004	-0.026	-0.01	-0.05	-0.053	0.006	-0.024	0.047	-0.027	-0.007	0.003	-0.003	-0.032	-0.015	0.003	-0.01	0.052	0.052	-0.001	0	-0.002	-0.489	0.008	-0.025	-0.49	-0.164
1:60600001-60700000	1	60600001	60700000	-0.075	0	0	-0.658	-0.568	-0.45	0.258	0.327	0.3	0.001	-0.03	-0.028	0.001	-0.023	-0.028	0.001	-0.001	0	-0.032	0.002	-0.004	-0.026	-0.01	-0.05	-0.053	0.006	-0.024	0.047	-0.027	-0.007	0.003	-0.003	-0.032	-0.015	0.003	-0.01	0.052	0.052	-0.001	0	-0.002	-0.489	0.008	-0.025	-0.49	-0.164
1:60700001-60800000	1	60700001	60800000	-0.075	0	0	-0.658	-0.568	-0.45	0.258	0.327	0.3	0.001	-0.03	-0.028	0.001	-0.023	-0.028	0.001	-0.001	0	-0.032	0.002	-0.004	-0.026	-0.01	-0.05	-0.053	0.006	-0.024	0.047	-0.027	-0.007	0.003	-0.003	-0.032	-0.015	0.003	-0.01	0.052	0.052	-0.001	0	-0.002	-0.489	0.008	-0.025	-0.49	-0.164
1:60800001-60900000	1	60800001	60900000	-0.075	0	0	-0.658	-0.568	-0.45	0.258	0.327	0.3	0.001	-0.03	-0.028	0.001	-0.023	-0.028	0.001	-0.001	0	-0.032	0.002	-0.004	-0.026	-0.01	-0.05	-0.053	0.006	-0.024	0.047	-0.027	-0.007	0.003	-0.003	-0.032	-0.015	0.003	-0.01	0.052	0.052	-0.001	0	-0.002	-0.489	0.008	-0.025	-0.49	-0.164
1:60900001-61000000	1	60900001	61000000	-0.075	0	0	-0.658	-0.568	-0.45	0.258	0.327	0.3	0.001	-0.03	-0.028	0.001	-0.023	-0.028	0.001	-0.001	0	-0.032	0.002	-0.004	-0.026	-0.01	-0.05	-0.053	0.006	-0.024	0.047	-0.027	-0.007	0.003	-0.003	-0.032	-0.015	0.003	-0.01	0.052	0.052	-0.001	0	-0.002	-0.489	0.008	-0.025	-0.49	-0.164
1:61000001-61100000	1	61000001	61100000	-0.075	0	0	-0.658	-0.568	-0.45	0.258	0.327	0.3	0.001	-0.03	-0.028	0.001	-0.023	-0.028	0.001	-0.001	0	-0.032	0.002	-0.004	-0.026	-0.01	-0.05	-0.053	0.006	-0.024	0.047	-0.027	-0.007	0.003	-0.003	-0.032	-0.015	0.003	-0.01	0.052	0.052	-0.001	0	-0.002	-0.489	0.008	-0.025	-0.49	-0.164
1:61100001-61200000	1	61100001	61200000	-0.075	0	0	-0.658	-0.568	-0.45	0.258	0.327	0.3	0.001	-0.03	-0.028	0.001	-0.023	-0.028	0.001	-0.001	0	-0.032	0.002	-0.004	-0.026	-0.01	-0.05	-0.053	0.006	-0.024	0.047	-0.027	-0.007	0.003	-0.003	-0.032	-0.015	0.003	-0.01	0.052	0.052	-0.001	0	-0.002	-0.489	0.008	-0.025	-0.49	-0.164
1:61200001-61300000	1	61200001	61300000	-0.075	0	0	-0.658	-0.568	-0.45	0.258	0.327	0.3	0.001	-0.03	-0.028	0.001	-0.023	-0.028	0.001	-0.001	0	-0.032	0.002	-0.004	-0.026	-0.01	-0.05	-0.053	0.006	-0.024	0.047	-0.027	-0.007	0.003	-0.003	-0.032	-0.015	0.003	-0.01	0.052	0.052	-0.001	0	-0.002	-0.489	0.008	-0.025	-0.49	-0.164
1:61300001-61400000	1	61300001	61400000	-0.075	0	0	-0.658	-0.568	-0.45	0.258	0.327	0.3	0.001	-0.03	-0.028	0.001	-0.023	-0.028	0.001	-0.001	0	-0.032	0.002	-0.004	-0.026	-0.01	-0.05	-0.053	0.006	-0.024	0.047	-0.027	-0.007	0.003	-0.003	-0.032	-0.015	0.003	-0.01	0.052	0.052	-0.001	0	-0.002	-0.489	0.008	-0.025	-0.49	-0.164
1:61400001-61500000	1	61400001	61500000	-0.075	0	0	-0.658	-0.568	-0.45	0.258	0.327	0.3	0.001	-0.03	-0.028	0.001	-0.023	-0.028	0.001	-0.001	0	-0.032	0.002	-0.004	-0.026	-0.01	-0.05	-0.053	0.006	-0.024	0.047	-0.027	-0.007	0.003	-0.003	-0.032	-0.015	0.003	-0.01	0.052	0.052	-0.001	0	-0.002	-0.489	0.008	-0.025	-0.49	-0.164
1:61500001-61600000	1	61500001	61600000	-0.075	0	0	-0.658	-0.568	-0.45	0.258	0.327	0.3	0.001	-0.03	-0.028	0.001	-0.023	-0.028	0.001	-0.001	0	-0.032	0.002	-0.004	-0.026	-0.01	-0.05	-0.053	0.006	-0.024	0.047	-0.027	-0.007	0.003	-0.003	-0.032	-0.015	0.003	-0.01	0.052	0.052	-0.001	0	-0.002	-0.489	0.008	-0.025	-0.49	-0.164
1:61600001-61700000	1	61600001	61700000	-0.075	0	0	-0.658	-0.568	-0.45	0.258	0.327	0.3	0.001	-0.03	-0.028	0.001	-0.023	-0.028	0.001	-0.001	0	-0.032	0.002	-0.004	-0.026	-0.01	-0.05	-0.053	0.006	-0.024	0.047	-0.027	-0.007	0.003	-0.003	-0.032	-0.015	0.003	-0.01	0.052	0.052	-0.001	0	-0.002	-0.489	0.008	-0.025	-0.49	-0.164
1:61700001-61800000	1	61700001	61800000	-0.075	0	0	-0.658	-0.568	-0.45	0.258	0.327	0.3	0.001	-0.03	-0.028	0.001	-0.023	-0.028	0.001	-0.001	0	-0.032	0.002	-0.004	-0.026	-0.01	-0.05	-0.053	0.006	-0.024	0.047	-0.027	-0.007	0.003	-0.003	-0.032	-0.015	0.003	-0.01	0.052	0.052	-0.001	0	-0.002	-0.489	0.008	-0.025	-0.49	-0.164
1:61800001-61900000	1	61800001	61900000	-0.075	0	0	-0.658	-0.568	-0.45	0.258	0.327	0.3	0.001	-0.03	-0.028	0.001	-0.023	-0.028	0.001	-0.001	0	-0.032	0.002	-0.004	-0.026	-0.01	-0.05	-0.053	0.006	-0.024	0.047	-0.027	-0.007	0.003	-0.003	-0.032	-0.015	0.003	-0.01	0.052	0.052	-0.001	0	-0.002	-0.489	0.008	-0.025	-0.49	-0.164
1:61900001-62000000	1	61900001	62000000	-0.075	0	0	-0.658	-0.568	-0.45	0.258	0.327	0.3	0.001	-0.03	-0.028	0.001	-0.023	-0.028	0.001	-0.001	0	-0.032	0.002	-0.004	-0.026	-0.01	-0.05	-0.053	0.006	-0.024	0.047	-0.027	-0.007	0.003	-0.003	-0.032	-0.015	0.003	-0.01	0.052	0.052	-0.001	0	-0.002	-0.489	0.008	-0.025	-0.49	-0.164
1:62000001-62100000	1	62000001	62100000	-0.075	0	0	-0.658	-0.568	-0.45	0.258	0.327	0.3	0.001	-0.03	-0.028	0.001	-0.023	-0.028	0.001	-0.001	0	-0.032	0.002	-0.004	-0.026	-0.01	-0.05	-0.053	0.006	-0.024	0.047	-0.027	-0.007	0.003	-0.003	-0.032	-0.015	0.003	-0.01	0.052	0.052	-0.001	0	-0.002	-0.489	0.008	-0.025	-0.49	-0.164
1:62100001-62200000	1	62100001	62200000	-0.075	0	0	-0.658	-0.568	-0.45	0.258	0.327	0.3	0.001	-0.03	-0.028	0.001	-0.023	-0.028	0.001	-0.001	0	-0.032	0.002	-0.004	-0.026	-0.01	-0.05	-0.053	0.006	-0.024	0.047	-0.027	-0.007	0.003	-0.003	-0.032	-0.015	0.003	-0.01	0.052	0.052	-0.001	0	-0.002	-0.489	0.008	-0.025	-0.49	-0.164
1:62200001-62300000	1	62200001	62300000	-0.075	0	0	-0.658	-0.568	-0.45	0.258	0.327	0.3	0.001	-0.03	-0.028	0.001	-0.023	-0.028	0.001	-0.001	0	-0.032	0.002	-0.004	-0.026	-0.01	-0.05	-0.053	0.006	-0.024	0.047	-0.027	-0.007	0.003	-0.003	-0.032	-0.015	0.003	-0.01	0.052	0.052	-0.001	0	-0.002	-0.489	0.008	-0.025	-0.49	-0.164
1:62300001-62400000	1	62300001	62400000	-0.075	0	0	-0.658	-0.568	-0.45	0.258	0.327	0.3	0.001	-0.03	-0.028	0.001	-0.023	-0.028	0.001	-0.001	0	-0.032	0.002	-0.004	-0.026	-0.01	-0.05	-0.053	0.006	-0.024	0.047	-0.027	-0.007	0.003	-0.003	-0.032	-0.015	0.003	-0.01	0.052	0.052	-0.001	0	-0.002	-0.489	0.008	-0.025	-0.49	-0.164
1:62400001-62500000	1	62400001	62500000	-0.075	0	0	-0.658	-0.568	-0.45	0.258	0.327	0.3	0.001	-0.03	-0.028	0.001	-0.023	-0.028	0.001	-0.001	0	-0.032	0.002	-0.004	-0.026	-0.01	-0.05	-0.053	0.006	-0.024	0.047	-0.027	-0.007	0.003	-0.003	-0.032	-0.015	0.003	-0.01	0.052	0.052	-0.001	0	-0.002	-0.489	0.008	-0.025	-0.49	-0.164
1:62500001-62600000	1	62500001	62600000	-0.075	0	0	-0.658	-0.568	-0.45	0.258	0.327	0.3	0.001	-0.03	-0.028	0.001	-0.023	-0.028	0.001	-0.001	0	-0.032	0.002	-0.004	-0.026	-0.01	-0.05	-0.053	0.006	-0.024	0.047	-0.027	-0.007	0.003	-0.003	-0.032	-0.015	0.003	-0.01	0.052	0.052	-0.001	0	-0.002	-0.489	0.008	-0.025	-0.49	-0.164
1:62600001-62700000	1	62600001	62700000	-0.075	0	0	-0.658	-0.568	-0.45	0.258	0.327	0.3	0.001	-0.03	-0.028	0.001	-0.023	-0.028	0.001	-0.001	0	-0.032	0.002	-0.004	-0.026	-0.01	-0.05	-0.053	0.006	-0.024	0.047	-0.027	-0.007	0.003	-0.003	-0.032	-0.015	0.003	-0.01	0.052	0.052	-0.001	0	-0.002	-0.489	0.008	-0.025	-0.49	-0.164
1:62700001-62800000	1	62700001	62800000	-0.075	0	0	-0.658	-0.568	-0.45	0.258	0.327	0.3	0.001	-0.03	-0.028	0.001	-0.023	-0.028	0.001	-0.001	0	-0.032	0.002	-0.004	-0.026	-0.01	-0.05	-0.053	0.006	-0.024	0.047	-0.027	-0.007	0.003	-0.003	-0.032	-0.015	0.003	-0.01	0.052	0.052	-0.001	0	-0.002	-0.489	0.008	-0.025	-0.49	-0.164
1:62800001-62900000	1	62800001	62900000	-0.075	0	0	-0.658	-0.568	-0.45	0.258	0.327	0.3	0.001	-0.03	-0.028	0.001	-0.023	-0.028	0.001	-0.001	0	-0.032	0.002	-0.004	-0.026	-0.01	-0.05	-0.053	0.006	-0.024	0.047	-0.027	-0.007	0.003	-0.003	-0.032	-0.015	0.003	-0.01	0.052	0.052	-0.001	0	-0.002	-0.489	0.008	-0.025	-0.49	-0.164
1:62900001-63000000	1	62900001	63000000	-0.075	0	0	-0.658	-0.568	-0.45	0.258	0.327	0.3	0.001	-0.03	-0.028	0.001	-0.023	-0.028	0.001	-0.001	0	-0.032	0.002	-0.004	-0.026	-0.01	-0.05	-0.053	0.006	-0.024	0.047	-0.027	-0.007	0.003	-0.003	-0.032	-0.015	0.003	-0.01	0.052	0.052	-0.001	0	-0.002	-0.489	0.008	-0.025	-0.49	-0.164
1:63000001-63100000	1	63000001	63100000	-0.075	0	0	-0.658	-0.568	-0.45	0.258	0.327	0.3	0.001	-0.03	-0.028	0.001	-0.023	-0.028	0.001	-0.001	0	-0.032	0.002	-0.004	-0.026	-0.01	-0.05	-0.053	0.006	-0.024	0.047	-0.027	-0.007	0.003	-0.003	-0.032	-0.015	0.003	-0.01	0.052	0.052	-0.001	0	-0.002	-0.489	0.008	-0.025	-0.49	-0.164
1:63100001-63200000	1	63100001	63200000	-0.075	0	0	-0.658	-0.568	-0.45	0.258	0.327	0.3	0.001	-0.03	-0.028	0.001	-0.023	-0.028	0.001	-0.001	0	-0.032	0.002	-0.004	-0.026	-0.01	-0.05	-0.053	0.006	-0.024	0.047	-0.027	-0.007	0.003	-0.003	-0.032	-0.015	0.003	-0.01	0.052	0.052	-0.001	0	-0.002	-0.489	0.008	-0.025	-0.49	-0.164
1:63200001-63300000	1	63200001	63300000	-0.075	0	0	-0.658	-0.568	-0.45	0.258	0.327	0.3	0.001	-0.03	-0.028	0.001	-0.023	-0.028	0.001	-0.001	0	-0.032	0.002	-0.004	-0.026	-0.01	-0.05	-0.053	0.006	-0.024	0.047	-0.027	-0.007	0.003	-0.003	-0.032	-0.015	0.003	-0.01	0.052	0.052	-0.001	0	-0.002	-0.489	0.008	-0.025	-0.49	-0.164
1:63300001-63400000	1	63300001	63400000	-0.075	0	0	-0.658	-0.568	-0.45	0.258	0.327	0.3	0.001	-0.03	-0.028	0.001	-0.023	-0.028	0.001	-0.001	0	-0.032	0.002	-0.004	-0.026	-0.01	-0.05	-0.053	0.006	-0.024	0.047	-0.027	-0.007	0.003	-0.003	-0.032	-0.015	0.003	-0.01	0.052	0.052	-0.001	0	-0.002	-0.489	0.008	-0.025	-0.49	-0.164
1:63400001-63500000	1	63400001	63500000	-0.075	0	0	-0.658	-0.568	-0.45	0.258	0.327	0.3	0.001	-0.03	-0.028	0.001	-0.023	-0.028	0.001	-0.001	0	-0.032	0.002	-0.004	-0.026	-0.01	-0.05	-0.053	0.006	-0.024	0.047	-0.027	-0.007	0.003	-0.003	-0.032	-0.015	0.003	-0.01	0.052	0.052	-0.001	0	-0.002	-0.489	0.008	-0.025	-0.49	-0.164
1:63500001-63600000	1	63500001	63600000	-0.075	0	0	-0.658	-0.568	-0.45	0.258	0.327	0.3	0.001	-0.03	-0.028	0.001	-0.023	-0.028	0.001	-0.001	0	-0.032	0.002	-0.004	-0.026	-0.01	-0.05	-0.053	0.006	-0.024	0.047	-0.027	-0.007	0.003	-0.003	-0.032	-0.015	0.003	-0.01	0.052	0.052	-0.001	0	-0.002	-0.489	0.008	-0.025	-0.49	-0.164
1:63600001-63700000	1	63600001	63700000	-0.075	0	0	-0.658	-0.568	-0.45	0.258	0.327	0.3	0.001	-0.03	-0.028	0.001	-0.023	-0.028	0.001	-0.001	0	-0.032	0.002	-0.004	-0.026	-0.01	-0.05	-0.053	0.006	-0.024	0.047	-0.027	-0.007	0.003	-0.003	-0.032	-0.015	0.003	-0.01	0.052	0.052	-0.001	0	-0.002	-0.489	0.008	-0.025	-0.49	-0.164
1:63700001-63800000	1	63700001	63800000	-0.075	0	0	-0.658	-0.568	-0.45	0.258	0.327	0.3	0.001	-0.03	-0.028	0.001	-0.023	-0.028	0.001	-0.001	0	-0.032	0.002	-0.004	-0.026	-0.01	-0.05	-0.053	0.006	-0.024	0.047	-0.027	-0.007	0.003	-0.003	-0.032	-0.015	0.003	-0.01	0.052	0.052	-0.001	0	-0.002	-0.489	0.008	-0.025	-0.49	-0.164
1:63800001-63900000	1	63800001	63900000	-0.075	0	0	-0.658	-0.568	-0.45	0.258	0.327	0.3	0.001	-0.03	-0.028	0.001	-0.023	-0.028	0.001	-0.001	0	-0.032	0.002	-0.004	-0.026	-0.01	-0.05	-0.053	0.006	-0.024	0.047	-0.027	-0.007	0.003	-0.003	-0.032	-0.015	0.003	-0.01	0.052	0.052	-0.001	0	-0.002	-0.489	0.008	-0.025	-0.49	-0.164
1:63900001-64000000	1	63900001	64000000	-0.075	0	0	-0.658	-0.568	-0.45	0.258	0.327	0.3	0.001	-0.03	-0.028	0.001	-0.023	-0.028	0.001	-0.001	0	-0.032	0.002	-0.004	-0.026	-0.01	-0.05	-0.053	0.006	-0.024	0.047	-0.027	-0.007	0.003	-0.003	-0.032	-0.015	0.003	-0.01	0.052	0.052	-0.001	0	-0.002	-0.489	0.008	-0.025	-0.49	-0.164
1:64000001-64100000	1	64000001	64100000	-0.075	0	0	-0.658	-0.568	-0.45	0.258	0.327	0.3	0.001	-0.03	-0.028	0.001	-0.023	-0.028	0.001	-0.001	0	-0.032	0.002	-0.004	-0.026	-0.01	-0.05	-0.053	0.006	-0.024	0.047	-0.027	-0.007	0.003	-0.003	-0.032	-0.015	0.003	-0.01	0.052	0.052	-0.001	0	-0.002	-0.489	0.008	-0.025	-0.49	-0.164
1:64100001-64200000	1	64100001	64200000	-0.075	0	0	-0.658	-0.568	-0.45	0.258	0.327	0.3	0.001	-0.03	-0.028	0.001	-0.023	-0.028	0.001	-0.001	0	-0.032	0.002	-0.004	-0.026	-0.01	-0.05	-0.053	0.006	-0.024	0.047	-0.027	-0.007	0.003	-0.003	-0.032	-0.015	0.003	-0.01	0.052	0.052	-0.001	0	-0.002	-0.489	0.008	-0.025	-0.49	-0.164
1:64200001-64300000	1	64200001	64300000	-0.075	0	0	-0.658	-0.568	-0.45	0.258	0.327	0.3	0.001	-0.03	-0.028	0.001	-0.023	-0.028	0.001	-0.001	0	-0.032	0.002	-0.004	-0.026	-0.01	-0.05	-0.053	0.006	-0.024	0.047	-0.027	-0.007	0.003	-0.003	-0.032	-0.015	0.003	-0.01	0.052	0.052	-0.001	0	-0.002	-0.489	0.008	-0.025	-0.49	-0.164
1:64300001-64400000	1	64300001	64400000	-0.075	0	0	-0.658	-0.568	-0.45	0.258	0.327	0.3	0.001	-0.03	-0.028	0.001	-0.023	-0.028	0.001	-0.001	0	-0.032	0.002	-0.004	-0.026	-0.01	-0.05	-0.053	0.006	-0.024	0.047	-0.027	-0.007	0.003	-0.003	-0.032	-0.015	0.003	-0.01	0.052	0.052	-0.001	0	-0.002	-0.489	0.008	-0.025	-0.49	-0.164
1:64400001-64500000	1	64400001	64500000	-0.075	0	0	-0.658	-0.568	-0.45	0.258	0.327	0.3	0.001	-0.03	-0.028	0.001	-0.023	-0.028	0.001	-0.001	0	-0.032	0.002	-0.004	-0.026	-0.01	-0.05	-0.053	0.006	-0.024	0.047	-0.027	-0.007	0.003	-0.003	-0.032	-0.015	0.003	-0.01	0.052	0.052	-0.001	0	-0.002	-0.489	0.008	-0.025	-0.49	-0.164
1:64500001-64600000	1	64500001	64600000	-0.075	0	0	-0.658	-0.568	-0.45	0.258	0.327	0.3	0.001	-0.03	-0.028	0.001	-0.023	-0.028	0.001	-0.001	0	-0.032	0.002	-0.004	-0.026	-0.01	-0.05	-0.053	0.006	-0.024	0.047	-0.027	-0.007	0.003	-0.003	-0.032	-0.015	0.003	-0.01	0.052	0.052	-0.001	0	-0.002	-0.489	0.008	-0.025	-0.49	-0.164
1:64600001-64700000	1	64600001	64700000	-0.075	0	0	-0.658	-0.568	-0.45	0.258	0.327	0.3	0.001	-0.03	-0.028	0.001	-0.023	-0.028	0.001	-0.001	0	-0.032	0.002	-0.004	-0.026	-0.01	-0.05	-0.053	0.006	-0.024	0.047	-0.027	-0.007	0.003	-0.003	-0.032	-0.015	0.003	-0.01	0.052	0.052	-0.001	0	-0.002	-0.489	0.008	-0.025	-0.49	-0.164
1:64700001-64800000	1	64700001	64800000	-0.075	0	0	-0.658	-0.568	-0.45	0.258	0.327	0.3	0.001	-0.03	-0.028	0.001	-0.023	-0.028	0.001	-0.001	0	-0.032	0.002	-0.004	-0.026	-0.01	-0.05	-0.053	0.006	-0.024	0.047	-0.027	-0.007	0.003	-0.003	-0.032	-0.015	0.003	-0.01	0.052	0.052	-0.001	0	-0.002	-0.489	0.008	-0.025	-0.49	-0.164
1:64800001-64900000	1	64800001	64900000	-0.075	0	0	-0.658	-0.568	-0.45	0.258	0.327	0.3	0.001	-0.03	-0.028	0.001	-0.023	-0.028	0.001	-0.001	0	-0.032	0.002	-0.004	-0.026	-0.01	-0.05	-0.053	0.006	-0.024	0.047	-0.027	-0.007	0.003	-0.003	-0.032	-0.015	0.003	-0.01	0.052	0.052	-0.001	0	-0.002	-0.489	0.008	-0.025	-0.49	-0.164
1:64900001-65000000	1	64900001	65000000	-0.075	0	0	-0.658	-0.568	-0.45	0.258	0.327	0.3	0.001	-0.03	-0.028	0.001	-0.023	-0.028	0.001	-0.001	0	-0.032	0.002	-0.004	-0.026	-0.01	-0.05	-0.053	0.006	-0.024	0.047	-0.027	-0.007	0.003	-0.003	-0.032	-0.015	0.003	-0.01	0.052	0.052	-0.001	0	-0.002	-0.489	0.008	-0.025	-0.49	-0.164
1:65000001-65100000	1	65000001	65100000	-0.075	0	0	-0.658	-0.568	-0.45	0.258	0.327	0.3	0.001	-0.03	-0.028	0.001	-0.023	-0.028	0.001	-0.001	0	-0.032	0.002	-0.004	-0.026	-0.01	-0.05	-0.053	0.006	-0.024	0.047	-0.027	-0.007	0.003	-0.003	-0.032	-0.015	0.003	-0.01	0.052	0.052	-0.001	0	-0.002	-0.489	0.008	-0.025	-0.49	-0.164
1:65100001-65200000	1	65100001	65200000	-0.075	0	0	-0.658	-0.568	-0.45	0.258	0.327	0.3	0.001	-0.03	-0.028	0.001	-0.023	-0.028	0.001	-0.001	0	-0.032	0.002	-0.004	-0.026	-0.01	-0.05	-0.053	0.006	-0.024	0.047	-0.027	-0.007	0.003	-0.003	-0.032	-0.015	0.003	-0.01	0.052	0.052	-0.001	0	-0.002	-0.489	0.008	-0.025	-0.49	-0.164
1:65200001-65300000	1	65200001	65300000	-0.075	0	0	-0.658	-0.568	-0.45	0.258	0.327	0.3	0.001	-0.03	-0.028	0.001	-0.023	-0.028	0.001	-0.001	0	-0.032	0.002	-0.004	-0.026	-0.01	-0.05	-0.053	0.006	-0.024	0.047	-0.027	-0.007	0.003	-0.003	-0.032	-0.015	0.003	-0.01	0.052	0.052	-0.001	0	-0.002	-0.489	0.008	-0.025	-0.49	-0.164
1:65300001-65400000	1	65300001	65400000	-0.075	0	0	-0.658	-0.568	-0.45	0.258	0.327	0.3	0.001	-0.03	-0.028	0.001	-0.023	-0.028	0.001	-0.001	0	-0.032	0.002	-0.004	-0.026	-0.01	-0.05	-0.053	0.006	-0.024	0.047	-0.027	-0.007	0.003	-0.003	-0.032	-0.015	0.003	-0.01	0.052	0.052	-0.001	0	-0.002	-0.489	0.008	-0.025	-0.49	-0.164
1:65400001-65500000	1	65400001	65500000	-0.075	0	0	-0.658	-0.568	-0.45	0.258	0.327	0.3	0.001	-0.03	-0.028	0.001	-0.023	-0.028	0.001	-0.001	0	-0.032	0.002	-0.004	-0.026	-0.01	-0.05	-0.053	0.006	-0.024	0.047	-0.027	-0.007	0.003	-0.003	-0.032	-0.015	0.003	-0.01	0.052	0.052	-0.001	0	-0.002	-0.489	0.008	-0.025	-0.49	-0.164
1:65500001-65600000	1	65500001	65600000	-0.075	0	0	-0.658	-0.568	-0.45	0.258	0.327	0.3	0.001	-0.03	-0.028	0.001	-0.023	-0.028	0.001	-0.001	0	-0.032	0.002	-0.004	-0.026	-0.01	-0.05	-0.053	0.006	-0.024	0.047	-0.027	-0.007	0.003	-0.003	-0.032	-0.015	0.003	-0.01	0.052	0.052	-0.001	0	-0.002	-0.489	0.008	-0.025	-0.49	-0.164
1:65700001-65800000	1	65700001	65800000	-0.075	0	0	-0.658	-0.568	-0.45	0.258	0.327	0.3	0.001	-0.03	-0.028	0.001	-0.023	-0.028	0.001	-0.001	0	-0.032	0.002	-0.004	-0.026	-0.01	-0.05	-0.053	0.006	-0.024	0.047	-0.027	-0.007	0.003	-0.003	-0.032	-0.015	0.003	-0.01	0.052	0.052	-0.001	0	-0.002	-0.489	0.008	-0.025	-0.49	-0.164
1:65800001-65900000	1	65800001	65900000	-0.075	0	0	-0.658	-0.568	-0.45	0.258	0.327	0.3	0.001	-0.03	-0.028	0.001	-0.023	-0.028	0.001	-0.001	0	-0.032	0.002	-0.004	-0.026	-0.01	-0.05	-0.053	0.006	-0.024	0.047	-0.027	-0.007	0.003	-0.003	-0.032	-0.015	0.003	-0.01	0.052	0.052	-0.001	0	-0.002	-0.489	0.008	-0.025	-0.49	-0.164
1:65900001-66000000	1	65900001	66000000	-0.075	0	0	-0.658	-0.568	-0.45	0.258	0.327	0.3	0.001	-0.03	-0.028	0.001	-0.023	-0.028	0.001	-0.001	0	-0.032	0.002	-0.004	-0.026	-0.01	-0.05	-0.053	0.006	-0.024	0.047	-0.027	-0.007	0.003	-0.003	-0.032	-0.015	0.003	-0.01	0.052	0.052	-0.001	0	-0.002	-0.489	0.008	-0.025	-0.49	-0.164
1:66000001-66100000	1	66000001	66100000	-0.075	0	0	-0.658	-0.568	-0.45	0.258	0.327	0.3	0.001	-0.03	-0.028	0.001	-0.023	-0.028	0.001	-0.001	0	-0.032	0.002	-0.004	-0.026	-0.01	-0.05	-0.053	0.006	-0.024	0.047	-0.027	-0.007	0.003	-0.003	-0.032	-0.015	0.003	-0.01	0.052	0.052	-0.001	0	-0.002	-0.489	0.008	-0.025	-0.49	-0.164
1:66100001-66200000	1	66100001	66200000	-0.075	0	0	-0.658	-0.568	-0.45	0.258	0.327	0.3	0.001	-0.03	-0.028	0.001	-0.023	-0.028	0.001	-0.001	0	-0.032	0.002	-0.004	-0.026	-0.01	-0.05	-0.053	0.006	-0.024	0.047	-0.027	-0.007	0.003	-0.003	-0.032	-0.015	0.003	-0.01	0.052	0.052	-0.001	0	-0.002	-0.489	0.008	-0.025	-0.49	-0.164
1:66200001-66300000	1	66200001	66300000	-0.075	0	0	-0.658	-0.568	-0.45	0.258	0.327	0.3	0.001	-0.03	-0.028	0.001	-0.023	-0.028	0.001	-0.001	0	-0.032	0.002	-0.004	-0.026	-0.01	-0.05	-0.053	0.006	-0.024	0.047	-0.027	-0.007	0.003	-0.003	-0.032	-0.015	0.003	-0.01	0.052	0.052	-0.001	0	-0.002	-0.489	0.008	-0.025	-0.49	-0.164
1:66300001-66400000	1	66300001	66400000	-0.075	0	0	-0.658	-0.568	-0.45	0.258	0.327	0.3	0.001	-0.03	-0.028	0.001	-0.023	-0.028	0.001	-0.001	0	-0.032	0.002	-0.004	-0.026	-0.01	-0.05	-0.053	0.006	-0.024	0.047	-0.027	-0.007	0.003	-0.003	-0.032	-0.015	0.003	-0.01	0.052	0.052	-0.001	0	-0.002	-0.489	0.008	-0.025	-0.49	-0.164
1:66400001-66500000	1	66400001	66500000	-0.075	0	0	-0.658	-0.568	-0.45	0.258	0.327	0.3	0.001	-0.03	-0.028	0.001	-0.023	-0.028	0.001	-0.001	0	-0.032	0.002	-0.004	-0.026	-0.01	-0.05	-0.053	0.006	-0.024	0.047	-0.027	-0.007	0.003	-0.003	-0.032	-0.015	0.003	-0.01	0.052	0.052	-0.001	0	-0.002	-0.489	0.008	-0.025	-0.49	-0.164
1:66500001-66600000	1	66500001	66600000	-0.075	0	0	-0.658	-0.568	-0.45	0.258	0.327	0.3	0.001	-0.03	-0.028	0.001	-0.023	-0.028	0.001	-0.001	0	-0.032	0.002	-0.004	-0.026	-0.01	-0.05	-0.053	0.006	-0.024	0.047	-0.027	-0.007	0.003	-0.003	-0.032	-0.015	0.003	-0.01	0.052	0.052	-0.001	0	-0.002	-0.489	0.008	-0.025	-0.49	-0.164
1:66700001-66800000	1	66700001	66800000	-0.075	0	0	-0.658	-0.568	-0.45	0.258	0.327	0.3	0.001	-0.03	-0.028	0.001	-0.023	-0.028	0.001	-0.001	0	-0.032	0.002	-0.004	-0.026	-0.01	-0.05	-0.053	0.006	-0.024	0.047	-0.027	-0.007	0.003	-0.003	-0.032	-0.015	0.003	-0.01	0.052	0.052	-0.001	0	-0.002	-0.489	0.008	-0.025	-0.49	-0.164
1:66800001-66900000	1	66800001	66900000	-0.075	0	0	-0.658	-0.568	-0.45	0.258	0.327	0.3	0.001	-0.03	-0.028	0.001	-0.023	-0.028	0.001	-0.001	0	-0.032	0.002	-0.004	-0.026	-0.01	-0.05	-0.053	0.006	-0.024	0.047	-0.027	-0.007	0.003	-0.003	-0.032	-0.015	0.003	-0.01	0.052	0.052	-0.001	0	-0.002	-0.489	0.008	-0.025	-0.49	-0.164
1:66900001-67000000	1	66900001	67000000	-0.075	0	0	-0.658	-0.568	-0.45	0.258	0.327	0.3	0.001	-0.03	-0.028	0.001	-0.023	-0.028	0.001	-0.001	0	-0.032	0.002	-0.004	-0.026	-0.01	-0.05	-0.053	0.006	-0.024	0.047	-0.027	-0.007	0.003	-0.003	-0.032	-0.015	0.003	-0.01	0.052	0.052	-0.001	0	-0.002	-0.489	0.008	-0.025	-0.49	-0.164
1:67000001-67100000	1	67000001	67100000	-0.075	0	0	-0.658	-0.568	-0.45	0.258	0.327	0.3	0.001	-0.03	-0.028	0.001	-0.023	-0.028	0.001	-0.001	0	-0.032	0.002	-0.004	-0.026	-0.01	-0.05	-0.053	0.006	-0.024	0.047	-0.027	-0.007	0.003	-0.003	-0.032	-0.015	0.003	-0.01	0.052	0.052	-0.001	0	-0.002	-0.489	0.008	-0.025	-0.49	-0.164
1:67100001-67200000	1	67100001	67200000	-0.075	0	0	-0.658	-0.568	-0.45	0.258	0.327	0.3	0.001	-0.03	-0.028	0.001	-0.023	-0.028	0.001	-0.001	0	-0.032	0.002	-0.004	-0.026	-0.01	-0.05	-0.053	0.006	-0.024	0.047	-0.027	-0.007	0.003	-0.003	-0.032	-0.015	0.003	-0.01	0.052	0.052	-0.001	0	-0.002	-0.489	0.008	-0.025	-0.49	-0.164
1:67200001-67300000	1	67200001	67300000	-0.075	0	0	-0.658	-0.568	-0.45	0.258	0.327	0.3	0.001	-0.03	-0.028	0.001	-0.023	-0.028	0.001	-0.001	0	-0.032	0.002	-0.004	-0.026	-0.01	-0.05	-0.053	0.006	-0.024	0.047	-0.027	-0.007	0.003	-0.003	-0.032	-0.015	0.003	-0.01	0.052	0.052	-0.001	0	-0.002	-0.489	0.008	-0.025	-0.49	-0.164
1:67300001-67400000	1	67300001	67400000	-0.075	0	0	-0.658	-0.568	-0.45	0.258	0.327	0.3	0.001	-0.03	-0.028	0.001	-0.023	-0.028	0.001	-0.001	0	-0.032	0.002	-0.004	-0.026	-0.01	-0.05	-0.053	0.006	-0.024	0.047	-0.027	-0.007	0.003	-0.003	-0.032	-0.015	0.003	-0.01	0.052	0.052	-0.001	0	-0.002	-0.489	0.008	-0.025	-0.49	-0.164
1:67400001-67500000	1	67400001	67500000	-0.075	0	0	-0.658	-0.568	-0.45	0.258	0.327	0.3	0.001	-0.03	-0.028	0.001	-0.023	-0.028	0.001	-0.001	0	-0.032	0.002	-0.004	-0.026	-0.01	-0.05	-0.053	0.006	-0.024	0.047	-0.027	-0.007	0.003	-0.003	-0.032	-0.015	0.003	-0.01	0.052	0.052	-0.001	0	-0.002	-0.489	0.008	-0.025	-0.49	-0.164
1:67500001-67600000	1	67500001	67600000	-0.075	0	0	-0.658	-0.568	-0.45	0.258	0.327	0.3	0.001	-0.03	-0.028	0.001	-0.023	-0.028	0.001	-0.001	0	-0.032	0.002	-0.004	-0.026	-0.01	-0.05	-0.053	0.006	-0.024	0.047	-0.027	-0.007	0.003	-0.003	-0.032	-0.015	0.003	-0.01	0.052	0.052	-0.001	0	-0.002	-0.489	0.008	-0.025	-0.49	-0.164
1:67600001-67700000	1	67600001	67700000	-0.075	0	0	-0.658	-0.568	-0.45	0.258	0.327	0.3	0.001	-0.03	-0.028	0.001	-0.023	-0.028	0.001	-0.001	0	-0.032	0.002	-0.004	-0.026	-0.01	-0.05	-0.053	0.006	-0.024	0.047	-0.027	-0.007	0.003	-0.003	-0.032	-0.015	0.003	-0.01	0.052	0.052	-0.001	0	-0.002	-0.489	0.008	-0.025	-0.49	-0.164
1:67700001-67800000	1	67700001	67800000	-0.075	0	0	-0.658	-0.568	-0.45	0.258	0.327	0.3	0.001	-0.03	-0.028	0.001	-0.023	-0.028	0.001	-0.001	0	-0.032	0.002	-0.004	-0.026	-0.01	-0.05	-0.053	0.006	-0.024	0.047	-0.027	-0.007	0.003	-0.003	-0.032	-0.015	0.003	-0.01	0.052	0.052	-0.001	0	-0.002	-0.489	0.008	-0.025	-0.49	-0.164
1:67800001-67900000	1	67800001	67900000	-0.075	0	0	-0.658	-0.568	-0.45	0.258	0.327	0.3	0.001	-0.03	-0.028	0.001	-0.023	-0.028	0.001	-0.001	0	-0.032	0.002	-0.004	-0.026	-0.01	-0.05	-0.053	0.006	-0.024	0.047	-0.027	-0.007	0.003	-0.003	-0.032	-0.015	0.003	-0.01	0.052	0.052	-0.001	0	-0.002	-0.489	0.008	-0.025	-0.49	-0.164
1:67900001-68000000	1	67900001	68000000	-0.075	0	0	-0.658	-0.568	-0.45	0.258	0.327	0.3	0.001	-0.03	-0.028	0.001	-0.023	-0.028	0.001	-0.001	0	-0.032	0.002	-0.004	-0.026	-0.01	-0.05	-0.053	0.006	-0.024	0.047	-0.027	-0.007	0.003	-0.003	-0.032	-0.015	0.003	-0.01	0.052	0.052	-0.001	0	-0.002	-0.489	0.008	-0.025	-0.49	-0.164
1:68000001-68100000	1	68000001	68100000	-0.075	0	0	-0.658	-0.568	-0.45	0.258	0.327	0.3	0.001	-0.03	-0.028	0.001	-0.023	-0.028	0.001	-0.001	0	-0.032	0.002	-0.004	-0.026	-0.01	-0.05	-0.053	0.006	-0.024	0.047	-0.027	-0.007	0.003	-0.003	-0.032	-0.015	0.003	-0.01	0.052	0.052	-0.001	0	-0.002	-0.489	0.008	-0.025	-0.49	-0.164
1:68100001-68200000	1	68100001	68200000	-0.075	0	0	-0.658	-0.568	-0.45	0.258	0.327	0.3	0.001	-0.03	-0.028	0.001	-0.023	-0.028	0.001	-0.001	0	-0.032	0.002	-0.004	-0.026	-0.01	-0.05	-0.053	0.006	-0.024	0.047	-0.027	-0.007	0.003	-0.003	-0.032	-0.015	0.003	-0.01	0.052	0.052	-0.001	0	-0.002	-0.489	0.008	-0.025	-0.49	-0.164
1:68200001-68300000	1	68200001	68300000	-0.075	0	0	-0.658	-0.568	-0.45	0.258	0.327	0.3	0.001	-0.03	-0.028	0.001	-0.023	-0.028	0.001	-0.001	0	-0.032	0.002	-0.004	-0.026	-0.01	-0.05	-0.053	0.006	-0.024	0.047	-0.027	-0.007	0.003	-0.003	-0.032	-0.015	0.003	-0.01	0.052	0.052	-0.001	0	-0.002	-0.489	0.008	-0.025	-0.49	-0.164
1:68300001-68400000	1	68300001	68400000	-0.075	0	0	-0.658	-0.568	-0.45	0.258	0.327	0.3	0.001	-0.03	-0.028	0.001	-0.023	-0.028	0.001	-0.001	0	-0.032	0.002	-0.004	-0.026	-0.01	-0.05	-0.053	0.006	-0.024	0.047	-0.027	-0.007	0.003	-0.003	-0.032	-0.015	0.003	-0.01	0.052	0.052	-0.001	0	-0.002	-0.489	0.008	-0.025	-0.49	-0.164
1:68500001-68600000	1	68500001	68600000	-0.075	0	0	-0.658	-0.568	-0.45	0.258	0.327	0.3	0.001	-0.03	-0.028	0.001	-0.023	-0.028	0.001	-0.001	0	-0.032	0.002	-0.004	-0.026	-0.01	-0.05	-0.053	0.006	-0.024	0.047	-0.027	-0.007	0.003	-0.003	-0.032	-0.015	0.003	-0.01	0.052	0.052	-0.001	0	-0.002	-0.489	0.008	-0.025	-0.49	-0.164
1:68600001-68700000	1	68600001	68700000	-0.075	0	0	-0.658	-0.568	-0.45	0.258	0.327	0.3	0.001	-0.03	-0.028	0.001	-0.023	-0.028	0.001	-0.001	0	-0.032	0.002	-0.004	-0.026	-0.01	-0.05	-0.053	0.006	-0.024	0.047	-0.027	-0.007	0.003	-0.003	-0.032	-0.015	0.003	-0.01	0.052	0.052	-0.001	0	-0.002	-0.489	0.008	-0.025	-0.49	-0.164
1:68700001-68800000	1	68700001	68800000	-0.075	0	0	-0.658	-0.568	-0.45	0.258	0.327	0.3	0.001	-0.03	-0.028	0.001	-0.023	-0.028	0.001	-0.001	0	-0.032	0.002	-0.004	-0.026	-0.01	-0.05	-0.053	0.006	-0.024	0.047	-0.027	-0.007	0.003	-0.003	-0.032	-0.015	0.003	-0.01	0.052	0.052	-0.001	0	-0.002	-0.489	0.008	-0.025	-0.49	-0.164
1:68800001-68900000	1	68800001	68900000	-0.075	0	0	-0.658	-0.568	-0.45	0.258	0.327	0.3	0.001	-0.03	-0.028	0.001	-0.023	-0.028	0.001	-0.001	0	-0.032	0.002	-0.004	-0.026	-0.01	-0.05	-0.053	0.006	-0.024	0.047	-0.027	-0.007	0.003	-0.003	-0.032	-0.015	0.003	-0.01	0.052	0.052	-0.001	0	-0.002	-0.489	0.008	-0.025	-0.49	-0.164
1:68900001-69000000	1	68900001	69000000	-0.075	0	0	-0.658	-0.568	-0.45	0.258	0.327	0.3	0.001	-0.03	-0.028	0.001	-0.023	-0.028	0.001	-0.001	0	-0.032	0.002	-0.004	-0.026	-0.01	-0.05	-0.053	0.006	-0.024	0.047	-0.027	-0.007	0.003	-0.003	-0.032	-0.015	0.003	-0.01	0.052	0.052	-0.001	0	-0.002	-0.489	0.008	-0.025	-0.49	-0.164
1:69000001-69100000	1	69000001	69100000	-0.075	0	0	-0.658	-0.568	-0.45	0.258	0.327	0.3	0.001	-0.03	-0.028	0.001	-0.023	-0.028	0.001	-0.001	0	-0.032	0.002	-0.004	-0.026	-0.01	-0.05	-0.053	0.006	-0.024	0.047	-0.027	-0.007	0.003	-0.003	-0.032	-0.015	0.003	-0.01	0.052	0.052	-0.001	0	-0.002	-0.489	0.008	-0.025	-0.49	-0.164
1:69100001-69200000	1	69100001	69200000	-0.075	0	0	-0.658	-0.568	-0.45	0.258	0.327	0.3	0.001	-0.03	-0.028	0.001	-0.023	-0.028	0.001	-0.001	0	-0.032	0.002	-0.004	-0.026	-0.01	-0.05	-0.053	0.006	-0.024	0.047	-0.027	-0.007	0.003	-0.003	-0.032	-0.015	0.003	-0.01	0.052	0.052	-0.001	0	-0.002	-0.489	0.008	-0.025	-0.49	-0.164
1:69200001-69300000	1	69200001	69300000	-0.075	0	0	-0.658	-0.568	-0.45	0.258	0.327	0.3	0.001	-0.03	-0.028	0.001	-0.023	-0.028	0.001	-0.001	0	-0.032	0.002	-0.004	-0.026	-0.01	-0.05	-0.053	0.006	-0.024	0.047	-0.027	-0.007	0.003	-0.003	-0.032	-0.015	0.003	-0.01	0.052	0.052	-0.001	0	-0.002	-0.489	0.008	-0.025	-0.49	-0.164
1:69300001-69400000	1	69300001	69400000	-0.075	0	0	-0.658	-0.568	-0.45	0.258	0.327	0.3	0.001	-0.03	-0.028	0.001	-0.023	-0.028	0.001	-0.001	0	-0.032	0.002	-0.004	-0.026	-0.01	-0.05	-0.053	0.006	-0.024	0.047	-0.027	-0.007	0.003	-0.003	-0.032	-0.015	0.003	-0.01	0.052	0.052	-0.001	0	-0.002	-0.489	0.008	-0.025	-0.49	-0.164
1:69400001-69500000	1	69400001	69500000	-0.075	0	0	-0.658	-0.568	-0.45	0.258	0.327	0.3	0.001	-0.03	-0.028	0.001	-0.023	-0.028	0.001	-0.001	0	-0.032	0.002	-0.004	-0.026	-0.01	-0.05	-0.053	0.006	-0.024	0.047	-0.027	-0.007	0.003	-0.003	-0.032	-0.015	0.003	-0.01	0.052	0.052	-0.001	0	-0.002	-0.489	0.008	-0.025	-0.49	-0.164
1:69500001-69600000	1	69500001	69600000	-0.075	0	0	-0.658	-0.568	-0.45	0.258	0.327	0.3	0.001	-0.03	-0.028	0.001	-0.023	-0.028	0.001	-0.001	0	-0.032	0.002	-0.004	-0.026	-0.01	-0.05	-0.053	0.006	-0.024	0.047	-0.027	-0.007	0.003	-0.003	-0.032	-0.015	0.003	-0.01	0.052	0.052	-0.001	0	-0.002	-0.489	0.008	-0.025	-0.49	-0.164
1:69600001-69700000	1	69600001	69700000	-0.075	0	0	-0.658	-0.568	-0.45	0.258	0.327	0.3	0.001	-0.03	-0.028	0.001	-0.023	-0.028	0.001	-0.001	0	-0.032	0.002	-0.004	-0.026	-0.01	-0.05	-0.053	0.006	-0.024	0.047	-0.027	-0.007	0.003	-0.003	-0.032	-0.015	0.003	-0.01	0.052	0.052	-0.001	0	-0.002	-0.489	0.008	-0.025	-0.49	-0.164
1:69700001-69800000	1	69700001	69800000	-0.075	0	0	-0.658	-0.568	-0.45	0.258	0.327	0.3	0.001	-0.03	-0.028	0.001	-0.023	-0.028	0.001	-0.001	0	-0.032	0.002	-0.004	-0.026	-0.01	-0.05	-0.053	0.006	-0.024	0.047	-0.027	-0.007	0.003	-0.003	-0.032	-0.015	0.003	-0.01	0.052	0.052	-0.001	0	-0.002	-0.489	0.008	-0.025	-0.49	-0.164
1:69800001-69900000	1	69800001	69900000	-0.075	0	0	-0.658	-0.568	-0.45	0.258	0.327	0.3	0.001	-0.03	-0.028	0.001	-0.023	-0.028	0.001	-0.001	0	-0.032	0.002	-0.004	-0.026	-0.01	-0.05	-0.053	0.006	-0.024	0.047	-0.027	-0.007	0.003	-0.003	-0.032	-0.015	0.003	-0.01	0.052	0.052	-0.001	0	-0.002	-0.489	0.008	-0.025	-0.49	-0.164
1:69900001-70000000	1	69900001	70000000	-0.075	0	0	-0.658	-0.568	-0.45	0.258	0.327	0.3	0.001	-0.03	-0.028	0.001	-0.023	-0.028	0.001	-0.001	0	-0.032	0.002	-0.004	-0.026	-0.01	-0.05	-0.053	0.006	-0.024	0.047	-0.027	-0.007	0.003	-0.003	-0.032	-0.015	0.003	-0.01	0.052	0.052	-0.001	0	-0.002	-0.489	0.008	-0.025	-0.49	-0.164
1:70000001-70100000	1	70000001	70100000	-0.075	0	0	-0.658	-0.568	-0.45	0.258	0.327	0.3	0.001	-0.03	-0.028	0.001	-0.023	-0.028	0.001	-0.001	0	-0.032	0.002	-0.004	-0.026	-0.01	-0.05	-0.053	0.006	-0.024	0.047	-0.027	-0.007	0.003	-0.003	-0.032	-0.015	0.003	-0.01	0.052	0.052	-0.001	0	-0.002	-0.489	0.008	-0.025	-0.49	-0.164
1:70100001-70200000	1	70100001	70200000	-0.075	0	0	-0.658	-0.568	-0.45	0.258	0.327	0.3	0.001	-0.03	-0.028	0.001	-0.023	-0.028	0.001	-0.001	0	-0.032	0.002	-0.004	-0.026	-0.01	-0.05	-0.053	0.006	-0.024	0.047	-0.027	-0.007	0.003	-0.003	-0.032	-0.015	0.003	-0.01	0.052	0.052	-0.001	0	-0.002	-0.489	0.008	-0.025	-0.49	-0.164
1:70200001-70300000	1	70200001	70300000	-0.075	0	0	-0.658	-0.568	-0.45	0.258	0.327	0.3	0.001	-0.03	-0.028	0.001	-0.023	-0.028	0.001	-0.001	0	-0.032	0.002	-0.004	-0.026	-0.01	-0.05	-0.053	0.006	-0.024	0.047	-0.027	-0.007	0.003	-0.003	-0.032	-0.015	0.003	-0.01	0.052	0.052	-0.001	0	-0.002	-0.489	0.008	-0.025	-0.49	-0.164
1:70400001-70500000	1	70400001	70500000	-0.075	0	0	-0.658	-0.568	-0.45	0.258	0.327	0.3	0.001	-0.03	-0.028	0.001	-0.023	-0.028	0.001	-0.001	0	-0.032	0.002	-0.004	-0.026	-0.01	-0.05	-0.053	0.006	-0.024	0.047	-0.027	-0.007	0.003	-0.003	-0.032	-0.015	0.003	-0.01	0.052	0.052	-0.001	0	-0.002	-0.489	0.008	-0.025	-0.49	-0.164
1:70500001-70600000	1	70500001	70600000	-0.075	0	0	-0.658	-0.568	-0.45	0.258	0.327	0.3	0.001	-0.03	-0.028	0.001	-0.023	-0.028	0.001	-0.001	0	-0.032	0.002	-0.004	-0.026	-0.01	-0.05	-0.053	0.006	-0.024	0.047	-0.027	-0.007	0.003	-0.003	-0.032	-0.015	0.003	-0.01	0.052	0.052	-0.001	0	-0.002	-0.489	0.008	-0.025	-0.49	-0.164
1:70600001-70700000	1	70600001	70700000	-0.075	0	0	-0.658	-0.568	-0.45	0.258	0.327	0.3	0.001	-0.03	-0.028	0.001	-0.023	-0.028	0.001	-0.001	0	-0.032	0.002	-0.004	-0.026	-0.01	-0.05	-0.053	0.006	-0.024	0.047	-0.027	-0.007	0.003	-0.003	-0.032	-0.015	0.003	-0.01	0.052	0.052	-0.001	0	-0.002	-0.489	0.008	-0.025	-0.49	-0.164
1:70700001-70800000	1	70700001	70800000	-0.075	0	0	-0.658	-0.568	-0.45	0.258	0.327	0.3	0.001	-0.03	-0.028	0.001	-0.023	-0.028	0.001	-0.001	0	-0.032	0.002	-0.004	-0.026	-0.01	-0.05	-0.053	0.006	-0.024	0.047	-0.027	-0.007	0.003	-0.003	-0.032	-0.015	0.003	-0.01	0.052	0.052	-0.001	0	-0.002	-0.489	0.008	-0.025	-0.49	-0.164
1:70800001-70900000	1	70800001	70900000	-0.075	0	0	-0.658	-0.568	-0.45	0.258	0.327	0.3	0.001	-0.03	-0.028	0.001	-0.023	-0.028	0.001	-0.001	0	-0.032	0.002	-0.004	-0.026	-0.01	-0.05	-0.053	0.006	-0.024	0.047	-0.027	-0.007	0.003	-0.003	-0.032	-0.015	0.003	-0.01	0.052	0.052	-0.001	0	-0.002	-0.489	0.008	-0.025	-0.49	-0.164
1:70900001-71000000	1	70900001	71000000	-0.075	0	0	-0.658	-0.568	-0.45	0.258	0.327	0.3	0.001	-0.03	-0.028	0.001	-0.023	-0.028	0.001	-0.001	0	-0.032	0.002	-0.004	-0.026	-0.01	-0.05	-0.053	0.006	-0.024	0.047	-0.027	-0.007	0.003	-0.003	-0.032	-0.015	0.003	-0.01	0.052	0.052	-0.001	0	-0.002	-0.489	0.008	-0.025	-0.49	-0.164
1:71000001-71100000	1	71000001	71100000	-0.075	0	0	-0.658	-0.568	-0.45	0.258	0.327	0.3	0.001	-0.03	-0.028	0.001	-0.023	-0.028	0.001	-0.001	0	-0.032	0.002	-0.004	-0.026	-0.01	-0.05	-0.053	0.006	-0.024	0.047	-0.027	-0.007	0.003	-0.003	-0.032	-0.015	0.003	-0.01	0.052	0.052	-0.001	0	-0.002	-0.489	0.008	-0.025	-0.49	-0.164
1:71100001-71200000	1	71100001	71200000	-0.075	0	0	-0.658	-0.568	-0.45	0.258	0.327	0.3	0.001	-0.03	-0.028	0.001	-0.023	-0.028	0.001	-0.001	0	-0.032	0.002	-0.004	-0.026	-0.01	-0.05	-0.053	0.006	-0.024	0.047	-0.027	-0.007	0.003	-0.003	-0.032	-0.015	0.003	-0.01	0.052	0.052	-0.001	0	-0.002	-0.489	0.008	-0.025	-0.49	-0.164
1:71200001-71300000	1	71200001	71300000	-0.075	0	0	-0.658	-0.568	-0.45	0.258	0.327	0.3	0.001	-0.03	-0.028	0.001	-0.023	-0.028	0.001	-0.001	0	-0.032	0.002	-0.004	-0.026	-0.01	-0.05	-0.053	0.006	-0.024	0.047	-0.027	-0.007	0.003	-0.003	-0.032	-0.015	0.003	-0.01	0.052	0.052	-0.001	0	-0.002	-0.489	0.008	-0.025	-0.49	-0.164
1:71300001-71400000	1	71300001	71400000	-0.075	0	0	-0.658	-0.568	-0.45	0.258	0.327	0.3	0.001	-0.03	-0.028	0.001	-0.023	-0.028	0.001	-0.001	0	-0.032	0.002	-0.004	-0.026	-0.01	-0.05	-0.053	0.006	-0.024	0.047	-0.027	-0.007	0.003	-0.003	-0.032	-0.015	0.003	-0.01	0.052	0.052	-0.001	0	-0.002	-0.489	0.008	-0.025	-0.49	-0.164
1:71400001-71500000	1	71400001	71500000	-0.075	0	0	-0.658	-0.568	-0.45	0.258	0.327	0.3	0.001	-0.03	-0.028	0.001	-0.023	-0.028	0.001	-0.001	0	-0.032	0.002	-0.004	-0.026	-0.01	-0.05	-0.053	0.006	-0.024	0.047	-0.027	-0.007	0.003	-0.003	-0.032	-0.015	0.003	-0.01	0.052	0.052	-0.001	0	-0.002	-0.489	0.008	-0.025	-0.49	-0.164
1:71500001-71600000	1	71500001	71600000	-0.075	0	0	-0.658	-0.568	-0.45	0.258	0.327	0.3	0.001	-0.03	-0.028	0.001	-0.023	-0.028	0.001	-0.001	0	-0.032	0.002	-0.004	-0.026	-0.01	-0.05	-0.053	0.006	-0.024	0.047	-0.027	-0.007	0.003	-0.003	-0.032	-0.015	0.003	-0.01	0.052	0.052	-0.001	0	-0.002	-0.489	0.008	-0.025	-0.49	-0.164
1:71600001-71700000	1	71600001	71700000	-0.075	0	0	-0.658	-0.568	-0.45	0.258	0.327	0.3	0.001	-0.03	-0.028	0.001	-0.023	-0.028	0.001	-0.001	0	-0.032	0.002	-0.004	-0.026	-0.01	-0.05	-0.053	0.006	-0.024	0.047	-0.027	-0.007	0.003	-0.003	-0.032	-0.015	0.003	-0.01	0.052	0.052	-0.001	0	-0.002	-0.489	0.008	-0.025	-0.49	-0.164
1:71700001-71800000	1	71700001	71800000	-0.075	0	0	-0.658	-0.568	-0.45	0.258	0.327	0.3	0.001	-0.03	-0.028	0.001	-0.023	-0.028	0.001	-0.001	0	-0.032	0.002	-0.004	-0.026	-0.01	-0.05	-0.053	0.006	-0.024	0.047	-0.027	-0.007	0.003	-0.003	-0.032	-0.015	0.003	-0.01	0.052	0.052	-0.001	0	-0.002	-0.489	0.008	-0.025	-0.49	-0.164
1:71800001-71900000	1	71800001	71900000	-0.075	0	0	-0.658	-0.568	-0.45	0.258	0.327	0.3	0.001	-0.03	-0.028	0.001	-0.023	-0.028	0.001	-0.001	0	-0.032	0.002	-0.004	-0.026	-0.01	-0.05	-0.053	0.006	-0.024	0.047	-0.027	-0.007	0.003	-0.003	-0.032	-0.015	0.003	-0.01	0.052	0.052	-0.001	0	-0.002	-0.489	0.008	-0.025	-0.49	-0.164
1:71900001-72000000	1	71900001	72000000	-0.075	0	0	-0.658	-0.568	-0.45	0.258	0.327	0.3	0.001	-0.03	-0.028	0.001	-0.023	-0.028	0.001	-0.001	0	-0.032	0.002	-0.004	-0.026	-0.01	-0.05	-0.053	0.006	-0.024	0.047	-0.027	-0.007	0.003	-0.003	-0.032	-0.015	0.003	-0.01	0.052	0.052	-0.001	0	-0.002	-0.489	0.008	-0.025	-0.49	-0.164
1:72000001-72100000	1	72000001	72100000	-0.075	0	0	-0.658	-0.568	-0.45	0.258	0.327	0.3	0.001	-0.03	-0.028	0.001	-0.023	-0.028	0.001	-0.001	0	-0.032	0.002	-0.004	-0.026	-0.01	-0.05	-0.053	0.006	-0.024	0.047	-0.027	-0.007	0.003	-0.003	-0.032	-0.015	0.003	-0.01	0.052	0.052	-0.001	0	-0.002	-0.489	0.008	-0.025	-0.49	-0.164
1:72100001-72200000	1	72100001	72200000	-0.075	0	0	-0.658	-0.568	-0.45	0.258	0.327	0.3	0.001	-0.03	-0.028	0.001	-0.023	-0.028	0.001	-0.001	0	-0.032	0.002	-0.004	-0.026	-0.01	-0.05	-0.053	0.006	-0.024	0.047	-0.027	-0.007	0.003	-0.003	-0.032	-0.015	0.003	-0.01	0.052	0.052	-0.001	0	-0.002	-0.489	0.008	-0.025	-0.49	-0.164
1:72200001-72300000	1	72200001	72300000	-0.075	0	0	-0.658	-0.568	-0.45	0.258	0.327	0.3	0.001	-0.03	-0.028	0.001	-0.023	-0.028	0.001	-0.001	0	-0.032	0.002	-0.004	-0.026	-0.01	-0.05	-0.053	0.006	-0.024	0.047	-0.027	-0.007	0.003	-0.003	-0.032	-0.015	0.003	-0.01	0.052	0.052	-0.001	0	-0.002	-0.489	0.008	-0.025	-0.49	-0.164
1:72300001-72400000	1	72300001	72400000	-0.075	0	0	-0.658	-0.568	-0.45	0.258	0.327	0.3	0.001	-0.03	-0.028	0.001	-0.023	-0.028	0.001	-0.001	0	-0.032	0.002	-0.004	-0.026	-0.01	-0.05	-0.053	0.006	-0.024	0.047	-0.027	-0.007	0.003	-0.003	-0.032	-0.015	0.003	-0.01	0.052	0.052	-0.001	0	-0.002	-0.489	0.008	-0.025	-0.49	-0.164
1:72400001-72500000	1	72400001	72500000	-0.075	0	0	-0.658	-0.568	-0.45	0.258	0.327	0.3	0.001	-0.03	-0.028	0.001	-0.023	-0.028	0.001	-0.001	0	-0.032	0.002	-0.004	-0.026	-0.01	-0.05	-0.053	0.006	-0.024	0.047	-0.027	-0.007	0.003	-0.003	-0.032	-0.015	0.003	-0.01	0.052	0.052	-0.001	0	-0.002	-0.489	0.008	-0.025	-0.49	-0.164
1:72500001-72600000	1	72500001	72600000	-0.075	0	0	-0.658	-0.568	-0.45	0.258	0.327	0.3	0.001	-0.03	-0.028	0.001	-0.023	-0.028	0.001	-0.001	0	-0.032	0.002	-0.004	-0.026	-0.01	-0.05	-0.053	0.006	-0.024	0.047	-0.027	-0.007	0.003	-0.003	-0.032	-0.015	0.003	-0.01	0.052	0.052	-0.001	0	-0.002	-0.489	0.008	-0.025	-0.49	-0.164
1:72600001-72700000	1	72600001	72700000	-0.075	0	0	-0.658	-0.568	-0.45	0.258	0.327	0.3	0.001	-0.03	-0.028	0.001	-0.023	-0.028	0.001	-0.001	0	-0.032	0.002	-0.004	-0.026	-0.01	-0.05	-0.053	0.006	-0.024	0.047	-0.027	-0.007	0.003	-0.003	-0.032	-0.015	0.003	-0.01	0.052	0.052	-0.001	0	-0.002	-0.489	0.008	-0.025	-0.49	-0.164
1:72900001-73000000	1	72900001	73000000	-0.075	0	0	-0.658	-0.568	-0.45	0.258	0.327	0.3	0.001	-0.03	-0.028	0.001	-0.023	-0.028	0.001	-0.001	0	-0.032	0.002	-0.004	-0.026	-0.01	-0.05	-0.053	0.006	-0.024	0.047	-0.027	-0.007	0.003	-0.003	-0.032	-0.015	0.003	-0.01	0.052	0.052	-0.001	0	-0.002	-0.489	0.008	-0.025	-0.49	-0.164
1:73000001-73100000	1	73000001	73100000	-0.075	0	0	-0.658	-0.568	-0.45	0.258	0.327	0.3	0.001	-0.03	-0.028	0.001	-0.023	-0.028	0.001	-0.001	0	-0.032	0.002	-0.004	-0.026	-0.01	-0.05	-0.053	0.006	-0.024	0.047	-0.027	-0.007	0.003	-0.003	-0.032	-0.015	0.003	-0.01	0.052	0.052	-0.001	0	-0.002	-0.489	0.008	-0.025	-0.49	-0.164
1:73100001-73200000	1	73100001	73200000	-0.075	0	0	-0.658	-0.568	-0.45	0.258	0.327	0.3	0.001	-0.03	-0.028	0.001	-0.023	-0.028	0.001	-0.001	0	-0.032	0.002	-0.004	-0.026	-0.01	-0.05	-0.053	0.006	-0.024	0.047	-0.027	-0.007	0.003	-0.003	-0.032	-0.015	0.003	-0.01	0.052	0.052	-0.001	0	-0.002	-0.489	0.008	-0.025	-0.49	-0.164
1:73200001-73300000	1	73200001	73300000	-0.075	0	0	-0.658	-0.568	-0.45	0.258	0.327	0.3	0.001	-0.03	-0.028	0.001	-0.023	-0.028	0.001	-0.001	0	-0.032	0.002	-0.004	-0.026	-0.01	-0.05	-0.053	0.006	-0.024	0.047	-0.027	-0.007	0.003	-0.003	-0.032	-0.015	0.003	-0.01	0.052	0.052	-0.001	0	-0.002	-0.489	0.008	-0.025	-0.49	-0.164
1:73300001-73400000	1	73300001	73400000	-0.075	0	0	-0.658	-0.568	-0.45	0.258	0.327	0.3	0.001	-0.03	-0.028	0.001	-0.023	-0.028	0.001	-0.001	0	-0.032	0.002	-0.004	-0.026	-0.01	-0.05	-0.053	0.006	-0.024	0.047	-0.027	-0.007	0.003	-0.003	-0.032	-0.015	0.003	-0.01	0.052	0.052	-0.001	0	-0.002	-0.489	0.008	-0.025	-0.49	-0.164
1:73400001-73500000	1	73400001	73500000	-0.075	0	0	-0.658	-0.568	-0.45	0.258	0.327	0.3	0.001	-0.03	-0.028	0.001	-0.023	-0.028	0.001	-0.001	0	-0.032	0.002	-0.004	-0.026	-0.01	-0.05	-0.053	0.006	-0.024	0.047	-0.027	-0.007	0.003	-0.003	-0.032	-0.015	0.003	-0.01	0.052	0.052	-0.001	0	-0.002	-0.489	0.008	-0.025	-0.49	-0.164
1:73500001-73600000	1	73500001	73600000	-0.075	0	0	-0.658	-0.568	-0.45	0.258	0.327	0.3	0.001	-0.03	-0.028	0.001	-0.023	-0.028	0.001	-0.001	0	-0.032	0.002	-0.004	-0.026	-0.01	-0.05	-0.053	0.006	-0.024	0.047	-0.027	-0.007	0.003	-0.003	-0.032	-0.015	0.003	-0.01	0.052	0.052	-0.001	0	-0.002	-0.489	0.008	-0.025	-0.49	-0.164
1:73600001-73700000	1	73600001	73700000	-0.075	0	0	-0.658	-0.568	-0.45	0.258	0.327	0.3	0.001	-0.03	-0.028	0.001	-0.023	-0.028	0.001	-0.001	0	-0.032	0.002	-0.004	-0.026	-0.01	-0.05	-0.053	0.006	-0.024	0.047	-0.027	-0.007	0.003	-0.003	-0.032	-0.015	0.003	-0.01	0.052	0.052	-0.001	0	-0.002	-0.489	0.008	-0.025	-0.49	-0.164
1:73700001-73800000	1	73700001	73800000	-0.075	0	0	-0.658	-0.568	-0.45	0.258	0.327	0.3	0.001	-0.03	-0.028	0.001	-0.023	-0.028	0.001	-0.001	0	-0.032	0.002	-0.004	-0.026	-0.01	-0.05	-0.053	0.006	-0.024	0.047	-0.027	-0.007	0.003	-0.003	-0.032	-0.015	0.003	-0.01	0.052	0.052	-0.001	0	-0.002	-0.489	0.008	-0.025	-0.49	-0.164
1:73800001-73900000	1	73800001	73900000	-0.075	0	0	-0.658	-0.568	-0.45	0.258	0.327	0.3	0.001	-0.03	-0.028	0.001	-0.023	-0.028	0.001	-0.001	0	-0.032	0.002	-0.004	-0.026	-0.01	-0.05	-0.053	0.006	-0.024	0.047	-0.027	-0.007	0.003	-0.003	-0.032	-0.015	0.003	-0.01	0.052	0.052	-0.001	0	-0.002	-0.489	0.008	-0.025	-0.49	-0.164
1:73900001-74000000	1	73900001	74000000	-0.075	0	0	-0.658	-0.568	-0.45	0.258	0.327	0.3	0.001	-0.03	-0.028	0.001	-0.023	-0.028	0.001	-0.001	0	-0.032	0.002	-0.004	-0.026	-0.01	-0.05	-0.053	0.006	-0.024	0.047	-0.027	-0.007	0.003	-0.003	-0.032	-0.015	0.003	-0.01	0.052	0.052	-0.001	0	-0.002	-0.489	0.008	-0.025	-0.49	-0.164
1:74000001-74100000	1	74000001	74100000	-0.075	0	0	-0.658	-0.568	-0.45	0.258	0.327	0.3	0.001	-0.03	-0.028	0.001	-0.023	-0.028	0.001	-0.001	0	-0.032	0.002	-0.004	-0.026	-0.01	-0.05	-0.053	0.006	-0.024	0.047	-0.027	-0.007	0.003	-0.003	-0.032	-0.015	0.003	-0.01	0.052	0.052	-0.001	0	-0.002	-0.489	0.008	-0.025	-0.49	-0.164
1:74100001-74200000	1	74100001	74200000	-0.075	0	0	-0.658	-0.568	-0.45	0.258	0.327	0.3	0.001	-0.03	-0.028	0.001	-0.023	-0.028	0.001	-0.001	0	-0.032	0.002	-0.004	-0.026	-0.01	-0.05	-0.053	0.006	-0.024	0.047	-0.027	-0.007	0.003	-0.003	-0.032	-0.015	0.003	-0.01	0.052	0.052	-0.001	0	-0.002	-0.489	0.008	-0.025	-0.49	-0.164
1:74200001-74300000	1	74200001	74300000	-0.075	0	0	-0.658	-0.568	-0.45	0.258	0.327	0.3	0.001	-0.03	-0.028	0.001	-0.023	-0.028	0.001	-0.001	0	-0.032	0.002	-0.004	-0.026	-0.01	-0.05	-0.053	0.006	-0.024	0.047	-0.027	-0.007	0.003	-0.003	-0.032	-0.015	0.003	-0.01	0.052	0.052	-0.001	0	-0.002	-0.489	0.008	-0.025	-0.49	-0.164
1:74300001-74400000	1	74300001	74400000	-0.075	0	0	-0.658	-0.568	-0.45	0.258	0.327	0.3	0.001	-0.03	-0.028	0.001	-0.023	-0.028	0.001	-0.001	0	-0.032	0.002	-0.004	-0.026	-0.01	-0.05	-0.053	0.006	-0.024	0.047	-0.027	-0.007	0.003	-0.003	-0.032	-0.015	0.003	-0.01	0.052	0.052	-0.001	0	-0.002	-0.489	0.008	-0.025	-0.49	-0.164
1:74400001-74500000	1	74400001	74500000	-0.075	0	0	-0.658	-0.568	-0.45	0.258	0.327	0.3	0.001	-0.03	-0.028	0.001	-0.023	-0.028	0.001	-0.001	0	-0.032	0.002	-0.004	-0.026	-0.01	-0.05	-0.053	0.006	-0.024	0.047	-0.027	-0.007	0.003	-0.003	-0.032	-0.015	0.003	-0.01	0.052	0.052	-0.001	0	-0.002	-0.489	0.008	-0.025	-0.49	-0.164
1:74500001-74600000	1	74500001	74600000	-0.075	0	0	-0.658	-0.568	-0.45	0.258	0.327	0.3	0.001	-0.03	-0.028	0.001	-0.023	-0.028	0.001	-0.001	0	-0.032	0.002	-0.004	-0.026	-0.01	-0.05	-0.053	0.006	-0.024	0.047	-0.027	-0.007	0.003	-0.003	-0.032	-0.015	0.003	-0.01	0.052	0.052	-0.001	0	-0.002	-0.489	0.008	-0.025	-0.49	-0.164
1:74600001-74700000	1	74600001	74700000	-0.075	0	0	-0.658	-0.568	-0.45	0.258	0.327	0.3	0.001	-0.03	-0.028	0.001	-0.023	-0.028	0.001	-0.001	0	-0.032	0.002	-0.004	-0.026	-0.01	-0.05	-0.053	0.006	-0.024	0.047	-0.027	-0.007	0.003	-0.003	-0.032	-0.015	0.003	-0.01	0.052	0.052	-0.001	0	-0.002	-0.489	0.008	-0.025	-0.49	-0.164
1:74700001-74800000	1	74700001	74800000	-0.075	0	0	-0.658	-0.568	-0.45	0.258	0.327	0.3	0.001	-0.03	-0.028	0.001	-0.023	-0.028	0.001	-0.001	0	-0.032	0.002	-0.004	-0.026	-0.01	-0.05	-0.053	0.006	-0.024	0.047	-0.027	-0.007	0.003	-0.003	-0.032	-0.015	0.003	-0.01	0.052	0.052	-0.001	0	-0.002	-0.489	0.008	-0.025	-0.49	-0.164
1:74800001-74900000	1	74800001	74900000	-0.075	0	0	-0.658	-0.568	-0.45	0.258	0.327	0.3	0.001	-0.03	-0.028	0.001	-0.023	-0.028	0.001	-0.001	0	-0.032	0.002	-0.004	-0.026	-0.01	-0.05	-0.053	0.006	-0.024	0.047	-0.027	-0.007	0.003	-0.003	-0.032	-0.015	0.003	-0.01	0.052	0.052	-0.001	0	-0.002	-0.489	0.008	-0.025	-0.49	-0.164
1:74900001-75000000	1	74900001	75000000	-0.075	0	0	-0.658	-0.568	-0.45	0.258	0.327	0.3	0.001	-0.03	-0.028	0.001	-0.023	-0.028	0.001	-0.001	0	-0.032	0.002	-0.004	-0.026	-0.01	-0.05	-0.053	0.006	-0.024	0.047	-0.027	-0.007	0.003	-0.003	-0.032	-0.015	0.003	-0.01	0.052	0.052	-0.001	0	-0.002	-0.489	0.008	-0.025	-0.49	-0.164
1:75000001-75100000	1	75000001	75100000	-0.075	0	0	-0.658	-0.568	-0.45	0.258	0.327	0.3	0.001	-0.03	-0.028	0.001	-0.023	-0.028	0.001	-0.001	0	-0.032	0.002	-0.004	-0.026	-0.01	-0.05	-0.053	0.006	-0.024	0.047	-0.027	-0.007	0.003	-0.003	-0.032	-0.015	0.003	-0.01	0.052	0.052	-0.001	0	-0.002	-0.489	0.008	-0.025	-0.49	-0.164
1:75100001-75200000	1	75100001	75200000	-0.075	0	0	-0.658	-0.568	-0.45	0.258	0.327	0.3	0.001	-0.03	-0.028	0.001	-0.023	-0.028	0.001	-0.001	0	-0.032	0.002	-0.004	-0.026	-0.01	-0.05	-0.053	0.006	-0.024	0.047	-0.027	-0.007	0.003	-0.003	-0.032	-0.015	0.003	-0.01	0.052	0.052	-0.001	0	-0.002	-0.489	0.008	-0.025	-0.49	-0.164
1:75200001-75300000	1	75200001	75300000	-0.075	0	0	-0.658	-0.568	-0.45	0.258	0.327	0.3	0.001	-0.03	-0.028	0.001	-0.023	-0.028	0.001	-0.001	0	-0.032	0.002	-0.004	-0.026	-0.01	-0.05	-0.053	0.006	-0.024	0.047	-0.027	-0.007	0.003	-0.003	-0.032	-0.015	0.003	-0.01	0.052	0.052	-0.001	0	-0.002	-0.489	0.008	-0.025	-0.49	-0.164
1:75300001-75400000	1	75300001	75400000	-0.075	0	0	-0.658	-0.568	-0.45	0.258	0.327	0.3	0.001	-0.03	-0.028	0.001	-0.023	-0.028	0.001	-0.001	0	-0.032	0.002	-0.004	-0.026	-0.01	-0.05	-0.053	0.006	-0.024	0.047	-0.027	-0.007	0.003	-0.003	-0.032	-0.015	0.003	-0.01	0.052	0.052	-0.001	0	-0.002	-0.489	0.008	-0.025	-0.49	-0.164
1:75400001-75500000	1	75400001	75500000	-0.075	0	0	-0.658	-0.568	-0.45	0.258	0.327	0.3	0.001	-0.03	-0.028	0.001	-0.023	-0.028	0.001	-0.001	0	-0.032	0.002	-0.004	-0.026	-0.01	-0.05	-0.053	0.006	-0.024	0.047	-0.027	-0.007	0.003	-0.003	-0.032	-0.015	0.003	-0.01	0.052	0.052	-0.001	0	-0.002	-0.489	0.008	-0.025	-0.49	-0.164
1:75500001-75600000	1	75500001	75600000	-0.075	0	0	-0.658	-0.568	-0.45	0.258	0.327	0.3	0.001	-0.03	-0.028	0.001	-0.023	-0.028	0.001	-0.001	0	-0.032	0.002	-0.004	-0.026	-0.01	-0.05	-0.053	0.006	-0.024	0.047	-0.027	-0.007	0.003	-0.003	-0.032	-0.015	0.003	-0.01	0.052	0.052	-0.001	0	-0.002	-0.489	0.008	-0.025	-0.49	-0.164
1:75600001-75700000	1	75600001	75700000	-0.075	0	0	-0.658	-0.568	-0.45	0.258	0.327	0.3	0.001	-0.03	-0.028	0.001	-0.023	-0.028	0.001	-0.001	0	-0.032	0.002	-0.004	-0.026	-0.01	-0.05	-0.053	0.006	-0.024	0.047	-0.027	-0.007	0.003	-0.003	-0.032	-0.015	0.003	-0.01	0.052	0.052	-0.001	0	-0.002	-0.489	0.008	-0.025	-0.49	-0.164
1:75700001-75800000	1	75700001	75800000	-0.075	0	0	-0.658	-0.568	-0.45	0.258	0.327	0.3	0.001	-0.03	-0.028	0.001	-0.023	-0.028	0.001	-0.001	0	-0.032	0.002	-0.004	-0.026	-0.01	-0.05	-0.053	0.006	-0.024	0.047	-0.027	-0.007	0.003	-0.003	-0.032	-0.015	0.003	-0.01	0.052	0.052	-0.001	0	-0.002	-0.489	0.008	-0.025	-0.49	-0.164
1:75800001-75900000	1	75800001	75900000	-0.075	0	0	-0.658	-0.568	-0.45	0.258	0.327	0.3	0.001	-0.03	-0.028	0.001	-0.023	-0.028	0.001	-0.001	0	-0.032	0.002	-0.004	-0.026	-0.01	-0.05	-0.053	0.006	-0.024	0.047	-0.027	-0.007	0.003	-0.003	-0.032	-0.015	0.003	-0.01	0.052	0.052	-0.001	0	-0.002	-0.489	0.008	-0.025	-0.49	-0.164
1:75900001-76000000	1	75900001	76000000	-0.075	0	0	-0.658	-0.568	-0.45	0.258	0.327	0.3	0.001	-0.03	-0.028	0.001	-0.023	-0.028	0.001	-0.001	0	-0.032	0.002	-0.004	-0.026	-0.01	-0.05	-0.053	0.006	-0.024	0.047	-0.027	-0.007	0.003	-0.003	-0.032	-0.015	0.003	-0.01	0.052	0.052	-0.001	0	-0.002	-0.489	0.008	-0.025	-0.49	-0.164
1:76000001-76100000	1	76000001	76100000	-0.075	0	0	-0.658	-0.568	-0.45	0.258	0.327	0.3	0.001	-0.03	-0.028	0.001	-0.023	-0.028	0.001	-0.001	0	-0.032	0.002	-0.004	-0.026	-0.01	-0.05	-0.053	0.006	-0.024	0.047	-0.027	-0.007	0.003	-0.003	-0.032	-0.015	0.003	-0.01	0.052	0.052	-0.001	0	-0.002	-0.489	0.008	-0.025	-0.49	-0.164
1:76100001-76200000	1	76100001	76200000	-0.075	0	0	-0.658	-0.568	-0.45	0.258	0.327	0.3	0.001	-0.03	-0.028	0.001	-0.023	-0.028	0.001	-0.001	0	-0.032	0.002	-0.004	-0.026	-0.01	-0.05	-0.053	0.006	-0.024	0.047	-0.027	-0.007	0.003	-0.003	-0.032	-0.015	0.003	-0.01	0.052	0.052	-0.001	0	-0.002	-0.489	0.008	-0.025	-0.49	-0.164
1:76300001-76400000	1	76300001	76400000	-0.075	0	0	-0.658	-0.568	-0.45	0.258	0.327	0.3	0.001	-0.03	-0.028	0.001	-0.023	-0.028	0.001	-0.001	0	-0.032	0.002	-0.004	-0.026	-0.01	-0.05	-0.053	0.006	-0.024	0.047	-0.027	-0.007	0.003	-0.003	-0.032	-0.015	0.003	-0.01	0.052	0.052	-0.001	0	-0.002	-0.489	0.008	-0.025	-0.49	-0.164
1:76400001-76500000	1	76400001	76500000	-0.075	0	0	-0.658	-0.568	-0.45	0.258	0.327	0.3	0.001	-0.03	-0.028	0.001	-0.023	-0.028	0.001	-0.001	0	-0.032	0.002	-0.004	-0.026	-0.01	-0.05	-0.053	0.006	-0.024	0.047	-0.027	-0.007	0.003	-0.003	-0.032	-0.015	0.003	-0.01	0.052	0.052	-0.001	0	-0.002	-0.489	0.008	-0.025	-0.49	-0.164
1:76500001-76600000	1	76500001	76600000	-0.075	0	0	-0.658	-0.568	-0.45	0.258	0.327	0.3	0.001	-0.03	-0.028	0.001	-0.023	-0.028	0.001	-0.001	0	-0.032	0.002	-0.004	-0.026	-0.01	-0.05	-0.053	0.006	-0.024	0.047	-0.027	-0.007	0.003	-0.003	-0.032	-0.015	0.003	-0.01	0.052	0.052	-0.001	0	-0.002	-0.489	0.008	-0.025	-0.49	-0.164
1:76600001-76700000	1	76600001	76700000	-0.075	0	0	-0.658	-0.568	-0.45	0.258	0.327	0.3	0.001	-0.03	-0.028	0.001	-0.023	-0.028	0.001	-0.001	0	-0.032	0.002	-0.004	-0.026	-0.01	-0.05	-0.053	0.006	-0.024	0.047	-0.027	-0.007	0.003	-0.003	-0.032	-0.015	0.003	-0.01	0.052	0.052	-0.001	0	-0.002	-0.489	0.008	-0.025	-0.49	-0.164
1:76700001-76800000	1	76700001	76800000	-0.075	0	0	-0.658	-0.568	-0.45	0.258	0.327	0.3	0.001	-0.03	-0.028	0.001	-0.023	-0.028	0.001	-0.001	0	-0.032	0.002	-0.004	-0.026	-0.01	-0.05	-0.053	0.006	-0.024	0.047	-0.027	-0.007	0.003	-0.003	-0.032	-0.015	0.003	-0.01	0.052	0.052	-0.001	0	-0.002	-0.489	0.008	-0.025	-0.49	-0.164
1:76800001-76900000	1	76800001	76900000	-0.075	0	0	-0.658	-0.568	-0.45	0.258	0.327	0.3	0.001	-0.03	-0.028	0.001	-0.023	-0.028	0.001	-0.001	0	-0.032	0.002	-0.004	-0.026	-0.01	-0.05	-0.053	0.006	-0.024	0.047	-0.027	-0.007	0.003	-0.003	-0.032	-0.015	0.003	-0.01	0.052	0.052	-0.001	0	-0.002	-0.489	0.008	-0.025	-0.49	-0.164
1:76900001-77000000	1	76900001	77000000	-0.075	0	0	-0.658	-0.568	-0.45	0.258	0.327	0.3	0.001	-0.03	-0.028	0.001	-0.023	-0.028	0.001	-0.001	0	-0.032	0.002	-0.004	-0.026	-0.01	-0.05	-0.053	0.006	-0.024	0.047	-0.027	-0.007	0.003	-0.003	-0.032	-0.015	0.003	-0.01	0.052	0.052	-0.001	0	-0.002	-0.489	0.008	-0.025	-0.49	-0.164
1:77000001-77100000	1	77000001	77100000	-0.075	0	0	-0.658	-0.568	-0.45	0.258	0.327	0.3	0.001	-0.03	-0.028	0.001	-0.023	-0.028	0.001	-0.001	0	-0.032	0.002	-0.004	-0.026	-0.01	-0.05	-0.053	0.006	-0.024	0.047	-0.027	-0.007	0.003	-0.003	-0.032	-0.015	0.003	-0.01	0.052	0.052	-0.001	0	-0.002	-0.489	0.008	-0.025	-0.49	-0.164
1:77100001-77200000	1	77100001	77200000	-0.075	0	0	-0.658	-0.568	-0.45	0.258	0.327	0.3	0.001	-0.03	-0.028	0.001	-0.023	-0.028	0.001	-0.001	0	-0.032	0.002	-0.004	-0.026	-0.01	-0.05	-0.053	0.006	-0.024	0.047	-0.027	-0.007	0.003	-0.003	-0.032	-0.015	0.003	-0.01	0.052	0.052	-0.001	0	-0.002	-0.489	0.008	-0.025	-0.49	-0.164
1:77200001-77300000	1	77200001	77300000	-0.075	0	0	-0.658	-0.568	-0.45	0.258	0.327	0.3	0.001	-0.03	-0.028	0.001	-0.023	-0.028	0.001	-0.001	0	-0.032	0.002	-0.004	-0.026	-0.01	-0.05	-0.053	0.006	-0.024	0.047	-0.027	-0.007	0.003	-0.003	-0.032	-0.015	0.003	-0.01	0.052	0.052	-0.001	0	-0.002	-0.489	0.008	-0.025	-0.49	-0.164
1:77300001-77400000	1	77300001	77400000	-0.075	0	0	-0.658	-0.568	-0.45	0.258	0.327	0.3	0.001	-0.03	-0.028	0.001	-0.023	-0.028	0.001	-0.001	0	-0.032	0.002	-0.004	-0.026	-0.01	-0.05	-0.053	0.006	-0.024	0.047	-0.027	-0.007	0.003	-0.003	-0.032	-0.015	0.003	-0.01	0.052	0.052	-0.001	0	-0.002	-0.489	0.008	-0.025	-0.49	-0.164
1:77400001-77500000	1	77400001	77500000	-0.075	0	0	-0.658	-0.568	-0.45	0.258	0.327	0.3	0.001	-0.03	-0.028	0.001	-0.023	-0.028	0.001	-0.001	0	-0.032	0.002	-0.004	-0.026	-0.01	-0.05	-0.053	0.006	-0.024	0.047	-0.027	-0.007	0.003	-0.003	-0.032	-0.015	0.003	-0.01	0.052	0.052	-0.001	0	-0.002	-0.489	0.008	-0.025	-0.49	-0.164
1:77500001-77600000	1	77500001	77600000	-0.075	0	0	-0.658	-0.568	-0.45	0.258	0.327	0.3	0.001	-0.03	-0.028	0.001	-0.023	-0.028	0.001	-0.001	0	-0.032	0.002	-0.004	-0.026	-0.01	-0.05	-0.053	0.006	-0.024	0.047	-0.027	-0.007	0.003	-0.003	-0.032	-0.015	0.003	-0.01	0.052	0.052	-0.001	0	-0.002	-0.489	0.008	-0.025	-0.49	-0.164
1:77600001-77700000	1	77600001	77700000	-0.075	0	0	-0.658	-0.568	-0.45	0.258	0.327	0.3	0.001	-0.03	-0.028	0.001	-0.023	-0.028	0.001	-0.001	0	-0.032	0.002	-0.004	-0.026	-0.01	-0.05	-0.053	0.006	-0.024	0.047	-0.027	-0.007	0.003	-0.003	-0.032	-0.015	0.003	-0.01	0.052	0.052	-0.001	0	-0.002	-0.489	0.008	-0.025	-0.49	-0.164
1:77700001-77800000	1	77700001	77800000	-0.075	0	0	-0.658	-0.568	-0.45	0.258	0.327	0.3	0.001	-0.03	-0.028	0.001	-0.023	-0.028	0.001	-0.001	0	-0.032	0.002	-0.004	-0.026	-0.01	-0.05	-0.053	0.006	-0.024	0.047	-0.027	-0.007	0.003	-0.003	-0.032	-0.015	0.003	-0.01	0.052	0.052	-0.001	0	-0.002	-0.489	0.008	-0.025	-0.49	-0.164
1:77800001-77900000	1	77800001	77900000	-0.075	0	0	-0.658	-0.568	-0.45	0.258	0.327	0.3	0.001	-0.03	-0.028	0.001	-0.023	-0.028	0.001	-0.001	0	-0.032	0.002	-0.004	-0.026	-0.01	-0.05	-0.053	0.006	-0.024	0.047	-0.027	-0.007	0.003	-0.003	-0.032	-0.015	0.003	-0.01	0.052	0.052	-0.001	0	-0.002	-0.489	0.008	-0.025	-0.49	-0.164
1:77900001-78000000	1	77900001	78000000	-0.075	0	0	-0.658	-0.568	-0.45	0.258	0.327	0.3	0.001	-0.03	-0.028	0.001	-0.023	-0.028	0.001	-0.001	0	-0.032	0.002	-0.004	-0.026	-0.01	-0.05	-0.053	0.006	-0.024	0.047	-0.027	-0.007	0.003	-0.003	-0.032	-0.015	0.003	-0.01	0.052	0.052	-0.001	0	-0.002	-0.489	0.008	-0.025	-0.49	-0.164
1:78000001-78100000	1	78000001	78100000	-0.075	0	0	-0.658	-0.568	-0.45	0.258	0.327	0.3	0.001	-0.03	-0.028	0.001	-0.023	-0.028	0.001	-0.001	0	-0.032	0.002	-0.004	-0.026	-0.01	-0.05	-0.053	0.006	-0.024	0.047	-0.027	-0.007	0.003	-0.003	-0.032	-0.015	0.003	-0.01	0.052	0.052	-0.001	0	-0.002	-0.489	0.008	-0.025	-0.49	-0.164
1:78100001-78200000	1	78100001	78200000	-0.075	0	0	-0.658	-0.568	-0.45	0.258	0.327	0.3	0.001	-0.03	-0.028	0.001	-0.023	-0.028	0.001	-0.001	0	-0.032	0.002	-0.004	-0.026	-0.01	-0.05	-0.053	0.006	-0.024	0.047	-0.027	-0.007	0.003	-0.003	-0.032	-0.015	0.003	-0.01	0.052	0.052	-0.001	0	-0.002	-0.489	0.008	-0.025	-0.49	-0.164
1:78200001-78300000	1	78200001	78300000	-0.075	0	0	-0.658	-0.568	-0.45	0.258	0.327	0.3	0.001	-0.03	-0.028	0.001	-0.023	-0.028	0.001	-0.001	0	-0.032	0.002	-0.004	-0.026	-0.01	-0.05	-0.053	0.006	-0.024	0.047	-0.027	-0.007	0.003	-0.003	-0.032	-0.015	0.003	-0.01	0.052	0.052	-0.001	0	-0.002	-0.489	0.008	-0.025	-0.49	-0.164
1:78300001-78400000	1	78300001	78400000	-0.075	0	0	-0.658	-0.568	-0.45	0.258	0.327	0.3	0.001	-0.03	-0.028	0.001	-0.023	-0.028	0.001	-0.001	0	-0.032	0.002	-0.004	-0.026	-0.01	-0.05	-0.053	0.006	-0.024	0.047	-0.027	-0.007	0.003	-0.003	-0.032	-0.015	0.003	-0.01	0.052	0.052	-0.001	0	-0.002	-0.489	0.008	-0.025	-0.49	-0.164
1:78400001-78500000	1	78400001	78500000	-0.075	0	0	-0.658	-0.568	-0.45	0.258	0.327	0.3	0.001	-0.03	-0.028	0.001	-0.023	-0.028	0.001	-0.001	0	-0.032	0.002	-0.004	-0.026	-0.01	-0.05	-0.053	0.006	-0.024	0.047	-0.027	-0.007	0.003	-0.003	-0.032	-0.015	0.003	-0.01	0.052	0.052	-0.001	0	-0.002	-0.489	0.008	-0.025	-0.49	-0.164
1:78500001-78600000	1	78500001	78600000	-0.075	0	0	-0.658	-0.568	-0.45	0.258	0.327	0.3	0.001	-0.03	-0.028	0.001	-0.023	-0.028	0.001	-0.001	0	-0.032	0.002	-0.004	-0.026	-0.01	-0.05	-0.053	0.006	-0.024	0.047	-0.027	-0.007	0.003	-0.003	-0.032	-0.015	0.003	-0.01	0.052	0.052	-0.001	0	-0.002	-0.489	0.008	-0.025	-0.49	-0.164
1:78600001-78700000	1	78600001	78700000	-0.075	0	0	-0.658	-0.568	-0.45	0.258	0.327	0.3	0.001	-0.03	-0.028	0.001	-0.023	-0.028	0.001	-0.001	0	-0.032	0.002	-0.004	-0.026	-0.01	-0.05	-0.053	0.006	-0.024	0.047	-0.027	-0.007	0.003	-0.003	-0.032	-0.015	0.003	-0.01	0.052	0.052	-0.001	0	-0.002	-0.489	0.008	-0.025	-0.49	-0.164
1:78700001-78800000	1	78700001	78800000	-0.075	0	0	-0.658	-0.568	-0.45	0.258	0.327	0.3	0.001	-0.03	-0.028	0.001	-0.023	-0.028	0.001	-0.001	0	-0.032	0.002	-0.004	-0.026	-0.01	-0.05	-0.053	0.006	-0.024	0.047	-0.027	-0.007	0.003	-0.003	-0.032	-0.015	0.003	-0.01	0.052	0.052	-0.001	0	-0.002	-0.489	0.008	-0.025	-0.49	-0.164
1:78800001-78900000	1	78800001	78900000	-0.075	0	0	-0.658	-0.568	-0.45	0.258	0.327	0.3	0.001	-0.03	-0.028	0.001	-0.023	-0.028	0.001	-0.001	0	-0.032	0.002	-0.004	-0.026	-0.01	-0.05	-0.053	0.006	-0.024	0.047	-0.027	-0.007	0.003	-0.003	-0.032	-0.015	0.003	-0.01	0.052	0.052	-0.001	0	-0.002	-0.489	0.008	-0.025	-0.49	-0.164
1:78900001-79000000	1	78900001	79000000	-0.075	0	0	-0.658	-0.568	-0.45	0.258	0.327	0.3	0.001	-0.03	-0.028	0.001	-0.023	-0.028	0.001	-0.001	0	-0.032	0.002	-0.004	-0.026	-0.01	-0.05	-0.053	0.006	-0.024	0.047	-0.027	-0.007	0.003	-0.003	-0.032	-0.015	0.003	-0.01	0.052	0.052	-0.001	0	-0.002	-0.489	0.008	-0.025	-0.49	-0.164
1:79000001-79100000	1	79000001	79100000	-0.075	0	0	-0.658	-0.568	-0.45	0.258	0.327	0.3	0.001	-0.03	-0.028	0.001	-0.023	-0.028	0.001	-0.001	0	-0.032	0.002	-0.004	-0.026	-0.01	-0.05	-0.053	0.006	-0.024	0.047	-0.027	-0.007	0.003	-0.003	-0.032	-0.015	0.003	-0.01	0.052	0.052	-0.001	0	-0.002	-0.489	0.008	-0.025	-0.49	-0.164
1:79100001-79200000	1	79100001	79200000	-0.075	0	0	-0.658	-0.568	-0.45	0.258	0.327	0.3	0.001	-0.03	-0.028	0.001	-0.023	-0.028	0.001	-0.001	0	-0.032	0.002	-0.004	-0.026	-0.01	-0.05	-0.053	0.006	-0.024	0.047	-0.027	-0.007	0.003	-0.003	-0.032	-0.015	0.003	-0.01	0.052	0.052	-0.001	0	-0.002	-0.489	0.008	-0.025	-0.49	-0.164
1:79200001-79300000	1	79200001	79300000	-0.075	0	0	-0.658	-0.568	-0.45	0.258	0.327	0.3	0.001	-0.03	-0.028	0.001	-0.023	-0.028	0.001	-0.001	0	-0.032	0.002	-0.004	-0.026	-0.01	-0.05	-0.053	0.006	-0.024	0.047	-0.027	-0.007	0.003	-0.003	-0.032	-0.015	0.003	-0.01	0.052	0.052	-0.001	0	-0.002	-0.489	0.008	-0.025	-0.49	-0.164
1:79300001-79400000	1	79300001	79400000	-0.075	0	0	-0.658	-0.568	-0.45	0.258	0.327	0.3	0.001	-0.03	-0.028	0.001	-0.023	-0.028	0.001	-0.001	0	-0.032	0.002	-0.004	-0.026	-0.01	-0.05	-0.053	0.006	-0.024	0.047	-0.027	-0.007	0.003	-0.003	-0.032	-0.015	0.003	-0.01	0.052	0.052	-0.001	0	-0.002	-0.489	0.008	-0.025	-0.49	-0.164
1:79400001-79500000	1	79400001	79500000	-0.075	0	0	-0.658	-0.568	-0.45	0.258	0.327	0.3	0.001	-0.03	-0.028	0.001	-0.023	-0.028	0.001	-0.001	0	-0.032	0.002	-0.004	-0.026	-0.01	-0.05	-0.053	0.006	-0.024	0.047	-0.027	-0.007	0.003	-0.003	-0.032	-0.015	0.003	-0.01	0.052	0.052	-0.001	0	-0.002	-0.489	0.008	-0.025	-0.49	-0.164
1:79500001-79600000	1	79500001	79600000	-0.075	0	0	-0.658	-0.568	-0.45	0.258	0.327	0.3	0.001	-0.03	-0.028	0.001	-0.023	-0.028	0.001	-0.001	0	-0.032	0.002	-0.004	-0.026	-0.01	-0.05	-0.053	0.006	-0.024	0.047	-0.027	-0.007	0.003	-0.003	-0.032	-0.015	0.003	-0.01	0.052	0.052	-0.001	0	-0.002	-0.489	0.008	-0.025	-0.49	-0.164
1:79600001-79700000	1	79600001	79700000	-0.075	0	0	-0.658	-0.568	-0.45	0.258	0.327	0.3	0.001	-0.03	-0.028	0.001	-0.023	-0.028	0.001	-0.001	0	-0.032	0.002	-0.004	-0.026	-0.01	-0.05	-0.053	0.006	-0.024	0.047	-0.027	-0.007	0.003	-0.003	-0.032	-0.015	0.003	-0.01	0.052	0.052	-0.001	0	-0.002	-0.489	0.008	-0.025	-0.49	-0.164
1:79700001-79800000	1	79700001	79800000	-0.075	0	0	-0.658	-0.568	-0.45	0.258	0.327	0.3	0.001	-0.03	-0.028	0.001	-0.023	-0.028	0.001	-0.001	0	-0.032	0.002	-0.004	-0.026	-0.01	-0.05	-0.053	0.006	-0.024	0.047	-0.027	-0.007	0.003	-0.003	-0.032	-0.015	0.003	-0.01	0.052	0.052	-0.001	0	-0.002	-0.489	0.008	-0.025	-0.49	-0.164
1:79800001-79900000	1	79800001	79900000	-0.075	0	0	-0.658	-0.568	-0.45	0.258	0.327	0.3	0.001	-0.03	-0.028	0.001	-0.023	-0.028	0.001	-0.001	0	-0.032	0.002	-0.004	-0.026	-0.01	-0.05	-0.053	0.006	-0.024	0.047	-0.027	-0.007	0.003	-0.003	-0.032	-0.015	0.003	-0.01	0.052	0.052	-0.001	0	-0.002	-0.489	0.008	-0.025	-0.49	-0.164
1:79900001-80000000	1	79900001	80000000	-0.075	0	0	-0.658	-0.568	-0.45	0.258	0.327	0.3	0.001	-0.03	-0.028	0.001	-0.023	-0.028	0.001	-0.001	0	-0.032	0.002	-0.004	-0.026	-0.01	-0.05	-0.053	0.006	-0.024	0.047	-0.027	-0.007	0.003	-0.003	-0.032	-0.015	0.003	-0.01	0.052	0.052	-0.001	0	-0.002	-0.489	0.008	-0.025	-0.49	-0.164
1:80000001-80100000	1	80000001	80100000	-0.075	0	0	-0.658	-0.568	-0.45	0.258	0.327	0.3	0.001	-0.03	-0.028	0.001	-0.023	-0.028	0.001	-0.001	0	-0.032	0.002	-0.004	-0.026	-0.01	-0.05	-0.053	0.006	-0.024	0.047	-0.027	-0.007	0.003	-0.003	-0.032	-0.015	0.003	-0.01	0.052	0.052	-0.001	0	-0.002	-0.489	0.008	-0.025	-0.49	-0.164
1:80100001-80200000	1	80100001	80200000	-0.075	0	0	-0.658	-0.568	-0.45	0.258	0.327	0.3	0.001	-0.03	-0.028	0.001	-0.023	-0.028	0.001	-0.001	0	-0.032	0.002	-0.004	-0.026	-0.01	-0.05	-0.053	0.006	-0.024	0.047	-0.027	-0.007	0.003	-0.003	-0.032	-0.015	0.003	-0.01	0.052	0.052	-0.001	0	-0.002	-0.489	0.008	-0.025	-0.49	-0.164
1:80200001-80300000	1	80200001	80300000	-0.075	0	0	-0.658	-0.568	-0.45	0.258	0.327	0.3	0.001	-0.03	-0.028	0.001	-0.023	-0.028	0.001	-0.001	0	-0.032	0.002	-0.004	-0.026	-0.01	-0.05	-0.053	0.006	-0.024	0.047	-0.027	-0.007	0.003	-0.003	-0.032	-0.015	0.003	-0.01	0.052	0.052	-0.001	0	-0.002	-0.489	0.008	-0.025	-0.49	-0.164
1:80300001-80400000	1	80300001	80400000	-0.075	0	0	-0.658	-0.568	-0.45	0.258	0.327	0.3	0.001	-0.03	-0.028	0.001	-0.023	-0.028	0.001	-0.001	0	-0.032	0.002	-0.004	-0.026	-0.01	-0.05	-0.053	0.006	-0.024	0.047	-0.027	-0.007	0.003	-0.003	-0.032	-0.015	0.003	-0.01	0.052	0.052	-0.001	0	-0.002	-0.489	0.008	-0.025	-0.49	-0.164
1:80400001-80500000	1	80400001	80500000	-0.075	0	0	-0.658	-0.568	-0.45	0.258	0.327	0.3	0.001	-0.03	-0.028	0.001	-0.023	-0.028	0.001	-0.001	0	-0.032	0.002	-0.004	-0.026	-0.01	-0.05	-0.053	0.006	-0.024	0.047	-0.027	-0.007	0.003	-0.003	-0.032	-0.015	0.003	-0.01	0.052	0.052	-0.001	0	-0.002	-0.489	0.008	-0.025	-0.49	-0.164
1:80500001-80600000	1	80500001	80600000	-0.075	0	0	-0.658	-0.568	-0.45	0.258	0.327	0.3	0.001	-0.03	-0.028	0.001	-0.023	-0.028	0.001	-0.001	0	-0.032	0.002	-0.004	-0.026	-0.01	-0.05	-0.053	0.006	-0.024	0.047	-0.027	-0.007	0.003	-0.003	-0.032	-0.015	0.003	-0.01	0.052	0.052	-0.001	0	-0.002	-0.489	0.008	-0.025	-0.49	-0.164
1:80600001-80700000	1	80600001	80700000	-0.075	0	0	-0.658	-0.568	-0.45	0.258	0.327	0.3	0.001	-0.03	-0.028	0.001	-0.023	-0.028	0.001	-0.001	0	-0.032	0.002	-0.004	-0.026	-0.01	-0.05	-0.053	0.006	-0.024	0.047	-0.027	-0.007	0.003	-0.003	-0.032	-0.015	0.003	-0.01	0.052	0.052	-0.001	0	-0.002	-0.489	0.008	-0.025	-0.49	-0.164
1:80700001-80800000	1	80700001	80800000	-0.075	0	0	-0.658	-0.568	-0.45	0.258	0.327	0.3	0.001	-0.03	-0.028	0.001	-0.023	-0.028	0.001	-0.001	0	-0.032	0.002	-0.004	-0.026	-0.01	-0.05	-0.053	0.006	-0.024	0.047	-0.027	-0.007	0.003	-0.003	-0.032	-0.015	0.003	-0.01	0.052	0.052	-0.001	0	-0.002	-0.489	0.008	-0.025	-0.49	-0.164
1:80800001-80900000	1	80800001	80900000	-0.075	0	0	-0.658	-0.568	-0.45	0.258	0.327	0.3	0.001	-0.03	-0.028	0.001	-0.023	-0.028	0.001	-0.001	0	-0.032	0.002	-0.004	-0.026	-0.01	-0.05	-0.053	0.006	-0.024	0.047	-0.027	-0.007	0.003	-0.003	-0.032	-0.015	0.003	-0.01	0.052	0.052	-0.001	0	-0.002	-0.489	0.008	-0.025	-0.49	-0.164
1:80900001-81000000	1	80900001	81000000	-0.075	0	0	-0.658	-0.568	-0.45	0.258	0.327	0.3	0.001	-0.03	-0.028	0.001	-0.023	-0.028	0.001	-0.001	0	-0.032	0.002	-0.004	-0.026	-0.01	-0.05	-0.053	0.006	-0.024	0.047	-0.027	-0.007	0.003	-0.003	-0.032	-0.015	0.003	-0.01	0.052	0.052	-0.001	0	-0.002	-0.489	0.008	-0.025	-0.49	-0.164
1:81000001-81100000	1	81000001	81100000	-0.075	0	0	-0.658	-0.568	-0.45	0.258	0.327	0.3	0.001	-0.03	-0.028	0.001	-0.023	-0.028	0.001	-0.001	0	-0.032	0.002	-0.004	-0.026	-0.01	-0.05	-0.053	0.006	-0.024	0.047	-0.027	-0.007	0.003	-0.003	-0.032	-0.015	0.003	-0.01	0.052	0.052	-0.001	0	-0.002	-0.489	0.008	-0.025	-0.49	-0.164
1:81100001-81200000	1	81100001	81200000	-0.075	0	0	-0.658	-0.568	-0.45	0.258	0.327	0.3	0.001	-0.03	-0.028	0.001	-0.023	-0.028	0.001	-0.001	0	-0.032	0.002	-0.004	-0.026	-0.01	-0.05	-0.053	0.006	-0.024	0.047	-0.027	-0.007	0.003	-0.003	-0.032	-0.015	0.003	-0.01	0.052	0.052	-0.001	0	-0.002	-0.489	0.008	-0.025	-0.49	-0.164
1:81200001-81300000	1	81200001	81300000	-0.075	0	0	-0.658	-0.568	-0.45	0.258	0.327	0.3	0.001	-0.03	-0.028	0.001	-0.023	-0.028	0.001	-0.001	0	-0.032	0.002	-0.004	-0.026	-0.01	-0.05	-0.053	0.006	-0.024	0.047	-0.027	-0.007	0.003	-0.003	-0.032	-0.015	0.003	-0.01	0.052	0.052	-0.001	0	-0.002	-0.489	0.008	-0.025	-0.49	-0.164
1:81300001-81400000	1	81300001	81400000	-0.075	0	0	-0.658	-0.568	-0.45	0.258	0.327	0.3	0.001	-0.03	-0.028	0.001	-0.023	-0.028	0.001	-0.001	0	-0.032	0.002	-0.004	-0.026	-0.01	-0.05	-0.053	0.006	-0.024	0.047	-0.027	-0.007	0.003	-0.003	-0.032	-0.015	0.003	-0.01	0.052	0.052	-0.001	0	-0.002	-0.489	0.008	-0.025	-0.49	-0.164
1:81400001-81500000	1	81400001	81500000	-0.075	0	0	-0.658	-0.568	-0.45	0.258	0.327	0.3	0.001	-0.03	-0.028	0.001	-0.023	-0.028	0.001	-0.001	0	-0.032	0.002	-0.004	-0.026	-0.01	-0.05	-0.053	0.006	-0.024	0.047	-0.027	-0.007	0.003	-0.003	-0.032	-0.015	0.003	-0.01	0.052	0.052	-0.001	0	-0.002	-0.489	0.008	-0.025	-0.49	-0.164
1:81500001-81600000	1	81500001	81600000	-0.075	0	0	-0.658	-0.568	-0.45	0.258	0.327	0.3	0.001	-0.03	-0.028	0.001	-0.023	-0.028	0.001	-0.001	0	-0.032	0.002	-0.004	-0.026	-0.01	-0.05	-0.053	0.006	-0.024	0.047	-0.027	-0.007	0.003	-0.003	-0.032	-0.015	0.003	-0.01	0.052	0.052	-0.001	0	-0.002	-0.489	0.008	-0.025	-0.49	-0.164
1:81600001-81700000	1	81600001	81700000	-0.075	0	0	-0.658	-0.568	-0.45	0.258	0.327	0.3	0.001	-0.03	-0.028	0.001	-0.023	-0.028	0.001	-0.001	0	-0.032	0.002	-0.004	-0.026	-0.01	-0.05	-0.053	0.006	-0.024	0.047	-0.027	-0.007	0.003	-0.003	-0.032	-0.015	0.003	-0.01	0.052	0.052	-0.001	0	-0.002	-0.489	0.008	-0.025	-0.49	-0.164
1:81700001-81800000	1	81700001	81800000	-0.075	0	0	-0.658	-0.568	-0.45	0.258	0.327	0.3	0.001	-0.03	-0.028	0.001	-0.023	-0.028	0.001	-0.001	0	-0.032	0.002	-0.004	-0.026	-0.01	-0.05	-0.053	0.006	-0.024	0.047	-0.027	-0.007	0.003	-0.003	-0.032	-0.015	0.003	-0.01	0.052	0.052	-0.001	0	-0.002	-0.489	0.008	-0.025	-0.49	-0.164
1:81800001-81900000	1	81800001	81900000	-0.075	0	0	-0.658	-0.568	-0.45	0.258	0.327	0.3	0.001	-0.03	-0.028	0.001	-0.023	-0.028	0.001	-0.001	0	-0.032	0.002	-0.004	-0.026	-0.01	-0.05	-0.053	0.006	-0.024	0.047	-0.027	-0.007	0.003	-0.003	-0.032	-0.015	0.003	-0.01	0.052	0.052	-0.001	0	-0.002	-0.489	0.008	-0.025	-0.49	-0.164
1:81900001-82000000	1	81900001	82000000	-0.075	0	0	-0.658	-0.568	-0.45	0.258	0.327	0.3	0.001	-0.03	-0.028	0.001	-0.023	-0.028	0.001	-0.001	0	-0.032	0.002	-0.004	-0.026	-0.01	-0.05	-0.053	0.006	-0.024	0.047	-0.027	-0.007	0.003	-0.003	-0.032	-0.015	0.003	-0.01	0.052	0.052	-0.001	0	-0.002	-0.489	0.008	-0.025	-0.49	-0.164
1:82000001-82100000	1	82000001	82100000	-0.075	0	0	-0.658	-0.568	-0.45	0.258	0.327	0.3	0.001	-0.03	-0.028	0.001	-0.023	-0.028	0.001	-0.001	0	-0.032	0.002	-0.004	-0.026	-0.01	-0.05	-0.053	0.006	-0.024	0.047	-0.027	-0.007	0.003	-0.003	-0.032	-0.015	0.003	-0.01	0.052	0.052	-0.001	0	-0.002	-0.489	0.008	-0.025	-0.49	-0.164
1:82100001-82200000	1	82100001	82200000	-0.075	0	0	-0.658	-0.568	-0.45	0.258	0.327	0.3	0.001	-0.03	-0.028	0.001	-0.023	-0.028	0.001	-0.001	0	-0.032	0.002	-0.004	-0.026	-0.01	-0.05	-0.053	0.006	-0.024	0.047	-0.027	-0.007	0.003	-0.003	-0.032	-0.015	0.003	-0.01	0.052	0.052	-0.001	0	-0.002	-0.489	0.008	-0.025	-0.49	-0.164
1:82200001-82300000	1	82200001	82300000	-0.075	0	0	-0.658	-0.568	-0.45	0.258	0.327	0.3	0.001	-0.03	-0.028	0.001	-0.023	-0.028	0.001	-0.001	0	-0.032	0.002	-0.004	-0.026	-0.01	-0.05	-0.053	0.006	-0.024	0.047	-0.027	-0.007	0.003	-0.003	-0.032	-0.015	0.003	-0.01	0.052	0.052	-0.001	0	-0.002	-0.489	0.008	-0.025	-0.49	-0.164
1:82300001-82400000	1	82300001	82400000	-0.075	0	0	-0.658	-0.568	-0.45	0.258	0.327	0.3	0.001	-0.03	-0.028	0.001	-0.023	-0.028	0.001	-0.001	0	-0.032	0.002	-0.004	-0.026	-0.01	-0.05	-0.053	0.006	-0.024	0.047	-0.027	-0.007	0.003	-0.003	-0.032	-0.015	0.003	-0.01	0.052	0.052	-0.001	0	-0.002	-0.489	0.008	-0.025	-0.49	-0.164
1:82400001-82500000	1	82400001	82500000	-0.075	0	0	-0.658	-0.568	-0.45	0.258	0.327	0.3	0.001	-0.03	-0.028	0.001	-0.023	-0.028	0.001	-0.001	0	-0.032	0.002	-0.004	-0.026	-0.01	-0.05	-0.053	0.006	-0.024	0.047	-0.027	-0.007	0.003	-0.003	-0.032	-0.015	0.003	-0.01	0.052	0.052	-0.001	0	-0.002	-0.489	0.008	-0.025	-0.49	-0.164
1:82500001-82600000	1	82500001	82600000	-0.075	0	0	-0.658	-0.568	-0.45	0.258	0.327	0.3	0.001	-0.03	-0.028	0.001	-0.023	-0.028	0.001	-0.001	0	-0.032	0.002	-0.004	-0.026	-0.01	-0.05	-0.053	0.006	-0.024	0.047	-0.027	-0.007	0.003	-0.003	-0.032	-0.015	0.003	-0.01	0.052	0.052	-0.001	0	-0.002	-0.489	0.008	-0.025	-0.49	-0.164
1:82700001-82800000	1	82700001	82800000	-0.075	0	0	-0.658	-0.568	-0.45	0.258	0.327	0.3	0.001	-0.03	-0.028	0.001	-0.023	-0.028	0.001	-0.001	0	-0.032	0.002	-0.004	-0.026	-0.01	-0.05	-0.053	0.006	-0.024	0.047	-0.027	-0.007	0.003	-0.003	-0.032	-0.015	0.003	-0.01	0.052	0.052	-0.001	0	-0.002	-0.489	0.008	-0.025	-0.49	-0.164
1:82800001-82900000	1	82800001	82900000	-0.075	0	0	-0.658	-0.568	-0.45	0.258	0.327	0.3	0.001	-0.03	-0.028	0.001	-0.023	-0.028	0.001	-0.001	0	-0.032	0.002	-0.004	-0.026	-0.01	-0.05	-0.053	0.006	-0.024	0.047	-0.027	-0.007	0.003	-0.003	-0.032	-0.015	0.003	-0.01	0.052	0.052	-0.001	0	-0.002	-0.489	0.008	-0.025	-0.49	-0.164
1:82900001-83000000	1	82900001	83000000	-0.075	0	0	-0.658	-0.568	-0.45	0.258	0.327	0.3	0.001	-0.03	-0.028	0.001	-0.023	-0.028	0.001	-0.001	0	-0.032	0.002	-0.004	-0.026	-0.01	-0.05	-0.053	0.006	-0.024	0.047	-0.027	-0.007	0.003	-0.003	-0.032	-0.015	0.003	-0.01	0.052	0.052	-0.001	0	-0.002	-0.489	0.008	-0.025	-0.49	-0.164
1:83000001-83100000	1	83000001	83100000	-0.075	0	0	-0.658	-0.568	-0.45	0.258	0.327	0.3	0.001	-0.03	-0.028	0.001	-0.023	-0.028	0.001	-0.001	0	-0.032	0.002	-0.004	-0.026	-0.01	-0.05	-0.053	0.006	-0.024	0.047	-0.027	-0.007	0.003	-0.003	-0.032	-0.015	0.003	-0.01	0.052	0.052	-0.001	0	-0.002	-0.489	0.008	-0.025	-0.49	-0.164
1:83100001-83200000	1	83100001	83200000	-0.075	0	0	-0.658	-0.568	-0.45	0.258	0.327	0.3	0.001	-0.03	-0.028	0.001	-0.023	-0.028	0.001	-0.001	0	-0.032	0.002	-0.004	-0.026	-0.01	-0.05	-0.053	0.006	-0.024	0.047	-0.027	-0.007	0.003	-0.003	-0.032	-0.015	0.003	-0.01	0.052	0.052	-0.001	0	-0.002	-0.489	0.008	-0.025	-0.49	-0.164
1:83200001-83300000	1	83200001	83300000	-0.075	0	0	-0.658	-0.568	-0.45	0.258	0.327	0.3	0.001	-0.03	-0.028	0.001	-0.023	-0.028	0.001	-0.001	0	-0.032	0.002	-0.004	-0.026	-0.01	-0.05	-0.053	0.006	-0.024	0.047	-0.027	-0.007	0.003	-0.003	-0.032	-0.015	0.003	-0.01	0.052	0.052	-0.001	0	-0.002	-0.489	0.008	-0.025	-0.49	-0.164
1:83300001-83400000	1	83300001	83400000	-0.075	0	0	-0.658	-0.568	-0.45	0.258	0.327	0.3	0.001	-0.03	-0.028	0.001	-0.023	-0.028	0.001	-0.001	0	-0.032	0.002	-0.004	-0.026	-0.01	-0.05	-0.053	0.006	-0.024	0.047	-0.027	-0.007	0.003	-0.003	-0.032	-0.015	0.003	-0.01	0.052	0.052	-0.001	0	-0.002	-0.489	0.008	-0.025	-0.49	-0.164
1:83400001-83500000	1	83400001	83500000	-0.075	0	0	-0.658	-0.568	-0.45	0.258	0.327	0.3	0.001	-0.03	-0.028	0.001	-0.023	-0.028	0.001	-0.001	0	-0.032	0.002	-0.004	-0.026	-0.01	-0.05	-0.053	0.006	-0.024	0.047	-0.027	-0.007	0.003	-0.003	-0.032	-0.015	0.003	-0.01	0.052	0.052	-0.001	0	-0.002	-0.489	0.008	-0.025	-0.49	-0.164
1:83500001-83600000	1	83500001	83600000	-0.075	0	0	-0.658	-0.568	-0.45	0.258	0.327	0.3	0.001	-0.03	-0.028	0.001	-0.023	-0.028	0.001	-0.001	0	-0.032	0.002	-0.004	-0.026	-0.01	-0.05	-0.053	0.006	-0.024	0.047	-0.027	-0.007	0.003	-0.003	-0.032	-0.015	0.003	-0.01	0.052	0.052	-0.001	0	-0.002	-0.489	0.008	-0.025	-0.49	-0.164
1:84000001-84100000	1	84000001	84100000	-0.075	0	0	-0.658	-0.568	-0.45	0.258	0.327	0.3	0.001	-0.03	-0.028	0.001	-0.023	-0.028	0.001	-0.001	0	-0.032	0.002	-0.004	-0.026	-0.01	-0.05	-0.053	0.006	-0.024	0.047	-0.027	-0.007	0.003	-0.003	-0.032	-0.015	0.003	-0.01	0.052	0.052	-0.001	0	-0.002	-0.489	0.008	-0.025	-0.49	-0.164
1:84100001-84200000	1	84100001	84200000	-0.075	0	0	-0.658	-0.568	-0.45	0.258	0.327	0.3	0.001	-0.03	-0.028	0.001	-0.023	-0.028	0.001	-0.001	0	-0.032	0.002	-0.004	-0.026	-0.01	-0.05	-0.053	0.006	-0.024	0.047	-0.027	-0.007	0.003	-0.003	-0.032	-0.015	0.003	-0.01	0.052	0.052	-0.001	0	-0.002	-0.489	0.008	-0.025	-0.49	-0.164
1:84200001-84300000	1	84200001	84300000	-0.075	0	0	-0.658	-0.568	-0.45	0.258	0.327	0.3	0.001	-0.03	-0.028	0.001	-0.023	-0.028	0.001	-0.001	0	-0.032	0.002	-0.004	-0.026	-0.01	-0.05	-0.053	0.006	-0.024	0.047	-0.027	-0.007	0.003	-0.003	-0.032	-0.015	0.003	-0.01	0.052	0.052	-0.001	0	-0.002	-0.489	0.008	-0.025	-0.49	-0.164
1:84300001-84400000	1	84300001	84400000	-0.075	0	0	-0.658	-0.568	-0.45	0.258	0.327	0.3	0.001	-0.03	-0.028	0.001	-0.023	-0.028	0.001	-0.001	0	-0.032	0.002	-0.004	-0.026	-0.01	-0.05	-0.053	0.006	-0.024	0.047	-0.027	-0.007	0.003	-0.003	-0.032	-0.015	0.003	-0.01	0.052	0.052	-0.001	0	-0.002	-0.489	0.008	-0.025	-0.49	-0.164
1:84400001-84500000	1	84400001	84500000	-0.075	0	0	-0.658	-0.568	-0.45	0.258	0.327	0.3	0.001	-0.03	-0.028	0.001	-0.023	-0.028	0.001	-0.001	0	-0.032	0.002	-0.004	-0.026	-0.01	-0.05	-0.053	0.006	-0.024	0.047	-0.027	-0.007	0.003	-0.003	-0.032	-0.015	0.003	-0.01	0.052	0.052	-0.001	0	-0.002	-0.489	0.008	-0.025	-0.49	-0.164
1:84500001-84600000	1	84500001	84600000	-0.075	0	0	-0.658	-0.568	-0.45	0.258	0.327	0.3	0.001	-0.03	-0.028	0.001	-0.023	-0.028	0.001	-0.001	0	-0.032	0.002	-0.004	-0.026	-0.01	-0.05	-0.053	0.006	-0.024	0.047	-0.027	-0.007	0.003	-0.003	-0.032	-0.015	0.003	-0.01	0.052	0.052	-0.001	0	-0.002	0.002	0.008	-0.025	0.025	-0.164
1:84600001-84700000	1	84600001	84700000	-0.075	0	0	-0.658	-0.568	-0.45	0.258	0.327	0.3	0.001	-0.03	-0.028	0.001	-0.023	-0.028	0.001	-0.001	0	-0.032	0.002	-0.004	-0.026	-0.01	-0.05	-0.053	0.006	-0.024	0.047	-0.027	-0.007	0.003	-0.003	-0.032	-0.015	0.003	-0.01	0.052	0.052	-0.001	0	-0.002	0.002	0.008	-0.025	0.025	-0.164
1:84700001-84800000	1	84700001	84800000	-0.075	0	0	-0.658	-0.568	-0.45	0.258	0.327	0.3	0.001	-0.03	-0.028	0.001	-0.023	-0.028	0.001	-0.001	0	-0.032	0.002	-0.004	-0.026	-0.01	-0.05	-0.053	0.006	-0.024	0.047	-0.027	-0.007	0.003	-0.003	-0.032	-0.015	0.003	-0.01	0.052	0.052	-0.001	0	-0.002	0.002	0.008	-0.025	0.025	-0.164
1:84800001-84900000	1	84800001	84900000	-0.075	0	0	-0.658	-0.568	-0.45	0.258	0.327	0.3	0.001	-0.03	-0.028	0.001	-0.023	-0.028	0.001	-0.001	0	-0.032	0.002	-0.004	-0.026	-0.01	-0.05	-0.053	0.006	-0.024	0.047	-0.027	-0.007	0.003	-0.003	-0.032	-0.015	0.003	-0.01	0.052	0.052	-0.001	0	-0.002	0.002	0.008	-0.025	0.025	-0.164
1:84900001-85000000	1	84900001	85000000	-0.075	0	0	-0.658	-0.568	-0.45	0.258	0.327	0.3	0.001	-0.03	-0.028	0.001	-0.023	-0.028	0.001	-0.001	0	-0.032	0.002	-0.004	-0.026	-0.01	-0.05	-0.053	0.006	-0.024	0.047	-0.027	-0.007	0.003	-0.003	-0.032	-0.015	0.003	-0.01	0.052	0.052	-0.001	0	-0.002	0.002	0.008	-0.025	0.025	-0.164
1:85000001-85100000	1	85000001	85100000	-0.075	0	0	-0.658	-0.568	-0.45	0.258	0.327	0.3	0.001	-0.03	-0.028	0.001	-0.023	-0.028	0.001	-0.001	0	-0.032	0.002	-0.004	-0.026	-0.01	-0.05	-0.053	0.006	-0.024	0.047	-0.027	-0.007	0.003	-0.003	-0.032	-0.015	0.003	-0.01	0.052	0.052	-0.001	0	-0.002	0.002	0.008	-0.025	0.025	-0.164
1:85100001-85200000	1	85100001	85200000	-0.075	0	0	-0.658	-0.568	-0.45	0.258	0.327	0.3	0.001	-0.03	-0.028	0.001	-0.023	-0.028	0.001	-0.001	0	-0.032	0.002	-0.004	-0.026	-0.01	-0.05	-0.053	0.006	-0.024	0.047	-0.027	-0.007	0.003	-0.003	-0.032	-0.015	0.003	-0.01	0.052	0.052	-0.001	0	-0.002	0.002	0.008	-0.025	0.025	-0.164
1:85200001-85300000	1	85200001	85300000	-0.075	0	0	-0.658	-0.568	-0.45	0.258	0.327	0.3	0.001	-0.03	-0.028	0.001	-0.023	-0.028	0.001	-0.001	0	-0.032	0.002	-0.004	-0.026	-0.01	-0.05	-0.053	0.006	-0.024	0.047	-0.027	-0.007	0.003	-0.003	-0.032	-0.015	0.003	-0.01	0.052	0.052	-0.001	0	-0.002	0.002	0.008	-0.025	0.025	-0.164
1:85300001-85400000	1	85300001	85400000	-0.075	0	0	-0.658	-0.568	-0.45	0.258	0.327	0.3	0.001	-0.03	-0.028	0.001	-0.023	-0.028	0.001	-0.001	0	-0.032	0.002	-0.004	-0.026	-0.01	-0.05	-0.053	0.006	-0.024	0.047	-0.027	-0.007	0.003	-0.003	-0.032	-0.015	0.003	-0.01	0.052	0.052	-0.001	0	-0.002	0.002	0.008	-0.025	0.025	-0.164
1:85400001-85500000	1	85400001	85500000	-0.075	0	0	-0.658	-0.568	-0.45	0.258	0.327	0.3	0.001	-0.03	-0.028	0.001	-0.023	-0.028	0.001	-0.001	0	-0.032	0.002	-0.004	-0.026	-0.01	-0.05	-0.053	0.006	-0.024	0.047	-0.027	-0.007	0.003	-0.003	-0.032	-0.015	0.003	-0.01	0.052	0.052	-0.001	0	-0.002	0.002	0.008	-0.025	0.025	-0.164
1:85500001-85600000	1	85500001	85600000	-0.075	0	0	-0.658	-0.568	-0.45	0.258	0.327	0.3	0.001	-0.03	-0.028	0.001	-0.023	-0.028	0.001	-0.001	0	-0.032	0.002	-0.004	-0.026	-0.01	-0.05	-0.053	0.006	-0.024	0.047	-0.027	-0.007	0.003	-0.003	-0.032	-0.015	0.003	-0.01	0.052	0.052	-0.001	0	-0.002	0.002	0.008	-0.025	0.025	-0.164
1:85600001-85700000	1	85600001	85700000	-0.075	0	0	-0.658	-0.568	-0.45	0.258	0.327	0.3	0.001	-0.03	-0.028	0.001	-0.023	-0.028	0.001	-0.001	0	-0.032	0.002	-0.004	-0.026	-0.01	-0.05	-0.053	0.006	-0.024	0.047	-0.027	-0.007	0.003	-0.003	-0.032	-0.015	0.003	-0.01	0.052	0.052	-0.001	0	-0.002	0.002	0.008	-0.025	0.025	-0.164
1:85700001-85800000	1	85700001	85800000	-0.075	0	0	-0.658	-0.568	-0.45	0.258	0.327	0.3	0.001	-0.03	-0.028	0.001	-0.023	-0.028	0.001	-0.001	0	-0.032	0.002	-0.004	-0.026	-0.01	-0.05	-0.053	0.006	-0.024	0.047	-0.027	-0.007	0.003	-0.003	-0.032	-0.015	0.003	-0.01	0.052	0.052	-0.001	0	-0.002	0.002	0.008	-0.025	0.025	-0.164
1:85800001-85900000	1	85800001	85900000	-0.075	0	0	-0.658	-0.568	-0.45	0.258	0.327	0.3	0.001	-0.03	-0.028	0.001	-0.023	-0.028	0.001	-0.001	0	-0.032	0.002	-0.004	-0.026	-0.01	-0.05	-0.053	0.006	-0.024	0.047	-0.027	-0.007	0.003	-0.003	-0.032	-0.015	0.003	-0.01	0.052	0.052	-0.001	0	-0.002	0.002	0.008	-0.025	0.025	-0.164
1:86000001-86100000	1	86000001	86100000	-0.075	0	0	-0.658	-0.568	-0.45	0.258	0.327	0.3	0.001	-0.03	-0.028	0.001	-0.023	-0.028	0.001	-0.001	0	-0.032	0.002	-0.004	-0.026	-0.01	-0.05	-0.053	0.006	-0.024	0.047	-0.027	-0.007	0.003	-0.003	-0.032	-0.015	0.003	-0.01	0.052	0.052	-0.001	0	-0.002	0.002	0.008	-0.025	0.025	-0.164
1:86100001-86200000	1	86100001	86200000	-0.075	0	0	-0.658	-0.568	-0.45	0.258	0.327	0.3	0.001	-0.03	-0.028	0.001	-0.023	-0.028	0.001	-0.001	0	-0.032	0.002	-0.004	-0.026	-0.01	-0.05	-0.053	0.006	-0.024	0.047	-0.027	-0.007	0.003	-0.003	-0.032	-0.015	0.003	-0.01	0.052	0.052	-0.001	0	-0.002	0.002	0.008	-0.025	0.025	-0.164
1:86200001-86300000	1	86200001	86300000	-0.075	0	0	-0.658	-0.568	-0.45	0.258	0.327	0.3	0.001	-0.03	-0.028	0.001	-0.023	-0.028	0.001	-0.001	0	-0.032	0.002	-0.004	-0.026	-0.01	-0.05	-0.053	0.006	-0.024	0.047	-0.027	-0.007	0.003	-0.003	-0.032	-0.015	0.003	-0.01	0.052	0.052	-0.001	0	-0.002	0.002	0.008	-0.025	0.025	-0.164
1:86300001-86400000	1	86300001	86400000	-0.075	0	0	-0.658	-0.568	-0.45	0.258	0.327	0.3	0.001	-0.03	-0.028	0.001	-0.023	-0.028	0.001	-0.001	0	-0.032	0.002	-0.004	-0.026	-0.01	-0.05	-0.053	0.006	-0.024	0.047	-0.027	-0.007	0.003	-0.003	-0.032	-0.015	0.003	-0.01	0.052	0.052	-0.001	0	-0.002	0.002	0.008	-0.025	0.025	-0.164
1:86400001-86500000	1	86400001	86500000	-0.075	0	0	-0.658	-0.568	-0.45	0.258	0.327	0.3	0.001	-0.03	-0.028	0.001	-0.023	-0.028	0.001	-0.001	0	-0.032	0.002	-0.004	-0.026	-0.01	-0.05	-0.053	0.006	-0.024	0.047	-0.027	-0.007	0.003	-0.003	-0.032	-0.015	0.003	-0.01	0.052	0.052	-0.001	0	-0.002	0.002	0.008	-0.025	0.025	-0.164
1:86500001-86600000	1	86500001	86600000	-0.075	0	0	-0.658	-0.568	-0.45	0.258	0.327	0.3	0.001	-0.03	-0.028	0.001	-0.023	-0.028	0.001	-0.001	0	-0.032	0.002	-0.004	-0.026	-0.01	-0.05	-0.053	0.006	-0.024	0.047	-0.027	-0.007	0.003	-0.003	-0.032	-0.015	0.003	-0.01	0.052	0.052	-0.001	0	-0.002	0.002	0.008	-0.025	0.025	-0.164
1:86600001-86700000	1	86600001	86700000	-0.075	0	0	-0.658	-0.568	-0.45	0.258	0.327	0.3	0.001	-0.03	-0.028	0.001	-0.023	-0.028	0.001	-0.001	0	-0.032	0.002	-0.004	-0.026	-0.01	-0.05	-0.053	0.006	-0.024	0.047	-0.027	-0.007	0.003	-0.003	-0.032	-0.015	0.003	-0.01	0.052	0.052	-0.001	0	-0.002	0.002	0.008	-0.025	0.025	-0.164
1:86700001-86800000	1	86700001	86800000	-0.075	0	0	-0.658	-0.568	-0.45	0.258	0.327	0.3	0.001	-0.03	-0.028	0.001	-0.023	-0.028	0.001	-0.001	0	-0.032	0.002	-0.004	-0.026	-0.01	-0.05	-0.053	0.006	-0.024	0.047	-0.027	-0.007	0.003	-0.003	-0.032	-0.015	0.003	-0.01	0.052	0.052	-0.001	0	-0.002	0.002	0.008	-0.025	0.025	-0.164
1:86800001-86900000	1	86800001	86900000	-0.075	0	0	-0.658	-0.568	-0.45	0.258	0.327	0.3	0.001	-0.03	-0.028	0.001	-0.023	-0.028	0.001	-0.001	0	-0.032	0.002	-0.004	-0.026	-0.01	-0.05	-0.053	0.006	-0.024	0.047	-0.027	-0.007	0.003	-0.003	-0.032	-0.015	0.003	-0.01	0.052	0.052	-0.001	0	-0.002	0.002	0.008	-0.025	0.025	-0.164
1:86900001-87000000	1	86900001	87000000	-0.075	0	0	-0.658	-0.568	-0.45	0.258	0.327	0.3	0.001	-0.03	-0.028	0.001	-0.023	-0.028	0.001	-0.001	0	-0.032	0.002	-0.004	-0.026	-0.01	-0.05	-0.053	0.006	-0.024	0.047	-0.027	-0.007	0.003	-0.003	-0.032	-0.015	0.003	-0.01	0.052	0.052	-0.001	0	-0.002	0.002	0.008	-0.025	0.025	-0.164
1:87000001-87100000	1	87000001	87100000	-0.075	0	0	-0.658	-0.568	-0.45	0.258	0.327	0.3	0.001	-0.03	-0.028	0.001	-0.023	-0.028	0.001	-0.001	0	-0.032	0.002	-0.004	-0.026	-0.01	-0.05	-0.053	0.006	-0.024	0.047	-0.027	-0.007	0.003	-0.003	-0.032	-0.015	0.003	-0.01	0.052	0.052	-0.001	0	-0.002	0.002	0.008	-0.025	0.025	-0.164
1:87100001-87200000	1	87100001	87200000	-0.075	0	0	-0.658	-0.568	-0.45	0.258	0.327	0.3	0.001	-0.03	-0.028	0.001	-0.023	-0.028	0.001	-0.001	0	-0.032	0.002	-0.004	-0.026	-0.01	-0.05	-0.053	0.006	-0.024	0.047	-0.027	-0.007	0.003	-0.003	-0.032	-0.015	0.003	-0.01	0.052	0.052	-0.001	0	-0.002	0.002	0.008	-0.025	0.025	-0.164
1:87200001-87300000	1	87200001	87300000	-0.075	0	0	-0.658	-0.568	-0.45	0.258	0.327	0.3	0.001	-0.03	-0.028	0.001	-0.023	-0.028	0.001	-0.001	0	-0.032	0.002	-0.004	-0.026	-0.01	-0.05	-0.053	0.006	-0.024	0.047	-0.027	-0.007	0.003	-0.003	-0.032	-0.015	0.003	-0.01	0.052	0.052	-0.001	0	-0.002	0.002	0.008	-0.025	0.025	-0.164
1:87300001-87400000	1	87300001	87400000	-0.075	0	0	-0.658	-0.568	-0.45	0.258	0.327	0.3	0.001	-0.03	-0.028	0.001	-0.023	-0.028	0.001	-0.001	0	-0.032	0.002	-0.004	-0.026	-0.01	-0.05	-0.053	0.006	-0.024	0.047	-0.027	-0.007	0.003	-0.003	-0.032	-0.015	0.003	-0.01	0.052	0.052	-0.001	0	-0.002	0.002	0.008	-0.025	0.025	-0.164
1:87400001-87500000	1	87400001	87500000	-0.075	0	0	-0.658	-0.568	-0.45	0.258	0.327	0.3	0.001	-0.03	-0.028	0.001	-0.023	-0.028	0.001	-0.001	0	-0.032	0.002	-0.004	-0.026	-0.01	-0.05	-0.053	0.006	-0.024	0.047	-0.027	-0.007	0.003	-0.003	-0.032	-0.015	0.003	-0.01	0.052	0.052	-0.001	0	-0.002	0.002	0.008	-0.025	0.025	-0.164
1:87500001-87600000	1	87500001	87600000	-0.075	0	0	-0.658	-0.568	-0.45	0.258	0.327	0.3	0.001	-0.03	-0.028	0.001	-0.023	-0.028	0.001	-0.001	0	-0.032	0.002	-0.004	-0.026	-0.01	-0.05	-0.053	0.006	-0.024	0.047	-0.027	-0.007	0.003	-0.003	-0.032	-0.015	0.003	-0.01	0.052	0.052	-0.001	0	-0.002	0.002	0.008	-0.025	0.025	-0.164
1:87600001-87700000	1	87600001	87700000	-0.075	0	0	-0.658	-0.568	-0.45	0.258	0.327	0.3	0.001	-0.03	-0.028	0.001	-0.023	-0.028	0.001	-0.001	0	-0.032	0.002	-0.004	-0.026	-0.01	-0.05	-0.053	0.006	-0.024	0.047	-0.027	-0.007	0.003	-0.003	-0.032	-0.015	0.003	-0.01	0.052	0.052	-0.001	0	-0.002	0.002	0.008	-0.025	0.025	-0.164
1:87700001-87800000	1	87700001	87800000	-0.075	0	0	-0.658	-0.568	-0.45	0.258	0.327	0.3	0.001	-0.03	-0.028	0.001	-0.023	-0.028	0.001	-0.001	0	-0.032	0.002	-0.004	-0.026	-0.01	-0.05	-0.053	0.006	-0.024	0.047	-0.027	-0.007	0.003	-0.003	-0.032	-0.015	0.003	-0.01	0.052	0.052	-0.001	0	-0.002	0.002	0.008	-0.025	0.025	-0.164
1:87800001-87900000	1	87800001	87900000	-0.075	0	0	-0.658	-0.568	-0.45	0.258	0.327	0.3	0.001	-0.03	-0.028	0.001	-0.023	-0.028	0.001	-0.001	0	-0.032	0.002	-0.004	-0.026	-0.01	-0.05	-0.053	0.006	-0.024	0.047	-0.027	-0.007	0.003	-0.003	-0.032	-0.015	0.003	-0.01	0.052	0.052	-0.001	0	-0.002	0.002	0.008	-0.025	0.025	-0.164
1:87900001-88000000	1	87900001	88000000	-0.075	0	0	-0.658	-0.568	-0.45	0.258	0.327	0.3	0.001	-0.03	-0.028	0.001	-0.023	-0.028	0.001	-0.001	0	-0.032	0.002	-0.004	-0.026	-0.01	-0.05	-0.053	0.006	-0.024	0.047	-0.027	-0.007	0.003	-0.003	-0.032	-0.015	0.003	-0.01	0.052	0.052	-0.001	0	-0.002	0.002	0.008	-0.025	0.025	-0.164
1:88000001-88100000	1	88000001	88100000	-0.075	0	0	-0.658	-0.568	-0.45	0.258	0.327	0.3	0.001	-0.03	-0.028	0.001	-0.023	-0.028	0.001	-0.001	0	-0.032	0.002	-0.004	-0.026	-0.01	-0.05	-0.053	0.006	-0.024	0.047	-0.027	-0.007	0.003	-0.003	-0.032	-0.015	0.003	-0.01	0.052	0.052	-0.001	0	-0.002	0.002	0.008	-0.025	0.025	-0.164
1:88100001-88200000	1	88100001	88200000	-0.075	0	0	-0.658	-0.568	-0.45	0.258	0.327	0.3	0.001	-0.03	-0.028	0.001	-0.023	-0.028	0.001	-0.001	0	-0.032	0.002	-0.004	-0.026	-0.01	-0.05	-0.053	0.006	-0.024	0.047	-0.027	-0.007	0.003	-0.003	-0.032	-0.015	0.003	-0.01	0.052	0.052	-0.001	0	-0.002	0.002	0.008	-0.025	0.025	-0.164
1:88200001-88300000	1	88200001	88300000	-0.075	0	0	-0.658	-0.568	-0.45	0.258	0.327	0.3	0.001	-0.03	-0.028	0.001	-0.023	-0.028	0.001	-0.001	0	-0.032	0.002	-0.004	-0.026	-0.01	-0.05	-0.053	0.006	-0.024	0.047	-0.027	-0.007	0.003	-0.003	-0.032	-0.015	0.003	-0.01	0.052	0.052	-0.001	0	-0.002	0.002	0.008	-0.025	0.025	-0.164
1:88300001-88400000	1	88300001	88400000	-0.075	0	0	-0.658	-0.568	-0.45	0.258	0.327	0.3	0.001	-0.03	-0.028	0.001	-0.023	-0.028	0.001	-0.001	0	-0.032	0.002	-0.004	-0.026	-0.01	-0.05	-0.053	0.006	-0.024	0.047	-0.027	-0.007	0.003	-0.003	-0.032	-0.015	0.003	-0.01	0.052	0.052	-0.001	0	-0.002	0.002	0.008	-0.025	0.025	-0.164
1:88400001-88500000	1	88400001	88500000	-0.075	0	0	-0.658	-0.568	-0.45	0.258	0.327	0.3	0.001	-0.03	-0.028	0.001	-0.023	-0.028	0.001	-0.001	0	-0.032	0.002	-0.004	-0.026	-0.01	-0.05	-0.053	0.006	-0.024	0.047	-0.027	-0.007	0.003	-0.003	-0.032	-0.015	0.003	-0.01	0.052	0.052	-0.001	0	-0.002	0.002	0.008	-0.025	0.025	-0.164
1:88500001-88600000	1	88500001	88600000	-0.075	0	0	-0.658	-0.568	-0.45	0.258	0.327	0.3	0.001	-0.03	-0.028	0.001	-0.023	-0.028	0.001	-0.001	0	-0.032	0.002	-0.004	-0.026	-0.01	-0.05	-0.053	0.006	-0.024	0.047	-0.027	-0.007	0.003	-0.003	-0.032	-0.015	0.003	-0.01	0.052	0.052	-0.001	0	-0.002	0.002	0.008	-0.025	0.025	-0.164
1:88600001-88700000	1	88600001	88700000	-0.075	0	0	-0.658	-0.568	-0.45	0.258	0.327	0.3	0.001	-0.03	-0.028	0.001	-0.023	-0.028	0.001	-0.001	0	-0.032	0.002	-0.004	-0.026	-0.01	-0.05	-0.053	0.006	-0.024	0.047	-0.027	-0.007	0.003	-0.003	-0.032	-0.015	0.003	-0.01	0.052	0.052	-0.001	0	-0.002	0.002	0.008	-0.025	0.025	-0.164
1:88700001-88800000	1	88700001	88800000	-0.075	0	0	-0.658	-0.568	-0.45	0.258	0.327	0.3	0.001	-0.03	-0.028	0.001	-0.023	-0.028	0.001	-0.001	0	-0.032	0.002	-0.004	-0.026	-0.01	-0.05	-0.053	0.006	-0.024	0.047	-0.027	-0.007	0.003	-0.003	-0.032	-0.015	0.003	-0.01	0.052	0.052	-0.001	0	-0.002	0.002	0.008	-0.025	0.025	-0.164
1:88800001-88900000	1	88800001	88900000	-0.075	0	0	-0.658	-0.568	-0.45	0.258	0.327	0.3	0.001	-0.03	-0.028	0.001	-0.023	-0.028	0.001	-0.001	0	-0.032	0.002	-0.004	-0.026	-0.01	-0.05	-0.053	0.006	-0.024	0.047	-0.027	-0.007	0.003	-0.003	-0.032	-0.015	0.003	-0.01	0.052	0.052	-0.001	0	-0.002	0.002	0.008	-0.025	0.025	-0.164
1:88900001-89000000	1	88900001	89000000	-0.075	0	0	-0.658	-0.568	-0.45	0.258	0.327	0.3	0.001	-0.03	-0.028	0.001	-0.023	-0.028	0.001	-0.001	0	-0.032	0.002	-0.004	-0.026	-0.01	-0.05	-0.053	0.006	-0.024	0.047	-0.027	-0.007	0.003	-0.003	-0.032	-0.015	0.003	-0.01	0.052	0.052	-0.001	0	-0.002	0.002	0.008	-0.025	0.025	-0.164
1:89000001-89100000	1	89000001	89100000	-0.075	0	0	-0.658	-0.568	-0.45	0.258	0.327	0.3	0.001	-0.03	-0.028	0.001	-0.023	-0.028	0.001	-0.001	0	-0.032	0.002	-0.004	-0.026	-0.01	-0.05	-0.053	0.006	-0.024	0.047	-0.027	-0.007	0.003	-0.003	-0.032	-0.015	0.003	-0.01	0.052	0.052	-0.001	0	-0.002	0.002	0.008	-0.025	0.025	-0.164
1:89100001-89200000	1	89100001	89200000	-0.075	0	0	-0.658	-0.568	-0.45	0.258	0.327	0.3	0.001	-0.03	-0.028	0.001	-0.023	-0.028	0.001	-0.001	0	-0.032	0.002	-0.004	-0.026	-0.01	-0.05	-0.053	0.006	-0.024	0.047	-0.027	-0.007	0.003	-0.003	-0.032	-0.015	0.003	-0.01	0.052	0.052	-0.001	0	-0.002	0.002	0.008	-0.025	0.025	-0.164
1:89200001-89300000	1	89200001	89300000	-0.075	0	0	-0.658	-0.568	-0.45	0.258	0.327	0.3	0.001	-0.03	-0.028	0.001	-0.023	-0.028	0.001	-0.001	0	-0.032	0.002	-0.004	-0.026	-0.01	-0.05	-0.053	0.006	-0.024	0.047	-0.027	-0.007	0.003	-0.003	-0.032	-0.015	0.003	-0.01	0.052	0.052	-0.001	0	-0.002	0.002	0.008	-0.025	0.025	-0.164
1:89300001-89400000	1	89300001	89400000	-0.075	0	0	-0.658	-0.568	-0.45	0.258	0.327	0.3	0.001	-0.03	-0.028	0.001	-0.023	-0.028	0.001	-0.001	0	-0.032	0.002	-0.004	-0.026	-0.01	-0.05	-0.053	0.006	-0.024	0.047	-0.027	-0.007	0.003	-0.003	-0.032	-0.015	0.003	-0.01	0.052	0.052	-0.001	0	-0.002	0.002	0.008	-0.025	0.025	-0.164
1:89400001-89500000	1	89400001	89500000	-0.075	0	0	-0.658	-0.568	-0.45	0.258	0.327	0.3	0.001	-0.03	-0.028	0.001	-0.023	-0.028	0.001	-0.001	0	-0.032	0.002	-0.004	-0.026	-0.01	-0.05	-0.053	0.006	-0.024	0.047	-0.027	-0.007	0.003	-0.003	-0.032	-0.015	0.003	-0.01	0.052	0.052	-0.001	0	-0.002	0.002	0.008	-0.025	0.025	-0.164
1:89500001-89600000	1	89500001	89600000	-0.075	0	0	-0.658	-0.568	-0.45	0.258	0.327	0.3	0.001	-0.03	-0.028	0.001	-0.023	-0.028	0.001	-0.001	0	-0.032	0.002	-0.004	-0.026	-0.01	-0.05	-0.053	0.006	-0.024	0.047	-0.027	-0.007	0.003	-0.003	-0.032	-0.015	0.003	-0.01	0.052	0.052	-0.001	0	-0.002	0.002	0.008	-0.025	0.025	-0.164
1:89600001-89700000	1	89600001	89700000	-0.075	0	0	-0.658	-0.568	-0.45	0.258	0.327	0.3	0.001	-0.03	-0.028	0.001	-0.023	-0.028	0.001	-0.001	0	-0.032	0.002	-0.004	-0.026	-0.01	-0.05	-0.053	0.006	-0.024	0.047	-0.027	-0.007	0.003	-0.003	-0.032	-0.015	0.003	-0.01	0.052	0.052	-0.001	0	-0.002	0.002	0.008	-0.025	0.025	-0.164
1:89700001-89800000	1	89700001	89800000	-0.075	0	0	-0.658	-0.568	-0.45	0.258	0.327	0.3	0.001	-0.03	-0.028	0.001	-0.023	-0.028	0.001	-0.001	0	-0.032	0.002	-0.004	-0.026	-0.01	-0.05	-0.053	0.006	-0.024	0.047	-0.027	-0.007	0.003	-0.003	-0.032	-0.015	0.003	-0.01	0.052	0.052	-0.001	0	-0.002	0.002	0.008	-0.025	0.025	-0.164
1:89800001-89900000	1	89800001	89900000	-0.075	0	0	-0.658	-0.568	-0.45	0.258	0.327	0.3	0.001	-0.03	-0.028	0.001	-0.023	-0.028	0.001	-0.001	0	-0.032	0.002	-0.004	-0.026	-0.01	-0.05	-0.053	0.006	-0.024	0.047	-0.027	-0.007	0.003	-0.003	-0.032	-0.015	0.003	-0.01	0.052	0.052	-0.001	0	-0.002	0.002	0.008	-0.025	0.025	-0.164
1:89900001-90000000	1	89900001	90000000	-0.075	0	0	-0.658	-0.568	-0.45	0.258	0.327	0.3	0.001	-0.03	-0.028	0.001	-0.023	-0.028	0.001	-0.001	0	-0.032	0.002	-0.004	-0.026	-0.01	-0.05	-0.053	0.006	-0.024	0.047	-0.027	-0.007	0.003	-0.003	-0.032	-0.015	0.003	-0.01	0.052	0.052	-0.001	0	-0.002	0.002	0.008	-0.025	0.025	-0.164
1:90000001-90100000	1	90000001	90100000	-0.075	0	0	-0.658	-0.568	-0.45	0.258	0.327	0.3	0.001	-0.03	-0.028	0.001	-0.023	-0.028	0.001	-0.001	0	-0.032	0.002	-0.004	-0.026	-0.01	-0.05	-0.053	0.006	-0.024	0.047	-0.027	-0.007	0.003	-0.003	-0.032	-0.015	0.003	-0.01	0.052	0.052	-0.001	0	-0.002	0.002	0.008	-0.025	0.025	-0.164
1:90100001-90200000	1	90100001	90200000	-0.075	0	0	-0.658	-0.568	-0.45	0.258	0.327	0.3	0.001	-0.03	-0.028	0.001	-0.023	-0.028	0.001	-0.001	0	-0.032	0.002	-0.004	-0.026	-0.01	-0.05	-0.053	0.006	-0.024	0.047	-0.027	-0.007	0.003	-0.003	-0.032	-0.015	0.003	-0.01	0.052	0.052	-0.001	0	-0.002	0.002	0.008	-0.025	0.025	-0.164
1:90200001-90300000	1	90200001	90300000	-0.075	0	0	-0.658	-0.568	-0.45	0.258	0.327	0.3	0.001	-0.03	-0.028	0.001	-0.023	-0.028	0.001	-0.001	0	-0.032	0.002	-0.004	-0.026	-0.01	-0.05	-0.053	0.006	-0.024	0.047	-0.027	-0.007	0.003	-0.003	-0.032	-0.015	0.003	-0.01	0.052	0.052	-0.001	0	-0.002	0.002	0.008	-0.025	0.025	-0.164
1:90300001-90400000	1	90300001	90400000	-0.075	0	0	-0.658	-0.568	-0.45	0.258	0.327	0.3	0.001	-0.03	-0.028	0.001	-0.023	-0.028	0.001	-0.001	0	-0.032	0.002	-0.004	-0.026	-0.01	-0.05	-0.053	0.006	-0.024	0.047	-0.027	-0.007	0.003	-0.003	-0.032	-0.015	0.003	-0.01	0.052	0.052	-0.001	0	-0.002	0.002	0.008	-0.025	0.025	-0.164
1:90400001-90500000	1	90400001	90500000	-0.075	0	0	-0.658	-0.568	-0.45	0.258	0.327	0.3	0.001	-0.03	-0.028	0.001	-0.023	-0.028	0.001	-0.001	0	-0.032	0.002	-0.004	-0.026	-0.01	-0.05	-0.053	0.006	-0.024	0.047	-0.027	-0.007	0.003	-0.003	-0.032	-0.015	0.003	-0.01	0.052	0.052	-0.001	0	-0.002	0.002	0.008	-0.025	0.025	-0.164
1:90600001-90700000	1	90600001	90700000	-0.075	0	0	-0.658	-0.568	-0.45	0.258	0.327	0.3	0.001	-0.03	-0.028	0.001	-0.023	-0.028	0.001	-0.001	0	-0.032	0.002	-0.004	-0.026	-0.01	-0.05	-0.053	0.006	-0.024	0.047	-0.027	-0.007	0.003	-0.003	-0.032	-0.015	0.003	-0.01	0.052	0.052	-0.001	0	-0.002	0.002	0.008	-0.025	0.025	-0.164
1:90700001-90800000	1	90700001	90800000	-0.075	0	0	-0.658	-0.568	-0.45	0.258	0.327	0.3	0.001	-0.03	-0.028	0.001	-0.023	-0.028	0.001	-0.001	0	-0.032	0.002	-0.004	-0.026	-0.01	-0.05	-0.053	0.006	-0.024	0.047	-0.027	-0.007	0.003	-0.003	-0.032	-0.015	0.003	-0.01	0.052	0.052	-0.001	0	-0.002	0.002	0.008	-0.025	0.025	-0.164
1:90800001-90900000	1	90800001	90900000	-0.075	0	0	-0.658	-0.568	-0.45	0.258	0.327	0.3	0.001	-0.03	-0.028	0.001	-0.023	-0.028	0.001	-0.001	0	-0.032	0.002	-0.004	-0.026	-0.01	-0.05	-0.053	0.006	-0.024	0.047	-0.027	-0.007	0.003	-0.003	-0.032	-0.015	0.003	-0.01	0.052	0.052	-0.001	0	-0.002	0.002	0.008	-0.025	0.025	-0.164
1:90900001-91000000	1	90900001	91000000	-0.075	0	0	-0.658	-0.568	-0.45	0.258	0.327	0.3	0.001	-0.03	-0.028	0.001	-0.023	-0.028	0.001	-0.001	0	-0.032	0.002	-0.004	-0.026	-0.01	-0.05	-0.053	0.006	-0.024	0.047	-0.027	-0.007	0.003	-0.003	-0.032	-0.015	0.003	-0.01	0.052	0.052	-0.001	0	-0.002	0.002	0.008	-0.025	0.025	-0.164
1:91000001-91100000	1	91000001	91100000	-0.075	0	0	-0.658	-0.568	-0.45	0.258	0.327	0.3	0.001	-0.03	-0.028	0.001	-0.023	-0.028	0.001	-0.001	0	-0.032	0.002	-0.004	-0.026	-0.01	-0.05	-0.053	0.006	-0.024	0.047	-0.027	-0.007	0.003	-0.003	-0.032	-0.015	0.003	-0.01	0.052	0.052	-0.001	0	-0.002	0.002	0.008	-0.025	0.025	-0.164
1:91100001-91200000	1	91100001	91200000	-0.075	0	0	-0.658	-0.568	-0.45	0.258	0.327	0.3	0.001	-0.03	-0.028	0.001	-0.023	-0.028	0.001	-0.001	0	-0.032	0.002	-0.004	-0.026	-0.01	-0.05	-0.053	0.006	-0.024	0.047	-0.027	-0.007	0.003	-0.003	-0.032	-0.015	0.003	-0.01	0.052	0.052	-0.001	0	-0.002	0.002	0.008	-0.025	0.025	-0.164
1:91200001-91300000	1	91200001	91300000	-0.075	0	0	-0.658	-0.568	-0.45	0.258	0.327	0.3	0.001	-0.03	-0.028	0.001	-0.023	-0.028	0.001	-0.001	0	-0.032	0.002	-0.004	-0.026	-0.01	-0.05	-0.053	0.006	-0.024	0.047	-0.027	-0.007	0.003	-0.003	-0.032	-0.015	0.003	-0.01	0.052	0.052	-0.001	0	-0.002	0.002	0.008	-0.025	0.025	-0.164
1:91300001-91400000	1	91300001	91400000	-0.075	0	0	-0.658	-0.568	-0.45	0.258	0.327	0.3	0.001	-0.03	-0.028	0.001	-0.023	-0.028	0.001	-0.001	0	-0.032	0.002	-0.004	-0.026	-0.01	-0.05	-0.053	0.006	-0.024	0.047	-0.027	-0.007	0.003	-0.003	-0.032	-0.015	0.003	-0.01	0.052	0.052	-0.001	0	-0.002	0.002	0.008	-0.025	0.025	-0.164
1:91400001-91500000	1	91400001	91500000	-0.075	0	0	-0.658	-0.568	-0.45	0.258	0.327	0.3	0.001	-0.03	-0.028	0.001	-0.023	-0.028	0.001	-0.001	0	-0.032	0.002	-0.004	-0.026	-0.01	-0.05	-0.053	0.006	-0.024	0.047	-0.027	-0.007	0.003	-0.003	-0.032	-0.015	0.003	-0.01	0.052	0.052	-0.001	0	-0.002	0.002	0.008	-0.025	0.025	-0.164
1:91500001-91600000	1	91500001	91600000	-0.075	0	0	-0.658	-0.568	-0.45	0.258	0.327	0.3	0.001	-0.03	-0.028	0.001	-0.023	-0.028	0.001	-0.001	0	-0.032	0.002	-0.004	-0.026	-0.01	-0.05	-0.053	0.006	-0.024	0.047	-0.027	-0.007	0.003	-0.003	-0.032	-0.015	0.003	-0.01	0.052	0.052	-0.001	0	-0.002	0.002	0.008	-0.025	0.025	-0.164
1:91600001-91700000	1	91600001	91700000	-0.075	0	0	-0.658	-0.568	-0.45	0.258	0.327	0.3	0.001	-0.03	-0.028	0.001	-0.023	-0.028	0.001	-0.001	0	-0.032	0.002	-0.004	-0.026	-0.01	-0.05	-0.053	0.006	-0.024	0.047	-0.027	-0.007	0.003	-0.003	-0.032	-0.015	0.003	-0.01	0.052	0.052	-0.001	0	-0.002	0.002	0.008	-0.025	0.025	-0.164
1:91700001-91800000	1	91700001	91800000	-0.075	0	0	-0.658	-0.568	-0.45	0.258	0.327	0.3	0.001	-0.03	-0.028	0.001	-0.023	-0.028	0.001	-0.001	0	-0.032	0.002	-0.004	-0.026	-0.01	-0.05	-0.053	0.006	-0.024	0.047	-0.027	-0.007	0.003	-0.003	-0.032	-0.015	0.003	-0.01	0.052	0.052	-0.001	0	-0.002	0.002	0.008	-0.025	0.025	-0.164
1:91900001-92000000	1	91900001	92000000	-0.075	0	0	-0.658	-0.568	-0.45	0.258	0.327	0.3	0.001	-0.03	-0.028	0.001	-0.023	-0.028	0.001	-0.001	0	-0.032	0.002	-0.004	-0.026	-0.01	-0.05	-0.053	0.006	-0.024	0.047	-0.027	-0.007	0.003	-0.003	-0.032	-0.015	0.003	-0.01	0.052	0.052	-0.001	0	-0.002	0.002	0.008	-0.025	0.025	-0.164
1:92000001-92100000	1	92000001	92100000	-0.075	0	0	-0.658	-0.568	-0.45	0.258	0.327	0.3	0.001	-0.03	-0.028	0.001	-0.023	-0.028	0.001	-0.001	0	-0.032	0.002	-0.004	-0.026	-0.01	-0.05	-0.053	0.006	-0.024	0.047	-0.027	-0.007	0.003	-0.003	-0.032	-0.015	0.003	-0.01	0.052	0.052	-0.001	0	-0.002	0.002	0.008	-0.025	0.025	-0.164
1:92100001-92200000	1	92100001	92200000	-0.075	0	0	-0.658	-0.568	-0.45	0.258	0.327	0.3	0.001	-0.03	-0.028	0.001	-0.023	-0.028	0.001	-0.001	0	-0.032	0.002	-0.004	-0.026	-0.01	-0.05	-0.053	0.006	-0.024	0.047	-0.027	-0.007	0.003	-0.003	-0.032	-0.015	0.003	-0.01	0.052	0.052	-0.001	0	-0.002	0.002	0.008	-0.025	0.025	-0.164
1:92200001-92300000	1	92200001	92300000	-0.075	0	0	-0.658	-0.568	-0.45	0.258	0.327	0.3	0.001	-0.03	-0.028	0.001	-0.023	-0.028	0.001	-0.001	0	-0.032	0.002	-0.004	-0.026	-0.01	-0.05	-0.053	0.006	-0.024	0.047	-0.027	-0.007	0.003	-0.003	-0.032	-0.015	0.003	-0.01	0.052	0.052	-0.001	0	-0.002	0.002	0.008	-0.025	0.025	-0.164
1:92300001-92400000	1	92300001	92400000	-0.075	0	0	-0.658	-0.568	-0.45	0.258	0.327	0.3	0.001	-0.03	-0.028	0.001	-0.023	-0.028	0.001	-0.001	0	-0.032	0.002	-0.004	-0.026	-0.01	-0.05	-0.053	0.006	-0.024	0.047	-0.027	-0.007	0.003	-0.003	-0.032	-0.015	0.003	-0.01	0.052	0.052	-0.001	0	-0.002	0.002	0.008	-0.025	0.025	-0.164
1:92400001-92500000	1	92400001	92500000	-0.075	0	0	-0.658	-0.568	-0.45	0.258	0.327	0.3	0.001	-0.03	-0.028	0.001	-0.023	-0.028	0.001	-0.001	0	-0.032	0.002	-0.004	-0.026	-0.01	-0.05	-0.053	0.006	-0.024	0.047	-0.027	-0.007	0.003	-0.003	-0.032	-0.015	0.003	-0.01	0.052	0.052	-0.001	0	-0.002	0.002	0.008	-0.025	0.025	-0.164
1:92500001-92600000	1	92500001	92600000	-0.075	0	0	-0.658	-0.568	-0.45	0.258	0.327	0.3	0.001	-0.03	-0.028	0.001	-0.023	-0.028	0.001	-0.001	0	-0.032	0.002	-0.004	-0.026	-0.01	-0.05	-0.053	0.006	-0.024	0.047	-0.027	-0.007	0.003	-0.003	-0.032	-0.015	0.003	-0.01	0.052	0.052	-0.001	0	-0.002	0.002	0.008	-0.025	0.025	-0.164
1:92600001-92700000	1	92600001	92700000	-0.075	0	0	-0.658	-0.568	-0.45	0.258	0.327	0.3	0.001	-0.03	-0.028	0.001	-0.023	-0.028	0.001	-0.001	0	-0.032	0.002	-0.004	-0.026	-0.01	-0.05	-0.053	0.006	-0.024	0.047	-0.027	-0.007	0.003	-0.003	-0.032	-0.015	0.003	-0.01	0.052	0.052	-0.001	0	-0.002	0.002	0.008	-0.025	0.025	-0.164
1:92700001-92800000	1	92700001	92800000	-0.075	0	0	-0.658	-0.568	-0.45	0.258	0.327	0.3	0.001	-0.03	-0.028	0.001	-0.023	-0.028	0.001	-0.001	0	-0.032	0.002	-0.004	-0.026	-0.01	-0.05	-0.053	0.006	-0.024	0.047	-0.027	-0.007	0.003	-0.003	-0.032	-0.015	0.003	-0.01	0.052	0.052	-0.001	0	-0.002	0.002	0.008	-0.025	0.025	-0.164
1:92800001-92900000	1	92800001	92900000	-0.075	0	0	-0.658	-0.568	-0.45	0.258	0.327	0.3	0.001	-0.03	-0.028	0.001	-0.023	-0.028	0.001	-0.001	0	-0.032	0.002	-0.004	-0.026	-0.01	-0.05	-0.053	0.006	-0.024	0.047	-0.027	-0.007	0.003	-0.003	-0.032	-0.015	0.003	-0.01	0.052	0.052	-0.001	0	-0.002	0.002	0.008	-0.025	0.025	-0.164
1:93000001-93100000	1	93000001	93100000	-0.075	0	0	-0.658	-0.568	-0.45	0.258	0.327	0.3	0.001	-0.03	-0.028	0.001	-0.023	-0.028	0.001	-0.001	0	-0.032	0.002	-0.004	-0.026	-0.01	-0.05	-0.053	0.006	-0.024	0.047	-0.027	-0.007	0.003	-0.003	-0.032	-0.015	0.003	-0.01	0.052	0.052	-0.001	0	-0.002	0.002	0.008	-0.025	0.025	-0.164
1:93100001-93200000	1	93100001	93200000	-0.075	0	0	-0.658	-0.568	-0.45	0.258	0.327	0.3	0.001	-0.03	-0.028	0.001	-0.023	-0.028	0.001	-0.001	0	-0.032	0.002	-0.004	-0.026	-0.01	-0.05	-0.053	0.006	-0.024	0.047	-0.027	-0.007	0.003	-0.003	-0.032	-0.015	0.003	-0.01	0.052	0.052	-0.001	0	-0.002	0.002	0.008	-0.025	0.025	-0.164
1:93200001-93300000	1	93200001	93300000	-0.075	0	0	-0.658	-0.568	-0.45	0.258	0.327	0.3	0.001	-0.03	-0.028	0.001	-0.023	-0.028	0.001	-0.001	0	-0.032	0.002	-0.004	-0.026	-0.01	-0.05	-0.053	0.006	-0.024	0.047	-0.027	-0.007	0.003	-0.003	-0.032	-0.015	0.003	-0.01	0.052	0.052	-0.001	0	-0.002	0.002	0.008	-0.025	0.025	-0.164
1:93300001-93400000	1	93300001	93400000	-0.075	0	0	-0.658	-0.568	-0.45	0.258	0.327	0.3	0.001	-0.03	-0.028	0.001	-0.023	-0.028	0.001	-0.001	0	-0.032	0.002	-0.004	-0.026	-0.01	-0.05	-0.053	0.006	-0.024	0.047	-0.027	-0.007	0.003	-0.003	-0.032	-0.015	0.003	-0.01	0.052	0.052	-0.001	0	-0.002	0.002	0.008	-0.025	0.025	-0.164
1:93400001-93500000	1	93400001	93500000	-0.075	0	0	-0.658	-0.568	-0.45	0.258	0.327	0.3	0.001	-0.03	-0.028	0.001	-0.023	-0.028	0.001	-0.001	0	-0.032	0.002	-0.004	-0.026	-0.01	-0.05	-0.053	0.006	-0.024	0.047	-0.027	-0.007	0.003	-0.003	-0.032	-0.015	0.003	-0.01	0.052	0.052	-0.001	0	-0.002	0.002	0.008	-0.025	0.025	-0.164
1:93500001-93600000	1	93500001	93600000	-0.075	0	0	-0.658	-0.568	-0.45	0.258	0.327	0.3	0.001	-0.03	-0.028	0.001	-0.023	-0.028	0.001	-0.001	0	-0.032	0.002	-0.004	-0.026	-0.01	-0.05	-0.053	0.006	-0.024	0.047	-0.027	-0.007	0.003	-0.003	-0.032	-0.015	0.003	-0.01	0.052	0.052	-0.001	0	-0.002	0.002	0.008	-0.025	0.025	-0.164
1:93600001-93700000	1	93600001	93700000	-0.075	0	0	-0.658	-0.568	-0.45	0.258	0.327	0.3	0.001	-0.03	-0.028	0.001	-0.023	-0.028	0.001	-0.001	0	-0.032	0.002	-0.004	-0.026	-0.01	-0.05	-0.053	0.006	-0.024	0.047	-0.027	-0.007	0.003	-0.003	-0.032	-0.015	0.003	-0.01	0.052	0.052	-0.001	0	-0.002	0.002	0.008	-0.025	0.025	-0.164
1:93700001-93800000	1	93700001	93800000	-0.075	0	0	-0.658	-0.568	-0.45	0.258	0.327	0.3	0.001	-0.03	-0.028	0.001	-0.023	-0.028	0.001	-0.001	0	-0.032	0.002	-0.004	-0.026	-0.01	-0.05	-0.053	0.006	-0.024	0.047	-0.027	-0.007	0.003	-0.003	-0.032	-0.015	0.003	-0.01	0.052	0.052	-0.001	0	-0.002	0.002	0.008	-0.025	0.025	-0.164
1:93800001-93900000	1	93800001	93900000	-0.075	0	0	-0.658	-0.568	-0.45	0.258	0.327	0.3	0.001	-0.03	-0.028	0.001	-0.023	-0.028	0.001	-0.001	0	-0.032	0.002	-0.004	-0.026	-0.01	-0.05	-0.053	0.006	-0.024	0.047	-0.027	-0.007	0.003	-0.003	-0.032	-0.015	0.003	-0.01	0.052	0.052	-0.001	0	-0.002	0.002	0.008	-0.025	0.025	-0.164
1:93900001-94000000	1	93900001	94000000	-0.075	0	0	-0.658	-0.568	-0.45	0.258	0.327	0.3	0.001	-0.03	-0.028	0.001	-0.023	-0.028	0.001	-0.001	0	-0.032	0.002	-0.004	-0.026	-0.01	-0.05	-0.053	0.006	-0.024	0.047	-0.027	-0.007	0.003	-0.003	-0.032	-0.015	0.003	-0.01	0.052	0.052	-0.001	0	-0.002	0.002	0.008	-0.025	0.025	-0.164
1:94000001-94100000	1	94000001	94100000	-0.075	0	0	-0.658	-0.568	-0.45	0.258	0.327	0.3	0.001	-0.03	-0.028	0.001	-0.023	-0.028	0.001	-0.001	0	-0.032	0.002	-0.004	-0.026	-0.01	-0.05	-0.053	0.006	-0.024	0.047	-0.027	-0.007	0.003	-0.003	-0.032	-0.015	0.003	-0.01	0.052	0.052	-0.001	0	-0.002	0.002	0.008	-0.025	0.025	-0.164
1:94100001-94200000	1	94100001	94200000	-0.075	0	0	-0.658	-0.568	-0.45	0.258	0.327	0.3	0.001	-0.03	-0.028	0.001	-0.023	-0.028	0.001	-0.001	0	-0.032	0.002	-0.004	-0.026	-0.01	-0.05	-0.053	0.006	-0.024	0.047	-0.027	-0.007	0.003	-0.003	-0.032	-0.015	0.003	-0.01	0.052	0.052	-0.001	0	-0.002	0.002	0.008	-0.025	0.025	-0.164
1:94200001-94300000	1	94200001	94300000	-0.075	0	0	-0.658	-0.568	-0.45	0.258	0.327	0.3	0.001	-0.03	-0.028	0.001	-0.023	-0.028	0.001	-0.001	0	-0.032	0.002	-0.004	-0.026	-0.01	-0.05	-0.053	0.006	-0.024	0.047	-0.027	-0.007	0.003	-0.003	-0.032	-0.015	0.003	-0.01	0.052	0.052	-0.001	0	-0.002	0.002	0.008	-0.025	0.025	-0.164
1:94300001-94400000	1	94300001	94400000	-0.075	0	0	-0.658	-0.568	-0.45	0.258	0.327	0.3	0.001	-0.03	-0.028	0.001	-0.023	-0.028	0.001	-0.001	0	-0.032	0.002	-0.004	-0.026	-0.01	-0.05	-0.053	0.006	-0.024	0.047	-0.027	-0.007	0.003	-0.003	-0.032	-0.015	0.003	-0.01	0.052	0.052	-0.001	0	-0.002	0.002	0.008	-0.025	0.025	-0.164
1:94400001-94500000	1	94400001	94500000	-0.075	0	0	-0.658	-0.568	-0.45	0.258	0.327	0.3	0.001	-0.03	-0.028	0.001	-0.023	-0.028	0.001	-0.001	0	-0.032	0.002	-0.004	-0.026	-0.01	-0.05	-0.053	0.006	-0.024	0.047	-0.027	-0.007	0.003	-0.003	-0.032	-0.015	0.003	-0.01	0.052	0.052	-0.001	0	-0.002	0.002	0.008	-0.025	0.025	-0.164
1:94500001-94600000	1	94500001	94600000	-0.075	0	0	-0.658	-0.568	-0.45	0.258	0.327	0.3	0.001	-0.03	-0.028	0.001	-0.023	-0.028	0.001	-0.001	0	-0.032	0.002	-0.004	-0.026	-0.01	-0.05	-0.053	0.006	-0.024	0.047	-0.027	-0.007	0.003	-0.003	-0.032	-0.015	0.003	-0.01	0.052	0.052	-0.001	0	-0.002	0.002	0.008	-0.025	0.025	-0.164
1:94600001-94700000	1	94600001	94700000	-0.075	0	0	-0.658	-0.568	-0.45	0.258	0.327	0.3	0.001	-0.03	-0.028	0.001	-0.023	-0.028	0.001	-0.001	0	-0.032	0.002	-0.004	-0.026	-0.01	-0.05	-0.053	0.006	-0.024	0.047	-0.027	-0.007	0.003	-0.003	-0.032	-0.015	0.003	-0.01	0.052	0.052	-0.001	0	-0.002	0.002	0.008	-0.025	0.025	-0.164
1:94700001-94800000	1	94700001	94800000	-0.075	0	0	-0.658	-0.568	-0.45	0.258	0.327	0.3	0.001	-0.03	-0.028	0.001	-0.023	-0.028	0.001	-0.001	0	-0.032	0.002	-0.004	-0.026	-0.01	-0.05	-0.053	0.006	-0.024	0.047	-0.027	-0.007	0.003	-0.003	-0.032	-0.015	0.003	-0.01	0.052	0.052	-0.001	0	-0.002	0.002	0.008	-0.025	0.025	-0.164
1:94800001-94900000	1	94800001	94900000	-0.075	0	0	-0.658	-0.568	-0.45	0.258	0.327	0.3	0.001	-0.03	-0.028	0.001	-0.023	-0.028	0.001	-0.001	0	-0.032	0.002	-0.004	-0.026	-0.01	-0.05	-0.053	0.006	-0.024	0.047	-0.027	-0.007	0.003	-0.003	-0.032	-0.015	0.003	-0.01	0.052	0.052	-0.001	0	-0.002	0.002	0.008	-0.025	0.025	-0.164
1:94900001-95000000	1	94900001	95000000	-0.075	0	0	-0.658	-0.568	-0.45	0.258	0.327	0.3	0.001	-0.03	-0.028	0.001	-0.023	-0.028	0.001	-0.001	0	-0.032	0.002	-0.004	-0.026	-0.01	-0.05	-0.053	0.006	-0.024	0.047	-0.027	-0.007	0.003	-0.003	-0.032	-0.015	0.003	-0.01	0.052	0.052	-0.001	0	-0.002	0.002	0.008	-0.025	0.025	-0.164
1:95000001-95100000	1	95000001	95100000	-0.075	0	0	-0.658	-0.568	-0.45	0.258	0.327	0.3	0.001	-0.03	-0.028	0.001	-0.023	-0.028	0.001	-0.001	0	-0.032	0.002	-0.004	-0.026	-0.01	-0.05	-0.053	0.006	-0.024	0.047	-0.027	-0.007	0.003	-0.003	-0.032	-0.015	0.003	-0.01	0.052	0.052	-0.001	0	-0.002	0.002	0.008	-0.025	0.025	-0.164
1:95100001-95200000	1	95100001	95200000	-0.075	0	0	-0.658	-0.568	-0.45	0.258	0.327	0.3	0.001	-0.03	-0.028	0.001	-0.023	-0.028	0.001	-0.001	0	-0.032	0.002	-0.004	-0.026	-0.01	-0.05	-0.053	0.006	-0.024	0.047	-0.027	-0.007	0.003	-0.003	-0.032	-0.015	0.003	-0.01	0.052	0.052	-0.001	0	-0.002	0.002	0.008	-0.025	0.025	-0.164
1:95200001-95300000	1	95200001	95300000	-0.075	0	0	-0.658	-0.568	-0.45	0.258	0.327	0.3	0.001	-0.03	-0.028	0.001	-0.023	-0.028	0.001	-0.001	0	-0.032	0.002	-0.004	-0.026	-0.01	-0.05	-0.053	0.006	-0.024	0.047	-0.027	-0.007	0.003	-0.003	-0.032	-0.015	0.003	-0.01	0.052	0.052	-0.001	0	-0.002	0.002	0.008	-0.025	0.025	-0.164
1:95300001-95400000	1	95300001	95400000	-0.075	0	0	-0.658	-0.568	-0.45	0.258	0.327	0.3	0.001	-0.03	-0.028	0.001	-0.023	-0.028	0.001	-0.001	0	-0.032	0.002	-0.004	-0.026	-0.01	-0.05	-0.053	0.006	-0.024	0.047	-0.027	-0.007	0.003	-0.003	-0.032	-0.015	0.003	-0.01	0.052	0.052	-0.001	0	-0.002	0.002	0.008	-0.025	0.025	-0.164
1:95400001-95500000	1	95400001	95500000	-0.075	0	0	-0.658	-0.568	-0.45	0.258	0.327	0.3	0.001	-0.03	-0.028	0.001	-0.023	-0.028	0.001	-0.001	0	-0.032	0.002	-0.004	-0.026	-0.01	-0.05	-0.053	0.006	-0.024	0.047	-0.027	-0.007	0.003	-0.003	-0.032	-0.015	0.003	-0.01	0.052	0.052	-0.001	0	-0.002	0.002	0.008	-0.025	0.025	-0.164
1:95500001-95600000	1	95500001	95600000	-0.075	0	0	-0.658	-0.568	-0.45	0.258	0.327	0.3	0.001	-0.03	-0.028	0.001	-0.023	-0.028	0.001	-0.001	0	-0.032	0.002	-0.004	-0.026	-0.01	-0.05	-0.053	0.006	-0.024	0.047	-0.027	-0.007	0.003	-0.003	-0.032	-0.015	0.003	-0.01	0.052	0.052	-0.001	0	-0.002	0.002	0.008	-0.025	0.025	-0.164
1:95600001-95700000	1	95600001	95700000	-0.075	0	0	-0.658	-0.568	-0.45	0.258	0.327	0.3	0.001	-0.03	-0.028	0.001	-0.023	-0.028	0.001	-0.001	0	-0.032	0.002	-0.004	-0.026	-0.01	-0.05	-0.053	0.006	-0.024	0.047	-0.027	-0.007	0.003	-0.003	-0.032	-0.015	0.003	-0.01	0.052	0.052	-0.001	0	-0.002	0.002	0.008	-0.025	0.025	-0.164
1:95700001-95800000	1	95700001	95800000	-0.075	0	0	-0.658	-0.568	-0.45	0.258	0.327	0.3	0.001	-0.03	-0.028	0.001	-0.023	-0.028	0.001	-0.001	0	-0.032	0.002	-0.004	-0.026	-0.01	-0.05	-0.053	0.006	-0.024	0.047	-0.027	-0.007	0.003	-0.003	-0.032	-0.015	0.003	-0.01	0.052	0.052	-0.001	0	-0.002	0.002	0.008	-0.025	0.025	-0.164
1:95800001-95900000	1	95800001	95900000	-0.075	0	0	-0.658	-0.568	-0.45	0.258	0.327	0.3	0.001	-0.03	-0.028	0.001	-0.023	-0.028	0.001	-0.001	0	-0.032	0.002	-0.004	-0.026	-0.01	-0.05	-0.053	0.006	-0.024	0.047	-0.027	-0.007	0.003	-0.003	-0.032	-0.015	0.003	-0.01	0.052	0.052	-0.001	0	-0.002	0.002	0.008	-0.025	0.025	-0.164
1:95900001-96000000	1	95900001	96000000	-0.075	0	0	-0.658	-0.568	-0.45	0.258	0.327	0.3	0.001	-0.03	-0.028	0.001	-0.023	-0.028	0.001	-0.001	0	-0.032	0.002	-0.004	-0.026	-0.01	-0.05	-0.053	0.006	-0.024	0.047	-0.027	-0.007	0.003	-0.003	-0.032	-0.015	0.003	-0.01	0.052	0.052	-0.001	0	-0.002	0.002	0.008	-0.025	0.025	-0.164
1:96000001-96100000	1	96000001	96100000	-0.075	0	0	-0.658	-0.568	-0.45	0.258	0.327	0.3	0.001	-0.03	-0.028	0.001	-0.023	-0.028	0.001	-0.001	0	-0.032	0.002	-0.004	-0.026	-0.01	-0.05	-0.053	0.006	-0.024	0.047	-0.027	-0.007	0.003	-0.003	-0.032	-0.015	0.003	-0.01	0.052	0.052	-0.001	0	-0.002	0.002	0.008	-0.025	0.025	-0.164
1:96100001-96200000	1	96100001	96200000	-0.075	0	0	-0.658	-0.568	-0.45	0.258	0.327	0.3	0.001	-0.03	-0.028	0.001	-0.023	-0.028	0.001	-0.001	0	-0.032	0.002	-0.004	-0.026	-0.01	-0.05	-0.053	0.006	-0.024	0.047	-0.027	-0.007	0.003	-0.003	-0.032	-0.015	0.003	-0.01	0.052	0.052	-0.001	0	-0.002	0.002	0.008	-0.025	0.025	-0.164
1:96200001-96300000	1	96200001	96300000	-0.075	0	0	-0.658	-0.568	-0.45	0.258	0.327	0.3	0.001	-0.03	-0.028	0.001	-0.023	-0.028	0.001	-0.001	0	-0.032	0.002	-0.004	-0.026	-0.01	-0.05	-0.053	0.006	-0.024	0.047	-0.027	-0.007	0.003	-0.003	-0.032	-0.015	0.003	-0.01	0.052	0.052	-0.001	0	-0.002	0.002	0.008	-0.025	0.025	-0.164
1:96300001-96400000	1	96300001	96400000	-0.075	0	0	-0.658	-0.568	-0.45	0.258	0.327	0.3	0.001	-0.03	-0.028	0.001	-0.023	-0.028	0.001	-0.001	0	-0.032	0.002	-0.004	-0.026	-0.01	-0.05	-0.053	0.006	-0.024	0.047	-0.027	-0.007	0.003	-0.003	-0.032	-0.015	0.003	-0.01	0.052	0.052	-0.001	0	-0.002	0.002	0.008	-0.025	0.025	-0.164
1:96400001-96500000	1	96400001	96500000	-0.075	0	0	-0.658	-0.568	-0.45	0.258	0.327	0.3	0.001	-0.03	-0.028	0.001	-0.023	-0.028	0.001	-0.001	0	-0.032	0.002	-0.004	-0.026	-0.01	-0.05	-0.053	0.006	-0.024	0.047	-0.027	-0.007	0.003	-0.003	-0.032	-0.015	0.003	-0.01	0.052	0.052	-0.001	0	-0.002	0.002	0.008	-0.025	0.025	-0.164
1:96500001-96600000	1	96500001	96600000	-0.075	0	0	-0.658	-0.568	-0.45	0.258	0.327	0.3	0.001	-0.03	-0.028	0.001	-0.023	-0.028	0.001	-0.001	0	-0.032	0.002	-0.004	-0.026	-0.01	-0.05	-0.053	0.006	-0.024	0.047	-0.027	-0.007	0.003	-0.003	-0.032	-0.015	0.003	-0.01	0.052	0.052	-0.001	0	-0.002	0.002	0.008	-0.025	0.025	-0.164
1:96600001-96700000	1	96600001	96700000	-0.075	0	0	-0.658	-0.568	-0.45	0.258	0.327	0.3	0.001	-0.03	-0.028	0.001	-0.023	-0.028	0.001	-0.001	0	-0.032	0.002	-0.004	-0.026	-0.01	-0.05	-0.053	0.006	-0.024	0.047	-0.027	-0.007	0.003	-0.003	-0.032	-0.015	0.003	-0.01	0.052	0.052	-0.001	0	-0.002	0.002	0.008	-0.025	0.025	-0.164
1:96700001-96800000	1	96700001	96800000	-0.075	0	0	-0.658	-0.568	-0.45	0.258	0.327	0.3	0.001	-0.03	-0.028	0.001	-0.023	-0.028	0.001	-0.001	0	-0.032	0.002	-0.004	-0.026	-0.01	-0.05	-0.053	0.006	-0.024	0.047	-0.027	-0.007	0.003	-0.003	-0.032	-0.015	0.003	-0.01	0.052	0.052	-0.001	0	-0.002	0.002	0.008	-0.025	0.025	-0.164
1:96800001-96900000	1	96800001	96900000	-0.075	0	0	-0.658	-0.568	-0.45	0.258	0.327	0.3	0.001	-0.03	-0.028	0.001	-0.023	-0.028	0.001	-0.001	0	-0.032	0.002	-0.004	-0.026	-0.01	-0.05	-0.053	0.006	-0.024	0.047	-0.027	-0.007	0.003	-0.003	-0.032	-0.015	0.003	-0.01	0.052	0.052	-0.001	0	-0.002	0.002	0.008	-0.025	0.025	-0.164
1:96900001-97000000	1	96900001	97000000	-0.075	0	0	-0.658	-0.568	-0.45	0.258	0.327	0.3	0.001	-0.03	-0.028	0.001	-0.023	-0.028	0.001	-0.001	0	-0.032	0.002	-0.004	-0.026	-0.01	-0.05	-0.053	0.006	-0.024	0.047	-0.027	-0.007	0.003	-0.003	-0.032	-0.015	0.003	-0.01	0.052	0.052	-0.001	0	-0.002	0.002	0.008	-0.025	0.025	-0.164
1:97000001-97100000	1	97000001	97100000	-0.075	0	0	-0.658	-0.568	-0.45	0.258	0.327	0.3	0.001	-0.03	-0.028	0.001	-0.023	-0.028	0.001	-0.001	0	-0.032	0.002	-0.004	-0.026	-0.01	-0.05	-0.053	0.006	-0.024	0.047	-0.027	-0.007	0.003	-0.003	-0.032	-0.015	0.003	-0.01	0.052	0.052	-0.001	0	-0.002	0.002	0.008	-0.025	0.025	-0.164
1:97100001-97200000	1	97100001	97200000	-0.075	0	0	-0.658	-0.568	-0.45	0.258	0.327	0.3	0.001	-0.03	-0.028	0.001	-0.023	-0.028	0.001	-0.001	0	-0.032	0.002	-0.004	-0.026	-0.01	-0.05	-0.053	0.006	-0.024	0.047	-0.027	-0.007	0.003	-0.003	-0.032	-0.015	0.003	-0.01	0.052	0.052	-0.001	0	-0.002	0.002	0.008	-0.025	0.025	-0.164
1:97200001-97300000	1	97200001	97300000	-0.075	0	0	-0.658	-0.568	-0.45	0.258	0.327	0.3	0.001	-0.03	-0.028	0.001	-0.023	-0.028	0.001	-0.001	0	-0.032	0.002	-0.004	-0.026	-0.01	-0.05	-0.053	0.006	-0.024	0.047	-0.027	-0.007	0.003	-0.003	-0.032	-0.015	0.003	-0.01	0.052	0.052	-0.001	0	-0.002	0.002	0.008	-0.025	0.025	-0.164
1:97300001-97400000	1	97300001	97400000	-0.075	0	0	-0.658	-0.568	-0.45	0.258	0.327	0.3	0.001	-0.03	-0.028	0.001	-0.023	-0.028	0.001	-0.001	0	-0.032	0.002	-0.004	-0.026	-0.01	-0.05	-0.053	0.006	-0.024	0.047	-0.027	-0.007	0.003	-0.003	-0.032	-0.015	0.003	-0.01	0.052	0.052	-0.001	0	-0.002	0.002	0.008	-0.025	0.025	-0.164
1:97400001-97500000	1	97400001	97500000	-0.075	0	0	-0.658	-0.568	-0.45	0.258	0.327	0.3	0.001	-0.03	-0.028	0.001	-0.023	-0.028	0.001	-0.001	0	-0.032	0.002	-0.004	-0.026	-0.01	-0.05	-0.053	0.006	-0.024	0.047	-0.027	-0.007	0.003	-0.003	-0.032	-0.015	0.003	-0.01	0.052	0.052	-0.001	0	-0.002	0.002	0.008	-0.025	0.025	-0.164
1:97500001-97600000	1	97500001	97600000	-0.075	0	0	-0.658	-0.568	-0.45	0.258	0.327	0.3	0.001	-0.03	-0.028	0.001	-0.023	-0.028	0.001	-0.001	0	-0.032	0.002	-0.004	-0.026	-0.01	-0.05	-0.053	0.006	-0.024	0.047	-0.027	-0.007	0.003	-0.003	-0.032	-0.015	0.003	-0.01	0.052	0.052	-0.001	0	-0.002	0.002	0.008	-0.025	0.025	-0.164
1:97600001-97700000	1	97600001	97700000	-0.075	0	0	-0.658	-0.568	-0.45	0.258	0.327	0.3	0.001	-0.03	-0.028	0.001	-0.023	-0.028	0.001	-0.001	0	-0.032	0.002	-0.004	-0.026	-0.01	-0.05	-0.053	0.006	-0.024	0.047	-0.027	-0.007	0.003	-0.003	-0.032	-0.015	0.003	-0.01	0.052	0.052	-0.001	0	-0.002	0.002	0.008	-0.025	0.025	-0.164
1:97700001-97800000	1	97700001	97800000	-0.075	0	0	-0.658	-0.568	-0.45	0.258	0.327	0.3	0.001	-0.03	-0.028	0.001	-0.023	-0.028	0.001	-0.001	0	-0.032	0.002	-0.004	-0.026	-0.01	-0.05	-0.053	0.006	-0.024	0.047	-0.027	-0.007	0.003	-0.003	-0.032	-0.015	0.003	-0.01	0.052	0.052	-0.001	0	-0.002	0.002	0.008	-0.025	0.025	-0.164
1:97800001-97900000	1	97800001	97900000	-0.075	0	0	-0.658	-0.568	-0.45	0.258	0.327	0.3	0.001	-0.03	-0.028	0.001	-0.023	-0.028	0.001	-0.001	0	-0.032	0.002	-0.004	-0.026	-0.01	-0.05	-0.053	0.006	-0.024	0.047	-0.027	-0.007	0.003	-0.003	-0.032	-0.015	0.003	-0.01	0.052	0.052	-0.001	0	-0.002	0.002	0.008	-0.025	0.025	-0.164
1:97900001-98000000	1	97900001	98000000	-0.075	0	0	-0.658	-0.568	-0.45	0.258	0.327	0.3	0.001	-0.03	-0.028	0.001	-0.023	-0.028	0.001	-0.001	0	-0.032	0.002	-0.004	-0.026	-0.01	-0.05	-0.053	0.006	-0.024	0.047	-0.027	-0.007	0.003	-0.003	-0.032	-0.015	0.003	-0.01	0.052	0.052	-0.001	0	-0.002	0.002	0.008	-0.025	0.025	-0.164
1:98000001-98100000	1	98000001	98100000	-0.075	0	0	-0.658	-0.568	-0.45	0.258	0.327	0.3	0.001	-0.03	-0.028	0.001	-0.023	-0.028	0.001	-0.001	0	-0.032	0.002	-0.004	-0.026	-0.01	-0.05	-0.053	0.006	-0.024	0.047	-0.027	-0.007	0.003	-0.003	-0.032	-0.015	0.003	-0.01	0.052	0.052	-0.001	0	-0.002	0.002	0.008	-0.025	0.025	-0.164
1:98100001-98200000	1	98100001	98200000	-0.075	0	0	-0.658	-0.568	-0.45	0.258	0.327	0.3	0.001	-0.03	-0.028	0.001	-0.023	-0.028	0.001	-0.001	0	-0.032	0.002	-0.004	-0.026	-0.01	-0.05	-0.053	0.006	-0.024	0.047	-0.027	-0.007	0.003	-0.003	-0.032	-0.015	0.003	-0.01	0.052	0.052	-0.001	0	-0.002	0.002	0.008	-0.025	0.025	-0.164
1:98200001-98300000	1	98200001	98300000	-0.075	0	0	-0.658	-0.568	-0.45	0.258	0.327	0.3	0.001	-0.03	-0.028	0.001	-0.023	-0.028	0.001	-0.001	0	-0.032	0.002	-0.004	-0.026	-0.01	-0.05	-0.053	0.006	-0.024	0.047	-0.027	-0.007	0.003	-0.003	-0.032	-0.015	0.003	-0.01	0.052	0.052	-0.001	0	-0.002	0.002	0.008	-0.025	0.025	-0.164
1:98300001-98400000	1	98300001	98400000	-0.075	0	0	-0.658	-0.568	-0.45	0.258	0.327	0.3	0.001	-0.03	-0.028	0.001	-0.023	-0.028	0.001	-0.001	0	-0.032	0.002	-0.004	-0.026	-0.01	-0.05	-0.053	0.006	-0.024	0.047	-0.027	-0.007	0.003	-0.003	-0.032	-0.015	0.003	-0.01	0.052	0.052	-0.001	0	-0.002	0.002	0.008	-0.025	0.025	-0.164
1:98400001-98500000	1	98400001	98500000	-0.075	0	0	-0.658	-0.568	-0.45	0.258	0.327	0.3	0.001	-0.03	-0.028	0.001	-0.023	-0.028	0.001	-0.001	0	-0.032	0.002	-0.004	-0.026	-0.01	-0.05	-0.053	0.006	-0.024	0.047	-0.027	-0.007	0.003	-0.003	-0.032	-0.015	0.003	-0.01	0.052	0.052	-0.001	0	-0.002	0.002	0.008	-0.025	0.025	-0.164
1:98500001-98600000	1	98500001	98600000	-0.075	0	0	-0.658	-0.568	-0.45	0.258	0.327	0.3	0.001	-0.03	-0.028	0.001	-0.023	-0.028	0.001	-0.001	0	-0.032	0.002	-0.004	-0.026	-0.01	-0.05	-0.053	0.006	-0.024	0.047	-0.027	-0.007	0.003	-0.003	-0.032	-0.015	0.003	-0.01	0.052	0.052	-0.001	0	-0.002	0.002	0.008	-0.025	0.025	-0.164
1:98600001-98700000	1	98600001	98700000	-0.075	0	0	-0.658	-0.568	-0.45	0.258	0.327	0.3	0.001	-0.03	-0.028	0.001	-0.023	-0.028	0.001	-0.001	0	-0.032	0.002	-0.004	-0.026	-0.01	-0.05	-0.053	0.006	-0.024	0.047	-0.027	-0.007	0.003	-0.003	-0.032	-0.015	0.003	-0.01	0.052	0.052	-0.001	0	-0.002	0.002	0.008	-0.025	0.025	-0.164
1:98700001-98800000	1	98700001	98800000	-0.075	0	0	-0.658	-0.568	-0.45	0.258	0.327	0.3	0.001	-0.03	-0.028	0.001	-0.023	-0.028	0.001	-0.001	0	-0.032	0.002	-0.004	-0.026	-0.01	-0.05	-0.053	0.006	-0.024	0.047	-0.027	-0.007	0.003	-0.003	-0.032	-0.015	0.003	-0.01	0.052	0.052	-0.001	0	-0.002	0.002	0.008	-0.025	0.025	-0.164
1:98800001-98900000	1	98800001	98900000	-0.075	0	0	-0.658	-0.568	-0.45	0.258	0.327	0.3	0.001	-0.03	-0.028	0.001	-0.023	-0.028	0.001	-0.001	0	-0.032	0.002	-0.004	-0.026	-0.01	-0.05	-0.053	0.006	-0.024	0.047	-0.027	-0.007	0.003	-0.003	-0.032	-0.015	0.003	-0.01	0.052	0.052	-0.001	0	-0.002	0.002	0.008	-0.025	0.025	-0.164
1:98900001-99000000	1	98900001	99000000	-0.075	0	0	-0.658	-0.568	-0.45	0.258	0.327	0.3	0.001	-0.03	-0.028	0.001	-0.023	-0.028	0.001	-0.001	0	-0.032	0.002	-0.004	-0.026	-0.01	-0.05	-0.053	0.006	-0.024	0.047	-0.027	-0.007	0.003	-0.003	-0.032	-0.015	0.003	-0.01	0.052	0.052	-0.001	0	-0.002	0.002	0.008	-0.025	0.025	-0.164
1:99000001-99100000	1	99000001	99100000	-0.075	0	0	-0.658	-0.568	-0.45	0.258	0.327	0.3	0.001	-0.03	-0.028	0.001	-0.023	-0.028	0.001	-0.001	0	-0.032	0.002	-0.004	-0.026	-0.01	-0.05	-0.053	0.006	-0.024	0.047	-0.027	-0.007	0.003	-0.003	-0.032	-0.015	0.003	-0.01	0.052	0.052	-0.001	0	-0.002	0.002	0.008	-0.025	0.025	-0.164
1:99100001-99200000	1	99100001	99200000	-0.075	0	0	-0.658	-0.568	-0.45	0.258	0.327	0.3	0.001	-0.03	-0.028	0.001	-0.023	-0.028	0.001	-0.001	0	-0.032	0.002	-0.004	-0.026	-0.01	-0.05	-0.053	0.006	-0.024	0.047	-0.027	-0.007	0.003	-0.003	-0.032	-0.015	0.003	-0.01	0.052	0.052	-0.001	0	-0.002	0.002	0.008	-0.025	0.025	-0.164
1:99200001-99300000	1	99200001	99300000	-0.075	0	0	-0.658	-0.568	-0.45	0.258	0.327	0.3	0.001	-0.03	-0.028	0.001	-0.023	-0.028	0.001	-0.001	0	-0.032	0.002	-0.004	-0.026	-0.01	-0.05	-0.053	0.006	-0.024	0.047	-0.027	-0.007	0.003	-0.003	-0.032	-0.015	0.003	-0.01	0.052	0.052	-0.001	0	-0.002	0.002	0.008	-0.025	0.025	-0.164
1:99300001-99400000	1	99300001	99400000	-0.075	0	0	-0.658	-0.568	-0.45	0.258	0.327	0.3	0.001	-0.03	-0.028	0.001	-0.023	-0.028	0.001	-0.001	0	-0.032	0.002	-0.004	-0.026	-0.01	-0.05	-0.053	0.006	-0.024	0.047	-0.027	-0.007	0.003	-0.003	-0.032	-0.015	0.003	-0.01	0.052	0.052	-0.001	0	-0.002	0.002	0.008	-0.025	0.025	-0.164
1:99400001-99500000	1	99400001	99500000	-0.075	0	0	-0.658	-0.568	-0.45	0.258	0.327	0.3	0.001	-0.03	-0.028	0.001	-0.023	-0.028	0.001	-0.001	0	-0.032	0.002	-0.004	-0.026	-0.01	-0.05	-0.053	0.006	-0.024	0.047	-0.027	-0.007	0.003	-0.003	-0.032	-0.015	0.003	-0.01	0.052	0.052	-0.001	0	-0.002	0.002	0.008	-0.025	0.025	-0.164
1:99500001-99600000	1	99500001	99600000	-0.075	0	0	-0.658	-0.568	-0.45	0.258	0.327	0.3	0.001	-0.03	-0.028	0.001	-0.023	-0.028	0.001	-0.001	0	-0.032	0.002	-0.004	-0.026	-0.01	-0.05	-0.053	0.006	-0.024	0.047	-0.027	-0.007	0.003	-0.003	-0.032	-0.015	0.003	-0.01	0.052	0.052	-0.001	0	-0.002	0.002	0.008	-0.025	0.025	-0.164
1:99600001-99700000	1	99600001	99700000	-0.075	0	0	-0.658	-0.568	-0.45	0.258	0.327	0.3	0.001	-0.03	-0.028	0.001	-0.023	-0.028	0.001	-0.001	0	-0.032	0.002	-0.004	-0.026	-0.01	-0.05	-0.053	0.006	-0.024	0.047	-0.027	-0.007	0.003	-0.003	-0.032	-0.015	0.003	-0.01	0.052	0.052	-0.001	0	-0.002	0.002	0.008	-0.025	0.025	-0.164
1:99700001-99800000	1	99700001	99800000	-0.075	0	0	-0.658	-0.568	-0.45	0.258	0.327	0.3	0.001	-0.03	-0.028	0.001	-0.023	-0.028	0.001	-0.001	0	-0.032	0.002	-0.004	-0.026	-0.01	-0.05	-0.053	0.006	-0.024	0.047	-0.027	-0.007	0.003	-0.003	-0.032	-0.015	0.003	-0.01	0.052	0.052	-0.001	0	-0.002	0.002	0.008	-0.025	0.025	-0.164
1:99900001-100000000	1	99900001	100000000	-0.075	0	0	-0.658	-0.568	-0.45	0.258	0.327	0.3	0.001	-0.03	-0.028	0.001	-0.023	-0.028	0.001	-0.001	0	-0.032	0.002	-0.004	-0.026	-0.01	-0.05	-0.053	0.006	-0.024	0.047	-0.027	-0.007	0.003	-0.003	-0.032	-0.015	0.003	-0.01	0.052	0.052	-0.001	0	-0.002	0.002	0.008	-0.025	0.025	-0.164
1:100000001-100100000	1	100000001	100100000	-0.075	0	0	-0.658	-0.568	-0.45	0.258	0.327	0.3	0.001	-0.03	-0.028	0.001	-0.023	-0.028	0.001	-0.001	0	-0.032	0.002	-0.004	-0.026	-0.01	-0.05	-0.053	0.006	-0.024	0.047	-0.027	-0.007	0.003	-0.003	-0.032	-0.015	0.003	-0.01	0.052	0.052	-0.001	0	-0.002	0.002	0.008	-0.025	0.025	-0.164
1:100100001-100200000	1	100100001	100200000	-0.075	0	0	-0.658	-0.568	-0.45	0.258	0.327	0.3	0.001	-0.03	-0.028	0.001	-0.023	-0.028	0.001	-0.001	0	-0.032	0.002	-0.004	-0.026	-0.01	-0.05	-0.053	0.006	-0.024	0.047	-0.027	-0.007	0.003	-0.003	-0.032	-0.015	0.003	-0.01	0.052	0.052	-0.001	0	-0.002	0.002	0.008	-0.025	0.025	-0.164
1:100300001-100400000	1	100300001	100400000	-0.075	0	0	-0.658	-0.568	-0.45	0.258	0.327	0.3	0.001	-0.03	-0.028	0.001	-0.023	-0.028	0.001	-0.001	0	-0.032	0.002	-0.004	-0.026	-0.01	-0.05	-0.053	0.006	-0.024	0.047	-0.027	-0.007	0.003	-0.003	-0.032	-0.015	0.003	-0.01	0.052	0.052	-0.001	0	-0.002	0.002	0.008	-0.025	0.025	-0.164
1:100400001-100500000	1	100400001	100500000	-0.075	0	0	-0.658	-0.568	-0.45	0.258	0.327	0.3	0.001	-0.03	-0.028	0.001	-0.023	-0.028	0.001	-0.001	0	-0.032	0.002	-0.004	-0.026	-0.01	-0.05	-0.053	0.006	-0.024	0.047	-0.027	-0.007	0.003	-0.003	-0.032	-0.015	0.003	-0.01	0.052	0.052	-0.001	0	-0.002	0.002	0.008	-0.025	0.025	-0.164
1:100500001-100600000	1	100500001	100600000	-0.075	0	0	-0.658	-0.568	-0.45	0.258	0.327	0.3	0.001	-0.03	-0.028	0.001	-0.023	-0.028	0.001	-0.001	0	-0.032	0.002	-0.004	-0.026	-0.01	-0.05	-0.053	0.006	-0.024	0.047	-0.027	-0.007	0.003	-0.003	-0.032	-0.015	0.003	-0.01	0.052	0.052	-0.001	0	-0.002	0.002	0.008	-0.025	0.025	-0.164
1:100600001-100700000	1	100600001	100700000	-0.075	0	0	-0.658	-0.568	-0.45	0.258	0.327	0.3	0.001	-0.03	-0.028	0.001	-0.023	-0.028	0.001	-0.001	0	-0.032	0.002	-0.004	-0.026	-0.01	-0.05	-0.053	0.006	-0.024	0.047	-0.027	-0.007	0.003	-0.003	-0.032	-0.015	0.003	-0.01	0.052	0.052	-0.001	0	-0.002	0.002	0.008	-0.025	0.025	-0.164
1:100700001-100800000	1	100700001	100800000	-0.075	0	0	-0.658	-0.568	-0.45	0.258	0.327	0.3	0.001	-0.03	-0.028	0.001	-0.023	-0.028	0.001	-0.001	0	-0.032	0.002	-0.004	-0.026	-0.01	-0.05	-0.053	0.006	-0.024	0.047	-0.027	-0.007	0.003	-0.003	-0.032	-0.015	0.003	-0.01	0.052	0.052	-0.001	0	-0.002	0.002	0.008	-0.025	0.025	-0.164
1:100800001-100900000	1	100800001	100900000	-0.075	0	0	-0.658	-0.568	-0.45	0.258	0.327	0.3	0.001	-0.03	-0.028	0.001	-0.023	-0.028	0.001	-0.001	0	-0.032	0.002	-0.004	-0.026	-0.01	-0.05	-0.053	0.006	-0.024	0.047	-0.027	-0.007	0.003	-0.003	-0.032	-0.015	0.003	-0.01	0.052	0.052	-0.001	0	-0.002	0.002	0.008	-0.025	0.025	-0.164
1:100900001-101000000	1	100900001	101000000	-0.075	0	0	-0.658	-0.568	-0.45	0.258	0.327	0.3	0.001	-0.03	-0.028	0.001	-0.023	-0.028	0.001	-0.001	0	-0.032	0.002	-0.004	-0.026	-0.01	-0.05	-0.053	0.006	-0.024	0.047	-0.027	-0.007	0.003	-0.003	-0.032	-0.015	0.003	-0.01	0.052	0.052	-0.001	0	-0.002	0.002	0.008	-0.025	0.025	-0.164
1:101000001-101100000	1	101000001	101100000	-0.075	0	0	-0.658	-0.568	-0.45	0.258	0.327	0.3	0.001	-0.03	-0.028	0.001	-0.023	-0.028	0.001	-0.001	0	-0.032	0.002	-0.004	-0.026	-0.01	-0.05	-0.053	0.006	-0.024	0.047	-0.027	-0.007	0.003	-0.003	-0.032	-0.015	0.003	-0.01	0.052	0.052	-0.001	0	-0.002	0.002	0.008	-0.025	0.025	-0.164
1:101200001-101300000	1	101200001	101300000	-0.075	0	0	-0.658	-0.568	-0.45	0.258	0.327	0.3	0.001	-0.03	-0.028	0.001	-0.023	-0.028	0.001	-0.001	0	-0.032	0.002	-0.004	-0.026	-0.01	-0.05	-0.053	0.006	-0.024	0.047	-0.027	-0.007	0.003	-0.003	-0.032	-0.015	0.003	-0.01	0.052	0.052	-0.001	0	-0.002	0.002	0.008	-0.025	0.025	-0.164
1:101300001-101400000	1	101300001	101400000	-0.075	0	0	-0.658	-0.568	-0.45	0.258	0.327	0.3	0.001	-0.03	-0.028	0.001	-0.023	-0.028	0.001	-0.001	0	-0.032	0.002	-0.004	-0.026	-0.01	-0.05	-0.053	0.006	-0.024	0.047	-0.027	-0.007	0.003	-0.003	-0.032	-0.015	0.003	-0.01	0.052	0.052	-0.001	0	-0.002	0.002	0.008	-0.025	0.025	-0.164
1:101400001-101500000	1	101400001	101500000	-0.075	0	0	-0.658	-0.568	-0.45	0.258	0.327	0.3	0.001	-0.03	-0.028	0.001	-0.023	-0.028	0.001	-0.001	0	-0.032	0.002	-0.004	-0.026	-0.01	-0.05	-0.053	0.006	-0.024	0.047	-0.027	-0.007	0.003	-0.003	-0.032	-0.015	0.003	-0.01	0.052	0.052	-0.001	0	-0.002	0.002	0.008	-0.025	0.025	-0.164
1:101500001-101600000	1	101500001	101600000	-0.075	0	0	-0.658	-0.568	-0.45	0.258	0.327	0.3	0.001	-0.03	-0.028	0.001	-0.023	-0.028	0.001	-0.001	0	-0.032	0.002	-0.004	-0.026	-0.01	-0.05	-0.053	0.006	-0.024	0.047	-0.027	-0.007	0.003	-0.003	-0.032	-0.015	0.003	-0.01	0.052	0.052	-0.001	0	-0.002	0.002	0.008	-0.025	0.025	-0.164
1:101600001-101700000	1	101600001	101700000	-0.075	0	0	-0.658	-0.568	-0.45	0.258	0.327	0.3	0.001	-0.03	-0.028	0.001	-0.023	-0.028	0.001	-0.001	0	-0.032	0.002	-0.004	-0.026	-0.01	-0.05	-0.053	0.006	-0.024	0.047	-0.027	-0.007	0.003	-0.003	-0.032	-0.015	0.003	-0.01	0.052	0.052	-0.001	0	-0.002	0.002	0.008	-0.025	0.025	-0.164
1:101700001-101800000	1	101700001	101800000	-0.075	0	0	-0.658	-0.568	-0.45	0.258	0.327	0.3	0.001	-0.03	-0.028	0.001	-0.023	-0.028	0.001	-0.001	0	-0.032	0.002	-0.004	-0.026	-0.01	-0.05	-0.053	0.006	-0.024	0.047	-0.027	-0.007	0.003	-0.003	-0.032	-0.015	0.003	-0.01	0.052	0.052	-0.001	0	-0.002	0.002	0.008	-0.025	0.025	-0.164
1:101800001-101900000	1	101800001	101900000	-0.075	0	0	-0.658	-0.568	-0.45	0.258	0.327	0.3	0.001	-0.03	-0.028	0.001	-0.023	-0.028	0.001	-0.001	0	-0.032	0.002	-0.004	-0.026	-0.01	-0.05	-0.053	0.006	-0.024	0.047	-0.027	-0.007	0.003	-0.003	-0.032	-0.015	0.003	-0.01	0.052	0.052	-0.001	0	-0.002	0.002	0.008	-0.025	0.025	-0.164
1:101900001-102000000	1	101900001	102000000	-0.075	0	0	-0.658	-0.568	-0.45	0.258	0.327	0.3	0.001	-0.03	-0.028	0.001	-0.023	-0.028	0.001	-0.001	0	-0.032	0.002	-0.004	-0.026	-0.01	-0.05	-0.053	0.006	-0.024	0.047	-0.027	-0.007	0.003	-0.003	-0.032	-0.015	0.003	-0.01	0.052	0.052	-0.001	0	-0.002	0.002	0.008	-0.025	0.025	-0.164
1:102000001-102100000	1	102000001	102100000	-0.075	0	0	-0.658	-0.568	-0.45	0.258	0.327	0.3	0.001	-0.03	-0.028	0.001	-0.023	-0.028	0.001	-0.001	0	-0.032	0.002	-0.004	-0.026	-0.01	-0.05	-0.053	0.006	-0.024	0.047	-0.027	-0.007	0.003	-0.003	-0.032	-0.015	0.003	-0.01	0.052	0.052	-0.001	0	-0.002	0.002	0.008	-0.025	0.025	-0.164
1:102100001-102200000	1	102100001	102200000	-0.075	0	0	-0.658	-0.568	-0.45	0.258	0.327	0.3	0.001	-0.03	-0.028	0.001	-0.023	-0.028	0.001	-0.001	0	-0.032	0.002	-0.004	-0.026	-0.01	-0.05	-0.053	0.006	-0.024	0.047	-0.027	-0.007	0.003	-0.003	-0.032	-0.015	0.003	-0.01	0.052	0.052	-0.001	0	-0.002	0.002	0.008	-0.025	0.025	-0.164
1:102200001-102300000	1	102200001	102300000	-0.075	0	0	-0.658	-0.568	-0.45	0.258	0.327	0.3	0.001	-0.03	-0.028	0.001	-0.023	-0.028	0.001	-0.001	0	-0.032	0.002	-0.004	-0.026	-0.01	-0.05	-0.053	0.006	-0.024	0.047	-0.027	-0.007	0.003	-0.003	-0.032	-0.015	0.003	-0.01	0.052	0.052	-0.001	0	-0.002	0.002	0.008	-0.025	0.025	-0.164
1:102300001-102400000	1	102300001	102400000	-0.075	0	0	-0.658	-0.568	-0.45	0.258	0.327	0.3	0.001	-0.03	-0.028	0.001	-0.023	-0.028	0.001	-0.001	0	-0.032	0.002	-0.004	-0.026	-0.01	-0.05	-0.053	0.006	-0.024	0.047	-0.027	-0.007	0.003	-0.003	-0.032	-0.015	0.003	-0.01	0.052	0.052	-0.001	0	-0.002	0.002	0.008	-0.025	0.025	-0.164
1:102400001-102500000	1	102400001	102500000	-0.075	0	0	-0.658	-0.568	-0.45	0.258	0.327	0.3	0.001	-0.03	-0.028	0.001	-0.023	-0.028	0.001	-0.001	0	-0.032	0.002	-0.004	-0.026	-0.01	-0.05	-0.053	0.006	-0.024	0.047	-0.027	-0.007	0.003	-0.003	-0.032	-0.015	0.003	-0.01	0.052	0.052	-0.001	0	-0.002	0.002	0.008	-0.025	0.025	-0.164
1:102500001-102600000	1	102500001	102600000	-0.075	0	0	-0.658	-0.568	-0.45	0.258	0.327	0.3	0.001	-0.03	-0.028	0.001	-0.023	-0.028	0.001	-0.001	0	-0.032	0.002	-0.004	-0.026	-0.01	-0.05	-0.053	0.006	-0.024	0.047	-0.027	-0.007	0.003	-0.003	-0.032	-0.015	0.003	-0.01	0.052	0.052	-0.001	0	-0.002	0.002	0.008	-0.025	0.025	-0.164
1:102600001-102700000	1	102600001	102700000	-0.075	0	0	-0.658	-0.568	-0.45	0.258	0.327	0.3	0.001	-0.03	-0.028	0.001	-0.023	-0.028	0.001	-0.001	0	-0.032	0.002	-0.004	-0.026	-0.01	-0.05	-0.053	0.006	-0.024	0.047	-0.027	-0.007	0.003	-0.003	-0.032	-0.015	0.003	-0.01	0.052	0.052	-0.001	0	-0.002	0.002	0.008	-0.025	0.025	-0.164
1:102700001-102800000	1	102700001	102800000	-0.075	0	0	-0.658	-0.568	-0.45	0.258	0.327	0.3	0.001	-0.03	-0.028	0.001	-0.023	-0.028	0.001	-0.001	0	-0.032	0.002	-0.004	-0.026	-0.01	-0.05	-0.053	0.006	-0.024	0.047	-0.027	-0.007	0.003	-0.003	-0.032	-0.015	0.003	-0.01	0.052	0.052	-0.001	0	-0.002	0.002	0.008	-0.025	0.025	-0.164
1:102800001-102900000	1	102800001	102900000	-0.075	0	0	-0.658	-0.568	-0.45	0.258	0.327	0.3	0.001	-0.03	-0.028	0.001	-0.023	-0.028	0.001	-0.001	0	-0.032	0.002	-0.004	-0.026	-0.01	-0.05	-0.053	0.006	-0.024	0.047	-0.027	-0.007	0.003	-0.003	-0.032	-0.015	0.003	-0.01	0.052	0.052	-0.001	0	-0.002	0.002	0.008	-0.025	0.025	-0.164
1:102900001-103000000	1	102900001	103000000	-0.075	0	0	-0.658	-0.568	-0.45	0.258	0.327	0.3	0.001	-0.03	-0.028	0.001	-0.023	-0.028	0.001	-0.001	0	-0.032	0.002	-0.004	-0.026	-0.01	-0.05	-0.053	0.006	-0.024	0.047	-0.027	-0.007	0.003	-0.003	-0.032	-0.015	0.003	-0.01	0.052	0.052	-0.001	0	-0.002	0.002	0.008	-0.025	0.025	-0.164
1:103000001-103100000	1	103000001	103100000	-0.075	0	0	-0.658	-0.568	-0.45	0.258	0.327	0.3	0.001	-0.03	-0.028	0.001	-0.023	-0.028	0.001	-0.001	0	-0.032	0.002	-0.004	-0.026	-0.01	-0.05	-0.053	0.006	-0.024	0.047	-0.027	-0.007	0.003	-0.003	-0.032	-0.015	0.003	-0.01	0.052	0.052	-0.001	0	-0.002	0.002	0.008	-0.025	0.025	-0.164
1:103100001-103200000	1	103100001	103200000	-0.075	0	0	-0.658	-0.568	-0.45	0.258	0.327	0.3	0.001	-0.03	-0.028	0.001	-0.023	-0.028	0.001	-0.001	0	-0.032	0.002	-0.004	-0.026	-0.01	-0.05	-0.053	0.006	-0.024	0.047	-0.027	-0.007	0.003	-0.003	-0.032	-0.015	0.003	-0.01	0.052	0.052	-0.001	0	-0.002	0.002	0.008	-0.025	0.025	-0.164
1:103300001-103400000	1	103300001	103400000	-0.075	0	0	-0.658	-0.568	-0.45	0.258	0.327	0.3	0.001	-0.03	-0.028	0.001	-0.023	-0.028	0.001	-0.001	0	-0.032	0.002	-0.004	-0.026	-0.01	-0.05	-0.053	0.006	-0.024	0.047	-0.027	-0.007	0.003	-0.003	-0.032	-0.015	0.003	-0.01	0.052	0.052	-0.001	0	-0.002	0.002	0.008	-0.025	0.025	-0.164
1:103400001-103500000	1	103400001	103500000	-0.075	0	0	-0.658	-0.568	-0.45	0.258	0.327	0.3	0.001	-0.03	-0.028	0.001	-0.023	-0.028	0.001	-0.001	0	-0.032	0.002	-0.004	-0.026	-0.01	-0.05	-0.053	0.006	-0.024	0.047	-0.027	-0.007	0.003	-0.003	-0.032	-0.015	0.003	-0.01	0.052	0.052	-0.001	0	-0.002	0.002	0.008	-0.025	0.025	-0.164
1:103500001-103600000	1	103500001	103600000	-0.075	0	0	-0.658	-0.568	-0.45	0.258	0.327	0.3	0.001	-0.03	-0.028	0.001	-0.023	-0.028	0.001	-0.001	0	-0.032	0.002	-0.004	-0.026	-0.01	-0.05	-0.053	0.006	-0.024	0.047	-0.027	-0.007	0.003	-0.003	-0.032	-0.015	0.003	-0.01	0.052	0.052	-0.001	0	-0.002	0.002	0.008	-0.025	0.025	-0.164
1:103600001-103700000	1	103600001	103700000	-0.075	0	0	-0.658	-0.568	-0.45	0.258	0.327	0.3	0.001	-0.03	-0.028	0.001	-0.023	-0.028	0.001	-0.001	0	-0.032	0.002	-0.004	-0.026	-0.01	-0.05	-0.053	0.006	-0.024	0.047	-0.027	-0.007	0.003	-0.003	-0.032	-0.015	0.003	-0.01	0.052	0.052	-0.001	0	-0.002	0.002	0.008	-0.025	0.025	-0.164
1:103700001-103800000	1	103700001	103800000	-0.075	0	0	-0.658	-0.568	-0.45	0.258	0.327	0.3	0.001	-0.03	-0.028	0.001	-0.023	-0.028	0.001	-0.001	0	-0.032	0.002	-0.004	-0.026	-0.01	-0.05	-0.053	0.006	-0.024	0.047	-0.027	-0.007	0.003	-0.003	-0.032	-0.015	0.003	-0.01	0.052	0.052	-0.001	0	-0.002	0.002	0.008	-0.025	0.025	-0.164
1:104000001-104100000	1	104000001	104100000	-0.075	0	0	-0.658	-0.568	-0.45	0.258	0.327	0.3	0.001	-0.03	-0.028	0.001	-0.023	-0.028	0.001	-0.001	0	-0.032	0.002	-0.004	-0.026	-0.01	-0.05	-0.053	0.006	-0.024	0.047	-0.027	-0.007	0.003	-0.003	-0.032	-0.015	0.003	-0.01	0.052	0.052	-0.001	0	-0.002	0.002	0.008	-0.025	0.025	-0.164
1:104300001-104400000	1	104300001	104400000	-0.075	0	0	-0.658	-0.568	-0.45	0.258	0.327	0.3	0.001	-0.03	-0.028	0.001	-0.023	-0.028	0.001	-0.001	0	-0.032	0.002	-0.004	-0.026	-0.01	-0.05	-0.053	0.006	-0.024	0.047	-0.027	-0.007	0.003	-0.003	-0.032	-0.015	0.003	-0.01	0.052	0.052	-0.001	0	-0.002	0.002	0.008	-0.025	0.025	-0.164
1:104500001-104600000	1	104500001	104600000	-0.075	0	0	-0.658	-0.568	-0.45	0.258	0.327	0.3	0.001	-0.03	-0.028	0.001	-0.023	-0.028	0.001	-0.001	0	-0.032	0.002	-0.004	-0.026	-0.01	-0.05	-0.053	0.006	-0.024	0.047	-0.027	-0.007	0.003	-0.003	-0.032	-0.015	0.003	-0.01	0.052	0.052	-0.001	0	-0.002	0.002	0.008	-0.025	0.025	-0.164
1:104600001-104700000	1	104600001	104700000	-0.075	0	0	-0.658	-0.568	-0.45	0.258	0.327	0.3	0.001	-0.03	-0.028	0.001	-0.023	-0.028	0.001	-0.001	0	-0.032	0.002	-0.004	-0.026	-0.01	-0.05	-0.053	0.006	-0.024	0.047	-0.027	-0.007	0.003	-0.003	-0.032	-0.015	0.003	-0.01	0.052	0.052	-0.001	0	-0.002	0.002	0.008	-0.025	0.025	-0.164
1:104700001-104800000	1	104700001	104800000	-0.075	0	0	-0.658	-0.568	-0.45	0.258	0.327	0.3	0.001	-0.03	-0.028	0.001	-0.023	-0.028	0.001	-0.001	0	-0.032	0.002	-0.004	-0.026	-0.01	-0.05	-0.053	0.006	-0.024	0.047	-0.027	-0.007	0.003	-0.003	-0.032	-0.015	0.003	-0.01	0.052	0.052	-0.001	0	-0.002	0.002	0.008	-0.025	0.025	-0.164
1:104800001-104900000	1	104800001	104900000	-0.075	0	0	-0.658	-0.568	-0.45	0.258	0.327	0.3	0.001	-0.03	-0.028	0.001	-0.023	-0.028	0.001	-0.001	0	-0.032	0.002	-0.004	-0.026	-0.01	-0.05	-0.053	0.006	-0.024	0.047	-0.027	-0.007	0.003	-0.003	-0.032	-0.015	0.003	-0.01	0.052	0.052	-0.001	0	-0.002	0.002	0.008	-0.025	0.025	-0.164
1:104900001-105000000	1	104900001	105000000	-0.075	0	0	-0.658	-0.568	-0.45	0.258	0.327	0.3	0.001	-0.03	-0.028	0.001	-0.023	-0.028	0.001	-0.001	0	-0.032	0.002	-0.004	-0.026	-0.01	-0.05	-0.053	0.006	-0.024	0.047	-0.027	-0.007	0.003	-0.003	-0.032	-0.015	0.003	-0.01	0.052	0.052	-0.001	0	-0.002	0.002	0.008	-0.025	0.025	-0.164
1:105000001-105100000	1	105000001	105100000	-0.075	0	0	-0.658	-0.568	-0.45	0.258	0.327	0.3	0.001	-0.03	-0.028	0.001	-0.023	-0.028	0.001	-0.001	0	-0.032	0.002	-0.004	-0.026	-0.01	-0.05	-0.053	0.006	-0.024	0.047	-0.027	-0.007	0.003	-0.003	-0.032	-0.015	0.003	-0.01	0.052	0.052	-0.001	0	-0.002	0.002	0.008	-0.025	0.025	-0.164
1:105100001-105200000	1	105100001	105200000	-0.075	0	0	-0.658	-0.568	-0.45	0.258	0.327	0.3	0.001	-0.03	-0.028	0.001	-0.023	-0.028	0.001	-0.001	0	-0.032	0.002	-0.004	-0.026	-0.01	-0.05	-0.053	0.006	-0.024	0.047	-0.027	-0.007	0.003	-0.003	-0.032	-0.015	0.003	-0.01	0.052	0.052	-0.001	0	-0.002	0.002	0.008	-0.025	0.025	-0.164
1:105200001-105300000	1	105200001	105300000	-0.075	0	0	-0.658	-0.568	-0.45	0.258	0.327	0.3	0.001	-0.03	-0.028	0.001	-0.023	-0.028	0.001	-0.001	0	-0.032	0.002	-0.004	-0.026	-0.01	-0.05	-0.053	0.006	-0.024	0.047	-0.027	-0.007	0.003	-0.003	-0.032	-0.015	0.003	-0.01	0.052	0.052	-0.001	0	-0.002	0.002	0.008	-0.025	0.025	-0.164
1:105300001-105400000	1	105300001	105400000	-0.075	0	0	-0.658	-0.568	-0.45	0.258	0.327	0.3	0.001	-0.03	-0.028	0.001	-0.023	-0.028	0.001	-0.001	0	-0.032	0.002	-0.004	-0.026	-0.01	-0.05	-0.053	0.006	-0.024	0.047	-0.027	-0.007	0.003	-0.003	-0.032	-0.015	0.003	-0.01	0.052	0.052	-0.001	0	-0.002	0.002	0.008	-0.025	0.025	-0.164
1:105400001-105500000	1	105400001	105500000	-0.075	0	0	-0.658	-0.568	-0.45	0.258	0.327	0.3	0.001	-0.03	-0.028	0.001	-0.023	-0.028	0.001	-0.001	0	-0.032	0.002	-0.004	-0.026	-0.01	-0.05	-0.053	0.006	-0.024	0.047	-0.027	-0.007	0.003	-0.003	-0.032	-0.015	0.003	-0.01	0.052	0.052	-0.001	0	-0.002	0.002	0.008	-0.025	0.025	-0.164
1:105500001-105600000	1	105500001	105600000	-0.075	0	0	-0.658	-0.568	-0.45	0.258	0.327	0.3	0.001	-0.03	-0.028	0.001	-0.023	-0.028	0.001	-0.001	0	-0.032	0.002	-0.004	-0.026	-0.01	-0.05	-0.053	0.006	-0.024	0.047	-0.027	-0.007	0.003	-0.003	-0.032	-0.015	0.003	-0.01	0.052	0.052	-0.001	0	-0.002	0.002	0.008	-0.025	0.025	-0.164
1:105600001-105700000	1	105600001	105700000	-0.075	0	0	-0.658	-0.568	-0.45	0.258	0.327	0.3	0.001	-0.03	-0.028	0.001	-0.023	-0.028	0.001	-0.001	0	-0.032	0.002	-0.004	-0.026	-0.01	-0.05	-0.053	0.006	-0.024	0.047	-0.027	-0.007	0.003	-0.003	-0.032	-0.015	0.003	-0.01	0.052	0.052	-0.001	0	-0.002	0.002	0.008	-0.025	0.025	-0.164
1:105700001-105800000	1	105700001	105800000	-0.075	0	0	-0.658	-0.568	-0.45	0.258	0.327	0.3	0.001	-0.03	-0.028	0.001	-0.023	-0.028	0.001	-0.001	0	-0.032	0.002	-0.004	-0.026	-0.01	-0.05	-0.053	0.006	-0.024	0.047	-0.027	-0.007	0.003	-0.003	-0.032	-0.015	0.003	-0.01	0.052	0.052	-0.001	0	-0.002	0.002	0.008	-0.025	0.025	-0.164
1:105800001-105900000	1	105800001	105900000	-0.075	0	0	-0.658	-0.568	-0.45	0.258	0.327	0.3	0.001	-0.03	-0.028	0.001	-0.023	-0.028	0.001	-0.001	0	-0.032	0.002	-0.004	-0.026	-0.01	-0.05	-0.053	0.006	-0.024	0.047	-0.027	-0.007	0.003	-0.003	-0.032	-0.015	0.003	-0.01	0.052	0.052	-0.001	0	-0.002	0.002	0.008	-0.025	0.025	-0.164
1:105900001-106000000	1	105900001	106000000	-0.075	0	0	-0.658	-0.568	-0.45	0.258	0.327	0.3	0.001	-0.03	-0.028	0.001	-0.023	-0.028	0.001	-0.001	0	-0.032	0.002	-0.004	-0.026	-0.01	-0.05	-0.053	0.006	-0.024	0.047	-0.027	-0.007	0.003	-0.003	-0.032	-0.015	0.003	-0.01	0.052	0.052	-0.001	0	-0.002	0.002	0.008	-0.025	0.025	-0.164
1:106000001-106100000	1	106000001	106100000	-0.075	0	0	-0.658	-0.568	-0.45	0.258	0.327	0.3	0.001	-0.03	-0.028	0.001	-0.023	-0.028	0.001	-0.001	0	-0.032	0.002	-0.004	-0.026	-0.01	-0.05	-0.053	0.006	-0.024	0.047	-0.027	-0.007	0.003	-0.003	-0.032	-0.015	0.003	-0.01	0.052	0.052	-0.001	0	-0.002	0.002	0.008	-0.025	0.025	-0.164
1:106100001-106200000	1	106100001	106200000	-0.075	0	0	-0.658	-0.568	-0.45	0.258	0.327	0.3	0.001	-0.03	-0.028	0.001	-0.023	-0.028	0.001	-0.001	0	-0.032	0.002	-0.004	-0.026	-0.01	-0.05	-0.053	0.006	-0.024	0.047	-0.027	-0.007	0.003	-0.003	-0.032	-0.015	0.003	-0.01	0.052	0.052	-0.001	0	-0.002	0.002	0.008	-0.025	0.025	-0.164
1:106200001-106300000	1	106200001	106300000	-0.075	0	0	-0.658	-0.568	-0.45	0.258	0.327	0.3	0.001	-0.03	-0.028	0.001	-0.023	-0.028	0.001	-0.001	0	-0.032	0.002	-0.004	-0.026	-0.01	-0.05	-0.053	0.006	-0.024	0.047	-0.027	-0.007	0.003	-0.003	-0.032	-0.015	0.003	-0.01	0.052	0.052	-0.001	0	-0.002	0.002	0.008	-0.025	0.025	-0.164
1:106300001-106400000	1	106300001	106400000	-0.075	0	0	-0.658	-0.568	-0.45	0.258	0.327	0.3	0.001	-0.03	-0.028	0.001	-0.023	-0.028	0.001	-0.001	0	-0.032	0.002	-0.004	-0.026	-0.01	-0.05	-0.053	0.006	-0.024	0.047	-0.027	-0.007	0.003	-0.003	-0.032	-0.015	0.003	-0.01	0.052	0.052	-0.001	0	-0.002	0.002	0.008	-0.025	0.025	-0.164
1:106400001-106500000	1	106400001	106500000	-0.075	0	0	-0.658	-0.568	-0.45	0.258	0.327	0.3	0.001	-0.03	-0.028	0.001	-0.023	-0.028	0.001	-0.001	0	-0.032	0.002	-0.004	-0.026	-0.01	-0.05	-0.053	0.006	-0.024	0.047	-0.027	-0.007	0.003	-0.003	-0.032	-0.015	0.003	-0.01	0.052	0.052	-0.001	0	-0.002	0.002	0.008	-0.025	0.025	-0.164
1:106500001-106600000	1	106500001	106600000	-0.075	0	0	-0.658	-0.568	-0.45	0.258	0.327	0.3	0.001	-0.03	-0.028	0.001	-0.023	-0.028	0.001	-0.001	0	-0.032	0.002	-0.004	-0.026	-0.01	-0.05	-0.053	0.006	-0.024	0.047	-0.027	-0.007	0.003	-0.003	-0.032	-0.015	0.003	-0.01	0.052	0.052	-0.001	0	-0.002	0.002	0.008	-0.025	0.025	-0.164
1:106600001-106700000	1	106600001	106700000	-0.075	0	0	-0.658	-0.568	-0.45	0.258	0.327	0.3	0.001	-0.03	-0.028	0.001	-0.023	-0.028	0.001	-0.001	0	-0.032	0.002	-0.004	-0.026	-0.01	-0.05	-0.053	0.006	-0.024	0.047	-0.027	-0.007	0.003	-0.003	-0.032	-0.015	0.003	-0.01	0.052	0.052	-0.001	0	-0.002	0.002	0.008	-0.025	0.025	-0.164
1:106700001-106800000	1	106700001	106800000	-0.075	0	0	-0.658	-0.568	-0.45	0.258	0.327	0.3	0.001	-0.03	-0.028	0.001	-0.023	-0.028	0.001	-0.001	0	-0.032	0.002	-0.004	-0.026	-0.01	-0.05	-0.053	0.006	-0.024	0.047	-0.027	-0.007	0.003	-0.003	-0.032	-0.015	0.003	-0.01	0.052	0.052	-0.001	0	-0.002	0.002	0.008	-0.025	0.025	-0.164
1:106800001-106900000	1	106800001	106900000	-0.075	0	0	-0.658	-0.568	-0.45	0.258	0.327	0.3	0.001	-0.03	-0.028	0.001	-0.023	-0.028	0.001	-0.001	0	-0.032	0.002	-0.004	-0.026	-0.01	-0.05	-0.053	0.006	-0.024	0.047	-0.027	-0.007	0.003	-0.003	-0.032	-0.015	0.003	-0.01	0.052	0.052	-0.001	0	-0.002	0.002	0.008	-0.025	0.025	-0.164
1:106900001-107000000	1	106900001	107000000	-0.075	0	0	-0.658	-0.568	-0.45	0.258	0.327	0.3	0.001	-0.03	-0.028	0.001	-0.023	-0.028	0.001	-0.001	0	-0.032	0.002	-0.004	-0.026	-0.01	-0.05	-0.053	0.006	-0.024	0.047	-0.027	-0.007	0.003	-0.003	-0.032	-0.015	0.003	-0.01	0.052	0.052	-0.001	0	-0.002	0.002	0.008	-0.025	0.025	-0.164
1:107000001-107100000	1	107000001	107100000	-0.075	0	0	-0.658	-0.568	-0.45	0.258	0.327	0.3	0.001	-0.03	-0.028	0.001	-0.023	-0.028	0.001	-0.001	0	-0.032	0.002	-0.004	-0.026	-0.01	-0.05	-0.053	0.006	-0.024	0.047	-0.027	-0.007	0.003	-0.003	-0.032	-0.015	0.003	-0.01	0.052	0.052	-0.001	0	-0.002	0.002	0.008	-0.025	0.025	-0.164
1:107100001-107200000	1	107100001	107200000	-0.075	0	0	-0.658	-0.568	-0.45	0.258	0.327	0.3	0.001	-0.03	-0.028	0.001	-0.023	-0.028	0.001	-0.001	0	-0.032	0.002	-0.004	-0.026	-0.01	-0.05	-0.053	0.006	-0.024	0.047	-0.027	-0.007	0.003	-0.003	-0.032	-0.015	0.003	-0.01	0.052	0.052	-0.001	0	-0.002	0.002	0.008	-0.025	0.025	-0.164
1:107200001-107300000	1	107200001	107300000	-0.075	0	0	-0.658	-0.568	-0.45	0.258	0.327	0.3	0.001	-0.03	-0.028	0.001	-0.023	-0.028	0.001	-0.001	0	-0.032	0.002	-0.004	-0.026	-0.01	-0.05	-0.053	0.006	-0.024	0.047	-0.027	-0.007	0.003	-0.003	-0.032	-0.015	0.003	-0.01	0.052	0.052	-0.001	0	-0.002	0.002	0.008	-0.025	0.025	-0.164
1:107300001-107400000	1	107300001	107400000	-0.075	0	0	-0.658	-0.568	-0.45	0.258	0.327	0.3	0.001	-0.03	-0.028	0.001	-0.023	-0.028	0.001	-0.001	0	-0.032	0.002	-0.004	-0.026	-0.01	-0.05	-0.053	0.006	-0.024	0.047	-0.027	-0.007	0.003	-0.003	-0.032	-0.015	0.003	-0.01	0.052	0.052	-0.001	0	-0.002	0.002	0.008	-0.025	0.025	-0.164
1:107400001-107500000	1	107400001	107500000	-0.075	0	0	-0.658	-0.568	-0.45	0.258	0.327	0.3	0.001	-0.03	-0.028	0.001	-0.023	-0.028	0.001	-0.001	0	-0.032	0.002	-0.004	-0.026	-0.01	-0.05	-0.053	0.006	-0.024	0.047	-0.027	-0.007	0.003	-0.003	-0.032	-0.015	0.003	-0.01	0.052	0.052	-0.001	0	-0.002	0.002	0.008	-0.025	0.025	-0.164
1:107500001-107600000	1	107500001	107600000	-0.075	0	0	-0.658	-0.568	-0.45	0.258	0.327	0.3	0.001	-0.03	-0.028	0.001	-0.023	-0.028	0.001	-0.001	0	-0.032	0.002	-0.004	-0.026	-0.01	-0.05	-0.053	0.006	-0.024	0.047	-0.027	-0.007	0.003	-0.003	-0.032	-0.015	0.003	-0.01	0.052	0.052	-0.001	0	-0.002	0.002	0.008	-0.025	0.025	-0.164
1:107600001-107700000	1	107600001	107700000	-0.075	0	0	-0.658	-0.568	-0.45	0.258	0.327	0.3	0.001	-0.03	-0.028	0.001	-0.023	-0.028	0.001	-0.001	0	-0.032	0.002	-0.004	-0.026	-0.01	-0.05	-0.053	0.006	-0.024	0.047	-0.027	-0.007	0.003	-0.003	-0.032	-0.015	0.003	-0.01	0.052	0.052	-0.001	0	-0.002	0.002	0.008	-0.025	0.025	-0.164
1:107700001-107800000	1	107700001	107800000	-0.075	0	0	-0.658	-0.568	-0.45	0.258	0.327	0.3	0.001	-0.03	-0.028	0.001	-0.023	-0.028	0.001	-0.001	0	-0.032	0.002	-0.004	-0.026	-0.01	-0.05	-0.053	0.006	-0.024	0.047	-0.027	-0.007	0.003	-0.003	-0.032	-0.015	0.003	-0.01	0.052	0.052	-0.001	0	-0.002	0.401	0.008	-0.025	0.405	-0.164
1:107800001-107900000	1	107800001	107900000	-0.075	0	0	-0.658	-0.568	-0.45	0.258	0.327	0.3	0.001	-0.03	-0.028	0.001	-0.023	-0.028	0.001	-0.001	0	-0.032	0.002	-0.004	-0.026	-0.01	-0.05	-0.053	0.006	-0.024	0.047	-0.027	-0.007	0.003	-0.003	-0.032	-0.015	0.003	-0.01	0.052	0.052	-0.001	0	-0.002	0.401	0.008	-0.025	0.405	-0.164
1:107900001-108000000	1	107900001	108000000	-0.075	0	0	-0.658	-0.568	-0.45	0.258	0.327	0.3	0.001	-0.03	-0.028	0.001	-0.023	-0.028	0.001	-0.001	0	-0.032	0.002	-0.004	-0.026	-0.01	-0.05	-0.053	0.006	-0.024	0.047	-0.027	-0.007	0.003	-0.003	-0.032	-0.015	0.003	-0.01	0.052	0.052	-0.001	0	-0.002	0.401	0.008	-0.025	0.405	-0.164
1:108000001-108100000	1	108000001	108100000	-0.075	0	0	-0.658	-0.568	-0.45	0.258	0.327	0.3	0.001	-0.03	-0.028	0.001	-0.023	-0.028	0.001	-0.001	0	-0.032	0.002	-0.004	-0.026	-0.01	-0.05	-0.053	0.006	-0.024	0.047	-0.027	-0.007	0.003	-0.003	-0.032	-0.015	0.003	-0.01	0.052	0.052	-0.001	0	-0.002	0.401	0.008	-0.025	0.405	-0.164
1:108200001-108300000	1	108200001	108300000	-0.075	0	0	-0.658	-0.568	-0.45	0.258	0.327	0.3	0.001	-0.03	-0.028	0.001	-0.023	-0.028	0.001	-0.001	0	-0.032	0.002	-0.004	-0.026	-0.01	-0.05	-0.053	0.006	-0.024	0.047	-0.027	-0.007	0.003	-0.003	-0.032	-0.015	0.003	-0.01	0.052	0.052	-0.001	0	-0.002	0.401	0.008	-0.025	0.405	-0.164
1:108300001-108400000	1	108300001	108400000	-0.075	0	0	-0.658	-0.568	-0.45	0.258	0.327	0.3	0.001	-0.03	-0.028	0.001	-0.023	-0.028	0.001	-0.001	0	-0.032	0.002	-0.004	-0.026	-0.01	-0.05	-0.053	0.006	-0.024	0.047	-0.027	-0.007	0.003	-0.003	-0.032	-0.015	0.003	-0.01	0.052	0.052	-0.001	0	-0.002	0.401	0.008	-0.025	0.405	-0.164
1:108400001-108500000	1	108400001	108500000	-0.075	0	0	-0.658	-0.568	-0.45	0.258	0.327	0.3	0.001	-0.03	-0.028	0.001	-0.023	-0.028	0.001	-0.001	0	-0.032	0.002	-0.004	-0.026	-0.01	-0.05	-0.053	0.006	-0.024	0.047	-0.027	-0.007	0.003	-0.003	-0.032	-0.015	0.003	-0.01	0.052	0.052	-0.001	0	-0.002	0.401	0.008	-0.025	0.405	-0.164
1:108500001-108600000	1	108500001	108600000	-0.075	0	0	-0.658	-0.568	-0.45	0.258	0.327	0.3	0.001	-0.03	-0.028	0.001	-0.023	-0.028	0.001	-0.001	0	-0.032	0.002	-0.004	-0.026	-0.01	-0.05	-0.053	0.006	-0.024	0.047	-0.027	-0.007	0.003	-0.003	-0.032	-0.015	0.003	-0.01	0.052	0.052	-0.001	0	-0.002	0.401	0.008	-0.025	0.405	-0.164
1:108600001-108700000	1	108600001	108700000	-0.075	0	0	-0.658	-0.568	-0.45	0.258	0.327	0.3	0.001	-0.03	-0.028	0.001	-0.023	-0.028	0.001	-0.001	0	-0.032	0.002	-0.004	-0.026	-0.01	-0.05	-0.053	0.006	-0.024	0.047	-0.027	-0.007	0.003	-0.003	-0.032	-0.015	0.003	-0.01	0.052	0.052	-0.001	0	-0.002	0.401	0.008	-0.025	0.405	-0.164
1:109100001-109200000	1	109100001	109200000	-0.075	0	0	-0.658	-0.568	-0.45	0.258	0.327	0.3	0.001	-0.03	-0.028	0.001	-0.023	-0.028	0.001	-0.001	0	-0.032	0.002	-0.004	-0.026	-0.01	-0.05	-0.053	0.006	-0.024	0.047	-0.027	-0.007	0.003	-0.003	-0.032	-0.015	0.003	-0.01	0.052	0.052	-0.001	0	-0.002	0.401	0.008	-0.025	0.405	-0.164
1:109200001-109300000	1	109200001	109300000	-0.075	0	0	-0.658	-0.568	-0.45	0.258	0.327	0.3	0.001	-0.03	-0.028	0.001	-0.023	-0.028	0.001	-0.001	0	-0.032	0.002	-0.004	-0.026	-0.01	-0.05	-0.053	0.006	-0.024	0.047	-0.027	-0.007	0.003	-0.003	-0.032	-0.015	0.003	-0.01	0.052	0.052	-0.001	0	-0.002	0.401	0.008	-0.025	0.405	-0.164
1:109300001-109400000	1	109300001	109400000	-0.075	0	0	-0.658	-0.568	-0.45	0.258	0.327	0.3	0.001	-0.03	-0.028	0.001	-0.023	-0.028	0.001	-0.001	0	-0.032	0.002	-0.004	-0.026	-0.01	-0.05	-0.053	0.006	-0.024	0.047	-0.027	-0.007	0.003	-0.003	-0.032	-0.015	0.003	-0.01	0.052	0.052	-0.001	0	-0.002	0.401	0.008	-0.025	0.405	-0.164
1:109400001-109500000	1	109400001	109500000	-0.075	0	0	-0.658	-0.568	-0.45	0.258	0.327	0.3	0.001	-0.03	-0.028	0.001	-0.023	-0.028	0.001	-0.001	0	-0.032	0.002	-0.004	-0.026	-0.01	-0.05	-0.053	0.006	-0.024	0.047	-0.027	-0.007	0.003	-0.003	-0.032	-0.015	0.003	-0.01	0.052	0.052	-0.001	0	-0.002	0.401	0.008	-0.025	0.405	-0.164
1:109500001-109600000	1	109500001	109600000	-0.075	0	0	-0.658	-0.568	-0.45	0.258	0.327	0.3	0.001	-0.03	-0.028	0.001	-0.023	-0.028	0.001	-0.001	0	-0.032	0.002	-0.004	-0.026	-0.01	-0.05	-0.053	0.006	-0.024	0.047	-0.027	-0.007	0.003	-0.003	-0.032	-0.015	0.003	-0.01	0.052	0.052	-0.001	0	-0.002	0.401	0.008	-0.025	0.405	-0.164
1:109600001-109700000	1	109600001	109700000	-0.075	0	0	-0.658	-0.568	-0.45	0.258	0.327	0.3	0.001	-0.03	-0.028	0.001	-0.023	-0.028	0.001	-0.001	0	-0.032	0.002	-0.004	-0.026	-0.01	-0.05	-0.053	0.006	-0.024	0.047	-0.027	-0.007	0.003	-0.003	-0.032	-0.015	0.003	-0.01	0.052	0.052	-0.001	0	-0.002	0.401	0.008	-0.025	0.405	-0.164
1:109800001-109900000	1	109800001	109900000	-0.075	0	0	-0.658	-0.568	-0.45	0.258	0.327	0.3	0.001	-0.03	-0.028	0.001	-0.023	-0.028	0.001	-0.001	0	-0.032	0.002	-0.004	-0.026	-0.01	-0.05	-0.053	0.006	-0.024	0.047	-0.027	-0.007	0.003	-0.003	-0.032	-0.015	0.003	-0.01	0.052	0.052	-0.001	0	-0.002	0.401	0.008	-0.025	0.405	-0.164
1:109900001-110000000	1	109900001	110000000	-0.075	0	0	-0.658	-0.568	-0.45	0.258	0.327	0.3	0.001	-0.03	-0.028	0.001	-0.023	-0.028	0.001	-0.001	0	-0.032	0.002	-0.004	-0.026	-0.01	-0.05	-0.053	0.006	-0.024	0.047	-0.027	-0.007	0.003	-0.003	-0.032	-0.015	0.003	-0.01	0.052	0.052	-0.001	0	-0.002	0.401	0.008	-0.025	0.405	-0.164
1:110000001-110100000	1	110000001	110100000	-0.075	0	0	-0.658	-0.568	-0.45	0.258	0.327	0.3	0.001	-0.03	-0.028	0.001	-0.023	-0.028	0.001	-0.001	0	-0.032	0.002	-0.004	-0.026	-0.01	-0.05	-0.053	0.006	-0.024	0.047	-0.027	-0.007	0.003	-0.003	-0.032	-0.015	0.003	-0.01	0.052	0.052	-0.001	0	-0.002	0.401	0.008	-0.025	0.405	-0.164
1:110100001-110200000	1	110100001	110200000	-0.075	0	0	-0.658	-0.568	-0.45	0.258	0.327	0.3	0.001	-0.03	-0.028	0.001	-0.023	-0.028	0.001	-0.001	0	-0.032	0.002	-0.004	-0.026	-0.01	-0.05	-0.053	0.006	-0.024	0.047	-0.027	-0.007	0.003	-0.003	-0.032	-0.015	0.003	-0.01	0.052	0.052	-0.001	0	-0.002	0.401	0.008	-0.025	0.405	-0.164
1:110200001-110300000	1	110200001	110300000	-0.075	0	0	-0.658	-0.568	-0.45	0.258	0.327	0.3	0.001	-0.03	-0.028	0.001	-0.023	-0.028	0.001	-0.001	0	-0.032	0.002	-0.004	-0.026	-0.01	-0.05	-0.053	0.006	-0.024	0.047	-0.027	-0.007	0.003	-0.003	-0.032	-0.015	0.003	-0.01	0.052	0.052	-0.001	0	-0.002	0.401	0.008	-0.025	0.405	-0.164
1:110300001-110400000	1	110300001	110400000	-0.075	0	0	-0.658	-0.568	-0.45	0.258	0.327	0.3	0.001	-0.03	-0.028	0.001	-0.023	-0.028	0.001	-0.001	0	-0.032	0.002	-0.004	-0.026	-0.01	-0.05	-0.053	0.006	-0.024	0.047	-0.027	-0.007	0.003	-0.003	-0.032	-0.015	0.003	-0.01	0.052	0.052	-0.001	0	-0.002	0.401	0.008	-0.025	0.405	-0.164
1:110400001-110500000	1	110400001	110500000	-0.075	0	0	-0.658	-0.568	-0.45	0.258	0.327	0.3	0.001	-0.03	-0.028	0.001	-0.023	-0.028	0.001	-0.001	0	-0.032	0.002	-0.004	-0.026	-0.01	-0.05	-0.053	0.006	-0.024	0.047	-0.027	-0.007	0.003	-0.003	-0.032	-0.015	0.003	-0.01	0.052	0.052	-0.001	0	-0.002	0.401	0.008	-0.025	0.405	-0.164
1:110500001-110600000	1	110500001	110600000	-0.075	0	0	-0.658	-0.568	-0.45	0.258	0.327	0.3	0.001	-0.03	-0.028	0.001	-0.023	-0.028	0.001	-0.001	0	-0.032	0.002	-0.004	-0.026	-0.01	-0.05	-0.053	0.006	-0.024	0.047	-0.027	-0.007	0.003	-0.003	-0.032	-0.015	0.003	-0.01	0.052	0.052	-0.001	0	-0.002	0.401	0.008	-0.025	0.405	-0.164
1:110800001-110900000	1	110800001	110900000	-0.075	0	0	-0.658	-0.568	-0.45	0.258	0.327	0.3	0.001	-0.03	-0.028	0.001	-0.023	-0.028	0.001	-0.001	0	-0.032	0.002	-0.004	-0.026	-0.01	-0.05	-0.053	0.006	-0.024	0.047	-0.027	-0.007	0.003	-0.003	-0.032	-0.015	0.003	-0.01	0.052	0.052	-0.001	0	-0.002	0.401	0.008	-0.025	0.405	-0.164
1:110900001-111000000	1	110900001	111000000	-0.075	0	0	-0.658	-0.568	-0.45	0.258	0.327	0.3	0.001	-0.03	-0.028	0.001	-0.023	-0.028	0.001	-0.001	0	-0.032	0.002	-0.004	-0.026	-0.01	-0.05	-0.053	0.006	-0.024	0.047	-0.027	-0.007	0.003	-0.003	-0.032	-0.015	0.003	-0.01	0.052	0.052	-0.001	0	-0.002	0.401	0.008	-0.025	0.405	-0.164
1:111000001-111100000	1	111000001	111100000	-0.075	0	0	-0.658	-0.568	-0.45	0.258	0.327	0.3	0.001	-0.03	-0.028	0.001	-0.023	-0.028	0.001	-0.001	0	-0.032	0.002	-0.004	-0.026	-0.01	-0.05	-0.053	0.006	-0.024	0.047	-0.027	-0.007	0.003	-0.003	-0.032	-0.015	0.003	-0.01	0.052	0.052	-0.001	0	-0.002	0.401	0.008	-0.025	0.405	-0.164
1:111100001-111200000	1	111100001	111200000	-0.075	0	0	-0.658	-0.568	-0.45	0.258	0.327	0.3	0.001	-0.03	-0.028	0.001	-0.023	-0.028	0.001	-0.001	0	-0.032	0.002	-0.004	-0.026	-0.01	-0.05	-0.053	0.006	-0.024	0.047	-0.027	-0.007	0.003	-0.003	-0.032	-0.015	0.003	-0.01	0.052	0.052	-0.001	0	-0.002	0.401	0.008	-0.025	0.405	-0.164
1:111200001-111300000	1	111200001	111300000	-0.075	0	0	-0.658	-0.568	-0.45	0.258	0.327	0.3	0.001	-0.03	-0.028	0.001	-0.023	-0.028	0.001	-0.001	0	-0.032	0.002	-0.004	-0.026	-0.01	-0.05	-0.053	0.006	-0.024	0.047	-0.027	-0.007	0.003	-0.003	-0.032	-0.015	0.003	-0.01	0.052	0.052	-0.001	0	-0.002	0.401	0.008	-0.025	0.405	-0.164
1:111300001-111400000	1	111300001	111400000	-0.075	0	0	-0.658	-0.568	-0.45	0.258	0.327	0.3	0.001	-0.03	-0.028	0.001	-0.023	-0.028	0.001	-0.001	0	-0.032	0.002	-0.004	-0.026	-0.01	-0.05	-0.053	0.006	-0.024	0.047	-0.027	-0.007	0.003	-0.003	-0.032	-0.015	0.003	-0.01	0.052	0.052	-0.001	0	-0.002	0.401	0.008	-0.025	0.405	-0.164
1:111400001-111500000	1	111400001	111500000	-0.075	0	0	-0.658	-0.568	-0.45	0.258	0.327	0.3	0.001	-0.03	-0.028	0.001	-0.023	-0.028	0.001	-0.001	0	-0.032	0.002	-0.004	-0.026	-0.01	-0.05	-0.053	0.006	-0.024	0.047	-0.027	-0.007	0.003	-0.003	-0.032	-0.015	0.003	-0.01	0.052	0.052	-0.001	0	-0.002	0.401	0.008	-0.025	0.405	-0.164
1:111500001-111600000	1	111500001	111600000	-0.075	0	0	-0.658	-0.568	-0.45	0.258	0.327	0.3	0.001	-0.03	-0.028	0.001	-0.023	-0.028	0.001	-0.001	0	-0.032	0.002	-0.004	-0.026	-0.01	-0.05	-0.053	0.006	-0.024	0.047	-0.027	-0.007	0.003	-0.003	-0.032	-0.015	0.003	-0.01	0.052	0.052	-0.001	0	-0.002	0.401	0.008	-0.025	0.405	-0.164
1:111600001-111700000	1	111600001	111700000	-0.075	0	0	-0.658	-0.568	-0.45	0.258	0.327	0.3	0.001	-0.03	-0.028	0.001	-0.023	-0.028	0.001	-0.001	0	-0.032	0.002	-0.004	-0.026	-0.01	-0.05	-0.053	0.006	-0.024	0.047	-0.027	-0.007	0.003	-0.003	-0.032	-0.015	0.003	-0.01	0.052	0.052	-0.001	0	-0.002	0.401	0.008	-0.025	0.405	-0.164
1:111700001-111800000	1	111700001	111800000	-0.075	0	0	-0.658	-0.568	-0.45	0.258	0.327	0.3	0.001	-0.03	-0.028	0.001	-0.023	-0.028	0.001	-0.001	0	-0.032	0.002	-0.004	-0.026	-0.01	-0.05	-0.053	0.006	-0.024	0.047	-0.027	-0.007	0.003	-0.003	-0.032	-0.015	0.003	-0.01	0.052	0.052	-0.001	0	-0.002	0.401	0.008	-0.025	0.405	-0.164
1:111800001-111900000	1	111800001	111900000	-0.075	0	0	-0.658	-0.568	-0.45	0.258	0.327	0.3	0.001	-0.03	-0.028	0.001	-0.023	-0.028	0.001	-0.001	0	-0.032	0.002	-0.004	-0.026	-0.01	-0.05	-0.053	0.006	-0.024	0.047	-0.027	-0.007	0.003	-0.003	-0.032	-0.015	0.003	-0.01	0.052	0.052	-0.001	0	-0.002	0.401	0.008	-0.025	0.405	-0.164
1:111900001-112000000	1	111900001	112000000	-0.075	0	0	-0.658	-0.568	-0.45	0.258	0.327	0.3	0.001	-0.03	-0.028	0.001	-0.023	-0.028	0.001	-0.001	0	-0.032	0.002	-0.004	-0.026	-0.01	-0.05	-0.053	0.006	-0.024	0.047	-0.027	-0.007	0.003	-0.003	-0.032	-0.015	0.003	-0.01	0.052	0.052	-0.001	0	-0.002	0.401	0.008	-0.025	0.405	-0.164
1:112000001-112100000	1	112000001	112100000	-0.075	0	0	-0.658	-0.568	-0.45	0.258	0.327	0.3	0.001	-0.03	-0.028	0.001	-0.023	-0.028	0.001	-0.001	0	-0.032	0.002	-0.004	-0.026	-0.01	-0.05	-0.053	0.006	-0.024	0.047	-0.027	-0.007	0.003	-0.003	-0.032	-0.015	0.003	-0.01	0.052	0.052	-0.001	0	-0.002	0.401	0.008	-0.025	0.405	-0.164
1:112100001-112200000	1	112100001	112200000	-0.075	0	0	-0.658	-0.568	-0.45	0.258	0.327	0.3	0.001	-0.03	-0.028	0.001	-0.023	-0.028	0.001	-0.001	0	-0.032	0.002	-0.004	-0.026	-0.01	-0.05	-0.053	0.006	-0.024	0.047	-0.027	-0.007	0.003	-0.003	-0.032	-0.015	0.003	-0.01	0.052	0.052	-0.001	0	-0.002	0.401	0.008	-0.025	0.405	-0.164
1:112200001-112300000	1	112200001	112300000	-0.075	0	0	-0.658	-0.568	-0.45	0.258	0.327	0.3	0.001	-0.03	-0.028	0.001	-0.023	-0.028	0.001	-0.001	0	-0.032	0.002	-0.004	-0.026	-0.01	-0.05	-0.053	0.006	-0.024	0.047	-0.027	-0.007	0.003	-0.003	-0.032	-0.015	0.003	-0.01	0.052	0.052	-0.001	0	-0.002	0.401	0.008	-0.025	0.405	-0.164
1:112300001-112400000	1	112300001	112400000	-0.075	0	0	-0.658	-0.568	-0.45	0.258	0.327	0.3	0.001	-0.03	-0.028	0.001	-0.023	-0.028	0.001	-0.001	0	-0.032	0.002	-0.004	-0.026	-0.01	-0.05	-0.053	0.006	-0.024	0.047	-0.027	-0.007	0.003	-0.003	-0.032	-0.015	0.003	-0.01	0.052	0.052	-0.001	0	-0.002	0.401	0.008	-0.025	0.405	-0.164
1:112400001-112500000	1	112400001	112500000	-0.075	0	0	-0.658	-0.568	-0.45	0.258	0.327	0.3	0.001	-0.03	-0.028	0.001	-0.023	-0.028	0.001	-0.001	0	-0.032	0.002	-0.004	-0.026	-0.01	-0.05	-0.053	0.006	-0.024	0.047	-0.027	-0.007	0.003	-0.003	-0.032	-0.015	0.003	-0.01	0.052	0.052	-0.001	0	-0.002	0.401	0.008	-0.025	0.405	-0.164
1:112500001-112600000	1	112500001	112600000	-0.075	0	0	-0.658	-0.568	-0.45	0.258	0.327	0.3	0.001	-0.03	-0.028	0.001	-0.023	-0.028	0.001	-0.001	0	-0.032	0.002	-0.004	-0.026	-0.01	-0.05	-0.053	0.006	-0.024	0.047	-0.027	-0.007	0.003	-0.003	-0.032	-0.015	0.003	-0.01	0.052	0.052	-0.001	0	-0.002	0.401	0.008	-0.025	0.405	-0.164
1:112600001-112700000	1	112600001	112700000	-0.075	0	0	-0.658	-0.568	-0.45	0.258	0.327	0.3	0.001	-0.03	-0.028	0.001	-0.023	-0.028	0.001	-0.001	0	-0.032	0.002	-0.004	-0.026	-0.01	-0.05	-0.053	0.006	-0.024	0.047	-0.027	-0.007	0.003	-0.003	-0.032	-0.015	0.003	-0.01	0.052	0.052	-0.001	0	-0.002	0.401	0.008	-0.025	0.405	-0.164
1:112800001-112900000	1	112800001	112900000	-0.075	0	0	-0.658	-0.568	-0.45	0.258	0.327	0.3	0.001	-0.03	-0.028	0.001	-0.023	-0.028	0.001	-0.001	0	-0.032	0.002	-0.004	-0.026	-0.01	-0.05	-0.053	0.006	-0.024	0.047	-0.027	-0.007	0.003	-0.003	-0.032	-0.015	0.003	-0.01	0.052	0.052	-0.001	0	-0.002	0.401	0.008	-0.025	0.405	-0.164
1:112900001-113000000	1	112900001	113000000	-0.075	0	0	-0.658	-0.568	-0.45	0.258	0.327	0.3	0.001	-0.03	-0.028	0.001	-0.023	-0.028	0.001	-0.001	0	-0.032	0.002	-0.004	-0.026	-0.01	-0.05	-0.053	0.006	-0.024	0.047	-0.027	-0.007	0.003	-0.003	-0.032	-0.015	0.003	-0.01	0.052	0.052	-0.001	0	-0.002	0.401	0.008	-0.025	0.405	-0.164
1:113000001-113100000	1	113000001	113100000	-0.075	0	0	-0.658	-0.568	-0.45	0.258	0.327	0.3	0.001	-0.03	-0.028	0.001	-0.023	-0.028	0.001	-0.001	0	-0.032	0.002	-0.004	-0.026	-0.01	-0.05	-0.053	0.006	-0.024	0.047	-0.027	-0.007	0.003	-0.003	-0.032	-0.015	0.003	-0.01	0.052	0.052	-0.001	0	-0.002	0.401	0.008	-0.025	0.405	-0.164
1:113100001-113200000	1	113100001	113200000	-0.075	0	0	-0.658	-0.568	-0.45	0.258	0.327	0.3	0.001	-0.03	-0.028	0.001	-0.023	-0.028	0.001	-0.001	0	-0.032	0.002	-0.004	-0.026	-0.01	-0.05	-0.053	0.006	-0.024	0.047	-0.027	-0.007	0.003	-0.003	-0.032	-0.015	0.003	-0.01	0.052	0.052	-0.001	0	-0.002	0.401	0.008	-0.025	0.405	-0.164
1:113200001-113300000	1	113200001	113300000	-0.075	0	0	-0.658	-0.568	-0.45	0.258	0.327	0.3	0.001	-0.03	-0.028	0.001	-0.023	-0.028	0.001	-0.001	0	-0.032	0.002	-0.004	-0.026	-0.01	-0.05	-0.053	0.006	-0.024	0.047	-0.027	-0.007	0.003	-0.003	-0.032	-0.015	0.003	-0.01	0.052	0.052	-0.001	0	-0.002	0.401	0.008	-0.025	0.405	-0.164
1:113400001-113500000	1	113400001	113500000	-0.075	0	0	-0.658	-0.568	-0.45	0.258	0.327	0.3	0.001	-0.03	-0.028	0.001	-0.023	-0.028	0.001	-0.001	0	-0.032	0.002	-0.004	-0.026	-0.01	-0.05	-0.053	0.006	-0.024	0.047	-0.027	-0.007	0.003	-0.003	-0.032	-0.015	0.003	-0.01	0.052	0.052	-0.001	0	-0.002	0.401	0.008	-0.025	0.405	-0.164
1:113500001-113600000	1	113500001	113600000	-0.075	0	0	-0.658	-0.568	-0.45	0.258	0.327	0.3	0.001	-0.03	-0.028	0.001	-0.023	-0.028	0.001	-0.001	0	-0.032	0.002	-0.004	-0.026	-0.01	-0.05	-0.053	0.006	-0.024	0.047	-0.027	-0.007	0.003	-0.003	-0.032	-0.015	0.003	-0.01	0.052	0.052	-0.001	0	-0.002	0.401	0.008	-0.025	0.405	-0.164
1:113600001-113700000	1	113600001	113700000	-0.075	0	0	-0.658	-0.568	-0.45	0.258	0.327	0.3	0.001	-0.03	-0.028	0.001	-0.023	-0.028	0.001	-0.001	0	-0.032	0.002	-0.004	-0.026	-0.01	-0.05	-0.053	0.006	-0.024	0.047	-0.027	-0.007	0.003	-0.003	-0.032	-0.015	0.003	-0.01	0.052	0.052	-0.001	0	-0.002	0.401	0.008	-0.025	0.405	-0.164
1:113700001-113800000	1	113700001	113800000	-0.075	0	0	-0.658	-0.568	-0.45	0.258	0.327	0.3	0.001	-0.03	-0.028	0.001	-0.023	-0.028	0.001	-0.001	0	-0.032	0.002	-0.004	-0.026	-0.01	-0.05	-0.053	0.006	-0.024	0.047	-0.027	-0.007	0.003	-0.003	-0.032	-0.015	0.003	-0.01	0.052	0.052	-0.001	0	-0.002	0.401	0.008	-0.025	0.405	-0.164
1:113800001-113900000	1	113800001	113900000	-0.075	0	0	-0.658	-0.568	-0.45	0.258	0.327	0.3	0.001	-0.03	-0.028	0.001	-0.023	-0.028	0.001	-0.001	0	-0.032	0.002	-0.004	-0.026	-0.01	-0.05	-0.053	0.006	-0.024	0.047	-0.027	-0.007	0.003	-0.003	-0.032	-0.015	0.003	-0.01	0.052	0.052	-0.001	0	-0.002	0.401	0.008	-0.025	0.405	-0.164
1:113900001-114000000	1	113900001	114000000	-0.075	0	0	-0.658	-0.568	-0.45	0.258	0.327	0.3	0.001	-0.03	-0.028	0.001	-0.023	-0.028	0.001	-0.001	0	-0.032	0.002	-0.004	-0.026	-0.01	-0.05	-0.053	0.006	-0.024	0.047	-0.027	-0.007	0.003	-0.003	-0.032	-0.015	0.003	-0.01	0.052	0.052	-0.001	0	-0.002	0.401	0.008	-0.025	0.405	-0.164
1:114000001-114100000	1	114000001	114100000	-0.075	0	0	-0.658	-0.568	-0.45	0.258	0.327	0.3	0.001	-0.03	-0.028	0.001	-0.023	-0.028	0.001	-0.001	0	-0.032	0.002	-0.004	-0.026	-0.01	-0.05	-0.053	0.006	-0.024	0.047	-0.027	-0.007	0.003	-0.003	-0.032	-0.015	0.003	-0.01	0.052	0.052	-0.001	0	-0.002	0.401	0.008	-0.025	0.405	-0.164
1:114100001-114200000	1	114100001	114200000	-0.075	0	0	-0.658	-0.568	-0.45	0.258	0.327	0.3	0.001	-0.03	-0.028	0.001	-0.023	-0.028	0.001	-0.001	0	-0.032	0.002	-0.004	-0.026	-0.01	-0.05	-0.053	0.006	-0.024	0.047	-0.027	-0.007	0.003	-0.003	-0.032	-0.015	0.003	-0.01	0.052	0.052	-0.001	0	-0.002	0.401	0.008	-0.025	0.405	-0.164
1:114200001-114300000	1	114200001	114300000	-0.075	0	0	-0.658	-0.568	-0.45	0.258	0.327	0.3	0.001	-0.03	-0.028	0.001	-0.023	-0.028	0.001	-0.001	0	-0.032	0.002	-0.004	-0.026	-0.01	-0.05	-0.053	0.006	-0.024	0.047	-0.027	-0.007	0.003	-0.003	-0.032	-0.015	0.003	-0.01	0.052	0.052	-0.001	0	-0.002	0.401	0.008	-0.025	0.405	-0.164
1:114300001-114400000	1	114300001	114400000	-0.075	0	0	-0.658	-0.568	-0.45	0.258	0.327	0.3	0.001	-0.03	-0.028	0.001	-0.023	-0.028	0.001	-0.001	0	-0.032	0.002	-0.004	-0.026	-0.01	-0.05	-0.053	0.006	-0.024	0.047	-0.027	-0.007	0.003	-0.003	-0.032	-0.015	0.003	-0.01	0.052	0.052	-0.001	0	-0.002	0.401	0.008	-0.025	0.405	-0.164
1:114400001-114500000	1	114400001	114500000	-0.075	0	0	-0.658	-0.568	-0.45	0.258	0.327	0.3	0.001	-0.03	-0.028	0.001	-0.023	-0.028	0.001	-0.001	0	-0.032	0.002	-0.004	-0.026	-0.01	-0.05	-0.053	0.006	-0.024	0.047	-0.027	-0.007	0.003	-0.003	-0.032	-0.015	0.003	-0.01	0.052	0.052	-0.001	0	-0.002	0.401	0.008	-0.025	0.405	-0.164
1:114500001-114600000	1	114500001	114600000	-0.075	0	0	-0.658	-0.568	-0.45	0.258	0.327	0.3	0.001	-0.03	-0.028	0.001	-0.023	-0.028	0.001	-0.001	0	-0.032	0.002	-0.004	-0.026	-0.01	-0.05	-0.053	0.006	-0.024	0.047	-0.027	-0.007	0.003	-0.003	-0.032	-0.015	0.003	-0.01	0.052	0.052	-0.001	0	-0.002	0.401	0.008	-0.025	0.405	-0.164
1:114600001-114700000	1	114600001	114700000	-0.075	0	0	-0.658	-0.568	-0.45	0.258	0.327	0.3	0.001	-0.03	-0.028	0.001	-0.023	-0.028	0.001	-0.001	0	-0.032	0.002	-0.004	-0.026	-0.01	-0.05	-0.053	0.006	-0.024	0.047	-0.027	-0.007	0.003	-0.003	-0.032	-0.015	0.003	-0.01	0.052	0.052	-0.001	0	-0.002	0.401	0.008	-0.025	0.405	-0.164
1:114700001-114800000	1	114700001	114800000	-0.075	0	0	-0.658	-0.568	-0.45	0.258	0.327	0.3	0.001	-0.03	-0.028	0.001	-0.023	-0.028	0.001	-0.001	0	-0.032	0.002	-0.004	-0.026	-0.01	-0.05	-0.053	0.006	-0.024	0.047	-0.027	-0.007	0.003	-0.003	-0.032	-0.015	0.003	-0.01	0.052	0.052	-0.001	0	-0.002	0.401	0.008	-0.025	0.405	-0.164
1:114800001-114900000	1	114800001	114900000	-0.075	0	0	-0.658	-0.568	-0.45	0.258	0.327	0.3	0.001	-0.03	-0.028	0.001	-0.023	-0.028	0.001	-0.001	0	-0.032	0.002	-0.004	-0.026	-0.01	-0.05	-0.053	0.006	-0.024	0.047	-0.027	-0.007	0.003	-0.003	-0.032	-0.015	0.003	-0.01	0.052	0.052	-0.001	0	-0.002	0.401	0.008	-0.025	0.405	-0.164
1:114900001-115000000	1	114900001	115000000	-0.075	0	0	-0.658	-0.568	-0.45	0.258	0.327	0.3	0.001	-0.03	-0.028	0.001	-0.023	-0.028	0.001	-0.001	0	-0.032	0.002	-0.004	-0.026	-0.01	-0.05	-0.053	0.006	-0.024	0.047	-0.027	-0.007	0.003	-0.003	-0.032	-0.015	0.003	-0.01	0.052	0.052	-0.001	0	-0.002	0.401	0.008	-0.025	0.405	-0.164
1:115000001-115100000	1	115000001	115100000	-0.075	0	0	-0.658	-0.568	-0.45	0.258	0.327	0.3	0.001	-0.03	-0.028	0.001	-0.023	-0.028	0.001	-0.001	0	-0.032	0.002	-0.004	-0.026	-0.01	-0.05	-0.053	0.006	-0.024	0.047	-0.027	-0.007	0.003	-0.003	-0.032	-0.015	0.003	-0.01	0.052	0.052	-0.001	0	-0.002	0.401	0.008	-0.025	0.405	-0.164
1:115100001-115200000	1	115100001	115200000	-0.075	0	0	-0.658	-0.568	-0.45	0.258	0.327	0.3	0.001	-0.03	-0.028	0.001	-0.023	-0.028	0.001	-0.001	0	-0.032	0.002	-0.004	-0.026	-0.01	-0.05	-0.053	0.006	-0.024	0.047	-0.027	-0.007	0.003	-0.003	-0.032	-0.015	0.003	-0.01	0.052	0.052	-0.001	0	-0.002	0.401	0.008	-0.025	0.405	-0.164
1:115200001-115300000	1	115200001	115300000	-0.075	0	0	-0.658	-0.568	-0.45	0.258	0.327	0.3	0.001	-0.03	-0.028	0.001	-0.023	-0.028	0.001	-0.001	0	-0.032	0.002	-0.004	-0.026	-0.01	-0.05	-0.053	0.006	-0.024	0.047	-0.027	-0.007	0.003	-0.003	-0.032	-0.015	0.003	-0.01	0.052	0.052	-0.001	0	-0.002	0.401	0.008	-0.025	0.405	-0.164
1:115300001-115400000	1	115300001	115400000	-0.075	0	0	-0.658	-0.568	-0.45	0.258	0.327	0.3	0.001	-0.03	-0.028	0.001	-0.023	-0.028	0.001	-0.001	0	-0.032	0.002	-0.004	-0.026	-0.01	-0.05	-0.053	0.006	-0.024	0.047	-0.027	-0.007	0.003	-0.003	-0.032	-0.015	0.003	-0.01	0.052	0.052	-0.001	0	-0.002	0.401	0.008	-0.025	0.405	-0.164
1:115400001-115500000	1	115400001	115500000	-0.075	0	0	-0.658	-0.568	-0.45	0.258	0.327	0.3	0.001	-0.03	-0.028	0.001	-0.023	-0.028	0.001	-0.001	0	-0.032	0.002	-0.004	-0.026	-0.01	-0.05	-0.053	0.006	-0.024	0.047	-0.027	-0.007	0.003	-0.003	-0.032	-0.015	0.003	-0.01	0.052	0.052	-0.001	0	-0.002	0.401	0.008	-0.025	0.405	-0.164
1:115500001-115600000	1	115500001	115600000	-0.075	0	0	-0.658	-0.568	-0.45	0.258	0.327	0.3	0.001	-0.03	-0.028	0.001	-0.023	-0.028	0.001	-0.001	0	-0.032	0.002	-0.004	-0.026	-0.01	-0.05	-0.053	0.006	-0.024	0.047	-0.027	-0.007	0.003	-0.003	-0.032	-0.015	0.003	-0.01	0.052	0.052	-0.001	0	-0.002	0.401	0.008	-0.025	0.405	-0.164
1:115600001-115700000	1	115600001	115700000	-0.075	0	0	-0.658	-0.568	-0.45	0.258	0.327	0.3	0.001	-0.03	-0.028	0.001	-0.023	-0.028	0.001	-0.001	0	-0.032	0.002	-0.004	-0.026	-0.01	-0.05	-0.053	0.006	-0.024	0.047	-0.027	-0.007	0.003	-0.003	-0.032	-0.015	0.003	-0.01	0.052	0.052	-0.001	0	-0.002	0.401	0.008	-0.025	0.405	-0.164
1:115700001-115800000	1	115700001	115800000	-0.075	0	0	-0.658	-0.568	-0.45	0.258	0.327	0.3	0.001	-0.03	-0.028	0.001	-0.023	-0.028	0.001	-0.001	0	-0.032	0.002	-0.004	-0.026	-0.01	-0.05	-0.053	0.006	-0.024	0.047	-0.027	-0.007	0.003	-0.003	-0.032	-0.015	0.003	-0.01	0.052	0.052	-0.001	0	-0.002	0.401	0.008	-0.025	0.405	-0.164
1:115800001-115900000	1	115800001	115900000	-0.075	0	0	-0.658	-0.568	-0.45	0.258	0.327	0.3	0.001	-0.03	-0.028	0.001	-0.023	-0.028	0.001	-0.001	0	-0.032	0.002	-0.004	-0.026	-0.01	-0.05	-0.053	0.006	-0.024	0.047	-0.027	-0.007	0.003	-0.003	-0.032	-0.015	0.003	-0.01	0.052	0.052	-0.001	0	-0.002	0.401	0.008	-0.025	0.405	-0.164
1:115900001-116000000	1	115900001	116000000	-0.075	0	0	-0.658	-0.568	-0.45	0.258	0.327	0.3	0.001	-0.03	-0.028	0.001	-0.023	-0.028	0.001	-0.001	0	-0.032	0.002	-0.004	-0.026	-0.01	-0.05	-0.053	0.006	-0.024	0.047	-0.027	-0.007	0.003	-0.003	-0.032	-0.015	0.003	-0.01	0.052	0.052	-0.001	0	-0.002	0.401	0.008	-0.025	0.405	-0.164
1:116000001-116100000	1	116000001	116100000	-0.075	0	0	-0.658	-0.568	-0.45	0.258	0.327	0.3	0.001	-0.03	-0.028	0.001	-0.023	-0.028	0.001	-0.001	0	-0.032	0.002	-0.004	-0.026	-0.01	-0.05	-0.053	0.006	-0.024	0.047	-0.027	-0.007	0.003	-0.003	-0.032	-0.015	0.003	-0.01	0.052	0.052	-0.001	0	-0.002	0.401	0.008	-0.025	0.405	-0.164
1:116100001-116200000	1	116100001	116200000	-0.075	0	0	-0.658	-0.568	-0.45	0.258	0.327	0.3	0.001	-0.03	-0.028	0.001	-0.023	-0.028	0.001	-0.001	0	-0.032	0.002	-0.004	-0.026	-0.01	-0.05	-0.053	0.006	-0.024	0.047	-0.027	-0.007	0.003	-0.003	-0.032	-0.015	0.003	-0.01	0.052	0.052	-0.001	0	-0.002	0.401	0.008	-0.025	0.405	-0.164
1:116200001-116300000	1	116200001	116300000	-0.075	0	0	-0.658	-0.568	-0.45	0.258	0.327	0.3	0.001	-0.03	-0.028	0.001	-0.023	-0.028	0.001	-0.001	0	-0.032	0.002	-0.004	-0.026	-0.01	-0.05	-0.053	0.006	-0.024	0.047	-0.027	-0.007	0.003	-0.003	-0.032	-0.015	0.003	-0.01	0.052	0.052	-0.001	0	-0.002	0.401	0.008	-0.025	0.405	-0.164
1:116300001-116400000	1	116300001	116400000	-0.075	0	0	-0.658	-0.568	-0.45	0.258	0.327	0.3	0.001	-0.03	-0.028	0.001	-0.023	-0.028	0.001	-0.001	0	-0.032	0.002	-0.004	-0.026	-0.01	-0.05	-0.053	0.006	-0.024	0.047	-0.027	-0.007	0.003	-0.003	-0.032	-0.015	0.003	-0.01	0.052	0.052	-0.001	0	-0.002	0.401	0.008	-0.025	0.405	-0.164
1:116400001-116500000	1	116400001	116500000	-0.075	0	0	-0.658	-0.568	-0.45	0.258	0.327	0.3	0.001	-0.03	-0.028	0.001	-0.023	-0.028	0.001	-0.001	0	-0.032	0.002	-0.004	-0.026	-0.01	-0.05	-0.053	0.006	-0.024	0.047	-0.027	-0.007	0.003	-0.003	-0.032	-0.015	0.003	-0.01	0.052	0.052	-0.001	0	-0.002	0.401	0.008	-0.025	0.405	-0.164
1:116500001-116600000	1	116500001	116600000	-0.075	0	0	-0.658	-0.568	-0.45	0.258	0.327	0.3	0.001	-0.03	-0.028	0.001	-0.023	-0.028	0.001	-0.001	0	-0.032	0.002	-0.004	-0.026	-0.01	-0.05	-0.053	0.006	-0.024	0.047	-0.027	-0.007	0.003	-0.003	-0.032	-0.015	0.003	-0.01	0.052	0.052	-0.001	0	-0.002	0.401	0.008	-0.025	0.405	-0.164
1:116600001-116700000	1	116600001	116700000	-0.075	0	0	-0.658	-0.568	-0.45	0.258	0.327	0.3	0.001	-0.03	-0.028	0.001	-0.023	-0.028	0.001	-0.001	0	-0.032	0.002	-0.004	-0.026	-0.01	-0.05	-0.053	0.006	-0.024	0.047	-0.027	-0.007	0.003	-0.003	-0.032	-0.015	0.003	-0.01	0.052	0.052	-0.001	0	-0.002	0.401	0.008	-0.025	0.405	-0.164
1:116700001-116800000	1	116700001	116800000	-0.075	0	0	-0.658	-0.568	-0.45	0.258	0.327	0.3	0.001	-0.03	-0.028	0.001	-0.023	-0.028	0.001	-0.001	0	-0.032	0.002	-0.004	-0.026	-0.01	-0.05	-0.053	0.006	-0.024	0.047	-0.027	-0.007	0.003	-0.003	-0.032	-0.015	0.003	-0.01	0.052	0.052	-0.001	0	-0.002	0.401	0.008	-0.025	0.405	-0.164
1:116800001-116900000	1	116800001	116900000	-0.075	0	0	-0.658	-0.568	-0.45	0.258	0.327	0.3	0.001	-0.03	-0.028	0.001	-0.023	-0.028	0.001	-0.001	0	-0.032	0.002	-0.004	-0.026	-0.01	-0.05	-0.053	0.006	-0.024	0.047	-0.027	-0.007	0.003	-0.003	-0.032	-0.015	0.003	-0.01	0.052	0.052	-0.001	0	-0.002	0.401	0.008	-0.025	0.405	-0.164
1:116900001-117000000	1	116900001	117000000	-0.075	0	0	-0.658	-0.568	-0.45	0.258	0.327	0.3	0.001	-0.03	-0.028	0.001	-0.023	-0.028	0.001	-0.001	0	-0.032	0.002	-0.004	-0.026	-0.01	-0.05	-0.053	0.006	-0.024	0.047	-0.027	-0.007	0.003	-0.003	-0.032	-0.015	0.003	-0.01	0.052	0.052	-0.001	0	-0.002	0.401	0.008	-0.025	0.405	-0.164
1:117000001-117100000	1	117000001	117100000	-0.075	0	0	-0.658	-0.568	-0.45	0.258	0.327	0.3	0.001	-0.03	-0.028	0.001	-0.023	-0.028	0.001	-0.001	0	-0.032	0.002	-0.004	-0.026	-0.01	-0.05	-0.053	0.006	-0.024	0.047	-0.027	-0.007	0.003	-0.003	-0.032	-0.015	0.003	-0.01	0.052	0.052	-0.001	0	-0.002	0.401	0.008	-0.025	0.405	-0.164
1:117200001-117300000	1	117200001	117300000	-0.075	0	0	-0.658	-0.568	-0.45	0.258	0.327	0.3	0.001	-0.03	-0.028	0.001	-0.023	-0.028	0.001	-0.001	0	-0.032	0.002	-0.004	-0.026	-0.01	-0.05	-0.053	0.006	-0.024	0.047	-0.027	-0.007	0.003	-0.003	-0.032	-0.015	0.003	-0.01	0.052	0.052	-0.001	0	-0.002	0.401	0.008	-0.025	0.405	-0.164
1:117300001-117400000	1	117300001	117400000	-0.075	0	0	-0.658	-0.568	-0.45	0.258	0.327	0.3	0.001	-0.03	-0.028	0.001	-0.023	-0.028	0.001	-0.001	0	-0.032	0.002	-0.004	-0.026	-0.01	-0.05	-0.053	0.006	-0.024	0.047	-0.027	-0.007	0.003	-0.003	-0.032	-0.015	0.003	-0.01	0.052	0.052	-0.001	0	-0.002	0.401	0.008	-0.025	0.405	-0.164
1:117400001-117500000	1	117400001	117500000	-0.075	0	0	-0.658	-0.568	-0.45	0.258	0.327	0.3	0.001	-0.03	-0.028	0.001	-0.023	-0.028	0.001	-0.001	0	-0.032	0.002	-0.004	-0.026	-0.01	-0.05	-0.053	0.006	-0.024	0.047	-0.027	-0.007	0.003	-0.003	-0.032	-0.015	0.003	-0.01	0.052	0.052	-0.001	0	-0.002	0.401	0.008	-0.025	0.405	-0.164
1:117500001-117600000	1	117500001	117600000	-0.075	0	0	-0.658	-0.568	-0.45	0.258	0.327	0.3	0.001	-0.03	-0.028	0.001	-0.023	-0.028	0.001	-0.001	0	-0.032	0.002	-0.004	-0.026	-0.01	-0.05	-0.053	0.006	-0.024	0.047	-0.027	-0.007	0.003	-0.003	-0.032	-0.015	0.003	-0.01	0.052	0.052	-0.001	0	-0.002	0.401	0.008	-0.025	0.405	-0.164
1:117600001-117700000	1	117600001	117700000	-0.075	0	0	-0.658	-0.568	-0.45	0.258	0.327	0.3	0.001	-0.03	-0.028	0.001	-0.023	-0.028	0.001	-0.001	0	-0.032	0.002	-0.004	-0.026	-0.01	-0.05	-0.053	0.006	-0.024	0.047	-0.027	-0.007	0.003	-0.003	-0.032	-0.015	0.003	-0.01	0.052	0.052	-0.001	0	-0.002	0.401	0.008	-0.025	0.405	-0.164
1:117700001-117800000	1	117700001	117800000	-0.075	0	0	-0.658	-0.568	-0.45	0.258	0.327	0.3	0.001	-0.03	-0.028	0.001	-0.023	-0.028	0.001	-0.001	0	-0.032	0.002	-0.004	-0.026	-0.01	-0.05	-0.053	0.006	-0.024	0.047	-0.027	-0.007	0.003	-0.003	-0.032	-0.015	0.003	-0.01	0.052	0.052	-0.001	0	-0.002	0.401	0.008	-0.025	0.405	-0.164
1:117800001-117900000	1	117800001	117900000	-0.075	0	0	-0.658	-0.568	-0.45	0.258	0.327	0.3	0.001	-0.03	-0.028	0.001	-0.023	-0.028	0.001	-0.001	0	-0.032	0.002	-0.004	-0.026	-0.01	-0.05	-0.053	0.006	-0.024	0.047	-0.027	-0.007	0.003	-0.003	-0.032	-0.015	0.003	-0.01	0.052	0.052	-0.001	0	-0.002	0.401	0.008	-0.025	0.405	-0.164
1:117900001-118000000	1	117900001	118000000	-0.075	0	0	-0.658	-0.568	-0.45	0.258	0.327	0.3	0.001	-0.03	-0.028	0.001	-0.023	-0.028	0.001	-0.001	0	-0.032	0.002	-0.004	-0.026	-0.01	-0.05	-0.053	0.006	-0.024	0.357	-0.027	-0.007	0.003	-0.003	-0.032	-0.015	0.003	-0.01	0.052	0.052	-0.001	0	-0.002	0.401	0.008	-0.025	0.405	-0.164
1:118000001-118100000	1	118000001	118100000	-0.075	0	0	-0.658	-0.568	-0.45	0.258	0.327	0.3	0.001	-0.03	-0.028	0.001	-0.023	-0.028	0.001	-0.001	0	-0.032	0.002	-0.004	-0.026	-0.01	-0.05	-0.053	0.006	-0.024	0.357	-0.027	-0.007	0.003	-0.003	-0.032	-0.015	0.003	-0.01	0.052	0.052	-0.001	0	-0.002	0.401	0.008	-0.025	0.405	-0.164
1:118100001-118200000	1	118100001	118200000	-0.075	0	0	-0.658	-0.568	-0.45	0.258	0.327	0.3	0.001	-0.03	-0.028	0.001	-0.023	-0.028	0.001	-0.001	0	-0.032	0.002	-0.004	-0.026	-0.01	-0.05	-0.053	0.006	-0.024	0.357	-0.027	-0.007	0.003	-0.003	-0.032	-0.015	0.003	-0.01	0.052	0.052	-0.001	0	-0.002	0.401	0.008	-0.025	0.405	-0.164
1:118200001-118300000	1	118200001	118300000	-0.075	0	0	-0.658	-0.568	-0.45	0.258	0.327	0.3	0.001	-0.03	-0.028	0.001	-0.023	-0.028	0.001	-0.001	0	-0.032	0.002	-0.004	-0.026	-0.01	-0.05	-0.053	0.006	-0.024	0.357	-0.027	-0.007	0.003	-0.003	-0.032	-0.015	0.003	-0.01	0.052	0.052	-0.001	0	-0.002	0.401	0.008	-0.025	0.405	-0.164
1:118300001-118400000	1	118300001	118400000	-0.075	0	0	-0.658	-0.568	-0.45	0.258	0.327	0.3	0.001	-0.03	-0.028	0.001	-0.023	-0.028	0.001	-0.001	0	-0.032	0.002	-0.004	-0.026	-0.01	-0.05	-0.053	0.006	-0.024	0.357	-0.027	-0.007	0.003	-0.003	-0.032	-0.015	0.003	-0.01	0.052	0.052	-0.001	0	-0.002	0.401	0.008	-0.025	0.405	-0.164
1:118400001-118500000	1	118400001	118500000	-0.075	0	0	-0.658	-0.568	-0.45	0.258	0.327	0.3	0.001	-0.03	-0.028	0.001	-0.023	-0.028	0.001	-0.001	0	-0.032	0.002	-0.004	-0.026	-0.01	-0.05	-0.053	0.006	-0.024	0.357	-0.027	-0.007	0.003	-0.003	-0.032	-0.015	0.003	-0.01	0.052	0.052	-0.001	0	-0.002	0.401	0.008	-0.025	0.405	-0.164
1:118500001-118600000	1	118500001	118600000	-0.075	0	0	-0.658	-0.568	-0.45	0.258	0.327	0.3	0.001	-0.03	-0.028	0.001	-0.023	-0.028	0.001	-0.001	0	-0.032	0.002	0.269	-0.026	-0.01	-0.05	-0.053	0.006	-0.024	0.357	-0.027	-0.007	0.003	-0.003	-0.032	-0.015	0.003	-0.01	0.052	0.052	-0.001	0	-0.002	0.401	0.008	-0.025	0.405	-0.164
1:118600001-118700000	1	118600001	118700000	-0.075	0	0	-0.658	-0.568	-0.45	0.258	0.327	0.3	0.001	-0.03	-0.028	0.001	-0.023	-0.028	0.001	-0.001	0	-0.032	0.002	0.269	-0.026	-0.01	-0.05	-0.053	0.006	-0.024	0.357	-0.027	-0.007	0.003	-0.003	-0.032	-0.015	0.003	-0.01	0.052	0.052	-0.001	0	-0.002	0.401	0.008	-0.025	0.405	-0.164
1:118700001-118800000	1	118700001	118800000	-0.075	0	0	-0.658	-0.568	-0.45	0.258	0.327	0.3	0.001	-0.03	-0.028	0.001	-0.023	-0.028	0.001	-0.001	0	-0.032	0.002	0.269	-0.026	-0.01	-0.05	-0.053	0.006	-0.024	0.357	-0.027	-0.007	0.003	-0.003	-0.032	-0.015	0.003	-0.01	0.052	0.052	-0.001	0	-0.002	0.401	0.008	-0.025	0.405	-0.164
1:118800001-118900000	1	118800001	118900000	-0.075	0	0	-0.658	-0.568	-0.45	0.258	0.327	0.3	0.001	-0.03	-0.028	0.001	-0.023	-0.028	0.001	-0.001	0	-0.032	0.002	0.269	-0.026	-0.01	-0.05	-0.053	0.006	-0.024	0.357	-0.027	-0.007	0.003	-0.003	-0.032	-0.015	0.003	-0.01	0.052	0.052	-0.001	0	-0.002	0.401	0.008	-0.025	0.405	-0.164
1:118900001-119000000	1	118900001	119000000	-0.075	0	0	-0.658	-0.568	-0.45	0.258	0.327	0.3	0.001	-0.03	-0.028	0.001	-0.023	-0.028	0.001	-0.001	0	-0.032	0.002	0.269	-0.026	-0.01	-0.05	-0.053	0.006	-0.024	0.357	-0.027	-0.007	0.003	-0.003	-0.032	-0.015	0.003	-0.01	0.052	0.052	-0.001	0	-0.002	0.401	0.008	-0.025	0.405	-0.164
1:119000001-119100000	1	119000001	119100000	-0.075	0	0	-0.658	-0.568	-0.45	0.258	0.327	0.3	0.001	-0.03	-0.028	0.001	-0.023	-0.028	0.001	-0.001	0	-0.032	0.002	0.269	-0.026	-0.01	-0.05	-0.053	0.006	-0.024	0.357	-0.027	-0.007	0.003	-0.003	-0.032	-0.015	0.003	-0.01	0.052	0.052	-0.001	0	-0.002	0.401	0.008	-0.025	0.405	-0.164
1:119100001-119200000	1	119100001	119200000	-0.075	0	0	-0.658	-0.568	-0.45	0.258	0.327	0.3	0.001	-0.03	-0.028	0.001	-0.023	-0.028	0.001	-0.001	0	-0.032	0.002	0.269	-0.026	-0.01	-0.05	-0.053	0.006	-0.024	0.357	-0.027	-0.007	0.003	-0.003	-0.032	-0.015	0.003	-0.01	0.052	0.052	-0.001	0	-0.002	0.401	0.008	-0.025	0.405	-0.164
1:119200001-119300000	1	119200001	119300000	-0.075	0	0	-0.658	-0.568	-0.45	0.258	0.327	0.3	0.001	-0.03	-0.028	0.001	-0.023	-0.028	0.001	-0.001	0	-0.032	0.002	0.269	-0.026	-0.01	-0.05	-0.053	0.006	-0.024	0.357	-0.027	-0.007	0.003	-0.003	-0.032	-0.015	0.003	-0.01	0.052	0.052	-0.001	0	-0.002	0.401	0.008	-0.025	0.405	-0.164
1:119300001-119400000	1	119300001	119400000	-0.075	0	0	-0.658	-0.568	-0.45	0.258	0.327	0.3	0.001	-0.03	-0.028	0.001	-0.023	-0.028	0.001	-0.001	0	-0.032	0.002	0.269	-0.026	-0.01	-0.05	-0.053	0.006	-0.024	0.357	-0.027	-0.007	0.003	-0.003	-0.032	-0.015	0.003	-0.01	0.052	0.052	-0.001	0	-0.002	0.401	0.008	-0.025	0.405	-0.164
1:119400001-119500000	1	119400001	119500000	-0.075	0	0	-0.658	-0.568	-0.45	0.258	0.327	0.3	0.001	-0.03	-0.028	0.001	-0.023	-0.028	0.001	-0.001	0	-0.032	0.002	0.269	-0.026	-0.01	-0.05	-0.053	0.006	-0.024	0.357	-0.027	-0.007	0.003	-0.003	-0.032	-0.015	0.003	-0.01	0.052	0.052	-0.001	0	-0.002	0.401	0.008	-0.025	0.405	-0.164
1:119500001-119600000	1	119500001	119600000	-0.075	0	0	-0.658	-0.568	-0.45	0.258	0.327	0.3	0.001	-0.03	-0.028	0.001	-0.023	-0.028	0.001	-0.001	0	-0.032	0.002	0.269	-0.026	-0.01	-0.05	-0.053	0.006	-0.024	0.357	-0.027	-0.007	0.003	-0.003	-0.032	-0.015	0.003	-0.01	0.052	0.052	-0.001	0	-0.002	0.401	0.008	-0.025	0.405	-0.164
1:119600001-119700000	1	119600001	119700000	-0.075	0	0	-0.658	-0.568	-0.45	0.258	0.327	0.3	0.001	-0.03	-0.028	0.001	-0.023	-0.028	0.001	-0.001	0	-0.032	0.002	0.269	-0.026	-0.01	-0.05	-0.053	0.006	-0.024	0.357	-0.027	-0.007	0.003	-0.003	-0.032	-0.015	0.003	-0.01	0.052	0.052	-0.001	0	-0.002	0.401	0.008	-0.025	0.405	-0.164
1:119700001-119800000	1	119700001	119800000	-0.075	0	0	-0.658	-0.568	-0.45	0.258	0.327	0.3	0.001	-0.03	-0.028	0.583	0.392	0.46	0.516	0.45	0.437	0.434	0.338	0.269	-0.026	-0.01	-0.05	-0.053	0.006	-0.024	0.357	-0.027	-0.007	0.003	-0.003	-0.032	-0.015	0.003	-0.01	0.052	0.052	-0.001	0	-0.002	0.401	0.008	-0.025	0.405	-0.164
1:119800001-119900000	1	119800001	119900000	-0.075	0	0	-0.658	-0.568	-0.45	0.258	0.327	0.3	0.001	-0.03	-0.028	0.583	0.392	0.46	0.516	0.45	0.437	0.434	0.338	0.269	-0.026	-0.01	-0.05	-0.053	0.006	-0.024	0.357	-0.027	-0.007	0.003	-0.003	-0.032	-0.015	0.003	-0.01	0.052	0.052	-0.001	0	-0.002	0.401	0.008	-0.025	0.405	-0.164
1:119900001-120000000	1	119900001	120000000	-0.075	0	0	-0.658	-0.568	-0.45	0.258	0.327	0.3	0.001	-0.03	-0.028	0.583	0.392	0.46	0.516	0.45	0.437	0.434	0.338	0.269	-0.026	-0.01	-0.05	-0.053	0.006	-0.024	0.357	-0.027	-0.007	0.003	-0.003	-0.032	-0.015	0.003	-0.01	0.052	0.052	-0.001	0	-0.002	0.401	0.008	-0.025	0.405	-0.164
1:120000001-120100000	1	120000001	120100000	-0.075	0	0	-0.658	-0.568	-0.45	0.258	0.327	0.3	0.001	-0.03	-0.028	0.583	0.392	0.46	0.516	0.45	0.437	0.434	0.338	0.269	-0.026	-0.01	-0.05	-0.053	0.006	-0.024	0.357	-0.027	-0.007	0.003	-0.003	-0.032	-0.015	0.003	-0.01	0.052	0.052	-0.001	0	-0.002	0.401	0.008	-0.025	0.405	-0.164
1:120100001-120200000	1	120100001	120200000	-0.075	0	0	-0.658	-0.568	-0.45	0.258	0.327	0.3	0.001	-0.03	-0.028	0.583	0.392	0.46	0.516	0.45	0.437	0.434	0.338	0.269	-0.026	-0.01	-0.05	-0.053	0.006	-0.024	0.357	-0.027	-0.007	0.003	-0.003	-0.032	-0.015	0.003	-0.01	0.052	0.052	-0.001	0	-0.002	0.401	0.008	-0.025	0.405	-0.164
1:120200001-120300000	1	120200001	120300000	-0.075	0	0	-0.658	-0.568	-0.45	0.258	0.327	0.3	0.001	-0.03	-0.028	0.583	0.392	0.46	0.516	0.45	0.437	0.434	0.338	0.269	-0.026	-0.01	-0.05	-0.053	0.006	-0.024	0.357	-0.027	-0.007	0.003	-0.003	-0.032	-0.015	0.003	-0.01	0.052	0.052	-0.001	0	-0.002	0.401	0.008	-0.025	0.405	-0.164
1:120300001-120400000	1	120300001	120400000	-0.075	0	0	-0.658	-0.568	-0.45	0.258	0.327	0.3	0.001	-0.03	-0.028	0.583	0.392	0.46	0.516	0.45	0.437	0.434	0.338	0.269	-0.026	-0.01	-0.05	-0.053	0.006	-0.024	0.357	-0.027	-0.007	0.003	-0.003	-0.032	-0.015	0.003	-0.01	0.052	0.052	-0.001	0	-0.002	0.401	0.008	-0.025	0.405	-0.164
1:120400001-120500000	1	120400001	120500000	-0.075	0	0	-0.658	-0.568	-0.45	0.258	0.327	0.3	0.001	-0.03	-0.028	0.583	0.392	0.46	0.516	0.45	0.437	0.434	0.338	0.269	-0.026	-0.01	-0.05	-0.053	0.006	-0.024	0.357	-0.027	-0.007	0.003	-0.003	-0.032	-0.015	0.003	-0.01	0.052	0.052	-0.001	0	-0.002	0.401	0.008	-0.025	0.405	-0.164
1:121200001-121300000	1	121200001	121300000	-0.075	0	0	-0.658	-0.568	-0.45	0.258	0.327	0.3	0.001	-0.03	-0.028	0.583	0.392	0.46	0.516	0.45	0.437	0.434	0.338	0.269	-0.026	-0.01	-0.05	-0.053	0.006	-0.024	0.009	-0.027	-0.007	0.003	-0.003	-0.032	-0.015	0.003	-0.01	0.052	0.052	-0.001	0	-0.002	0.401	0.008	-0.025	0.405	-0.164
1:145400001-145500000	1	145400001	145500000	-0.075	0	0	0.363	0.312	0.369	0.258	0.327	0.3	0.001	-0.03	-0.028	0.583	0.392	0.46	0.516	0.45	0.437	0.434	0.338	0.269	-0.026	-0.01	-0.05	-0.053	0.006	-0.024	0.009	-0.027	-0.007	0.003	-0.003	-0.032	-0.015	0.003	-0.01	0.052	0.052	-0.001	0	-0.002	0.401	0.008	-0.025	0.405	-0.164
1:145500001-145600000	1	145500001	145600000	-0.075	0	0	0.363	0.312	0.369	0.258	0.327	0.3	0.001	-0.03	-0.028	0.583	0.392	0.46	0.516	0.45	0.437	0.434	0.338	0.269	-0.026	-0.01	-0.05	-0.053	0.006	-0.024	0.009	-0.027	-0.007	0.003	-0.003	-0.032	-0.015	0.003	-0.01	0.052	0.052	-0.001	0	-0.002	0.401	0.008	-0.025	0.405	-0.164
1:145600001-145700000	1	145600001	145700000	-0.075	0	0	0.363	0.312	0.369	0.258	0.327	0.3	0.001	-0.03	-0.028	0.583	0.392	0.46	0.516	0.45	0.437	0.434	0.338	0.269	-0.026	-0.01	-0.05	-0.053	0.006	-0.024	0.009	-0.027	-0.007	0.003	-0.003	-0.032	-0.015	0.003	-0.01	0.052	0.052	-0.001	0	-0.002	0.401	0.008	-0.025	0.405	-0.164
1:146500001-146600000	1	146500001	146600000	-0.075	0	0	0.363	0.312	0.369	0.258	0.327	0.3	0.001	-0.03	-0.028	0.583	0.392	0.46	0.516	0.45	0.437	0.434	0.338	0.269	-0.026	-0.01	-0.05	-0.053	0.006	-0.024	0.009	-0.027	-0.007	0.003	-0.003	-0.032	-0.015	0.003	-0.01	0.052	0.052	-0.001	0	-0.002	0.401	0.008	-0.025	0.405	1.014
1:146600001-146700000	1	146600001	146700000	-0.075	0	0	0.363	0.312	0.369	0.258	0.327	0.3	0.001	-0.03	-0.028	0.583	0.392	0.46	0.516	0.45	0.437	0.434	0.338	0.269	-0.026	-0.01	-0.05	-0.053	0.006	-0.024	0.009	-0.027	-0.007	0.003	-0.003	-0.032	-0.015	0.003	-0.01	0.052	0.052	-0.001	0	-0.002	0.401	0.008	-0.025	0.405	1.014
1:146700001-146800000	1	146700001	146800000	-0.075	0	0	0.363	0.312	0.369	0.258	0.327	0.3	0.001	-0.03	-0.028	0.583	0.392	0.46	0.516	0.45	0.437	0.434	0.338	0.269	-0.026	-0.01	-0.05	-0.053	0.006	-0.024	0.009	-0.027	-0.007	0.003	-0.003	-0.032	-0.015	0.003	-0.01	0.052	0.052	-0.001	0	-0.002	0.401	0.008	-0.025	0.405	1.014
1:146800001-146900000	1	146800001	146900000	-0.075	0	0	0.363	0.312	0.369	0.258	0.327	0.3	0.001	-0.03	-0.028	0.583	0.392	0.46	0.516	0.45	0.437	0.434	0.338	0.269	-0.026	-0.01	-0.05	-0.053	0.006	-0.024	0.009	-0.027	-0.007	0.003	-0.003	-0.032	-0.015	0.003	-0.01	0.052	0.052	-0.001	0	-0.002	0.401	0.008	-0.025	0.405	1.014
1:146900001-147000000	1	146900001	147000000	-0.075	0	0	0.363	0.312	0.369	0.258	0.327	0.3	0.001	-0.03	-0.028	0.583	0.392	0.46	0.516	0.45	0.437	0.434	0.338	0.269	-0.026	-0.01	-0.05	-0.053	0.006	-0.024	0.009	-0.027	-0.007	0.003	-0.003	-0.032	-0.015	0.003	-0.01	0.052	0.052	-0.001	0	-0.002	0.401	0.008	1.299	0.405	1.014
1:147000001-147100000	1	147000001	147100000	-0.075	0	0	0.363	0.312	0.369	0.258	0.327	0.3	0.001	-0.03	-0.028	0.583	0.392	0.46	0.516	0.45	0.437	0.434	0.338	0.269	-0.026	-0.01	-0.05	-0.053	0.006	-0.024	0.009	-0.027	-0.007	0.003	-0.003	-0.032	-0.015	0.003	-0.01	0.052	0.052	-0.001	0	-0.002	0.401	0.008	1.299	0.405	1.014
1:147100001-147200000	1	147100001	147200000	-0.075	0	0	0.363	0.312	0.369	0.258	0.327	0.3	0.001	-0.03	-0.028	0.583	0.392	0.46	0.516	0.45	0.437	0.434	0.338	0.269	-0.026	-0.01	-0.05	-0.053	0.006	-0.024	0.009	-0.027	-0.007	0.003	-0.003	-0.032	-0.015	0.003	-0.01	0.052	0.052	-0.001	0	-0.002	0.401	0.008	1.299	0.405	1.014
1:147300001-147400000	1	147300001	147400000	-0.075	0	0	0.194	0.312	0.369	0.258	0.327	0.3	0.001	-0.03	-0.028	0.583	0.392	0.46	0.516	0.45	0.437	0.434	0.338	0.269	-0.026	-0.01	-0.05	-0.053	0.006	-0.024	0.009	-0.027	-0.007	0.003	-0.003	-0.032	-0.015	0.003	-0.01	0.052	0.052	-0.001	0	-0.002	0.401	0.008	1.299	0.405	1.014
1:149100001-149200000	1	149100001	149200000	-0.075	0	0	0.194	0.312	0.369	0.258	0.327	0.3	0.001	-0.03	-0.028	0.583	0.392	0.46	0.516	0.45	0.437	0.434	0.338	0.269	-0.026	-0.01	-0.05	-0.053	0.006	-0.024	0.009	-0.027	-0.007	0.003	-0.003	-0.032	-0.015	0.003	-0.01	0.052	0.052	-0.001	0	-0.002	0.401	0.008	1.299	0.405	1.014
1:149900001-150000000	1	149900001	150000000	-0.075	0	0	0.194	0.312	0.369	0.258	0.327	0.3	0.001	-0.03	-0.028	0.583	0.786	0.46	0.516	0.877	0.437	0.434	0.338	0.269	-0.026	-0.01	-0.05	-0.053	0.006	-0.024	0.009	-0.027	-0.007	0.003	-0.003	-0.032	-0.015	0.003	-0.01	0.052	0.052	-0.001	0	-0.002	0.401	0.008	1.299	0.405	1.014
1:150000001-150100000	1	150000001	150100000	-0.075	0	0	0.194	0.312	0.369	0.258	0.327	0.3	0.001	-0.03	-0.028	0.583	0.786	0.46	0.516	0.877	0.437	0.434	0.338	0.269	-0.026	-0.01	-0.05	-0.053	0.006	-0.024	0.009	-0.027	-0.007	0.003	-0.003	-0.032	-0.015	0.003	-0.01	0.052	0.052	-0.001	0	-0.002	0.401	1.228	1.299	0.405	1.014
1:150100001-150200000	1	150100001	150200000	-0.075	0	0	0.194	0.312	0.369	0.258	0.327	0.3	0.001	-0.03	-0.028	0.583	0.786	0.46	0.516	0.877	0.437	0.434	0.338	0.269	-0.026	-0.01	-0.05	-0.053	0.006	-0.024	0.009	-0.027	-0.007	0.003	-0.003	-0.032	-0.015	0.003	-0.01	0.052	0.052	-0.001	0	-0.002	0.401	1.228	1.299	0.405	1.014
1:150300001-150400000	1	150300001	150400000	-0.075	0	0	0.194	0.312	0.369	0.258	0.327	0.3	0.001	-0.03	-0.028	0.583	0.786	0.46	0.516	0.877	0.437	0.434	0.338	0.269	-0.026	-0.01	-0.05	-0.053	0.006	-0.024	0.009	-0.027	-0.007	0.003	-0.003	-0.032	-0.015	0.003	-0.01	0.052	0.052	-0.001	0	-0.002	0.401	1.228	1.299	0.405	1.014
1:150400001-150500000	1	150400001	150500000	-0.075	0	0	0.194	0.312	0.369	0.258	0.327	0.3	0.001	-0.03	-0.028	0.583	0.786	0.46	0.516	0.877	0.437	0.434	0.338	0.269	-0.026	-0.01	-0.05	-0.053	0.006	-0.024	0.009	-0.027	-0.007	0.003	-0.003	-0.032	-0.015	0.003	-0.01	0.052	0.052	-0.001	0	-0.002	0.401	1.228	1.299	0.405	1.014
1:150500001-150600000	1	150500001	150600000	-0.075	0	0	0.194	0.312	0.369	0.258	0.327	0.3	0.001	-0.03	-0.028	0.583	0.786	0.46	0.516	0.877	0.437	0.434	0.338	0.269	-0.026	-0.01	-0.05	-0.053	0.006	-0.024	0.009	-0.027	-0.007	0.003	-0.003	-0.032	-0.015	0.003	-0.01	0.052	0.052	-0.001	0	-0.002	0.401	1.228	1.299	0.405	1.014
1:150600001-150700000	1	150600001	150700000	-0.075	0	0	0.194	0.312	0.369	0.258	0.327	0.3	0.001	-0.03	-0.028	0.583	0.786	0.46	0.516	0.877	0.437	0.434	0.338	0.269	-0.026	-0.01	-0.05	-0.053	0.006	-0.024	0.009	-0.027	-0.007	0.003	-0.003	-0.032	-0.015	0.003	-0.01	0.052	0.052	-0.001	0	-0.002	0.401	1.228	1.299	0.405	1.014
1:150700001-150800000	1	150700001	150800000	-0.075	0	0	0.194	0.312	0.369	0.258	0.327	0.3	0.001	-0.03	-0.028	0.583	0.786	0.46	0.516	0.877	0.437	0.434	0.338	0.269	-0.026	-0.01	-0.05	-0.053	0.006	-0.024	0.009	-0.027	-0.007	0.003	-0.003	-0.032	-0.015	0.003	-0.01	0.052	0.052	-0.001	0	-0.002	0.401	1.228	1.299	0.405	1.014
1:150800001-150900000	1	150800001	150900000	-0.075	0	0	0.194	0.312	0.369	0.258	0.327	0.3	0.001	-0.03	-0.028	0.583	0.786	0.46	0.516	0.877	0.437	0.434	0.338	0.269	-0.026	-0.01	-0.05	-0.053	0.006	-0.024	0.009	-0.027	-0.007	0.003	-0.003	-0.032	-0.015	0.003	-0.01	0.052	0.052	-0.001	0	-0.002	0.401	1.228	1.299	0.405	1.014
1:150900001-151000000	1	150900001	151000000	-0.075	0	0	0.194	0.312	0.369	0.258	0.327	0.3	0.001	-0.03	-0.028	0.583	0.786	0.46	0.516	0.877	0.437	0.434	0.338	0.269	-0.026	-0.01	-0.05	-0.053	0.006	-0.024	0.009	-0.027	-0.007	0.003	-0.003	-0.032	-0.015	0.003	-0.01	0.052	0.052	-0.001	0	-0.002	0.401	1.228	1.299	0.405	1.014
1:151000001-151100000	1	151000001	151100000	-0.075	0	0	0.194	0.312	0.369	0.258	0.327	0.3	0.001	-0.03	-0.028	0.583	0.786	0.46	0.516	0.877	0.437	0.434	0.338	0.269	-0.026	-0.01	-0.05	-0.053	0.006	-0.024	0.009	-0.027	-0.007	0.003	-0.003	-0.032	-0.015	0.003	-0.01	0.052	0.052	-0.001	0	-0.002	0.401	1.228	1.299	0.405	1.014
1:151100001-151200000	1	151100001	151200000	-0.075	0	0	0.194	0.312	0.369	0.258	0.327	0.3	0.001	-0.03	-0.028	0.583	0.786	0.46	0.516	0.877	0.437	0.434	0.338	0.269	-0.026	-0.01	-0.05	-0.053	0.006	-0.024	0.009	-0.027	-0.007	0.003	-0.003	-0.032	-0.015	0.003	-0.01	0.052	0.052	-0.001	0	-0.002	0.401	1.228	1.299	0.405	1.014
1:151200001-151300000	1	151200001	151300000	-0.075	0	0	0.194	0.312	0.369	0.258	0.327	0.3	0.001	-0.03	-0.028	0.583	0.786	0.46	0.516	0.877	0.437	0.434	0.338	0.269	-0.026	-0.01	-0.05	-0.053	0.006	-0.024	0.009	-0.027	-0.007	0.003	-0.003	-0.032	-0.015	0.003	-0.01	0.052	0.052	-0.001	0	-0.002	0.401	1.228	1.299	0.405	1.014
1:151300001-151400000	1	151300001	151400000	-0.075	0	0	0.194	0.312	0.369	0.465	0.327	0.3	0.001	-0.03	-0.028	0.583	0.786	0.46	0.516	0.877	0.437	0.434	0.338	0.269	-0.026	-0.01	-0.05	-0.053	0.006	-0.024	0.009	-0.027	-0.007	0.003	-0.003	-0.032	-0.015	0.003	-0.01	0.052	0.052	-0.001	0	-0.002	0.401	1.228	1.299	0.405	1.014
1:151400001-151500000	1	151400001	151500000	-0.075	0	0	0.194	0.312	0.369	0.465	0.327	0.3	0.001	-0.03	-0.028	0.583	0.786	0.46	0.516	0.877	0.437	0.434	0.338	0.269	-0.026	-0.01	-0.05	-0.053	0.006	-0.024	0.009	-0.027	-0.007	0.003	-0.003	-0.032	-0.015	0.003	-0.01	0.052	0.052	-0.001	0	-0.002	0.401	1.228	1.299	0.405	1.014
1:151500001-151600000	1	151500001	151600000	-0.075	0	0	0.194	0.312	0.369	0.465	0.327	0.3	0.001	-0.03	-0.028	0.583	0.786	0.46	0.516	0.877	0.437	0.434	0.338	0.269	-0.026	-0.01	-0.05	-0.053	0.006	-0.024	0.009	-0.027	-0.007	0.003	-0.003	-0.032	-0.015	0.003	-0.01	0.052	0.052	-0.001	0	-0.002	0.401	1.228	1.299	0.405	1.014
1:151600001-151700000	1	151600001	151700000	-0.075	0	0	0.194	0.312	0.369	0.465	0.327	0.3	0.001	-0.03	-0.028	0.583	0.786	0.46	0.516	0.877	0.437	0.434	0.338	0.269	-0.026	-0.01	-0.05	-0.053	0.006	-0.024	0.009	-0.027	-0.007	0.003	-0.003	-0.032	-0.015	0.003	-0.01	0.052	0.052	-0.001	0	-0.002	0.401	1.228	1.299	0.405	1.014
1:151700001-151800000	1	151700001	151800000	-0.075	0	0	0.194	0.312	0.369	0.465	0.327	0.3	0.001	-0.03	-0.028	0.583	0.786	0.46	0.516	0.877	0.437	0.434	0.338	0.269	-0.026	-0.01	-0.05	-0.053	0.006	-0.024	0.009	-0.027	-0.007	0.003	-0.003	-0.032	-0.015	0.003	-0.01	0.052	0.052	-0.001	0	-0.002	0.401	1.228	1.299	0.405	1.014
1:151800001-151900000	1	151800001	151900000	-0.075	0	0	0.194	0.312	0.369	0.465	0.327	0.3	0.001	-0.03	-0.028	0.583	0.786	0.46	0.516	0.877	0.437	0.434	0.338	0.269	-0.026	-0.01	-0.05	-0.053	0.006	-0.024	0.009	-0.027	-0.007	0.003	-0.003	-0.032	-0.015	0.003	-0.01	0.052	0.052	-0.001	0	-0.002	0.401	1.228	1.299	0.405	1.014
1:151900001-152000000	1	151900001	152000000	-0.075	0	0	0.194	0.312	0.369	0.465	0.327	0.3	0.001	-0.03	-0.028	0.583	0.786	0.46	0.516	0.877	0.437	0.434	0.338	0.269	-0.026	-0.01	-0.05	-0.053	0.006	-0.024	0.009	-0.027	-0.007	0.003	-0.003	-0.032	-0.015	0.003	-0.01	0.052	0.052	-0.001	0	-0.002	0.401	1.228	1.299	0.405	1.014
1:152000001-152100000	1	152000001	152100000	-0.075	0	0	0.194	0.312	0.369	0.465	0.327	0.3	0.001	-0.03	-0.028	0.583	0.786	0.46	0.516	0.877	0.437	0.434	0.338	0.269	-0.026	-0.01	-0.05	-0.053	0.006	-0.024	0.009	-0.027	-0.007	0.003	-0.003	-0.032	-0.015	0.003	-0.01	0.052	0.052	-0.001	0	-0.002	0.401	1.228	1.299	0.405	1.014
1:152100001-152200000	1	152100001	152200000	-0.075	0	0	0.194	0.312	0.369	0.465	0.327	0.3	0.001	-0.03	-0.028	0.583	0.786	0.46	0.516	0.877	0.437	0.434	0.338	0.269	-0.026	-0.01	-0.05	-0.053	0.006	-0.024	0.009	-0.027	-0.007	0.003	-0.003	-0.032	-0.015	0.003	-0.01	0.052	0.052	-0.001	0	-0.002	0.401	1.228	1.299	0.892	1.014
1:152200001-152300000	1	152200001	152300000	-0.075	0	0	0.194	0.312	0.369	0.465	0.327	0.3	0.001	-0.03	-0.028	0.583	0.786	0.46	0.516	0.877	0.437	0.434	0.338	0.269	-0.026	-0.01	-0.05	-0.053	0.006	-0.024	0.009	-0.027	-0.007	0.003	-0.003	-0.032	-0.015	0.003	-0.01	0.052	0.052	-0.001	0	-0.002	0.401	1.228	1.299	0.892	1.014
1:152300001-152400000	1	152300001	152400000	-0.075	0	0	0.194	0.312	0.369	0.465	0.327	0.3	0.001	-0.03	-0.028	0.583	0.786	0.46	0.516	0.877	0.437	0.434	0.338	0.269	-0.026	-0.01	-0.05	-0.053	0.006	-0.024	0.009	-0.027	-0.007	0.003	-0.003	-0.032	-0.015	0.003	-0.01	0.052	0.052	-0.001	0	-0.002	0.401	1.228	1.299	0.892	1.014
1:152400001-152500000	1	152400001	152500000	-0.075	0	0	0.194	0.312	0.369	0.465	0.327	0.3	0.001	-0.03	-0.028	0.583	0.786	0.46	0.516	0.877	0.437	0.434	0.338	0.269	-0.026	-0.01	-0.05	-0.053	0.006	-0.024	0.009	-0.027	-0.007	0.003	-0.003	-0.032	-0.015	0.003	-0.01	0.052	0.052	-0.001	0	-0.002	0.401	1.228	1.299	0.892	1.014
1:152600001-152700000	1	152600001	152700000	-0.075	0	0	0.194	0.312	0.369	0.465	0.327	0.3	0.001	-0.03	-0.028	0.583	0.786	0.46	0.516	0.877	0.437	0.434	0.338	0.269	-0.026	-0.01	-0.05	-0.053	0.006	-0.024	0.009	-0.027	-0.007	0.003	-0.003	-0.032	-0.015	0.003	-0.01	0.052	0.052	-0.001	0	-0.002	0.401	1.228	1.299	0.892	1.014
1:152700001-152800000	1	152700001	152800000	-0.075	0	0	0.194	0.312	0.369	0.465	0.327	0.3	0.001	-0.03	-0.028	0.583	0.786	0.46	0.516	0.877	0.437	0.434	0.338	0.269	-0.026	-0.01	-0.05	-0.053	0.006	-0.024	0.009	-0.027	-0.007	0.003	-0.003	-0.032	-0.015	0.003	-0.01	0.052	0.052	-0.001	0	-0.002	0.401	1.228	1.299	0.892	1.014
1:152800001-152900000	1	152800001	152900000	-0.075	0	0	0.194	0.312	0.369	0.465	0.327	0.3	0.001	-0.03	-0.028	0.583	0.786	0.46	0.516	0.877	0.437	0.434	0.338	0.269	-0.026	-0.01	-0.05	-0.053	0.006	-0.024	0.009	-0.027	-0.007	0.003	-0.003	-0.032	-0.015	0.003	-0.01	0.052	0.052	-0.001	0	-0.002	0.401	1.228	1.299	0.892	1.014
1:152900001-153000000	1	152900001	153000000	-0.075	0	0	0.194	0.312	0.369	0.465	0.327	0.3	0.001	-0.03	-0.028	0.583	0.786	0.46	0.516	0.877	0.437	0.434	0.338	0.269	-0.026	-0.01	-0.05	-0.053	0.006	-0.024	0.009	-0.027	-0.007	0.003	-0.003	-0.032	-0.015	0.003	-0.01	0.052	0.052	-0.001	0	-0.002	0.401	1.228	1.299	0.892	1.014
1:153000001-153100000	1	153000001	153100000	-0.075	0	0	0.194	0.312	0.369	0.465	0.327	0.3	0.001	-0.03	-0.028	0.583	0.786	0.46	0.516	0.877	0.437	0.434	0.338	0.269	-0.026	-0.01	-0.05	-0.053	0.006	-0.024	0.009	-0.027	-0.007	0.003	-0.003	-0.032	-0.015	0.003	-0.01	0.052	0.052	-0.001	0	-0.002	0.401	1.228	1.299	0.892	1.014
1:153100001-153200000	1	153100001	153200000	-0.075	0	0	0.194	0.312	0.369	0.465	0.327	0.3	0.001	-0.03	-0.028	0.583	0.786	0.46	0.516	0.877	0.437	0.434	0.338	0.269	-0.026	-0.01	-0.05	-0.053	0.006	-0.024	0.009	-0.027	-0.007	0.003	-0.003	-0.032	-0.015	0.003	-0.01	0.052	0.052	-0.001	0	-0.002	0.401	1.228	1.299	0.892	1.014
1:153200001-153300000	1	153200001	153300000	-0.075	0	0	0.194	0.312	0.369	0.465	0.327	0.3	0.001	-0.03	-0.028	0.583	0.786	0.46	0.516	0.877	0.437	0.434	0.338	0.269	-0.026	-0.01	-0.05	-0.053	0.006	-0.024	0.009	-0.027	-0.007	0.003	-0.003	-0.032	-0.015	0.003	-0.01	0.052	0.052	-0.001	0	-0.002	0.401	1.228	1.299	0.892	1.014
1:153300001-153400000	1	153300001	153400000	-0.075	0	0	0.194	0.312	0.369	0.465	0.327	0.3	0.001	-0.03	-0.028	0.583	0.786	0.46	0.516	0.877	0.437	0.434	0.338	0.269	-0.026	-0.01	-0.05	-0.053	0.006	-0.024	0.009	-0.027	-0.007	0.003	-0.003	-0.032	-0.015	0.003	-0.01	0.052	0.052	-0.001	0	-0.002	0.401	1.228	1.299	0.892	1.014
1:153400001-153500000	1	153400001	153500000	-0.075	0	0	0.194	0.312	0.369	0.465	0.327	0.3	0.001	-0.03	-0.028	0.583	0.786	0.46	0.516	0.877	0.437	0.434	0.338	0.269	-0.026	-0.01	-0.05	-0.053	0.006	-0.024	0.009	-0.027	-0.007	0.003	-0.003	-0.032	-0.015	0.003	-0.01	0.052	0.052	-0.001	0	-0.002	0.401	1.228	1.299	0.892	1.014
1:153500001-153600000	1	153500001	153600000	-0.075	0	0	0.194	0.312	0.369	0.465	0.327	0.3	0.001	-0.03	-0.028	0.583	0.786	0.46	0.516	0.877	0.437	0.434	0.338	0.269	-0.026	-0.01	-0.05	-0.053	0.006	-0.024	0.009	-0.027	-0.007	0.003	-0.003	-0.032	-0.015	0.003	-0.01	0.052	0.052	-0.001	0	-0.002	0.401	1.228	1.299	0.892	1.014
1:153600001-153700000	1	153600001	153700000	-0.075	0	0	0.194	0.312	0.369	0.465	0.327	0.3	0.001	-0.03	-0.028	0.583	0.786	0.46	0.516	0.877	0.437	0.434	0.338	0.269	-0.026	-0.01	-0.05	-0.053	0.006	-0.024	0.009	-0.027	-0.007	0.003	-0.003	-0.032	-0.015	0.003	-0.01	0.052	0.052	-0.001	0	-0.002	0.401	1.228	1.299	0.892	1.014
1:153700001-153800000	1	153700001	153800000	-0.075	0	0	0.194	0.312	0.369	0.465	0.327	0.3	0.001	-0.03	-0.028	0.583	0.786	0.46	0.516	0.877	0.437	0.434	0.338	0.269	-0.026	-0.01	-0.05	-0.053	0.006	-0.024	0.009	-0.027	-0.007	0.003	-0.003	-0.032	-0.015	0.003	-0.01	0.052	0.052	-0.001	0	-0.002	0.401	1.228	1.299	0.892	1.014
1:153800001-153900000	1	153800001	153900000	-0.075	0	0	0.194	0.312	0.369	0.465	0.327	0.3	0.001	-0.03	-0.028	0.583	0.786	0.46	0.516	0.877	0.437	0.434	0.338	0.269	-0.026	-0.01	-0.05	-0.053	0.006	-0.024	0.009	-0.027	-0.007	0.003	-0.003	-0.032	-0.015	0.003	-0.01	0.052	0.052	-0.001	0	-0.002	0.401	1.228	1.299	0.892	1.014
1:153900001-154000000	1	153900001	154000000	-0.075	0	0	0.194	0.312	0.369	0.465	0.327	0.3	0.001	-0.03	-0.028	0.583	0.786	0.46	0.516	0.877	0.437	0.434	0.338	0.269	-0.026	-0.01	-0.05	-0.053	0.006	-0.024	0.009	-0.027	-0.007	0.003	-0.003	-0.032	-0.015	0.003	-0.01	0.052	0.052	-0.001	0	-0.002	0.401	1.228	1.299	0.892	1.014
1:154000001-154100000	1	154000001	154100000	-0.075	0	0	0.194	0.312	0.369	0.465	0.327	0.3	0.001	-0.03	-0.028	0.583	0.786	0.46	0.516	0.877	0.437	0.434	0.338	0.269	-0.026	-0.01	-0.05	-0.053	0.006	-0.024	0.009	-0.027	-0.007	0.003	-0.003	-0.032	-0.015	0.003	-0.01	0.052	0.052	-0.001	0	-0.002	0.401	1.228	1.299	0.892	1.014
1:154100001-154200000	1	154100001	154200000	-0.075	0	0	0.194	0.312	0.369	0.465	0.327	0.3	0.001	-0.03	-0.028	0.583	0.786	0.46	0.516	0.877	0.437	0.434	0.338	0.269	-0.026	-0.01	-0.05	-0.053	0.006	-0.024	0.009	-0.027	-0.007	0.003	-0.003	-0.032	-0.015	0.003	-0.01	0.052	0.052	-0.001	0	-0.002	0.401	1.228	1.299	0.892	1.014
1:154200001-154300000	1	154200001	154300000	-0.075	0	0	0.194	0.312	0.369	0.465	0.327	0.3	0.001	-0.03	-0.028	0.583	0.786	0.46	0.516	0.877	0.437	0.434	0.338	0.269	-0.026	-0.01	-0.05	-0.053	0.006	-0.024	0.009	-0.027	-0.007	0.003	-0.003	-0.032	-0.015	0.003	-0.01	0.052	0.052	-0.001	0	-0.002	0.401	1.228	1.299	0.892	1.014
1:154300001-154400000	1	154300001	154400000	-0.075	0	0	0.194	0.312	0.369	0.465	0.327	0.3	0.001	-0.03	-0.028	0.583	0.786	0.46	0.516	0.877	0.437	0.434	0.338	0.269	-0.026	-0.01	-0.05	-0.053	0.006	-0.024	0.009	-0.027	-0.007	0.003	-0.003	-0.032	-0.015	0.003	-0.01	0.052	0.052	-0.001	0	-0.002	0.401	1.228	1.299	0.892	1.014
1:154400001-154500000	1	154400001	154500000	-0.075	0	0	0.194	0.312	0.369	0.465	0.327	0.3	0.001	-0.03	-0.028	0.583	0.786	0.46	0.516	0.877	0.437	0.434	0.338	0.269	-0.026	-0.01	-0.05	-0.053	0.006	-0.024	0.009	-0.027	-0.007	0.003	-0.003	-0.032	-0.015	0.003	-0.01	0.052	0.052	-0.001	0	-0.002	0.401	1.228	1.299	0.892	1.014
1:154500001-154600000	1	154500001	154600000	-0.075	0	0	0.194	0.312	0.369	0.465	0.327	0.3	0.001	-0.03	-0.028	0.583	0.786	0.46	0.516	0.877	0.437	0.434	0.338	0.269	-0.026	-0.01	-0.05	-0.053	0.006	-0.024	0.009	-0.027	-0.007	0.003	-0.003	-0.032	-0.015	0.003	-0.01	0.052	0.052	-0.001	0	-0.002	0.938	1.228	1.299	0.892	1.014
1:154600001-154700000	1	154600001	154700000	-0.075	0	0	0.194	0.312	0.369	0.465	0.327	0.3	0.001	-0.03	-0.028	0.583	0.786	0.46	0.516	0.877	0.437	0.434	0.338	0.269	-0.026	-0.01	-0.05	-0.053	0.006	-0.024	0.009	-0.027	-0.007	0.003	-0.003	-0.032	-0.015	0.003	-0.01	0.052	0.052	-0.001	0	-0.002	0.938	1.228	1.299	0.892	1.014
1:154700001-154800000	1	154700001	154800000	-0.075	0	0	0.194	0.312	0.369	0.465	0.327	0.3	0.001	-0.03	-0.028	0.583	0.786	0.46	0.516	0.877	0.437	0.434	0.338	0.269	-0.026	-0.01	-0.05	-0.053	0.006	-0.024	0.009	-0.027	-0.007	0.003	-0.003	-0.032	-0.015	0.003	-0.01	0.052	0.052	-0.001	0	-0.002	0.938	1.228	1.299	0.892	1.014
1:154800001-154900000	1	154800001	154900000	-0.075	0	0	0.194	0.312	0.369	0.465	0.327	0.3	0.001	-0.03	-0.028	0.583	0.786	0.46	0.516	0.877	0.437	0.434	0.338	0.269	-0.026	-0.01	-0.05	-0.053	0.006	-0.024	0.009	-0.027	-0.007	0.003	-0.003	-0.032	-0.015	0.003	-0.01	0.052	0.052	-0.001	0	-0.002	0.938	1.228	1.299	0.892	1.014
1:154900001-155000000	1	154900001	155000000	-0.075	0	0	0.194	0.312	0.369	0.465	0.327	0.3	0.001	-0.03	-0.028	0.583	0.786	0.46	0.516	0.877	0.437	0.434	0.338	0.269	-0.026	-0.01	-0.05	-0.053	0.006	-0.024	0.009	-0.027	-0.007	0.003	-0.003	-0.032	-0.015	0.003	-0.01	0.052	0.052	-0.001	0	-0.002	0.938	1.228	1.299	0.892	1.014
1:155000001-155100000	1	155000001	155100000	-0.075	0	0	0.194	0.312	0.369	0.465	0.327	0.3	0.001	-0.03	-0.028	0.583	0.786	0.46	0.516	0.877	0.437	0.434	0.338	0.269	-0.026	-0.01	-0.05	-0.053	0.006	-0.024	0.009	-0.027	-0.007	0.003	-0.003	-0.032	-0.015	0.003	-0.01	0.052	0.052	-0.001	0	-0.002	0.938	1.228	1.299	0.892	1.014
1:155100001-155200000	1	155100001	155200000	-0.075	0	0	0.194	0.312	0.369	0.465	0.327	0.3	0.001	-0.03	-0.028	0.583	0.786	0.46	0.516	0.877	0.437	0.434	0.338	0.269	-0.026	-0.01	-0.05	-0.053	0.006	-0.024	0.009	-0.027	-0.007	0.003	-0.003	-0.032	-0.015	0.003	-0.01	0.052	0.052	-0.001	0	-0.002	0.938	1.228	1.299	0.892	1.014
1:155200001-155300000	1	155200001	155300000	-0.075	0	0	0.194	0.312	0.369	0.465	0.327	0.3	0.001	-0.03	-0.028	0.583	0.786	0.46	0.516	0.877	0.437	0.434	0.338	0.269	-0.026	-0.01	-0.05	-0.053	0.006	-0.024	0.009	-0.027	-0.007	0.003	-0.003	-0.032	-0.015	0.003	-0.01	0.052	0.052	-0.001	0	-0.002	0.938	1.228	1.299	0.892	1.014
1:155300001-155400000	1	155300001	155400000	-0.075	0	0	0.194	0.312	0.369	0.465	0.327	0.3	0.001	-0.03	-0.028	0.583	0.786	0.46	0.516	0.877	0.437	0.434	0.338	0.269	-0.026	-0.01	-0.05	-0.053	0.006	-0.024	0.009	-0.027	-0.007	0.003	-0.003	-0.032	-0.015	0.003	-0.01	0.052	0.052	-0.001	0	-0.002	0.938	1.228	1.299	0.892	1.014
1:155400001-155500000	1	155400001	155500000	-0.075	0	0	0.194	0.312	0.369	0.465	0.327	0.3	0.001	-0.03	-0.028	0.366	0.447	0.46	0.516	0.528	0.437	0.434	0.338	0.269	-0.026	-0.01	-0.05	-0.053	0.006	-0.024	0.009	-0.027	-0.007	0.003	-0.003	-0.032	-0.015	0.003	-0.01	0.052	0.052	-0.001	0	-0.002	0.938	1.228	1.299	0.892	1.014
1:155500001-155600000	1	155500001	155600000	-0.075	0	0	0.194	0.312	0.369	0.465	0.327	0.3	0.001	-0.03	-0.028	0.366	0.447	0.46	0.516	0.528	0.437	0.434	0.338	0.269	-0.026	-0.01	-0.05	-0.053	0.006	-0.024	0.009	-0.027	-0.007	0.003	-0.003	-0.032	-0.015	0.003	-0.01	0.052	0.052	-0.001	0	-0.002	0.938	1.228	1.299	0.892	1.014
1:155600001-155700000	1	155600001	155700000	-0.075	0	0	0.194	0.312	0.369	0.465	0.327	0.3	0.001	-0.03	-0.028	0.366	0.447	0.46	0.516	0.528	0.437	0.434	0.338	0.269	-0.026	-0.01	-0.05	-0.053	0.006	-0.024	0.009	-0.027	-0.007	0.003	-0.003	-0.032	-0.015	0.003	-0.01	0.052	0.052	-0.001	0	-0.002	0.938	1.228	1.299	0.892	1.014
1:155700001-155800000	1	155700001	155800000	-0.075	0	0	0.194	0.312	0.369	0.465	0.327	0.3	0.001	-0.03	-0.028	0.366	0.447	0.46	0.516	0.528	0.437	0.434	0.338	0.269	-0.026	-0.01	-0.05	-0.053	0.006	-0.024	0.009	-0.027	-0.007	0.003	-0.003	-0.032	-0.015	0.003	-0.01	0.052	0.052	-0.001	0	-0.002	0.938	1.228	1.299	0.892	1.014
1:155800001-155900000	1	155800001	155900000	-0.075	0	0	0.194	0.312	0.369	0.465	0.327	0.3	0.001	-0.03	-0.028	0.366	0.447	0.46	0.516	0.528	0.437	0.434	0.338	0.269	-0.026	-0.01	-0.05	-0.053	0.006	-0.024	0.009	-0.027	-0.007	0.003	-0.003	-0.032	-0.015	0.003	-0.01	0.052	0.052	-0.001	0	-0.002	0.938	1.228	1.299	0.892	1.014
1:155900001-156000000	1	155900001	156000000	-0.075	0	0	0.194	0.312	0.369	0.465	0.327	0.3	0.001	-0.03	-0.028	0.366	0.447	0.46	0.516	0.528	0.437	0.434	0.338	0.269	-0.026	-0.01	-0.05	-0.053	0.006	-0.024	0.009	-0.027	-0.007	0.003	-0.003	-0.032	-0.015	0.003	-0.01	0.052	0.052	-0.001	0	-0.002	0.938	1.228	1.299	0.892	1.014
1:156000001-156100000	1	156000001	156100000	-0.075	0	0	0.194	0.312	0.369	0.465	0.327	0.3	0.001	-0.03	-0.028	0.366	0.447	0.46	0.516	0.528	0.437	0.434	0.338	0.269	-0.026	-0.01	-0.05	-0.053	0.006	-0.024	0.009	-0.027	-0.007	0.003	-0.003	-0.032	-0.015	0.003	-0.01	0.052	0.052	-0.001	0	-0.002	0.938	1.228	1.299	0.892	1.014
1:156200001-156300000	1	156200001	156300000	-0.075	0	0	0.194	0.312	0.369	0.465	0.327	0.3	0.001	-0.03	-0.028	0.366	0.447	0.46	0.516	0.528	0.437	0.434	0.338	0.269	-0.026	-0.01	-0.05	-0.053	0.006	-0.024	0.009	-0.027	-0.007	0.003	-0.003	-0.032	-0.015	0.003	-0.01	0.052	0.052	-0.001	0	-0.002	0.938	1.228	1.299	0.892	1.014
1:156300001-156400000	1	156300001	156400000	-0.075	0	0	0.194	0.312	0.369	0.465	0.327	0.3	0.001	-0.03	-0.028	0.366	0.447	0.46	0.516	0.528	0.437	0.434	0.338	0.269	-0.026	-0.01	-0.05	-0.053	0.006	-0.024	0.009	-0.027	-0.007	0.003	-0.003	-0.032	-0.015	0.003	-0.01	0.052	0.052	-0.001	0	-0.002	0.938	1.228	1.299	0.892	1.014
1:156400001-156500000	1	156400001	156500000	-0.075	0	0	0.194	0.312	0.369	0.465	0.327	0.3	0.001	-0.03	-0.028	0.366	0.447	0.46	0.516	0.528	0.437	0.434	0.338	0.269	-0.026	-0.01	-0.05	-0.053	0.006	-0.024	0.009	-0.027	-0.007	0.003	-0.003	-0.032	-0.015	0.003	-0.01	0.052	0.052	-0.001	0	-0.002	0.938	1.228	1.299	0.892	1.014
1:156500001-156600000	1	156500001	156600000	-0.075	0	0	0.194	0.312	0.369	0.465	0.327	0.3	0.001	-0.03	-0.028	0.366	0.447	0.46	0.516	0.528	0.437	0.434	0.338	0.269	-0.026	-0.01	-0.05	-0.053	0.006	-0.024	0.009	-0.027	-0.007	0.003	-0.003	-0.032	-0.015	0.003	-0.01	0.052	0.052	-0.001	0	-0.002	0.938	1.228	1.299	0.892	1.014
1:156600001-156700000	1	156600001	156700000	-0.075	0	0	0.194	0.312	0.369	0.465	0.327	0.3	0.001	-0.03	-0.028	0.366	0.447	0.46	0.516	0.528	0.437	0.434	0.338	0.269	-0.026	-0.01	-0.05	-0.053	0.006	-0.024	0.009	-0.027	-0.007	0.003	-0.003	-0.032	-0.015	0.003	-0.01	0.052	0.052	-0.001	0	-0.002	0.938	1.228	1.299	0.892	1.014
1:156700001-156800000	1	156700001	156800000	-0.075	0	0	0.194	0.312	0.369	0.465	0.327	0.3	0.001	-0.03	-0.028	0.366	0.447	0.46	0.516	0.528	0.437	0.434	0.338	0.269	-0.026	-0.01	-0.05	-0.053	0.006	-0.024	0.009	-0.027	-0.007	0.003	-0.003	-0.032	-0.015	0.003	-0.01	0.052	0.052	-0.001	0	-0.002	0.938	1.228	1.299	0.892	1.014
1:156800001-156900000	1	156800001	156900000	-0.075	0	0	0.194	0.312	0.369	0.465	0.327	0.3	0.001	-0.03	-0.028	0.366	0.447	0.46	0.516	0.528	0.437	0.434	0.338	0.269	-0.026	-0.01	-0.05	-0.053	0.006	-0.024	0.009	-0.027	-0.007	0.003	-0.003	-0.032	-0.015	0.003	-0.01	0.052	0.052	-0.001	0	-0.002	0.938	1.228	1.299	0.892	1.014
1:156900001-157000000	1	156900001	157000000	-0.075	0	0	0.194	0.312	0.369	0.465	0.327	0.3	0.001	-0.03	-0.028	0.366	0.447	0.46	0.516	0.528	0.437	0.434	0.338	0.269	-0.026	-0.01	-0.05	-0.053	0.006	-0.024	0.009	-0.027	-0.007	0.003	-0.003	-0.032	-0.015	0.003	-0.01	0.052	0.052	-0.001	0	-0.002	0.938	1.228	1.299	1.15	1.014
1:157000001-157100000	1	157000001	157100000	-0.075	0	0	0.194	0.312	0.369	0.465	0.327	0.3	0.001	-0.03	-0.028	0.366	0.447	0.46	0.516	0.528	0.437	0.434	0.338	0.269	-0.026	-0.01	-0.05	-0.053	0.006	-0.024	0.009	-0.027	-0.007	0.003	-0.003	-0.032	-0.015	0.003	-0.01	0.052	0.052	-0.001	0	-0.002	0.938	1.228	1.299	1.15	1.014
1:157200001-157300000	1	157200001	157300000	-0.075	0	0	0.194	0.312	0.369	0.465	0.327	0.3	0.001	-0.03	-0.028	0.366	0.447	0.46	0.516	0.528	0.437	0.434	0.338	0.269	-0.026	-0.01	-0.05	-0.053	0.006	-0.024	0.009	-0.027	-0.007	0.003	-0.003	-0.032	-0.015	0.003	-0.01	0.052	0.052	-0.001	0	-0.002	0.938	1.228	1.299	1.15	1.014
1:157300001-157400000	1	157300001	157400000	-0.075	0	0	0.194	0.312	0.369	0.465	0.327	0.3	0.001	-0.03	-0.028	0.366	0.447	0.46	0.516	0.528	0.437	0.434	0.338	0.269	-0.026	-0.01	-0.05	-0.053	0.006	-0.024	0.009	-0.027	-0.007	0.003	-0.003	-0.032	-0.015	0.003	-0.01	0.052	0.052	-0.001	0	-0.002	0.938	1.228	1.299	1.15	1.014
1:157400001-157500000	1	157400001	157500000	-0.075	0	0	0.194	0.312	0.369	0.465	0.327	0.3	0.001	-0.03	-0.028	0.366	0.447	0.46	0.516	0.528	0.437	0.434	0.338	0.269	-0.026	-0.01	-0.05	-0.053	0.006	-0.024	0.009	-0.027	-0.007	0.003	-0.003	-0.032	-0.015	0.003	-0.01	0.052	0.052	-0.001	0	-0.002	0.938	1.228	1.299	1.15	1.014
1:157500001-157600000	1	157500001	157600000	-0.075	0	0	0.194	0.312	0.369	0.465	0.327	0.3	0.001	-0.03	-0.028	0.366	0.447	0.46	0.516	0.528	0.437	0.434	0.338	0.269	-0.026	-0.01	-0.05	-0.053	0.006	-0.024	0.009	-0.027	-0.007	0.003	-0.003	-0.032	-0.015	0.003	-0.01	0.052	0.052	-0.001	0	-0.002	0.938	1.228	1.299	1.15	1.014
1:157600001-157700000	1	157600001	157700000	-0.075	0	0	0.194	0.312	0.369	0.465	0.327	0.3	0.001	-0.03	-0.028	0.366	0.447	0.46	0.516	0.528	0.437	0.434	0.338	0.269	-0.026	-0.01	-0.05	-0.053	0.006	-0.024	0.009	-0.027	-0.007	0.003	-0.003	-0.032	-0.015	0.003	-0.01	0.052	0.052	-0.001	0	-0.002	0.938	1.228	1.299	1.15	1.014
1:157700001-157800000	1	157700001	157800000	-0.075	0	0	0.194	0.312	0.369	0.465	0.327	0.3	0.001	-0.03	-0.028	0.366	0.447	0.46	0.516	0.528	0.437	0.434	0.338	0.269	-0.026	-0.01	-0.05	-0.053	0.006	-0.024	0.009	-0.027	-0.007	0.003	-0.003	-0.032	-0.015	0.003	-0.01	0.052	0.052	-0.001	0	-0.002	0.938	1.228	1.299	1.15	1.014
1:157800001-157900000	1	157800001	157900000	-0.075	0	0	0.194	0.312	0.369	0.465	0.327	0.3	0.001	-0.03	-0.028	0.366	0.447	0.46	0.516	0.528	0.437	0.434	0.338	0.269	-0.026	-0.01	-0.05	-0.053	0.006	-0.024	0.009	-0.027	-0.007	0.003	-0.003	-0.032	-0.015	0.003	-0.01	0.052	0.052	-0.001	0	-0.002	0.938	1.228	1.299	1.15	1.014
1:157900001-158000000	1	157900001	158000000	-0.075	0	0	0.194	0.312	0.369	0.465	0.327	0.3	0.001	-0.03	-0.028	0.366	0.447	0.46	0.516	0.528	0.437	0.434	0.338	0.269	-0.026	-0.01	-0.05	-0.053	0.006	-0.024	0.009	-0.027	-0.007	0.003	-0.003	-0.032	-0.015	0.003	-0.01	0.052	0.052	-0.001	0	-0.002	0.938	1.228	1.299	1.15	1.014
1:158000001-158100000	1	158000001	158100000	-0.075	0	0	0.194	0.312	0.369	0.465	0.327	0.3	0.001	-0.03	-0.028	0.366	0.447	0.46	0.516	0.528	0.437	0.434	0.338	0.269	-0.026	-0.01	-0.05	-0.053	0.006	-0.024	0.009	-0.027	-0.007	0.003	-0.003	-0.032	-0.015	0.003	-0.01	0.052	0.052	-0.001	0	-0.002	0.938	1.228	1.299	1.15	1.014
1:158100001-158200000	1	158100001	158200000	-0.075	0	0	0.194	0.312	0.369	0.465	0.327	0.3	0.001	-0.03	-0.028	0.366	0.447	0.46	0.516	0.528	0.437	0.434	0.338	0.269	-0.026	-0.01	-0.05	-0.053	0.006	-0.024	0.009	-0.027	-0.007	0.003	-0.003	-0.032	-0.015	0.003	-0.01	0.052	0.052	-0.001	0	-0.002	0.938	1.228	1.299	1.15	1.014
1:158300001-158400000	1	158300001	158400000	-0.075	0	0	0.194	0.312	0.369	0.465	0.327	0.3	0.001	-0.03	-0.028	0.366	0.447	0.46	0.516	0.528	0.437	0.434	0.338	0.269	-0.026	-0.01	-0.05	-0.053	0.006	-0.024	0.009	-0.027	-0.007	0.003	-0.003	-0.032	-0.015	0.003	-0.01	0.052	0.052	-0.001	0	-0.002	0.938	1.228	1.299	1.15	1.014
1:158400001-158500000	1	158400001	158500000	-0.075	0	0	0.194	0.312	0.369	0.465	0.327	0.3	0.001	-0.03	-0.028	0.366	0.447	0.46	0.516	0.528	0.437	0.434	0.338	0.269	-0.026	-0.01	-0.05	-0.053	0.006	-0.024	0.009	-0.027	-0.007	0.003	-0.003	-0.032	-0.015	0.003	-0.01	0.052	0.052	-0.001	0	-0.002	0.938	1.228	1.299	1.15	1.014
1:158500001-158600000	1	158500001	158600000	-0.075	0	0	0.194	0.312	0.369	0.465	0.327	0.3	0.001	-0.03	-0.028	0.366	0.447	0.46	0.516	0.528	0.437	0.434	0.338	0.269	-0.026	-0.01	-0.05	-0.053	0.006	-0.024	0.009	-0.027	-0.007	0.003	-0.003	-0.032	-0.015	0.003	-0.01	0.052	0.052	-0.001	0	-0.002	0.938	1.228	1.299	1.15	1.014
1:158600001-158700000	1	158600001	158700000	-0.075	0	0	0.194	0.312	0.369	0.465	0.327	0.3	0.001	-0.03	-0.028	0.366	0.447	0.46	0.516	0.528	0.437	0.434	0.338	0.269	-0.026	-0.01	-0.05	-0.053	0.006	-0.024	0.009	-0.027	-0.007	0.003	-0.003	-0.032	-0.015	0.003	-0.01	0.052	0.052	-0.001	0	-0.002	0.938	1.228	1.299	1.15	1.014
1:158700001-158800000	1	158700001	158800000	-0.075	0	0	0.194	0.312	0.369	0.465	0.327	0.3	0.001	-0.03	-0.028	0.366	0.447	0.46	0.516	0.528	0.437	0.434	0.338	0.269	-0.026	-0.01	-0.05	-0.053	0.006	-0.024	0.009	-0.027	-0.007	0.003	-0.003	-0.032	-0.015	0.003	-0.01	0.052	0.052	-0.001	0	-0.002	0.938	1.228	1.299	1.15	1.014
1:158800001-158900000	1	158800001	158900000	-0.075	0	0	0.194	0.312	0.369	0.465	0.327	0.3	0.001	-0.03	-0.028	0.366	0.447	0.46	0.516	0.528	0.437	0.434	0.338	0.269	-0.026	-0.01	-0.05	-0.053	0.006	-0.024	0.009	-0.027	-0.007	0.003	-0.003	-0.032	-0.015	0.003	-0.01	0.052	0.052	-0.001	0	-0.002	0.938	1.228	1.299	1.15	1.014
1:158900001-159000000	1	158900001	159000000	-0.075	0	0	0.194	0.312	0.369	0.465	0.327	0.3	0.001	-0.03	-0.028	0.366	0.447	0.46	0.516	0.528	0.437	0.434	0.338	0.269	-0.026	-0.01	-0.05	-0.053	0.006	-0.024	0.009	-0.027	-0.007	0.003	-0.003	-0.032	-0.015	0.003	-0.01	0.052	0.052	-0.001	0	-0.002	0.938	1.228	1.299	1.15	1.014
1:159000001-159100000	1	159000001	159100000	-0.075	0	0	0.194	0.312	0.369	0.465	0.327	0.3	0.001	-0.03	-0.028	0.366	0.447	0.46	0.516	0.528	0.437	0.434	0.338	0.269	-0.026	-0.01	-0.05	-0.053	0.006	-0.024	0.009	-0.027	-0.007	0.003	-0.003	-0.032	-0.015	0.003	-0.01	0.052	0.052	-0.001	0	-0.002	0.938	1.228	1.299	1.15	1.014
1:159100001-159200000	1	159100001	159200000	-0.075	0	0	0.194	0.312	0.369	0.465	0.327	0.3	0.001	-0.03	-0.028	0.366	0.447	0.46	0.516	0.528	0.437	0.434	0.338	0.269	-0.026	-0.01	-0.05	-0.053	0.006	-0.024	0.009	-0.027	-0.007	0.003	-0.003	-0.032	-0.015	0.003	-0.01	0.052	0.052	-0.001	0	-0.002	0.938	1.228	1.299	1.15	1.014
1:159200001-159300000	1	159200001	159300000	-0.075	0	0	0.194	0.312	0.369	0.465	0.327	0.3	0.001	-0.03	-0.028	0.366	0.447	0.46	0.516	0.528	0.437	0.434	0.338	0.269	-0.026	-0.01	-0.05	-0.053	0.006	-0.024	0.009	-0.027	-0.007	0.003	-0.003	-0.032	-0.015	0.003	-0.01	0.052	0.052	-0.001	0	-0.002	0.938	1.228	1.299	1.15	1.014
1:159300001-159400000	1	159300001	159400000	-0.075	0	0	0.194	0.312	0.369	0.465	0.327	0.3	0.001	-0.03	-0.028	0.366	0.447	0.46	0.516	0.528	0.437	0.434	0.338	0.269	-0.026	-0.01	-0.05	-0.053	0.006	-0.024	0.009	-0.027	-0.007	0.003	-0.003	-0.032	-0.015	0.003	-0.01	0.052	0.052	-0.001	0	-0.002	0.938	1.228	1.299	1.15	1.014
1:159400001-159500000	1	159400001	159500000	-0.075	0	0	0.194	0.312	0.369	0.465	0.327	0.3	0.001	-0.03	-0.028	0.366	0.447	0.46	0.516	0.528	0.437	0.434	0.338	0.269	-0.026	-0.01	-0.05	-0.053	0.006	-0.024	0.009	-0.027	-0.007	0.003	-0.003	-0.032	-0.015	0.003	-0.01	0.052	0.052	-0.001	0	-0.002	0.938	1.228	1.299	1.15	1.014
1:159600001-159700000	1	159600001	159700000	-0.075	0	0	0.194	0.312	0.369	0.465	0.327	0.3	0.001	-0.03	-0.028	0.366	0.447	0.46	0.516	0.528	0.437	0.434	0.338	0.269	-0.026	-0.01	-0.05	-0.053	0.006	-0.024	0.009	-0.027	-0.007	0.003	-0.003	-0.032	-0.015	0.003	-0.01	0.052	0.052	-0.001	0	-0.002	0.938	1.228	1.299	1.15	1.014
1:159700001-159800000	1	159700001	159800000	-0.075	0	0	0.194	0.312	0.369	0.465	0.327	0.3	0.001	-0.03	-0.028	0.366	0.447	0.46	0.516	0.528	0.437	0.434	0.338	0.269	-0.026	-0.01	-0.05	-0.053	0.006	-0.024	0.009	-0.027	-0.007	0.003	-0.003	-0.032	-0.015	0.003	-0.01	0.052	0.052	-0.001	0	-0.002	0.938	1.228	1.299	1.15	1.014
1:159800001-159900000	1	159800001	159900000	-0.075	0	0	0.194	0.312	0.369	0.465	0.327	0.3	0.001	-0.03	-0.028	0.366	0.447	0.46	0.516	0.528	0.437	0.434	0.338	0.269	-0.026	-0.01	-0.05	-0.053	0.006	-0.024	0.009	-0.027	-0.007	0.003	-0.003	-0.032	-0.015	0.003	-0.01	0.052	0.052	-0.001	0	-0.002	0.938	1.228	1.299	1.15	1.014
1:159900001-160000000	1	159900001	160000000	-0.075	0	0	0.194	0.312	0.369	0.465	0.327	0.3	0.001	-0.03	-0.028	0.366	0.447	0.46	0.516	0.528	0.437	0.434	0.338	0.269	-0.026	-0.01	-0.05	-0.053	0.006	-0.024	0.009	-0.027	-0.007	0.003	-0.003	-0.032	-0.015	0.003	-0.01	0.052	0.052	-0.001	0	-0.002	0.938	1.228	1.299	1.15	1.014
1:160000001-160100000	1	160000001	160100000	-0.075	0	0	0.194	0.312	0.369	0.465	0.327	0.3	0.001	-0.03	-0.028	0.366	0.447	0.46	0.516	0.528	0.437	0.434	0.338	0.269	-0.026	-0.01	-0.05	-0.053	0.006	-0.024	0.009	-0.027	-0.007	0.003	-0.003	-0.032	-0.015	0.003	-0.01	0.052	0.052	-0.001	0	-0.002	0.938	1.228	1.299	1.15	1.014
1:160100001-160200000	1	160100001	160200000	-0.075	0	0	0.194	0.312	0.369	0.465	0.327	0.3	0.001	-0.03	-0.028	0.366	0.447	0.46	0.516	0.528	0.437	0.434	0.338	0.269	-0.026	-0.01	-0.05	-0.053	0.006	-0.024	0.009	-0.027	-0.007	0.003	-0.003	-0.032	-0.015	0.003	-0.01	0.052	0.052	-0.001	0	-0.002	0.938	1.228	1.299	1.15	1.014
[truncated: 23,358 more rows]
[truncated: 87 more columns]

## Sheet: Suppl Fig 12b
Filename	Percentage Aneuploid
/M10b_F	38.8055
/M10b_L1	29.4642
/M10b_L2	27.3323
/M11_F	8.49099
/M11_L1	47.1012
/M11_L2	38.6631
/M13a_F	45.4372
/M13a_L1	48.0532
/M13a_L2	47.8294
/M13a_S2	47.9556
/M13a_S3	46.7676
/M13a_S4	45.7789
/M13a_S5	46.0759
/M13a_S6	44.0742
/M13b_F	4.39399
/M1a_F	60.2303
/M1a_L1	46.3729
[truncated: 66 more rows]
