# Supplementary material for: CUTseq is a versatile method for preparing multiplexed DNA sequencing libraries from low-input samples
Source: Nat Commun. 2019 Oct 18;10:4732. doi: 10.1038/s41467-019-12570-2 (PMC6802095; doi:10.1038/s41467-019-12570-2)
Supplement: Supplementary file 7 — Source Data [file 41467_2019_12570_MOESM7_ESM.zip › Source Data/Suppl_Fig_13_Source_Data.xlsx]

## Sheet: Suppl Fig 13a
Bin Center	% Frequency
0	22.5924
50	25.2429
100	17.754
150	11.316
200	7.17166
250	4.26333
300	3.7676
350	1.75821
400	2.36632
450	1.79787
500	0.76013
550	0.469297
600	0.323881
650	0.125587
700	0.0859277
750	0.072708
800	0.0594884
850	0.0330491
900	0.0198295
950	0.00660982
1000	0
1050	0.0132196
1100	0

## Sheet: Suppl Fig 13b_NlaIII
Gene	Cut sites	Combined exome capture length	Cut sites / kb
ens|ENST00000564895	25	673	37.1471
ens|ENST00000556750	7	220	31.8182
CRIPAK	41	1370	29.927
ens|ENST00000533175	15	509	29.4695
PRR21	44	1502	29.2943
ens|ENST00000494376	6	220	27.2727
ens|ENST00000496207	6	220	27.2727
LOC101928804	6	221	27.1493
FGF12-AS1	6	225	26.6667
ens|ENST00000456743	6	230	26.087
LINC00552	8	307	26.0586
ens|ENST00000565702	12	481	24.948
ens|ENST00000565767	12	481	24.948
ens|ENST00000566124	12	481	24.948
LOC103171574	13	527	24.6679
ens|ENST00000529716	7	293	23.8908
ens|ENST00000524910	6	254	23.622
ens|ENST00000530816	10	439	22.779
ens|ENST00000318104	5	220	22.7273
ens|ENST00000354456	5	220	22.7273
ens|ENST00000381105	5	220	22.7273
ens|ENST00000383606	5	220	22.7273
ens|ENST00000412768	5	220	22.7273
ens|ENST00000424415	5	220	22.7273
ens|ENST00000443676	5	220	22.7273
ens|ENST00000456563	5	220	22.7273
ens|ENST00000475886	5	220	22.7273
ens|ENST00000511021	10	440	22.7273
ens|ENST00000540614	5	220	22.7273
ens|ENST00000568510	10	441	22.6757
ens|ENST00000452230	5	221	22.6244
ens|ENST00000598704	5	221	22.6244
ens|ENST00000379535	6	266	22.5564
MIR7515HG	8	355	22.5352
ens|ENST00000418566	5	222	22.5225
ens|ENST00000592844	5	225	22.2222
ens|ENST00000390368	10	453	22.0751
ens|ENST00000557282	5	230	21.7391
ens|ENST00000562306	5	230	21.7391
ens|ENST00000561562	10	464	21.5517
ens|ENST00000480247	6	280	21.4286
ens|ENST00000537192	7	327	21.4067
DNM1P41	14	660	21.2121
ens|ENST00000461040	6	285	21.0526
ens|ENST00000454457	7	334	20.9581
ens|ENST00000505448	25	1203	20.7814
ens|ENST00000404155	17	819	20.757
SOX2-OT	34	1639	20.7444
FLG-AS1	164	8012	20.4693
ens|ENST00000454836	9	440	20.4545
ens|ENST00000504655	9	440	20.4545
ens|ENST00000512164	9	440	20.4545
OR7E37P	6	295	20.339
ens|ENST00000502808	6	295	20.339
DPY19L1P2	6	298	20.1342
ens|ENST00000539954	6	298	20.1342
ERICH1-AS1	39	1949	20.0103
SATL1	56	2809	19.9359
PKI55	6	301	19.9336
C21orf62	10	505	19.802
ens|ENST00000505943	5	253	19.7628
ens|ENST00000509361	5	253	19.7628
ens|ENST00000509017	6	305	19.6721
ASB9P1	22	1125	19.5556
ens|ENST00000529003	7	361	19.3906
ens|ENST00000565222	12	636	18.8679
ens|ENST00000521221	6	319	18.8088
ens|ENST00000463344	5	266	18.797
OR2AG1	23	1228	18.7296
LOC101927045	6	321	18.6916
ens|ENST00000600003	10	538	18.5874
ens|ENST00000521500	6	323	18.5759
ens|ENST00000420972	6	324	18.5185
ens|ENST00000425243	6	324	18.5185
ens|ENST00000499853	4	218	18.3486
ens|ENST00000422966	5	273	18.315
ens|ENST00000531864	5	273	18.315
ens|ENST00000443450	4	219	18.2648
ens|ENST00000525174	4	219	18.2648
ens|ENST00000567292	13	712	18.2584
ens|ENST00000399414	6	329	18.2371
CST5	26	1428	18.2073
EP300-AS1	4	220	18.1818
LOC107161159	8	440	18.1818
RPS10P7	4	220	18.1818
ens|ENST00000325349	4	220	18.1818
ens|ENST00000402732	4	220	18.1818
ens|ENST00000425839	4	220	18.1818
ens|ENST00000428316	4	220	18.1818
ens|ENST00000429100	4	220	18.1818
ens|ENST00000443010	4	220	18.1818
ens|ENST00000448913	4	220	18.1818
ens|ENST00000456455	8	440	18.1818
ens|ENST00000472227	8	440	18.1818
ens|ENST00000504027	4	220	18.1818
ens|ENST00000504674	4	220	18.1818
ens|ENST00000508145	4	220	18.1818
ens|ENST00000533722	4	220	18.1818
ens|ENST00000533838	4	220	18.1818
ens|ENST00000549593	4	220	18.1818
ens|ENST00000551089	4	220	18.1818
ens|ENST00000557042	4	220	18.1818
ens|ENST00000560756	8	440	18.1818
ens|ENST00000565692	5	275	18.1818
ens|ENST00000589390	6	330	18.1818
EHHADH-AS1	4	221	18.0995
SLC25A15	4	221	18.0995
ens|ENST00000338912	4	221	18.0995
ens|ENST00000377031	4	221	18.0995
ens|ENST00000390376	8	442	18.0995
ens|ENST00000506276	4	221	18.0995
ens|ENST00000507780	4	221	18.0995
SPIN2A	18	995	18.0905
ens|ENST00000589614	5	277	18.0505
ens|ENST00000409832	11	612	17.9739
OR2A5	17	948	17.9325
LOC100132831	8	448	17.8571
ens|ENST00000432850	4	224	17.8571
ens|ENST00000448461	4	225	17.7778
ens|ENST00000578488	12	677	17.7253
ens|ENST00000271375	4	226	17.6991
ens|ENST00000556336	5	283	17.6678
RPL10L	18	1020	17.6471
OR2M5	22	1253	17.5579
ens|ENST00000531655	4	228	17.5439
ens|ENST00000414723	5	286	17.4825
ens|ENST00000424632	5	286	17.4825
ens|ENST00000484368	4	229	17.4672
LOC101927181	4	230	17.3913
ens|ENST00000409845	4	230	17.3913
ens|ENST00000422787	4	230	17.3913
ens|ENST00000497148	4	230	17.3913
ens|ENST00000553754	4	230	17.3913
ens|ENST00000322059	19	1093	17.3833
ens|ENST00000450667	6	346	17.341
OR4F15	21	1226	17.1289
ens|ENST00000260379	4	234	17.094
ens|ENST00000530328	6	352	17.0455
ens|ENST00000531598	6	352	17.0455
ens|ENST00000454536	9	529	17.0132
ens|ENST00000479200	5	294	17.0068
ens|ENST00000419933	5	295	16.9492
ens|ENST00000534094	6	354	16.9492
ens|ENST00000609912	16	945	16.9312
OR51I2	21	1241	16.9218
ens|ENST00000522880	8	473	16.9133
OR2M7	17	1011	16.815
ens|ENST00000589764	19	1136	16.7254
LOC100129046	9	540	16.6667
ens|ENST00000579206	5	300	16.6667
LOC101927481	18	1081	16.6512
OSMR-AS1	30	1806	16.6113
TTTY20	9	542	16.6052
ens|ENST00000339523	12	723	16.5975
OR2M2	19	1145	16.5939
RNASE8	11	665	16.5414
ens|ENST00000368854	15	910	16.4835
OR52K1	19	1153	16.4788
ens|ENST00000598649	5	305	16.3934
ens|ENST00000576234	11	673	16.3447
ens|ENST00000380761	5	306	16.3399
ens|ENST00000519844	4	245	16.3265
SNORA4	6	369	16.2602
HIST1H2BE	4	247	16.1943
ens|ENST00000418680	10	618	16.1812
DEFB116	17	1057	16.0833
ens|ENST00000568978	11	684	16.0819
SPIN2B	16	995	16.0804
TPT1-AS1	7	438	15.9817
OR8D1	20	1256	15.9236
ens|ENST00000330155	7	440	15.9091
ens|ENST00000498301	7	440	15.9091
ens|ENST00000503687	7	440	15.9091
ens|ENST00000526140	7	440	15.9091
ens|ENST00000558723	7	440	15.9091
LOC100379224	6	378	15.873
OR10V2P	10	630	15.873
SCARNA5	6	378	15.873
ens|ENST00000559267	6	378	15.873
ens|ENST00000603193	7	441	15.873
DEXI	7	442	15.8371
ens|ENST00000553819	7	444	15.7658
OR2T4	22	1398	15.7368
ens|ENST00000470368	7	446	15.6951
ens|ENST00000390373	7	447	15.66
OR13C9	17	1087	15.6394
ens|ENST00000523550	7	448	15.625
ens|ENST00000591998	5	320	15.625
MC5R	20	1283	15.5885
LINC00654	6	385	15.5844
LOC643406	6	385	15.5844
RPL13P5	6	387	15.5039
ens|ENST00000401499	8	516	15.5039
LOC101928324	8	517	15.4739
OR2S2	19	1229	15.4597
ens|ENST00000470387	11	712	15.4494
ens|ENST00000568218	4	259	15.444
ens|ENST00000401851	6	390	15.3846
ens|ENST00000462111	5	325	15.3846
ens|ENST00000569098	5	325	15.3846
LINC00367	5	326	15.3374
OR2T6	18	1177	15.2931
ens|ENST00000507874	12	786	15.2672
ens|ENST00000556810	6	393	15.2672
HRNR	138	9108	15.1515
OR7C2	17	1122	15.1515
ens|ENST00000434736	4	264	15.1515
ens|ENST00000490021	10	660	15.1515
ens|ENST00000543376	10	660	15.1515
PLAC1	11	728	15.1099
OR2T12	14	928	15.0862
ens|ENST00000361112	5	332	15.0602
ens|ENST00000552815	5	332	15.0602
ens|ENST00000416632	8	532	15.0376
ens|ENST00000427242	4	266	15.0376
ens|ENST00000447689	12	799	15.0188
OR5AK2	14	935	14.9733
LOC100190940	4	268	14.9254
OR2V1	20	1340	14.9254
ens|ENST00000575372	4	268	14.9254
ens|ENST00000411595	4	269	14.8699
ens|ENST00000458074	4	269	14.8699
NDUFB3	15	1009	14.8662
ens|ENST00000508156	10	673	14.8588
FOXA2	33	2221	14.8582
ens|ENST00000599897	13	875	14.8571
SSX8	10	675	14.8148
ens|ENST00000491403	7	473	14.7992
OR2T33	13	880	14.7727
PRNP	17	1151	14.7698
ens|ENST00000316517	15	1016	14.7638
PCDH9-AS2	4	271	14.7601
LOC101928517	9	612	14.7059
ens|ENST00000555354	19	1292	14.7059
ACTG1P17	14	954	14.6751
ens|ENST00000428710	5	341	14.6628
ens|ENST00000338790	4	273	14.652
ens|ENST00000342824	4	273	14.652
ens|ENST00000443259	4	273	14.652
OR6Y1	20	1366	14.6413
ens|ENST00000547657	11	753	14.6082
OR2A2	19	1301	14.6042
ens|ENST00000507975	4	274	14.5985
GNG7	56	3839	14.5871
ens|ENST00000322493	9	617	14.5867
ens|ENST00000560059	7	481	14.553
ens|ENST00000575986	4	275	14.5455
ens|ENST00000358073	12	827	14.5103
OR2J2	17	1173	14.4928
ens|ENST00000553311	17	1173	14.4928
LOC102546294	4	277	14.4404
ens|ENST00000505750	4	277	14.4404
ens|ENST00000520401	4	277	14.4404
ens|ENST00000521321	4	277	14.4404
ens|ENST00000413879	20	1386	14.43
ens|ENST00000399730	8	555	14.4144
ens|ENST00000390353	7	486	14.4033
ens|ENST00000422450	4	278	14.3885
MIR3909	4	279	14.3369
ens|ENST00000374724	4	279	14.3369
ens|ENST00000377028	4	279	14.3369
OR2T3	16	1117	14.3241
IFNW1	12	838	14.3198
ens|ENST00000429054	4	280	14.2857
ens|ENST00000549961	5	350	14.2857
OR13G1	17	1191	14.2737
OR1E2	16	1122	14.2602
ens|ENST00000390379	7	491	14.2566
ens|ENST00000521442	5	351	14.245
ens|ENST00000520230	4	281	14.2349
ens|ENST00000526922	4	281	14.2349
OR52L1	21	1480	14.1892
ens|ENST00000503537	7	494	14.17
ens|ENST00000527448	14	990	14.1414
ens|ENST00000471977	4	283	14.1343
ens|ENST00000343761	10	710	14.0845
ens|ENST00000454927	4	284	14.0845
ens|ENST00000456900	5	355	14.0845
ens|ENST00000567777	5	356	14.0449
LINC00346	11	785	14.0127
TUBA3FP	4	286	13.986
ens|ENST00000608642	4	286	13.986
TUBB2A	28	2004	13.9721
LOC440600	4	287	13.9373
HSD11B1	28	2010	13.9303
HTN1	12	864	13.8889
ens|ENST00000519032	11	792	13.8889
OR7A10	12	865	13.8728
ens|ENST00000423938	10	721	13.8696
LCN8	37	2668	13.8681
OR7E14P	10	722	13.8504
LOC105377590	4	289	13.8408
OR8B4	20	1445	13.8408
ens|ENST00000380306	8	578	13.8408
OR52K2	15	1084	13.8376
OR51B2	18	1303	13.8143
ens|ENST00000423723	5	362	13.8122
ens|ENST00000531398	5	362	13.8122
SNORD89	4	290	13.7931
ens|ENST00000487007	4	290	13.7931
ens|ENST00000556874	4	290	13.7931
LOC100289656	3	218	13.7615
LOC105373609	9	654	13.7615
OR2M4	18	1308	13.7615
PHGR1	14	1021	13.712
LOC101930452	3	219	13.6986
OR52B2	16	1168	13.6986
ens|ENST00000425635	3	219	13.6986
ens|ENST00000431805	3	219	13.6986
ens|ENST00000437055	3	219	13.6986
ens|ENST00000451098	3	219	13.6986
ens|ENST00000485383	3	219	13.6986
ens|ENST00000511053	3	219	13.6986
ens|ENST00000518830	3	219	13.6986
DEFB124	9	658	13.6778
ALG1L9P	6	440	13.6364
ANKRD20A12P	3	220	13.6364
ANTXRLP1	3	220	13.6364
DEFB108B	3	220	13.6364
DNAJA1P5	6	440	13.6364
KGFLP1	3	220	13.6364
KRTAP20-4	3	220	13.6364
LINC00886	3	220	13.6364
LINC01189	3	220	13.6364
OR1J2	18	1320	13.6364
SMG1P5	6	440	13.6364
ens|ENST00000324731	3	220	13.6364
ens|ENST00000330817	3	220	13.6364
ens|ENST00000348899	3	220	13.6364
ens|ENST00000377549	3	220	13.6364
ens|ENST00000377981	3	220	13.6364
ens|ENST00000378718	3	220	13.6364
ens|ENST00000397084	3	220	13.6364
ens|ENST00000398760	6	440	13.6364
ens|ENST00000400156	6	440	13.6364
ens|ENST00000401924	3	220	13.6364
ens|ENST00000413075	3	220	13.6364
ens|ENST00000414328	3	220	13.6364
ens|ENST00000417510	3	220	13.6364
ens|ENST00000418098	6	440	13.6364
ens|ENST00000418934	3	220	13.6364
ens|ENST00000419919	3	220	13.6364
ens|ENST00000420063	6	440	13.6364
ens|ENST00000420566	3	220	13.6364
ens|ENST00000422682	3	220	13.6364
ens|ENST00000428259	3	220	13.6364
ens|ENST00000428342	3	220	13.6364
ens|ENST00000429687	3	220	13.6364
ens|ENST00000432621	6	440	13.6364
ens|ENST00000433582	6	440	13.6364
ens|ENST00000434972	6	440	13.6364
ens|ENST00000437510	3	220	13.6364
ens|ENST00000439373	3	220	13.6364
ens|ENST00000443682	3	220	13.6364
ens|ENST00000447140	6	440	13.6364
ens|ENST00000450405	3	220	13.6364
ens|ENST00000468076	3	220	13.6364
ens|ENST00000493211	3	220	13.6364
ens|ENST00000503202	3	220	13.6364
ens|ENST00000503331	6	440	13.6364
ens|ENST00000504749	6	440	13.6364
ens|ENST00000508367	6	440	13.6364
ens|ENST00000509595	3	220	13.6364
ens|ENST00000518096	3	220	13.6364
ens|ENST00000527486	3	220	13.6364
ens|ENST00000529152	3	220	13.6364
ens|ENST00000530317	3	220	13.6364
ens|ENST00000531397	3	220	13.6364
ens|ENST00000532847	3	220	13.6364
ens|ENST00000532901	6	440	13.6364
ens|ENST00000533247	3	220	13.6364
ens|ENST00000535133	3	220	13.6364
ens|ENST00000538229	3	220	13.6364
ens|ENST00000540384	3	220	13.6364
ens|ENST00000544395	3	220	13.6364
ens|ENST00000544461	3	220	13.6364
ens|ENST00000549824	3	220	13.6364
ens|ENST00000551654	3	220	13.6364
ens|ENST00000553534	3	220	13.6364
ens|ENST00000557778	3	220	13.6364
ens|ENST00000560672	6	440	13.6364
ens|ENST00000561311	3	220	13.6364
ens|ENST00000563586	3	220	13.6364
ens|ENST00000564149	3	220	13.6364
ens|ENST00000565463	3	220	13.6364
ens|ENST00000577647	6	440	13.6364
ens|ENST00000588001	3	220	13.6364
ens|ENST00000595326	3	220	13.6364
ens|ENST00000596211	3	220	13.6364
ens|ENST00000597336	3	220	13.6364
ens|ENST00000605459	3	220	13.6364
ens|ENST00000605860	3	220	13.6364
ens|ENST00000609463	3	220	13.6364
CACNG1	18	1321	13.626
ens|ENST00000366167	6	441	13.6054
ens|ENST00000545916	6	441	13.6054
ens|ENST00000557707	6	441	13.6054
ens|ENST00000584728	6	441	13.6054
ZNF667-AS1	9	662	13.5952
ATP5EP2	3	221	13.5747
LOC101927924	3	221	13.5747
LOC101928460	3	221	13.5747
ZNF806	3	221	13.5747
ens|ENST00000259003	3	221	13.5747
ens|ENST00000320078	3	221	13.5747
ens|ENST00000380210	3	221	13.5747
ens|ENST00000390278	6	442	13.5747
ens|ENST00000408906	3	221	13.5747
ens|ENST00000428344	3	221	13.5747
ens|ENST00000429992	3	221	13.5747
ens|ENST00000431829	3	221	13.5747
ens|ENST00000443590	3	221	13.5747
ens|ENST00000458160	3	221	13.5747
ens|ENST00000480822	3	221	13.5747
ens|ENST00000507435	6	442	13.5747
ens|ENST00000509434	3	221	13.5747
ens|ENST00000512223	3	221	13.5747
ens|ENST00000528016	3	221	13.5747
ens|ENST00000556372	3	221	13.5747
ens|ENST00000567053	3	221	13.5747
ens|ENST00000568608	3	221	13.5747
ens|ENST00000575310	3	221	13.5747
ens|ENST00000586329	3	221	13.5747
ens|ENST00000594425	3	221	13.5747
ens|ENST00000595059	3	221	13.5747
LOC104968399	7	516	13.5659
ens|ENST00000412264	4	295	13.5593
ens|ENST00000505191	4	295	13.5593
CTSLP8	6	443	13.544
ens|ENST00000503996	6	443	13.544
ens|ENST00000609777	6	443	13.544
KCNE3	9	665	13.5338
OR6C3	17	1257	13.5243
LINC00957	3	222	13.5135
LOC100506302	3	222	13.5135
LOC100996291	10	740	13.5135
ens|ENST00000425828	3	222	13.5135
ens|ENST00000450755	3	222	13.5135
ens|ENST00000485561	5	370	13.5135
ens|ENST00000540582	3	222	13.5135
ens|ENST00000592245	3	222	13.5135
ens|ENST00000602840	3	222	13.5135
LRRC55	20	1481	13.5044
ens|ENST00000358748	10	742	13.4771
LOC100507557	9	668	13.4731
FLJ42102	4	297	13.468
LOC101928203	4	297	13.468
MGC72080	10	743	13.459
TMEM205	15	1115	13.4529
ens|ENST00000371191	3	223	13.4529
ens|ENST00000375475	3	223	13.4529
ens|ENST00000414112	3	223	13.4529
ens|ENST00000443564	3	223	13.4529
ens|ENST00000482043	3	223	13.4529
ens|ENST00000526810	3	223	13.4529
ens|ENST00000483379	5	372	13.4409
KCNJ18	22	1638	13.431
GPR173	19	1417	13.4086
OR2T29	17	1268	13.4069
OR2T5	17	1268	13.4069
OR2T34	15	1119	13.4048
ens|ENST00000539842	3	224	13.3929
ens|ENST00000596604	3	224	13.3929
CRHR1-IT1	11	822	13.382
KRT8P41	9	673	13.373
ens|ENST00000556010	3	225	13.3333
ens|ENST00000390397	6	451	13.3038
ADAM20P1	20	1504	13.2979
TRAPPC2B	6	452	13.2743
TRIM51HP	3	226	13.2743
ens|ENST00000609258	11	829	13.269
OR4D1	16	1206	13.267
ens|ENST00000444384	4	302	13.245
ZNF321P	11	831	13.2371
C9orf62	14	1059	13.22
DCTN1-AS1	3	227	13.2159
ens|ENST00000297913	3	227	13.2159
ens|ENST00000427733	3	227	13.2159
LOC101928786	7	530	13.2075
ens|ENST00000543111	4	303	13.2013
ens|ENST00000588060	4	303	13.2013
RMST	5	379	13.1926
ens|ENST00000442247	7	531	13.1827
ens|ENST00000377171	17	1290	13.1783
ens|ENST00000401903	8	608	13.1579
ens|ENST00000445031	3	228	13.1579
ens|ENST00000454146	4	304	13.1579
LGALS17A	14	1066	13.1332
ens|ENST00000311067	11	838	13.1265
ens|ENST00000567688	7	534	13.1086
ens|ENST00000284287	3	229	13.1004
ens|ENST00000319856	3	229	13.1004
ens|ENST00000433518	7	535	13.0841
GAPDH	28	2141	13.078
PPY2P	15	1147	13.0776
ens|ENST00000481111	4	306	13.0719
ens|ENST00000509706	10	765	13.0719
OR10H2	15	1148	13.0662
HNRNPM	87	6668	13.0474
FAM224B	6	460	13.0435
MED18	15	1150	13.0435
OR8A1	15	1150	13.0435
ens|ENST00000322608	3	230	13.0435
ens|ENST00000390548	3	230	13.0435
ens|ENST00000408899	3	230	13.0435
ens|ENST00000438421	3	230	13.0435
ens|ENST00000453713	3	230	13.0435
ens|ENST00000462732	3	230	13.0435
ens|ENST00000509729	3	230	13.0435
ens|ENST00000511924	3	230	13.0435
ens|ENST00000441091	4	307	13.0293
ens|ENST00000447906	4	307	13.0293
ens|ENST00000562573	4	307	13.0293
LOC400867	11	845	13.0178
ens|ENST00000477347	3	231	12.987
ens|ENST00000507604	3	231	12.987
OR4X1	16	1235	12.9555
LOC441178	5	386	12.9534
ANAPC11	19	1467	12.9516
ens|ENST00000535005	4	309	12.945
LOC100287704	7	541	12.939
LOC100287834	7	541	12.939
ens|ENST00000359985	3	232	12.931
ens|ENST00000423336	5	387	12.9199
ens|ENST00000572017	7	542	12.9151
OR7E24	11	852	12.9108
ens|ENST00000493774	4	310	12.9032
ens|ENST00000544912	4	310	12.9032
DEFA1	17	1320	12.8788
HTN3	13	1010	12.8713
ZNF491	21	1632	12.8676
OR1E1	14	1091	12.8323
GPR148	17	1325	12.8302
OR10H3	17	1325	12.8302
ens|ENST00000604027	3	234	12.8205
GRINA	24	1873	12.8137
ens|ENST00000379526	13	1015	12.8079
LOC101929726	7	547	12.7971
ens|ENST00000468472	5	391	12.7877
ens|ENST00000309562	4	313	12.7796
ens|ENST00000511051	4	313	12.7796
LOC101927142	8	628	12.7389
LOC101928063	6	471	12.7389
DGCR11	5	393	12.7226
ZNF439	24	1887	12.7186
WHAMMP3	11	865	12.7168
HIST1H2BH	3	236	12.7119
TEDDM1	15	1180	12.7119
OR52D1	15	1181	12.7011
ens|ENST00000538559	5	394	12.6904
ZNF833P	16	1264	12.6582
ens|ENST00000563488	4	316	12.6582
ens|ENST00000563644	4	316	12.6582
CACNA1C-AS2	4	317	12.6183
ens|ENST00000441510	4	317	12.6183
ens|ENST00000506203	4	317	12.6183
ens|ENST00000545950	11	872	12.6147
ens|ENST00000601611	3	238	12.605
MIR4290HG	7	556	12.5899
ens|ENST00000506619	8	636	12.5786
ens|ENST00000534192	3	239	12.5523
OR52H1	15	1197	12.5313
C2orf88	6	479	12.5261
HEPN1	9	720	12.5
ens|ENST00000526615	4	320	12.5
SCGB1C2	16	1281	12.4902
OR51E1	15	1202	12.4792
SBSN	34	2727	12.4679
ens|ENST00000529316	9	722	12.4654
CEBPG	7	562	12.4555
ens|ENST00000416946	3	241	12.4481
ens|ENST00000423852	3	241	12.4481
ens|ENST00000428729	3	241	12.4481
CNTFR-AS1	4	322	12.4224
TSPO	16	1288	12.4224
ens|ENST00000311841	8	644	12.4224
OR10H1	15	1209	12.4069
THEG5	11	888	12.3874
NR2F2-AS1	6	485	12.3711
ZNF823	43	3477	12.367
ens|ENST00000563429	8	647	12.3648
ATP6V0C	19	1537	12.3617
OR56B4	16	1296	12.3457
ens|ENST00000361585	3	243	12.3457
ens|ENST00000400815	4	324	12.3457
ens|ENST00000525037	4	324	12.3457
ens|ENST00000532947	3	243	12.3457
ens|ENST00000553560	3	243	12.3457
ens|ENST00000559896	6	486	12.3457
ens|ENST00000578561	4	324	12.3457
HLA-F-AS1	7	568	12.3239
HRG	41	3331	12.3086
MIR4432HG	4	325	12.3077
ens|ENST00000367588	4	325	12.3077
ens|ENST00000440297	4	325	12.3077
ens|ENST00000547970	4	325	12.3077
FAM168B	30	2439	12.3001
ens|ENST00000390596	6	488	12.2951
MIR205HG	13	1059	12.2757
OR3A3	17	1385	12.2744
GJB5	14	1141	12.2699
OR13D1	18	1467	12.2699
ens|ENST00000484852	4	326	12.2699
ens|ENST00000505544	4	326	12.2699
ens|ENST00000601072	4	326	12.2699
ens|ENST00000521585	3	245	12.2449
S100B	11	899	12.2358
LOC102467655	4	327	12.2324
ens|ENST00000355500	7	573	12.2164
TMEM229B	9	737	12.2117
ens|ENST00000420985	16	1311	12.2044
EIF3IP1	8	656	12.1951
OR2T8	15	1230	12.1951
ens|ENST00000429799	3	246	12.1951
TACR2	28	2298	12.1845
ZNF443	34	2793	12.1733
FAM197Y5P	30	2465	12.1704
ens|ENST00000505707	6	493	12.1704
STH	10	822	12.1655
OR52R1	17	1399	12.1515
OR52M1	13	1072	12.1269
OR6B1	16	1320	12.1212
ens|ENST00000568878	4	330	12.1212
MT4	10	826	12.1065
ens|ENST00000383025	11	910	12.0879
OR51A7	15	1241	12.087
ens|ENST00000455678	6	497	12.0724
ens|ENST00000326876	7	580	12.069
ens|ENST00000581146	8	663	12.0664
OR4S1	13	1078	12.0594
DDC-AS1	7	581	12.0482
ens|ENST00000312652	7	581	12.0482
ens|ENST00000506199	4	332	12.0482
ens|ENST00000600880	11	914	12.035
LINC01558	7	582	12.0275
OR2M3	11	915	12.0219
ens|ENST00000544390	4	333	12.012
OR2AG2	13	1083	12.0037
UGT1A10	16	1333	12.003
ens|ENST00000504262	3	250	12
PRR23D1	39	3255	11.9816
ens|ENST00000414288	4	334	11.976
ens|ENST00000529436	6	501	11.976
ens|ENST00000562905	6	501	11.976
CLDN34	8	669	11.9581
ens|ENST00000369385	6	502	11.9522
THRSP	7	587	11.925
ZNF846	35	2938	11.9129
OR5M3	15	1260	11.9048
BCL9L	90	7572	11.8859
PIGC	16	1347	11.8782
OR8G2	15	1263	11.8765
MYL9	19	1600	11.875
ECRP	7	590	11.8644
OR9Q1	32	2702	11.8431
ens|ENST00000334680	4	338	11.8343
ens|ENST00000409686	15	1268	11.8297
LOC344967	11	930	11.828
ens|ENST00000530412	9	761	11.8265
S100A8	7	592	11.8243
HCN3	53	4483	11.8224
RPL39L	3	254	11.811
MYL12A	14	1186	11.8044
ens|ENST00000411791	8	678	11.7994
ens|ENST00000507492	8	679	11.782
ZNF136	36	3057	11.7763
ens|ENST00000244926	3	255	11.7647
ens|ENST00000433276	8	680	11.7647
ens|ENST00000435050	4	340	11.7647
ens|ENST00000519136	5	425	11.7647
ens|ENST00000527671	6	510	11.7647
CCDC157	12	1021	11.7532
ens|ENST00000420768	11	936	11.7521
LYPD6	24	2044	11.7417
OR2AP1	14	1194	11.7253
PRSS38	23	1962	11.7227
ens|ENST00000429566	6	512	11.7188
GPR55	13	1110	11.7117
ens|ENST00000496203	5	427	11.7096
BMS1P4	9	769	11.7035
ens|ENST00000304105	11	941	11.6897
MC3R	16	1369	11.6874
CTXN3	5	428	11.6822
ens|ENST00000510480	6	514	11.6732
ens|ENST00000474089	4	343	11.6618
ens|ENST00000531490	8	686	11.6618
ens|ENST00000604759	11	944	11.6525
OR4C11	13	1116	11.6487
ens|ENST00000527287	7	601	11.6473
DGUOK-AS1	7	602	11.6279
LINC01022	4	344	11.6279
LOC284581	6	516	11.6279
ens|ENST00000355069	7	602	11.6279
FOXA1	29	2495	11.6232
SSX1	13	1119	11.6175
IFNA21	8	689	11.611
ens|ENST00000307002	7	603	11.6086
C22orf42	23	1982	11.6044
OR52J3	15	1293	11.6009
ens|ENST00000434692	17	1466	11.5962
SLC6A19	53	4571	11.5948
ens|ENST00000561538	4	345	11.5942
ens|ENST00000372030	3	259	11.583
ens|ENST00000548782	6	518	11.583
ens|ENST00000555032	4	346	11.5607
SNHG12	13	1126	11.5453
COX7B2	8	693	11.544
OR4A5	11	954	11.5304
ACTG1	21	1822	11.5258
LOC644936	9	781	11.5237
ens|ENST00000435033	25	2170	11.5207
ZNF625-ZNF20	70	6077	11.5188
OR13C8	15	1303	11.5119
ens|ENST00000338236	8	695	11.5108
OR5AK4P	6	522	11.4943
ens|ENST00000458416	4	348	11.4943
PRSS46	17	1481	11.4787
ens|ENST00000603694	8	697	11.4778
OR52E6	15	1307	11.4767
OR4S2	15	1308	11.4679
ens|ENST00000400948	5	436	11.4679
IFNA14	8	698	11.4613
LOC650293	7	611	11.4566
ens|ENST00000445782	7	611	11.4566
OR8K5	13	1135	11.4537
ens|ENST00000429844	6	524	11.4504
ens|ENST00000548986	12	1048	11.4504
ens|ENST00000509083	6	525	11.4286
ens|ENST00000560405	6	525	11.4286
NDUFS7	37	3242	11.4127
CST9	12	1052	11.4068
FAM226B	4	351	11.396
ens|ENST00000472595	4	351	11.396
NF1P2	10	878	11.3895
ens|ENST00000509077	5	439	11.3895
LOC440300	16	1405	11.3879
SPACA5B	22	1934	11.3754
CST2	13	1143	11.3736
FLJ45079	13	1143	11.3736
BCL2L1	4	352	11.3636
C1QTNF1	23	2024	11.3636
OR2T10	16	1408	11.3636
ens|ENST00000437705	5	440	11.3636
ens|ENST00000444082	5	440	11.3636
ens|ENST00000456605	5	440	11.3636
ens|ENST00000505858	5	440	11.3636
ens|ENST00000514634	5	440	11.3636
ens|ENST00000514955	5	440	11.3636
ens|ENST00000517327	3	264	11.3636
ens|ENST00000545069	5	440	11.3636
ens|ENST00000557308	5	440	11.3636
ens|ENST00000606284	4	352	11.3636
ZNF441	34	2994	11.356
VN1R10P	13	1145	11.3537
ens|ENST00000554025	9	793	11.3493
LOC100101478	16	1410	11.3475
VN1R5	13	1146	11.3438
BCRP3	5	441	11.3379
GS1-124K5.11	10	882	11.3379
RASAL2-AS1	5	441	11.3379
ens|ENST00000390270	5	441	11.3379
ens|ENST00000492167	5	441	11.3379
ens|ENST00000506079	5	441	11.3379
ens|ENST00000434991	8	706	11.3314
SSX6	20	1766	11.325
CSTL1	13	1148	11.324
IRGM	9	795	11.3208
LOC101929243	3	265	11.3208
OR51G1	12	1060	11.3208
ens|ENST00000431458	3	265	11.3208
ens|ENST00000535261	3	265	11.3208
ens|ENST00000560724	3	265	11.3208
ens|ENST00000568778	3	265	11.3208
ens|ENST00000514084	8	707	11.3154
ens|ENST00000390371	5	442	11.3122
ens|ENST00000453795	10	884	11.3122
MIR31HG	18	1592	11.3065
C8orf37	17	1504	11.3032
SNHG18	4	354	11.2994
ens|ENST00000483479	6	531	11.2994
AZGP1P1	7	620	11.2903
ens|ENST00000527463	5	443	11.2867
C2orf40	22	1952	11.2705
OTOS	10	888	11.2613
ens|ENST00000502817	5	444	11.2613
OR3A4P	17	1510	11.2583
PRICKLE2-AS3	6	533	11.257
FLJ40194	10	889	11.2486
ens|ENST00000504604	7	623	11.236
ens|ENST00000507065	3	267	11.236
ens|ENST00000606913	3	267	11.236
LOC101928978	11	980	11.2245
CHMP4B	28	2495	11.2224
ens|ENST00000506982	5	446	11.2108
ens|ENST00000558095	9	803	11.208
ens|ENST00000300571	3	268	11.194
ens|ENST00000436566	3	268	11.194
C8orf87	14	1251	11.191
ens|ENST00000439836	7	626	11.1821
ens|ENST00000572217	16	1431	11.181
KRTAP12-1	4	358	11.1732
ens|ENST00000366413	4	358	11.1732
OR10A2	12	1075	11.1628
OR5J2	15	1344	11.1607
ens|ENST00000468879	5	448	11.1607
ens|ENST00000526986	8	717	11.1576
BLACAT1	3	269	11.1524
LOC102724593	3	269	11.1524
ens|ENST00000486145	3	269	11.1524
ens|ENST00000534741	24	2152	11.1524
ens|ENST00000367912	4	359	11.1421
ens|ENST00000489426	4	359	11.1421
OR2J3	13	1167	11.1397
RAB33A	13	1168	11.1301
KCNN1	50	4498	11.1161
LOC100240728	3	270	11.1111
OR2M1P	6	540	11.1111
OR2W5	14	1260	11.1111
PWAR5	12	1080	11.1111
CALML3	8	721	11.0957
CCDC184	8	721	11.0957
OR10G2	12	1082	11.0906
ens|ENST00000414799	6	541	11.0906
OR7A5	15	1353	11.0865
LINC00905	14	1263	11.0847
COA7	15	1354	11.0783
WFIKKN2	26	2347	11.078
ens|ENST00000381466	7	632	11.0759
TAAR3	12	1084	11.0701
ens|ENST00000423919	3	271	11.0701
ens|ENST00000510645	3	271	11.0701
ens|ENST00000564377	3	271	11.0701
ZNRD1-AS1	23	2079	11.063
ens|ENST00000420302	5	452	11.0619
ens|ENST00000441592	10	904	11.0619
C7orf73	11	995	11.0553
LOC101928069	19	1719	11.0529
GABRR3	35	3167	11.0515
OR4A15	14	1267	11.0497
ADORA3	20	1811	11.0436
ens|ENST00000409691	3	272	11.0294
OR10H4	13	1179	11.0263
ens|ENST00000577881	11	999	11.011
RDH10-AS1	20	1818	11.0011
SIGMAR1	15	1364	10.9971
OR2T1	16	1456	10.989
UQCRHL	4	364	10.989
ens|ENST00000373742	3	273	10.989
ens|ENST00000541819	3	273	10.989
OR4C46	10	911	10.9769
FAM71A	21	1914	10.9718
CD27-AS1	6	547	10.9689
ens|ENST00000419151	12	1094	10.9689
LOC107133515	22	2006	10.9671
PHKA2-AS1	10	913	10.9529
ens|ENST00000451267	6	548	10.9489
ens|ENST00000521475	9	822	10.9489
ens|ENST00000532753	3	274	10.9489
C1orf216	10	914	10.9409
LOC401286	7	640	10.9375
RAG2	21	1920	10.9375
TMED10P1	11	1006	10.9344
ZNF799	31	2837	10.927
ens|ENST00000563312	19	1739	10.9258
ens|ENST00000427643	7	641	10.9204
ens|ENST00000390360	5	458	10.917
KRT35	38	3482	10.9133
LYPLA2P2	12	1100	10.9091
NKX2-4	15	1375	10.9091
ens|ENST00000456646	3	275	10.9091
ens|ENST00000461183	3	275	10.9091
ens|ENST00000590510	3	275	10.9091
ZNF709	35	3209	10.9068
C5orf64	16	1467	10.9066
LOC728989	16	1467	10.9066
C10orf128	41	3761	10.9014
SOX1	20	1836	10.8932
OR2T35	12	1102	10.8893
OR52W1	12	1103	10.8794
OR8D4	14	1287	10.878
OR5L2	14	1288	10.8696
ens|ENST00000418272	6	552	10.8696
ens|ENST00000537470	3	276	10.8696
ens|ENST00000564884	3	276	10.8696
ens|ENST00000585315	3	276	10.8696
FAM71C	15	1381	10.8617
ens|ENST00000407030	13	1197	10.8605
LINC01299	10	921	10.8578
ens|ENST00000530327	10	921	10.8578
TRIM53AP	44	4054	10.8535
CYP8B1	20	1843	10.8519
TRIAP1	6	553	10.8499
C1orf95	15	1383	10.846
FAM223A	10	922	10.846
ens|ENST00000562515	9	830	10.8434
CDRT15L2	12	1107	10.8401
PROKR2	18	1661	10.8368
OR51B5	69	6371	10.8303
ens|ENST00000562217	7	647	10.8192
AADAC	12	1110	10.8108
PNOC	10	925	10.8108
ens|ENST00000311003	6	555	10.8108
IFNA1	10	926	10.7991
PRM3	5	463	10.7991
TAS2R39	15	1389	10.7991
KLHL25	24	2224	10.7914
ens|ENST00000546682	70	6488	10.7891
ZNF788	42	3893	10.7886
C17orf67	13	1205	10.7884
LOC101928327	7	649	10.7858
RHO	23	2133	10.7829
S100A10	8	742	10.7817
USP17L10	16	1484	10.7817
DEFB125	9	835	10.7784
HBEGF	24	2227	10.7768
CDR1	13	1208	10.7616
OR6V1	14	1301	10.761
RHOXF1	15	1394	10.7604
BAK1	26	2417	10.7571
ENC1	26	2417	10.7571
ens|ENST00000445718	3	279	10.7527
ens|ENST00000455723	3	279	10.7527
ens|ENST00000607039	3	279	10.7527
OR13C2	12	1117	10.7431
ens|ENST00000557398	9	838	10.7399
WHAMMP1	8	745	10.7383
OR4C13	13	1211	10.7349
CNTFR	25	2329	10.7342
PAIP2	6	559	10.7335
TMEM121	13	1212	10.7261
RP9	21	1958	10.7252
SCAMP5	22	2052	10.7212
ens|ENST00000458417	11	1026	10.7212
SLC25A3P1	3	280	10.7143
ens|ENST00000420373	3	280	10.7143
SEMG2	24	2241	10.7095
ZNF700	34	3175	10.7087
ens|ENST00000427305	5	467	10.7066
ens|ENST00000439708	10	934	10.7066
OR8G1	9	841	10.7015
C9orf106	11	1028	10.7004
OR2F1	15	1402	10.699
OR2AT4	15	1403	10.6914
OR5AP2	13	1216	10.6908
NAT8	9	842	10.6888
ens|ENST00000553953	5	468	10.6838
OR4C3	13	1217	10.682
C15orf54	8	749	10.6809
OR4C15	15	1405	10.6762
ens|ENST00000362218	3	281	10.6762
ens|ENST00000401617	3	281	10.6762
OR6C74	13	1218	10.6732
RPSAP52	7	656	10.6707
ens|ENST00000447419	7	656	10.6707
KRTAP19-6	4	375	10.6667
GFOD2	21	1970	10.6599
HIST1H2BB	6	563	10.6572
ens|ENST00000390247	6	563	10.6572
ANKRD36BP1	6	564	10.6383
ens|ENST00000424491	3	282	10.6383
ens|ENST00000592005	3	282	10.6383
ens|ENST00000598431	3	282	10.6383
SSX5	19	1788	10.6264
OR52I1	12	1130	10.6195
ens|ENST00000391405	6	565	10.6195
YIPF7	21	1978	10.6168
SPG20-AS1	7	660	10.6061
ens|ENST00000507825	7	660	10.6061
SERPINB1	22	2075	10.6024
ens|ENST00000588751	3	283	10.6007
ens|ENST00000606929	3	283	10.6007
STK16	29	2736	10.5994
HRH1	19	1793	10.5968
DEPTOR	34	3209	10.5952
LOC101928673	6	567	10.582
CXADRP3	7	662	10.574
OR6K3	12	1135	10.5727
ens|ENST00000558593	5	473	10.5708
ens|ENST00000511206	3	284	10.5634
ens|ENST00000587790	3	284	10.5634
OR51F1	13	1231	10.5605
ens|ENST00000582047	7	663	10.5581
ens|ENST00000248151	11	1042	10.5566
ens|ENST00000318666	15	1421	10.5559
AVPR1A	20	1895	10.5541
TUBA3E	28	2653	10.5541
ESX1	22	2085	10.5516
SRGAP2D	43	4076	10.5496
TCEB1	10	948	10.5485
TMEM125	11	1043	10.5465
OR7C1	13	1233	10.5434
KLF3	30	2846	10.5411
DRD2	35	3324	10.5295
SCARNA18	3	285	10.5263
ens|ENST00000414888	6	570	10.5263
ens|ENST00000480282	3	285	10.5263
ens|ENST00000606318	3	285	10.5263
OR6C68	12	1141	10.5171
ens|ENST00000423708	6	571	10.5079
KCNJ5	20	1905	10.4987
ens|ENST00000370869	4	381	10.4987
GDF3	18	1715	10.4956
LINC00955	10	953	10.4932
LOC101928098	3	286	10.4895
ens|ENST00000382897	3	286	10.4895
ens|ENST00000412306	3	286	10.4895
AMPD3	70	6680	10.479
DSCR8	8	764	10.4712
SSTR2	20	1911	10.4657
GML	12	1147	10.4621
UCP2	20	1912	10.4603
OR2B3	13	1243	10.4586
BEX1	8	765	10.4575
CDRT15P2	12	1148	10.453
CLK2P1	12	1148	10.453
LOC100131347	3	287	10.453
LOC101929577	3	287	10.453
OR51G2	15	1435	10.453
OR6W1P	12	1148	10.453
SLC10A3	25	2392	10.4515
RPL23AP53	7	670	10.4478
ens|ENST00000396477	4	383	10.4439
ens|ENST00000569415	5	479	10.4384
HCAR1	12	1150	10.4348
UG0898H09	6	575	10.4348
OR2T2	12	1151	10.4257
TMEM14A	14	1343	10.4244
CCL4	10	960	10.4167
PLAGL2	24	2304	10.4167
XKRY2	10	960	10.4167
ens|ENST00000519696	3	288	10.4167
ens|ENST00000527848	3	288	10.4167
ZNF442	30	2881	10.4131
OR2V2	13	1249	10.4083
SYCE3	6	577	10.3986
OR2F2	14	1347	10.3935
ens|ENST00000601768	4	385	10.3896
OR13C4	14	1348	10.3858
ens|ENST00000334058	3	289	10.3806
ens|ENST00000447555	3	289	10.3806
ens|ENST00000397557	7	675	10.3704
RAP2B	9	868	10.3687
ens|ENST00000566504	24	2315	10.3672
LOC729218	17	1640	10.3659
MCFD2	17	1640	10.3659
ODC1	37	3573	10.3554
ens|ENST00000360835	5	483	10.352
MSTO1	3	290	10.3448
OR56B1	12	1160	10.3448
OR5AC2	13	1257	10.3421
SSX7	17	1644	10.3406
DIRAS2	11	1064	10.3383
GSTA3	20	1936	10.3306
S100P	6	581	10.327
ens|ENST00000530855	7	678	10.3245
ens|ENST00000594555	12	1163	10.3181
FAM170A	25	2424	10.3135
KRTAP6-1	5	485	10.3093
OR10H5	12	1164	10.3093
OR1K1	15	1455	10.3093
RFPL4B	9	873	10.3093
VN1R1	14	1358	10.3093
ens|ENST00000357874	3	291	10.3093
ens|ENST00000390602	5	485	10.3093
ens|ENST00000390605	5	485	10.3093
ens|ENST00000422961	3	291	10.3093
ens|ENST00000581170	3	291	10.3093
ens|ENST00000603335	12	1164	10.3093
OR4D6	11	1068	10.2996
OR5B2	14	1360	10.2941
ens|ENST00000426182	6	583	10.2916
ZNF705A	17	1652	10.2906
ens|ENST00000454421	5	486	10.2881
WDR6	51	4960	10.2823
IFNA4	6	584	10.274
SNHG6	3	292	10.274
VN1R4	12	1168	10.274
ens|ENST00000583410	3	292	10.274
XCL1	10	974	10.2669
CACNA2D3-AS1	36	3507	10.2652
MAPT-AS1	25	2436	10.2627
TUBA3D	27	2631	10.2623
USP17L1	18	1754	10.2623
CDC42EP4	14	1365	10.2564
SNORA54	4	390	10.2564
ens|ENST00000390319	6	585	10.2564
ens|ENST00000534745	4	390	10.2564
STAU2-AS1	14	1366	10.2489
GTF3A	30	2928	10.2459
ens|ENST00000390612	5	488	10.2459
CAPNS1	35	3417	10.2429
UGT1A8	11	1074	10.2421
LOC100996342	14	1367	10.2414
DSCR9	21	2051	10.2389
LOC101926962	3	293	10.2389
ens|ENST00000432747	3	293	10.2389
ens|ENST00000512097	3	293	10.2389
ONECUT1	27	2638	10.235
OR5P3	12	1173	10.2302
SCN4A	116	11341	10.2284
DRAXIN	33	3227	10.2262
FKBP1A	15	1467	10.2249
IFNA16	5	489	10.2249
ens|ENST00000424627	27	2641	10.2234
PSMB3	22	2152	10.223
ens|ENST00000505276	6	587	10.2215
OR2A12	12	1175	10.2128
ens|ENST00000503446	12	1175	10.2128
CENPBD1P1	7	686	10.2041
LOC728673	3	294	10.2041
ens|ENST00000355343	9	882	10.2041
ens|ENST00000390461	4	392	10.2041
ens|ENST00000450062	5	490	10.2041
ens|ENST00000502675	5	490	10.2041
ens|ENST00000535853	6	588	10.2041
OR10G4	9	883	10.1925
FOXF1	16	1570	10.1911
OR12D2	16	1571	10.1846
WHAMMP2	10	982	10.1833
LOC101928093	9	884	10.181
TSHB	7	688	10.1744
C3orf18	24	2359	10.1738
LOC154761	29	2851	10.1719
GOPC	24	2360	10.1695
ens|ENST00000453169	3	295	10.1695
ens|ENST00000556949	3	295	10.1695
ZNF578	32	3148	10.1652
FAM169B	20	1968	10.1626
RFPL3	5	492	10.1626
OR51A4	11	1083	10.157
VEZF1	35	3449	10.1479
NLGN4Y	51	5029	10.1412
ZBTB9	19	1874	10.1387
IFNA17	6	592	10.1351
ens|ENST00000257861	3	296	10.1351
ens|ENST00000344415	3	296	10.1351
ens|ENST00000399086	3	296	10.1351
ens|ENST00000399091	3	296	10.1351
LOC101928464	48	4737	10.133
APLNR	14	1382	10.1302
OR5AN1	14	1382	10.1302
LOC392196	8	790	10.1266
PAEP	30	2963	10.1249
ens|ENST00000417823	9	889	10.1237
DRD5P2	10	988	10.1215
ens|ENST00000242848	6	593	10.118
LANCL1	9	890	10.1124
C9orf153	13	1287	10.101
LCAL1	5	495	10.101
METTL7B	13	1287	10.101
MKRN9P	10	990	10.101
ens|ENST00000382349	3	297	10.101
ens|ENST00000425390	7	693	10.101
ens|ENST00000429725	7	693	10.101
ens|ENST00000460880	3	297	10.101
ens|ENST00000568075	4	396	10.101
FLJ44635	12	1189	10.0925
NTN4	35	3469	10.0894
TUBB2B	24	2379	10.0883
GTSF1L	7	694	10.0865
KRBA2	21	2082	10.0865
SLC35A4	16	1587	10.0819
OR52E2	13	1290	10.0775
MC2R	12	1191	10.0756
LINC00222	10	993	10.0705
RNASE7	9	894	10.0671
USP17L4	18	1788	10.0671
ens|ENST00000482930	3	298	10.0671
SEC14L1P1	9	895	10.0559
LOC100499484	32	3183	10.0534
ZNF260	17	1691	10.0532
TUBB4B	24	2390	10.0418
OR2A42	20	1992	10.0402
SMIM23	13	1295	10.0386
SCGB2A1	9	897	10.0334
ens|ENST00000396259	3	299	10.0334
ens|ENST00000532759	9	897	10.0334
SSX4B	36	3589	10.0306
NPFFR1	28	2793	10.0251
ens|ENST00000464038	4	399	10.0251
DAOA-AS1	15	1497	10.02
IFNA10	6	599	10.0167
P2RY10	14	1398	10.0143
SLC6A1	42	4196	10.0095
CDCP2	28	2798	10.0071
CYP4F24P	18	1799	10.0056
LINC00667	3	300	10
MCM3AP-AS1	3	300	10
OR51A2	11	1100	10
OR7E12P	8	800	10
SH3BP2	59	5900	10
ens|ENST00000488788	3	300	10
ens|ENST00000559480	4	400	10
ens|ENST00000578195	3	300	10
LOC254028	14	1401	9.99286
ens|ENST00000390539	14	1401	9.99286
OR1N1	13	1301	9.99231
C5orf49	9	901	9.9889
OR1M1	8	801	9.98752
FAM120B	56	5608	9.98573
ens|ENST00000397036	7	701	9.98573
PAQR5	38	3807	9.98161
STK32A	51	5112	9.97653
ens|ENST00000592205	4	401	9.97506
TRIM35	37	3710	9.97305
DRAIC	3	301	9.96678
VENTXP1	3	301	9.96678
WWTR1	36	3612	9.96678
ens|ENST00000425033	5	502	9.96016
ens|ENST00000527788	5	502	9.96016
C17orf112	12	1205	9.95851
LOC100144595	16	1607	9.95644
PUDP	27	2713	9.95208
CITED2	14	1407	9.95025
KIR3DL1	24	2413	9.94613
MAT2B	31	3118	9.94227
NR1I2	35	3521	9.94036
ens|ENST00000390294	5	503	9.94036
ens|ENST00000390297	5	503	9.94036
SAGE1	71	7143	9.9398
OR10J3	13	1308	9.93884
ens|ENST00000491554	11	1107	9.93677
ADAM1A	23	2315	9.93521
ZNF32-AS3	3	302	9.93377
ens|ENST00000424119	3	302	9.93377
ens|ENST00000579830	3	302	9.93377
OR5T2	13	1309	9.93125
ZNF561-AS1	8	806	9.92556
NEDD8	12	1210	9.91736
ens|ENST00000418789	6	605	9.91736
ZNF440	26	2622	9.91609
LOC101928909	7	706	9.91501
ZNF705E	19	1917	9.91132
AQP4	16	1616	9.90099
SMUG1	22	2222	9.90099
ens|ENST00000294997	3	303	9.90099
ens|ENST00000390301	5	505	9.90099
ens|ENST00000431662	3	303	9.90099
ens|ENST00000519790	3	303	9.90099
SERPINA12	23	2324	9.89673
TBC1D29	13	1314	9.89346
KBTBD12	29	2932	9.89086
CNIH3	17	1719	9.88947
ens|ENST00000417561	8	809	9.88875
CMKLR1	19	1922	9.88554
C18orf42	6	607	9.88468
HIST2H2BE	5	506	9.88142
ens|ENST00000457912	5	506	9.88142
OR52A5	13	1316	9.87842
ens|ENST00000412903	13	1316	9.87842
ens|ENST00000474855	4	405	9.87654
VPREB1	7	709	9.87306
SIGLECL1	24	2431	9.87248
TXNL4A	15	1520	9.86842
ens|ENST00000490638	3	304	9.86842
ens|ENST00000508947	3	304	9.86842
OR8K3	11	1115	9.86547
ZBTB5	26	2636	9.86343
ens|ENST00000602065	5	507	9.86193
AQP7	16	1623	9.85829
ZNF878	24	2435	9.85626
BTNL10	12	1218	9.85222
GPR119	12	1218	9.85222
HLA-DQA2	18	1827	9.85222
UBE2NL	6	609	9.85222
ens|ENST00000588960	6	609	9.85222
FAM46D	14	1422	9.84529
HIST1H2BK	7	711	9.84529
ens|ENST00000540487	5	508	9.84252
ZDHHC22	12	1220	9.83607
ens|ENST00000326513	6	610	9.83607
ens|ENST00000390639	3	305	9.83607
C4orf19	16	1627	9.83405
DEFA4	7	712	9.83146
LOC101929596	7	712	9.83146
RPLP1	11	1119	9.83021
COX14	4	407	9.82801
OR14C36	12	1221	9.82801
PRNT	4	407	9.82801
CXCR1	13	1323	9.82615
TPGS2	36	3664	9.82533
LECT1	24	2444	9.81997
ens|ENST00000447063	6	611	9.81997
ESM1	13	1324	9.81873
PCBP1	13	1325	9.81132
DSCR10	6	612	9.80392
KRTAP29-1	11	1122	9.80392
ZNF69	26	2652	9.80392
ens|ENST00000258589	5	510	9.80392
ens|ENST00000300006	3	306	9.80392
ens|ENST00000462860	3	306	9.80392
ens|ENST00000471068	3	306	9.80392
ens|ENST00000476066	3	306	9.80392
ens|ENST00000488816	3	306	9.80392
ens|ENST00000528777	3	306	9.80392
ens|ENST00000592209	3	306	9.80392
ZNF710	37	3777	9.79613
KRT32	33	3369	9.79519
OR6C75	12	1226	9.78793
SLC39A7	33	3372	9.78648
MAP1LC3C	14	1432	9.77654
LINC00294	3	307	9.77199
OR7G3	12	1228	9.77199
ens|ENST00000342224	3	307	9.77199
ens|ENST00000429945	3	307	9.77199
ens|ENST00000461783	3	307	9.77199
ens|ENST00000486773	3	307	9.77199
ens|ENST00000535888	3	307	9.77199
SERPINA11	23	2354	9.7706
ARIH2	61	6244	9.76938
ROMO1	8	819	9.76801
CABP7	18	1843	9.76668
RAB13	25	2561	9.76181
CLDND2	12	1230	9.7561
MAS1	12	1230	9.7561
ens|ENST00000446558	4	410	9.7561
ens|ENST00000448589	6	615	9.7561
TMEM178B	24	2462	9.74817
TNNC1	17	1744	9.74771
CEACAM18	22	2257	9.74745
PATE3	10	1026	9.74659
IGIP	3	308	9.74026
ens|ENST00000568189	9	924	9.74026
OR2T11	11	1130	9.73451
SLC18A1	58	5960	9.73154
STARD7-AS1	13	1336	9.73054
ens|ENST00000497138	5	514	9.72763
YPEL4	11	1131	9.72591
WNT2	21	2161	9.71772
MBNL2	35	3604	9.71143
LINC00663	6	618	9.70874
ens|ENST00000404397	3	309	9.70874
SC5D	18	1855	9.7035
LINC00207	12	1237	9.70089
TUBB4A	27	2785	9.69479
VPREB3	11	1135	9.69163
ens|ENST00000568660	9	929	9.68784
TVP23C-CDRT4	13	1342	9.68703
ARSF	44	4543	9.68523
LY6G5B	8	826	9.68523
ens|ENST00000545472	4	413	9.68523
KLHL3	56	5783	9.68356
FAM131B	29	2995	9.6828
TUBAL3	25	2582	9.68242
GSKIP	7	723	9.68188
PRPS1L1	13	1343	9.67982
LINC01014	3	310	9.67742
LOC151174	15	1550	9.67742
SERPINE2	33	3410	9.67742
ens|ENST00000328558	3	310	9.67742
ens|ENST00000453184	3	310	9.67742
ens|ENST00000498435	3	310	9.67742
ens|ENST00000528785	3	310	9.67742
ens|ENST00000569895	3	310	9.67742
ens|ENST00000597169	3	310	9.67742
TEX37	14	1448	9.66851
C7orf71	11	1138	9.66608
STC1	19	1966	9.66429
LOC202181	24	2484	9.66184
TSPAN3	24	2484	9.66184
ens|ENST00000415614	4	414	9.66184
ens|ENST00000514989	6	621	9.66184
LRRC4C	21	2174	9.65961
OR51M1	11	1139	9.65759
INSL3	9	932	9.65665
ens|ENST00000447506	5	518	9.65251
NBPF9	282	29217	9.65191
LOC100505478	14	1451	9.64852
KRTAP20-2	3	311	9.6463
ens|ENST00000511936	6	622	9.6463
CXXC5	16	1659	9.64436
ens|ENST00000609220	10	1037	9.6432
MT1F	5	519	9.63391
ens|ENST00000601935	5	519	9.63391
ZNF426	30	3115	9.63082
ens|ENST00000313865	6	623	9.63082
TWSG1	13	1350	9.62963
ens|ENST00000561698	13	1350	9.62963
EEFSEC	29	3013	9.62496
CADM3	30	3117	9.62464
RHCG	41	4261	9.62215
FAM13A-AS1	4	416	9.61538
LOC100130238	8	832	9.61538
SPRR2A	3	312	9.61538
ens|ENST00000422655	3	312	9.61538
ens|ENST00000439103	3	312	9.61538
ens|ENST00000479763	3	312	9.61538
ens|ENST00000497329	5	520	9.61538
ILK	37	3849	9.61289
ACTRT1	15	1561	9.60922
CCDC25	43	4476	9.60679
ens|ENST00000393337	21	2186	9.60659
DEFB109P1B	10	1041	9.60615
OVOL3	14	1458	9.60219
PPIA	14	1458	9.60219
ens|ENST00000508235	7	729	9.60219
POU4F3	17	1771	9.5991
SLC14A1	34	3542	9.5991
KCNK9	16	1667	9.59808
F2RL1	16	1668	9.59233
CPVL	37	3858	9.59046
CFAP126	11	1147	9.59024
MTAP	33	3443	9.58466
ens|ENST00000470812	3	313	9.58466
IFI30	20	2088	9.57854
ZNF205-AS1	5	522	9.57854
ens|ENST00000333235	5	522	9.57854
ens|ENST00000390604	5	522	9.57854
ens|ENST00000418188	5	522	9.57854
ens|ENST00000512515	5	522	9.57854
SPRY1	12	1253	9.57702
CCL17	14	1462	9.57592
DEFB112	7	731	9.57592
FLJ21408	7	731	9.57592
ZNF607	31	3238	9.57381
C5orf28	12	1254	9.56938
OR5M11	12	1254	9.56938
PPIF	20	2090	9.56938
ACTG2	41	4286	9.56603
SAA3P	7	732	9.56284
MAP1LC3B2	5	523	9.56023
ens|ENST00000598755	13	1360	9.55882
KY	51	5338	9.55414
ens|ENST00000469875	3	314	9.55414
ens|ENST00000536540	3	314	9.55414
PI4KAP1	37	3874	9.55085
LOC100129550	7	733	9.5498
GAPDHS	15	1571	9.54806
SSX3	17	1781	9.5452
ens|ENST00000444495	19	1991	9.54294
DNAJC5	20	2096	9.54198
SLC10A2	22	2306	9.54033
METTL6	23	2412	9.53566
CLEC12B	16	1678	9.53516
ALDH6A1	49	5140	9.53307
FUT2	13	1365	9.52381
GIMD1	11	1155	9.52381
OR3A1	13	1365	9.52381
PGK2	17	1785	9.52381
URB1-AS1	3	315	9.52381
ens|ENST00000412707	5	525	9.52381
ens|ENST00000509864	3	315	9.52381
ens|ENST00000526053	3	315	9.52381
ZNF652	36	3782	9.51877
TMEM186	9	946	9.51374
CST4	8	841	9.51249
FADS6	22	2313	9.51146
MYEOV	16	1683	9.50683
IL22RA2	21	2209	9.50656
RNF141	18	1894	9.5037
LOC101927881	4	421	9.50119
RHOXF1-AS1	8	842	9.50119
CCL19	11	1158	9.49914
LOC150935	12	1264	9.49367
ens|ENST00000431862	3	316	9.49367
ens|ENST00000564071	3	316	9.49367
AGPAT2	16	1686	9.48992
DVL1	46	4848	9.48845
ens|ENST00000432946	5	527	9.48767
ens|ENST00000468819	5	527	9.48767
C20orf197	11	1160	9.48276
BDNF	31	3270	9.48012
ens|ENST00000532357	4	422	9.47867
LMO4	17	1794	9.47603
PGPEP1L	15	1583	9.47568
PYCRL	32	3378	9.47306
OR51E2	27	2851	9.47036
GGT3P	25	2640	9.4697
LINC00934	5	528	9.4697
NMNAT3	13	1373	9.46832
TSPAN1	23	2430	9.46502
ens|ENST00000427997	3	317	9.46372
CLDN18	24	2537	9.45999
APIP	36	3806	9.45875
ens|ENST00000551685	4	423	9.45626
FAM25BP	5	529	9.4518
SCGB1D4	10	1058	9.4518
GLP2R	56	5925	9.45148
OR3A2	11	1164	9.45017
OR6C1	14	1482	9.44669
DCAF4	53	5611	9.44573
FAM183A	16	1694	9.4451
MMD	25	2647	9.44465
ens|ENST00000453082	17	1800	9.44444
OR52I2	12	1271	9.44138
WDR31	26	2754	9.44081
ens|ENST00000558282	14	1483	9.44032
FAM66E	46	4874	9.43783
TDO2	37	3921	9.43637
LRRC3B	10	1060	9.43396
NEUROD1	13	1378	9.43396
PTH	7	742	9.43396
ZBTB43	15	1590	9.43396
FAM25G	15	1591	9.42803
EMP2	27	2865	9.42408
TP63	61	6474	9.4223
EXTL3	44	4671	9.41982
DEFB4A	6	637	9.41915
DEFB4B	6	637	9.41915
NRG3-AS1	4	425	9.41176
C2orf83	16	1701	9.40623
NMBR	18	1914	9.40439
ens|ENST00000571102	3	319	9.40439
WBP2	26	2765	9.40325
PROK1	10	1064	9.3985
ens|ENST00000325811	7	745	9.39597
ens|ENST00000316506	11	1171	9.39368
ADAMTS16	87	9268	9.38714
EIF5A2	16	1706	9.37866
BEND3P3	3	320	9.375
MIR155HG	3	320	9.375
ens|ENST00000449695	3	320	9.375
CMBL	16	1707	9.37317
OR52N2	10	1067	9.37207
OR4N3P	7	747	9.37082
SKP1P2	7	747	9.37082
RANBP1	31	3311	9.36273
TRPC7-AS2	25	2671	9.35979
IL1B	20	2137	9.35891
LOC101929058	8	855	9.35673
PANX3	20	2139	9.35016
MKRN2OS	12	1284	9.34579
MRPL57	6	642	9.34579
OR2D2	10	1070	9.34579
SNORD115-21	23	2461	9.34579
ens|ENST00000329335	4	428	9.34579
ens|ENST00000391437	6	642	9.34579
ens|ENST00000412173	3	321	9.34579
ens|ENST00000482853	5	535	9.34579
ens|ENST00000594519	6	642	9.34579
ens|ENST00000594920	7	749	9.34579
BMS1P22	27	2890	9.34256
FAM90A27P	13	1392	9.33908
LIM2	20	2142	9.33707
SYK	50	5355	9.33707
ens|ENST00000522530	9	964	9.3361
CTXN2	7	750	9.33333
HYAL1	21	2250	9.33333
LOC339593	7	750	9.33333
OR13F1	12	1286	9.33126
ZDHHC3	38	4073	9.32973
SNHG8	5	536	9.32836
ens|ENST00000390613	5	536	9.32836
ens|ENST00000390615	5	536	9.32836
ens|ENST00000449634	5	536	9.32836
AKR1E2	36	3860	9.32642
SLC6A3	58	6219	9.32626
DISC2	4	429	9.32401
LINC01549	8	858	9.32401
SLC16A12-AS1	4	429	9.32401
LSS	83	8908	9.31747
ARHGAP19-SLIT1	3	322	9.31677
PALM2-AKAP2	3	322	9.31677
ens|ENST00000426639	3	322	9.31677
DSCR4	14	1503	9.3147
RPL7	16	1718	9.31315
LINC01151	5	537	9.31099
OR4F6	10	1074	9.31099
ens|ENST00000538554	10	1074	9.31099
NME1	19	2041	9.30916
LOC100133315	35	3760	9.30851
UGT1A9	114	12248	9.30764
ens|ENST00000435100	4	430	9.30233
KCNJ15	13	1398	9.299
PRPSAP1	39	4194	9.299
KIR3DL3	22	2367	9.29447
UBALD2	11	1184	9.29054
LOC101927153	3	323	9.28793
RDH16	18	1938	9.28793
ens|ENST00000436474	3	323	9.28793
ens|ENST00000493380	6	646	9.28793
SLC25A53	10	1077	9.28505
ADAMTS7P1	11	1185	9.2827
SF3B4	26	2801	9.2824
PRORY	12	1293	9.28074
SLC39A10	38	4096	9.27734
FBXO30	25	2695	9.27644
RAB3B	15	1617	9.27644
GABRA3	42	4529	9.27357
ens|ENST00000566754	13	1402	9.27247
ARG1	3	324	9.25926
MYL12B	13	1404	9.25926
OR4C45	9	972	9.25926
ZNF396	20	2160	9.25926
GPX6	20	2161	9.25497
ZIC3	20	2161	9.25497
TTYH3	49	5296	9.25227
LOC100507291	32	3459	9.25123
FDCSP	8	865	9.24855
NBPF20	381	41211	9.2451
OR7D2	12	1298	9.24499
SLC25A34	17	1839	9.24415
C9orf69	10	1082	9.24214
ens|ENST00000438417	5	541	9.24214
SAG	57	6170	9.23825
BEND6	20	2165	9.23788
CLVS2	20	2165	9.23788
ens|ENST00000570555	8	866	9.23788
CYP4Z2P	25	2708	9.23191
OXCT2P1	15	1625	9.23077
UGT2B15	29	3143	9.22685
ens|ENST00000390425	5	542	9.22509
CRYBB2P1	7	759	9.22266
ens|ENST00000424208	39	4229	9.22204
CCR9	19	2061	9.21883
ens|ENST00000233379	2	217	9.21659
ens|ENST00000518558	4	434	9.21659
SPATA31D5P	21	2279	9.21457
WDFY2	42	4559	9.21255
LOC101927446	5	543	9.2081
PDCD2	30	3258	9.2081
TMEM210	8	869	9.20598
EPAS1	59	6409	9.2058
GPR174	11	1195	9.20502
GYG2P1	11	1195	9.20502
CCL4L2	22	2392	9.19732
GPR12	12	1305	9.1954
CST1	9	979	9.19305
EDDM3B	9	979	9.19305
PKIG	10	1088	9.19118
ens|ENST00000595006	5	544	9.19118
SFRP5	16	1742	9.18485
RASGEF1A	41	4464	9.18459
TDGF1	18	1960	9.18367
ERAS	10	1090	9.17431
KCNE1	6	654	9.17431
LOC100507600	3	327	9.17431
MAGEA9B	22	2398	9.17431
SPRR1B	7	763	9.17431
ens|ENST00000590960	4	436	9.17431
CNIH4	20	2181	9.17011
OR4X2	12	1309	9.1673
ens|ENST00000538269	33	3600	9.16667
ACOXL	59	6438	9.16434
ens|ENST00000372379	7	764	9.1623
TEX19	6	655	9.16031
LINC01535	4	437	9.15332
ZNF761	26	2842	9.14849
ens|ENST00000481504	13	1421	9.14849
CYP2C9	34	3717	9.14716
C7orf76	18	1968	9.14634
ens|ENST00000546444	3	328	9.14634
ens|ENST00000587340	29	3171	9.14538
KCNN4	28	3064	9.13838
TRIM49C	25	2736	9.13743
PAMR1	49	5363	9.13668
RGAG1	45	4926	9.1352
LINC00665	4	438	9.13242
ens|ENST00000244047	6	657	9.13242
ens|ENST00000331916	2	219	9.13242
ens|ENST00000390367	4	438	9.13242
ens|ENST00000423931	2	219	9.13242
ens|ENST00000429970	2	219	9.13242
ens|ENST00000433031	2	219	9.13242
ens|ENST00000435916	2	219	9.13242
ens|ENST00000438030	2	219	9.13242
ens|ENST00000448322	6	657	9.13242
ens|ENST00000455308	2	219	9.13242
ens|ENST00000505679	2	219	9.13242
ens|ENST00000607322	2	219	9.13242
OLIG2	13	1424	9.12921
RABEPK	37	4055	9.12454
AIP	25	2740	9.12409
BOLA3	12	1316	9.11854
ens|ENST00000459641	3	329	9.11854
ens|ENST00000530364	3	329	9.11854
TMEM39A	33	3621	9.1135
SSTR3	15	1646	9.113
HEMK1	36	3951	9.11162
LAPTM5	32	3512	9.11162
ens|ENST00000538741	4	439	9.11162
ZNF536	49	5378	9.11119
LOC101928694	6	659	9.1047
EDAR	44	4833	9.10408
CIDEC	22	2418	9.09843
CLRN3	11	1209	9.09843
PLGRKT	11	1209	9.09843
OR56A3	12	1319	9.0978
CXXC1	43	4728	9.09475
SGK2	46	5058	9.0945
ANXA2P1	2	220	9.09091
AQP7P1	2	220	9.09091
AQP7P3	2	220	9.09091
BMS1P18	12	1320	9.09091
CES5AP1	2	220	9.09091
DEFA6	5	550	9.09091
GEMIN8P4	2	220	9.09091
GHRLOS	2	220	9.09091
GUSBP4	2	220	9.09091
LINC01446	2	220	9.09091
LOC102723582	2	220	9.09091
LOC284344	2	220	9.09091
MSX2P1	2	220	9.09091
PI15	15	1650	9.09091
REREP3	2	220	9.09091
UBE2Q2L	4	440	9.09091
ens|ENST00000264230	2	220	9.09091
ens|ENST00000272224	2	220	9.09091
ens|ENST00000289352	2	220	9.09091
ens|ENST00000298130	2	220	9.09091
ens|ENST00000304865	2	220	9.09091
ens|ENST00000310903	2	220	9.09091
ens|ENST00000314084	2	220	9.09091
ens|ENST00000324915	2	220	9.09091
ens|ENST00000332270	2	220	9.09091
ens|ENST00000370832	2	220	9.09091
ens|ENST00000377723	2	220	9.09091
ens|ENST00000394133	2	220	9.09091
ens|ENST00000397726	2	220	9.09091
ens|ENST00000399211	2	220	9.09091
ens|ENST00000399703	2	220	9.09091
ens|ENST00000402465	2	220	9.09091
ens|ENST00000403367	2	220	9.09091
ens|ENST00000404626	4	440	9.09091
ens|ENST00000412087	2	220	9.09091
ens|ENST00000412759	2	220	9.09091
ens|ENST00000413220	2	220	9.09091
ens|ENST00000413888	2	220	9.09091
ens|ENST00000414573	4	440	9.09091
ens|ENST00000415278	4	440	9.09091
ens|ENST00000416118	2	220	9.09091
ens|ENST00000417703	2	220	9.09091
ens|ENST00000417822	2	220	9.09091
ens|ENST00000420021	2	220	9.09091
ens|ENST00000421288	6	660	9.09091
ens|ENST00000424481	4	440	9.09091
ens|ENST00000424587	2	220	9.09091
ens|ENST00000427866	4	440	9.09091
ens|ENST00000428076	2	220	9.09091
ens|ENST00000429210	2	220	9.09091
ens|ENST00000432383	2	220	9.09091
ens|ENST00000433633	2	220	9.09091
ens|ENST00000436015	4	440	9.09091
ens|ENST00000436756	2	220	9.09091
ens|ENST00000436899	2	220	9.09091
ens|ENST00000440184	2	220	9.09091
ens|ENST00000443317	2	220	9.09091
ens|ENST00000446669	2	220	9.09091
ens|ENST00000447046	2	220	9.09091
ens|ENST00000447083	2	220	9.09091
ens|ENST00000448043	4	440	9.09091
ens|ENST00000448282	4	440	9.09091
ens|ENST00000448413	10	1100	9.09091
ens|ENST00000450021	2	220	9.09091
ens|ENST00000450231	2	220	9.09091
ens|ENST00000450340	2	220	9.09091
ens|ENST00000452083	2	220	9.09091
ens|ENST00000453967	2	220	9.09091
ens|ENST00000454031	2	220	9.09091
ens|ENST00000454268	2	220	9.09091
ens|ENST00000458691	2	220	9.09091
ens|ENST00000466213	2	220	9.09091
ens|ENST00000466430	2	220	9.09091
ens|ENST00000472539	2	220	9.09091
ens|ENST00000479781	2	220	9.09091
ens|ENST00000488190	2	220	9.09091
ens|ENST00000493579	4	440	9.09091
ens|ENST00000496424	2	220	9.09091
ens|ENST00000496669	2	220	9.09091
ens|ENST00000500324	2	220	9.09091
ens|ENST00000503300	2	220	9.09091
ens|ENST00000503718	2	220	9.09091
ens|ENST00000505516	2	220	9.09091
ens|ENST00000510138	2	220	9.09091
ens|ENST00000514609	2	220	9.09091
ens|ENST00000518277	2	220	9.09091
ens|ENST00000519726	2	220	9.09091
ens|ENST00000521488	2	220	9.09091
ens|ENST00000522208	4	440	9.09091
ens|ENST00000522935	2	220	9.09091
ens|ENST00000523063	2	220	9.09091
ens|ENST00000523795	2	220	9.09091
ens|ENST00000529061	2	220	9.09091
ens|ENST00000529961	2	220	9.09091
ens|ENST00000533887	2	220	9.09091
ens|ENST00000536949	2	220	9.09091
ens|ENST00000541574	2	220	9.09091
ens|ENST00000542073	2	220	9.09091
ens|ENST00000542600	2	220	9.09091
ens|ENST00000545152	2	220	9.09091
ens|ENST00000548109	2	220	9.09091
ens|ENST00000550396	2	220	9.09091
ens|ENST00000553571	2	220	9.09091
ens|ENST00000554847	2	220	9.09091
ens|ENST00000559691	4	440	9.09091
ens|ENST00000561466	2	220	9.09091
ens|ENST00000561642	2	220	9.09091
ens|ENST00000562853	2	220	9.09091
ens|ENST00000564145	2	220	9.09091
ens|ENST00000564165	2	220	9.09091
ens|ENST00000564458	2	220	9.09091
ens|ENST00000565120	4	440	9.09091
ens|ENST00000565543	4	440	9.09091
ens|ENST00000579603	2	220	9.09091
ens|ENST00000580200	2	220	9.09091
ens|ENST00000580677	2	220	9.09091
ens|ENST00000581547	2	220	9.09091
ens|ENST00000585087	2	220	9.09091
ens|ENST00000589199	2	220	9.09091
ens|ENST00000591665	2	220	9.09091
ens|ENST00000596811	2	220	9.09091
ens|ENST00000599677	2	220	9.09091
ens|ENST00000610060	2	220	9.09091
PDE6A	76	8361	9.08982
ens|ENST00000440891	28	3081	9.08796
BMP7	32	3523	9.08317
PLA2G5	20	2202	9.08265
OR1Q1	9	991	9.08174
ens|ENST00000453025	9	991	9.08174
SLC7A4	29	3194	9.07952
ens|ENST00000442354	6	661	9.07716
ARID3C	29	3195	9.07668
PARVA	44	4848	9.07591
OR10AD1	10	1102	9.07441
HSFY1	36	3968	9.07258
SELPLG	17	1874	9.0715
ens|ENST00000412448	4	441	9.07029
ens|ENST00000527904	4	441	9.07029
ens|ENST00000538859	4	441	9.07029
ens|ENST00000505987	18	1985	9.06801
KRT18P55	10	1103	9.06618
OR8B3	10	1103	9.06618
IL13	13	1434	9.06555
LOC100287846	3	331	9.06344
SLC6A10P	37	4083	9.06196
DBH-AS1	8	883	9.06002
ATG10	20	2208	9.05797
ARL14EP	14	1546	9.05563
OR10K1	11	1215	9.0535
HK2	67	7403	9.05038
DLX6-AS1	2	221	9.04977
DNAJC27-AS1	6	663	9.04977
HNRNPA1P33	2	221	9.04977
IFT52	36	3978	9.04977
IQCF6	6	663	9.04977
LOC101926935	2	221	9.04977
LOC401357	2	221	9.04977
RIT1	20	2210	9.04977
SPRR2B	2	221	9.04977
SPRR2D	2	221	9.04977
SPRR2E	2	221	9.04977
SPRR2F	2	221	9.04977
ens|ENST00000326855	2	221	9.04977
ens|ENST00000331736	2	221	9.04977
ens|ENST00000333952	2	221	9.04977
ens|ENST00000357618	2	221	9.04977
ens|ENST00000369980	2	221	9.04977
ens|ENST00000371316	2	221	9.04977
ens|ENST00000371518	2	221	9.04977
ens|ENST00000390600	4	442	9.04977
ens|ENST00000407081	2	221	9.04977
ens|ENST00000421604	2	221	9.04977
ens|ENST00000427184	8	884	9.04977
ens|ENST00000429420	2	221	9.04977
ens|ENST00000430429	2	221	9.04977
ens|ENST00000436477	2	221	9.04977
ens|ENST00000447610	2	221	9.04977
ens|ENST00000448484	2	221	9.04977
ens|ENST00000454643	2	221	9.04977
ens|ENST00000455273	2	221	9.04977
ens|ENST00000455274	2	221	9.04977
ens|ENST00000481731	2	221	9.04977
ens|ENST00000522621	2	221	9.04977
ens|ENST00000535145	2	221	9.04977
ens|ENST00000555576	2	221	9.04977
ens|ENST00000555895	2	221	9.04977
ens|ENST00000559385	2	221	9.04977
ens|ENST00000561245	2	221	9.04977
ens|ENST00000563062	2	221	9.04977
ens|ENST00000566717	2	221	9.04977
ens|ENST00000585964	2	221	9.04977
ens|ENST00000589718	2	221	9.04977
ens|ENST00000590933	2	221	9.04977
ens|ENST00000595083	2	221	9.04977
ens|ENST00000595508	2	221	9.04977
ens|ENST00000600619	2	221	9.04977
ens|ENST00000601773	2	221	9.04977
ens|ENST00000603162	2	221	9.04977
ens|ENST00000604681	2	221	9.04977
ens|ENST00000606043	2	221	9.04977
ens|ENST00000457674	19	2100	9.04762
KERA	13	1437	9.04662
FAM180B	11	1216	9.04605
ens|ENST00000463122	11	1216	9.04605
CXCL11	9	995	9.04523
ens|ENST00000593767	7	774	9.04393
RSG1	15	1659	9.04159
KIF25	33	3651	9.03862
ZFX	49	5422	9.03726
PRR9	6	664	9.03614
ens|ENST00000456974	3	332	9.03614
ens|ENST00000489225	3	332	9.03614
SPAG5-AS1	26	2878	9.03405
TUBA4B	10	1107	9.03342
RP9P	14	1550	9.03226
ens|ENST00000319813	11	1218	9.0312
FAM87B	4	443	9.02935
ens|ENST00000390300	4	443	9.02935
ens|ENST00000422374	4	443	9.02935
DUSP7	20	2216	9.02527
LOC100288181	10	1108	9.02527
C3orf62	17	1884	9.02335
WNT11	23	2549	9.02315
SPTSSA	6	665	9.02256
FBXO6	18	1996	9.01804
KRT38	30	3327	9.01713
LINC01169	11	1220	9.01639
SOCS5	17	1886	9.01379
OPN4	40	4438	9.01307
NRIP3	27	2996	9.01202
YIPF3	30	3329	9.01172
GJB1	9	999	9.00901
LOC101928663	2	222	9.00901
LOC102467225	2	222	9.00901
MIR548XHG	2	222	9.00901
OR5H14	10	1110	9.00901
ens|ENST00000269499	2	222	9.00901
ens|ENST00000360004	2	222	9.00901
ens|ENST00000390268	4	444	9.00901
ens|ENST00000397651	2	222	9.00901
ens|ENST00000399687	2	222	9.00901
ens|ENST00000424019	7	777	9.00901
ens|ENST00000482862	2	222	9.00901
ens|ENST00000577423	2	222	9.00901
ens|ENST00000578374	2	222	9.00901
ens|ENST00000592263	4	444	9.00901
NADK	40	4442	9.00495
SLC7A14	41	4554	9.00307
LOC642943	12	1333	9.00225
FLG	117	13001	8.99931
CS	52	5782	8.99343
ens|ENST00000518305	4	445	8.98876
ens|ENST00000582291	4	445	8.98876
HSD17B2	26	2893	8.98721
SLC22A1	40	4452	8.98473
ens|ENST00000531066	19	2115	8.98345
LOC220729	6	668	8.98204
MESDC2	18	2004	8.98204
ens|ENST00000562332	3	334	8.98204
TUBB1	20	2227	8.98069
PFKFB4	51	5681	8.97729
IFNA7	5	557	8.97666
ens|ENST00000558556	12	1337	8.97532
TPST1	19	2117	8.97496
LYG1	16	1783	8.97364
PSEN2	32	3566	8.97364
FAM66D	22	2452	8.97227
ACTBL2	15	1672	8.97129
C5orf67	16	1784	8.96861
CLC	12	1338	8.96861
ens|ENST00000413269	2	223	8.96861
ens|ENST00000414271	2	223	8.96861
ens|ENST00000540794	2	223	8.96861
ens|ENST00000600026	2	223	8.96861
ZDHHC6	35	3903	8.96746
FOXO3B	21	2342	8.9667
TRIM49	24	2677	8.96526
ZNF564	30	3347	8.96325
RPL10	21	2343	8.96287
TMEM217	14	1562	8.96287
ens|ENST00000512516	7	781	8.96287
MCF2L-AS1	5	558	8.96057
NDUFB10	10	1116	8.96057
TAAR2	10	1116	8.96057
ens|ENST00000484897	5	558	8.96057
JAZF1	28	3125	8.96
RGS19	14	1563	8.95713
KLF9	12	1340	8.95522
PSMA7	18	2010	8.95522
ens|ENST00000402625	3	335	8.95522
ens|ENST00000524388	3	335	8.95522
FAM136A	16	1787	8.95355
FZD9	20	2235	8.94855
SPRR2G	4	447	8.94855
RNF216P1	21	2347	8.94759
PLEK2	26	2906	8.94701
SVOP	55	6148	8.946
MCTS1	25	2795	8.94454
OR51Q1	10	1118	8.94454
ens|ENST00000517816	5	559	8.94454
PPIL1	16	1789	8.94354
HBG1	11	1230	8.94309
HBG2	11	1230	8.94309
ARGFXP2	6	671	8.94188
FBXO45	12	1342	8.94188
ens|ENST00000501580	6	671	8.94188
ens|ENST00000510760	6	671	8.94188
ens|ENST00000457001	7	783	8.93997
ADCYAP1R1	51	5706	8.93796
KMO	43	4812	8.93599
SLC35E4	17	1903	8.93326
IL1F10	14	1568	8.92857
PGM5P2	6	672	8.92857
SULT1A2	21	2352	8.92857
ens|ENST00000401467	2	224	8.92857
ens|ENST00000413529	2	224	8.92857
ens|ENST00000420321	2	224	8.92857
ens|ENST00000445828	2	224	8.92857
ens|ENST00000529882	3	336	8.92857
[truncated: 21,691 more rows]

## Sheet: figure_S13b_HindIII
Gene	Cut sites	Combined exome capture length	Cut sites / kb
ens|ENST00000593682	2	219	9.13242
ens|ENST00000216252	2	220	9.09091
ens|ENST00000440936	2	220	9.09091
ens|ENST00000507780	2	221	9.04977
ens|ENST00000538831	2	221	9.04977
ens|ENST00000371191	2	223	8.96861
LINC01019	2	225	8.88889
ZNF729	38	4670	8.13704
ZNF99	46	5947	7.73499
ens|ENST00000334589	2	273	7.32601
ens|ENST00000447706	2	274	7.29927
ens|ENST00000439134	7	1080	6.48148
ZNF32-AS1	7	1107	6.3234
ZNF146	7	1164	6.01375
ens|ENST00000464497	2	349	5.73066
ens|ENST00000451146	3	526	5.70342
ens|ENST00000418100	9	1628	5.52826
ens|ENST00000535798	2	376	5.31915
ens|ENST00000559267	2	378	5.29101
ens|ENST00000590995	2	391	5.11509
ZNF91	25	4923	5.0782
ens|ENST00000471935	2	408	4.90196
RAB9A	5	1040	4.80769
ZNF493	16	3403	4.70173
ZNF22	5	1066	4.69043
ens|ENST00000340350	2	435	4.5977
ens|ENST00000423931	1	219	4.56621
ens|ENST00000435916	1	219	4.56621
ens|ENST00000439389	1	219	4.56621
ens|ENST00000565017	1	219	4.56621
ens|ENST00000577174	1	219	4.56621
ens|ENST00000464073	2	439	4.55581
EP300-AS1	1	220	4.54545
LOC100421746	1	220	4.54545
ens|ENST00000257621	1	220	4.54545
ens|ENST00000274242	1	220	4.54545
ens|ENST00000318104	1	220	4.54545
ens|ENST00000378718	1	220	4.54545
ens|ENST00000414328	1	220	4.54545
ens|ENST00000417822	1	220	4.54545
ens|ENST00000423610	1	220	4.54545
ens|ENST00000425839	1	220	4.54545
ens|ENST00000426679	1	220	4.54545
ens|ENST00000427740	1	220	4.54545
ens|ENST00000433498	1	220	4.54545
ens|ENST00000434972	2	440	4.54545
ens|ENST00000437376	1	220	4.54545
ens|ENST00000437510	1	220	4.54545
ens|ENST00000439373	1	220	4.54545
ens|ENST00000448282	2	440	4.54545
ens|ENST00000450021	1	220	4.54545
ens|ENST00000467439	1	220	4.54545
ens|ENST00000475608	1	220	4.54545
ens|ENST00000475886	1	220	4.54545
ens|ENST00000477975	1	220	4.54545
ens|ENST00000480796	1	220	4.54545
ens|ENST00000504674	1	220	4.54545
ens|ENST00000504897	1	220	4.54545
ens|ENST00000527486	1	220	4.54545
ens|ENST00000546809	1	220	4.54545
ens|ENST00000549593	1	220	4.54545
ens|ENST00000556387	1	220	4.54545
ens|ENST00000609270	1	220	4.54545
ATP5EP2	1	221	4.52489
LOC553103	1	221	4.52489
RGMB-AS1	1	221	4.52489
ens|ENST00000320078	1	221	4.52489
ens|ENST00000375511	1	221	4.52489
ens|ENST00000447610	1	221	4.52489
ens|ENST00000517767	1	221	4.52489
ens|ENST00000547990	1	221	4.52489
ens|ENST00000562896	1	221	4.52489
ens|ENST00000585181	1	221	4.52489
ens|ENST00000591932	1	221	4.52489
ens|ENST00000595508	1	221	4.52489
ens|ENST00000598704	1	221	4.52489
ens|ENST00000603162	1	221	4.52489
ZNF883	5	1106	4.5208
FAM87B	2	443	4.51467
LOC102467225	1	222	4.5045
ens|ENST00000507882	1	222	4.5045
ens|ENST00000540229	1	222	4.5045
ens|ENST00000540582	1	222	4.5045
ZNF519	14	3115	4.49438
ens|ENST00000379816	1	224	4.46429
ens|ENST00000401467	1	224	4.46429
ens|ENST00000413529	1	224	4.46429
ens|ENST00000432850	1	224	4.46429
FGF12-AS1	1	225	4.44444
ens|ENST00000555150	1	225	4.44444
ens|ENST00000556010	1	225	4.44444
DSTNP2	2	451	4.43459
GDNF-AS1	2	453	4.41501
ens|ENST00000422514	1	227	4.40529
ens|ENST00000314721	1	228	4.38596
ens|ENST00000468439	1	228	4.38596
MIR4426	1	229	4.36681
ens|ENST00000484368	1	229	4.36681
ens|ENST00000524818	1	229	4.36681
KRTAP2-3	1	230	4.34783
ens|ENST00000369831	1	230	4.34783
ens|ENST00000400227	1	230	4.34783
ens|ENST00000408899	1	230	4.34783
ens|ENST00000455737	1	230	4.34783
ens|ENST00000456499	1	230	4.34783
ens|ENST00000458080	1	230	4.34783
ens|ENST00000507586	2	460	4.34783
ens|ENST00000511924	1	230	4.34783
ens|ENST00000524837	1	230	4.34783
ens|ENST00000531661	1	230	4.34783
ens|ENST00000594609	1	230	4.34783
ens|ENST00000597550	1	230	4.34783
ens|ENST00000359985	1	232	4.31034
ZNF43	17	3999	4.25106
ens|ENST00000340708	7	1652	4.23729
ens|ENST00000471261	1	239	4.1841
ens|ENST00000415545	5	1197	4.17711
ens|ENST00000416946	1	241	4.14938
ens|ENST00000423852	1	241	4.14938
ens|ENST00000559896	2	486	4.11523
ens|ENST00000502675	2	490	4.08163
ZNF675	12	2960	4.05405
ZNF117	9	2235	4.02685
ens|ENST00000429930	2	498	4.01606
ens|ENST00000480058	1	254	3.93701
DUSP28	2	515	3.8835
LOC284581	2	516	3.87597
C18orf32	3	794	3.77834
ZNF676	8	2118	3.77715
ens|ENST00000402868	1	265	3.77358
ens|ENST00000449223	1	265	3.77358
ens|ENST00000524422	1	265	3.77358
ens|ENST00000604900	1	265	3.77358
ZNF708	10	2658	3.76223
ANKRD34C-AS1	1	266	3.7594
BDNF-AS	1	266	3.7594
ens|ENST00000607097	2	532	3.7594
HPVC1	1	267	3.74532
MORN2	4	1068	3.74532
ens|ENST00000534769	1	267	3.74532
LOC102724593	1	269	3.71747
ens|ENST00000423179	1	269	3.71747
SNORA71A	1	270	3.7037
ens|ENST00000377836	1	270	3.7037
ZNF782	13	3522	3.69108
LOC101927814	1	271	3.69004
ens|ENST00000474337	1	271	3.69004
ens|ENST00000491525	1	272	3.67647
ens|ENST00000283916	1	273	3.663
ens|ENST00000422966	1	273	3.663
ens|ENST00000563783	1	273	3.663
HMGN4	2	548	3.64964
CXXC4	1	275	3.63636
ens|ENST00000362145	1	275	3.63636
ens|ENST00000590510	1	275	3.63636
CXCL3	4	1101	3.63306
ens|ENST00000450655	1	276	3.62319
ens|ENST00000537470	1	276	3.62319
ens|ENST00000557982	1	276	3.62319
TRIAP1	2	553	3.61664
LIFR-AS1	1	277	3.61011
ens|ENST00000584342	1	277	3.61011
ZNF385D-AS1	1	278	3.59712
ens|ENST00000403980	1	278	3.59712
ZNF93	10	2793	3.58038
LOC285819	1	280	3.57143
ens|ENST00000339611	1	280	3.57143
ens|ENST00000480247	1	280	3.57143
ens|ENST00000570230	1	280	3.57143
ALOX12P2	1	281	3.55872
SNORA61	1	281	3.55872
ens|ENST00000320322	1	281	3.55872
ens|ENST00000362218	1	281	3.55872
ens|ENST00000399686	1	281	3.55872
ZNF260	6	1691	3.5482
ens|ENST00000286639	1	284	3.52113
ens|ENST00000442822	1	284	3.52113
ens|ENST00000587790	1	284	3.52113
ANXA2P3	1	285	3.50877
SCARNA18	1	285	3.50877
ens|ENST00000606318	1	285	3.50877
ens|ENST00000412306	1	286	3.4965
ens|ENST00000432525	1	286	3.4965
ens|ENST00000457775	1	286	3.4965
OR5H6	4	1147	3.48736
LOC100131347	1	287	3.48432
ens|ENST00000445281	1	289	3.46021
SNORD89	1	290	3.44828
ens|ENST00000326876	2	580	3.44828
TMSB10	2	583	3.43053
MIR4458HG	1	293	3.41297
ens|ENST00000481421	1	293	3.41297
ens|ENST00000556475	1	293	3.41297
ens|ENST00000552828	1	294	3.40136
ZNF714	9	2664	3.37838
FLJ42102	1	297	3.367
SNHG10	2	595	3.36134
ARL14	3	894	3.3557
KRTAP21-3	1	302	3.31126
ANAPC13	3	908	3.30396
ens|ENST00000412973	1	303	3.30033
ens|ENST00000427757	1	304	3.28947
ens|ENST00000450734	1	304	3.28947
ens|ENST00000508947	1	304	3.28947
ens|ENST00000552951	1	304	3.28947
ens|ENST00000609454	1	304	3.28947
ZNF726	8	2447	3.26931
ens|ENST00000568107	1	306	3.26797
ens|ENST00000315289	1	307	3.25733
ens|ENST00000409634	1	308	3.24675
ZNF107	14	4321	3.23999
ARL14EP	5	1546	3.23415
SLC39A12-AS1	1	310	3.22581
ens|ENST00000528785	1	310	3.22581
ens|ENST00000517415	1	311	3.21543
ens|ENST00000556407	1	312	3.20513
miRNA|hsa-miR-6131	1	312	3.20513
ens|ENST00000470812	1	313	3.19489
MRPS31P5	1	314	3.18471
ens|ENST00000390448	2	628	3.18471
ens|ENST00000536540	1	314	3.18471
HIST1H1D	4	1264	3.16456
ens|ENST00000401872	1	320	3.125
ens|ENST00000534491	1	320	3.125
ens|ENST00000423226	3	968	3.09917
ens|ENST00000436474	1	323	3.09598
ens|ENST00000437318	1	324	3.08642
LOC100507600	1	327	3.0581
LOC102467655	1	327	3.0581
ens|ENST00000600907	2	655	3.05344
ens|ENST00000484568	2	656	3.04878
ens|ENST00000605130	1	328	3.04878
ens|ENST00000426318	2	657	3.04414
FAM87A	3	986	3.0426
ens|ENST00000413504	1	329	3.03951
ens|ENST00000422679	1	329	3.03951
ens|ENST00000469289	1	329	3.03951
ens|ENST00000559045	1	329	3.03951
ens|ENST00000590978	1	329	3.03951
ens|ENST00000412321	2	660	3.0303
ens|ENST00000507188	1	330	3.0303
ens|ENST00000588207	2	660	3.0303
PSMD6-AS2	2	662	3.02115
ens|ENST00000361112	1	332	3.01205
ens|ENST00000430702	1	332	3.01205
ens|ENST00000441315	1	332	3.01205
ens|ENST00000549318	1	332	3.01205
ZNF730	8	2658	3.00978
ens|ENST00000546598	2	666	3.003
TTC28-AS1	1	334	2.99401
ZNF682	9	3010	2.99003
USP17L6P	4	1339	2.9873
ZNF253	7	2350	2.97872
WASH5P	2	672	2.97619
LOC100419170	1	337	2.96736
ens|ENST00000501954	1	337	2.96736
ens|ENST00000502684	1	337	2.96736
ens|ENST00000534795	1	337	2.96736
ens|ENST00000334680	1	338	2.95858
ens|ENST00000429717	2	678	2.94985
ens|ENST00000443854	1	339	2.94985
ens|ENST00000481559	1	339	2.94985
RPL10L	3	1020	2.94118
CTC-338M12.4	1	341	2.93255
GTF2IP20	2	682	2.93255
ZNF663P	1	341	2.93255
ZNF429	9	3071	2.93064
NMNAT3	4	1373	2.91333
ens|ENST00000556794	1	345	2.89855
ens|ENST00000483738	1	346	2.89017
ens|ENST00000522780	1	346	2.89017
C8orf4	2	693	2.886
ens|ENST00000322487	3	1044	2.87356
ens|ENST00000596415	3	1050	2.85714
KIAA0040	2	701	2.85307
FNDC9	3	1054	2.8463
ens|ENST00000468711	1	352	2.84091
ens|ENST00000530328	1	352	2.84091
ens|ENST00000531598	1	352	2.84091
SEP15	6	2119	2.83152
CPB2	1	354	2.82486
LINC00599	1	354	2.82486
ens|ENST00000534094	1	354	2.82486
ens|ENST00000390454	2	709	2.82087
ZNF761	8	2842	2.81492
ens|ENST00000397819	3	1067	2.81162
LOC101929380	2	712	2.80899
LYPD8	1	357	2.80112
ens|ENST00000523376	1	357	2.80112
EEF1DP3	2	717	2.7894
ens|ENST00000431724	2	721	2.77393
SCGB2A2	3	1083	2.77008
ens|ENST00000529003	1	361	2.77008
GSKIP	2	723	2.76625
ens|ENST00000514917	2	724	2.76243
ens|ENST00000510580	1	363	2.75482
LDHAL6B	4	1455	2.74914
ens|ENST00000338516	1	364	2.74725
ZNF681	8	2917	2.74254
HIST1H2AE	2	730	2.73973
ens|ENST00000390284	2	731	2.73598
OTX2	5	1830	2.73224
LOC101927100	1	367	2.7248
ZNF846	8	2938	2.72294
ens|ENST00000542120	1	368	2.71739
MAPT-IT1	1	372	2.68817
LINC00917	2	745	2.68456
ens|ENST00000430381	2	746	2.68097
ZNF431	8	2988	2.67738
ens|ENST00000398672	2	747	2.67738
ZNF441	8	2994	2.67201
ens|ENST00000470675	1	375	2.66667
FMR1NB	4	1502	2.66312
ZNF208	14	5275	2.65403
MTCP1	2	754	2.65252
ens|ENST00000486257	1	377	2.65252
LOC100379224	1	378	2.6455
ens|ENST00000356722	1	378	2.6455
ens|ENST00000429261	1	379	2.63852
ARRDC3-AS1	1	381	2.62467
ZNF85	9	3433	2.62161
ens|ENST00000592379	1	382	2.6178
ens|ENST00000477003	1	384	2.60417
ZNF718	16	6146	2.60332
LOC441178	1	386	2.59067
LOC100131303	2	776	2.57732
ZNF605	9	3492	2.57732
TTPA	4	1555	2.57235
ELOVL3	4	1556	2.57069
ens|ENST00000408017	1	389	2.57069
ens|ENST00000458203	1	389	2.57069
SNORA54	1	390	2.5641
ens|ENST00000512516	2	781	2.56082
ens|ENST00000556430	1	391	2.55754
ZNF100	8	3131	2.55509
LOC102724020	2	784	2.55102
ens|ENST00000450011	1	392	2.55102
ens|ENST00000476406	1	392	2.55102
ens|ENST00000605759	1	392	2.55102
ZNF137P	2	785	2.54777
DGCR11	1	393	2.54453
ens|ENST00000390465	2	786	2.54453
ens|ENST00000430973	1	393	2.54453
ens|ENST00000453731	1	393	2.54453
TEX41	1	394	2.53807
ZNF876P	2	788	2.53807
LOC392196	2	790	2.53165
MAGEB3	4	1580	2.53165
TCEAL1	2	790	2.53165
ens|ENST00000445713	1	395	2.53165
ens|ENST00000527673	1	396	2.52525
FLJ44635	3	1189	2.52313
IL17A	3	1192	2.51678
LINC00674	4	1593	2.51099
ZNF84	9	3588	2.50836
ens|ENST00000507037	2	798	2.50627
LYRM5	2	799	2.50313
ens|ENST00000577807	2	800	2.5
ens|ENST00000608574	1	400	2.5
LOC729970	2	808	2.47525
LINC00922	3	1215	2.46914
ens|ENST00000599771	1	405	2.46914
ens|ENST00000604354	1	405	2.46914
MIR548F3	2	812	2.46305
CXCL1	3	1219	2.46103
TMEM213	4	1627	2.45851
AHSP	2	817	2.44798
ens|ENST00000509438	1	409	2.44499
ZNF271P	4	1638	2.442
ZG16B	3	1231	2.43704
ZNF572	5	2052	2.43665
RPL41	2	825	2.42424
ens|ENST00000545472	1	413	2.42131
ens|ENST00000559921	3	1239	2.42131
CAPZA3	3	1243	2.41352
THAP2	4	1658	2.41255
ANP32D	1	415	2.40964
ens|ENST00000562515	2	830	2.40964
TSPY26P	3	1246	2.4077
ens|ENST00000487264	2	832	2.40385
MIR4500HG	1	417	2.39808
ZNF35	6	2507	2.3933
FERD3L	2	840	2.38095
LOC101927881	1	421	2.3753
ZNF845	10	4211	2.37473
TOB1	3	1268	2.36593
ens|ENST00000441699	3	1276	2.3511
ZNF397	9	3829	2.35048
COA4	1	429	2.331
DISC2	1	429	2.331
ZNF322	3	1291	2.32378
ens|ENST00000375210	3	1291	2.32378
SAA1	3	1294	2.31839
GAST	2	863	2.3175
HTN1	2	864	2.31481
ens|ENST00000558657	2	864	2.31481
PLEKHA8P1	4	1729	2.31348
SDC2	4	1729	2.31348
OR7A10	2	865	2.31214
USP17L7	4	1730	2.31214
METTL18	3	1299	2.30947
ens|ENST00000570555	2	866	2.30947
OR2A2	3	1301	2.30592
TMEM68	6	2606	2.30238
ens|ENST00000460876	1	435	2.29885
CTAGE11P	3	1307	2.29533
LOC286238	2	872	2.29358
ens|ENST00000400948	1	436	2.29358
ens|ENST00000590960	1	436	2.29358
SNORA74B	1	439	2.2779
ZNF492	6	2638	2.27445
ALG1L9P	1	440	2.27273
DEFA1	3	1320	2.27273
FAM86EP	1	440	2.27273
HIGD1C	2	880	2.27273
LINC00961	1	440	2.27273
RASSF9	4	1760	2.27273
UBE2Q2L	1	440	2.27273
UBE2Q2P1	1	440	2.27273
ens|ENST00000377462	1	440	2.27273
ens|ENST00000394628	1	440	2.27273
ens|ENST00000414573	1	440	2.27273
ens|ENST00000456455	1	440	2.27273
ens|ENST00000493579	1	440	2.27273
ens|ENST00000514955	1	440	2.27273
ens|ENST00000525892	1	440	2.27273
ens|ENST00000559691	1	440	2.27273
USP17L9P	4	1763	2.26886
DEFB127	2	882	2.26757
MURC	4	1764	2.26757
ens|ENST00000603193	1	441	2.26757
ens|ENST00000556933	2	883	2.26501
ens|ENST00000507435	1	442	2.26244
GCNT4	4	1770	2.25989
ens|ENST00000496807	1	443	2.25734
FAM66B	3	1332	2.25225
ZNF37BP	1	444	2.25225
ens|ENST00000417823	2	889	2.24972
TPTE2P1	2	891	2.24467
CDC7	8	3565	2.24404
ZNF727	6	2674	2.24383
ens|ENST00000470368	1	446	2.24215
DLX5	3	1341	2.23714
ens|ENST00000390362	1	447	2.23714
PRPS1L1	3	1343	2.2338
ens|ENST00000540982	1	448	2.23214
ens|ENST00000532759	2	897	2.22965
LOC101929452	1	449	2.22717
LALBA	3	1348	2.22552
LOC171391	1	450	2.22222
HNRNPKP3	1	451	2.21729
ens|ENST00000553149	1	451	2.21729
TRAPPC2B	1	452	2.21239
ens|ENST00000601763	1	452	2.21239
YWHAH	5	2266	2.20653
SMC5-AS1	2	909	2.20022
ZNF430	6	2729	2.19861
ens|ENST00000390389	1	455	2.1978
ens|ENST00000526069	1	455	2.1978
LCE1D	1	456	2.19298
SKP1	6	2736	2.19298
ZNF98	6	2737	2.19218
ZNF257	6	2750	2.18182
ens|ENST00000590298	1	459	2.17865
ens|ENST00000451450	1	461	2.1692
C22orf24	2	923	2.16685
ZNF192P1	2	924	2.1645
MED21	4	1855	2.15633
PPP1R42	3	1392	2.15517
C5orf24	3	1394	2.15208
LINC00919	1	465	2.15054
ECEL1P2	1	466	2.14592
LOC392364	2	934	2.14133
HSP90B2P	3	1402	2.1398
OR5AK2	2	935	2.13904
C6orf48	3	1407	2.1322
KRTAP11-1	2	939	2.12993
HIST1H2AI	1	470	2.12766
ens|ENST00000570209	1	470	2.12766
ZNF813	6	2829	2.12089
HIST1H2AJ	1	472	2.11864
RAB33B	2	944	2.11864
LOC100287072	2	945	2.1164
ens|ENST00000522880	1	473	2.11416
ens|ENST00000559502	1	475	2.10526
ZNF436	6	2851	2.10452
PAIP2B	2	951	2.10305
LOC100506869	3	1427	2.10231
LCE1E	1	477	2.09644
LOC285766	1	477	2.09644
ens|ENST00000587051	1	477	2.09644
WWC2-AS2	2	955	2.09424
OR1N2	3	1436	2.08914
COLCA1	2	959	2.08551
CCL4	2	960	2.08333
CCNB2	7	3366	2.07962
ens|ENST00000451250	1	481	2.079
LRRC37A5P	3	1448	2.07182
PDHA2	3	1449	2.07039
ZBTB34	4	1939	2.06292
PARD6B	4	1941	2.06079
ens|ENST00000390625	1	486	2.05761
ens|ENST00000505201	1	486	2.05761
ens|ENST00000591924	1	486	2.05761
NAP1L6	1	487	2.05339
ens|ENST00000434692	3	1466	2.04638
BTF3L4	4	1959	2.04186
ZNF391	5	2449	2.04165
FAM177B	4	1960	2.04082
PHOSPHO2	2	980	2.04082
MARCH7	8	3929	2.03614
ens|ENST00000504307	1	492	2.03252
ZNF626	6	2953	2.03183
ZNF563	5	2461	2.03169
APOOP5	1	493	2.0284
ens|ENST00000442480	1	493	2.0284
ZNF765	5	2466	2.02758
ens|ENST00000423182	1	495	2.0202
NDUFC1	2	991	2.01816
ens|ENST00000538869	1	496	2.01613
ens|ENST00000328088	2	994	2.01207
C7orf73	2	995	2.01005
ZNF525	6	2996	2.00267
LINC00266-3	1	500	2
LOC107133515	4	2006	1.99402
ens|ENST00000425033	1	502	1.99203
ens|ENST00000503650	1	503	1.98807
PLCXD2	6	3020	1.98675
IFIT1	5	2517	1.98649
C9orf152	2	1007	1.9861
DNAJC12	4	2014	1.9861
KATNBL1P6	1	504	1.98413
FAM66A	3	1513	1.98282
OR2M7	2	1011	1.97824
GSTO1	5	2532	1.97472
SDHAF3	2	1016	1.9685
ens|ENST00000533175	1	509	1.96464
HSPA8	7	3566	1.96298
PTTG2	2	1024	1.95312
ens|ENST00000429566	1	512	1.95312
ens|ENST00000509935	1	512	1.95312
KRCC1	2	1028	1.94553
MRPL32	3	1544	1.94301
CFDP1	5	2575	1.94175
ens|ENST00000488229	1	515	1.94175
ZNF302	6	3094	1.93924
TP53TG5	2	1033	1.93611
WFDC10B	1	517	1.93424
RPL34-AS1	2	1035	1.93237
FBXL22	2	1043	1.91755
ens|ENST00000425471	1	522	1.91571
GFRAL	6	3133	1.9151
CTAGE15	5	2611	1.91498
CTAGE6	5	2611	1.91498
CTAGE4	5	2614	1.91278
CTAGE9	5	2614	1.91278
LINC00477	1	523	1.91205
RPL21P44	1	523	1.91205
ens|ENST00000429844	1	524	1.9084
ens|ENST00000576468	1	524	1.9084
ens|ENST00000378244	2	1049	1.90658
LOC100134368	1	525	1.90476
ZNF506	5	2627	1.90331
ZNF728	5	2627	1.90331
ens|ENST00000390464	1	526	1.90114
MAGEB2	3	1581	1.89753
TOMM6	2	1054	1.89753
ens|ENST00000468242	2	1058	1.89036
VTI1B	5	2646	1.88964
ens|ENST00000416077	1	530	1.88679
ens|ENST00000608634	1	530	1.88679
MT1B	2	1062	1.88324
ens|ENST00000483479	1	531	1.88324
FAXC	5	2662	1.87829
ZNF286B	4	2132	1.87617
CHRM3	4	2134	1.87441
ens|ENST00000449634	1	536	1.86567
ZNF181	6	3218	1.86451
LINC01126	1	537	1.8622
ANKRD13C	8	4299	1.8609
TEX12	2	1077	1.85701
CD207	4	2155	1.85615
ens|ENST00000503328	1	539	1.85529
SPINT4	2	1079	1.85357
BRWD1-IT2	1	540	1.85185
LINC01561	1	540	1.85185
MRPL51	2	1080	1.85185
OR2M1P	1	540	1.85185
ens|ENST00000374865	1	540	1.85185
DAPL1	3	1624	1.84729
HSPB3	1	542	1.84502
MRPL55	3	1626	1.84502
TMEM60	1	542	1.84502
COX17	2	1085	1.84332
CDKN2AIPNL	3	1628	1.84275
MIR548AO	1	543	1.84162
ens|ENST00000402234	1	544	1.83824
ens|ENST00000595006	1	544	1.83824
MT1M	2	1090	1.83486
ens|ENST00000422143	1	545	1.83486
LEP	2	1091	1.83318
YES1	9	4910	1.83299
ens|ENST00000370498	1	546	1.8315
ART3	8	4373	1.82941
ens|ENST00000572256	1	547	1.82815
AKIRIN1	4	2190	1.82648
ens|ENST00000524311	2	1095	1.82648
TMEM256	2	1096	1.82482
ens|ENST00000451267	1	548	1.82482
BIRC8	2	1100	1.81818
DEFA6	1	550	1.81818
CXCL2	2	1103	1.81324
ens|ENST00000432305	1	553	1.80832
NAP1L2	3	1660	1.80723
ens|ENST00000491554	2	1107	1.80668
MPZ	4	2215	1.80587
ens|ENST00000440667	1	554	1.80505
ens|ENST00000505587	1	554	1.80505
ens|ENST00000543729	1	554	1.80505
ens|ENST00000608310	2	1109	1.80343
ZNF677	6	3330	1.8018
CRIPT	3	1670	1.79641
ens|ENST00000484897	1	558	1.79211
ZNF92	4	2236	1.78891
CETN2	3	1678	1.78784
ZKSCAN8	6	3357	1.78731
TIMM21	4	2239	1.78651
ens|ENST00000413193	1	560	1.78571
ens|ENST00000453919	1	560	1.78571
ens|ENST00000540078	2	1121	1.78412
POU5F1P3	1	561	1.78253
ens|ENST00000541603	1	561	1.78253
PON2	5	2810	1.77936
SNHG12	2	1126	1.7762
SPANXN1	1	564	1.77305
CCDC127	2	1132	1.76678
SPOPL	7	3962	1.76678
TMEM225	3	1700	1.76471
FABP2	2	1136	1.76056
LINC01098	2	1136	1.76056
DYNLL1	1	569	1.75747
DUBR	1	570	1.75439
FAM209B	1	571	1.75131
GGCT	4	2285	1.75055
FAM205C	1	572	1.74825
C17orf51	2	1146	1.7452
MPC1L	1	573	1.7452
ens|ENST00000390396	1	573	1.7452
CASP1	7	4018	1.74216
SVIP	2	1150	1.73913
USP17L5	24	13818	1.73686
ens|ENST00000492509	1	576	1.73611
FMO9P	2	1153	1.73461
TMCO5A	6	3462	1.7331
CMC1	4	2309	1.73235
SOX14	2	1157	1.72861
ANP32A-IT1	1	579	1.72712
TMEM150C	3	1745	1.7192
ZNF662	6	3491	1.71871
SRRM2-AS1	1	583	1.71527
IFNA4	1	584	1.71233
F13B	7	4092	1.71065
LINC01621	2	1170	1.7094
GCNT1	3	1757	1.70746
ens|ENST00000471667	1	586	1.70648
ZNF7	7	4109	1.70358
ens|ENST00000540706	3	1762	1.70261
OR4C12	2	1175	1.70213
VIMP	4	2356	1.69779
ens|ENST00000504357	2	1179	1.69635
TARP	3	1769	1.69587
CDC26	1	590	1.69492
FLG	22	13001	1.69218
ZNF252P	6	3549	1.69062
ANKRD7	4	2370	1.68776
GAGE12B	2	1185	1.68776
GAGE12H	2	1185	1.68776
GAGE6	4	2370	1.68776
ens|ENST00000242848	1	593	1.68634
C15orf40	3	1781	1.68445
EFTUD1P1	6	3565	1.68303
ARMC2-AS1	1	595	1.68067
RWDD3	1	595	1.68067
EXO1	8	4766	1.67856
CCL4L2	4	2392	1.67224
FBXO16	5	2992	1.67112
ens|ENST00000474651	2	1198	1.66945
C8orf89	2	1200	1.66667
LINC01284	1	600	1.66667
OR8H3	2	1200	1.66667
S100A9	2	1203	1.66251
CRYAB	3	1806	1.66113
CHTOP	4	2411	1.65906
HES7	2	1207	1.657
OR5T1	2	1207	1.657
ADORA3	3	1811	1.65654
KRTAP3-3	1	604	1.65563
ZFP2	3	1816	1.65198
LARP7	8	4845	1.65119
CXCL8	2	1214	1.64745
PPP1R14A	2	1216	1.64474
CNOT6	6	3655	1.64159
ZNF486	5	3046	1.6415
ens|ENST00000549190	1	610	1.63934
ens|ENST00000423292	5	3053	1.63773
ens|ENST00000445782	1	611	1.63666
SNX31	8	4889	1.63633
ZNF136	5	3057	1.63559
RPL23AP87	1	613	1.63132
ens|ENST00000428194	1	613	1.63132
TMEFF2	5	3068	1.62973
ens|ENST00000519495	1	614	1.62866
GDPD1	5	3072	1.6276
MAS1	2	1230	1.62602
RPL23AP7	2	1230	1.62602
PSMA4	4	2463	1.62404
FAM172BP	2	1233	1.62206
CCDC28A	3	1851	1.62075
LLPH	1	617	1.62075
OR4X1	2	1235	1.61943
TTC30A	4	2471	1.61878
LINC00663	1	618	1.61812
ens|ENST00000513208	1	618	1.61812
GTF2A2	3	1856	1.61638
COMMD5	2	1238	1.61551
PAGE1	2	1238	1.61551
ZNF680	5	3099	1.61342
CLEC1B	5	3105	1.61031
ens|ENST00000423716	1	621	1.61031
ens|ENST00000602586	1	621	1.61031
SDE2	5	3110	1.60772
ens|ENST00000511936	1	622	1.60772
HCST	2	1246	1.60514
ens|ENST00000504604	1	623	1.60514
CCDC181	4	2494	1.60385
KNSTRN	6	3746	1.60171
HILPDA	1	625	1.6
PABPC1P2	2	1250	1.6
CALM2	4	2501	1.59936
SERINC1	5	3132	1.59642
OR2M5	2	1253	1.59617
RIPPLY2	2	1253	1.59617
GTF2E2	5	3140	1.59236
OR6C4	2	1257	1.59109
SPINK6	2	1257	1.59109
ZNF439	3	1887	1.58983
AURKA	6	3780	1.5873
CCDC125	6	3780	1.5873
DLEU1	1	630	1.5873
VEGFC	4	2520	1.5873
FAM179B	15	9460	1.58562
SPRR1A	1	632	1.58228
ens|ENST00000447430	1	632	1.58228
ACTR2	8	5065	1.57947
RAD51	5	3167	1.57878
OR4A15	2	1267	1.57853
ens|ENST00000355973	1	634	1.57729
ens|ENST00000409686	2	1268	1.57729
SSR1	5	3171	1.57679
C17orf49	3	1903	1.57646
GAGE2A	17	10791	1.57539
HIGD1A	2	1270	1.5748
LOC340074	2	1270	1.5748
LINC00467	2	1272	1.57233
ens|ENST00000506619	1	636	1.57233
ZNF44	6	3817	1.57192
ZNF621	4	2550	1.56863
NMBR	3	1914	1.5674
ens|ENST00000571708	1	638	1.5674
ZNF649-AS1	4	2554	1.56617
LOC284009	2	1279	1.56372
LINC01560	1	640	1.5625
LOC401286	1	640	1.5625
MID1IP1	1	640	1.5625
NDUFS4	3	1920	1.5625
BORA	8	5123	1.56159
ZNF454	5	3206	1.55958
ens|ENST00000542744	4	2565	1.55945
C11orf57	3	1924	1.55925
MUC7	2	1283	1.55885
JOSD1	2	1286	1.55521
TMEM212	2	1286	1.55521
ens|ENST00000593655	5	3216	1.55473
TM4SF4	3	1930	1.5544
NDUFAF4	2	1287	1.554
DNAJC28	2	1288	1.5528
FLJ31104	1	644	1.5528
OR5L2	2	1288	1.5528
ens|ENST00000311841	1	644	1.5528
LSM1	3	1933	1.55199
IFRD1	6	3867	1.55159
DNAJA4	6	3870	1.55039
ens|ENST00000419891	2	1290	1.55039
KHDRBS2	6	3873	1.54919
ens|ENST00000477916	2	1293	1.54679
YWHAZ	3	1940	1.54639
DEFB134	1	647	1.5456
ens|ENST00000448168	1	648	1.54321
KLKP1	2	1297	1.54202
PSMA8	4	2595	1.54143
C8orf59	2	1298	1.54083
SMIM21	2	1298	1.54083
STK4	8	5193	1.54054
RRAGD	4	2598	1.53965
NGB	3	1949	1.53925
FBXW2	5	3249	1.53894
PRM2	1	650	1.53846
BCKDHB	6	3905	1.53649
ZNF585A	7	4565	1.53341
CENPH	4	2609	1.53315
CDS1	6	3915	1.53257
RCHY1	4	2610	1.53257
TXNL4B	2	1305	1.53257
KIAA0895	5	3263	1.53233
HTR5A-AS1	3	1959	1.53139
CIPC	4	2613	1.53081
TEX19	1	655	1.52672
BEND5	4	2622	1.52555
COL6A4P1	3	1967	1.52517
EIF3IP1	1	656	1.52439
LOC643387	1	656	1.52439
VMAC	2	1312	1.52439
ens|ENST00000437590	1	656	1.52439
ens|ENST00000449911	1	656	1.52439
PTGR1	7	4594	1.52373
LGALS2	2	1313	1.52323
MSANTD4	2	1314	1.52207
HYAL4	4	2629	1.52149
WFDC9	3	1972	1.5213
NRAS	2	1315	1.52091
FLJ10038	1	658	1.51976
ens|ENST00000380722	2	1316	1.51976
HTR1F	2	1318	1.51745
ZBTB5	4	2636	1.51745
KLHL8	5	3297	1.51653
ANKRD20A9P	1	660	1.51515
LOC644669	1	660	1.51515
RPL12	3	1980	1.51515
ens|ENST00000490021	1	660	1.51515
FAM175B	5	3301	1.51469
MRRF	6	3963	1.514
HIST1H3B	1	661	1.51286
IL4	1	661	1.51286
LOC100129345	1	661	1.51286
TRIM48	3	1983	1.51286
ens|ENST00000344538	1	661	1.51286
ens|ENST00000442354	1	661	1.51286
GXYLT2	4	2645	1.51229
ARMC10	6	3968	1.5121
ANKRD30BL	2	1324	1.51057
PNRC1	2	1324	1.51057
BRWD1-AS1	1	663	1.5083
BOD1	3	1990	1.50754
NEUROD2	2	1328	1.50602
RPS17	3	1993	1.50527
RGCC	3	1996	1.50301
TMEM185A	4	2664	1.5015
TEFM	3	2000	1.5
ZNF671	4	2674	1.49589
SH2D1A	3	2006	1.49551
TBPL1	3	2006	1.49551
CARD6	6	4017	1.49365
SRP9	2	1339	1.49365
PRAMEF20	3	2009	1.49328
RPL23AP53	1	670	1.49254
TVP23C-CDRT4	2	1342	1.49031
CRYGS	2	1344	1.4881
FAM231D	1	672	1.4881
ens|ENST00000443602	1	672	1.4881
C1GALT1	3	2018	1.48662
SLC50A1	3	2018	1.48662
KCNRG	2	1346	1.48588
KRT8P41	1	673	1.48588
ZNF174	4	2692	1.48588
OR9I1	2	1347	1.48478
DNAJC9	4	2695	1.48423
CAPSL	3	2024	1.48221
KCNS3	3	2024	1.48221
DCN	6	4049	1.48185
ens|ENST00000397557	1	675	1.48148
TCAIM	6	4055	1.47965
COX8A	1	676	1.47929
MRPS33	1	676	1.47929
ens|ENST00000514684	1	676	1.47929
TACR1	5	3381	1.47885
OR7A5	2	1353	1.4782
OVCH1	4	2708	1.4771
BMF	2	1355	1.47601
OLR1	3	2037	1.47275
LINC01600	1	680	1.47059
OR5B2	2	1360	1.47059
ATP6AP2	7	4766	1.46874
HSP90AA1	8	5448	1.46843
HULC	1	681	1.46843
ens|ENST00000472867	1	681	1.46843
ens|ENST00000596753	1	681	1.46843
CER1	2	1363	1.46735
LYAR	4	2726	1.46735
ZNF83	4	2729	1.46574
OR3A1	2	1365	1.4652
SKA2	3	2049	1.46413
TRAPPC3L	1	683	1.46413
ens|ENST00000508552	1	684	1.46199
DSTN	3	2055	1.45985
LOC645513	1	685	1.45985
IRAK4	5	3427	1.459
CTNNAL1	9	6188	1.45443
SRSF3	3	2063	1.45419
JAKMIP2	1	688	1.45349
LOC101243545	1	688	1.45349
MTAP	5	3443	1.45222
CABS1	2	1378	1.45138
ZNF330	4	2757	1.45085
GLOD4	6	4138	1.44998
CRKL	2	1384	1.44509
TMEM98	4	2776	1.44092
ens|ENST00000558951	1	694	1.44092
MAT2A	4	2778	1.43988
RPRD1B	4	2779	1.43937
ens|ENST00000457163	1	695	1.43885
XPA	3	2086	1.43816
ETFBKMT	2	1392	1.43678
VHLL	1	696	1.43678
FAM66E	7	4874	1.43619
ASNS	6	4190	1.43198
BMP5	4	2795	1.43113
RPRD1A	4	2795	1.43113
DYNLL2	1	699	1.43062
GPR160	2	1398	1.43062
LOC101927768	1	700	1.42857
CADM1	8	5607	1.42679
KLF17	3	2104	1.42586
GAGE12J	4	2809	1.42399
ens|ENST00000563400	1	704	1.42045
TRAPPC2	3	2113	1.41978
RHOJ	3	2115	1.41844
PSMG1	3	2117	1.4171
C1orf137	2	1413	1.41543
HOMER1	4	2826	1.41543
ens|ENST00000376500	2	1413	1.41543
ens|ENST00000514084	1	707	1.41443
GAGE1	2	1417	1.41143
TUSC2	2	1417	1.41143
FAM133DP	4	2836	1.41044
OR2B2	2	1418	1.41044
HN1L	5	3546	1.41004
C1QL3	2	1419	1.40944
ISCA1	2	1419	1.40944
TTC30B	3	2130	1.40845
ZBTB7B	4	2840	1.40845
ens|ENST00000429995	1	710	1.40845
THUMPD3	6	4265	1.4068
EFL1	10	7110	1.40647
HIST1H2BK	1	711	1.40647
ZNF329	3	2134	1.40581
UPK3BL	2	1423	1.40548
GATM	5	3558	1.40528
CD1B	4	2847	1.40499
OLIG2	2	1424	1.40449
NCEH1	4	2851	1.40302
PANX3	3	2139	1.40252
TBRG1	5	3569	1.40095
EPHX4	3	2143	1.39991
ZDHHC7	4	2858	1.39958
TEX21P	1	715	1.3986
CCT7	8	5731	1.39592
ens|ENST00000504838	2	1433	1.39567
ens|ENST00000541160	2	1433	1.39567
IL13	2	1434	1.3947
SYNDIG1L	2	1434	1.3947
ZNF600	3	2151	1.3947
BMS1P21	3	2152	1.39405
LINC01568	1	718	1.39276
MYCT1	2	1437	1.39179
SOSTDC1	2	1437	1.39179
HUS1	5	3597	1.39005
ZNF182	5	3597	1.39005
NREP-AS1	1	720	1.38889
GPR139	3	2161	1.38825
GRB14	6	4328	1.38632
CLVS2	3	2165	1.38568
ZNF286A	5	3612	1.38427
SCG3	5	3614	1.38351
LINC01483	1	723	1.38313
ens|ENST00000332359	1	723	1.38313
RPS8	3	2170	1.38249
ens|ENST00000435033	3	2170	1.38249
TMEM100	1	724	1.38122
ZNF555	4	2898	1.38026
AK2	5	3631	1.37703
SPANXN4	1	727	1.37552
ens|ENST00000558071	1	727	1.37552
MYLK3	9	6547	1.37468
UTP14C	2	1456	1.37363
C9orf135	3	2185	1.373
ens|ENST00000393337	3	2186	1.37237
ens|ENST00000390429	1	729	1.37174
TRIM49B	4	2917	1.37127
SULT6B1	3	2188	1.37112
FAM53B	5	3651	1.36949
SELE	6	4385	1.3683
FLJ21408	1	731	1.36799
SRXN1	2	1462	1.36799
KRT26	4	2926	1.36705
MIR124-2HG	2	1463	1.36705
GTF3A	4	2928	1.36612
HIST1H3D	1	732	1.36612
ens|ENST00000566346	2	1464	1.36612
BLVRA	4	2929	1.36565
KIAA0391	5	3664	1.36463
PPP1R2	3	2199	1.36426
NUP37	4	2934	1.36333
DYX1C1	5	3669	1.36277
ens|ENST00000495602	1	734	1.3624
ZNF658	5	3673	1.36129
PRSS54	2	1470	1.36054
ens|ENST00000434910	1	735	1.36054
SUCLA2	6	4412	1.35993
HDDC3	2	1472	1.3587
RAP1B	4	2944	1.3587
ZNF658B	10	7364	1.35796
COMMD6	2	1474	1.35685
FAM19A2	3	2211	1.35685
HEXB	6	4423	1.35655
ZNF75D	5	3686	1.35648
ZNF254	4	2952	1.35501
OAZ1	3	2217	1.35318
TYW3	2	1478	1.35318
GTPBP8	3	2218	1.35257
SLC26A7	8	5918	1.35181
ERMAP	6	4444	1.35014
LY96	2	1482	1.34953
OR6C1	2	1482	1.34953
RPL37	2	1482	1.34953
ens|ENST00000372451	1	741	1.34953
ens|ENST00000400684	1	741	1.34953
HTR1D	2	1483	1.34862
C17orf75	5	3708	1.34844
PTH	1	742	1.34771
S100A10	1	742	1.34771
CYP7B1	4	2970	1.3468
SCG2	3	2231	1.34469
USP17L13	2	1488	1.34409
ens|ENST00000524136	1	744	1.34409
IRF1	4	2978	1.34318
CDC123	6	4468	1.34288
RBM43	4	2980	1.34228
DNAJB4	2	1491	1.34138
TMTC2	7	5226	1.33946
OR4N3P	1	747	1.33869
SF3B6	2	1494	1.33869
ens|ENST00000545119	1	747	1.33869
CCDC160	2	1495	1.33779
KRBOX1	2	1495	1.33779
LOC100129917	1	748	1.3369
NDUFA2	1	748	1.3369
DAOA-AS1	2	1497	1.33601
ens|ENST00000431241	1	749	1.33511
IZUMO3	3	2249	1.33393
SSR3	3	2251	1.33274
LIG4	4	3002	1.33245
PRR21	2	1502	1.33156
EXOSC3	2	1504	1.32979
GRTP1	3	2257	1.3292
ens|ENST00000533341	1	753	1.32802
LINC00293	2	1509	1.32538
MCMBP	7	5282	1.32526
MSTN	2	1512	1.32275
ens|ENST00000559904	1	756	1.32275
DNAJC7	7	5295	1.322
OR8S1	2	1513	1.32188
ZSCAN26	3	2272	1.32042
ZNF528	5	3790	1.31926
ZBBX	9	6828	1.3181
HSH2D	4	3035	1.31796
CRYBB2P1	1	759	1.31752
RIPPLY1	2	1518	1.31752
UCMA	2	1518	1.31752
ZSCAN29	5	3796	1.31718
TXNL4A	2	1520	1.31579
CBL	8	6082	1.31536
ZSCAN20	7	5323	1.31505
ADM2	2	1522	1.31406
RPL26	1	762	1.31234
SPANXN3	1	762	1.31234
WFDC5	2	1524	1.31234
ens|ENST00000427417	1	762	1.31234
ens|ENST00000435879	1	762	1.31234
GDPGP1	2	1525	1.31148
SPRR1B	1	763	1.31062
NHLRC1	2	1527	1.30976
PDHA1	7	5345	1.30964
LOC101927844	1	764	1.3089
MIR22HG	1	764	1.3089
C10orf88	4	3057	1.30847
GVQW2	2	1529	1.30804
SLC17A2	5	3823	1.30787
ZNF200	3	2295	1.30719
SLC16A4	4	3066	1.30463
LINC00959	3	2300	1.30435
PRELID1	1	767	1.30378
ens|ENST00000591646	1	767	1.30378
IZUMO2	3	2304	1.30208
KLHL9	3	2304	1.30208
ens|ENST00000571865	2	1536	1.30208
LOC100130987	2	1537	1.30124
LOC101928600	1	769	1.30039
HIST2H2BC	1	770	1.2987
KMT5A	5	3850	1.2987
AKR1D1	5	3852	1.29803
LOC101928882	1	771	1.29702
GPS2	4	3088	1.29534
HOXB3	2	1545	1.2945
HPCAL1	2	1545	1.2945
ens|ENST00000506915	2	1547	1.29282
APOF	2	1549	1.29116
FAM208A	13	10070	1.29096
KIAA0087	1	775	1.29032
ens|ENST00000554369	1	775	1.29032
TNNC2	2	1551	1.28949
UGT2A3	4	3103	1.28908
ens|ENST00000438986	1	776	1.28866
LOC101929140	2	1554	1.287
RASGEF1B	6	4670	1.2848
ZNF311	5	3892	1.28469
ETV3	4	3115	1.28411
C1orf189	2	1559	1.28287
GPC3	5	3900	1.28205
TXNL1	3	2340	1.28205
PSMA3	3	2341	1.2815
SMAD5	4	3123	1.28082
ens|ENST00000409243	1	781	1.28041
RPS3	4	3125	1.28
IL20RA	4	3127	1.27918
ZNF836	5	3910	1.27877
ZNF735	2	1565	1.27796
BROX	5	3915	1.27714
LOC100130298	1	783	1.27714
ZC4H2	3	2349	1.27714
ANGPTL7	3	2352	1.27551
SLC10A5	2	1568	1.27551
SLC31A1	3	2353	1.27497
ADIPOQ	2	1569	1.2747
LINC00346	1	785	1.27389
BMP10	2	1572	1.27226
PLSCR5	3	2359	1.27173
SFT2D1	3	2359	1.27173
GOPC	3	2360	1.27119
SACM1L	7	5509	1.27065
EDNRB-AS1	3	2362	1.27011
SNX16	3	2362	1.27011
DIAPH3-AS1	1	788	1.26904
DHX15	6	4731	1.26823
KIAA1324L	11	8681	1.26714
OFD1	14	11050	1.26697
SHISA9	4	3159	1.26622
TSEN2	6	4741	1.26556
SAMD3	6	4742	1.26529
TOB1-AS1	1	792	1.26263
ens|ENST00000438878	1	792	1.26263
KATNA1	4	3169	1.26223
IL18	2	1585	1.26183
HRAT13	1	793	1.26103
LINC00668	1	793	1.26103
SCLT1	9	7151	1.25857
C1orf185	2	1590	1.25786
TSPAN31	3	2385	1.25786
ZBTB43	2	1590	1.25786
SHFM1	1	796	1.25628
UBE2E3	4	3185	1.25589
SUPT20H	10	7967	1.25518
IPMK	4	3187	1.2551
RASA1	11	8769	1.25442
PPP3R1	2	1595	1.25392
ZNF774	3	2395	1.25261
RPSA	4	3196	1.25156
GCH1	4	3197	1.25117
CLRN2	2	1600	1.25
HIST3H3	1	800	1.25
HYPK	2	1600	1.25
UBE2D3	5	4003	1.24906
RABGGTB	5	4004	1.24875
OR1M1	1	801	1.24844
RPP40	4	3205	1.24805
HAO2	4	3206	1.24766
CECR5-AS1	1	802	1.24688
DUS4L	3	2406	1.24688
STX7	4	3208	1.24688
C11orf97	2	1606	1.24533
LRRTM4	4	3212	1.24533
ens|ENST00000558095	1	803	1.24533
SPC25	2	1607	1.24456
RABL3	3	2412	1.24378
NUDT16	2	1609	1.24301
CLCA2	7	5632	1.2429
GBP3	6	4828	1.24275
ens|ENST00000447760	1	805	1.24224
ZNF561-AS1	1	806	1.24069
C14orf2	2	1613	1.23993
UPRT	4	3229	1.23877
CUL5	7	5651	1.23872
TBPL2	3	2422	1.23865
AQP4	2	1616	1.23762
DCK	3	2424	1.23762
RMI2	1	808	1.23762
LINC00167	1	809	1.23609
ens|ENST00000390313	1	809	1.23609
ens|ENST00000417561	1	809	1.23609
NHEJ1	4	3238	1.23533
MMP27	4	3239	1.23495
APOPT1	3	2430	1.23457
GEMIN7	1	810	1.23457
APOL3	5	4055	1.23305
NME5	2	1623	1.23229
ZNF878	3	2435	1.23203
WSB1	4	3247	1.23191
FBXO33	3	2436	1.23153
GPR19	2	1626	1.23001
ens|ENST00000496301	1	813	1.23001
C5orf63	2	1627	1.22926
CCDC3	2	1627	1.22926
ens|ENST00000569300	1	814	1.2285
INTS7	8	6518	1.22737
KPNA6	7	5709	1.22613
MS4A6A	4	3263	1.22587
LOC653653	1	816	1.22549
MAT1A	4	3267	1.22436
DPH5	5	4084	1.22429
TEX26	3	2451	1.22399
HSPA4L	8	6538	1.22362
ARRDC3	3	2453	1.22299
ZFP28	6	4909	1.22224
MIR133A1HG	1	819	1.221
ens|ENST00000567704	2	1638	1.221
NDC1	7	5736	1.22036
PHF10	6	4919	1.21976
HAUS4	1	820	1.21951
LOC729218	2	1640	1.21951
PVT1	3	2460	1.21951
RPSAP9	1	820	1.21951
KIAA1328	6	4921	1.21926
MRPS18C	2	1641	1.21877
LRIT3	4	3283	1.2184
NANOG	2	1643	1.21729
TXN	2	1643	1.21729
CPNE3	6	4931	1.21679
VAMP3	2	1645	1.21581
PTPRR	8	6581	1.21562
C1orf112	9	7405	1.2154
APOL5	3	2469	1.21507
MIR924HG	1	823	1.21507
ARMT1	3	2472	1.21359
EIF4E	4	3296	1.21359
REM2	3	2472	1.21359
ZNF679	2	1648	1.21359
DUSP21	1	826	1.21065
RPS6KC1	8	6608	1.21065
MKKS	3	2480	1.20968
ens|ENST00000451261	1	827	1.20919
TMX4	4	3310	1.20846
LMNTD1	4	3312	1.20773
TMEM55A	3	2485	1.20724
SLC25A33	4	3316	1.20627
SLC16A1	3	2489	1.2053
SMIM9	1	830	1.20482
DDX50	8	6643	1.20428
OARD1	2	1661	1.20409
RAD54B	7	5814	1.20399
ST8SIA4	3	2492	1.20385
CCDC140	1	831	1.20337
ens|ENST00000569052	1	831	1.20337
CCT6B	5	4158	1.2025
ZNF699	4	3327	1.20228
VDAC1	3	2496	1.20192
CAGE1	7	5826	1.20151
CGRRF1	3	2497	1.20144
ICOS	2	1665	1.2012
CYCS	1	833	1.20048
CNOT8	3	2500	1.2
KIAA1429	12	10005	1.1994
DNAL1	3	2502	1.19904
GEMIN8	2	1668	1.19904
SRSF2	2	1668	1.19904
CTSC	4	3337	1.19868
BST2	2	1669	1.19832
RQCD1	4	3339	1.19796
OTX2-AS1	1	835	1.1976
TAF1A	4	3340	1.1976
GLRX3	5	4177	1.19703
LIF	2	1671	1.19689
KRT71	5	4180	1.19617
ZNF2	3	2508	1.19617
ZNF487	2	1672	1.19617
RIT2	3	2510	1.19522
MIR4459	1	837	1.19474
ens|ENST00000531498	1	837	1.19474
PRPF38A	5	4186	1.19446
NDST3	8	6714	1.19154
CALU	3	2518	1.19142
UBE2Q2	5	4197	1.19133
IQCB1	7	5876	1.19129
BCAS4	4	3359	1.19083
NCAPG2	11	9249	1.18932
EDDM3A	1	841	1.18906
PTX4	2	1683	1.18835
ATP8B1	7	5891	1.18825
NAT8	1	842	1.18765
ZNF461	4	3370	1.18694
MPP1	6	5058	1.18624
NFXL1	8	6746	1.18589
PDCD5	3	2532	1.18483
C17orf102	1	845	1.18343
UBTD2	2	1690	1.18343
ARMC4	9	7613	1.18219
CCDC126	1	846	1.18203
NDUFV2-AS1	2	1692	1.18203
APOA1	2	1695	1.17994
CARF	6	5086	1.17971
CPEB2-AS1	1	848	1.17925
FAM184A	9	7640	1.17801
HRASLS2	2	1698	1.17786
MAMDC2	5	4245	1.17786
ZCCHC12	2	1699	1.17716
ens|ENST00000487568	1	850	1.17647
ens|ENST00000504970	1	850	1.17647
MANF	2	1701	1.17578
DPY19L2P1	6	5106	1.17509
MCCD1	1	851	1.17509
CEPT1	3	2554	1.17463
USP17L11	6	5109	1.1744
USP17L12	4	3406	1.1744
USP17L17	2	1703	1.1744
USP17L19	2	1703	1.1744
USP17L20	2	1703	1.1744
C3orf56	1	852	1.17371
RAB41	3	2558	1.17279
EFCAB7	5	4265	1.17233
LINC01565	1	853	1.17233
OOSP2	2	1706	1.17233
CETN3	2	1707	1.17165
RBP1	3	2561	1.17142
ZNF721	5	4274	1.16986
PRSS58	2	1710	1.16959
ens|ENST00000514757	1	855	1.16959
CHMP2B	2	1711	1.16891
MED29	2	1711	1.16891
HTR2A	3	2567	1.16868
ZNF17	4	3425	1.16788
TOPAZ1	10	8569	1.167
GDF3	2	1715	1.16618
GEN1	6	5147	1.16573
GNRHR	2	1716	1.1655
SPG21	3	2574	1.1655
SLK	8	6871	1.16431
SERP1	1	859	1.16414
ATRIP	6	5156	1.16369
FAAH2	5	4298	1.16333
SLC33A1	3	2580	1.16279
TC2N	4	3440	1.16279
BNIP1	3	2581	1.16234
DERA	4	3445	1.1611
ANKRD37	2	1724	1.16009
FAM9C	2	1724	1.16009
RPLP2	1	862	1.16009
VEZF1	4	3449	1.15976
LEMD1	2	1725	1.15942
NELFE	4	3450	1.15942
TMEM33	3	2591	1.15785
TRHR	2	1728	1.15741
POLDIP3	5	4321	1.15714
LRIG3	9	7779	1.15696
ZNF347	4	3458	1.15674
DDX20	5	4324	1.15634
NAT8B	1	865	1.15607
GABPB1	3	2596	1.15562
KCNA2	3	2598	1.15473
SERPINA5	3	2598	1.15473
ens|ENST00000510583	1	866	1.15473
ZNF337	4	3467	1.15374
TMPRSS11E	4	3468	1.1534
ZBTB33	3	2602	1.15296
C3orf38	2	1735	1.15274
LINC01622	1	868	1.15207
NXNL2	1	868	1.15207
TGOLN2	3	2606	1.15119
SENP8	1	869	1.15075
AKIP1	3	2610	1.14943
C14orf142	1	870	1.14943
NDP	1	870	1.14943
ens|ENST00000331006	1	870	1.14943
UBE2D2	3	2612	1.14855
PPP1R2P3	1	871	1.14811
PDCL	2	1744	1.14679
CIAPIN1	4	3490	1.14613
GID8	2	1746	1.14548
OIP5	2	1746	1.14548
RFPL4B	1	873	1.14548
WEE2	6	5245	1.14395
SYT5	4	3499	1.14318
SPAST	6	5249	1.14307
CNTF	1	875	1.14286
PRCP	5	4375	1.14286
TEX43	2	1751	1.1422
HIST1H2AA	1	876	1.14155
LINC00894	1	876	1.14155
TNFRSF6B	2	1752	1.14155
USP17L1	2	1754	1.14025
CASC1	6	5268	1.13895
PCOLCE2	4	3513	1.13863
ZNF852	3	2635	1.13852
ANKRD30BP2	1	879	1.13766
CYP2R1	3	2637	1.13766
FAM86C2P	1	879	1.13766
HIST1H1T	1	879	1.13766
ens|ENST00000358484	1	879	1.13766
ZKSCAN1	4	3517	1.13733
VCL	11	9672	1.1373
LCLAT1	4	3518	1.13701
SLC16A7	4	3518	1.13701
ZNF888	1	880	1.13636
LINC00471	1	881	1.13507
ens|ENST00000417488	1	881	1.13507
ens|ENST00000588568	1	881	1.13507
ATP5J	2	1763	1.13443
SSX9	1	882	1.13379
ens|ENST00000355343	1	882	1.13379
ELK4	3	2649	1.1325
ELMOD1	4	3534	1.13186
CREG2	2	1768	1.13122
LOC101927196	1	884	1.13122
MRPL50	1	884	1.13122
PRC1-AS1	6	5304	1.13122
SLC39A9	4	3536	1.13122
TTC1	3	2652	1.13122
ZFAT-AS1	1	884	1.13122
ens|ENST00000427184	1	884	1.13122
GRHL2	7	6197	1.12958
KCTD18	3	2656	1.12952
DNAJC5G	2	1771	1.12931
POU4F3	2	1771	1.12931
RNF214	6	5313	1.12931
COX6A2	1	886	1.12867
ens|ENST00000605337	1	886	1.12867
GALK2	7	6207	1.12776
FAM105A	3	2661	1.1274
RSRC2	5	4436	1.12714
PPWD1	5	4437	1.12689
GBP7	5	4438	1.12663
NECAP1	3	2663	1.12655
ENTPD4	5	4439	1.12638
TM6SF1	4	3553	1.12581
SNRPF	2	1777	1.12549
LYZL1	2	1781	1.12296
FGB	4	3563	1.12265
DEPDC4	3	2673	1.12233
HNMT	3	2673	1.12233
NSF	7	6238	1.12215
TSPYL4	2	1783	1.1217
ens|ENST00000602493	4	3566	1.1217
NR2F2	3	2675	1.1215
C5orf67	2	1784	1.12108
CYP11B1	5	4462	1.12057
RBPJL	4	3573	1.11951
MCTP1	11	9831	1.11891
HIST1H3J	1	894	1.11857
IL32	2	1788	1.11857
KCNS2	2	1788	1.11857
S100A11	1	894	1.11857
SERPINB9	3	2682	1.11857
USP17L4	2	1788	1.11857
ZNF90	4	3577	1.11826
LYRM9	2	1789	1.11794
PPP1R1C	2	1789	1.11794
ANGPTL3	3	2684	1.11773
C1orf87	5	4474	1.11757
ABALON	1	895	1.11732
ATP5O	4	3580	1.11732
CLIC4	3	2685	1.11732
CCL3	1	896	1.11607
XKR9	2	1792	1.11607
CNPY2	2	1793	1.11545
GALT	4	3586	1.11545
FCAR	3	2690	1.11524
HSD3B1	2	1794	1.11483
LMO4	2	1794	1.11483
SCGB2A1	1	897	1.11483
TMEM45B	2	1794	1.11483
CKLF-CMTM1	3	2694	1.11359
VEZT	10	8983	1.11321
CCDC122	2	1797	1.11297
S100B	1	899	1.11235
ens|ENST00000390458	1	899	1.11235
HTR2C	5	4499	1.11136
C18orf21	2	1800	1.11111
PRAMEF4	2	1800	1.11111
CDH19	5	4501	1.11086
BSPRY	3	2701	1.1107
CCNA2	3	2702	1.11029
CFAP45	6	5405	1.11008
IMP3	1	901	1.10988
PTGES3	3	2703	1.10988
HACE1	9	8110	1.10974
RBM4	3	2707	1.10824
TESPA1	6	5414	1.10824
PRND	1	903	1.10742
ens|ENST00000435412	1	903	1.10742
ACTL6A	5	4518	1.10668
ens|ENST00000466609	1	904	1.10619
MOB4	4	3620	1.10497
UTP4	6	5434	1.10416
DDX3Y	7	6340	1.1041
KLRF2	2	1812	1.10375
RPSAP58	1	906	1.10375
ZNF534	4	3624	1.10375
ens|ENST00000479228	1	906	1.10375
CCNYL1	5	4532	1.10327
DNAJC22	2	1813	1.10314
TREM1	2	1815	1.10193
ens|ENST00000515379	1	908	1.10132
ATP1A1-AS1	1	909	1.10011
FAIM	2	1818	1.10011
NDUFC2	1	909	1.10011
SBSN	3	2727	1.10011
ens|ENST00000449219	1	909	1.10011
ens|ENST00000586288	1	909	1.10011
RBM4B	3	2728	1.09971
KCTD4	1	910	1.0989
PXT1	1	910	1.0989
ens|ENST00000297235	1	910	1.0989
ens|ENST00000368854	1	910	1.0989
MED6	3	2731	1.0985
RAB5A	2	1821	1.0983
TMED9	2	1821	1.0983
FLJ22447	1	911	1.09769
RAB11FIP2	3	2734	1.09729
PCSK1	6	5469	1.09709
WSCD2	5	4559	1.09673
TRIM49C	3	2736	1.09649
OIT3	5	4563	1.09577
TIGD4	2	1826	1.09529
CRTAM	4	3655	1.09439
DTX3L	3	2742	1.09409
FHL5	2	1829	1.09349
PIWIL2	9	8232	1.09329
MRTO4	4	3660	1.0929
OR2M3	1	915	1.0929
PIBF1	6	5491	1.0927
SUPT20HL1	3	2747	1.0921
NDUFB2-AS1	1	916	1.0917
ZNF33A	5	4580	1.0917
ZSCAN2	4	3664	1.0917
VPS54	8	7332	1.09111
MSTO2P	8	7335	1.09066
DPM2	2	1834	1.09051
ACBD6	3	2753	1.08972
TMEM106A	3	2754	1.08932
GAN	4	3673	1.08903
STXBP3	6	5510	1.08893
CDRT15	1	919	1.08814
CDRT15P1	1	919	1.08814
REP15	1	919	1.08814
TOE1	4	3677	1.08784
ATL1	5	4598	1.08743
EID2	1	920	1.08696
GBP1P1	1	920	1.08696
TAF3	5	4600	1.08696
ZNF860	2	1840	1.08696
DOK5	3	2764	1.08538
SEMA6A-AS1	2	1844	1.0846
CFAP69	8	7379	1.08416
LOC154449	1	923	1.08342
MBL2	2	1846	1.08342
PGAM1P5	1	925	1.08108
MDM1	6	5552	1.08069
DDX21	6	5553	1.0805
LSM2	2	1851	1.0805
RNF125	2	1851	1.0805
CCL21	1	926	1.07991
CLEC2A	2	1852	1.07991
CMA1	2	1852	1.07991
NBR2	1	926	1.07991
TNFRSF11B	3	2779	1.07953
DOK6	3	2781	1.07875
ERH	1	927	1.07875
TRNP1	1	927	1.07875
LOC100506071	4	3710	1.07817
SPATA9	2	1855	1.07817
CCRL2	2	1858	1.07643
ens|ENST00000583722	1	929	1.07643
KIT	11	10236	1.07464
RHOH	1	931	1.07411
ZNF443	3	2793	1.07411
DENND1B	8	7449	1.07397
MCTS1	3	2795	1.07335
CDCA4	1	932	1.07296
WRN	11	10253	1.07286
BPY2	3	2799	1.07181
TMCC1	4	3732	1.07181
COG3	8	7467	1.07138
ZNF560	5	4668	1.07112
ZNF670-ZNF695	7	6543	1.06985
RPL18	4	3739	1.0698
ZNF160	5	4675	1.06952
ZNF365	6	5610	1.06952
ens|ENST00000507155	2	1870	1.06952
ZNF701	3	2808	1.06838
CLDN12	1	937	1.06724
FABP5	1	937	1.06724
ZBTB8A	2	1874	1.06724
CLEC6A	2	1875	1.06667
KNOP1	3	2814	1.0661
LUZP2	4	3752	1.0661
UTS2B	2	1877	1.06553
ERCC8	4	3756	1.06496
APTX	4	3758	1.0644
PSAPL1	2	1879	1.0644
PSPH	2	1879	1.0644
CRLS1	3	2819	1.06421
MEAF6	4	3760	1.06383
NUP50	4	3760	1.06383
FNIP2	7	6581	1.06367
USP27X	2	1881	1.06326
THYN1	3	2822	1.06308
ZNF19	3	2822	1.06308
CCDC70	1	941	1.0627
ens|ENST00000304105	1	941	1.0627
LACE1	5	4706	1.06247
SFXN3	4	3766	1.06213
TRAPPC4	2	1883	1.06213
ens|ENST00000439564	1	942	1.06157
ERO1B	5	4714	1.06067
AASDHPPT	2	1886	1.06045
ANKRD60	2	1886	1.06045
NCK2	2	1886	1.06045
NPPB	1	943	1.06045
DNAJC15	2	1887	1.05988
CNPY1	1	944	1.05932
ens|ENST00000494947	1	944	1.05932
ens|ENST00000604759	1	944	1.05932
POC1B	4	3777	1.05904
DNAL4	1	945	1.0582
ZNF799	3	2837	1.05746
NLRP8	6	5675	1.05727
KBTBD4	3	2840	1.05634
OPN3	3	2840	1.05634
CEP68	4	3787	1.05625
FERMT1	6	5681	1.05615
BUB1B-PAK6	1	947	1.05597
IYD	3	2841	1.05597
RAB8B	4	3788	1.05597
RNF141	2	1894	1.05597
TMCO2	1	947	1.05597
ens|ENST00000575930	4	3788	1.05597
CYB5R3	4	3789	1.05569
RB1CC1	10	9481	1.05474
ST6GALNAC1	4	3793	1.05457
ZNF569	4	3793	1.05457
TCP10L2	3	2845	1.05448
CEP57L1	5	4742	1.05441
NLRC4	5	4742	1.05441
SLC25A14	5	4742	1.05441
ZNF449	3	2846	1.05411
KTN1	15	14231	1.05404
OR4B1	1	949	1.05374
ens|ENST00000425235	1	950	1.05263
ens|ENST00000560757	1	950	1.05263
SOCS2	3	2851	1.05226
RANBP3L	5	4752	1.05219
PTRH1	2	1901	1.05208
C11orf72	1	951	1.05152
SMS	5	4755	1.05152
TNFSF15	2	1902	1.05152
ens|ENST00000297369	1	951	1.05152
CSRP2BP	5	4756	1.0513
EPB41	8	7610	1.05125
ZSWIM5	8	7613	1.05083
MECR	4	3809	1.05014
RAMP1	1	954	1.04822
UBLCP1	3	2864	1.04749
OPRM1	9	8593	1.04736
MPLKIP	1	956	1.04603
APAF1	9	8605	1.0459
ADAP2	4	3825	1.04575
CCDC91	4	3825	1.04575
ORC4	4	3825	1.04575
PGGT1B	4	3825	1.04575
ARHGAP5	7	6696	1.0454
CDKN2C	1	957	1.04493
GLUD2	2	1914	1.04493
HBA2	1	957	1.04493
GAP43	2	1916	1.04384
GSTA4	2	1916	1.04384
OR2B6	1	958	1.04384
NCALD	2	1917	1.0433
PREPL	6	5751	1.0433
CNOT10	7	6710	1.04322
TSNAXIP1	5	4794	1.04297
GLRA3	4	3838	1.04221
BMS1	7	6720	1.04167
C21orf140	1	960	1.04167
DCUN1D2	3	2880	1.04167
IDO2	5	4803	1.04102
CYBB	5	4805	1.04058
WDR74	4	3845	1.04031
AMTN	3	2885	1.03986
ens|ENST00000573100	1	962	1.0395
KCTD5	3	2887	1.03914
KLHDC8A	3	2887	1.03914
ens|ENST00000466582	2	1926	1.03842
ens|ENST00000442318	1	964	1.03734
ens|ENST00000522530	1	964	1.03734
KMT5B	6	5786	1.03699
UBN2	9	8684	1.03639
ZNF616	4	3863	1.03546
MARCH11	2	1932	1.0352
PSMC2	6	5796	1.0352
SCEL	9	8694	1.0352
TMED3	2	1932	1.0352
FAM13B	7	6764	1.03489
CDC42EP2	1	967	1.03413
GJC3	1	967	1.03413
POU5F1	3	2901	1.03413
CCDC81	5	4836	1.03391
GSTA3	2	1936	1.03306
PLEK2	3	2906	1.03235
RDH16	2	1938	1.03199
RPL29	1	969	1.03199
ESCO2	4	3877	1.03173
PGBD1	4	3877	1.03173
EFCAB1	2	1939	1.03146
PKNOX1	4	3878	1.03146
PARVA	5	4848	1.03135
SORT1	7	6790	1.03093
RPGRIP1L	9	8732	1.03069
SGMS1	3	2911	1.03057
EMG1	2	1941	1.0304
ENTPD1-AS1	15	14563	1.03001
GATA1	3	2913	1.02987
ens|ENST00000532898	1	971	1.02987
CYP3A4	5	4858	1.02923
DMC1	4	3890	1.02828
NPRL2	3	2918	1.0281
XRN2	9	8756	1.02787
BTBD8	3	2919	1.02775
RAB30	2	1947	1.02722
LINC01545	1	974	1.02669
LOC100287944	3	2922	1.02669
PYM1	3	2922	1.02669
SMPX	1	974	1.02669
ZNF75A	2	1948	1.02669
ZNF568	7	6822	1.02609
SMPD2	3	2925	1.02564
UBXN10	1	975	1.02564
BMS1P20	2	1951	1.02512
DTYMK	3	2928	1.02459
HSF2	6	5856	1.02459
LIN28B	2	1952	1.02459
NBAT1	1	976	1.02459
ens|ENST00000420079	5	4880	1.02459
CA9	4	3905	1.02433
OR4N2	1	977	1.02354
PSME2	3	2931	1.02354
ZRSR2	5	4892	1.02208
CTDSPL2	5	4893	1.02187
APPL1	7	6852	1.0216
OR4N5	1	979	1.02145
ens|ENST00000456660	1	979	1.02145
ARL6	2	1959	1.02093
FAM81A	3	2940	1.02041
OR8H1	1	980	1.02041
PPCS	2	1961	1.01989
LRP2BP	3	2942	1.01971
USP17L15	2	1962	1.01937
TPD52L2	4	3925	1.01911
C5orf51	3	2944	1.01902
ens|ENST00000532337	5	4907	1.01895
ANO4	9	8840	1.0181
CD86	3	2947	1.01798
DHX36	8	7861	1.01768
BCCIP	2	1966	1.01729
BUD31	2	1966	1.01729
LPA	15	14745	1.01729
OR2A14	1	983	1.01729
SAA2-SAA4	3	2950	1.01695
FARSB	7	6884	1.01685
NSA2	2	1967	1.01678
ens|ENST00000471661	3	2951	1.0166
DEFB132	1	984	1.01626
PSMD10	2	1968	1.01626
SPO11	4	3936	1.01626
HDX	4	3937	1.016
LIN9	5	4922	1.01585
ARL13A	3	2955	1.01523
HUS1B	1	985	1.01523
TIAF1	1	985	1.01523
ZNF891	2	1971	1.01471
ens|ENST00000583895	1	986	1.0142
AGFG1	5	4931	1.01399
PRAMEF12	2	1973	1.01368
CCL13	1	987	1.01317
HBA1	1	987	1.01317
PTBP2	5	4935	1.01317
KDM1A	8	7898	1.01291
POU2F3	6	5924	1.01283
CCDC177	3	2963	1.01249
ZNF471	3	2963	1.01249
CDC14B	7	6915	1.01229
ens|ENST00000417252	1	988	1.01215
ens|ENST00000441780	1	988	1.01215
PRH1	14	13833	1.01207
NUDT5	4	3953	1.01189
ARNTL	7	6920	1.01156
DEFB105A	2	1978	1.01112
SST	1	989	1.01112
ASAH1	5	4947	1.01071
C10orf99	1	990	1.0101
SGOL2	6	5941	1.00993
PIK3R3	4	3962	1.00959
NPY6R	1	991	1.00908
PUS3	3	2974	1.00874
BARD1	5	4957	1.00867
CCSER2	6	5949	1.00857
TCP10	3	2975	1.0084
AZIN1	3	2976	1.00806
H3F3A	1	992	1.00806
MRPL14	1	992	1.00806
UBD	1	992	1.00806
NIPAL2	4	3971	1.0073
CLEC1A	3	2980	1.00671
ZNF383	3	2980	1.00671
C6orf201	2	1988	1.00604
CA14	4	3980	1.00503
FAM69C	2	1990	1.00503
ZNF354B	3	2986	1.00469
KCTD11	1	997	1.00301
COPG2	9	8975	1.00279
CD109	12	11968	1.00267
URAHP	3	2993	1.00234
RERGL	2	1996	1.002
PLAG1	2	1997	1.0015
NRIP3	3	2996	1.00134
LOC100131257	1	999	1.001
USP44	3	2999	1.00033
NOLC1	5	4999	1.0002
FKBP5	4	4000	1
SERPINB10	3	3001	0.999667
KLRG1	2	2001	0.9995
MYOT	3	3002	0.999334
SHPRH	11	11010	0.999092
CTHRC1	2	2003	0.998502
EIF3C	2	2004	0.998004
WDR86-AS1	2	2004	0.998004
ens|ENST00000557953	1	1002	0.998004
C9orf131	4	4010	0.997506
RPP38	1	1003	0.997009
PTAR1	3	3010	0.996678
ACAA2	5	5017	0.996612
AKAP12	7	7024	0.996583
GSK3A	4	4014	0.996512
MB21D2	2	2007	0.996512
BAZ1B	8	8029	0.996388
AMZ2P1	1	1004	0.996016
IFIT1B	2	2008	0.996016
EEFSEC	3	3013	0.995685
WASF1	3	3013	0.995685
GLMN	5	5025	0.995025
NAA15	6	6030	0.995025
TRPA1	4	4020	0.995025
SCHIP1	4	4022	0.99453
BTBD10	4	4024	0.994036
FAM69A	3	3018	0.994036
TMIGD3	3	3018	0.994036
HAPLN1	2	2013	0.993542
IL18R1	4	4026	0.993542
SNRPG	2	2013	0.993542
BAGE	1	1007	0.993049
CYSTM1	1	1007	0.993049
LYPLA1	4	4030	0.992556
ITGBL1	4	4034	0.991572
SUPT4H1	2	2017	0.991572
NDUFB3	1	1009	0.99108
POGLUT1	4	4036	0.99108
SLITRK6	3	3027	0.99108
NR2C2AP	2	2019	0.990589
TWISTNB	2	2019	0.990589
SMG1P2	12	12115	0.990508
CROT	5	5050	0.990099
FRMPD3-AS1	2	2020	0.990099
HTN3	1	1010	0.990099
SLC15A5	3	3031	0.989772
NMRAL1	2	2021	0.989609
C5orf17	1	1011	0.98912
KRTAP24-1	1	1011	0.98912
LRRC1	5	5055	0.98912
XPC	6	6067	0.988957
C9orf64	2	2024	0.988142
GOLPH3	2	2025	0.987654
LMO7	12	12150	0.987654
CPM	3	3038	0.987492
RSL1D1	4	4051	0.987411
ZNF625-ZNF20	6	6077	0.987329
AP2B1	10	10131	0.987069
IST1	5	5066	0.986972
TRIM53AP	4	4054	0.98668
IPO11	8	8112	0.986193
TNNI1	3	3043	0.985869
RACGAP1	6	6088	0.985545
ZBED8	2	2030	0.985222
MBTPS2	5	5076	0.985028
ens|ENST00000316517	1	1016	0.984252
FAM104A	2	2034	0.983284
IL37	2	2034	0.983284
OR10K2	1	1017	0.983284
TMEM176A	2	2035	0.982801
COPZ1	4	4072	0.982318
SMYD3	5	5090	0.982318
SLCO1C1	5	5092	0.981932
RAB28	4	4074	0.981836
RPL14	2	2037	0.981836
C21orf62-AS1	2	2038	0.981354
RPL7L1	2	2038	0.981354
SLC8A1-AS1	4	4076	0.981354
ZNF554	3	3057	0.981354
ens|ENST00000404912	1	1019	0.981354
RNF185	3	3058	0.981033
ZNF879	3	3058	0.981033
DCDC5	8	8156	0.980873
PBK	2	2041	0.979912
METTL23	2	2042	0.979432
MLK7-AS1	5	5105	0.979432
PHGR1	1	1021	0.979432
SCAMP1	3	3065	0.978793
ens|ENST00000565246	1	1022	0.978474
ECHDC1	4	4090	0.977995
RNF135	3	3069	0.977517
TFAP2A	4	4093	0.977278
ens|ENST00000472329	3	3070	0.977199
CCL3L1	2	2048	0.976562
TGS1	5	5125	0.97561
IL7	4	4101	0.975372
ZNF732	3	3076	0.975293
LPAL2	2	2052	0.974659
PRR27	2	2052	0.974659
BRS3	2	2053	0.974184
CD151	2	2053	0.974184
ZNF594	4	4106	0.974184
CATIP-AS2	1	1027	0.97371
TMC1	7	7190	0.973574
PSMD3	4	4109	0.973473
SERHL	2	2055	0.973236
MECP2	3	3084	0.972763
CEP112	8	8225	0.972644
PRPF19	5	5141	0.972573
LOC644554	1	1029	0.971817
RALB	2	2058	0.971817
DEPDC1	6	6176	0.971503
TMEM8C	2	2059	0.971345
MLH1	7	7209	0.971008
FANCD2OS	1	1030	0.970874
ZNF613	3	3090	0.970874
PDGFC	3	3092	0.970246
TTC41P	4	4123	0.970167
DUSP12	2	2062	0.969932
ANKH	5	5160	0.968992
GZMK	2	2065	0.968523
THEM4	3	3099	0.968054
MBD2	3	3100	0.967742
ALS2CR12	5	5169	0.967305
SRSF8	1	1034	0.967118
STATH	1	1034	0.967118
B3GALNT2	5	5171	0.966931
LRRC37A3	8	8276	0.966651
GBP4	5	5175	0.966184
LINC01567	1	1035	0.966184
SLCO1B1	6	6211	0.966028
LOC101927746	2	2071	0.965717
TAZ	3	3107	0.965562
SOCS6	2	2072	0.965251
HORMAD2	3	3109	0.96494
MAPK6	3	3111	0.96432
FOXJ2	4	4149	0.964088
SERPINB1	2	2075	0.963855
FRRS1	3	3113	0.963701
PHKA1	10	10386	0.962835
ZFP82	3	3118	0.962155
CDC42BPA	12	12474	0.962001
PATE1	2	2079	0.962001
C1QTNF3-AMACR	6	6239	0.961693
OR4L1	1	1040	0.961538
TTC14	5	5200	0.961538
PRKAG1	4	4171	0.959003
F2	5	5215	0.958773
BLOC1S6	3	3130	0.958466
C8orf48	1	1045	0.956938
SH3GL2	4	4185	0.955795
ZNF808	3	3140	0.955414
WWP1	9	9421	0.955313
ens|ENST00000454001	1	1047	0.95511
UGT2B15	3	3143	0.954502
[truncated: 10,070 more rows]
