# Supplementary material for: CUTseq is a versatile method for preparing multiplexed DNA sequencing libraries from low-input samples
Source: Nat Commun. 2019 Oct 18;10:4732. doi: 10.1038/s41467-019-12570-2 (PMC6802095; doi:10.1038/s41467-019-12570-2)
Supplement: Supplementary file 7 — Source Data [file 41467_2019_12570_MOESM7_ESM.zip › Source Data/Suppl_Fig_2_Source_Data.xlsx]

## Sheet: Suppl Fig 2b
Sample	Enzyme	Sample ID	#MappedForward	MappedForwardFraction	#MappedReverse	MappedReverseFraction
A549	HindIII	CTAACTCA.all	12099011	0.499868	12105416	0.500132
		CTAACTCA.deduplicated.q30	7857599	0.500403	7844958	0.499597
K562	HindIII	GCTTGTCA.all	11841325	0.499906	11845779	0.500094
		GCTTGTCA.deduplicated.q30	7816890	0.500109	7813482	0.499891
CaoV3	HindIII	TAGGTTCA.all	12477230	0.500133	12470602	0.499867
		TAGGTTCA.deduplicated.q30	7875417	0.500367	7863878	0.499633
A549	NlaIII	GAATCCGA.all	13533652	0.500814	13489667	0.499186
		GAATCCGA.deduplicated.q30	8590062	0.499974	8590958	0.500026
K562	NlaIII	ATTCGCGA.all	12993512	0.502023	12888798	0.497977
		ATTCGCGA.deduplicated.q30	7723282	0.499833	7728434	0.500167
CaoV3	NlaIII	CGGATCGA.all	11963824	0.501487	11892885	0.498513
		CGGATCGA.deduplicated.q30	8110691	0.499794	8117369	0.500206
SKBR3	HindIII	CTAACCGC.all	3307904	0.504801	3244985	0.495199
		CTAACCGC.deduplicated.q30	1296392	0.500922	1291620	0.499078
SKBR3	NlaIII	CTAACCGC.all	13506715	0.502033	13397349	0.497967
		CTAACCGC.deduplicated.q30	9432735	0.499985	9433318	0.500015

## Sheet: Suppl Fig 2c
UMI position	#A		#C		#G		#T		#N		Sum
1	50249371	27.0816	54200567	29.2111	37295451	20.1002	43802647	23.6072	65747	0.035434	185548036
2	51281967	27.6297	53420913	28.7821	35890490	19.3371	45011238	24.2511	9175	0.0049433	185604608
3	53839113	29.0065	52072772	28.0549	34598403	18.6404	45099969	24.2982	3526	0.00189968	185610257
4	54335476	29.2737	51044070	27.5004	34838605	18.7696	45393743	24.4563	1889	0.00101771	185611894
5	54591844	29.4115	50254853	27.075	34267277	18.4616	46499784	25.0519	25	1.34688e-05	185613758
6	53902368	29.0449	48187159	25.9653	34805383	18.7547	48687690	26.2351	31183	0.0168028	185582600
7	54021496	29.1043	48948480	26.3712	33957939	18.295	48685249	26.2294	619	0.000333489	185613164
8	53299849	28.7155	48041894	25.8828	35379230	19.0607	48892574	26.3411	236	0.000127146	185613547
