# Supplementary material for: CUTseq is a versatile method for preparing multiplexed DNA sequencing libraries from low-input samples
Source: Nat Commun. 2019 Oct 18;10:4732. doi: 10.1038/s41467-019-12570-2 (PMC6802095; doi:10.1038/s41467-019-12570-2)
Supplement: Supplementary file 7 — Source Data [file 41467_2019_12570_MOESM7_ESM.zip › Source Data/Suppl_Fig_3_Source_Data.xlsx]

## Sheet: Suppl Fig 3a_1mb_segmented
feature	chromosome	start	end	A549_pre+post-ligation_sonic_HindIII	A549_pre+post-ligation_sonic_NlaIII	BT474_cellblock_HindIII	BT474_cellblock_NlaIII	CaoV3_pre+post-ligation_sonic_HindIII	CaoV3_pre+post-ligation_sonic_NlaIII	MCF7_cellblock_HindIII	MCF7_cellblock_NlaIII	SKBR3_pre+post-ligation_sonic_HindIII	SKBR3_pre+post-ligation_sonic_NlaIII
1:6000001-7000000	1	6000001	7000000	-0.707	-0.699	-0.297	-0.284	-0.141	-0.332	-0.529	-0.459	0.496	-0.123
1:7000001-8000000	1	7000001	8000000	-0.707	-0.699	-0.297	-0.284	-0.141	-0.332	-0.529	-0.459	0.496	-0.123
1:8000001-9000000	1	8000001	9000000	-0.707	-0.699	-0.297	-0.284	-0.141	-0.332	-0.529	-0.459	0.496	-0.123
1:9000001-10000000	1	9000001	10000000	-0.707	-0.699	-0.297	-0.284	-0.141	-0.332	-0.529	-0.459	0.496	-0.123
1:10000001-11000000	1	10000001	11000000	-0.707	-0.699	-0.297	-0.284	-0.141	-0.332	-0.529	-0.459	-0.363	-0.123
1:11000001-12000000	1	11000001	12000000	-0.707	-0.699	-0.297	-0.284	-0.141	-0.332	-0.529	-0.459	-0.363	-0.123
1:12000001-13000000	1	12000001	13000000	-0.707	-0.699	-0.297	-0.284	-0.141	-0.332	-0.529	-0.459	-0.363	-0.123
1:14000001-15000000	1	14000001	15000000	-0.707	-0.699	-0.297	-0.284	-0.141	-0.332	-0.529	-0.459	-0.363	-0.123
1:15000001-16000000	1	15000001	16000000	-0.707	-0.699	-0.297	-0.284	-0.141	-0.332	-0.529	-0.459	-0.363	-0.123
1:18000001-19000000	1	18000001	19000000	-0.707	-0.699	-0.297	-0.284	-0.141	-0.332	-0.529	-0.459	-0.363	-0.123
1:19000001-20000000	1	19000001	20000000	-0.707	-0.699	-0.297	-0.284	-0.141	-0.332	-0.529	-0.459	-0.363	-0.123
1:20000001-21000000	1	20000001	21000000	-0.707	-0.699	-0.297	-0.284	-0.141	-0.332	-0.529	-0.459	-0.363	-0.123
1:21000001-22000000	1	21000001	22000000	-0.707	-0.699	-0.297	-0.284	-0.141	-0.332	-0.529	-0.459	-0.363	-0.123
1:23000001-24000000	1	23000001	24000000	-0.707	-0.699	-0.297	-0.284	-0.141	-0.332	-0.529	-0.459	-0.363	-0.123
1:24000001-25000000	1	24000001	25000000	-0.707	-0.699	-0.297	-0.284	-0.141	-0.332	-0.529	-0.459	-0.363	-0.123
1:26000001-27000000	1	26000001	27000000	-0.707	-0.699	-0.297	-0.284	-0.141	-0.332	-0.529	-0.459	-0.363	-0.123
1:27000001-28000000	1	27000001	28000000	-0.707	-0.699	-0.297	-0.284	-0.141	-0.332	-0.529	-0.459	-0.363	-0.123
1:29000001-30000000	1	29000001	30000000	-0.707	-0.699	-0.297	-0.284	-0.141	-0.332	-0.529	-0.459	-0.363	-0.123
1:33000001-34000000	1	33000001	34000000	-0.707	-0.699	-0.297	-0.284	-0.141	-0.332	-0.529	-0.459	-0.363	-0.123
1:34000001-35000000	1	34000001	35000000	-0.707	-0.699	-0.297	-0.284	-0.141	-0.332	-0.529	-0.459	-0.363	-0.123
1:35000001-36000000	1	35000001	36000000	-0.707	-0.699	-0.297	-0.284	-0.141	-0.332	-0.529	-0.459	-0.363	-0.123
1:36000001-37000000	1	36000001	37000000	-0.707	-0.699	-0.297	-0.284	-0.141	-0.332	-0.529	-0.459	-0.363	-0.123
1:40000001-41000000	1	40000001	41000000	-0.707	-0.699	-0.297	-0.284	0.755	0.562	-0.529	-0.459	0.324	0.428
1:41000001-42000000	1	41000001	42000000	-0.707	-0.699	-0.297	-0.284	0.755	0.562	-0.529	-0.459	0.324	0.428
1:44000001-45000000	1	44000001	45000000	-0.707	-0.699	-0.297	-0.284	0.755	0.562	-0.529	-0.459	0.324	0.428
1:45000001-46000000	1	45000001	46000000	-0.707	-0.699	-0.297	-0.284	0.755	0.562	-0.529	-0.459	0.324	0.428
1:47000001-48000000	1	47000001	48000000	-0.707	-0.699	-0.297	-0.284	0.755	0.562	-0.529	-0.459	0.324	0.428
1:48000001-49000000	1	48000001	49000000	-0.707	-0.699	-0.297	-0.284	0.755	0.562	-0.529	-0.459	0.324	0.428
1:49000001-50000000	1	49000001	50000000	-0.707	-0.699	-0.297	-0.284	0.755	0.562	-0.529	-0.459	0.324	0.428
1:50000001-51000000	1	50000001	51000000	-0.707	-0.699	-0.297	-0.284	0.755	0.562	-0.529	-0.459	0.324	0.428
1:51000001-52000000	1	51000001	52000000	-0.707	-0.699	-0.297	-0.284	0.755	0.562	-0.529	-0.459	0.324	0.428
1:52000001-53000000	1	52000001	53000000	-0.707	-0.699	-0.297	-0.284	0.755	0.562	-0.529	-0.459	0.324	0.428
1:53000001-54000000	1	53000001	54000000	-0.707	-0.699	-0.297	-0.284	0.755	0.562	-0.529	-0.459	0.324	0.428
1:54000001-55000000	1	54000001	55000000	-0.707	-0.699	-0.297	-0.284	0.755	0.562	-0.529	-0.459	0.324	0.428
1:55000001-56000000	1	55000001	56000000	-0.707	-0.699	-0.297	-0.284	0.755	0.562	-0.529	-0.459	0.324	0.428
1:56000001-57000000	1	56000001	57000000	-0.707	-0.699	-0.297	-0.284	0.755	0.562	-0.529	-0.459	0.324	0.428
1:57000001-58000000	1	57000001	58000000	-0.707	-0.699	-0.297	-0.284	0.755	0.562	-0.529	-0.459	0.324	0.428
1:59000001-60000000	1	59000001	60000000	-0.707	-0.699	-0.297	-0.284	0.755	0.562	-0.529	-0.459	0.324	0.428
1:60000001-61000000	1	60000001	61000000	-0.707	-0.699	-0.297	-0.284	0.755	0.562	-0.529	-0.459	0.324	0.428
1:61000001-62000000	1	61000001	62000000	-0.573	-0.699	-0.297	-0.284	0.755	0.562	-0.529	-0.459	0.324	0.428
1:62000001-63000000	1	62000001	63000000	-0.573	-0.699	-0.297	-0.284	0.755	0.562	-0.529	-0.459	0.324	0.428
1:63000001-64000000	1	63000001	64000000	-0.573	-0.699	-0.297	-0.284	0.755	0.562	-0.529	-0.459	0.324	0.428
1:64000001-65000000	1	64000001	65000000	-0.573	-0.699	-0.297	-0.284	0.755	0.562	-0.529	-0.459	0.324	0.428
1:66000001-67000000	1	66000001	67000000	-0.573	-0.551	-0.297	-0.284	0.755	0.562	-0.529	-0.459	0.324	0.428
1:67000001-68000000	1	67000001	68000000	-0.573	-0.551	-0.297	-0.284	0.755	0.562	-0.529	-0.459	0.324	0.428
1:69000001-70000000	1	69000001	70000000	-0.573	-0.551	-0.297	-0.284	0.755	0.562	-0.529	-0.459	0.324	0.428
1:70000001-71000000	1	70000001	71000000	-0.573	-0.551	-0.297	-0.284	0.755	0.562	-0.529	-0.459	0.324	0.428
1:71000001-72000000	1	71000001	72000000	-0.573	-0.551	-0.297	-0.284	0.755	0.562	-0.529	-0.459	0.324	0.428
1:72000001-73000000	1	72000001	73000000	-0.573	-0.551	-0.297	-0.284	0.755	0.562	-0.529	-0.459	0.324	0.428
1:73000001-74000000	1	73000001	74000000	-0.573	-0.551	-0.297	-0.284	0.755	0.562	-0.529	-0.459	0.324	0.428
1:74000001-75000000	1	74000001	75000000	-0.573	-0.551	-0.297	-0.284	0.755	0.562	-0.529	-0.459	0.324	0.428
1:75000001-76000000	1	75000001	76000000	-0.573	-0.551	-0.297	-0.284	0.755	0.562	-0.529	-0.459	0.324	0.428
1:77000001-78000000	1	77000001	78000000	-0.573	-0.551	-0.297	-0.284	0.755	0.562	-0.529	-0.459	0.324	0.428
1:78000001-79000000	1	78000001	79000000	-0.573	-0.551	-0.297	-0.284	0.755	0.562	-0.529	-0.459	0.324	0.428
1:79000001-80000000	1	79000001	80000000	-0.573	-0.551	-0.297	-0.284	0.755	0.562	-0.529	-0.459	0.324	0.428
1:80000001-81000000	1	80000001	81000000	-0.573	-0.551	-0.297	-0.284	0.755	0.562	-0.529	-0.459	0.324	0.428
1:81000001-82000000	1	81000001	82000000	-0.573	-0.551	-0.297	-0.284	0.755	0.562	-0.529	-0.459	0.324	0.428
1:84000001-85000000	1	84000001	85000000	-0.573	-0.551	-0.297	-0.284	0.755	0.562	-0.529	-0.459	0.324	0.428
1:85000001-86000000	1	85000001	86000000	-0.573	-0.551	-0.297	-0.284	0.755	0.562	-0.529	-0.459	0.324	0.428
1:86000001-87000000	1	86000001	87000000	-0.573	-0.551	-0.297	-0.284	0.271	0.057	-0.529	-0.804	0.324	0.428
1:87000001-88000000	1	87000001	88000000	-0.573	-0.551	-0.297	-0.284	0.271	0.057	-0.529	-0.804	0.324	0.428
1:88000001-89000000	1	88000001	89000000	-0.573	-0.551	-0.297	-0.284	0.271	0.057	-0.529	-0.804	0.324	0.428
1:89000001-90000000	1	89000001	90000000	-0.573	-0.551	-0.297	-0.284	0.271	0.057	-0.529	-0.804	0.324	0.428
1:90000001-91000000	1	90000001	91000000	-0.573	-0.551	-0.297	-0.284	0.271	0.057	-0.529	-0.804	0.324	0.428
1:93000001-94000000	1	93000001	94000000	-0.573	-0.551	-0.297	-0.284	0.271	0.057	-0.529	-0.804	0.324	0.428
1:94000001-95000000	1	94000001	95000000	-0.573	-0.551	-0.297	-0.284	0.271	0.057	-0.529	-0.804	0.324	0.428
1:95000001-96000000	1	95000001	96000000	-0.573	-0.551	-0.297	-0.284	0.271	0.057	-0.529	-0.804	0.324	0.428
1:96000001-97000000	1	96000001	97000000	-0.573	-0.551	-0.297	-0.284	0.271	0.057	-0.529	-0.804	0.324	0.428
1:97000001-98000000	1	97000001	98000000	-0.573	-0.551	-0.297	-0.284	0.271	0.057	-0.529	-0.804	0.324	0.428
1:98000001-99000000	1	98000001	99000000	-0.573	-0.551	-0.297	-0.284	0.271	0.057	-0.529	-0.804	0.324	0.428
1:99000001-100000000	1	99000001	100000000	-0.573	-0.551	-0.297	-0.284	0.271	0.057	-0.529	-0.804	0.324	0.428
1:101000001-102000000	1	101000001	102000000	-0.573	-0.551	-0.297	-0.284	0.271	0.057	-0.529	-0.804	0.324	0.428
1:102000001-103000000	1	102000001	103000000	-0.573	-0.551	-0.297	-0.284	0.271	0.057	-0.529	-0.804	0.324	0.428
1:105000001-106000000	1	105000001	106000000	-0.573	-0.551	-0.297	-0.284	0.271	0.057	-0.529	-0.804	0.324	0.428
1:106000001-107000000	1	106000001	107000000	-0.573	-0.551	-0.297	-0.284	0.271	0.057	0.31	0.262	0.324	0.428
1:107000001-108000000	1	107000001	108000000	-0.573	-0.551	-0.297	-0.284	0.271	0.057	0.31	0.262	0.324	0.428
1:111000001-112000000	1	111000001	112000000	-0.573	-0.727	-0.297	-0.284	0.271	0.057	0.31	0.262	0.324	0.428
1:112000001-113000000	1	112000001	113000000	-0.573	-0.727	-0.297	-0.284	0.271	0.057	0.31	0.262	0.324	0.428
1:113000001-114000000	1	113000001	114000000	-0.573	-0.727	-0.297	-0.284	0.271	0.057	0.31	0.262	0.324	0.428
1:114000001-115000000	1	114000001	115000000	-0.573	-0.727	-0.297	-0.284	0.271	0.057	0.31	0.262	0.324	0.428
1:115000001-116000000	1	115000001	116000000	-0.573	-0.727	-0.297	-0.284	0.271	0.057	0.31	0.262	0.324	0.428
1:116000001-117000000	1	116000001	117000000	-0.573	-0.727	-0.297	-0.284	0.271	0.057	0.31	0.262	0.324	0.428
1:117000001-118000000	1	117000001	118000000	-0.573	-0.727	-0.297	-0.284	0.271	0.057	0.31	0.262	0.324	0.428
1:118000001-119000000	1	118000001	119000000	-0.573	-0.727	-0.297	-0.284	0.271	0.057	0.31	0.262	0.324	0.428
1:119000001-120000000	1	119000001	120000000	-0.573	-0.727	-0.297	-0.284	0.271	0.057	0.31	0.262	0.324	0.428
1:146000001-147000000	1	146000001	147000000	-0.121	-0.123	-0.297	-0.284	0.271	0.057	0.31	0.262	0.324	0.428
1:151000001-152000000	1	151000001	152000000	-0.121	-0.123	-0.297	-0.284	0.271	0.057	0.31	0.262	0.324	0.428
1:152000001-153000000	1	152000001	153000000	-0.121	-0.123	-0.297	-0.284	0.271	0.057	0.31	0.262	0.324	0.428
1:153000001-154000000	1	153000001	154000000	-0.121	-0.123	-0.297	-0.284	0.271	0.057	0.31	0.262	0.324	0.428
1:154000001-155000000	1	154000001	155000000	-0.121	-0.123	-0.297	-0.284	0.271	0.057	0.31	0.262	0.324	0.428
1:155000001-156000000	1	155000001	156000000	-0.121	-0.123	-0.297	-0.284	-0.466	-0.783	0.31	0.262	0.324	0.428
1:158000001-159000000	1	158000001	159000000	-0.121	-0.123	-0.297	-0.284	-0.466	-0.783	0.31	0.262	0.324	0.428
1:159000001-160000000	1	159000001	160000000	-0.121	-0.123	-0.297	-0.284	-0.466	-0.783	0.31	0.262	0.324	0.428
1:160000001-161000000	1	160000001	161000000	-0.121	-0.123	0.242	0.691	-0.466	-0.783	0.31	0.262	0.324	0.428
1:161000001-162000000	1	161000001	162000000	-0.121	-0.123	0.242	0.691	-0.466	-0.783	0.31	0.262	0.324	0.428
1:162000001-163000000	1	162000001	163000000	-0.121	-0.123	0.242	0.691	-0.466	-0.783	0.31	0.262	0.324	0.428
1:163000001-164000000	1	163000001	164000000	-0.121	-0.123	0.242	0.691	-0.466	-0.783	0.31	0.262	0.324	0.428
1:164000001-165000000	1	164000001	165000000	-0.121	-0.123	0.242	0.691	-0.466	-0.783	0.31	0.262	0.324	0.428
1:165000001-166000000	1	165000001	166000000	-0.121	-0.123	0.242	0.691	-0.466	-0.783	0.31	0.262	0.324	0.428
1:167000001-168000000	1	167000001	168000000	-0.121	-0.123	0.242	0.691	-0.466	-0.783	0.31	0.262	0.324	0.428
1:170000001-171000000	1	170000001	171000000	-0.121	-0.123	0.242	0.691	-0.466	-0.783	0.31	0.262	0.324	0.428
1:171000001-172000000	1	171000001	172000000	-0.121	-0.123	0.242	0.691	-0.466	-0.783	0.31	0.262	0.324	0.428
1:172000001-173000000	1	172000001	173000000	-0.121	-0.123	0.242	0.691	-0.466	-0.783	0.31	0.262	0.324	0.428
1:174000001-175000000	1	174000001	175000000	-0.121	-0.123	0.242	0.691	-0.466	-0.783	0.31	0.262	0.324	0.428
1:175000001-176000000	1	175000001	176000000	-0.121	-0.123	0.242	0	-0.466	-0.783	0.31	0.262	0.324	0.428
1:176000001-177000000	1	176000001	177000000	-0.121	-0.123	0.242	0	-0.466	-0.783	0.31	0.262	0.324	0.428
1:177000001-178000000	1	177000001	178000000	-0.121	-0.123	0.242	0	-0.466	-0.783	0.31	0.262	0.324	0.428
1:178000001-179000000	1	178000001	179000000	-0.121	-0.123	0.242	0	-0.466	-0.783	0.31	0.262	0.324	0.428
1:179000001-180000000	1	179000001	180000000	-0.121	-0.123	0.242	0	-0.466	-0.783	0.31	0.262	0.324	0.428
1:180000001-181000000	1	180000001	181000000	-0.121	-0.123	0.242	0	-0.466	-0.783	0.31	0.262	0.324	0.428
1:181000001-182000000	1	181000001	182000000	-0.121	-0.123	0.242	0	-0.466	-0.783	0.31	0.262	0.324	0.428
1:183000001-184000000	1	183000001	184000000	-0.121	-0.123	0.242	0	-0.466	-0.783	0.31	0.262	0.324	0.428
1:184000001-185000000	1	184000001	185000000	-0.121	-0.123	0.242	0	-0.466	-0.783	0.31	0.262	0.324	0.428
1:185000001-186000000	1	185000001	186000000	0.125	-0.123	0.242	0	-0.466	-0.783	0.31	0.262	0.324	0.428
1:186000001-187000000	1	186000001	187000000	0.125	0.145	0.242	0	-0.466	-0.783	0.31	0.262	0.324	0.428
1:187000001-188000000	1	187000001	188000000	0.125	0.145	0.242	0	-0.466	-0.783	0.31	0.262	0.324	0.428
1:188000001-189000000	1	188000001	189000000	0.125	0.145	0.242	0	-0.466	-0.452	0.31	0.262	0.324	0.428
1:189000001-190000000	1	189000001	190000000	0.125	0.145	0.242	0	-0.466	-0.452	0.31	0.262	0.324	0.428
1:190000001-191000000	1	190000001	191000000	0.125	0.145	0.242	0	-0.466	-0.452	0.31	0.262	0.324	0.428
1:191000001-192000000	1	191000001	192000000	0.125	0.145	0.242	0	-0.466	-0.452	0.31	0.262	0.324	0.428
1:192000001-193000000	1	192000001	193000000	0.125	0.145	0.242	0	-0.466	-0.452	0.31	0.262	0.324	0.428
1:193000001-194000000	1	193000001	194000000	0.125	0.145	0.242	0	-0.466	-0.452	0.31	0.262	0.324	0.428
1:194000001-195000000	1	194000001	195000000	0.125	0.145	0.242	0	-0.466	-0.452	0.31	0.262	0.324	0.428
1:195000001-196000000	1	195000001	196000000	0.125	0.145	0.242	0	-0.466	-0.452	0.31	0.262	0.324	0.428
1:196000001-197000000	1	196000001	197000000	0.125	0.145	0.242	0	-0.466	-0.452	0.31	0.262	0.324	0.428
1:197000001-198000000	1	197000001	198000000	0.125	0.145	0.242	0	-0.466	-0.452	0.31	0.262	0.324	0.428
1:198000001-199000000	1	198000001	199000000	0.125	0.145	0.242	0	-0.466	-0.452	0.31	0.262	0.324	0.428
1:199000001-200000000	1	199000001	200000000	-0.064	-0.076	0.242	0	-0.466	-0.709	0.31	0.262	0.324	0.428
1:202000001-203000000	1	202000001	203000000	-0.064	-0.076	0.242	0	-0.466	-0.709	0.31	0.262	0.324	0.428
1:203000001-204000000	1	203000001	204000000	-0.064	-0.076	0.242	0	-0.466	-0.709	0.31	0.262	0.324	0.428
1:204000001-205000000	1	204000001	205000000	-0.064	-0.076	0.242	0	-0.466	-0.709	0.31	0.262	0.324	0.428
1:205000001-206000000	1	205000001	206000000	-0.064	-0.076	0.242	0	-0.466	-0.709	0.31	0.262	0.324	0.428
1:206000001-207000000	1	206000001	207000000	-0.064	-0.076	0.242	0	-0.466	-0.709	0.31	0.262	0.324	0.428
1:207000001-208000000	1	207000001	208000000	-0.064	-0.076	0.242	0	-0.466	-0.709	0.31	0.262	0.324	0.428
1:208000001-209000000	1	208000001	209000000	-0.064	-0.076	0.242	0	-0.466	-0.709	0.31	0.262	0.324	0.428
1:212000001-213000000	1	212000001	213000000	-0.064	-0.076	0.242	0	-0.466	-0.709	0.31	0.262	0.324	0.428
1:213000001-214000000	1	213000001	214000000	-0.064	-0.076	0.242	0	-0.466	-0.709	0.31	0.262	0.324	0.428
1:214000001-215000000	1	214000001	215000000	-0.064	-0.076	0.242	0	-0.466	-0.709	0.31	0.262	0.324	0.428
1:215000001-216000000	1	215000001	216000000	-0.064	-0.076	0.242	0	-0.466	-0.709	0.31	0.262	0.324	0.428
1:216000001-217000000	1	216000001	217000000	-0.064	-0.076	0.242	0	-0.466	-0.709	0.31	0.262	0.324	0.428
1:217000001-218000000	1	217000001	218000000	-0.064	-0.076	0.242	0	-0.466	-0.709	0.31	0.262	0.324	0.428
1:218000001-219000000	1	218000001	219000000	-0.064	-0.076	0.242	0	-0.466	-0.709	0.31	0.262	0.324	0.428
1:219000001-220000000	1	219000001	220000000	-0.064	-0.076	0.242	0	-0.466	-0.709	0.31	0.262	0.324	0.428
1:221000001-222000000	1	221000001	222000000	-0.064	-0.076	0.242	0	0.35	0.16	0.31	0.262	0.324	0.428
1:225000001-226000000	1	225000001	226000000	-0.064	-0.076	0.242	0	0.35	0.16	0.31	0.262	0.324	0.428
1:226000001-227000000	1	226000001	227000000	-0.064	-0.076	0.242	0	0.35	0.16	0.31	0.262	0.324	0.428
1:228000001-229000000	1	228000001	229000000	-0.064	-0.076	0.242	0	0.35	0.16	0.31	0.262	0.324	0.428
1:229000001-230000000	1	229000001	230000000	-0.064	-0.076	0.242	0	0.35	0.16	0.31	0.262	0.324	0.428
1:230000001-231000000	1	230000001	231000000	-0.064	-0.076	0.242	0	0.35	0.16	0.31	0.262	0.324	0.428
1:232000001-233000000	1	232000001	233000000	-0.064	-0.076	0.242	0	0.35	0.16	0.31	0.262	0.324	0.428
1:234000001-235000000	1	234000001	235000000	-0.064	-0.076	0.242	0	0.35	0.16	0.31	0.262	0.324	0.428
1:235000001-236000000	1	235000001	236000000	-0.064	-0.076	0.242	0.666	0.35	0.16	0.31	0.262	0.324	0.428
1:239000001-240000000	1	239000001	240000000	-0.064	-0.076	0.242	0.666	0.35	0.16	0.31	0.262	0.324	0.428
1:240000001-241000000	1	240000001	241000000	-0.064	-0.076	0.242	0.666	0.35	0.16	0.31	0.262	0.324	0.428
1:241000001-242000000	1	241000001	242000000	-0.064	-0.076	0.242	0.666	0.35	0.16	0.31	0.262	0.324	0.428
1:243000001-244000000	1	243000001	244000000	-0.064	-0.076	0.242	0.666	0.35	0.16	0.31	0.262	0.324	0.428
1:244000001-245000000	1	244000001	245000000	-0.064	-0.076	0.242	0.666	0.35	0.16	0.31	0.262	0.324	0.428
1:245000001-246000000	1	245000001	246000000	-0.064	-0.076	0.242	0.666	0.35	0.16	0.31	0.262	0.324	0.428
1:246000001-247000000	1	246000001	247000000	-0.064	-0.076	0.242	0.666	0.35	0.16	0.31	0.262	0.324	0.428
2:1000001-2000000	2	1000001	2000000	-0.013	-0.003	0.257	0.293	0.3	0.063	0.001	-0.001	0.104	0.217
2:2000001-3000000	2	2000001	3000000	-0.013	-0.003	0.257	0.293	0.3	0.063	0.001	-0.001	0.104	0.217
2:3000001-4000000	2	3000001	4000000	-0.013	-0.003	0.257	0.293	0.3	0.063	0.001	-0.001	0.104	0.217
2:4000001-5000000	2	4000001	5000000	-0.013	-0.003	0.257	0.293	0.3	0.063	0.001	-0.001	0.104	0.217
2:6000001-7000000	2	6000001	7000000	-0.013	-0.003	0.257	0.293	0.3	0.063	0.001	-0.001	0.104	0.217
2:7000001-8000000	2	7000001	8000000	-0.013	-0.003	0.257	0.293	0.3	0.063	0.001	-0.001	0.104	0.217
2:8000001-9000000	2	8000001	9000000	-0.013	-0.003	0.257	0.293	0.3	0.063	0.001	-0.001	0.104	0.217
2:9000001-10000000	2	9000001	10000000	-0.013	-0.003	0.257	0.293	0.3	0.063	0.001	-0.001	0.104	0.217
2:10000001-11000000	2	10000001	11000000	-0.013	-0.003	0.257	0.293	0.3	0.063	0.001	-0.001	0.104	0.217
2:11000001-12000000	2	11000001	12000000	-0.013	-0.003	-0.147	0.089	0.3	0.063	0.001	-0.001	0.104	0.217
2:12000001-13000000	2	12000001	13000000	-0.013	-0.003	-0.147	0.089	0.3	0.063	0.001	-0.001	0.104	0.217
2:13000001-14000000	2	13000001	14000000	-0.013	-0.003	-0.147	0.089	0.3	0.063	0.001	-0.001	0.104	0.217
2:14000001-15000000	2	14000001	15000000	-0.013	-0.003	-0.147	0.089	0.3	0.063	0.001	-0.001	0.104	0.217
2:15000001-16000000	2	15000001	16000000	-0.013	-0.003	-0.147	0.089	0.3	0.063	0.001	-0.001	0.104	0.217
2:17000001-18000000	2	17000001	18000000	-0.013	-0.003	-0.147	0.089	0.3	0.063	0.001	-0.001	0.104	0.217
2:18000001-19000000	2	18000001	19000000	-0.013	-0.003	-0.147	0.089	0.3	0.063	0.001	-0.001	0.104	0.217
2:19000001-20000000	2	19000001	20000000	-0.013	-0.003	-0.147	0.089	0.3	0.063	0.001	-0.001	0.104	0.217
2:20000001-21000000	2	20000001	21000000	-0.013	-0.003	-0.147	0.089	0.3	0.063	0.001	-0.001	0.104	0.217
2:22000001-23000000	2	22000001	23000000	-0.013	-0.003	-0.147	-0.203	0.3	0.063	0.001	-0.001	0.104	0.217
2:23000001-24000000	2	23000001	24000000	-0.013	-0.003	-0.147	-0.203	0.3	-0.124	0.001	-0.001	0.104	0.217
2:25000001-26000000	2	25000001	26000000	-0.013	-0.003	-0.147	-0.203	0.3	-0.124	0.001	-0.001	0.104	0.217
2:26000001-27000000	2	26000001	27000000	-0.013	-0.003	-0.147	-0.203	0.3	-0.124	0.001	-0.001	0.104	0.217
2:27000001-28000000	2	27000001	28000000	-0.013	-0.003	-0.147	-0.203	0.3	-0.124	0.001	-0.001	0.104	0.217
2:28000001-29000000	2	28000001	29000000	-0.013	-0.003	-0.147	-0.203	0.3	-0.124	0.001	-0.001	0.104	0.217
2:29000001-30000000	2	29000001	30000000	-0.013	-0.003	-0.147	-0.203	0.3	-0.124	0.001	-0.001	0.104	0.217
2:30000001-31000000	2	30000001	31000000	-0.013	-0.003	-0.147	-0.203	0.3	-0.124	0.001	-0.001	0.104	0.217
2:31000001-32000000	2	31000001	32000000	-0.013	-0.003	-0.147	-0.203	0.3	-0.124	0.001	-0.001	0.104	0.217
2:34000001-35000000	2	34000001	35000000	-0.013	-0.003	-0.147	-0.203	0.3	-0.124	0.001	-0.001	0.104	0.217
2:35000001-36000000	2	35000001	36000000	-0.013	-0.003	-0.147	-0.203	0.3	0.188	0.001	-0.001	0.104	0.217
2:38000001-39000000	2	38000001	39000000	-0.013	-0.003	-0.147	-0.203	0.3	0.188	0.001	-0.001	0.104	0.217
2:39000001-40000000	2	39000001	40000000	-0.013	-0.003	-0.147	-0.203	0.3	0.188	0.001	-0.001	0.104	0.217
2:40000001-41000000	2	40000001	41000000	-0.013	-0.003	-0.147	-0.203	0.3	0.188	0.001	-0.001	0.104	0.217
2:41000001-42000000	2	41000001	42000000	-0.013	-0.003	-0.147	-0.203	0.3	0.188	0.001	-0.001	0.104	0.217
2:42000001-43000000	2	42000001	43000000	-0.013	-0.003	-0.147	-0.203	0.3	0.188	0.001	-0.001	0.104	0.217
2:43000001-44000000	2	43000001	44000000	-0.013	-0.003	-0.147	-0.203	0.3	0.188	0.001	-0.001	0.104	0.217
2:44000001-45000000	2	44000001	45000000	-0.013	-0.003	-0.147	-0.203	0.3	0.188	0.001	-0.001	0.104	0.217
2:45000001-46000000	2	45000001	46000000	-0.013	-0.003	-0.147	-0.203	0.3	0.188	0.001	-0.001	0.104	0.217
2:46000001-47000000	2	46000001	47000000	-0.013	-0.003	-0.147	-0.203	0.3	0.188	0.001	-0.001	0.104	0.217
2:47000001-48000000	2	47000001	48000000	-0.013	-0.003	-0.147	-0.203	0.3	0.188	0.001	-0.001	0.104	0.217
2:48000001-49000000	2	48000001	49000000	-0.013	-0.003	-0.147	-0.203	0.3	0.188	0.001	-0.001	0.104	0.217
2:51000001-52000000	2	51000001	52000000	-0.013	-0.003	-0.147	-0.203	0.3	0.188	0.001	-0.001	0.104	0.217
2:52000001-53000000	2	52000001	53000000	-0.013	-0.003	-0.147	-0.203	0.3	0.188	0.001	-0.001	0.104	0.217
2:53000001-54000000	2	53000001	54000000	-0.013	-0.003	-0.147	-0.203	0.3	0.188	0.001	-0.001	0.104	0.217
2:55000001-56000000	2	55000001	56000000	-0.013	-0.003	-0.147	-0.203	0.3	0.188	0.001	-0.001	0.104	0.217
2:56000001-57000000	2	56000001	57000000	-0.013	-0.003	-0.147	-0.203	0.3	0.188	0.001	-0.001	0.104	0.217
2:57000001-58000000	2	57000001	58000000	-0.013	-0.003	-0.147	-0.203	0.3	0.188	0.001	-0.001	0.104	0.217
2:58000001-59000000	2	58000001	59000000	-0.013	-0.003	-0.147	-0.203	0.3	0.188	0.001	-0.001	0.104	0.217
2:60000001-61000000	2	60000001	61000000	-0.013	-0.003	-0.147	-0.203	0.3	0.188	0.001	-0.001	0.104	0.217
2:62000001-63000000	2	62000001	63000000	-0.013	-0.003	-0.147	-0.203	0.3	0.188	0.001	-0.001	0.104	0.217
2:64000001-65000000	2	64000001	65000000	-0.013	-0.003	-0.147	-0.203	0.3	0.188	0.001	-0.001	0.104	0.217
2:66000001-67000000	2	66000001	67000000	-0.013	-0.003	-0.147	-0.203	0.3	0.188	0.001	-0.001	0.104	0.217
2:68000001-69000000	2	68000001	69000000	-0.013	-0.003	-0.147	-0.203	0.3	0.188	0.001	-0.001	0.104	0.217
2:69000001-70000000	2	69000001	70000000	-0.013	-0.003	-0.147	-0.203	0.3	0.188	0.001	-0.001	0.104	0.217
2:71000001-72000000	2	71000001	72000000	-0.013	-0.003	-0.147	-0.203	0.3	0.188	0.001	-0.001	0.104	0.217
2:72000001-73000000	2	72000001	73000000	-0.013	-0.003	-0.147	-0.203	0.3	0.188	0.001	-0.001	0.104	0.217
2:73000001-74000000	2	73000001	74000000	-0.013	-0.003	-0.147	-0.203	0.3	0.188	0.001	-0.001	0.104	0.217
2:74000001-75000000	2	74000001	75000000	-0.013	-0.003	-0.147	-0.203	0.3	0.188	0.001	-0.001	0.104	0.217
2:75000001-76000000	2	75000001	76000000	-0.013	-0.003	-0.147	-0.203	0.3	0.188	0.001	-0.001	0.104	0.217
2:76000001-77000000	2	76000001	77000000	-0.013	-0.003	-0.147	-0.203	0.3	0.188	0.001	-0.001	0.104	0.217
2:77000001-78000000	2	77000001	78000000	-0.013	-0.003	-0.147	-0.203	0.3	0.188	0.001	-0.001	0.104	0.217
2:79000001-80000000	2	79000001	80000000	-0.013	-0.003	-0.147	-0.203	0.3	0.188	0.001	-0.001	0.104	0.217
2:80000001-81000000	2	80000001	81000000	-0.013	-0.003	-0.147	-0.203	0.3	0.188	0.001	-0.001	0.104	0.217
2:82000001-83000000	2	82000001	83000000	-0.013	-0.003	-0.147	-0.203	0.3	0.188	0.001	-0.001	0.104	0.217
2:84000001-85000000	2	84000001	85000000	-0.013	-0.003	-0.147	-0.203	0.3	0.188	0.001	-0.001	0.104	0.217
2:85000001-86000000	2	85000001	86000000	-0.013	-0.003	-0.147	-0.203	0.3	0.188	0.001	-0.001	0.104	0.217
2:86000001-87000000	2	86000001	87000000	-0.516	-0.003	-0.147	-0.04	0.3	0.188	0.001	-0.001	0.104	0.217
2:97000001-98000000	2	97000001	98000000	-0.516	-0.519	-0.147	-0.04	0.3	0.188	0.001	-0.001	0.104	0.217
2:100000001-101000000	2	100000001	101000000	-0.516	-0.519	-0.147	-0.04	0.3	0.188	0.001	-0.001	0.104	0.217
2:101000001-102000000	2	101000001	102000000	-0.516	-0.519	-0.147	-0.04	0.3	0.188	0.001	-0.001	0.104	0.217
2:102000001-103000000	2	102000001	103000000	-0.516	-0.519	-0.147	-0.04	0.3	0.188	0.001	-0.001	0.104	0.217
2:103000001-104000000	2	103000001	104000000	-0.516	-0.519	-0.147	-0.04	0.3	0.188	0.001	-0.001	0.104	0.217
2:104000001-105000000	2	104000001	105000000	-0.516	-0.519	-0.147	-0.04	0.3	0.188	0.001	-0.001	0.104	0.217
2:107000001-108000000	2	107000001	108000000	-0.516	-0.519	-0.147	-0.04	0.3	0.188	0.001	-0.001	-0.305	-0.156
2:108000001-109000000	2	108000001	109000000	-0.516	-0.519	-0.147	-0.04	0.3	0.188	0.001	-0.001	-0.305	-0.156
2:111000001-112000000	2	111000001	112000000	-0.516	-0.519	-0.147	-0.04	0.3	0.188	0.001	-0.001	-0.305	-0.156
2:113000001-114000000	2	113000001	114000000	-0.516	-0.519	-0.147	-0.04	0.3	0.188	0.001	-0.001	-0.305	-0.156
2:116000001-117000000	2	116000001	117000000	-0.516	-0.519	-0.147	-0.04	0.3	0.188	0.001	-0.001	-0.305	-0.156
2:118000001-119000000	2	118000001	119000000	-0.516	-0.519	-0.147	-0.04	0.3	0.188	0.001	-0.001	-0.305	-0.156
2:119000001-120000000	2	119000001	120000000	-0.516	-0.519	-0.147	-0.04	0.3	0.188	0.001	-0.001	-0.305	-0.156
2:120000001-121000000	2	120000001	121000000	-0.516	-0.519	-0.147	-0.04	0.3	0.188	0.001	-0.001	-0.305	-0.156
2:122000001-123000000	2	122000001	123000000	-0.516	-0.519	-0.147	-0.04	0.3	0.188	0.001	-0.001	-0.305	-0.156
2:123000001-124000000	2	123000001	124000000	-0.516	-0.519	-0.147	-0.04	0.3	0.188	0.001	-0.001	-0.305	-0.156
2:124000001-125000000	2	124000001	125000000	-0.516	-0.519	-0.147	-0.04	0.3	0.188	0.001	-0.001	-0.305	-0.156
2:126000001-127000000	2	126000001	127000000	-0.516	-0.519	-0.147	-0.04	0.3	0.188	0.001	-0.001	-0.305	-0.156
2:129000001-130000000	2	129000001	130000000	-0.516	-0.519	-0.147	-0.04	0.3	0.188	0.001	-0.001	-0.305	-0.156
2:134000001-135000000	2	134000001	135000000	-0.516	-0.519	-0.147	-0.04	0.3	0.188	0.001	-0.001	-0.305	-0.156
2:135000001-136000000	2	135000001	136000000	-0.516	-0.519	-0.147	-0.04	0.3	0.188	0.001	-0.001	-0.305	-0.156
2:136000001-137000000	2	136000001	137000000	-0.516	-0.519	-0.147	-0.04	0.3	0.188	0.001	-0.001	-0.305	-0.156
2:137000001-138000000	2	137000001	138000000	-0.516	-0.519	-0.147	-0.04	0.3	0.188	0.001	-0.001	-0.305	-0.156
2:138000001-139000000	2	138000001	139000000	-0.516	-0.519	-0.015	-0.04	0.3	0.188	0.001	-0.001	-0.305	-0.156
2:139000001-140000000	2	139000001	140000000	-0.516	-0.519	-0.015	-0.04	0.3	0.188	0.001	-0.001	-0.305	-0.156
2:140000001-141000000	2	140000001	141000000	-0.516	-0.519	-0.015	-0.04	0.3	0.188	0.001	-0.001	-0.305	-0.156
2:141000001-142000000	2	141000001	142000000	-0.516	-0.519	-0.015	-0.04	0.3	0.188	0.001	-0.001	-0.305	-0.156
2:142000001-143000000	2	142000001	143000000	-0.516	-0.519	-0.015	-0.04	0.3	0.188	0.001	-0.001	-0.305	-0.156
2:145000001-146000000	2	145000001	146000000	-0.516	-0.519	-0.015	-0.04	0.3	-0.188	0.001	-0.001	-0.305	-0.156
2:147000001-148000000	2	147000001	148000000	-0.516	-0.519	-0.015	-0.04	0.3	-0.188	0.001	-0.001	-0.305	-0.156
2:150000001-151000000	2	150000001	151000000	-0.516	-0.519	-0.015	-0.04	0.3	-0.188	0.001	-0.001	-0.305	-0.156
2:151000001-152000000	2	151000001	152000000	-0.516	-0.519	-0.015	-0.04	0.3	-0.188	0.001	-0.001	-0.305	-0.156
2:152000001-153000000	2	152000001	153000000	-0.516	-0.519	-0.015	-0.04	0.3	-0.188	0.001	-0.001	-0.305	-0.156
2:154000001-155000000	2	154000001	155000000	-0.516	-0.519	-0.015	-0.04	0.3	-0.188	0.001	-0.001	-0.305	-0.156
2:155000001-156000000	2	155000001	156000000	-0.516	-0.519	-0.015	-0.04	0.3	-0.188	0.001	-0.001	-0.305	-0.156
2:157000001-158000000	2	157000001	158000000	-0.516	-0.519	-0.015	-0.04	0.3	-0.188	0.001	-0.001	-0.305	-0.156
2:158000001-159000000	2	158000001	159000000	-0.516	-0.519	-0.015	-0.04	0.3	-0.188	0.001	-0.001	-0.305	-0.156
2:160000001-161000000	2	160000001	161000000	-0.516	-0.519	-0.015	-0.04	0.3	-0.188	0.001	-0.001	-0.305	-0.156
2:161000001-162000000	2	161000001	162000000	-0.516	-0.519	-0.015	-0.04	0.3	-0.188	0.001	-0.001	-0.305	-0.156
2:163000001-164000000	2	163000001	164000000	-0.516	-0.519	-0.015	-0.04	0.3	-0.188	0.001	-0.001	-0.305	-0.156
2:164000001-165000000	2	164000001	165000000	-0.516	-0.519	-0.015	-0.04	0.3	-0.188	0.001	-0.001	-0.305	-0.156
2:165000001-166000000	2	165000001	166000000	-0.516	-0.519	-0.015	-0.04	0.3	-0.188	0.001	-0.001	-0.305	-0.156
2:166000001-167000000	2	166000001	167000000	-0.516	-0.519	-0.015	-0.04	0.3	-0.188	0.001	-0.001	-0.305	-0.156
2:168000001-169000000	2	168000001	169000000	-0.516	-0.519	-0.015	-0.04	0.003	-0.188	0.001	-0.001	-0.305	-0.156
2:172000001-173000000	2	172000001	173000000	-0.516	-0.519	-0.015	-0.04	0.003	-0.188	0.001	-0.001	-0.305	-0.156
2:173000001-174000000	2	173000001	174000000	-0.516	-0.519	-0.015	-0.04	0.003	-0.188	0.001	-0.001	-0.305	-0.156
2:174000001-175000000	2	174000001	175000000	-0.516	-0.519	-0.015	-0.04	0.003	-0.188	0.001	-0.001	-0.305	-0.156
2:175000001-176000000	2	175000001	176000000	-0.516	-0.519	-0.015	-0.04	0.003	-0.188	0.001	-0.001	-0.305	-0.156
2:178000001-179000000	2	178000001	179000000	-0.516	-0.519	-0.015	-0.04	0.003	-0.188	0.001	-0.001	-0.305	-0.156
2:179000001-180000000	2	179000001	180000000	-0.516	-0.519	-0.015	-0.04	0.003	-0.188	0.001	-0.001	-0.305	-0.156
2:180000001-181000000	2	180000001	181000000	-0.516	-0.519	-0.015	-0.04	0.003	-0.188	0.001	-0.001	-0.305	-0.156
2:181000001-182000000	2	181000001	182000000	-0.516	-0.519	-0.015	-0.04	0.003	-0.188	0.001	-0.001	-0.305	-0.156
2:182000001-183000000	2	182000001	183000000	-0.516	-0.519	-0.015	-0.04	0.003	-0.188	0.001	-0.001	-0.305	-0.156
2:183000001-184000000	2	183000001	184000000	-0.516	-0.519	-0.015	-0.04	0.003	-0.188	0.001	-0.001	-0.305	-0.156
2:185000001-186000000	2	185000001	186000000	-0.516	-0.519	-0.015	-0.04	0.003	-0.188	0.001	-0.001	-0.305	-0.156
2:186000001-187000000	2	186000001	187000000	-0.516	-0.519	-0.015	-0.04	0.003	-0.188	0.001	-0.001	-0.305	-0.156
2:187000001-188000000	2	187000001	188000000	-0.516	-0.519	-0.015	-0.04	0.003	-0.188	0.001	-0.001	-0.305	-0.156
2:188000001-189000000	2	188000001	189000000	-0.516	-0.519	-0.015	-0.04	0.003	-0.188	0.001	-0.001	-0.305	-0.156
2:189000001-190000000	2	189000001	190000000	-0.516	-0.519	-0.015	-0.04	0.003	-0.188	0.001	-0.001	-0.305	-0.156
2:192000001-193000000	2	192000001	193000000	-0.516	-0.519	-0.015	-0.04	0.003	-0.188	0.001	-0.001	-0.305	-0.156
2:194000001-195000000	2	194000001	195000000	-0.516	-0.519	-0.015	-0.04	0.003	-0.188	0.001	-0.001	-0.305	-0.156
2:195000001-196000000	2	195000001	196000000	-0.516	-0.519	-0.015	-0.04	0.003	-0.188	0.001	-0.001	-0.305	-0.156
2:196000001-197000000	2	196000001	197000000	-0.516	-0.519	-0.015	-0.04	0.003	-0.188	0.001	-0.001	-0.305	-0.156
2:197000001-198000000	2	197000001	198000000	-0.516	-0.519	-0.015	-0.04	0.003	-0.188	0.001	-0.001	-0.305	-0.156
2:198000001-199000000	2	198000001	199000000	-0.516	-0.519	-0.015	-0.04	0.003	-0.188	0.001	-0.001	-0.305	-0.156
2:199000001-200000000	2	199000001	200000000	-0.516	-0.519	-0.015	-0.04	0.003	-0.188	0.001	-0.001	-0.305	-0.156
2:200000001-201000000	2	200000001	201000000	-0.516	-0.519	-0.015	-0.04	0.003	-0.188	0.001	-0.001	-0.305	-0.156
2:202000001-203000000	2	202000001	203000000	-0.516	-0.519	-0.015	-0.04	0.003	-0.188	0.001	-0.001	-0.305	-0.156
2:204000001-205000000	2	204000001	205000000	-0.516	-0.519	-0.015	-0.04	0.003	-0.188	0.001	-0.001	-0.305	-0.156
2:205000001-206000000	2	205000001	206000000	-0.516	-0.519	-0.015	-0.04	0.003	-0.188	0.001	-0.001	-0.305	-0.156
2:206000001-207000000	2	206000001	207000000	-0.516	-0.519	-0.015	-0.04	0.003	-0.188	0.001	-0.001	-0.305	-0.156
2:207000001-208000000	2	207000001	208000000	-0.516	-0.519	-0.015	-0.04	0.003	-0.188	0.001	-0.001	-0.305	-0.156
2:208000001-209000000	2	208000001	209000000	-0.516	-0.519	-0.015	-0.04	0.003	-0.188	0.001	-0.001	-0.305	-0.156
2:211000001-212000000	2	211000001	212000000	-0.516	-0.519	-0.015	-0.04	0.003	-0.188	0.001	-0.001	-0.305	-0.156
2:213000001-214000000	2	213000001	214000000	-0.516	-0.519	-0.015	-0.04	0.003	-0.188	0.001	-0.001	-0.305	-0.156
2:214000001-215000000	2	214000001	215000000	-0.516	-0.519	-0.015	-0.04	0.003	-0.188	0.001	-0.001	-0.305	-0.156
2:215000001-216000000	2	215000001	216000000	-0.516	-0.519	-0.015	-0.04	0.003	-0.188	0.001	-0.001	-0.305	-0.156
2:216000001-217000000	2	216000001	217000000	-0.516	-0.519	-0.015	-0.04	0.003	-0.188	0.001	-0.001	-0.305	-0.156
2:217000001-218000000	2	217000001	218000000	-0.516	-0.519	-0.015	-0.04	0.003	-0.188	0.001	-0.001	-0.305	-0.156
2:218000001-219000000	2	218000001	219000000	-0.516	-0.519	-0.015	-0.04	0.003	-0.188	0.001	-0.001	-0.305	-0.156
2:219000001-220000000	2	219000001	220000000	-0.516	-0.519	-0.015	-0.04	0.003	-0.188	0.001	-0.001	-0.305	-0.156
2:220000001-221000000	2	220000001	221000000	-0.516	-0.519	-0.015	-0.04	0.003	-0.188	0.001	-0.001	-0.305	-0.156
2:221000001-222000000	2	221000001	222000000	-0.516	-0.519	-0.015	-0.04	0.003	-0.188	0.001	-0.001	-0.305	-0.156
2:222000001-223000000	2	222000001	223000000	-0.516	-0.519	-0.015	-0.04	0.003	-0.188	0.001	-0.001	-0.305	-0.156
2:224000001-225000000	2	224000001	225000000	-0.516	-0.519	-0.015	-0.04	0.003	-0.188	-0.277	-0.001	-0.305	-0.156
2:226000001-227000000	2	226000001	227000000	-0.516	-0.519	-0.015	-0.04	0.003	-0.188	-0.277	-0.001	-0.305	-0.156
2:227000001-228000000	2	227000001	228000000	-0.516	-0.519	-0.015	-0.04	0.003	-0.188	-0.277	-0.001	-0.305	-0.156
2:228000001-229000000	2	228000001	229000000	-0.516	-0.519	-0.015	-0.04	0.003	-0.188	-0.277	-0.277	-0.305	-0.156
2:229000001-230000000	2	229000001	230000000	-0.516	-0.519	-0.015	-0.04	0.003	-0.188	-0.277	-0.277	-0.305	-0.156
2:231000001-232000000	2	231000001	232000000	-0.516	-0.519	-0.015	-0.04	0.003	-0.188	-0.277	-0.277	-0.305	-0.156
2:233000001-234000000	2	233000001	234000000	-0.516	-0.519	-0.015	-0.04	0.003	-0.188	-0.277	-0.277	-0.305	-0.156
2:234000001-235000000	2	234000001	235000000	-0.516	-0.519	-0.015	-0.04	0.003	-0.188	-0.277	-0.277	-0.305	-0.156
2:235000001-236000000	2	235000001	236000000	-0.516	-0.519	-0.015	-0.04	0.003	-0.188	-0.277	-0.277	-0.305	-0.156
2:236000001-237000000	2	236000001	237000000	-0.516	-0.519	-0.015	-0.04	0.003	-0.188	-0.277	-0.277	-0.305	-0.156
2:240000001-241000000	2	240000001	241000000	-0.516	-0.519	-0.015	-0.04	0.003	-0.188	-0.277	-0.277	-0.305	-0.156
2:242000001-243000000	2	242000001	243000000	-0.516	-0.519	-0.015	-0.04	0.003	-0.188	-0.277	-0.277	-0.305	-0.156
3:1-1000000	3	1	1000000	-0.024	-0.015	-0.031	0.001	0.374	0.196	0.143	0.145	0.247	0.308
3:1000001-2000000	3	1000001	2000000	-0.024	-0.015	-0.031	0.001	0.374	0.196	0.143	0.145	0.247	0.308
3:2000001-3000000	3	2000001	3000000	-0.024	-0.015	-0.031	0.001	0.374	0.196	0.143	0.145	0.247	0.308
3:3000001-4000000	3	3000001	4000000	-0.024	-0.015	-0.031	0.001	0.374	0.196	0.143	0.145	0.247	0.308
3:6000001-7000000	3	6000001	7000000	-0.024	-0.015	-0.031	0.001	0.374	0.196	0.143	0.145	0.247	0.308
3:7000001-8000000	3	7000001	8000000	-0.024	-0.015	-0.031	0.001	0.374	0.196	0.143	0.145	0.247	0.308
3:8000001-9000000	3	8000001	9000000	-0.024	-0.015	-0.031	0.001	0.374	0.196	0.143	0.145	0.247	0.308
3:10000001-11000000	3	10000001	11000000	-0.024	-0.015	-0.031	0.001	0.374	0.196	0.143	0.145	0.247	0.308
3:11000001-12000000	3	11000001	12000000	-0.024	-0.015	-0.031	0.001	0.374	0.196	0.143	0.145	0.247	0.308
3:12000001-13000000	3	12000001	13000000	-0.024	-0.015	-0.031	0.001	0.374	0.196	0.143	0.145	0.247	0.308
3:13000001-14000000	3	13000001	14000000	-0.024	-0.015	-0.031	0.001	0.374	0.196	0.143	0.145	0.247	0.308
3:14000001-15000000	3	14000001	15000000	-0.024	-0.015	-0.031	0.001	0.374	0.196	0.143	0.145	0.247	0.308
3:16000001-17000000	3	16000001	17000000	-0.024	-0.015	-0.031	0.001	-0.599	-0.763	0.143	0.145	0.247	0.308
3:17000001-18000000	3	17000001	18000000	-0.024	-0.015	-0.031	0.001	-0.599	-0.763	0.143	0.145	0.247	0.308
3:19000001-20000000	3	19000001	20000000	-0.024	-0.015	-0.031	0.001	-0.599	-0.763	0.143	0.145	0.247	0.308
3:20000001-21000000	3	20000001	21000000	-0.024	-0.015	-0.031	0.001	-0.599	-0.763	0.143	0.145	0.247	0.308
3:21000001-22000000	3	21000001	22000000	-0.024	-0.015	-0.031	0.001	-0.599	-0.763	0.143	0.145	0.247	0.308
3:26000001-27000000	3	26000001	27000000	-0.024	-0.015	-0.031	0.001	-0.599	-0.763	0.143	0.145	0.247	0.308
3:28000001-29000000	3	28000001	29000000	-0.024	-0.015	-0.031	0.001	-0.599	-0.763	0.143	0.145	0.247	0.308
3:29000001-30000000	3	29000001	30000000	-0.024	-0.015	-0.031	0.001	-0.599	-0.763	0.143	0.145	0.247	0.308
3:30000001-31000000	3	30000001	31000000	-0.024	-0.015	-0.031	0.001	-0.599	-0.763	0.143	0.145	0.247	0.308
3:31000001-32000000	3	31000001	32000000	-0.024	-0.015	-0.031	0.001	-0.599	-0.763	0.143	0.145	0.247	0.308
3:32000001-33000000	3	32000001	33000000	-0.024	-0.015	-0.675	-0.643	-0.599	-0.763	0.143	0.145	0.247	0.308
3:33000001-34000000	3	33000001	34000000	-0.024	-0.015	-0.675	-0.643	-0.599	-0.763	0.143	0.145	0.247	0.308
3:34000001-35000000	3	34000001	35000000	-0.024	-0.015	-0.675	-0.643	-0.599	-0.763	0.143	0.145	0.247	0.308
3:35000001-36000000	3	35000001	36000000	-0.024	-0.015	-0.675	-0.643	-0.599	-0.763	0.143	0.145	0.247	0.308
3:36000001-37000000	3	36000001	37000000	-0.024	-0.015	-0.675	-0.643	-0.599	-0.763	0.143	0.145	0.247	0.308
3:37000001-38000000	3	37000001	38000000	-0.024	-0.015	-0.675	-0.643	-0.599	-0.763	0.143	0.145	0.247	0.308
3:38000001-39000000	3	38000001	39000000	-0.024	-0.015	-0.675	-0.643	-0.599	-0.763	0.143	0.145	0.247	0.308
3:39000001-40000000	3	39000001	40000000	-0.024	-0.015	-0.675	-0.643	-0.599	-0.763	0.143	0.145	0.247	0.308
3:41000001-42000000	3	41000001	42000000	-0.701	-0.622	-0.675	-0.643	-0.599	-0.763	0.143	0.145	-0.372	-0.313
3:42000001-43000000	3	42000001	43000000	-0.701	-0.622	-0.675	-0.643	-0.599	-0.763	0.143	0.145	-0.372	-0.313
3:43000001-44000000	3	43000001	44000000	-0.701	-0.622	-0.675	-0.643	-0.599	-0.763	0.143	0.145	-0.372	-0.313
3:44000001-45000000	3	44000001	45000000	-0.701	-0.622	-0.675	-0.643	-0.599	-0.763	0.143	0.145	-0.372	-0.313
3:46000001-47000000	3	46000001	47000000	-0.701	-0.622	-0.675	-0.643	-0.599	-0.763	0.143	0.145	-0.372	-0.313
3:47000001-48000000	3	47000001	48000000	-0.701	-0.622	-0.675	-0.643	-0.599	-0.763	0.143	0.145	-0.372	-0.313
3:48000001-49000000	3	48000001	49000000	-0.701	-0.622	-0.675	-0.643	-0.599	-0.763	0.143	0.145	-0.372	-0.313
3:50000001-51000000	3	50000001	51000000	-0.701	-0.622	-0.675	-0.643	-0.599	-0.763	0.143	0.145	-0.372	-0.313
3:51000001-52000000	3	51000001	52000000	-0.701	-0.622	-0.675	-0.643	-0.599	-0.763	0.143	0.145	-0.372	-0.313
3:52000001-53000000	3	52000001	53000000	-0.701	-0.622	-0.675	-0.643	-0.599	-0.763	0.143	0.145	-0.372	-0.313
3:53000001-54000000	3	53000001	54000000	-0.701	-0.622	-0.675	-0.643	-0.599	-0.763	0.143	0.145	-0.372	-0.313
3:54000001-55000000	3	54000001	55000000	-0.701	-0.622	-0.675	-0.643	-0.599	-0.763	0.143	0.145	-0.372	-0.313
3:55000001-56000000	3	55000001	56000000	-0.701	-0.622	-0.675	-0.643	-0.599	-0.763	0.143	0.145	-0.372	-0.313
3:56000001-57000000	3	56000001	57000000	-0.701	-0.622	-0.675	-0.643	0.293	0.224	0.143	0.145	-0.372	-0.313
3:58000001-59000000	3	58000001	59000000	-0.701	-0.622	-0.675	-0.643	0.293	0.224	0.143	0.145	-0.372	-0.313
3:59000001-60000000	3	59000001	60000000	-0.701	-0.622	-0.675	-0.643	0.293	0.224	0.143	0.145	-0.372	-0.313
3:60000001-61000000	3	60000001	61000000	-0.701	-0.622	-0.675	-0.643	0.293	0.224	0.143	0.145	-0.372	-0.313
3:61000001-62000000	3	61000001	62000000	-0.701	-0.622	-0.675	-0.643	0.293	0.224	0.143	0.145	-0.372	-0.313
3:62000001-63000000	3	62000001	63000000	-0.701	-0.622	-0.675	-0.643	0.293	0.224	0.143	0.145	-0.372	-0.313
3:63000001-64000000	3	63000001	64000000	-0.701	-0.622	-0.675	-0.643	0.293	0.224	0.143	0.145	-0.372	-0.313
3:64000001-65000000	3	64000001	65000000	-0.701	-0.622	-0.675	-0.643	0.293	0.224	0.143	0.145	-0.372	-0.313
3:65000001-66000000	3	65000001	66000000	-0.701	-0.622	-0.675	-0.643	0.293	0.224	0.143	0.145	-0.372	-0.313
3:66000001-67000000	3	66000001	67000000	-0.701	-0.622	-0.675	-0.643	0.293	0.224	0.143	0.145	-0.372	-0.313
3:68000001-69000000	3	68000001	69000000	-0.701	-0.622	-0.675	-0.643	0.293	0.224	0.143	0.145	-0.372	-0.313
3:69000001-70000000	3	69000001	70000000	0.061	0.052	-0.675	-0.643	0.293	0.224	0.143	0.145	-0.372	-0.313
3:70000001-71000000	3	70000001	71000000	0.061	0.052	-0.675	-0.643	0.293	0.224	0.143	0.145	-0.372	-0.313
3:71000001-72000000	3	71000001	72000000	0.061	0.052	-0.675	-0.643	0.293	0.224	0.143	0.145	-0.372	-0.313
3:72000001-73000000	3	72000001	73000000	0.061	0.052	-0.675	-0.643	0.293	0.224	0.143	0.145	-0.372	-0.313
3:74000001-75000000	3	74000001	75000000	0.061	0.052	-0.675	-0.643	0.561	0.224	0.143	0.145	-0.372	-0.313
3:76000001-77000000	3	76000001	77000000	0.061	0.052	-0.675	-0.643	0.561	0.224	0.143	0.145	-0.372	-0.313
3:77000001-78000000	3	77000001	78000000	0.061	0.052	-0.675	-0.643	0.561	0.224	0.143	0.145	-0.372	-0.313
3:78000001-79000000	3	78000001	79000000	0.061	0.052	-0.675	-0.643	0.561	0.224	0.143	0.145	-0.372	-0.313
3:82000001-83000000	3	82000001	83000000	0.061	0.052	-0.675	-0.643	0.561	0.224	0.143	0.145	-0.372	-0.313
3:83000001-84000000	3	83000001	84000000	0.061	0.052	-0.675	-0.643	0.561	0.224	0.143	0.145	-0.372	-0.313
3:85000001-86000000	3	85000001	86000000	0.061	0.052	-0.031	-0.043	0.561	0.224	0.143	0.145	-0.372	-0.313
3:86000001-87000000	3	86000001	87000000	0.061	0.052	-0.031	-0.043	0.561	0.224	0.143	0.145	-0.372	-0.313
3:87000001-88000000	3	87000001	88000000	0.061	0.052	-0.031	-0.043	0.561	0.224	0.143	0.145	-0.372	-0.313
3:88000001-89000000	3	88000001	89000000	0.061	0.052	-0.031	-0.043	0.561	0.224	0.143	0.145	-0.372	-0.313
3:89000001-90000000	3	89000001	90000000	0.061	0.052	-0.031	-0.043	0.561	0.224	0.143	0.145	-0.372	-0.313
3:94000001-95000000	3	94000001	95000000	0.061	0.052	-0.031	-0.043	0.561	0.224	0.143	0.145	-0.372	-0.313
3:95000001-96000000	3	95000001	96000000	0.061	0.052	-0.031	-0.043	0.561	0.224	0.143	0.145	-0.372	-0.313
3:97000001-98000000	3	97000001	98000000	0.061	0.052	-0.031	-0.043	0.561	0.224	0.143	0.145	-0.372	-0.313
3:98000001-99000000	3	98000001	99000000	0.061	0.052	-0.031	-0.043	0.561	0.224	0.143	0.145	-0.372	-0.313
3:100000001-101000000	3	100000001	101000000	0.061	0.052	-0.031	-0.043	0.561	0.224	0.143	0.145	-0.372	-0.313
3:101000001-102000000	3	101000001	102000000	0.061	0.052	-0.031	-0.043	0.561	0.224	0.143	0.145	-0.372	-0.313
3:102000001-103000000	3	102000001	103000000	0.061	0.052	-0.031	-0.043	0.561	0.224	0.143	0.145	-0.372	-0.313
3:103000001-104000000	3	103000001	104000000	0.061	0.052	-0.031	-0.043	0.561	0.224	0.143	0.145	-0.372	-0.313
3:104000001-105000000	3	104000001	105000000	0.061	0.052	-0.031	-0.043	0.561	0.692	0.143	0.145	-0.372	-0.313
3:105000001-106000000	3	105000001	106000000	0.061	0.052	-0.031	-0.043	0.994	0.692	0.143	0.145	-0.372	-0.313
3:106000001-107000000	3	106000001	107000000	0.061	0.052	-0.031	-0.043	0.994	0.692	0.143	0.145	-0.372	-0.313
3:107000001-108000000	3	107000001	108000000	0.061	0.052	-0.031	-0.043	0.994	0.692	0.143	0.145	-0.372	-0.313
3:109000001-110000000	3	109000001	110000000	0.061	0.052	-0.031	-0.043	0.994	0.692	0.143	0.145	-0.372	-0.313
3:110000001-111000000	3	110000001	111000000	0.061	0.052	0.405	0.363	0.994	0.692	0.143	0.145	-0.372	-0.313
3:111000001-112000000	3	111000001	112000000	0.061	0.052	0.405	0.363	0.994	0.692	0.143	0.145	-0.372	-0.313
3:112000001-113000000	3	112000001	113000000	0.061	0.052	0.405	0.363	0.994	0.692	0.143	0.145	-0.372	-0.313
3:113000001-114000000	3	113000001	114000000	0.061	0.052	0.405	0.363	0.994	0.692	0.143	0.145	-0.372	-0.313
3:114000001-115000000	3	114000001	115000000	0.061	0.052	0.405	0.363	0.994	0.692	0.143	0.145	-0.372	-0.313
3:115000001-116000000	3	115000001	116000000	0.061	-0.123	0.405	0.363	0.994	0.692	0.143	0.145	-0.372	-0.313
3:116000001-117000000	3	116000001	117000000	0.061	-0.123	0.405	0.363	0.994	0.692	0.143	0.145	-0.372	-0.313
3:118000001-119000000	3	118000001	119000000	0.061	-0.123	0.405	0.363	0.994	0.692	0.143	0.145	-0.372	-0.313
3:120000001-121000000	3	120000001	121000000	0.061	-0.123	0.405	0.363	0.994	0.692	0.143	0.145	-0.372	-0.313
3:121000001-122000000	3	121000001	122000000	0.061	-0.123	0.405	0.363	0.542	0.692	0.143	0.145	-0.372	-0.313
3:123000001-124000000	3	123000001	124000000	0.061	-0.123	0.405	0.363	0.542	0.327	0.143	0.145	-0.372	-0.313
3:124000001-125000000	3	124000001	125000000	-0.614	-0.554	0.405	0.363	0.542	0.327	0.143	0.145	-0.372	-0.313
3:126000001-127000000	3	126000001	127000000	-0.614	-0.554	0.405	0.363	0.542	0.327	0.143	0.145	-0.372	-0.313
3:127000001-128000000	3	127000001	128000000	-0.614	-0.554	0.405	0.363	0.542	0.327	0.143	0.145	-0.372	-0.313
3:128000001-129000000	3	128000001	129000000	-0.614	-0.554	0.405	0.363	0.542	0.327	0.143	0.145	-0.372	-0.313
3:129000001-130000000	3	129000001	130000000	-0.614	-0.554	0.405	0.363	0.542	0.327	0.143	0.145	-0.372	-0.313
3:130000001-131000000	3	130000001	131000000	-0.614	-0.554	0.405	0.363	0.542	0.327	0.143	0.145	-0.372	-0.313
3:132000001-133000000	3	132000001	133000000	-0.614	-0.554	0.405	0.363	0.542	0.327	0.143	0.145	-0.372	-0.313
3:133000001-134000000	3	133000001	134000000	-0.614	-0.554	0.405	0.363	0.542	0.327	0.143	0.145	-0.372	-0.313
3:134000001-135000000	3	134000001	135000000	-0.614	-0.554	0.405	0.363	0.542	0.327	0.143	0.145	-0.372	-0.313
3:135000001-136000000	3	135000001	136000000	-0.614	-0.554	0.405	0.363	0.542	0.327	0.143	0.145	-0.372	-0.313
3:137000001-138000000	3	137000001	138000000	-0.614	-0.554	0.405	0.363	0.542	0.327	0.143	0.145	-0.372	-0.313
3:139000001-140000000	3	139000001	140000000	-0.614	-0.554	0.405	0.363	0.542	0.327	0.143	0.145	-0.372	-0.313
3:140000001-141000000	3	140000001	141000000	-0.614	-0.554	0.405	0.363	0.542	0.327	0.143	0.145	-0.372	-0.313
3:143000001-144000000	3	143000001	144000000	0.07	0.022	0.405	0.363	0.542	0.327	0.143	0.145	-0.372	-0.313
3:144000001-145000000	3	144000001	145000000	0.07	0.022	0.405	0.363	0.542	0.327	0.143	0.145	-0.372	-0.313
3:145000001-146000000	3	145000001	146000000	0.07	0.022	0.405	0.363	0.542	0.327	0.143	0.145	-0.372	-0.313
3:146000001-147000000	3	146000001	147000000	0.07	0.022	0.405	0.363	0.542	0.327	0.143	0.145	-0.372	-0.313
3:147000001-148000000	3	147000001	148000000	0.07	0.022	0.405	0.363	0.542	0.327	0.143	0.145	-0.372	-0.313
3:149000001-150000000	3	149000001	150000000	0.07	0.022	0.405	0.363	0.542	0.327	0.143	0.145	-0.372	-0.313
3:150000001-151000000	3	150000001	151000000	0.07	0.022	0.405	0.363	0.542	0.327	0.143	0.145	-0.372	-0.313
3:151000001-152000000	3	151000001	152000000	0.07	0.022	0.405	0.363	0.542	0.327	0.143	0.145	0.48	0.743
3:152000001-153000000	3	152000001	153000000	0.07	0.022	0.405	0.363	0.542	0.327	0.143	0.145	0.48	0.743
3:153000001-154000000	3	153000001	154000000	0.07	0.022	0.405	0.363	0.542	0.327	0.143	0.145	0.48	0.743
3:154000001-155000000	3	154000001	155000000	0.07	0.022	0.405	0.363	0.542	0.327	0.143	0.145	0.48	0.743
3:155000001-156000000	3	155000001	156000000	0.07	0.022	0.405	0.363	0.542	0.327	0.143	0.145	0.48	0.743
3:156000001-157000000	3	156000001	157000000	0.07	0.022	0.405	0.363	0.542	0.327	0.143	0.145	0.48	0.743
3:157000001-158000000	3	157000001	158000000	0.07	0.022	0.405	0.363	0.542	0.327	0.143	0.145	0.48	0.743
3:159000001-160000000	3	159000001	160000000	0.07	0.022	0.405	0.363	0.542	0.327	0.143	0.145	0.48	0.743
3:161000001-162000000	3	161000001	162000000	0.07	0.022	0.405	0.363	0.542	0.327	0.143	0.145	0.48	0.743
3:164000001-165000000	3	164000001	165000000	0.07	0.022	0.405	0.363	0.542	0.327	0.143	0.145	0.48	0.743
3:165000001-166000000	3	165000001	166000000	0.07	0.022	0.405	0.363	0.542	0.327	0.143	0.145	0.48	0.743
3:166000001-167000000	3	166000001	167000000	-0.508	-0.577	0.405	0.363	0.542	0.327	0.143	0.145	0.48	0.743
3:167000001-168000000	3	167000001	168000000	-0.508	-0.577	0.405	0.363	0.542	0.327	0.143	0.145	0.48	0.743
3:168000001-169000000	3	168000001	169000000	-0.508	-0.577	0.405	0.363	1.498	1.238	0.143	0.145	0.48	0.743
3:169000001-170000000	3	169000001	170000000	-0.508	-0.577	0.405	0.363	1.498	1.238	0.143	0.145	0.48	0.743
3:170000001-171000000	3	170000001	171000000	-0.508	-0.577	0.405	0.363	1.498	1.238	0.143	0.145	0.48	0.743
3:171000001-172000000	3	171000001	172000000	-0.508	-0.577	0.405	0.363	1.498	1.238	0.143	0.145	0.48	0.743
3:174000001-175000000	3	174000001	175000000	-0.508	-0.577	0.405	0.363	1.498	1.238	0.143	0.145	0.48	0.743
3:175000001-176000000	3	175000001	176000000	-0.508	-0.577	0.405	0.363	1.498	1.238	0.143	0.145	0.48	0.743
3:176000001-177000000	3	176000001	177000000	-0.508	-0.577	0.405	0.363	1.498	1.238	0.143	0.145	0.48	0.743
3:177000001-178000000	3	177000001	178000000	-0.508	-0.577	0.405	0.363	1.498	1.238	0.143	0.145	0.48	0.743
3:178000001-179000000	3	178000001	179000000	-0.508	-0.577	0.405	0.363	1.498	1.238	0.143	0.145	0.48	0.743
3:180000001-181000000	3	180000001	181000000	-0.508	-0.577	0.405	0.363	1.498	1.238	0.143	0.145	0.48	0.743
3:181000001-182000000	3	181000001	182000000	-0.508	-0.577	0.405	0.363	1.498	1.238	0.143	0.145	0.48	0.743
3:182000001-183000000	3	182000001	183000000	-0.508	-0.577	0.405	0.363	1.498	1.238	0.143	0.145	0.48	0.743
3:183000001-184000000	3	183000001	184000000	-0.508	-0.577	0.405	0.363	1.498	1.238	0.143	0.145	0.48	0.743
3:184000001-185000000	3	184000001	185000000	-0.508	-0.577	0.405	0.363	1.498	1.238	0.143	0.145	0.48	0.743
3:185000001-186000000	3	185000001	186000000	-0.508	-0.577	0.405	0.363	1.498	1.238	0.143	0.145	0.48	0.743
3:188000001-189000000	3	188000001	189000000	-0.508	-0.577	0.405	0.363	-1.789	-2.184	0.143	0.145	0.48	0.743
3:189000001-190000000	3	189000001	190000000	-0.508	-0.577	0.405	0.363	-1.789	-2.184	0.143	0.145	0.48	0.743
3:190000001-191000000	3	190000001	191000000	-0.508	-0.577	0.405	0.363	-1.789	-2.184	0.143	0.145	0.48	0.743
3:191000001-192000000	3	191000001	192000000	-0.508	-0.577	0.405	0.363	-1.789	-2.184	0.143	0.145	0.48	0.743
3:192000001-193000000	3	192000001	193000000	-0.508	-0.577	0.405	0.363	-1.789	-2.184	0.143	0.145	0.48	0.743
3:193000001-194000000	3	193000001	194000000	-0.508	-0.577	0.405	0.363	-1.789	-2.184	0.143	0.145	0.48	0.743
3:194000001-195000000	3	194000001	195000000	-0.508	-0.577	0.405	0.363	-1.789	-2.184	0.143	0.145	0.48	0.743
4:1000001-2000000	4	1000001	2000000	-0.539	-0.541	-0.253	-0.247	-0.274	0.868	-0.392	-0.399	-1.015	-1.383
4:2000001-3000000	4	2000001	3000000	-0.539	-0.541	-0.253	-0.247	-0.274	0.868	-0.392	-0.399	-1.015	-1.383
4:3000001-4000000	4	3000001	4000000	-0.539	-0.541	-0.253	-0.247	-0.274	0.868	-0.392	-0.399	-1.015	-1.383
4:4000001-5000000	4	4000001	5000000	-0.539	-0.541	-0.253	-0.247	-0.274	0.868	-0.392	-0.399	-1.015	-1.383
4:5000001-6000000	4	5000001	6000000	-0.539	-0.541	-0.253	-0.247	-0.274	0.868	-0.392	-0.399	-1.015	-1.383
4:6000001-7000000	4	6000001	7000000	-0.539	-0.541	-0.253	-0.247	-0.274	-0.555	-0.392	-0.399	-1.015	-1.383
4:11000001-12000000	4	11000001	12000000	-0.539	-0.541	-0.253	-0.247	-0.274	-0.555	-0.392	-0.399	-1.015	-1.383
4:13000001-14000000	4	13000001	14000000	-0.539	-0.541	-0.253	-0.247	-0.274	-0.555	-0.392	-0.399	-1.015	-1.383
4:14000001-15000000	4	14000001	15000000	-0.539	-0.541	-0.253	-0.247	-0.274	-0.555	-0.392	-0.399	-1.015	-1.383
4:15000001-16000000	4	15000001	16000000	-0.539	-0.541	-0.253	-0.247	-0.274	-0.555	-0.392	-0.399	-1.015	-1.383
4:18000001-19000000	4	18000001	19000000	-0.539	-0.541	-0.253	-0.247	-0.274	-0.555	-0.392	-0.399	-1.015	-1.383
4:19000001-20000000	4	19000001	20000000	-0.539	-0.541	-0.253	-0.247	-0.274	-0.555	-0.392	-0.399	-1.015	-1.383
4:20000001-21000000	4	20000001	21000000	-0.539	-0.541	-0.253	-0.247	-0.274	-0.555	-0.392	-0.399	-1.015	-1.383
4:22000001-23000000	4	22000001	23000000	-0.539	-0.541	-0.253	-0.247	-0.274	-0.555	-0.392	-0.399	-1.015	-1.383
4:23000001-24000000	4	23000001	24000000	-0.539	-0.541	-0.253	-0.247	-0.274	-0.555	-0.392	-0.399	-1.015	-1.383
4:24000001-25000000	4	24000001	25000000	-0.539	-0.541	-0.253	-0.247	-0.274	-0.555	-0.392	-0.399	-1.015	-1.383
4:25000001-26000000	4	25000001	26000000	-0.539	-0.541	-0.253	-0.247	-0.274	-0.555	-0.392	-0.399	-1.015	-1.383
4:26000001-27000000	4	26000001	27000000	-0.539	-0.541	-0.253	-0.247	-0.274	-0.555	-0.392	-0.399	-1.015	-0.688
4:28000001-29000000	4	28000001	29000000	-0.539	-0.541	-0.253	-0.247	-0.274	-0.555	-0.392	-0.399	-1.015	-0.688
4:29000001-30000000	4	29000001	30000000	-0.539	-0.541	-0.253	-0.247	-0.274	-0.555	-0.392	-0.399	-1.015	-0.688
4:30000001-31000000	4	30000001	31000000	-0.539	-0.541	-0.253	-0.247	-0.274	-0.555	-0.392	-0.399	-1.015	-0.688
4:31000001-32000000	4	31000001	32000000	-0.539	-0.541	-0.253	-0.247	-0.274	-0.555	-0.392	-0.399	-1.015	-0.688
4:32000001-33000000	4	32000001	33000000	-0.539	-0.541	-0.253	-0.247	-0.274	-0.555	-0.392	-0.399	-1.015	-0.688
4:33000001-34000000	4	33000001	34000000	-0.539	-0.541	-0.253	-0.247	-0.274	-0.555	-0.392	-0.399	-1.015	-0.688
4:34000001-35000000	4	34000001	35000000	-0.539	-0.541	-0.253	-0.247	-0.274	-0.555	-0.392	-0.399	-1.015	-0.688
4:35000001-36000000	4	35000001	36000000	-0.539	-0.541	-0.253	-0.247	-0.274	-0.555	-0.392	-0.399	-1.015	-0.688
4:36000001-37000000	4	36000001	37000000	-0.539	-0.541	-0.253	-0.247	-0.274	-0.555	-0.392	-0.399	-1.015	-0.688
4:37000001-38000000	4	37000001	38000000	-0.539	-0.541	-0.253	-0.247	-0.274	-0.555	-0.392	-0.399	-1.015	-0.688
4:38000001-39000000	4	38000001	39000000	-0.539	-0.541	-0.253	-0.247	-0.274	-0.555	-0.392	-0.399	-1.015	-0.688
4:39000001-40000000	4	39000001	40000000	-0.539	-0.541	-0.253	-0.247	-0.274	-0.555	-0.392	-0.399	-1.015	-0.688
4:41000001-42000000	4	41000001	42000000	-0.539	-0.541	-0.253	-0.247	-0.274	-0.555	-0.392	-0.399	-1.015	-0.688
4:43000001-44000000	4	43000001	44000000	-0.539	-0.541	-0.253	-0.247	-0.274	-0.555	-0.392	-0.399	-1.015	-0.688
4:44000001-45000000	4	44000001	45000000	-0.539	-0.541	-0.253	-0.247	-0.274	-0.555	-0.392	-0.399	-1.015	-0.688
4:45000001-46000000	4	45000001	46000000	-0.539	-0.541	-0.253	-0.247	-0.274	-0.555	-0.392	-0.399	-1.015	-0.688
4:46000001-47000000	4	46000001	47000000	-0.539	-0.541	-0.253	-0.247	-0.274	-0.555	-0.392	-0.399	-1.015	-0.688
4:48000001-49000000	4	48000001	49000000	-0.539	-0.541	-0.253	-0.247	-0.274	-0.555	-0.392	-0.399	-1.015	-0.688
4:53000001-54000000	4	53000001	54000000	-0.539	-0.541	-0.253	-0.247	-0.274	-0.555	-0.392	-0.399	-1.015	-0.688
4:55000001-56000000	4	55000001	56000000	-0.539	-0.541	-0.253	-0.247	-0.274	-0.555	-0.392	-0.399	-1.015	-0.688
4:57000001-58000000	4	57000001	58000000	-0.539	-0.541	-0.253	-0.247	-0.274	-0.555	-0.392	-0.399	-0.332	-0.688
4:60000001-61000000	4	60000001	61000000	-0.539	-0.541	-0.253	-0.247	-0.274	-0.555	-0.392	-0.399	-0.332	0.088
4:61000001-62000000	4	61000001	62000000	-0.539	-0.541	-0.253	-0.247	-0.274	-0.555	-0.392	-0.399	-0.332	0.088
4:62000001-63000000	4	62000001	63000000	-0.539	-0.541	-0.253	-0.247	-0.274	-0.555	-0.392	-0.399	-0.332	0.088
4:63000001-64000000	4	63000001	64000000	-0.539	-0.541	-0.253	-0.247	-0.274	-0.555	-0.392	-0.399	-0.332	0.088
4:66000001-67000000	4	66000001	67000000	-0.539	-0.541	-0.253	-0.247	-0.274	-0.555	-0.392	-0.399	-0.332	0.088
4:67000001-68000000	4	67000001	68000000	-0.539	-0.541	-0.253	-0.247	-0.274	-0.555	-0.392	-0.399	-0.332	0.088
4:72000001-73000000	4	72000001	73000000	-0.539	-0.541	-0.253	-0.247	-0.274	-0.555	-0.392	-0.399	-0.332	0.088
4:73000001-74000000	4	73000001	74000000	-0.539	-0.541	-0.253	-0.247	-0.274	-0.555	-0.392	-0.399	-0.332	0.088
4:74000001-75000000	4	74000001	75000000	-0.539	-0.541	-0.253	-0.247	-0.274	-0.555	-0.392	-0.399	-0.332	0.088
4:75000001-76000000	4	75000001	76000000	-0.539	-0.541	-0.253	-0.247	-0.274	-0.555	-0.392	-0.399	-0.332	0.088
4:79000001-80000000	4	79000001	80000000	-0.539	-0.541	-0.253	-0.247	-0.274	-0.555	-0.392	-0.399	-0.332	0.088
4:81000001-82000000	4	81000001	82000000	-0.539	-0.541	-0.253	-0.247	-0.274	-0.555	-0.392	-0.399	-0.332	0.088
4:82000001-83000000	4	82000001	83000000	-0.539	-0.541	-0.253	-0.247	-0.274	-0.555	-0.392	-0.399	-0.332	0.088
4:83000001-84000000	4	83000001	84000000	-0.539	-0.541	-0.253	-0.247	-0.274	-0.555	-0.392	-0.399	-0.332	0.088
4:84000001-85000000	4	84000001	85000000	-0.539	-0.541	-0.253	-0.247	-0.274	-0.555	-0.392	-0.399	-0.332	0.088
4:85000001-86000000	4	85000001	86000000	-0.539	-0.541	-0.253	-0.247	-0.274	-0.555	-0.392	-0.399	-0.332	0.088
4:87000001-88000000	4	87000001	88000000	-0.539	-0.541	-0.253	-0.247	-0.274	-0.555	-0.392	-0.399	-0.332	0.088
4:88000001-89000000	4	88000001	89000000	-0.539	-0.541	-0.253	-0.247	-0.274	-0.555	-0.392	-0.399	0.113	0.088
4:89000001-90000000	4	89000001	90000000	-0.539	-0.541	-0.253	-0.247	-0.274	-0.555	-0.392	-0.399	0.113	0.088
4:90000001-91000000	4	90000001	91000000	-0.539	-0.541	-0.253	-0.247	-0.274	-0.555	-0.392	-0.399	0.113	0.088
4:91000001-92000000	4	91000001	92000000	-0.539	-0.541	-0.253	-0.247	-0.274	-0.555	-0.392	-0.399	0.113	0.088
4:92000001-93000000	4	92000001	93000000	-0.539	-0.541	-0.253	-0.247	-0.274	-0.555	-0.392	-0.399	0.113	0.088
4:94000001-95000000	4	94000001	95000000	-0.539	-0.541	-0.253	-0.247	-0.274	-0.555	-0.392	-0.399	0.113	0.088
4:95000001-96000000	4	95000001	96000000	-0.539	-0.541	-0.253	-0.247	-0.274	-0.555	-0.392	-0.399	0.113	0.088
4:96000001-97000000	4	96000001	97000000	-0.539	-0.541	-0.253	-0.247	-0.274	-0.555	-0.392	-0.399	0.113	0.088
4:97000001-98000000	4	97000001	98000000	-0.539	-0.541	-0.253	-0.247	-0.274	-0.555	-0.392	-0.399	0.113	0.088
4:98000001-99000000	4	98000001	99000000	-0.539	-0.541	-0.253	-0.247	-0.274	-0.555	-0.392	-0.399	0.113	0.088
4:99000001-100000000	4	99000001	100000000	-0.539	-0.541	-0.253	-0.247	-0.274	-0.555	-0.392	-0.399	0.113	0.088
4:100000001-101000000	4	100000001	101000000	-0.539	-0.541	-0.253	-0.247	-0.274	-0.555	-0.392	-0.399	0.113	0.088
4:101000001-102000000	4	101000001	102000000	-0.539	-0.541	-0.253	-0.247	-0.274	-0.555	-0.392	-0.399	0.113	0.088
4:102000001-103000000	4	102000001	103000000	-0.539	-0.541	-0.253	-0.247	-0.274	-0.555	-0.392	-0.399	0.113	0.088
4:103000001-104000000	4	103000001	104000000	-0.539	-0.541	-0.253	-0.247	-0.274	-0.555	-0.392	-0.399	0.113	0.088
4:105000001-106000000	4	105000001	106000000	-0.539	-0.541	-0.253	-0.247	-0.274	-0.555	-0.392	-0.399	0.113	0.088
4:106000001-107000000	4	106000001	107000000	-0.539	-0.541	-0.253	-0.247	-0.274	-0.555	-0.392	-0.399	0.113	0.088
4:108000001-109000000	4	108000001	109000000	-0.539	-0.541	-0.253	-0.247	-0.274	-0.555	-0.392	-0.399	0.113	0.088
4:109000001-110000000	4	109000001	110000000	-0.539	-0.541	-0.253	-0.247	-0.274	-0.555	-0.392	-0.399	0.113	0.088
4:110000001-111000000	4	110000001	111000000	-0.539	-0.541	-0.253	-0.247	-0.274	-0.555	-0.392	-0.399	0.113	0.088
4:111000001-112000000	4	111000001	112000000	-0.539	-0.541	-0.253	-0.247	-0.274	-0.555	-0.392	-0.399	0.113	0.088
4:113000001-114000000	4	113000001	114000000	-0.539	-0.541	-0.253	-0.247	-0.274	-0.555	-0.392	-0.399	0.113	0.088
4:114000001-115000000	4	114000001	115000000	-0.539	-0.541	-0.253	-0.247	-0.274	-0.555	-0.392	-0.399	0.113	0.088
4:115000001-116000000	4	115000001	116000000	-0.539	-0.541	-0.253	-0.247	-0.274	-0.555	-0.392	-0.399	0.113	0.088
4:116000001-117000000	4	116000001	117000000	-0.539	-0.541	-0.253	-0.247	-0.274	-0.555	-0.392	-0.399	0.113	0.088
4:118000001-119000000	4	118000001	119000000	-0.539	-0.541	-0.253	-0.247	-0.274	-0.555	-0.392	-0.399	0.113	0.088
4:119000001-120000000	4	119000001	120000000	-0.539	-0.541	-0.253	-0.247	-0.274	-0.555	-0.392	-0.399	-0.24	0.088
4:121000001-122000000	4	121000001	122000000	-0.539	-0.541	-0.253	-0.247	-0.274	-0.555	-0.392	-0.399	-0.24	0.088
4:122000001-123000000	4	122000001	123000000	-0.539	-0.541	-0.253	-0.247	-0.274	-0.555	-0.392	-0.399	-0.24	0.088
4:123000001-124000000	4	123000001	124000000	-0.539	-0.541	-0.253	-0.247	-0.274	-0.555	-0.392	-0.399	-0.24	0.088
4:125000001-126000000	4	125000001	126000000	-0.539	-0.541	-0.253	-0.247	-0.274	-0.555	-0.392	-0.399	-0.24	0.088
4:126000001-127000000	4	126000001	127000000	-0.539	-0.541	-0.253	-0.247	-0.274	-0.555	-0.392	-0.399	-0.24	0.088
4:127000001-128000000	4	127000001	128000000	-0.539	-0.541	-0.253	-0.247	-0.274	-0.555	-0.392	-0.399	-0.24	0.088
4:128000001-129000000	4	128000001	129000000	-0.539	-0.541	-0.253	-0.247	-0.274	-0.555	-0.392	-0.399	-0.24	0.088
4:129000001-130000000	4	129000001	130000000	-0.539	-0.541	-0.253	-0.247	-0.274	-0.555	-0.392	-0.399	-0.24	0.088
4:130000001-131000000	4	130000001	131000000	-0.539	-0.541	-0.253	-0.247	-0.274	-0.555	-0.392	-0.399	-0.24	0.088
4:131000001-132000000	4	131000001	132000000	-0.539	-0.541	-0.253	-0.247	-0.274	-0.555	-0.392	-0.399	-0.24	0.088
4:132000001-133000000	4	132000001	133000000	-0.539	-0.541	-0.253	-0.247	-0.274	-0.555	-0.392	-0.399	-0.24	0.088
4:133000001-134000000	4	133000001	134000000	-0.539	-0.541	-0.253	-0.247	-0.274	-0.555	-0.392	-0.399	-0.24	0.088
4:135000001-136000000	4	135000001	136000000	-0.539	-0.541	-0.253	-0.247	-0.274	-0.555	-0.392	-0.399	-0.24	0.088
4:137000001-138000000	4	137000001	138000000	-0.539	-0.541	-0.253	-0.247	-0.274	-0.555	-0.392	-0.399	-0.24	0.088
4:138000001-139000000	4	138000001	139000000	-0.539	-0.541	-0.253	-0.247	-0.274	-0.555	-0.392	-0.399	-0.24	0.088
4:139000001-140000000	4	139000001	140000000	-0.539	-0.541	-0.253	-0.247	-0.274	-0.555	-0.392	-0.399	-0.24	0.088
4:140000001-141000000	4	140000001	141000000	-0.539	-0.541	-0.253	-0.247	-0.274	-0.555	-0.392	-0.399	-0.24	0.088
4:141000001-142000000	4	141000001	142000000	-0.539	-0.541	-0.253	-0.247	-0.274	-0.555	-0.392	-0.399	-0.24	0.088
4:143000001-144000000	4	143000001	144000000	-0.539	-0.541	-0.253	-0.247	-0.274	-0.555	-0.392	-0.399	-0.24	0.088
4:144000001-145000000	4	144000001	145000000	-0.539	-0.541	-0.253	-0.247	-0.274	-0.555	-0.392	-0.399	-0.24	0.088
4:145000001-146000000	4	145000001	146000000	-0.539	-0.541	-0.253	-0.247	-0.274	-0.555	-0.392	-0.399	-0.24	0.088
4:146000001-147000000	4	146000001	147000000	-0.539	-0.541	-0.253	-0.247	-0.274	-0.555	-0.392	-0.399	-0.24	0.088
4:147000001-148000000	4	147000001	148000000	-0.539	-0.541	-0.253	-0.247	-0.274	-0.555	-0.392	-0.399	-0.24	0.088
4:148000001-149000000	4	148000001	149000000	-0.539	-0.541	-0.253	-0.247	-0.274	-0.555	-0.392	-0.399	-0.24	0.088
4:149000001-150000000	4	149000001	150000000	-0.539	-0.541	-0.253	-0.247	-0.274	-0.555	-0.392	-0.399	-0.24	0.088
4:151000001-152000000	4	151000001	152000000	-0.539	-0.541	-0.253	-0.247	-0.274	-0.555	-0.392	-0.399	-0.24	0.088
4:152000001-153000000	4	152000001	153000000	-0.539	-0.541	-0.253	-0.247	-0.274	-0.555	-0.392	-0.399	-0.24	0.088
4:153000001-154000000	4	153000001	154000000	-0.539	-0.541	-0.253	-0.247	-0.274	-0.555	-0.392	-0.399	-0.24	0.088
4:157000001-158000000	4	157000001	158000000	-0.539	-0.541	-0.253	-0.247	-1021.86	-16.15	-0.392	-0.399	-0.24	0.088
4:158000001-159000000	4	158000001	159000000	-0.539	-0.541	-0.253	-0.247	-1021.86	-16.15	-0.392	-0.399	-0.24	0.088
4:159000001-160000000	4	159000001	160000000	-0.539	-0.541	-0.253	-0.247	-1021.86	-16.15	-0.392	-0.399	-0.24	0.088
4:160000001-161000000	4	160000001	161000000	-0.539	-0.541	-0.253	-0.247	-1021.86	-16.15	-0.392	-0.399	-0.24	0.088
4:161000001-162000000	4	161000001	162000000	-0.539	-0.541	-0.253	-0.247	-1021.86	-16.15	-0.392	-0.399	-0.24	0.088
4:164000001-165000000	4	164000001	165000000	-0.539	-0.541	-0.253	-0.247	-0.603	-0.81	-0.392	-0.399	-0.24	0.088
4:165000001-166000000	4	165000001	166000000	-0.539	-0.541	-0.253	-0.247	-0.603	-0.81	-0.392	-0.399	-0.24	0.088
4:166000001-167000000	4	166000001	167000000	-0.539	-0.541	-0.253	-0.247	-0.603	-0.81	-0.392	-0.399	-0.24	0.088
4:168000001-169000000	4	168000001	169000000	-0.539	-0.541	-0.253	-0.247	-0.603	-0.81	-0.392	-0.399	-0.24	0.088
4:169000001-170000000	4	169000001	170000000	-0.539	-0.541	-0.253	-0.247	-0.603	-0.81	-0.392	-0.399	-0.24	0.088
4:170000001-171000000	4	170000001	171000000	-0.539	-0.541	-0.253	-0.247	-0.603	-0.81	-0.392	-0.399	-0.24	0.088
4:171000001-172000000	4	171000001	172000000	-0.539	-0.541	-0.253	-0.247	-0.603	-0.81	-0.392	-0.399	-0.24	0.088
4:172000001-173000000	4	172000001	173000000	-0.539	-0.541	-0.253	-0.247	-0.603	-0.81	-0.392	-0.399	-0.24	0.088
4:173000001-174000000	4	173000001	174000000	-0.539	-0.541	-0.253	-0.247	-0.603	-0.81	-0.392	-0.399	-0.24	0.088
4:174000001-175000000	4	174000001	175000000	-0.539	-0.541	-0.253	-0.247	-0.603	-0.81	-0.392	-0.399	-0.24	0.088
4:175000001-176000000	4	175000001	176000000	-0.539	-0.541	-0.253	-0.247	-0.603	-0.81	-0.392	-0.399	-0.24	0.088
4:176000001-177000000	4	176000001	177000000	-0.539	-0.541	-0.253	-0.247	-0.603	-0.81	-0.392	-0.399	-0.24	0.088
4:177000001-178000000	4	177000001	178000000	-0.539	-0.541	-0.253	-0.247	-0.603	-0.81	-0.392	-0.399	-0.24	0.088
4:178000001-179000000	4	178000001	179000000	-0.539	-0.541	-0.253	-0.247	-0.603	-0.81	-0.392	-0.399	-0.24	0.088
4:179000001-180000000	4	179000001	180000000	-0.539	-0.541	-0.253	-0.247	-0.603	-0.81	-1.172	-0.399	-0.24	0.088
4:180000001-181000000	4	180000001	181000000	-0.539	-0.541	-0.253	-0.247	-0.603	-0.81	-1.172	-0.399	-0.24	0.088
4:181000001-182000000	4	181000001	182000000	-0.539	-0.541	-0.253	-0.247	-0.603	-0.81	-1.172	-0.399	-0.24	0.088
4:182000001-183000000	4	182000001	183000000	-0.539	-0.541	-0.253	-0.247	-0.603	-0.81	-1.172	-1.439	-0.24	0.088
4:183000001-184000000	4	183000001	184000000	-0.539	-0.541	-0.253	-0.247	-0.603	-0.81	-1.172	-1.439	-0.24	0.088
4:184000001-185000000	4	184000001	185000000	-0.539	-0.541	-0.253	-0.247	-0.603	-0.81	-1.172	-1.439	-0.24	0.088
4:185000001-186000000	4	185000001	186000000	-0.539	-0.541	-0.253	-0.247	-0.603	-0.81	-1.172	-1.439	-0.24	0.088
4:187000001-188000000	4	187000001	188000000	-0.539	-0.541	-0.253	-0.247	-0.603	-0.81	-1.172	-1.439	-0.24	0.088
4:188000001-189000000	4	188000001	189000000	-0.539	-0.541	-0.253	-0.247	-0.603	-0.81	-1.172	-1.439	-0.24	0.088
4:189000001-190000000	4	189000001	190000000	-0.539	-0.541	-0.253	-0.247	-0.603	-0.81	-1.172	-1.439	-0.24	0.088
5:2000001-3000000	5	2000001	3000000	0.001	0.002	0.637	0.676	0.578	0.714	0.054	0.24	0.271	0.403
5:4000001-5000000	5	4000001	5000000	0.001	0.002	0.637	0.676	0.578	0.714	0.054	0.24	0.271	0.403
5:5000001-6000000	5	5000001	6000000	0.001	0.002	0.637	0.676	0.578	0.714	0.054	0.24	0.271	0.403
5:6000001-7000000	5	6000001	7000000	0.001	0.002	0.637	0.676	0.578	0.714	0.054	0.24	0.271	0.403
5:7000001-8000000	5	7000001	8000000	0.001	0.002	0.637	0.676	0.578	0.714	0.054	0.24	0.271	0.403
5:8000001-9000000	5	8000001	9000000	0.001	0.002	0.637	0.676	0.578	0.714	0.054	0.24	0.271	0.403
5:9000001-10000000	5	9000001	10000000	0.001	0.002	0.637	0.676	0.578	0.714	0.054	0.24	0.271	0.403
5:11000001-12000000	5	11000001	12000000	0.001	0.002	0.637	0.676	0.578	0.714	0.054	0.24	0.271	0.403
5:13000001-14000000	5	13000001	14000000	0.001	0.002	0.637	0.676	0.578	0.714	0.054	0.24	0.271	0.403
5:14000001-15000000	5	14000001	15000000	0.001	0.002	0.637	0.676	0.578	0.279	0.054	0.24	0.271	0.403
5:15000001-16000000	5	15000001	16000000	0.001	0.002	0.637	0.676	0.578	0.279	0.054	0.24	0.271	0.403
5:16000001-17000000	5	16000001	17000000	0.001	0.002	0.637	0.676	0.578	0.279	0.054	0.24	0.271	0.403
5:18000001-19000000	5	18000001	19000000	0.001	0.002	0.637	0.676	0.578	0.279	0.054	0.24	0.271	0.403
5:19000001-20000000	5	19000001	20000000	0.001	0.002	0.637	0.676	0.578	0.279	0.054	0.24	0.271	0.403
5:20000001-21000000	5	20000001	21000000	0.001	0.002	0.637	0.676	0.578	0.279	0.054	0.24	0.271	0.403
5:22000001-23000000	5	22000001	23000000	0.001	0.002	0.637	0.676	0.578	0.279	0.054	0.24	0.271	0.403
5:24000001-25000000	5	24000001	25000000	0.001	0.002	0.637	0.676	0.578	0.279	0.054	0.24	0.271	0.403
5:25000001-26000000	5	25000001	26000000	0.001	0.002	0.637	0.676	0.578	0.279	0.054	0.24	0.271	0.403
5:26000001-27000000	5	26000001	27000000	0.001	0.002	0.637	0.676	0.578	0.279	0.054	0.24	0.271	0.403
5:27000001-28000000	5	27000001	28000000	0.001	0.002	0.637	0.676	0.578	0.279	0.054	0.24	0.271	0.403
5:28000001-29000000	5	28000001	29000000	0.001	0.002	0.637	0.676	0.578	0.279	0.054	0.24	0.271	0.403
5:29000001-30000000	5	29000001	30000000	0.001	0.002	0.637	0.676	0.578	0.279	0.054	0.003	0.271	0.403
5:30000001-31000000	5	30000001	31000000	0.001	0.002	0.637	0.676	0.578	0.279	0.054	0.003	0.271	0.403
5:31000001-32000000	5	31000001	32000000	0.001	0.002	0.637	0.676	0.578	0.279	0.054	0.003	0.271	0.403
5:32000001-33000000	5	32000001	33000000	0.001	0.002	0.637	0.676	0.578	0.279	0.054	0.003	0.271	0.403
5:33000001-34000000	5	33000001	34000000	0.001	0.002	0.637	0.676	0.578	0.279	0.054	0.003	0.271	0.403
5:35000001-36000000	5	35000001	36000000	0.001	0.002	0.637	0.676	0.578	0.279	0.054	0.003	0.271	0.403
5:36000001-37000000	5	36000001	37000000	0.001	0.002	0.637	0.676	0.578	0.279	0.054	0.003	0.271	0.403
5:37000001-38000000	5	37000001	38000000	0.001	0.002	0.637	0.676	0.578	0.279	0.054	0.003	0.271	0.403
5:38000001-39000000	5	38000001	39000000	0.001	0.002	0.637	0.676	0.578	0.279	0.054	0.003	0.271	0.403
5:39000001-40000000	5	39000001	40000000	0.001	0.002	0.637	0.676	0.578	0.279	0.054	0.003	0.271	0.403
5:40000001-41000000	5	40000001	41000000	0.001	0.002	0.637	0.676	0.578	0.279	0.054	0.003	0.271	0.403
5:42000001-43000000	5	42000001	43000000	0.001	0.002	0.637	0.676	0.578	0.279	0.054	0.003	0.271	0.403
5:43000001-44000000	5	43000001	44000000	0.001	0.002	0.637	0.676	0.578	0.279	0.054	0.003	0.271	0.403
5:44000001-45000000	5	44000001	45000000	0.001	0.002	0.637	0.676	0.578	0.279	0.054	0.003	0.271	-0.288
5:50000001-51000000	5	50000001	51000000	0.001	0.002	-0.342	-0.385	-0.564	-0.771	0.054	0.003	0.271	-0.288
5:53000001-54000000	5	53000001	54000000	0.001	0.002	-0.342	-0.385	-0.564	-0.771	0.054	0.003	-0.431	-0.288
5:54000001-55000000	5	54000001	55000000	0.001	0.002	-0.342	-0.385	-0.564	-0.771	0.054	0.003	-0.431	-0.288
5:55000001-56000000	5	55000001	56000000	0.001	0.002	-0.342	-0.385	-0.564	-0.771	0.054	0.003	-0.431	-0.288
5:56000001-57000000	5	56000001	57000000	0.001	0.002	-0.342	-0.385	-0.564	-0.771	0.054	0.003	-0.431	-0.288
5:57000001-58000000	5	57000001	58000000	0.001	0.002	-0.342	-0.385	-0.564	-0.771	0.054	0.003	-0.431	-0.288
5:59000001-60000000	5	59000001	60000000	0.001	0.002	-0.342	-0.385	-0.564	-0.771	0.054	0.003	-0.431	-0.288
5:60000001-61000000	5	60000001	61000000	0.001	0.002	-0.342	-0.385	-0.564	-0.771	0.054	0.003	-0.431	-0.288
5:61000001-62000000	5	61000001	62000000	0.001	0.002	-0.342	-0.385	-0.564	-0.771	0.054	0.003	-0.431	-0.288
5:63000001-64000000	5	63000001	64000000	0.001	0.002	-0.342	-0.385	-0.564	-0.771	0.054	0.003	-0.431	-0.288
5:64000001-65000000	5	64000001	65000000	0.001	0.002	-0.342	-0.385	-0.564	-0.771	0.054	0.003	-0.431	-0.288
5:66000001-67000000	5	66000001	67000000	0.001	0.002	-0.342	-0.385	-0.564	-0.771	0.054	0.003	-0.431	-0.288
5:67000001-68000000	5	67000001	68000000	0.001	0.002	-0.342	-0.385	-0.564	-0.771	0.054	0.003	-0.431	-0.288
5:68000001-69000000	5	68000001	69000000	0.001	0.002	-0.342	-0.385	-0.564	-0.771	0.054	0.003	-0.431	-0.288
5:70000001-71000000	5	70000001	71000000	0.001	0.002	-0.342	-0.385	-0.564	-0.771	0.054	0.003	-0.431	-0.288
5:72000001-73000000	5	72000001	73000000	0.001	0.002	-0.342	-0.385	-0.564	-0.771	0.054	0.003	-0.431	-0.288
5:73000001-74000000	5	73000001	74000000	0.001	0.002	-0.342	-0.385	-0.564	-0.771	0.054	0.003	-0.431	-0.288
5:74000001-75000000	5	74000001	75000000	0.001	0.002	-0.342	-0.385	-0.564	-0.771	0.054	0.003	-0.431	-0.288
5:75000001-76000000	5	75000001	76000000	0.001	0.002	-0.342	-0.385	-0.564	-0.771	0.054	0.003	-0.431	-0.288
5:76000001-77000000	5	76000001	77000000	0.001	0.002	-0.342	-0.385	-0.564	-0.771	0.054	0.003	-0.431	-0.288
5:77000001-78000000	5	77000001	78000000	0.001	0.002	-0.342	-0.385	-0.564	-0.771	0.054	0.003	-0.431	-0.288
5:78000001-79000000	5	78000001	79000000	0.001	0.002	-0.342	-0.385	0.393	0.182	0.054	0.003	-0.431	-0.288
5:80000001-81000000	5	80000001	81000000	0.001	0.002	-0.342	-0.385	0.393	0.182	0.054	0.003	-0.431	-0.288
5:81000001-82000000	5	81000001	82000000	0.001	0.002	-1.186	-1.245	0.393	0.182	0.054	0.003	-0.431	-0.288
5:82000001-83000000	5	82000001	83000000	0.001	0.002	-1.186	-1.245	0.393	0.182	0.054	0.003	-0.431	-0.288
5:83000001-84000000	5	83000001	84000000	0.001	0.002	-1.186	-1.245	0.393	0.182	0.054	0.003	-0.431	-0.288
5:84000001-85000000	5	84000001	85000000	0.001	0.002	-1.186	-1.245	0.393	0.182	0.054	0.003	-0.431	-0.288
5:85000001-86000000	5	85000001	86000000	0.001	0.002	-1.186	-1.245	0.393	0.182	0.054	0.003	-0.431	-0.288
5:86000001-87000000	5	86000001	87000000	0.001	0.002	-1.186	-1.245	0.393	0.182	0.054	0.003	-0.431	-0.288
5:87000001-88000000	5	87000001	88000000	0.001	0.002	-0.437	-0.44	0.393	0.182	0.054	0.003	-0.431	-0.288
5:89000001-90000000	5	89000001	90000000	0.001	0.002	-0.437	-0.44	0.393	0.182	0.054	0.003	-0.431	-0.288
5:90000001-91000000	5	90000001	91000000	0.001	0.002	-0.437	-0.44	0.393	0.182	0.054	0.003	-0.431	-0.288
5:91000001-92000000	5	91000001	92000000	0.001	0.002	-0.437	-0.44	0.393	0.182	0.054	0.003	-0.431	-0.288
5:92000001-93000000	5	92000001	93000000	0.001	0.002	-0.437	-0.44	0.393	0.182	0.054	0.003	-0.431	-0.288
5:94000001-95000000	5	94000001	95000000	0.001	0.002	-0.437	-0.44	0.393	0.182	0.054	0.003	-0.431	-0.288
5:95000001-96000000	5	95000001	96000000	0.001	0.002	-0.437	-0.44	0.393	0.182	0.054	0.003	-0.431	-0.288
5:98000001-99000000	5	98000001	99000000	0.001	0.002	-0.437	-0.44	0.393	0.182	0.054	0.003	-0.431	-0.288
5:100000001-101000000	5	100000001	101000000	0.001	0.002	-0.437	-0.44	0.393	0.182	0.054	0.003	-0.431	-0.288
5:101000001-102000000	5	101000001	102000000	0.001	0.002	-0.437	-0.44	0.393	0.182	0.054	0.003	-0.431	-0.288
5:102000001-103000000	5	102000001	103000000	0.001	0.002	-0.437	-0.44	0.393	0.182	0.054	0.003	-0.431	-0.288
5:104000001-105000000	5	104000001	105000000	0.001	0.002	-0.437	-0.44	0.393	0.182	0.054	0.003	-0.431	-0.288
5:106000001-107000000	5	106000001	107000000	0.001	0.002	-0.437	-0.44	0.393	0.182	0.054	0.003	-0.431	-0.288
5:107000001-108000000	5	107000001	108000000	0.001	0.002	-0.437	-0.44	0.393	0.182	0.054	0.003	-0.431	-0.288
5:108000001-109000000	5	108000001	109000000	0.001	0.002	-0.437	-0.44	0.393	0.182	0.054	0.003	-0.431	-0.288
5:109000001-110000000	5	109000001	110000000	0.001	0.002	-0.437	-0.44	0.393	0.182	0.054	0.003	-0.431	-0.288
5:110000001-111000000	5	110000001	111000000	0.001	0.002	-0.437	-0.44	0.393	0.182	0.054	0.003	-0.431	-0.288
5:111000001-112000000	5	111000001	112000000	0.001	0.002	-0.437	-0.44	0.393	0.182	0.054	0.003	-0.431	-0.288
5:112000001-113000000	5	112000001	113000000	0.001	0.002	-0.437	-0.44	0.393	0.182	0.054	0.003	-0.431	-0.288
5:113000001-114000000	5	113000001	114000000	0.001	0.002	-0.437	-0.44	0.393	0.182	0.054	0.003	-0.431	-0.288
5:114000001-115000000	5	114000001	115000000	0.001	0.002	-0.437	-0.44	0.393	0.182	0.054	0.003	-0.431	-0.288
5:115000001-116000000	5	115000001	116000000	0.001	0.002	-0.437	-0.44	0.393	0.182	0.054	0.003	-0.431	-0.288
5:116000001-117000000	5	116000001	117000000	0.001	0.002	-0.437	-0.44	0.393	0.182	0.054	0.003	-0.431	-0.288
5:117000001-118000000	5	117000001	118000000	0.001	0.002	-0.437	-0.44	0.393	0.182	0.054	0.003	-0.431	-0.288
5:118000001-119000000	5	118000001	119000000	0.001	0.002	-0.437	-0.44	0.393	0.182	0.054	0.003	-0.431	-0.288
5:119000001-120000000	5	119000001	120000000	0.001	0.002	-0.437	-0.44	0.393	0.182	0.054	0.003	-0.431	-0.288
5:120000001-121000000	5	120000001	121000000	0.001	0.002	-0.437	-0.44	0.393	0.182	0.054	0.003	-0.431	-0.288
5:121000001-122000000	5	121000001	122000000	0.001	0.002	-0.437	-0.44	0.393	0.182	0.054	0.003	-0.431	-0.288
5:124000001-125000000	5	124000001	125000000	0.001	0.002	-0.437	-0.44	0.393	0.182	0.054	0.003	-0.431	-0.288
5:125000001-126000000	5	125000001	126000000	0.001	0.002	-0.437	-0.44	0.393	0.182	0.054	0.003	-0.431	-0.288
5:126000001-127000000	5	126000001	127000000	0.001	0.002	-0.437	-0.44	0.393	0.182	0.054	0.003	-0.431	-0.288
5:127000001-128000000	5	127000001	128000000	0.001	0.002	-0.437	-0.44	0.393	0.182	0.054	0.003	-0.431	-0.288
5:128000001-129000000	5	128000001	129000000	0.001	0.002	-0.437	-0.44	0.393	0.182	0.054	0.003	-0.431	-0.288
5:129000001-130000000	5	129000001	130000000	0.001	0.002	-0.437	-0.44	0.393	0.182	0.054	0.003	-0.431	-0.288
5:130000001-131000000	5	130000001	131000000	0.001	0.002	-0.437	-0.44	0.393	0.182	0.054	0.003	-0.431	-0.288
5:131000001-132000000	5	131000001	132000000	0.001	0.002	-0.437	-0.44	0.393	0.182	0.054	0.003	-0.431	-0.288
5:132000001-133000000	5	132000001	133000000	0.001	0.002	0.001	0	0.393	0.182	0.054	0.003	-0.431	-0.288
5:133000001-134000000	5	133000001	134000000	0.001	0.002	0.001	0	0.393	0.182	0.054	0.003	-0.431	-0.288
5:135000001-136000000	5	135000001	136000000	0.001	0.002	0.001	0	0.393	0.182	0.054	0.003	-0.431	-0.288
5:136000001-137000000	5	136000001	137000000	0.001	0.002	0.001	0	0.393	0.182	0.054	0.003	-0.431	-0.288
5:137000001-138000000	5	137000001	138000000	0.001	0.002	0.001	0	0.393	0.182	0.054	0.003	-0.431	-0.288
5:138000001-139000000	5	138000001	139000000	0.001	0.002	0.001	0	0.393	0.182	0.054	0.003	0.162	0.143
5:139000001-140000000	5	139000001	140000000	0.001	0.002	0.001	0	0.393	0.182	0.054	0.003	0.162	0.143
5:140000001-141000000	5	140000001	141000000	0.001	0.002	0.001	0	0.393	0.182	0.054	0.003	0.162	0.143
5:141000001-142000000	5	141000001	142000000	0.001	0.002	0.001	0	0.393	0.182	0.054	0.003	0.162	0.143
5:143000001-144000000	5	143000001	144000000	0.001	0.002	0.001	0	0.393	0.182	0.054	0.003	0.162	0.143
5:144000001-145000000	5	144000001	145000000	0.001	0.002	0.001	0	0.393	0.182	0.054	0.003	0.162	0.143
5:146000001-147000000	5	146000001	147000000	0.001	0.002	0.001	0	0.393	0.182	0.054	0.003	0.162	0.143
5:147000001-148000000	5	147000001	148000000	0.001	0.002	0.001	0	0.393	0.182	0.054	0.003	0.162	0.143
5:148000001-149000000	5	148000001	149000000	0.001	0.002	0.001	0	0.393	0.182	0.054	0.003	0.162	0.143
5:149000001-150000000	5	149000001	150000000	0.001	0.002	0.001	0	0.393	0.182	0.054	0.003	0.162	0.143
5:151000001-152000000	5	151000001	152000000	0.001	0.002	0.001	0	0.393	0.182	0.054	0.003	0.162	0.143
5:152000001-153000000	5	152000001	153000000	0.001	0.002	0.001	0	0.393	0.182	0.054	0.003	0.162	0.143
5:153000001-154000000	5	153000001	154000000	0.001	0.002	0.001	0	0.393	0.182	0.054	0.003	0.162	0.143
5:155000001-156000000	5	155000001	156000000	0.001	0.002	0.001	0	0.393	0.182	0.054	0.003	0.162	0.143
5:158000001-159000000	5	158000001	159000000	0.001	0.002	0.001	0	0.393	0.182	0.054	0.003	0.162	0.143
5:159000001-160000000	5	159000001	160000000	0.001	0.002	0.001	0	0.393	0.182	0.054	0.003	0.162	0.143
5:161000001-162000000	5	161000001	162000000	0.001	0.002	0.001	0	0.393	0.182	0.054	0.003	0.162	0.143
5:162000001-163000000	5	162000001	163000000	0.001	0.002	0.001	0	0.393	0.182	0.054	0.003	0.162	0.143
5:163000001-164000000	5	163000001	164000000	0.001	0.002	0.001	0	0.393	0.182	0.054	0.003	0.162	0.143
5:164000001-165000000	5	164000001	165000000	0.001	0.002	0.001	0	0.393	0.182	0.054	0.003	0.162	0.143
5:166000001-167000000	5	166000001	167000000	0.001	0.002	0.001	0	0.393	0.182	0.054	0.003	0.162	0.143
5:167000001-168000000	5	167000001	168000000	0.001	0.002	0.001	0	0.393	0.182	0.054	0.003	0.162	0.143
5:168000001-169000000	5	168000001	169000000	0.001	0.002	0.001	0	0.393	0.182	0.054	0.003	0.162	0.143
5:169000001-170000000	5	169000001	170000000	0.001	0.002	0.001	0	0.393	0.182	0.054	0.306	0.162	0.143
5:170000001-171000000	5	170000001	171000000	0.001	0.002	0.001	0	0.393	0.182	0.054	0.306	0.162	0.143
5:171000001-172000000	5	171000001	172000000	0.001	0.002	0.001	0	0.393	0.182	0.054	0.306	0.162	0.143
5:172000001-173000000	5	172000001	173000000	0.001	0.002	0.001	0	0.393	0.182	0.054	0.306	0.162	0.143
5:173000001-174000000	5	173000001	174000000	0.001	0.002	0.001	0	0.393	0.182	0.054	0.306	0.162	0.143
5:176000001-177000000	5	176000001	177000000	0.001	0.002	0.001	0	0.393	0.182	0.054	0.306	0.162	0.143
5:178000001-179000000	5	178000001	179000000	0.001	0.002	0.001	0	0.393	0.182	0.054	0.306	0.162	0.143
5:180000001-180915260	5	180000001	180915260	0.001	0.002	0.001	0	0.393	0.182	0.054	0.306	0.162	0.143
6:1000001-2000000	6	1000001	2000000	-0.57	-0.658	0.055	0.048	-0.375	-0.594	-0.011	-0.013	-0.066	0.218
6:2000001-3000000	6	2000001	3000000	-0.57	-0.658	0.055	0.048	-0.375	-0.594	-0.011	-0.013	-0.066	0.218
6:3000001-4000000	6	3000001	4000000	-0.57	-0.658	0.055	0.048	-0.375	-0.594	-0.011	-0.013	-0.066	0.218
6:6000001-7000000	6	6000001	7000000	-0.57	-0.658	0.055	0.048	-0.375	-0.594	-0.011	-0.013	-0.066	0.218
6:7000001-8000000	6	7000001	8000000	-0.57	-0.658	0.055	0.048	-0.375	-0.594	-0.011	-0.013	-0.066	0.218
6:8000001-9000000	6	8000001	9000000	-0.57	-0.658	0.055	0.048	0.546	0.329	-0.011	-0.013	-0.066	0.218
6:9000001-10000000	6	9000001	10000000	-0.57	-0.658	0.055	0.048	0.546	0.329	-0.011	-0.013	-0.066	0.218
6:10000001-11000000	6	10000001	11000000	-0.57	-0.658	0.055	0.048	0.546	0.329	-0.011	-0.013	-0.066	0.218
6:11000001-12000000	6	11000001	12000000	-0.57	-0.658	0.055	0.048	0.546	0.329	-0.011	-0.013	-0.066	0.218
6:12000001-13000000	6	12000001	13000000	-0.57	-0.658	0.055	0.048	0.546	0.329	-0.011	-0.013	-0.066	0.218
6:13000001-14000000	6	13000001	14000000	-0.57	-0.658	0.055	0.048	0.546	0.329	-0.011	-0.013	-0.066	0.218
6:14000001-15000000	6	14000001	15000000	-0.57	-0.658	0.055	0.048	0.546	0.329	-0.011	-0.013	-0.066	0.218
6:17000001-18000000	6	17000001	18000000	-0.57	-0.658	0.055	0.048	0.546	0.329	-0.011	-0.013	-0.066	0.218
6:18000001-19000000	6	18000001	19000000	-0.57	-0.658	0.055	0.048	0.546	0.329	-0.011	-0.013	-0.066	0.218
6:19000001-20000000	6	19000001	20000000	-0.57	-0.658	0.055	0.048	0.546	0.329	-0.011	-0.013	-0.066	0.218
6:20000001-21000000	6	20000001	21000000	-0.57	-0.658	0.055	0.048	0.546	0.329	-0.011	-0.013	-0.066	0.218
6:21000001-22000000	6	21000001	22000000	-0.57	-0.658	0.055	0.048	0.546	0.329	-0.011	-0.013	-0.066	0.218
6:24000001-25000000	6	24000001	25000000	-0.57	-0.658	0.055	0.048	0.546	0.329	-0.011	-0.013	-0.066	0.218
6:25000001-26000000	6	25000001	26000000	-0.57	-0.658	0.055	0.048	0.546	0.329	-0.011	-0.013	-0.066	0.218
6:27000001-28000000	6	27000001	28000000	-0.57	-0.658	0.055	0.048	0.546	0.329	-0.011	-0.013	-0.066	0.218
6:30000001-31000000	6	30000001	31000000	-0.57	-0.658	0.055	0.048	0.546	0.329	-0.011	-0.013	-0.358	-0.457
6:33000001-34000000	6	33000001	34000000	-0.57	-0.658	0.055	0.048	0.546	0.329	-0.011	-0.013	-0.358	-0.457
6:35000001-36000000	6	35000001	36000000	-0.57	-0.658	0.055	0.048	0.546	0.329	-0.011	-0.013	-0.358	-0.457
6:39000001-40000000	6	39000001	40000000	-0.57	-0.658	0.055	0.048	0.546	0.329	-0.011	-0.013	-0.358	-0.457
6:40000001-41000000	6	40000001	41000000	-0.57	-0.658	0.055	0.048	0.546	0.329	-0.011	-0.013	-0.358	-0.457
6:42000001-43000000	6	42000001	43000000	-0.57	-0.658	0.055	0.048	0.546	0.329	-0.011	-0.013	-0.358	-0.457
6:43000001-44000000	6	43000001	44000000	-0.57	-0.658	0.055	0.048	0.546	0.329	-0.011	-0.013	-0.358	-0.457
6:44000001-45000000	6	44000001	45000000	-0.57	-0.658	0.055	0.048	0.546	0.329	-0.011	-0.013	-0.358	-0.457
6:45000001-46000000	6	45000001	46000000	-0.57	-0.658	0.055	0.048	0.546	0.329	-0.011	-0.013	-0.358	-0.457
6:47000001-48000000	6	47000001	48000000	-0.57	-0.555	0.055	0.048	0.546	0.329	-0.011	-0.013	-0.358	-0.457
6:48000001-49000000	6	48000001	49000000	-0.57	-0.555	0.055	0.048	0.546	0.329	-0.011	-0.013	-0.358	-0.457
6:49000001-50000000	6	49000001	50000000	-0.57	-0.555	0.055	0.048	0.546	0.329	-0.011	-0.013	-0.358	-0.457
6:52000001-53000000	6	52000001	53000000	-0.57	-0.555	0.055	0.048	0.546	0.329	-0.011	-0.013	-0.358	-0.457
6:53000001-54000000	6	53000001	54000000	-0.57	-0.555	0.055	0.048	0.546	0.329	-0.011	-0.013	-0.358	-0.457
6:55000001-56000000	6	55000001	56000000	-0.57	-0.555	0.055	0.048	0.546	0.329	-0.011	-0.013	-0.358	-0.457
6:56000001-57000000	6	56000001	57000000	-0.57	-0.555	0.055	0.048	0.546	0.329	-0.011	-0.013	-0.358	-0.457
6:63000001-64000000	6	63000001	64000000	-0.57	-0.555	0.055	0.048	0.546	0.329	-0.011	-0.013	-0.893	-0.457
6:64000001-65000000	6	64000001	65000000	-0.57	-0.555	0.055	0.048	0.546	0.329	-0.011	-0.013	-0.893	-0.457
6:65000001-66000000	6	65000001	66000000	-0.57	-0.555	0.055	0.048	0.546	0.329	-0.011	-0.013	-0.893	-0.457
6:66000001-67000000	6	66000001	67000000	-0.57	-0.555	0.055	0.048	0.546	0.329	-0.011	-0.013	-0.893	-0.457
6:68000001-69000000	6	68000001	69000000	-0.57	-0.555	0.055	0.048	0.546	0.329	-0.011	-0.013	-0.893	-0.457
6:69000001-70000000	6	69000001	70000000	-0.57	-0.555	0.055	0.048	0.546	0.329	-0.011	-0.013	-0.893	-0.457
6:72000001-73000000	6	72000001	73000000	-0.57	-0.555	0.055	0.048	0.546	0.329	-0.011	-0.013	-0.893	-0.457
6:73000001-74000000	6	73000001	74000000	-0.57	-0.555	0.055	0.048	0.546	0.329	-0.011	-0.013	-0.893	-0.457
6:75000001-76000000	6	75000001	76000000	-0.57	-0.555	0.055	0.048	0.546	0.329	-0.011	-0.013	-0.893	-0.457
6:76000001-77000000	6	76000001	77000000	-0.57	-0.555	0.055	0.048	0.546	0.329	-0.011	-0.013	-0.893	-0.457
6:77000001-78000000	6	77000001	78000000	-0.57	-0.555	0.055	0.048	0.546	0.329	-0.011	-0.013	-0.893	-0.457
6:78000001-79000000	6	78000001	79000000	-0.57	-0.555	0.055	0.048	0.546	0.329	-0.011	-0.013	-0.893	-0.457
6:79000001-80000000	6	79000001	80000000	-0.57	-0.555	0.055	0.048	0.546	0.329	-0.011	-0.013	-0.893	-0.457
6:80000001-81000000	6	80000001	81000000	-0.57	-0.555	0.055	0.048	0.546	0.329	-0.011	-0.013	-0.893	-0.457
6:81000001-82000000	6	81000001	82000000	-0.57	-0.555	0.055	0.048	0.546	0.329	-0.011	-0.013	-0.893	-0.457
6:83000001-84000000	6	83000001	84000000	-0.57	-0.555	0.055	0.048	0.546	0.329	-0.011	-0.013	-0.893	-0.457
6:85000001-86000000	6	85000001	86000000	-0.57	-0.555	0.055	0.048	0.546	0.329	-0.011	-0.013	-0.893	-0.457
6:86000001-87000000	6	86000001	87000000	-0.57	-0.555	0.055	0.048	0.546	0.329	-0.011	-0.013	-0.893	-0.457
6:87000001-88000000	6	87000001	88000000	-0.57	-0.555	0.055	0.048	0.546	0.329	-0.011	-0.013	-0.893	-0.457
6:88000001-89000000	6	88000001	89000000	-0.57	-0.555	0.055	0.048	0.546	0.329	-0.011	-0.013	-0.893	-0.457
6:89000001-90000000	6	89000001	90000000	-0.57	-0.555	0.055	0.048	0.546	0.329	-0.011	-0.013	-0.333	-0.457
6:90000001-91000000	6	90000001	91000000	-0.57	-0.555	0.055	0.048	0.546	0.329	-0.011	-0.013	-0.333	-0.457
6:91000001-92000000	6	91000001	92000000	-0.57	-0.555	0.055	0.048	0.546	0.329	-0.011	-0.013	-0.333	-0.457
6:92000001-93000000	6	92000001	93000000	-0.57	-0.555	0.055	0.048	-0.466	-0.685	-0.011	-0.013	-0.333	-0.457
6:93000001-94000000	6	93000001	94000000	-0.57	-0.555	0.055	0.048	-0.466	-0.685	-0.011	-0.013	-0.333	-0.457
6:94000001-95000000	6	94000001	95000000	-0.57	-0.555	0.055	0.048	-0.466	-0.685	-0.011	-0.013	-0.333	-0.457
6:95000001-96000000	6	95000001	96000000	-0.57	-0.555	0.055	0.048	-0.466	-0.685	-0.011	-0.013	-0.333	-0.457
6:96000001-97000000	6	96000001	97000000	-0.57	-0.555	0.055	0.048	-0.466	-0.685	-0.011	-0.013	-0.333	-0.457
6:97000001-98000000	6	97000001	98000000	-0.57	-0.555	0.055	0.048	-0.466	-0.685	-0.011	-0.013	-0.333	-0.457
6:98000001-99000000	6	98000001	99000000	-0.57	-0.555	0.055	0.048	-0.466	-0.685	-0.011	-0.013	-0.333	-0.457
6:101000001-102000000	6	101000001	102000000	-0.57	-0.555	0.055	0.048	-0.466	-0.685	-0.011	-0.013	-0.333	-0.457
6:102000001-103000000	6	102000001	103000000	-0.57	-0.555	0.055	0.048	-0.466	-0.685	-0.011	-0.013	-0.333	-0.457
6:103000001-104000000	6	103000001	104000000	-0.57	-0.555	0.055	0.048	-0.466	-0.685	-0.011	-0.013	-0.333	-0.457
6:106000001-107000000	6	106000001	107000000	-0.57	-0.555	0.055	0.048	-0.466	-0.685	-0.011	-0.013	-0.333	-0.457
6:107000001-108000000	6	107000001	108000000	-0.57	-0.555	0.055	0.048	-0.466	-0.685	-0.011	-0.013	-0.333	-0.457
6:108000001-109000000	6	108000001	109000000	-0.57	-0.555	0.055	0.048	-0.466	-0.685	-0.011	-0.013	-0.333	-0.457
6:109000001-110000000	6	109000001	110000000	-0.57	-0.555	0.055	0.048	-0.466	-0.685	-0.011	-0.013	-0.333	-0.457
6:110000001-111000000	6	110000001	111000000	-0.57	-0.555	0.055	0.048	-0.466	-0.685	-0.011	-0.013	-0.333	-0.457
6:111000001-112000000	6	111000001	112000000	-0.57	-0.555	0.055	0.048	-0.466	-0.685	-0.011	-0.013	-0.333	-0.457
6:112000001-113000000	6	112000001	113000000	-0.57	-0.555	0.055	0.048	-0.466	-0.685	-0.011	-0.013	-0.333	-0.457
6:113000001-114000000	6	113000001	114000000	-0.57	-0.555	0.055	0.048	-0.466	-0.685	-0.011	-0.013	-0.333	-0.457
6:115000001-116000000	6	115000001	116000000	-0.57	-0.555	0.055	0.048	-0.466	-0.685	-0.011	-0.013	-0.333	-0.457
6:116000001-117000000	6	116000001	117000000	-0.57	-0.555	0.055	0.048	-0.466	-0.685	-0.011	-0.013	-0.333	-0.457
6:118000001-119000000	6	118000001	119000000	-0.57	-0.555	0.055	0.048	-0.466	-0.685	-0.011	-0.013	-0.333	-0.457
6:119000001-120000000	6	119000001	120000000	-0.57	-0.555	0.055	0.048	-0.466	-0.685	-0.011	-0.013	-0.333	0.372
6:121000001-122000000	6	121000001	122000000	-0.57	-0.555	0.055	0.048	-0.466	-0.685	-0.011	-0.013	-0.333	0.372
6:122000001-123000000	6	122000001	123000000	-0.57	-0.555	0.055	0.048	-0.466	-0.685	-0.011	-0.013	0.142	0.372
6:123000001-124000000	6	123000001	124000000	-0.57	-0.555	0.055	0.048	-0.466	-0.685	-0.011	-0.013	0.142	0.372
6:125000001-126000000	6	125000001	126000000	-0.57	-0.555	0.055	0.048	-0.466	-0.685	-0.011	-0.013	0.142	0.372
6:126000001-127000000	6	126000001	127000000	-0.57	-0.555	0.055	0.048	-0.466	-0.685	-0.011	-0.013	0.142	0.372
6:127000001-128000000	6	127000001	128000000	-0.57	-0.555	0.055	0.048	-0.466	-0.685	-0.011	-0.013	0.142	0.372
6:128000001-129000000	6	128000001	129000000	-0.57	-0.555	0.055	0.048	-0.466	-0.685	-0.011	-0.013	0.142	0.372
6:129000001-130000000	6	129000001	130000000	-0.57	-0.555	0.055	0.048	-0.466	-0.685	-0.011	-0.013	0.142	0.372
6:130000001-131000000	6	130000001	131000000	-0.57	-0.555	0.055	0.048	-0.466	-0.685	-0.011	-0.013	0.142	0.372
6:131000001-132000000	6	131000001	132000000	-0.57	-0.555	0.055	0.048	-0.466	-0.685	-0.011	-0.013	0.142	0.372
6:132000001-133000000	6	132000001	133000000	-0.57	-0.555	0.055	0.048	-0.466	-0.685	-0.011	-0.013	0.142	0.372
6:135000001-136000000	6	135000001	136000000	-0.57	-0.555	0.055	0.048	-0.466	-0.685	-0.011	-0.013	0.142	0.372
6:136000001-137000000	6	136000001	137000000	-0.57	-0.555	0.055	0.048	-0.466	-0.685	-0.011	-0.013	0.142	0.372
6:138000001-139000000	6	138000001	139000000	-0.57	-0.555	0.055	0.048	-0.466	-0.685	-0.011	-0.013	0.142	0.372
6:139000001-140000000	6	139000001	140000000	-0.57	-0.555	-0.677	-0.687	-0.466	-0.685	-0.011	-0.013	0.142	0.372
6:140000001-141000000	6	140000001	141000000	-0.57	-0.555	-0.677	-0.687	-0.466	-0.685	-0.011	-0.013	0.142	0.372
6:142000001-143000000	6	142000001	143000000	-0.57	-0.555	-0.677	-0.687	-0.466	-0.685	-0.011	-0.013	0.142	0.372
6:143000001-144000000	6	143000001	144000000	-0.57	-0.555	-0.677	-0.687	-0.466	-0.685	-0.011	-0.013	0.142	0.372
6:145000001-146000000	6	145000001	146000000	-0.57	-0.555	-0.677	-0.687	-0.466	-0.685	-0.011	-0.013	0.142	0.372
6:146000001-147000000	6	146000001	147000000	-0.57	-0.555	-0.677	-0.687	-0.466	-0.685	-0.011	-0.013	0.142	0.372
6:147000001-148000000	6	147000001	148000000	-0.57	-0.555	-0.677	-0.687	-0.466	-0.685	-0.011	-0.013	0.142	0.372
6:148000001-149000000	6	148000001	149000000	-0.57	-0.555	-0.677	-0.687	-0.466	-0.685	-0.011	-0.013	0.142	0.372
6:149000001-150000000	6	149000001	150000000	-0.57	-0.555	-0.677	-0.687	-0.466	-0.685	-0.011	-0.013	0.142	0.372
6:151000001-152000000	6	151000001	152000000	-0.57	-0.555	-0.677	-0.687	-0.466	-0.685	-0.011	-0.013	0.142	0.372
6:153000001-154000000	6	153000001	154000000	-0.57	-0.555	-0.677	-0.687	-0.466	-0.685	-0.011	-0.013	0.142	0.372
6:154000001-155000000	6	154000001	155000000	-0.57	-0.555	-0.677	-0.687	-0.466	-0.685	-0.011	-0.013	0.142	0.372
6:155000001-156000000	6	155000001	156000000	-0.57	-0.555	-0.677	-0.687	-0.466	-0.685	-0.888	-0.945	0.142	0.372
6:156000001-157000000	6	156000001	157000000	-0.57	-0.555	-0.677	-0.687	-0.466	-0.685	-0.888	-0.945	0.142	0.372
6:158000001-159000000	6	158000001	159000000	-0.57	-0.555	-0.677	-0.687	-0.466	-0.685	-0.888	-0.945	0.142	0.372
6:159000001-160000000	6	159000001	160000000	-0.57	-0.555	-0.677	-0.687	-0.466	-0.685	-0.888	-0.945	0.142	0.372
6:160000001-161000000	6	160000001	161000000	-0.57	-0.555	-0.677	-0.687	-0.466	-0.685	-0.888	-0.945	0.142	0.372
6:161000001-162000000	6	161000001	162000000	-0.57	-0.555	-0.677	-0.687	-0.466	-0.685	-0.888	-0.945	0.142	0.372
6:162000001-163000000	6	162000001	163000000	-0.57	-0.555	-0.677	-0.687	-0.466	-0.685	-0.888	-0.945	0.142	0.372
6:163000001-164000000	6	163000001	164000000	-0.57	-0.555	-0.677	-0.687	-0.466	-0.685	-0.888	-0.945	0.142	0.372
6:164000001-165000000	6	164000001	165000000	-0.57	-0.555	-0.677	-0.687	-0.466	-0.685	-0.888	-0.945	0.142	0.372
6:165000001-166000000	6	165000001	166000000	-0.57	-0.555	-0.677	-0.687	-0.466	-0.685	-0.888	-0.945	0.142	0.372
6:166000001-167000000	6	166000001	167000000	-0.57	-0.555	-0.677	-0.687	-0.466	-0.685	-0.888	-0.945	0.142	0.372
6:167000001-168000000	6	167000001	168000000	-0.57	-0.555	-0.677	-0.687	-0.466	-0.685	-0.888	-0.945	0.142	0.372
6:168000001-169000000	6	168000001	169000000	-0.57	-0.555	-0.677	-0.687	-0.466	-0.685	-0.888	-0.945	0.142	0.372
7:1-1000000	7	1	1000000	0.002	0.002	0.633	0.682	-0.435	-0.685	0.036	0.065	0.835	0.956
7:2000001-3000000	7	2000001	3000000	0.002	0.002	0.633	0.682	-0.435	-0.685	0.036	0.065	0.835	0.956
7:4000001-5000000	7	4000001	5000000	0.002	0.002	0.633	0.682	-0.435	-0.685	0.036	0.065	0.835	0.956
7:6000001-7000000	7	6000001	7000000	0.002	0.002	0.633	0.682	-0.435	-0.685	0.036	0.065	0.835	0.956
7:7000001-8000000	7	7000001	8000000	0.002	0.002	0.633	0.682	-0.435	-0.685	0.036	0.065	0.835	0.956
7:8000001-9000000	7	8000001	9000000	0.002	0.002	0.633	0.682	-0.435	-0.685	0.036	0.065	0.835	0.956
7:9000001-10000000	7	9000001	10000000	0.002	0.002	0.633	0.682	-0.435	-0.685	0.036	0.065	0.835	0.956
7:10000001-11000000	7	10000001	11000000	0.002	0.002	0.633	0.682	-0.435	-0.685	0.036	0.065	0.835	0.956
7:11000001-12000000	7	11000001	12000000	0.002	0.002	0.633	0.682	-0.435	-0.685	0.036	0.065	0.835	0.956
7:12000001-13000000	7	12000001	13000000	0.002	0.002	0.633	0.682	-0.435	-0.685	0.036	0.065	0.835	0.956
7:13000001-14000000	7	13000001	14000000	0.002	0.002	0.633	0.682	-0.435	-0.685	0.036	0.065	0.835	0.956
7:14000001-15000000	7	14000001	15000000	0.002	0.002	0.633	0.682	-0.435	-0.685	0.036	0.065	0.835	0.956
7:15000001-16000000	7	15000001	16000000	0.002	0.002	0.633	0.682	-0.435	-0.685	0.036	0.065	0.835	0.956
7:16000001-17000000	7	16000001	17000000	0.002	0.002	0.633	0.682	-0.435	-0.685	0.036	0.065	0.835	0.956
7:17000001-18000000	7	17000001	18000000	0.002	0.002	0.633	0.682	-0.435	-0.685	0.036	0.065	0.835	0.956
7:18000001-19000000	7	18000001	19000000	0.002	0.002	0.633	0.682	-0.435	-0.685	0.036	0.065	0.835	0.956
7:19000001-20000000	7	19000001	20000000	0.002	0.002	0.633	0.682	-0.435	-0.685	0.036	0.065	0.835	0.956
7:20000001-21000000	7	20000001	21000000	0.002	0.002	0.633	0.682	-0.435	-0.685	0.036	0.065	0.835	0.956
7:21000001-22000000	7	21000001	22000000	0.002	0.002	0.633	0.682	-0.435	-0.685	0.036	0.065	0.835	0.956
7:22000001-23000000	7	22000001	23000000	0.002	0.002	0.633	0.682	-0.435	-0.685	0.036	0.065	0.835	0.956
7:23000001-24000000	7	23000001	24000000	0.002	0.002	0.633	0.682	-0.435	-0.685	0.036	0.065	0.835	0.956
7:24000001-25000000	7	24000001	25000000	0.002	0.002	0.633	0.682	-0.435	-0.685	0.036	0.065	0.835	0.956
7:25000001-26000000	7	25000001	26000000	0.002	0.002	0.633	0.682	-0.435	-0.685	0.036	0.065	0.835	0.956
7:26000001-27000000	7	26000001	27000000	0.002	0.002	0.633	0.682	-0.435	-0.685	0.036	0.065	0.835	0.956
7:28000001-29000000	7	28000001	29000000	0.002	0.002	0.633	0.682	-0.435	-0.685	0.036	0.065	0.835	0.956
7:29000001-30000000	7	29000001	30000000	0.002	0.002	0.633	0.682	0.88	0.725	0.036	0.065	0.835	0.956
7:30000001-31000000	7	30000001	31000000	0.002	0.002	0.633	0.682	0.88	0.725	0.036	0.065	0.835	0.956
7:31000001-32000000	7	31000001	32000000	0.002	0.002	0.633	0.682	0.88	0.725	0.036	0.065	0.835	0.956
7:32000001-33000000	7	32000001	33000000	0.002	0.002	0.633	0.682	0.88	0.725	0.036	0.065	0.835	0.956
7:34000001-35000000	7	34000001	35000000	0.002	0.002	0.633	0.682	0.88	0.725	0.036	0.065	0.835	0.956
7:35000001-36000000	7	35000001	36000000	0.002	0.002	0.633	0.682	0.88	0.725	0.036	0.065	0.835	0.956
7:37000001-38000000	7	37000001	38000000	0.002	0.002	0.633	0.682	0.88	0.725	0.036	0.065	0.835	0.956
7:38000001-39000000	7	38000001	39000000	0.002	0.002	0.633	0.682	0.88	0.725	0.036	0.065	0.835	0.956
7:40000001-41000000	7	40000001	41000000	0.002	0.002	0.633	0.682	0.88	0.725	0.036	0.065	0.835	0.956
7:41000001-42000000	7	41000001	42000000	0.002	0.002	0.633	0.682	0.88	0.725	0.036	0.065	0.835	0.956
7:42000001-43000000	7	42000001	43000000	0.002	0.002	0.633	0.682	0.88	0.725	0.036	0.065	0.835	0.956
7:44000001-45000000	7	44000001	45000000	0.002	0.002	0.633	0.682	0.88	0.725	0.036	0.065	0.835	0.956
7:46000001-47000000	7	46000001	47000000	0.002	0.002	0.633	0.682	0.429	0.226	0.036	0.065	0.835	0.956
7:47000001-48000000	7	47000001	48000000	0.002	0.002	0.633	0.682	0.429	0.226	0.036	0.065	0.835	0.956
7:49000001-50000000	7	49000001	50000000	0.002	0.002	0.633	0.682	0.429	0.226	0.036	0.065	0.835	0.956
7:50000001-51000000	7	50000001	51000000	0.002	0.002	0.633	0.682	0.429	0.226	0.036	0.065	0.835	0.956
7:51000001-52000000	7	51000001	52000000	0.002	0.002	0.633	0.682	0.429	0.226	0.036	0.065	0.835	0.956
7:52000001-53000000	7	52000001	53000000	0.002	0.002	0.633	0.682	0.429	0.226	0.036	0.065	0.835	0.956
7:53000001-54000000	7	53000001	54000000	0.002	0.002	0.633	0.682	0.429	0.226	0.036	0.065	0.835	0.956
7:54000001-55000000	7	54000001	55000000	0.002	0.002	0.633	0.682	0.429	0.226	0.036	0.065	0.835	0.956
7:55000001-56000000	7	55000001	56000000	0.002	0.002	0.633	0.682	0.429	0.226	0.036	0.065	0.835	0.956
7:69000001-70000000	7	69000001	70000000	0.002	0.002	0.633	0.682	0.429	0.226	0.036	0.065	0.835	0.956
7:70000001-71000000	7	70000001	71000000	0.002	0.002	0.633	0.682	0.429	0.226	0.036	0.065	0.835	0.956
7:71000001-72000000	7	71000001	72000000	0.002	0.002	0.28	0.267	0.429	0.226	0.036	0.065	0.835	0.956
7:73000001-74000000	7	73000001	74000000	0.002	0.002	0.28	0.267	0.429	0.226	0.036	0.065	0.835	0.956
7:75000001-76000000	7	75000001	76000000	0.002	0.002	0.28	0.267	0.429	0.226	0.036	0.065	0.835	0.956
7:77000001-78000000	7	77000001	78000000	0.002	0.002	0.28	0.267	0.429	0.226	0.036	0.065	0.835	0.956
7:79000001-80000000	7	79000001	80000000	0.002	0.002	0.28	0.267	0.429	0.226	0.452	0.065	0.835	0.956
7:81000001-82000000	7	81000001	82000000	0.002	0.002	0.28	0.267	0.429	0.226	0.452	0.425	0.835	0.956
7:82000001-83000000	7	82000001	83000000	0.002	0.002	0.28	0.267	0.429	0.226	0.452	0.425	0.835	0.956
7:83000001-84000000	7	83000001	84000000	0.002	0.002	0.28	0.267	0.429	0.226	0.452	0.425	0.835	0.956
7:84000001-85000000	7	84000001	85000000	0.002	0.002	0.28	0.267	0.429	0.226	0.452	0.425	0.835	0.956
7:85000001-86000000	7	85000001	86000000	0.002	0.002	0.28	0.267	0.429	0.226	0.452	0.425	0.835	0.956
7:86000001-87000000	7	86000001	87000000	0.002	0.002	0.28	0.267	0.429	0.226	0.452	0.425	0.835	0.956
7:87000001-88000000	7	87000001	88000000	0.002	0.002	0.28	0.267	0.429	0.226	0.452	0.425	0.835	0.956
7:88000001-89000000	7	88000001	89000000	0.002	0.002	0.28	0.267	0.429	0.226	0.452	0.425	0.835	0.956
7:89000001-90000000	7	89000001	90000000	0.002	0.002	0.28	0.267	0.429	0.226	0.452	0.425	0.835	0.956
7:90000001-91000000	7	90000001	91000000	0.002	0.002	0.28	0.267	0.429	0.226	0.452	0.425	0.835	0.956
7:91000001-92000000	7	91000001	92000000	0.002	0.002	0.28	0.267	0.429	0.226	0.452	0.425	0.835	0.956
7:93000001-94000000	7	93000001	94000000	0.002	0.002	0.28	0.267	0.429	0.226	0.452	0.425	0.835	0.956
7:95000001-96000000	7	95000001	96000000	0.002	0.002	0.28	0.267	0.429	0.226	0.452	0.425	0.835	0.956
7:96000001-97000000	7	96000001	97000000	0.002	0.002	0.28	0.267	0.429	0.226	0.452	0.425	0.835	0.956
7:97000001-98000000	7	97000001	98000000	0.002	0.002	0.28	0.267	0.429	0.226	0.452	0.425	0.835	0.956
7:98000001-99000000	7	98000001	99000000	0.002	0.002	0.28	0.267	0.429	0.226	0.452	0.425	0.835	0.956
7:102000001-103000000	7	102000001	103000000	0.002	0.002	0.28	0.267	0.429	0.226	0.452	0.425	0.835	0.956
7:103000001-104000000	7	103000001	104000000	0.002	0.002	0.28	0.267	0.429	0.226	0.452	0.425	0.835	0.956
7:105000001-106000000	7	105000001	106000000	0.002	0.002	0.28	0.267	0.429	0.226	0.452	0.425	0.835	0.956
7:106000001-107000000	7	106000001	107000000	0.002	0.002	0.28	0.267	0.429	0.226	0.452	0.425	0.835	0.956
7:107000001-108000000	7	107000001	108000000	0.002	0.002	0.28	0.267	0.429	0.226	0.452	0.425	0.835	0.956
7:108000001-109000000	7	108000001	109000000	0.002	0.002	0.28	0.267	0.429	0.226	0.452	0.425	0.835	0.956
7:109000001-110000000	7	109000001	110000000	0.002	0.002	0.28	0.267	0.429	0.226	0.452	0.425	0.835	0.956
7:110000001-111000000	7	110000001	111000000	0.002	0.002	0.28	0.267	0.429	0.226	0.452	0.425	0.835	0.956
7:112000001-113000000	7	112000001	113000000	0.002	0.002	0.28	0.267	0.429	0.226	0.452	0.425	0.835	0.956
7:113000001-114000000	7	113000001	114000000	0.002	0.002	0.28	0.267	0.429	0.226	0.452	0.425	0.835	0.956
7:114000001-115000000	7	114000001	115000000	0.002	0.002	0.28	0.267	0.429	0.226	-0.029	-0.037	1.532	0.956
7:115000001-116000000	7	115000001	116000000	0.002	0.002	0.28	0.267	0.429	0.226	-0.029	-0.037	1.532	0.956
7:116000001-117000000	7	116000001	117000000	0.002	0.002	0.28	0.267	0.429	0.226	-0.029	-0.037	1.532	0.956
7:117000001-118000000	7	117000001	118000000	0.002	0.002	0.28	0.267	0.429	0.226	-0.029	-0.037	1.532	0.956
7:118000001-119000000	7	118000001	119000000	0.002	0.002	0.28	0.267	0.429	0.226	-0.029	-0.037	1.532	0.956
7:119000001-120000000	7	119000001	120000000	0.002	0.002	0.28	0.267	0.429	0.226	-0.029	-0.037	1.532	0.956
7:120000001-121000000	7	120000001	121000000	0.002	0.002	0.28	0.267	0.429	0.226	-0.029	-0.037	1.532	0.956
7:121000001-122000000	7	121000001	122000000	0.002	0.002	0.28	0.267	0.429	0.226	-0.029	-0.037	1.532	0.956
7:122000001-123000000	7	122000001	123000000	0.002	0.002	0.28	0.267	0.429	0.226	-0.029	-0.037	1.532	0.956
7:123000001-124000000	7	123000001	124000000	0.002	0.002	0.28	0.267	0.429	0.226	-0.029	-0.037	1.532	0.956
7:124000001-125000000	7	124000001	125000000	0.002	0.002	0.28	0.267	0.429	0.226	-0.029	-0.037	1.532	0.956
7:125000001-126000000	7	125000001	126000000	0.002	0.002	0.28	0.267	0.429	0.226	-0.029	-0.037	1.532	0.956
7:126000001-127000000	7	126000001	127000000	0.002	0.002	0.28	0.267	0.429	0.226	-0.029	-0.037	1.532	0.956
7:127000001-128000000	7	127000001	128000000	0.002	0.002	0.28	0.267	0.429	0.226	-0.029	-0.037	1.532	0.956
7:129000001-130000000	7	129000001	130000000	0.002	0.002	0.28	0.267	0.429	0.226	-0.029	-0.037	1.532	0.956
7:130000001-131000000	7	130000001	131000000	0.002	0.002	0.28	0.267	0.429	0.226	-0.029	-0.037	1.532	0.956
7:132000001-133000000	7	132000001	133000000	0.002	0.002	0.28	0.267	0.429	0.226	-0.029	-0.037	0.155	0.956
7:133000001-134000000	7	133000001	134000000	0.002	0.002	0.28	0.267	0.429	0.226	-0.029	-0.037	0.155	0.956
7:136000001-137000000	7	136000001	137000000	0.002	0.002	0.28	0.267	0.429	0.226	-0.029	-0.037	0.155	0.956
7:138000001-139000000	7	138000001	139000000	0.002	0.002	0.28	0.267	0.429	0.226	-0.029	-0.037	0.155	0.956
7:139000001-140000000	7	139000001	140000000	0.002	0.002	0.28	0.267	0.429	0.226	-0.029	-0.037	0.155	0.956
7:140000001-141000000	7	140000001	141000000	0.002	0.002	0.28	0.267	0.429	0.226	-0.029	-0.037	0.155	0.956
7:144000001-145000000	7	144000001	145000000	0.002	0.002	0.28	0.267	0.429	0.226	-0.029	-0.037	0.155	0.956
7:146000001-147000000	7	146000001	147000000	0.002	0.002	0.28	0.267	0.429	0.226	-0.029	-0.037	0.155	0.956
7:147000001-148000000	7	147000001	148000000	0.002	0.002	0.28	0.267	0.429	0.226	-0.029	-0.037	0.155	0.956
7:148000001-149000000	7	148000001	149000000	0.002	0.002	0.28	0.267	0.429	0.226	-0.029	-0.037	0.155	0.956
7:150000001-151000000	7	150000001	151000000	0.002	0.002	0.28	0.267	0.429	0.226	-0.029	-0.037	0.155	0.956
7:151000001-152000000	7	151000001	152000000	0.002	0.002	0.28	0.267	0.429	0.226	-0.029	-0.037	0.155	0.956
7:152000001-153000000	7	152000001	153000000	0.002	0.002	0.28	0.267	0.429	0.226	-0.029	-0.037	0.155	0.956
7:154000001-155000000	7	154000001	155000000	0.002	0.002	0.28	0.267	0.429	0.226	-0.029	-0.037	0.155	0.956
7:155000001-156000000	7	155000001	156000000	0.002	0.002	0.28	0.267	0.429	0.226	-0.029	-0.037	0.155	0.956
7:156000001-157000000	7	156000001	157000000	0.002	0.002	0.28	0.267	0.429	0.226	-0.029	-0.037	0.155	0.956
8:1000001-2000000	8	1000001	2000000	-0.021	-0.003	-0.502	-0.461	0.223	-0.024	-1.025	-1.001	-1.01	-0.955
8:2000001-3000000	8	2000001	3000000	-0.021	-0.003	-0.502	-0.461	0.223	-0.024	-1.025	-1.001	-1.01	-0.955
8:3000001-4000000	8	3000001	4000000	-0.021	-0.003	-0.502	-0.461	0.223	-0.024	-1.025	-1.001	-1.01	-0.955
8:4000001-5000000	8	4000001	5000000	-0.021	-0.003	-0.502	-0.461	0.223	-0.024	-1.025	-1.001	-1.01	-0.955
8:5000001-6000000	8	5000001	6000000	-0.021	-0.003	-0.502	-0.461	0.223	-0.024	-1.025	-1.001	-1.01	-0.955
8:8000001-9000000	8	8000001	9000000	-0.021	-0.003	-0.502	-0.461	0.223	-0.024	-1.025	-1.001	-1.01	-0.955
8:9000001-10000000	8	9000001	10000000	-0.021	-0.003	-0.502	-0.461	0.223	-0.024	-1.025	-1.001	-1.01	-0.955
8:10000001-11000000	8	10000001	11000000	-0.021	-0.003	-0.502	-0.461	0.223	-0.024	-1.025	-1.001	-1.01	-0.955
8:11000001-12000000	8	11000001	12000000	-0.021	-0.003	-0.502	-0.461	0.223	-0.024	-1.025	-1.001	-1.01	-0.955
8:13000001-14000000	8	13000001	14000000	-0.021	-0.003	-0.502	-0.461	0.223	-0.024	-1.025	-1.001	-1.01	-0.955
8:14000001-15000000	8	14000001	15000000	-0.021	-0.003	-0.502	-0.461	0.223	-0.024	-1.025	-1.001	-1.01	-0.955
8:15000001-16000000	8	15000001	16000000	-0.021	-0.003	-0.502	-0.461	0.223	-0.024	-1.025	-1.001	-1.01	-0.955
8:18000001-19000000	8	18000001	19000000	-0.021	-0.003	-0.502	-0.461	0.223	-0.024	-1.025	-1.001	-1.01	-0.955
8:20000001-21000000	8	20000001	21000000	-0.021	-0.003	-0.502	-0.461	0.223	-0.024	-1.025	-1.001	-1.01	-0.955
8:22000001-23000000	8	22000001	23000000	-0.021	-0.003	-0.502	-0.461	0.223	-0.024	-1.025	-1.001	-1.01	-0.955
8:23000001-24000000	8	23000001	24000000	-0.021	-0.003	-0.502	-0.461	0.223	-0.024	-1.025	-1.001	-1.01	-0.955
8:24000001-25000000	8	24000001	25000000	-0.021	-0.003	-0.502	-0.461	0.223	-0.024	-1.025	-1.001	-1.01	-0.955
8:25000001-26000000	8	25000001	26000000	-0.021	-0.003	-0.502	-0.461	-0.64	-0.024	-1.025	-1.001	-1.01	-0.955
8:26000001-27000000	8	26000001	27000000	-0.021	-0.003	-0.502	-0.461	-0.64	-0.861	-1.025	-1.001	-1.01	-0.955
8:27000001-28000000	8	27000001	28000000	-0.021	-0.003	-0.502	-0.461	-0.64	-0.861	-1.025	-1.001	-1.01	-0.955
8:28000001-29000000	8	28000001	29000000	-0.021	-0.003	-0.502	-0.461	-0.64	-0.861	-1.025	-1.001	-1.01	-0.955
8:30000001-31000000	8	30000001	31000000	-0.021	-0.003	-0.502	-0.461	-0.64	-0.861	-1.025	-1.001	-1.01	-0.955
8:31000001-32000000	8	31000001	32000000	-0.021	-0.003	-0.502	-0.461	-0.64	-0.861	-1.025	-1.001	-1.01	-0.955
8:33000001-34000000	8	33000001	34000000	-0.021	-0.003	-0.502	-0.461	-0.64	-0.861	-1.025	-1.001	-1.01	-0.955
8:34000001-35000000	8	34000001	35000000	-0.021	-0.003	-0.502	-0.461	-0.64	-0.861	-1.025	-1.001	-1.01	-0.955
8:35000001-36000000	8	35000001	36000000	-0.021	-0.003	-0.502	-0.461	-0.64	-0.861	-1.025	-1.001	-1.01	-0.955
8:36000001-37000000	8	36000001	37000000	-0.021	-0.003	-0.502	-0.461	-0.64	-0.861	-1.025	-1.001	-1.01	-0.955
8:37000001-38000000	8	37000001	38000000	-0.021	-0.003	-0.502	-0.461	-0.64	-0.861	-1.025	-1.001	-1.01	-0.955
8:38000001-39000000	8	38000001	39000000	-0.021	-0.003	-0.502	-0.461	-0.64	-0.861	-1.025	-1.001	-1.01	-0.955
8:39000001-40000000	8	39000001	40000000	-0.021	-0.003	-0.502	-0.461	-0.64	-0.861	-1.025	-1.001	-1.01	-0.955
8:40000001-41000000	8	40000001	41000000	-0.021	-0.003	-0.502	-0.461	-0.64	-0.861	-1.025	-1.001	-1.01	-0.955
8:41000001-42000000	8	41000001	42000000	-0.021	-0.003	-0.502	-0.461	-0.64	-0.861	-1.025	-1.001	-1.01	-0.955
8:42000001-43000000	8	42000001	43000000	-0.021	-0.003	-0.502	-0.461	0.242	-0.129	-1.025	-1.001	-1.01	-0.955
8:50000001-51000000	8	50000001	51000000	-0.021	-0.003	-0.502	-0.461	0.242	-0.129	-0.005	-0.076	0.217	-0.955
8:52000001-53000000	8	52000001	53000000	-0.021	-0.003	-0.502	-0.461	0.242	-0.129	-0.005	-0.076	0.217	0.401
8:53000001-54000000	8	53000001	54000000	-0.021	-0.003	-0.502	-0.461	0.242	-0.129	-0.005	-0.076	0.217	0.401
8:54000001-55000000	8	54000001	55000000	-0.021	-0.003	0.29	0.284	0.242	-0.129	-0.005	-0.076	0.217	0.401
8:57000001-58000000	8	57000001	58000000	-0.021	-0.003	0.29	0.284	0.242	-0.129	-0.005	-0.076	0.217	0.401
8:58000001-59000000	8	58000001	59000000	-0.021	-0.003	0.29	0.284	0.242	-0.129	-0.005	-0.076	0.217	0.401
8:59000001-60000000	8	59000001	60000000	-0.021	-0.003	0.29	0.284	0.242	-0.129	-0.005	-0.076	0.217	0.401
8:60000001-61000000	8	60000001	61000000	-0.021	-0.003	0.29	0.284	0.242	-0.129	-0.005	-0.076	0.217	0.401
8:61000001-62000000	8	61000001	62000000	-0.021	-0.003	0.29	0.284	0.242	-0.129	-0.005	-0.076	0.217	0.401
8:62000001-63000000	8	62000001	63000000	-0.021	-0.003	0.29	0.284	0.242	-0.129	-0.005	-0.076	0.217	0.401
8:64000001-65000000	8	64000001	65000000	-0.021	-0.003	0.29	0.284	0.242	0.551	-0.005	-0.076	0.217	0.401
8:65000001-66000000	8	65000001	66000000	-0.021	-0.003	0.29	0.284	0.242	0.551	-0.005	-0.076	0.217	0.401
8:66000001-67000000	8	66000001	67000000	-0.021	-0.003	0.29	0.284	0.242	0.551	-0.005	-0.076	0.217	0.401
8:67000001-68000000	8	67000001	68000000	-0.021	-0.003	0.29	0.284	0.242	0.551	-0.005	-0.076	0.217	0.401
8:68000001-69000000	8	68000001	69000000	-0.021	-0.003	0.29	0.284	0.242	0.551	-0.005	-0.076	0.217	0.401
8:71000001-72000000	8	71000001	72000000	-0.021	-0.003	0.29	0.284	0.242	0.551	-0.005	-0.076	1.717	1.621
8:72000001-73000000	8	72000001	73000000	-0.021	-0.003	0.29	0.284	0.242	0.551	-0.005	-0.076	1.717	1.621
8:73000001-74000000	8	73000001	74000000	-0.021	-0.003	0.29	0.284	0.242	0.551	-0.005	-0.076	1.717	1.621
8:74000001-75000000	8	74000001	75000000	-0.021	-0.003	0.29	0.284	0.242	0.002	-0.005	-0.076	1.717	1.621
8:75000001-76000000	8	75000001	76000000	-0.021	-0.003	0.29	0.284	0.242	0.002	-0.005	-0.076	1.717	1.621
8:78000001-79000000	8	78000001	79000000	-0.021	-0.003	0.29	0.694	0.242	0.002	-0.005	0.204	1.717	1.621
8:79000001-80000000	8	79000001	80000000	-0.021	-0.003	0.646	0.694	0.242	0.002	-0.005	0.204	1.717	1.621
8:80000001-81000000	8	80000001	81000000	-0.021	-0.003	0.646	0.694	0.242	0.002	-0.005	0.204	1.717	1.621
8:82000001-83000000	8	82000001	83000000	-0.021	-0.003	0.646	0.694	0.242	0.002	-0.005	0.204	1.717	1.621
8:83000001-84000000	8	83000001	84000000	-0.021	-0.003	0.646	0.694	0.242	0.002	-0.005	0.204	1.717	1.621
8:84000001-85000000	8	84000001	85000000	-0.021	-0.003	0.646	0.694	0.242	0.002	-0.005	0.204	1.717	1.621
8:85000001-86000000	8	85000001	86000000	-0.021	-0.003	0.646	0.694	0.242	0.002	-0.005	0.204	1.717	1.621
8:86000001-87000000	8	86000001	87000000	-0.021	-0.003	0.646	0.694	0.242	0.002	0.701	0.71	1.717	1.621
8:87000001-88000000	8	87000001	88000000	-0.021	-0.003	0.646	0.694	0.242	0.002	0.701	0.71	1.717	1.621
8:88000001-89000000	8	88000001	89000000	-0.021	-0.003	0.646	0.694	0.242	0.002	0.701	0.71	1.717	1.621
8:89000001-90000000	8	89000001	90000000	-0.021	-0.003	0.646	0.694	0.242	0.002	0.701	0.71	1.717	1.621
8:90000001-91000000	8	90000001	91000000	-0.021	-0.003	0.646	0.694	0.242	0.002	0.701	0.71	1.717	1.621
8:91000001-92000000	8	91000001	92000000	-0.021	-0.003	0.646	0.694	0.242	0.002	0.701	0.71	1.717	1.621
8:92000001-93000000	8	92000001	93000000	-0.021	-0.003	0.646	0.694	0.242	0.002	0.701	0.71	1.717	1.621
8:93000001-94000000	8	93000001	94000000	-0.021	-0.003	0.646	0.694	0.242	0.002	0.701	0.71	-0.773	-0.816
8:94000001-95000000	8	94000001	95000000	-0.021	-0.003	0.646	0.694	0.242	0.002	0.701	0.71	-0.773	-0.816
8:95000001-96000000	8	95000001	96000000	-0.021	-0.003	0.646	0.694	0.242	0.002	0.701	0.71	-0.773	-0.816
8:96000001-97000000	8	96000001	97000000	-0.021	-0.003	0.646	0.694	0.242	0.002	0.701	0.71	-0.773	-0.816
8:99000001-100000000	8	99000001	100000000	-0.021	-0.003	0.646	0.694	0.242	0.002	0.701	0.71	-0.773	-0.816
8:101000001-102000000	8	101000001	102000000	-0.021	-0.003	0.646	0.694	0.242	0.002	0.701	0.71	-0.773	-0.816
8:104000001-105000000	8	104000001	105000000	-0.021	-0.003	0.646	0.694	0.242	0.002	0.701	0.71	-0.773	-0.816
8:105000001-106000000	8	105000001	106000000	-0.021	-0.003	0.646	0.694	0.242	0.002	0.701	0.71	-0.773	-0.816
8:106000001-107000000	8	106000001	107000000	-0.021	-0.003	0.646	0.694	0.242	0.002	0.701	0.71	-0.773	-0.816
8:108000001-109000000	8	108000001	109000000	-0.021	-0.003	0.646	0.694	0.242	0.002	0.701	0.71	-0.773	-0.816
8:110000001-111000000	8	110000001	111000000	-0.021	-0.003	0.646	0.694	0.242	0.002	0.701	0.71	-0.773	-0.816
8:111000001-112000000	8	111000001	112000000	-0.021	-0.003	0.646	0.694	0.242	0.002	0.701	0.71	-0.773	-0.816
8:112000001-113000000	8	112000001	113000000	-0.021	-0.003	0.646	0.694	0.242	0.002	0.701	0.71	2.9	2.923
8:113000001-114000000	8	113000001	114000000	-0.021	-0.003	0.646	0.694	0.242	0.002	0.701	0.71	2.9	2.923
8:114000001-115000000	8	114000001	115000000	-0.021	-0.003	0.646	0.694	0.242	0.002	0.701	0.71	2.9	2.923
8:115000001-116000000	8	115000001	116000000	-0.021	-0.003	0.646	0.694	0.242	0.002	0.701	0.71	2.9	2.923
8:116000001-117000000	8	116000001	117000000	-0.021	-0.003	0.646	0.694	0.242	0.002	0.701	0.71	2.9	2.923
8:118000001-119000000	8	118000001	119000000	-0.021	-0.003	0.646	0.694	0.242	0.002	0.701	0.71	2.9	2.923
8:119000001-120000000	8	119000001	120000000	-0.021	-0.003	0.646	0.694	0.242	0.002	0.701	0.71	2.9	2.923
8:120000001-121000000	8	120000001	121000000	-0.021	-0.003	0.646	0.694	0.242	0.002	0.701	0.71	2.9	2.923
8:121000001-122000000	8	121000001	122000000	-0.021	-0.003	0.646	0.694	0.242	0.002	0.701	0.71	2.9	2.923
8:122000001-123000000	8	122000001	123000000	-0.021	-0.003	0.646	0.694	0.242	0.002	0.701	0.71	2.9	2.923
8:123000001-124000000	8	123000001	124000000	-0.021	-0.003	0.646	0.694	0.242	0.002	0.701	0.71	2.9	2.923
8:124000001-125000000	8	124000001	125000000	-0.021	-0.003	0.646	0.694	0.242	0.002	0.701	0.71	2.9	2.923
8:125000001-126000000	8	125000001	126000000	-0.021	-0.003	0.646	0.694	0.242	0.002	0.701	0.71	0.024	0.046
8:126000001-127000000	8	126000001	127000000	0.351	0.444	0.646	0.694	0.242	0.002	0.701	0.71	0.024	0.046
8:127000001-128000000	8	127000001	128000000	0.351	0.444	0.646	0.694	0.242	0.002	0.701	0.71	0.024	0.046
8:129000001-130000000	8	129000001	130000000	0.351	0.444	0.646	0.694	0.242	0.002	0.701	0.71	0.024	0.046
8:130000001-131000000	8	130000001	131000000	0.351	0.444	0.646	0.694	0.242	0.002	0.171	0.322	0.024	0.046
8:131000001-132000000	8	131000001	132000000	0.351	0.444	0.646	0.694	0.242	0.002	0.171	0.322	0.024	0.046
8:132000001-133000000	8	132000001	133000000	0.351	0.444	0.646	0.694	0.242	0.002	0.171	0.322	0.024	0.046
8:134000001-135000000	8	134000001	135000000	0.351	0.444	0.646	0.694	0.242	0.002	0.171	0.322	0.024	0.046
8:137000001-138000000	8	137000001	138000000	0.351	0.444	0.646	0.694	0.242	0.002	0.171	0.322	0.024	0.046
8:138000001-139000000	8	138000001	139000000	0.351	0.444	0.646	0.694	0.242	0.002	0.171	0.322	0.024	0.046
8:139000001-140000000	8	139000001	140000000	0.351	0.444	0.646	0.694	0.242	0.002	0.171	0.322	0.024	0.046
8:141000001-142000000	8	141000001	142000000	0.351	0.444	0.646	0.694	0.242	0.002	0.171	0.322	0.024	0.046
8:142000001-143000000	8	142000001	143000000	0.351	0.444	0.646	0.694	0.242	0.002	0.171	0.322	0.024	0.046
8:143000001-144000000	8	143000001	144000000	0.351	0.444	0.646	0.694	0.242	0.002	0.171	0.322	0.024	0.046
8:144000001-145000000	8	144000001	145000000	0.351	0.444	0.646	0.694	0.242	0.002	0.171	0.322	0.024	0.046
8:145000001-146000000	8	145000001	146000000	0.351	0.444	0.646	0.694	0.242	0.002	0.171	0.322	0.024	0.046
8:146000001-146364022	8	146000001	146364022	0.351	0.444	0.646	0.694	0.242	0.002	0.171	0.322	0.024	0.046
9:2000001-3000000	9	2000001	3000000	-0.045	-0.038	-1.696	-1.717	-0.384	-0.592	-0.49	-0.484	-0.335	-0.097
9:3000001-4000000	9	3000001	4000000	-0.045	-0.038	-1.696	-1.717	-0.384	-0.592	-0.49	-0.484	-0.335	-0.097
9:5000001-6000000	9	5000001	6000000	-0.045	-0.038	-1.696	-1.717	-0.384	-0.592	-0.49	-0.484	-0.335	-0.097
9:6000001-7000000	9	6000001	7000000	-0.045	-0.038	-1.696	-1.717	-0.384	-0.592	-0.49	-0.484	-0.335	-0.097
9:8000001-9000000	9	8000001	9000000	-0.045	-0.038	-1.696	-1.717	-0.384	-0.592	-0.49	-0.484	-0.335	-0.097
9:9000001-10000000	9	9000001	10000000	-0.045	-0.038	-1.696	-1.717	-0.384	-0.592	-0.49	-0.484	-0.335	-0.097
9:10000001-11000000	9	10000001	11000000	-0.045	-0.038	-1.696	-1.717	-0.384	-0.592	-0.49	-0.484	-0.335	-0.097
9:11000001-12000000	9	11000001	12000000	-0.045	-0.038	-1.696	-1.717	-0.384	-0.592	-0.49	-0.484	-0.335	-0.097
9:12000001-13000000	9	12000001	13000000	-0.045	-0.038	-1.696	-1.717	-0.384	-0.592	-0.49	-0.484	-0.335	-0.097
9:13000001-14000000	9	13000001	14000000	-0.045	-0.038	-1.696	-1.717	-0.384	-0.592	-0.49	-0.484	-0.335	-0.097
9:14000001-15000000	9	14000001	15000000	-0.045	-0.038	-1.696	-1.717	-0.384	-0.592	-0.49	-0.484	-0.335	-0.097
9:15000001-16000000	9	15000001	16000000	-0.045	-0.038	-1.696	-1.717	-0.384	-0.592	-0.49	-0.484	-0.335	-0.097
9:16000001-17000000	9	16000001	17000000	-0.045	-0.038	-1.696	-1.717	-0.384	-0.592	-0.49	-0.484	-0.335	-0.097
9:18000001-19000000	9	18000001	19000000	-0.045	-0.038	-1.696	-1.717	-0.384	-0.592	-0.49	-0.484	-0.335	-0.097
9:21000001-22000000	9	21000001	22000000	-0.045	-0.038	-1.696	-1.717	-0.384	-0.592	-0.49	-0.484	-0.335	-0.097
9:22000001-23000000	9	22000001	23000000	-0.045	-0.038	-1.696	-1.717	-0.384	-0.592	-0.49	-0.484	-0.335	-0.097
9:23000001-24000000	9	23000001	24000000	-0.045	-0.038	-1.696	-1.717	-0.384	-0.592	-0.49	-0.484	-0.335	-0.097
9:24000001-25000000	9	24000001	25000000	-0.045	-0.038	-1.696	-1.717	-0.384	-0.592	-0.49	-0.484	-0.335	-0.097
9:25000001-26000000	9	25000001	26000000	-0.045	-0.038	-1.696	-1.717	-0.384	-0.592	-0.49	-0.484	-0.335	-0.097
9:27000001-28000000	9	27000001	28000000	-0.045	-0.038	-1.696	-1.717	-0.384	-0.592	-0.49	-0.484	-0.335	-0.097
9:29000001-30000000	9	29000001	30000000	-0.045	-0.038	-1.696	-1.717	-0.384	-0.592	-0.49	-0.484	-0.335	-0.097
9:30000001-31000000	9	30000001	31000000	-0.045	-0.038	-1.696	-1.717	-0.384	-0.592	-0.49	-0.484	-0.335	-0.097
9:31000001-32000000	9	31000001	32000000	-0.045	-0.038	-1.696	-1.717	-0.384	-0.592	-0.49	-0.484	-0.335	-0.097
9:34000001-35000000	9	34000001	35000000	-0.045	-0.038	-0.309	-0.289	-0.384	-0.592	-0.49	-0.484	-0.335	-0.097
9:35000001-36000000	9	35000001	36000000	-0.045	-0.038	-0.309	-0.289	-0.384	-0.592	-0.49	-0.484	-0.335	-0.097
9:36000001-37000000	9	36000001	37000000	-0.045	-0.038	-0.309	-0.289	-0.384	-0.592	-0.49	-0.484	-0.335	-0.097
9:37000001-38000000	9	37000001	38000000	-0.045	-0.038	-0.309	-0.289	-0.384	-0.592	-0.49	-0.484	-0.335	-0.097
9:38000001-39000000	9	38000001	39000000	-0.045	-0.038	-0.309	-0.289	-0.384	-0.592	-0.49	-0.484	-0.335	-0.097
9:71000001-72000000	9	71000001	72000000	-0.045	-0.038	-0.309	-0.289	-0.384	-0.592	-0.49	-0.484	-0.335	-0.097
9:73000001-74000000	9	73000001	74000000	-0.045	-0.038	-0.309	-0.289	-0.384	-0.592	-0.49	-0.484	-0.335	-0.097
9:74000001-75000000	9	74000001	75000000	-0.045	-0.038	-0.309	-0.289	-0.384	-0.592	-0.49	-0.484	-0.335	-0.097
9:75000001-76000000	9	75000001	76000000	-0.045	-0.038	-0.309	-0.289	-0.384	-0.592	-0.49	-0.484	-0.335	-0.097
9:76000001-77000000	9	76000001	77000000	-0.045	-0.038	-0.309	-0.289	-0.384	-0.592	-0.49	-0.484	-0.335	-0.097
9:77000001-78000000	9	77000001	78000000	-0.045	-0.038	-0.309	-0.289	-0.384	-0.592	-0.49	-0.484	-0.335	-0.097
9:80000001-81000000	9	80000001	81000000	-0.045	-0.038	-0.309	-0.289	-0.384	-0.592	0.15	0.179	-0.335	-0.097
9:81000001-82000000	9	81000001	82000000	-0.045	-0.038	-0.309	-0.289	-0.384	-0.592	0.15	0.179	-0.335	-0.097
9:82000001-83000000	9	82000001	83000000	-0.045	-0.038	-0.309	-0.289	-0.384	-0.592	0.15	0.179	-0.335	-0.097
9:83000001-84000000	9	83000001	84000000	-0.045	-0.038	-0.309	-0.289	-0.384	-0.592	0.15	0.179	-0.335	-0.097
9:85000001-86000000	9	85000001	86000000	-0.045	-0.038	-0.309	-0.289	-0.384	-0.592	0.15	0.179	-0.335	-0.097
9:86000001-87000000	9	86000001	87000000	-0.045	-0.038	-0.309	-0.289	-0.384	-0.592	0.15	0.179	-0.335	-0.097
9:87000001-88000000	9	87000001	88000000	-0.045	-0.038	-0.309	-0.289	-0.384	-0.592	0.15	0.179	-0.335	-0.097
9:88000001-89000000	9	88000001	89000000	-0.045	-0.038	-0.309	-0.289	-0.384	-0.592	0.15	0.179	-0.004	-0.097
9:89000001-90000000	9	89000001	90000000	-0.045	-0.038	-0.309	-0.289	-0.384	-0.592	0.15	0.179	-0.004	-0.097
9:90000001-91000000	9	90000001	91000000	-0.045	-0.038	-0.309	-0.289	-0.384	-0.592	0.15	0.179	-0.004	-0.097
9:91000001-92000000	9	91000001	92000000	-0.045	-0.038	-0.309	-0.289	-0.384	-0.592	0.15	0.179	-0.004	-0.097
9:93000001-94000000	9	93000001	94000000	-0.045	-0.038	-0.309	-0.289	-0.384	-0.592	0.15	0.179	-0.004	-0.097
9:94000001-95000000	9	94000001	95000000	-0.045	-0.038	-0.309	-0.289	-0.384	-0.592	0.15	0.179	-0.004	-0.097
9:95000001-96000000	9	95000001	96000000	-0.045	-0.038	-0.309	-0.289	-0.384	-0.592	0.15	0.179	-0.004	-0.097
9:96000001-97000000	9	96000001	97000000	-0.045	-0.038	-0.309	-0.289	-0.384	-0.592	0.15	0.179	-0.004	-0.097
9:97000001-98000000	9	97000001	98000000	-0.045	-0.038	-0.309	-0.289	-0.384	-0.592	0.15	0.179	-0.004	-0.097
9:98000001-99000000	9	98000001	99000000	-0.045	-0.038	-0.309	-0.289	-0.384	-0.592	0.15	0.179	-0.004	-0.097
9:100000001-101000000	9	100000001	101000000	-0.045	-0.038	-0.309	-0.289	-0.384	-0.592	0.15	0.179	-0.004	-0.097
9:101000001-102000000	9	101000001	102000000	-0.045	-0.038	-0.309	-0.289	-0.384	-0.592	0.15	0.179	-0.004	-0.097
9:102000001-103000000	9	102000001	103000000	-0.045	-0.038	-0.309	-0.289	-0.384	-0.592	0.15	0.179	-0.004	-0.097
9:103000001-104000000	9	103000001	104000000	-0.045	-0.038	-0.309	-0.289	-0.384	-0.592	0.15	0.179	-0.004	-0.097
9:104000001-105000000	9	104000001	105000000	-0.045	-0.038	-0.309	-0.289	-0.384	-0.592	0.15	0.179	-0.004	-0.097
9:105000001-106000000	9	105000001	106000000	-0.045	-0.038	-0.309	-0.289	-0.384	-0.592	0.15	0.179	-0.004	-0.097
9:108000001-109000000	9	108000001	109000000	-0.045	-0.038	-0.309	-0.289	-0.384	-0.592	0.15	0.179	-0.004	-0.097
9:109000001-110000000	9	109000001	110000000	-0.045	-0.038	-0.309	-0.289	-0.384	-0.592	0.15	0.179	-0.004	-0.097
9:111000001-112000000	9	111000001	112000000	-0.045	-0.038	-0.309	-0.289	0.396	0.186	0.15	0.179	-0.004	-0.097
9:112000001-113000000	9	112000001	113000000	-0.045	-0.038	-0.309	-0.289	0.396	0.186	0.15	0.179	-0.004	-0.097
9:114000001-115000000	9	114000001	115000000	-0.045	-0.038	-0.309	-0.289	0.396	0.186	0.15	0.179	-0.004	-0.097
9:115000001-116000000	9	115000001	116000000	-0.045	-0.038	-0.309	-0.289	0.396	0.186	0.15	0.179	-0.004	-0.097
9:116000001-117000000	9	116000001	117000000	-0.045	-0.038	-0.309	-0.289	0.396	0.186	0.15	0.179	-0.004	-0.097
9:117000001-118000000	9	117000001	118000000	-0.045	-0.038	-0.309	-0.289	0.396	0.186	0.15	0.179	-0.004	-0.097
9:118000001-119000000	9	118000001	119000000	-0.045	-0.038	-0.309	-0.289	0.396	0.186	0.15	0.179	-0.004	-0.097
9:120000001-121000000	9	120000001	121000000	-0.045	-0.038	-0.309	-0.289	0.396	0.186	0.15	0.179	-0.004	-0.097
9:121000001-122000000	9	121000001	122000000	-0.045	-0.038	-0.309	-0.289	0.396	0.186	0.15	0.179	-0.004	-0.097
9:122000001-123000000	9	122000001	123000000	-0.045	-0.038	-0.309	-0.289	0.396	0.186	0.15	0.179	-0.004	-0.097
9:123000001-124000000	9	123000001	124000000	-0.045	-0.038	0.713	0.721	0.396	0.186	0.15	0.179	-0.004	-0.097
9:124000001-125000000	9	124000001	125000000	-0.045	-0.038	0.713	0.721	0.396	0.186	0.15	0.179	-0.004	-0.097
9:125000001-126000000	9	125000001	126000000	-0.045	-0.038	0.713	0.721	0.396	0.186	0.15	0.179	-0.004	-0.097
9:127000001-128000000	9	127000001	128000000	-0.045	-0.038	0.713	0.721	-0.451	-0.708	0.15	0.179	-0.004	-0.097
9:128000001-129000000	9	128000001	129000000	-0.045	-0.038	0.713	0.721	-0.451	-0.708	0.15	0.179	-0.004	-0.097
9:129000001-130000000	9	129000001	130000000	-0.045	-0.038	0.713	0.721	-0.451	-0.708	0.15	0.179	-0.004	-0.097
9:130000001-131000000	9	130000001	131000000	-0.045	-0.038	0.713	0.721	-0.451	-0.708	0.15	0.179	-0.004	-0.097
9:132000001-133000000	9	132000001	133000000	-0.045	-0.038	0.713	0.721	-0.451	-0.708	0.15	0.179	-0.004	-0.097
9:133000001-134000000	9	133000001	134000000	-0.045	-0.038	0.713	0.721	-0.451	-0.708	0.15	0.179	-0.004	-0.097
9:134000001-135000000	9	134000001	135000000	-0.045	-0.038	0.713	0.721	-0.451	-0.708	0.15	0.179	-0.004	-0.097
9:135000001-136000000	9	135000001	136000000	-0.045	-0.038	0.713	0.721	-0.451	-0.708	0.15	0.179	-0.004	-0.097
9:136000001-137000000	9	136000001	137000000	-0.045	-0.038	0.713	0.721	-0.451	-0.708	0.15	0.179	-0.004	-0.097
9:137000001-138000000	9	137000001	138000000	-0.045	-0.038	0.713	0.721	-0.451	-0.708	0.15	0.179	-0.004	-0.097
9:139000001-140000000	9	139000001	140000000	-0.045	-0.038	0.713	0.721	-0.451	-0.708	0.15	0.179	-0.004	-0.097
10:1000001-2000000	10	1000001	2000000	-0.046	0.181	0.011	0.043	0.337	0.124	0.398	0.458	-0.151	1.038
10:2000001-3000000	10	2000001	3000000	-0.046	0.181	0.011	0.043	0.337	0.124	0.398	0.458	-0.151	1.038
10:3000001-4000000	10	3000001	4000000	-0.046	0.181	0.011	0.043	0.337	0.124	0.398	0.458	-0.151	1.038
10:4000001-5000000	10	4000001	5000000	-0.046	0.181	0.011	0.043	0.337	0.124	0.398	0.458	-0.151	1.038
10:6000001-7000000	10	6000001	7000000	-0.046	-0.041	0.011	0.043	0.337	0.124	0.398	0.458	-0.151	-0.131
10:8000001-9000000	10	8000001	9000000	-0.046	-0.041	0.011	0.043	0.337	0.124	0.398	0.458	-0.151	-0.131
10:10000001-11000000	10	10000001	11000000	-0.046	-0.041	0.011	0.043	0.337	0.124	-0.098	0.015	-0.151	-0.131
10:11000001-12000000	10	11000001	12000000	-0.046	-0.041	0.011	0.043	0.337	0.124	-0.098	0.015	-0.151	-0.131
10:12000001-13000000	10	12000001	13000000	-0.046	-0.041	0.011	0.043	0.337	0.124	-0.098	0.015	-0.151	-0.131
10:13000001-14000000	10	13000001	14000000	-0.046	-0.041	0.011	0.043	0.337	0.124	-0.098	0.015	-0.151	-0.131
10:14000001-15000000	10	14000001	15000000	-0.046	-0.041	0.011	0.043	0.337	0.124	-0.098	0.015	-0.151	-0.131
10:15000001-16000000	10	15000001	16000000	-0.046	-0.041	0.011	0.043	0.337	0.124	-0.098	0.015	-0.151	-0.131
10:16000001-17000000	10	16000001	17000000	-0.046	-0.041	0.011	0.043	0.337	0.124	-0.098	0.015	-0.151	-0.131
10:19000001-20000000	10	19000001	20000000	-0.046	-0.041	0.011	0.043	0.337	0.124	-0.098	0.015	-0.151	-0.131
10:21000001-22000000	10	21000001	22000000	-0.046	-0.041	0.011	0.043	0.337	0.124	-0.098	0.015	-0.151	-0.131
10:22000001-23000000	10	22000001	23000000	-0.046	-0.041	0.011	0.043	0.337	0.124	-0.098	0.015	-0.151	-0.131
10:23000001-24000000	10	23000001	24000000	-0.046	-0.041	0.011	0.043	0.337	0.124	-0.098	0.015	-0.151	-0.131
10:24000001-25000000	10	24000001	25000000	-0.046	-0.041	0.011	0.043	0.337	0.124	-0.098	0.015	-0.151	-0.131
10:25000001-26000000	10	25000001	26000000	-0.046	-0.041	0.011	0.043	0.337	0.124	-0.098	0.015	-0.151	-0.131
10:26000001-27000000	10	26000001	27000000	-0.046	-0.041	0.011	0.043	0.337	0.124	-0.098	0.015	-0.151	-0.131
10:27000001-28000000	10	27000001	28000000	-0.046	-0.041	0.011	0.043	0.337	0.124	-0.098	0.015	-0.151	-0.131
10:28000001-29000000	10	28000001	29000000	-0.046	-0.041	0.011	0.043	0.337	0.124	-0.098	0.015	-0.151	-0.131
10:29000001-30000000	10	29000001	30000000	-0.046	-0.041	0.011	0.043	0.337	0.124	-0.098	0.015	-0.151	-0.131
10:30000001-31000000	10	30000001	31000000	-0.046	-0.041	0.011	0.043	0.337	0.124	-0.098	0.015	-0.151	-0.131
10:31000001-32000000	10	31000001	32000000	-0.046	-0.041	0.011	0.043	0.337	0.124	-0.098	0.015	-0.151	-0.131
10:33000001-34000000	10	33000001	34000000	-0.046	-0.041	0.011	0.043	0.337	0.124	-0.098	0.015	-0.151	-0.131
10:34000001-35000000	10	34000001	35000000	-0.046	-0.041	0.011	0.043	0.337	0.124	-0.098	0.015	-0.151	-0.131
10:44000001-45000000	10	44000001	45000000	-0.046	-0.041	0.011	0.043	0.337	0.124	-0.098	0.015	-0.151	-0.131
10:45000001-46000000	10	45000001	46000000	-0.046	-0.041	0.011	0.043	0.337	0.284	-0.098	0.015	-0.151	-0.131
10:49000001-50000000	10	49000001	50000000	-0.046	-0.041	0.011	0.043	0.337	0.284	-0.098	0.015	-0.151	-0.131
10:52000001-53000000	10	52000001	53000000	-0.046	-0.041	0.011	0.043	0.337	0.284	-0.098	0.015	-0.151	-0.131
10:53000001-54000000	10	53000001	54000000	-0.046	-0.041	0.011	0.043	0.337	0.284	-0.098	0.015	-0.151	-0.131
10:54000001-55000000	10	54000001	55000000	-0.046	-0.041	0.011	0.043	0.337	0.284	-0.098	0.015	-0.151	-0.131
10:56000001-57000000	10	56000001	57000000	-0.046	-0.041	0.011	0.043	0.337	0.284	-0.098	0.015	-0.151	-0.131
10:58000001-59000000	10	58000001	59000000	-0.046	-0.041	0.011	0.043	0.337	0.284	-0.098	0.015	0.784	-0.131
10:60000001-61000000	10	60000001	61000000	-0.046	-0.041	0.011	0.043	0.337	0.284	-0.098	0.015	0.784	0.858
10:62000001-63000000	10	62000001	63000000	-0.046	-0.041	0.011	0.043	0.337	0.284	-0.098	0.015	0.784	0.858
10:63000001-64000000	10	63000001	64000000	-0.046	-0.041	0.011	0.043	0.337	0.284	-0.098	0.015	0.784	0.858
10:64000001-65000000	10	64000001	65000000	-0.046	-0.041	0.011	0.043	0.337	0.284	-0.098	-0.151	0.784	0.858
10:65000001-66000000	10	65000001	66000000	-0.046	-0.041	0.011	0.043	0.337	0.284	-0.098	-0.151	0.784	0.858
10:66000001-67000000	10	66000001	67000000	-0.046	-0.041	0.011	0.043	0.337	0.284	-0.098	-0.151	0.784	0.858
10:67000001-68000000	10	67000001	68000000	-0.046	-0.041	0.011	0.043	0.337	0.284	-0.098	-0.151	0.784	0.858
10:69000001-70000000	10	69000001	70000000	-0.046	-0.041	0.011	0.043	0.337	0.108	-0.098	-0.151	0.784	0.858
10:71000001-72000000	10	71000001	72000000	-0.046	-0.041	0.011	0.043	0.337	0.108	-0.098	-0.151	0.784	0.858
10:73000001-74000000	10	73000001	74000000	-0.046	-0.041	0.011	0.043	0.337	0.108	-0.098	-0.151	0.784	0.858
10:76000001-77000000	10	76000001	77000000	-0.046	-0.041	-0.303	0.043	0.337	0.108	-0.098	-0.151	0.784	0.858
10:77000001-78000000	10	77000001	78000000	-0.046	-0.041	-0.303	-0.3	0.337	0.108	-0.098	-0.151	0.784	0.858
10:78000001-79000000	10	78000001	79000000	-0.046	-0.041	-0.303	-0.3	0.337	0.108	-0.098	-0.151	0.784	0.858
10:82000001-83000000	10	82000001	83000000	-0.046	-0.041	-0.303	-0.3	0.337	0.108	-0.098	-0.151	0.784	0.858
10:83000001-84000000	10	83000001	84000000	-0.046	-0.041	-0.303	-0.3	0.337	0.108	-0.098	-0.151	-0.993	-1.062
10:84000001-85000000	10	84000001	85000000	-0.046	-0.041	-0.303	-0.3	0.337	0.108	-0.098	-0.151	-0.993	-1.062
10:85000001-86000000	10	85000001	86000000	-0.046	-0.041	-0.303	-0.3	0.337	0.108	-0.098	-0.151	-0.993	-1.062
10:86000001-87000000	10	86000001	87000000	-0.046	-0.041	-0.303	-0.3	0.337	0.108	-0.098	-0.151	-0.993	-1.062
10:87000001-88000000	10	87000001	88000000	-0.046	-0.041	-0.303	-0.3	0.337	0.108	-0.098	-0.151	-0.993	-1.062
10:88000001-89000000	10	88000001	89000000	-0.046	-0.041	-0.303	-0.3	0.337	0.108	-0.098	-0.151	-0.993	-1.062
10:89000001-90000000	10	89000001	90000000	-0.046	-0.041	-0.303	-0.3	0.337	0.108	-0.098	-0.151	-0.993	-1.062
10:90000001-91000000	10	90000001	91000000	-0.046	-0.041	-0.303	-0.3	0.337	0.108	-0.098	-0.151	-0.993	-1.062
10:92000001-93000000	10	92000001	93000000	-0.046	-0.041	-0.303	-0.3	0.337	0.108	-0.098	-0.151	-0.993	-1.062
10:93000001-94000000	10	93000001	94000000	-0.046	-0.041	-0.303	-0.3	0.337	0.108	-0.098	-0.151	-0.993	-1.062
10:94000001-95000000	10	94000001	95000000	-0.046	-0.041	-0.303	-0.3	0.337	0.108	-0.098	-0.151	-0.993	-1.062
10:95000001-96000000	10	95000001	96000000	-0.046	-0.041	-0.303	-0.3	0.337	0.108	-0.098	-0.151	-0.993	-1.062
10:96000001-97000000	10	96000001	97000000	-0.046	-0.041	-0.303	-0.3	0.337	0.108	-0.098	-0.151	-0.993	-1.062
10:97000001-98000000	10	97000001	98000000	-0.046	-0.041	-0.303	-0.3	0.337	0.108	-0.098	-0.151	-0.993	-1.062
10:98000001-99000000	10	98000001	99000000	-0.046	-0.041	-0.303	-0.3	0.337	0.108	-0.098	-0.151	-0.993	-1.062
10:99000001-100000000	10	99000001	100000000	-0.046	-0.041	-0.303	-0.3	0.337	0.108	-0.098	-0.151	-0.993	-1.062
10:100000001-101000000	10	100000001	101000000	-0.046	-0.041	-0.303	-0.3	0.337	0.108	-0.098	-0.151	-0.993	-1.062
10:102000001-103000000	10	102000001	103000000	-0.046	-0.041	-0.303	-0.3	0.337	0.108	-0.098	-0.151	-0.993	-1.062
10:103000001-104000000	10	103000001	104000000	-0.046	-0.041	-0.303	-0.3	0.337	0.108	-0.098	-0.151	-0.993	-1.062
10:104000001-105000000	10	104000001	105000000	-0.046	-0.041	-0.303	-0.3	0.337	0.108	-0.098	-0.151	-0.993	-1.062
10:105000001-106000000	10	105000001	106000000	-0.046	-0.041	-0.303	-0.3	0.337	0.108	-0.098	-0.151	-0.993	-1.062
10:107000001-108000000	10	107000001	108000000	-0.046	-0.041	-0.303	-0.3	0.337	0.108	-0.098	-0.151	-0.993	-1.062
10:108000001-109000000	10	108000001	109000000	-0.046	-0.041	-0.303	-0.3	0.337	0.108	-0.098	-0.151	-0.993	-1.062
10:110000001-111000000	10	110000001	111000000	-0.046	-0.041	-1.179	-1.228	0.337	0.108	-0.098	-0.151	-0.993	-1.062
10:111000001-112000000	10	111000001	112000000	-0.046	-0.041	-1.179	-1.228	0.337	0.108	-0.098	-0.151	-0.993	-1.062
10:112000001-113000000	10	112000001	113000000	-0.046	-0.041	-1.179	-1.228	0.337	0.108	-0.098	-0.151	-0.993	-1.062
10:113000001-114000000	10	113000001	114000000	-0.046	-0.041	-1.179	-1.228	0.337	0.108	-0.098	-0.151	-0.993	-1.062
10:114000001-115000000	10	114000001	115000000	-0.046	-0.041	-1.179	-1.228	0.337	0.108	-0.098	-0.151	-0.154	-0.011
10:115000001-116000000	10	115000001	116000000	-0.046	-0.041	-1.179	-1.228	0.337	0.108	-0.098	-0.151	-0.154	-0.011
10:116000001-117000000	10	116000001	117000000	-0.046	-0.041	-1.179	-1.228	0.337	0.108	-0.098	-0.151	-0.154	-0.011
10:117000001-118000000	10	117000001	118000000	-0.046	-0.041	-1.179	-1.228	0.337	0.108	-0.098	-0.151	-0.154	-0.011
10:118000001-119000000	10	118000001	119000000	-0.046	-0.041	-1.179	-1.228	0.337	0.108	-0.098	-0.151	-0.154	-0.011
10:120000001-121000000	10	120000001	121000000	-0.046	-0.041	-1.179	-1.228	0.337	0.108	-0.098	-0.151	-0.154	-0.011
10:121000001-122000000	10	121000001	122000000	-0.046	-0.041	-1.179	-1.228	0.337	0.108	-0.098	-0.151	-0.154	-0.011
10:123000001-124000000	10	123000001	124000000	-0.046	-0.041	-1.179	-1.228	0.337	0.108	-0.098	-0.151	-0.154	-0.011
10:124000001-125000000	10	124000001	125000000	-0.046	-0.041	-1.179	-1.228	0.337	0.108	-0.098	-0.151	-0.154	-0.011
10:125000001-126000000	10	125000001	126000000	-0.046	-0.041	-1.179	-1.228	0.337	0.108	-0.098	-0.151	-0.154	-0.011
10:126000001-127000000	10	126000001	127000000	-0.046	-0.041	-1.179	-1.228	0.337	0.108	-0.098	-0.151	-0.154	-0.011
10:127000001-128000000	10	127000001	128000000	-0.046	-0.041	-1.179	-1.228	0.337	0.108	-0.098	-0.151	-0.154	-0.011
10:128000001-129000000	10	128000001	129000000	-0.046	-0.041	-1.179	-1.228	0.337	0.108	-0.098	-0.151	-0.154	-0.011
10:130000001-131000000	10	130000001	131000000	-0.046	-0.041	-1.179	-1.228	0.337	0.108	-0.098	-0.151	-0.154	-0.011
10:131000001-132000000	10	131000001	132000000	-0.046	-0.041	-1.179	-1.228	0.337	0.108	-0.098	-0.151	-0.154	-0.011
10:132000001-133000000	10	132000001	133000000	-0.046	-0.041	-1.179	-1.228	0.337	0.108	-0.098	-0.151	-0.154	-0.011
10:133000001-134000000	10	133000001	134000000	-0.046	-0.041	-1.179	-1.228	0.337	0.108	-0.098	-0.151	-0.154	-0.011
11:2000001-3000000	11	2000001	3000000	-0.055	-0.042	-0.001	-0.003	-0.559	-0.777	-0.99	-0.541	-0.083	-0.097
11:3000001-4000000	11	3000001	4000000	-0.055	-0.042	-0.001	-0.003	-0.559	-0.777	-0.99	-0.541	-0.083	-0.097
11:4000001-5000000	11	4000001	5000000	-0.055	-0.042	-0.001	-0.003	-0.559	-0.777	-0.99	-0.541	-0.083	-0.097
11:5000001-6000000	11	5000001	6000000	-0.055	-0.042	-0.001	-0.003	-0.559	-0.777	-0.99	-0.541	-0.083	-0.097
11:7000001-8000000	11	7000001	8000000	-0.055	-0.042	-0.001	-0.003	-0.559	-0.777	-0.99	-0.541	-0.083	-0.097
11:8000001-9000000	11	8000001	9000000	-0.055	-0.042	-0.001	-0.003	-0.559	-0.777	-0.99	-0.541	-0.083	-0.097
11:9000001-10000000	11	9000001	10000000	-0.055	-0.042	-0.001	-0.003	-0.559	-0.777	-0.99	-0.541	-0.083	-0.097
11:11000001-12000000	11	11000001	12000000	-0.055	-0.042	-0.001	-0.003	-0.559	-0.777	-0.99	-0.541	-0.083	-0.097
11:12000001-13000000	11	12000001	13000000	-0.055	-0.042	-0.001	-0.003	-0.559	-0.777	-0.429	-0.541	-0.083	-0.097
11:14000001-15000000	11	14000001	15000000	-0.055	-0.042	-0.001	-0.003	-0.559	-0.777	-0.429	-0.541	-0.083	-0.097
11:15000001-16000000	11	15000001	16000000	-0.055	-0.042	-0.001	-0.003	-0.559	-0.777	-0.429	-0.541	-0.083	-0.097
11:16000001-17000000	11	16000001	17000000	-0.055	-0.042	-0.001	-0.003	-0.559	-0.777	-0.429	-0.541	-0.083	-0.097
11:17000001-18000000	11	17000001	18000000	-0.055	-0.042	-0.001	-0.003	-0.559	-0.777	-0.429	-0.541	-0.083	-0.097
11:19000001-20000000	11	19000001	20000000	-0.055	-0.042	-0.001	-0.003	-0.559	-0.777	-0.429	-0.541	-0.083	-0.097
11:20000001-21000000	11	20000001	21000000	-0.055	-0.042	-0.001	-0.003	-0.559	-0.777	-0.429	-0.541	-0.083	-0.097
11:21000001-22000000	11	21000001	22000000	-0.055	-0.042	-0.001	-0.003	-0.559	-0.777	-0.429	-0.541	-0.083	-0.097
11:24000001-25000000	11	24000001	25000000	-0.055	-0.042	-0.001	-0.003	-0.559	-0.777	-0.429	-0.541	-0.083	-0.097
11:25000001-26000000	11	25000001	26000000	-0.055	-0.042	-0.001	-0.003	-0.559	-0.777	-0.429	-0.541	-0.083	-0.097
11:26000001-27000000	11	26000001	27000000	-0.055	-0.042	-0.001	-0.003	-0.559	-0.777	-0.429	-0.541	-0.083	-0.097
11:27000001-28000000	11	27000001	28000000	-0.055	-0.042	-0.001	-0.003	-0.559	-0.777	-0.429	-0.541	-0.083	-0.097
11:28000001-29000000	11	28000001	29000000	-0.055	-0.042	-0.001	-0.003	-0.559	-0.777	-0.429	-0.541	-0.083	-0.097
11:29000001-30000000	11	29000001	30000000	-0.055	-0.042	-0.001	-0.003	-0.559	-0.777	-0.429	-0.541	-0.083	-0.097
11:30000001-31000000	11	30000001	31000000	-0.055	-0.042	-0.001	-0.003	-0.559	-0.777	-0.429	-0.541	-0.083	-0.097
11:31000001-32000000	11	31000001	32000000	-0.055	-0.042	-0.001	-0.003	-0.559	-0.777	-0.429	-0.541	-0.083	-0.097
11:32000001-33000000	11	32000001	33000000	-0.055	-0.042	-0.001	-0.003	-0.559	-0.777	-0.429	-0.541	-0.083	-0.097
11:33000001-34000000	11	33000001	34000000	-0.055	-0.042	-0.001	-0.003	-0.559	-0.777	-0.429	-0.541	-0.083	-0.097
11:34000001-35000000	11	34000001	35000000	-0.055	-0.042	-0.001	-0.003	-0.559	-0.777	-0.429	-0.541	-0.083	-0.097
11:35000001-36000000	11	35000001	36000000	-0.055	-0.042	-0.001	-0.003	-0.559	-0.777	-0.429	-0.541	-0.083	-0.097
11:36000001-37000000	11	36000001	37000000	-0.055	-0.042	-0.001	-0.003	-0.559	-0.777	-0.429	-0.541	-0.083	-0.097
11:37000001-38000000	11	37000001	38000000	-0.055	-0.042	-0.001	-0.003	-0.559	-0.777	-0.429	-0.541	-0.083	-0.097
11:39000001-40000000	11	39000001	40000000	-0.055	-0.042	-0.001	-0.003	-0.559	-0.777	-0.429	-0.541	-0.083	-0.097
11:41000001-42000000	11	41000001	42000000	-0.055	-0.042	-0.001	-0.003	-0.559	-0.777	-0.429	-0.541	-0.083	-0.097
11:42000001-43000000	11	42000001	43000000	-0.055	-0.042	-0.001	-0.003	-0.559	-0.777	-0.429	-0.541	-0.083	-0.097
11:43000001-44000000	11	43000001	44000000	-0.055	-0.042	-0.001	-0.003	-0.559	-0.777	-0.429	-0.541	-0.083	-0.097
11:44000001-45000000	11	44000001	45000000	-0.055	-0.042	-0.001	-0.003	-0.559	-0.777	-0.429	-0.541	-0.083	-0.097
11:45000001-46000000	11	45000001	46000000	-0.055	-0.042	-0.001	-0.003	-0.559	-0.777	-0.429	-0.541	-0.083	-0.097
11:46000001-47000000	11	46000001	47000000	-0.055	-0.042	-0.001	-0.003	-0.559	-0.777	-0.429	-0.541	-0.083	-0.097
11:47000001-48000000	11	47000001	48000000	-0.055	-0.042	-0.001	-0.003	0.423	0.236	-0.429	-0.541	-0.083	-0.097
11:56000001-57000000	11	56000001	57000000	-0.055	-0.042	-0.001	-0.003	0.423	0.236	-0.429	-0.541	-0.083	-0.097
11:57000001-58000000	11	57000001	58000000	-0.055	-0.042	-0.001	-0.003	0.423	0.236	-0.429	-0.541	-0.083	-0.097
11:58000001-59000000	11	58000001	59000000	-0.055	-0.042	-0.001	-0.003	0.423	0.236	-0.429	-0.541	-0.083	-0.097
11:59000001-60000000	11	59000001	60000000	-0.055	-0.042	-0.001	-0.003	0.423	0.236	-0.429	-0.541	-0.083	-0.097
11:60000001-61000000	11	60000001	61000000	-0.055	-0.042	-0.001	-0.003	0.423	0.236	0.377	0.363	-0.083	-0.097
11:61000001-62000000	11	61000001	62000000	-0.055	-0.042	-0.001	-0.003	0.423	0.236	0.377	0.363	-0.083	-0.097
11:62000001-63000000	11	62000001	63000000	-0.055	-0.042	-0.001	-0.003	0.423	0.236	0.377	0.363	-0.083	-0.097
11:63000001-64000000	11	63000001	64000000	-0.055	-0.042	-0.001	-0.003	0.423	0.236	0.377	0.363	-0.083	-0.097
11:64000001-65000000	11	64000001	65000000	-0.055	-0.042	-0.001	-0.003	0.423	0.236	0.377	0.363	-0.083	-0.097
11:65000001-66000000	11	65000001	66000000	-0.055	-0.042	-0.001	-0.003	0.423	0.236	0.377	0.363	-0.083	-0.097
11:66000001-67000000	11	66000001	67000000	-0.055	-0.042	-0.001	-0.003	0.423	0.236	0.377	0.363	-0.083	-0.097
11:68000001-69000000	11	68000001	69000000	-0.055	-0.042	-0.001	-0.003	0.423	0.236	0.377	0.363	-0.083	-0.097
11:69000001-70000000	11	69000001	70000000	-0.055	-0.042	-0.001	-0.003	0.423	0.236	0.377	0.363	-0.083	-0.097
11:70000001-71000000	11	70000001	71000000	-0.055	-0.042	-0.001	-0.003	0.423	0.236	0.377	0.363	-0.083	-0.097
11:76000001-77000000	11	76000001	77000000	-0.055	-0.042	-0.001	-0.003	0.423	0.236	0.377	0.363	-0.083	-0.097
11:78000001-79000000	11	78000001	79000000	-0.055	-0.042	-0.001	-0.003	0.423	0.236	0.377	0.363	-0.083	-0.097
11:79000001-80000000	11	79000001	80000000	-0.055	-0.042	-0.001	-0.003	0.423	0.236	0.377	0.363	-0.083	-0.097
11:80000001-81000000	11	80000001	81000000	-0.055	-0.042	-0.001	-0.003	0.423	0.236	0.377	0.363	-0.083	-0.097
11:81000001-82000000	11	81000001	82000000	-0.055	-0.042	-0.001	-0.003	0.423	0.236	0.377	0.363	-0.083	-0.097
11:83000001-84000000	11	83000001	84000000	-0.055	-0.042	-0.001	-0.003	0.423	0.236	0.377	0.363	-0.083	-0.097
11:88000001-89000000	11	88000001	89000000	-0.055	-0.042	-0.001	-0.003	0.423	0.236	-0.918	-0.927	-0.083	-0.097
11:90000001-91000000	11	90000001	91000000	-0.055	-0.042	-0.001	-0.003	0.423	0.236	-0.918	-0.927	-0.083	-0.097
11:91000001-92000000	11	91000001	92000000	-0.055	-0.042	-0.001	-0.003	0.423	0.236	-0.918	-0.927	-0.083	-0.097
11:92000001-93000000	11	92000001	93000000	-0.625	-0.646	-0.001	-0.003	0.423	0.236	-0.918	-0.927	-0.083	-0.097
11:93000001-94000000	11	93000001	94000000	-0.625	-0.646	-0.001	-0.003	0.423	0.236	-0.918	-0.927	-0.083	-0.097
11:95000001-96000000	11	95000001	96000000	-0.625	-0.646	-0.001	-0.003	0.423	0.236	-0.918	-0.927	-0.083	-0.097
11:96000001-97000000	11	96000001	97000000	-0.625	-0.646	-0.001	-0.003	0.423	0.236	-0.918	-0.927	-0.083	-0.097
11:97000001-98000000	11	97000001	98000000	-0.625	-0.646	-0.001	-0.003	0.423	0.236	-0.918	-0.927	-0.083	-0.097
11:98000001-99000000	11	98000001	99000000	-0.625	-0.646	-0.001	-0.003	0.423	0.236	-0.918	-0.927	-0.083	-0.097
11:99000001-100000000	11	99000001	100000000	-0.625	-0.646	-0.001	-0.003	0.423	0.236	-0.918	-0.927	-0.083	-0.097
11:100000001-101000000	11	100000001	101000000	-0.625	-0.646	-0.001	-0.003	0.423	0.236	-0.918	-0.927	-0.083	-0.097
11:101000001-102000000	11	101000001	102000000	-0.625	-0.646	-0.001	-0.003	0.423	0.236	-0.918	-0.927	-0.083	-0.097
11:104000001-105000000	11	104000001	105000000	-0.625	-0.646	-0.001	-0.003	-0.631	-0.851	-0.918	-0.927	-0.083	-0.097
11:105000001-106000000	11	105000001	106000000	-0.625	-0.646	-0.001	-0.003	-0.631	-0.851	-0.918	-0.927	-0.083	-0.097
11:106000001-107000000	11	106000001	107000000	-0.625	-0.646	-0.001	-0.003	-0.631	-0.851	-0.918	-0.927	-0.083	-0.097
11:107000001-108000000	11	107000001	108000000	-0.625	-0.646	-0.001	-0.003	-0.631	-0.851	-0.918	-0.927	-0.083	-0.097
11:108000001-109000000	11	108000001	109000000	-0.625	-0.646	-0.001	-0.003	-0.631	-0.851	-0.918	-0.927	-0.083	-0.097
11:109000001-110000000	11	109000001	110000000	-0.625	-0.646	-0.001	-0.003	-0.631	-0.851	-0.918	-0.927	-0.083	-0.097
11:110000001-111000000	11	110000001	111000000	-0.625	-0.646	-0.001	-0.003	-0.631	-0.851	-0.918	-0.927	-0.083	-0.097
11:112000001-113000000	11	112000001	113000000	-0.625	-0.646	-0.001	-0.003	-0.631	-0.851	-0.918	-0.927	-0.083	-0.097
11:113000001-114000000	11	113000001	114000000	-0.625	-0.646	-0.001	-0.003	-0.631	-0.851	-0.918	-0.927	-0.083	-0.097
11:114000001-115000000	11	114000001	115000000	-0.625	-0.646	-0.001	-0.003	-0.631	-0.851	-0.918	-0.927	-0.083	-0.097
11:115000001-116000000	11	115000001	116000000	-0.625	-0.646	-0.001	-0.003	-0.631	-0.851	-0.918	-0.927	-0.083	-0.097
11:116000001-117000000	11	116000001	117000000	-0.625	-0.646	-0.001	-0.003	-0.631	-0.851	-0.918	-0.927	-0.083	-0.097
11:117000001-118000000	11	117000001	118000000	-0.625	-0.646	-0.001	-0.003	-0.631	-0.851	-0.918	-0.927	-0.083	-0.097
11:118000001-119000000	11	118000001	119000000	-0.625	-0.646	-0.001	-0.003	-0.631	-0.851	-0.918	-0.927	-0.083	-0.097
11:119000001-120000000	11	119000001	120000000	-0.625	-0.646	-0.001	-0.003	-0.631	-0.851	-0.918	-0.927	-0.083	-0.097
11:120000001-121000000	11	120000001	121000000	-0.625	-0.646	-0.001	-0.003	-0.631	-0.851	-0.918	-0.927	-0.083	-0.097
11:121000001-122000000	11	121000001	122000000	-0.625	-0.646	-0.001	-0.003	-0.631	-0.851	-0.918	-0.927	-0.083	-0.097
11:123000001-124000000	11	123000001	124000000	-0.625	-0.646	-0.001	-0.003	-0.631	-0.851	-0.918	-0.927	-0.083	-0.097
11:124000001-125000000	11	124000001	125000000	-0.625	-0.646	-0.001	-0.003	-0.631	-0.851	-0.918	-0.927	-0.083	-0.097
11:125000001-126000000	11	125000001	126000000	-0.625	-0.646	-0.001	-0.003	-0.631	-0.851	-0.918	-0.927	-0.083	-0.097
11:126000001-127000000	11	126000001	127000000	-0.625	-0.646	-0.001	-0.003	-0.631	-0.851	-0.918	-0.927	-0.083	-0.097
11:127000001-128000000	11	127000001	128000000	-0.625	-0.646	-0.001	-0.003	-0.631	-0.851	-0.918	-0.927	-0.083	-0.097
11:128000001-129000000	11	128000001	129000000	-0.625	-0.646	-0.001	-0.003	-0.631	-0.851	-0.918	-0.927	-0.083	-0.097
11:130000001-131000000	11	130000001	131000000	-0.625	-0.646	-0.001	-0.003	-0.631	-0.851	-0.918	-0.927	-0.083	-0.097
11:131000001-132000000	11	131000001	132000000	-0.625	-0.646	-0.001	-0.003	-0.631	-0.851	-0.918	-0.927	-0.083	-0.097
11:132000001-133000000	11	132000001	133000000	-0.625	-0.646	-0.001	-0.003	-0.631	-0.851	-0.918	-0.927	-0.083	-0.097
11:133000001-134000000	11	133000001	134000000	-0.625	-0.646	-0.001	-0.003	-0.631	-0.851	-0.918	-0.927	-0.083	-0.097
12:1000001-2000000	12	1000001	2000000	0.111	0.071	0.101	0.175	-0.021	0.268	-0.329	-0.392	0.003	0.003
12:2000001-3000000	12	2000001	3000000	0.111	0.071	0.101	0.175	-0.021	0.268	-0.329	-0.392	0.003	0.003
12:3000001-4000000	12	3000001	4000000	0.111	0.071	0.101	0.175	-0.021	0.268	-0.329	-0.392	0.003	0.003
12:4000001-5000000	12	4000001	5000000	0.111	0.071	0.101	0.175	-0.021	0.268	-0.329	-0.392	0.003	0.003
12:5000001-6000000	12	5000001	6000000	0.111	0.071	0.101	0.175	-0.021	0.268	-0.329	-0.392	0.003	0.003
12:6000001-7000000	12	6000001	7000000	0.111	0.071	0.101	0.175	-0.021	0.268	-0.329	-0.392	0.003	0.003
12:7000001-8000000	12	7000001	8000000	0.111	0.071	0.101	0.175	-0.021	0.268	-0.329	-0.392	0.003	0.003
12:8000001-9000000	12	8000001	9000000	0.111	0.071	0.101	0.175	-0.021	0.268	-0.329	-0.392	0.003	0.003
12:9000001-10000000	12	9000001	10000000	0.111	0.071	0.101	0.175	-0.021	0.268	-0.329	-0.392	0.003	0.003
12:10000001-11000000	12	10000001	11000000	0.111	0.071	0.101	0.175	-0.021	0.268	-0.329	-0.392	0.003	0.003
12:11000001-12000000	12	11000001	12000000	0.111	0.071	0.101	0.175	-0.021	0.268	-0.329	-0.392	0.003	0.003
12:12000001-13000000	12	12000001	13000000	0.111	0.071	0.101	0.175	-0.021	0.268	-0.329	-0.392	0.003	0.003
12:14000001-15000000	12	14000001	15000000	0.111	0.071	0.101	0.175	-0.021	0.268	-0.329	-0.392	0.003	0.003
12:15000001-16000000	12	15000001	16000000	0.111	0.071	0.101	0.175	-0.021	0.268	-0.329	-0.392	0.003	0.003
12:16000001-17000000	12	16000001	17000000	0.111	0.071	0.101	0.175	-0.021	0.268	-0.329	-0.392	0.003	0.003
12:17000001-18000000	12	17000001	18000000	0.111	0.071	0.101	0.175	-0.021	0.268	-0.329	-0.392	0.003	0.003
12:21000001-22000000	12	21000001	22000000	0.111	0.071	0.101	0.175	-0.021	-0.347	-0.329	-0.392	0.003	0.003
12:22000001-23000000	12	22000001	23000000	0.111	0.071	0.101	0.175	-0.021	-0.347	-0.329	-0.392	0.003	0.003
12:23000001-24000000	12	23000001	24000000	0.111	0.071	0.101	0.175	-0.021	-0.347	-0.329	-0.392	0.003	0.003
12:24000001-25000000	12	24000001	25000000	0.111	0.071	0.101	0.175	-0.021	-0.347	-0.329	-0.392	0.003	0.003
12:25000001-26000000	12	25000001	26000000	0.111	0.071	0.101	0.175	-0.021	-0.347	-0.329	-0.392	0.003	0.003
12:26000001-27000000	12	26000001	27000000	0.111	0.071	0.101	0.175	-0.021	-0.347	-0.329	-0.392	0.003	0.003
12:28000001-29000000	12	28000001	29000000	0.111	0.071	0.101	0.175	-0.021	-0.347	-0.329	-0.392	0.003	0.003
12:29000001-30000000	12	29000001	30000000	0.111	0.071	0.101	0.175	-0.021	-0.347	-0.329	-0.392	0.003	0.003
12:31000001-32000000	12	31000001	32000000	0.111	0.071	0.101	0.175	-0.021	-0.347	-0.329	-0.392	0.003	0.003
12:32000001-33000000	12	32000001	33000000	0.111	0.071	0.101	0.175	-0.021	-0.347	-0.329	-0.392	0.003	0.003
12:33000001-34000000	12	33000001	34000000	0.111	0.071	0.101	0.175	-0.021	-0.347	-0.329	0.213	0.003	0.003
12:39000001-40000000	12	39000001	40000000	0.111	0.071	0.101	0.175	-0.021	-0.347	-0.329	0.213	0.003	0.003
12:40000001-41000000	12	40000001	41000000	0.111	0.071	0.101	0.175	-0.021	-0.347	-0.329	0.213	0.003	0.003
12:43000001-44000000	12	43000001	44000000	0.111	0.071	0.101	0.175	-0.021	-0.347	-0.329	0.213	0.003	0.003
12:44000001-45000000	12	44000001	45000000	0.111	0.071	0.101	0.175	-0.021	-0.347	0.266	0.213	0.003	0.003
12:45000001-46000000	12	45000001	46000000	0.111	0.071	0.101	0.175	-0.021	-0.347	0.266	0.213	0.003	0.003
12:46000001-47000000	12	46000001	47000000	0.111	0.071	0.101	0.175	-0.021	-0.347	0.266	0.213	0.003	0.003
12:47000001-48000000	12	47000001	48000000	0.111	0.071	0.101	0.175	-0.021	-0.347	0.266	0.213	0.003	0.003
12:49000001-50000000	12	49000001	50000000	0.111	0.071	0.101	0.175	-0.021	-0.347	0.266	0.213	0.003	0.003
12:50000001-51000000	12	50000001	51000000	0.111	0.071	0.101	0.175	-0.021	-0.347	0.266	0.213	0.003	0.003
12:51000001-52000000	12	51000001	52000000	0.111	0.071	0.101	0.175	-0.021	-0.347	0.266	0.213	0.003	0.003
12:52000001-53000000	12	52000001	53000000	0.111	0.071	0.101	0.175	-0.021	-0.347	0.266	0.213	0.003	0.003
12:53000001-54000000	12	53000001	54000000	0.111	0.071	0.101	0.175	-0.021	-0.347	0.266	0.213	0.003	0.003
12:54000001-55000000	12	54000001	55000000	0.111	0.071	0.101	0.175	-0.021	-0.347	0.266	0.213	0.003	0.003
12:59000001-60000000	12	59000001	60000000	0.111	0.071	0.101	0.175	-0.021	-0.347	0.266	0.213	0.003	0.003
12:61000001-62000000	12	61000001	62000000	0.111	0.071	0.101	0.175	-0.021	-0.347	0.266	0.213	0.003	0.003
12:62000001-63000000	12	62000001	63000000	0.111	0.071	0.101	0.175	-0.021	-0.347	0.266	0.213	0.003	0.003
12:63000001-64000000	12	63000001	64000000	0.111	0.071	0.101	0.175	-0.021	-0.347	0.266	0.213	0.003	0.003
12:64000001-65000000	12	64000001	65000000	0.111	0.071	0.101	0.175	-0.021	-0.347	0.266	0.213	0.003	0.003
12:65000001-66000000	12	65000001	66000000	0.111	0.071	0.101	0.175	-0.021	-0.347	0.266	0.213	0.003	0.003
12:66000001-67000000	12	66000001	67000000	0.111	0.071	0.101	0.175	-0.021	-0.347	0.266	0.213	0.003	0.003
12:68000001-69000000	12	68000001	69000000	0.111	0.071	0.101	0.175	-0.021	-0.347	0.266	0.213	0.003	0.003
12:71000001-72000000	12	71000001	72000000	0.111	0.071	0.101	0.175	-0.021	-0.347	0.266	0.213	0.003	0.003
12:72000001-73000000	12	72000001	73000000	0.111	0.071	0.101	0.175	-0.021	-0.347	0.266	0.213	0.003	0.003
12:73000001-74000000	12	73000001	74000000	0.111	0.187	0.101	0.175	-0.021	-0.347	0.266	0.213	0.003	0.003
12:74000001-75000000	12	74000001	75000000	0.111	0.187	0.101	0.175	-0.021	-0.347	0.266	0.213	0.003	0.003
12:76000001-77000000	12	76000001	77000000	0.111	0.187	0.101	0.175	-0.021	-0.347	0.266	0.213	0.003	0.003
12:77000001-78000000	12	77000001	78000000	0.111	0.187	0.101	0.175	-0.021	-0.347	0.266	0.213	0.003	0.003
12:78000001-79000000	12	78000001	79000000	0.111	0.187	0.101	0.175	-0.021	-0.347	0.266	0.213	0.003	0.003
12:79000001-80000000	12	79000001	80000000	0.111	0.187	0.101	0.175	-0.021	-0.347	0.266	0.213	0.003	0.003
12:81000001-82000000	12	81000001	82000000	0.111	0.187	0.101	0.175	-0.021	-0.347	0.266	0.213	0.003	0.003
12:82000001-83000000	12	82000001	83000000	0.111	0.187	0.101	0.175	-0.021	-0.347	0.266	0.213	0.003	0.003
12:83000001-84000000	12	83000001	84000000	0.111	0.187	0.101	0.175	-0.021	-0.347	0.266	0.213	0.003	0.003
12:86000001-87000000	12	86000001	87000000	0.111	0.187	0.101	0.175	-0.021	-0.347	0.266	0.213	0.003	0.003
12:87000001-88000000	12	87000001	88000000	0.111	0.187	0.101	-0.221	-0.021	-0.347	0.266	0.213	0.003	0.003
12:88000001-89000000	12	88000001	89000000	0.111	0.187	0.101	-0.221	-0.021	-0.347	0.266	0.213	0.003	0.003
12:89000001-90000000	12	89000001	90000000	0.111	0.187	0.101	-0.221	-0.021	-0.347	0.266	0.213	0.003	0.003
12:90000001-91000000	12	90000001	91000000	0.111	0.187	0.101	-0.221	-0.021	-0.347	0.266	0.213	0.003	0.003
12:92000001-93000000	12	92000001	93000000	0.111	0.187	0.101	-0.221	-0.021	-0.347	0.266	0.213	0.003	0.003
12:93000001-94000000	12	93000001	94000000	0.111	0.042	0.101	-0.221	-0.021	-0.347	0.266	0.213	0.003	0.003
12:95000001-96000000	12	95000001	96000000	0.111	0.042	0.101	-0.221	-0.021	-0.347	0.266	0.213	0.003	0.003
12:96000001-97000000	12	96000001	97000000	0.111	0.042	0.101	-0.221	-0.021	-0.347	0.266	0.213	0.003	0.003
12:97000001-98000000	12	97000001	98000000	-0.047	0.042	0.101	-0.221	-0.021	-0.347	0.266	0.213	0.003	0.003
12:98000001-99000000	12	98000001	99000000	-0.047	0.042	0.101	-0.221	-0.021	-0.347	0.266	0.213	0.003	0.003
12:99000001-100000000	12	99000001	100000000	-0.047	0.042	0.101	-0.221	-0.021	-0.347	-0.177	-0.098	0.003	0.003
12:100000001-101000000	12	100000001	101000000	-0.047	0.042	0.101	-0.221	-0.021	-0.347	-0.177	-0.098	0.003	0.003
12:101000001-102000000	12	101000001	102000000	-0.047	0.042	0.101	-0.221	-0.021	-0.347	-0.177	-0.098	0.003	0.003
12:103000001-104000000	12	103000001	104000000	-0.047	0.042	0.101	-0.221	-0.021	-0.347	-0.177	-0.098	0.003	0.003
12:105000001-106000000	12	105000001	106000000	-0.047	0.042	0.101	-0.221	-0.021	-0.347	-0.177	-0.098	0.003	0.003
12:106000001-107000000	12	106000001	107000000	-0.047	0.042	0.101	-0.221	-0.021	-0.347	-0.177	-0.098	0.003	0.003
12:107000001-108000000	12	107000001	108000000	-0.047	0.042	0.101	-0.221	-0.021	-0.347	-0.177	-0.098	0.003	0.003
12:108000001-109000000	12	108000001	109000000	-0.047	0.042	0.101	-0.221	-0.021	-0.347	-0.177	-0.098	-0.656	0.003
12:109000001-110000000	12	109000001	110000000	-0.047	0.042	0.101	-0.221	-0.021	-0.347	-0.177	-0.098	-0.656	0.003
12:110000001-111000000	12	110000001	111000000	-0.047	0.042	0.101	0.197	-0.021	-0.347	-0.177	-0.098	-0.656	0.003
12:111000001-112000000	12	111000001	112000000	-0.047	0.042	0.101	0.197	-0.021	-0.347	-0.177	-0.098	-0.656	0.003
12:112000001-113000000	12	112000001	113000000	-0.047	0.042	0.101	0.197	-0.021	-0.347	-0.177	-0.098	-0.656	0.003
12:114000001-115000000	12	114000001	115000000	-0.047	0.042	0.101	0.197	-0.021	-0.347	-0.177	-0.098	-0.656	0.003
12:115000001-116000000	12	115000001	116000000	-0.047	0.042	0.101	0.197	-0.021	-0.347	-0.177	-0.098	-0.656	0.003
12:116000001-117000000	12	116000001	117000000	-0.047	0.042	0.101	0.197	-0.021	-0.347	-0.177	-0.098	-0.656	0.003
12:117000001-118000000	12	117000001	118000000	-0.047	0.042	0.101	0.197	-0.021	-0.347	-0.177	-0.098	-0.656	0.003
12:119000001-120000000	12	119000001	120000000	-0.047	0.042	0.101	0.197	-0.021	-0.347	-0.177	-0.098	-0.656	0.003
12:120000001-121000000	12	120000001	121000000	-0.047	0.042	0.101	0.197	-0.021	-0.347	-0.177	-0.098	-0.656	0.003
12:121000001-122000000	12	121000001	122000000	-0.047	0.042	0.101	0.197	-0.021	-0.347	-0.177	-0.098	-0.656	0.003
12:122000001-123000000	12	122000001	123000000	-0.047	0.042	0.101	0.197	-0.021	-0.347	-0.177	-0.098	-0.656	0.003
12:123000001-124000000	12	123000001	124000000	-0.047	0.042	0.101	0.197	-0.021	-0.347	-0.177	-0.098	-0.656	0.003
12:124000001-125000000	12	124000001	125000000	-0.047	0.042	0.101	0.197	-0.021	-0.347	-0.177	-0.098	-0.656	0.003
12:126000001-127000000	12	126000001	127000000	-0.047	0.042	0.101	0.197	-0.021	-0.347	-0.177	-0.098	-0.656	0.003
12:128000001-129000000	12	128000001	129000000	-0.047	0.042	0.101	0.197	-0.021	-0.347	-0.177	-0.098	-0.656	0.003
12:130000001-131000000	12	130000001	131000000	-0.047	0.042	0.101	0.197	-0.021	-0.347	-0.177	-0.098	-0.656	0.003
13:20000001-21000000	13	20000001	21000000	-0.552	-0.642	-0.263	-0.237	-0.461	-0.663	-0.032	-0.034	0.002	0.31
13:21000001-22000000	13	21000001	22000000	-0.552	-0.642	-0.263	-0.237	-0.461	-0.663	-0.032	-0.034	0.002	0.31
13:22000001-23000000	13	22000001	23000000	-0.552	-0.642	-0.263	-0.237	-0.461	-0.663	-0.032	-0.034	0.002	0.31
13:26000001-27000000	13	26000001	27000000	-0.552	-0.642	-0.263	-0.237	-0.461	-0.663	-0.032	-0.034	0.002	0.31
13:27000001-28000000	13	27000001	28000000	-0.552	-0.642	-0.263	-0.237	-0.461	-0.663	-0.032	-0.034	0.002	0.31
13:28000001-29000000	13	28000001	29000000	-0.552	-0.642	-0.263	-0.237	-0.461	-0.663	-0.032	-0.034	0.002	0.31
13:29000001-30000000	13	29000001	30000000	-0.552	-0.642	-0.263	-0.237	-0.461	-0.663	-0.032	-0.034	0.002	0.31
13:31000001-32000000	13	31000001	32000000	-0.552	-0.642	-0.263	-0.237	-0.461	-0.663	-0.032	-0.034	0.002	0.31
13:32000001-33000000	13	32000001	33000000	-0.552	-0.642	-0.263	-0.237	-0.461	-0.663	-0.032	-0.034	0.002	0.31
13:33000001-34000000	13	33000001	34000000	-0.552	-0.642	-0.263	-0.237	-0.461	-0.663	-0.032	-0.034	0.002	0.31
13:34000001-35000000	13	34000001	35000000	-0.552	-0.642	-0.263	-0.237	-0.461	-0.663	-0.032	-0.034	0.002	0.31
13:36000001-37000000	13	36000001	37000000	-0.552	-0.642	-0.263	-0.237	-0.461	-0.663	-0.032	-0.034	0.002	0.31
13:37000001-38000000	13	37000001	38000000	-0.552	-0.642	-0.263	-0.237	-0.461	-0.663	-0.032	-0.034	0.002	0.31
13:38000001-39000000	13	38000001	39000000	-0.552	-0.642	-0.263	-0.237	-0.461	-0.663	-0.032	-0.034	0.002	0.31
13:39000001-40000000	13	39000001	40000000	-0.552	-0.642	-0.263	-0.237	-0.461	-0.663	-0.032	-0.034	0.002	0.31
13:40000001-41000000	13	40000001	41000000	-0.552	-0.642	-0.263	-0.237	-0.461	-0.663	-0.032	-0.034	0.002	0.31
13:42000001-43000000	13	42000001	43000000	-0.552	-0.642	-0.263	-0.237	-0.461	-0.663	-0.032	-0.034	0.002	0.31
13:43000001-44000000	13	43000001	44000000	-0.552	-0.642	-0.263	-0.237	-0.461	-0.663	-0.032	-0.034	0.002	0.31
13:44000001-45000000	13	44000001	45000000	-0.552	-0.642	-0.263	-0.237	-0.461	-0.663	-0.032	-0.034	0.002	0.31
13:45000001-46000000	13	45000001	46000000	-0.552	-0.642	-0.263	-0.237	-0.461	-0.663	-0.032	-0.034	0.002	0.31
13:46000001-47000000	13	46000001	47000000	-0.552	-0.642	-0.263	-0.237	-0.461	-0.663	-0.032	-0.034	0.002	0.31
13:48000001-49000000	13	48000001	49000000	-0.552	-0.642	-0.263	-0.237	-0.461	-0.663	-0.032	-0.034	0.002	0.31
13:49000001-50000000	13	49000001	50000000	-0.552	-0.642	-0.263	-0.237	-0.461	-0.663	-0.032	-0.034	0.002	0.31
13:50000001-51000000	13	50000001	51000000	-0.552	-0.642	-0.263	-0.237	-0.461	-0.663	-0.032	-0.034	0.002	0.31
13:51000001-52000000	13	51000001	52000000	-0.552	-0.642	-0.263	-0.237	-0.461	-0.663	-0.032	-0.034	0.002	0.31
13:52000001-53000000	13	52000001	53000000	-0.552	-0.642	-0.263	-0.237	-0.461	-0.663	-0.032	-0.034	0.002	0.31
13:53000001-54000000	13	53000001	54000000	-0.552	-0.642	-0.263	-0.237	-0.461	-0.663	-0.882	-0.857	0.002	0.31
13:55000001-56000000	13	55000001	56000000	-0.552	-0.464	-0.263	-0.237	-0.461	-0.663	-0.882	-0.857	0.002	0.31
13:57000001-58000000	13	57000001	58000000	-0.552	-0.464	-0.263	-0.237	-0.461	-0.663	-0.882	-0.857	0.002	0.31
13:58000001-59000000	13	58000001	59000000	-0.552	-0.464	-0.263	-0.237	-0.461	-0.663	-0.882	-0.857	0.002	0.31
13:59000001-60000000	13	59000001	60000000	-0.552	-0.464	-0.263	-0.237	-0.461	-0.663	-0.882	-0.857	0.002	0.31
13:60000001-61000000	13	60000001	61000000	-0.552	-0.464	-0.263	-0.237	-0.461	-0.663	-0.882	-0.857	0.002	0.31
13:61000001-62000000	13	61000001	62000000	-0.552	-0.464	-0.263	-0.237	-0.461	-0.663	-0.882	-0.857	0.002	0.31
13:62000001-63000000	13	62000001	63000000	-0.552	-0.464	-0.263	-0.237	-0.461	-0.663	-0.882	-0.857	0.002	0.31
13:63000001-64000000	13	63000001	64000000	-0.552	-0.464	-0.263	-0.237	-0.461	-0.663	-0.882	-0.857	0.002	0.31
13:64000001-65000000	13	64000001	65000000	-0.552	-0.464	-0.263	-0.237	-0.461	-0.663	-0.882	-0.857	0.002	0.31
13:65000001-66000000	13	65000001	66000000	-0.552	-0.464	-0.263	-0.237	-0.461	-0.663	-0.882	-0.857	0.002	0.31
13:66000001-67000000	13	66000001	67000000	-0.552	-0.464	-0.263	-0.237	-0.461	-0.663	-0.882	-0.857	0.002	0.31
13:67000001-68000000	13	67000001	68000000	-0.552	-0.464	-0.263	-0.237	-0.461	-0.663	-0.882	-0.857	0.002	0.31
13:69000001-70000000	13	69000001	70000000	-0.552	-0.464	-0.263	-0.237	-0.461	-0.663	-0.882	-0.857	0.002	0.31
13:70000001-71000000	13	70000001	71000000	-0.552	-0.464	-0.263	-0.237	-0.461	-0.663	-0.882	-0.857	0.002	0.31
13:71000001-72000000	13	71000001	72000000	-0.552	-0.464	-0.263	-0.237	-0.461	-0.663	-0.882	-0.857	0.002	0.31
13:72000001-73000000	13	72000001	73000000	-0.552	-0.464	-0.263	-0.237	-0.461	-0.663	-0.882	-0.857	0.002	0.31
13:73000001-74000000	13	73000001	74000000	-0.552	-0.464	-0.263	-0.237	-0.461	-0.663	-0.882	-0.857	0.002	0.31
13:75000001-76000000	13	75000001	76000000	-0.552	-0.464	-0.263	-0.237	-0.461	-0.663	-0.882	-0.857	0.002	0.31
13:76000001-77000000	13	76000001	77000000	-0.552	-0.464	-0.263	-0.237	-0.461	-0.663	-0.882	-0.857	0.002	0.31
13:78000001-79000000	13	78000001	79000000	-0.552	-0.464	-0.263	-0.237	-0.461	-0.663	-0.882	-0.857	0.002	0.31
13:79000001-80000000	13	79000001	80000000	-0.552	-0.464	-0.263	-0.237	-0.461	-0.663	-0.882	-0.857	0.002	0.31
13:80000001-81000000	13	80000001	81000000	-0.552	-0.464	-0.263	-0.237	-0.461	-0.663	-0.882	-0.857	0.002	0.31
13:81000001-82000000	13	81000001	82000000	-0.552	-0.464	-0.263	-0.237	-0.461	-0.663	-0.882	-0.857	0.002	0.31
13:83000001-84000000	13	83000001	84000000	-0.552	-0.464	-0.263	-0.237	-0.461	-0.663	-0.882	-0.857	0.002	0.31
13:84000001-85000000	13	84000001	85000000	-0.552	-0.464	-0.263	-0.237	-0.461	-0.663	-0.882	-0.857	0.002	0.31
13:86000001-87000000	13	86000001	87000000	-0.552	-0.464	-0.263	-0.237	-0.461	-0.663	-0.882	-0.857	0.002	0.31
13:87000001-88000000	13	87000001	88000000	-0.552	-0.464	-0.263	-0.237	-0.461	-0.663	-0.882	-0.857	0.002	0.31
13:88000001-89000000	13	88000001	89000000	-0.552	-0.464	-0.263	-0.237	-0.461	-0.663	-0.882	-0.857	0.002	0.31
13:89000001-90000000	13	89000001	90000000	-0.552	-0.464	-0.263	-0.237	-0.461	-0.663	-0.882	-0.857	0.002	0.31
13:90000001-91000000	13	90000001	91000000	-0.552	-0.464	-0.263	-0.237	-0.461	-0.663	-0.882	-0.857	0.002	0.31
13:91000001-92000000	13	91000001	92000000	-0.552	-0.464	-0.263	-0.237	-0.461	-0.663	-0.882	-0.857	0.002	0.31
13:92000001-93000000	13	92000001	93000000	-0.552	-0.464	-0.263	-0.237	-0.461	-0.663	-0.882	-0.857	0.002	0.31
13:93000001-94000000	13	93000001	94000000	-0.552	-0.464	-0.263	-0.237	-0.461	-0.663	-0.882	-0.857	0.002	0.31
13:96000001-97000000	13	96000001	97000000	-0.552	-0.464	-0.263	-0.237	-0.461	-0.663	-0.882	-0.857	0.002	0.31
13:97000001-98000000	13	97000001	98000000	-0.552	-0.464	-0.263	-0.237	-0.461	-0.663	-0.882	-0.857	0.002	0.31
13:98000001-99000000	13	98000001	99000000	-0.552	-0.464	-0.263	-0.237	-0.461	-0.663	-0.882	-0.857	0.734	0.31
13:99000001-100000000	13	99000001	100000000	-0.552	-0.464	-0.263	-0.237	-0.461	-0.663	-0.882	-0.857	0.734	1.094
13:100000001-101000000	13	100000001	101000000	-0.552	-0.464	-0.263	-0.237	-0.461	-0.663	-0.882	-0.857	0.734	1.094
13:101000001-102000000	13	101000001	102000000	-0.552	-0.464	-0.263	-0.237	-0.461	-0.663	-0.882	-0.857	0.734	1.094
13:103000001-104000000	13	103000001	104000000	-0.552	-0.464	-0.263	-0.237	-0.461	-0.663	-0.882	-0.857	0.734	1.094
13:105000001-106000000	13	105000001	106000000	-0.552	-0.464	-0.263	-0.237	-0.461	-0.663	-0.882	-0.857	0.734	1.094
13:106000001-107000000	13	106000001	107000000	-0.552	-0.464	-0.263	-0.237	-0.461	-0.663	-0.882	-0.857	0.734	1.094
13:107000001-108000000	13	107000001	108000000	-0.552	-0.464	-0.263	-0.237	-0.461	-0.663	-0.882	-0.857	0.734	1.094
13:108000001-109000000	13	108000001	109000000	-0.552	-0.464	-0.263	-0.237	-0.461	-0.663	-0.882	-0.857	0.734	1.094
13:109000001-110000000	13	109000001	110000000	-0.552	-0.464	-0.263	-0.237	-0.461	-0.663	-0.882	-0.857	0.734	1.094
13:111000001-112000000	13	111000001	112000000	-0.552	-0.464	-0.263	-0.237	-0.461	-0.663	-0.882	-0.857	0.734	1.094
13:112000001-113000000	13	112000001	113000000	-0.552	-0.464	-0.263	-0.237	-0.461	-0.663	-0.882	-0.857	0.734	1.094
13:115000001-115169878	13	115000001	115169878	-0.552	-0.464	-0.263	-0.237	-0.461	-0.663	-0.882	-0.857	0.734	1.094
14:21000001-22000000	14	21000001	22000000	-0.038	-0.029	0.866	0.872	0.284	0.038	0.333	0.348	0.093	0.103
14:24000001-25000000	14	24000001	25000000	-0.038	-0.029	0.866	0.872	0.284	0.038	0.333	0.348	0.093	0.103
14:25000001-26000000	14	25000001	26000000	-0.038	-0.029	0.866	0.872	0.284	0.038	0.333	0.348	0.093	0.103
14:26000001-27000000	14	26000001	27000000	-0.038	-0.029	0.866	0.872	0.284	0.038	0.333	0.348	0.093	0.103
14:27000001-28000000	14	27000001	28000000	-0.038	-0.029	0.866	0.872	0.284	0.038	0.333	0.348	0.093	0.103
14:28000001-29000000	14	28000001	29000000	-0.038	-0.029	0.866	0.872	0.284	0.038	0.333	0.348	0.093	0.103
14:29000001-30000000	14	29000001	30000000	-0.038	-0.029	0.866	0.872	0.284	0.038	0.333	0.348	0.093	0.103
14:30000001-31000000	14	30000001	31000000	-0.038	-0.029	0.866	0.872	0.284	0.038	0.333	0.348	0.093	0.103
14:31000001-32000000	14	31000001	32000000	-0.038	-0.029	0.866	0.872	0.284	0.038	0.333	0.348	0.093	0.103
14:33000001-34000000	14	33000001	34000000	-0.038	-0.029	0.866	0.872	0.284	0.038	0.333	0.348	0.093	0.103
14:34000001-35000000	14	34000001	35000000	-0.038	-0.029	0.866	0.872	0.284	0.038	0.333	0.348	0.093	0.103
14:35000001-36000000	14	35000001	36000000	-0.038	-0.029	0.866	0.872	-0.451	-0.661	0.333	0.348	0.093	0.103
14:36000001-37000000	14	36000001	37000000	-0.038	-0.029	0.866	0.872	-0.451	-0.661	0.333	0.348	0.093	0.103
14:37000001-38000000	14	37000001	38000000	-0.038	-0.029	0.866	0.872	-0.451	-0.661	0.333	0.348	0.093	0.103
14:38000001-39000000	14	38000001	39000000	-0.038	-0.029	0.866	0.872	-0.451	-0.661	0.333	0.348	0.093	0.103
14:39000001-40000000	14	39000001	40000000	-0.038	-0.029	0.866	0.872	-0.451	-0.661	0.333	0.348	0.093	0.103
14:41000001-42000000	14	41000001	42000000	-0.038	-0.029	0.283	0.293	-0.451	-0.661	0.333	0.348	0.093	0.103
14:42000001-43000000	14	42000001	43000000	-0.038	-0.029	0.283	0.293	-0.451	-0.661	0.333	0.348	0.093	0.103
14:44000001-45000000	14	44000001	45000000	-0.038	-0.029	0.283	0.293	-0.451	-0.661	0.333	0.348	0.093	0.103
14:46000001-47000000	14	46000001	47000000	-0.038	-0.029	0.283	0.293	-0.451	-0.661	0.333	0.348	0.093	0.103
14:47000001-48000000	14	47000001	48000000	-0.038	-0.029	0.283	0.293	-0.451	-0.661	0.333	0.348	0.093	0.103
14:48000001-49000000	14	48000001	49000000	-0.038	-0.029	0.283	0.293	-0.451	-0.661	0.333	0.348	0.093	0.103
14:50000001-51000000	14	50000001	51000000	-0.038	-0.029	0.283	0.293	-0.451	-0.661	0.333	0.348	0.093	0.103
14:51000001-52000000	14	51000001	52000000	-0.038	-0.029	0.283	0.293	-0.451	-0.661	0.333	0.348	0.093	0.103
14:52000001-53000000	14	52000001	53000000	-0.038	-0.029	0.283	0.293	-0.451	-0.661	0.333	0.348	0.093	0.103
14:54000001-55000000	14	54000001	55000000	-0.038	-0.029	0.283	0.293	-0.451	-0.661	0.333	0.348	0.093	0.103
14:57000001-58000000	14	57000001	58000000	-0.038	-0.029	0.283	0.293	-0.451	-0.661	0.333	0.348	0.093	0.103
14:58000001-59000000	14	58000001	59000000	-0.038	-0.029	0.283	0.293	-0.451	-0.661	0.333	0.348	0.093	0.103
14:59000001-60000000	14	59000001	60000000	-0.038	-0.029	0.283	0.293	0.08	-0.14	0.333	0.348	0.093	0.103
14:60000001-61000000	14	60000001	61000000	-0.038	-0.029	0.283	0.293	0.08	-0.14	0.333	0.348	0.093	0.103
14:62000001-63000000	14	62000001	63000000	-0.038	-0.029	0.283	0.293	0.08	-0.14	0.333	0.348	0.093	0.103
14:63000001-64000000	14	63000001	64000000	-0.038	-0.029	0.283	0.293	0.08	-0.14	0.333	0.348	0.093	0.103
14:64000001-65000000	14	64000001	65000000	-0.038	-0.029	0.283	0.293	0.08	-0.14	0.333	0.348	0.093	0.103
14:65000001-66000000	14	65000001	66000000	-0.038	-0.029	0.283	0.293	0.08	-0.14	0.333	0.348	0.093	0.103
14:66000001-67000000	14	66000001	67000000	-0.038	-0.029	0.283	0.293	0.08	-0.14	0.333	0.348	0.093	0.103
14:67000001-68000000	14	67000001	68000000	-0.038	-0.029	0.283	0.293	0.08	-0.14	0.333	0.348	0.093	0.103
14:68000001-69000000	14	68000001	69000000	-0.038	-0.029	0.283	0.293	0.08	-0.14	0.333	0.348	0.093	0.103
14:69000001-70000000	14	69000001	70000000	-0.038	-0.029	0.283	0.293	0.08	-0.14	0.333	0.348	0.093	0.103
14:70000001-71000000	14	70000001	71000000	-0.038	-0.029	0.283	0.293	0.08	-0.14	0.333	0.348	0.093	0.103
14:71000001-72000000	14	71000001	72000000	-0.038	-0.029	0.283	0.293	0.08	-0.14	0.333	0.348	0.093	0.103
14:73000001-74000000	14	73000001	74000000	-0.038	-0.029	0.283	0.293	0.08	-0.14	0.333	0.348	0.093	0.103
14:74000001-75000000	14	74000001	75000000	-0.038	-0.029	0.283	0.293	0.08	-0.14	0.333	0.348	0.093	0.103
14:75000001-76000000	14	75000001	76000000	-0.038	-0.029	0.283	0.293	0.08	-0.14	0.333	0.348	0.093	0.103
14:76000001-77000000	14	76000001	77000000	-0.038	-0.029	0.283	0.293	0.08	-0.14	0.333	0.348	0.093	0.103
14:77000001-78000000	14	77000001	78000000	-0.038	-0.029	0.283	0.293	0.08	-0.14	0.333	0.348	0.093	0.103
14:78000001-79000000	14	78000001	79000000	-0.038	-0.029	0.283	0.293	0.08	-0.14	0.333	0.348	0.093	0.103
14:79000001-80000000	14	79000001	80000000	-0.038	-0.029	0.283	0.293	0.08	-0.14	0.333	0.348	0.093	0.103
14:80000001-81000000	14	80000001	81000000	-0.038	-0.029	0.283	0.293	0.08	-0.14	0.333	0.348	0.093	0.103
14:81000001-82000000	14	81000001	82000000	-0.038	-0.029	0.283	0.293	0.08	-0.14	0.333	0.348	0.093	0.103
14:82000001-83000000	14	82000001	83000000	-0.038	-0.029	0.283	0.293	0.723	0.545	0.333	0.348	0.093	0.103
14:83000001-84000000	14	83000001	84000000	-0.038	-0.029	0.283	0.293	0.723	0.545	0.333	0.348	0.093	0.103
14:85000001-86000000	14	85000001	86000000	-0.038	-0.029	0.283	0.293	0.723	0.545	0.333	0.348	0.093	0.103
14:86000001-87000000	14	86000001	87000000	-0.038	-0.029	0.283	0.293	0.723	0.545	0.333	0.348	0.093	0.103
14:87000001-88000000	14	87000001	88000000	-0.038	-0.029	0.283	0.293	0.723	0.545	0.333	0.348	0.093	0.103
14:89000001-90000000	14	89000001	90000000	-0.038	-0.029	0.283	0.293	0.723	0.545	0.333	0.348	0.093	0.103
14:93000001-94000000	14	93000001	94000000	-0.038	-0.029	0.283	0.293	0.723	0.545	0.333	0.348	0.093	0.103
14:94000001-95000000	14	94000001	95000000	-0.038	-0.029	0.283	0.293	0.723	0.545	0.333	0.348	0.093	0.103
14:96000001-97000000	14	96000001	97000000	-0.038	-0.029	0.283	0.293	0.723	0.545	0.333	0.348	0.093	0.103
14:97000001-98000000	14	97000001	98000000	-0.038	-0.029	0.283	0.293	0.723	0.545	0.333	0.348	0.093	0.103
14:98000001-99000000	14	98000001	99000000	-0.038	-0.029	0.283	0.293	0.723	0.545	0.333	0.348	0.093	0.103
14:99000001-100000000	14	99000001	100000000	-0.038	-0.029	0.283	0.293	0.723	0.545	0.333	0.348	0.093	0.103
14:100000001-101000000	14	100000001	101000000	-0.038	-0.029	0.283	0.293	0.723	0.545	0.333	0.348	0.093	0.103
14:101000001-102000000	14	101000001	102000000	-0.038	-0.029	0.283	0.293	0.723	0.545	0.333	0.348	0.093	0.103
14:102000001-103000000	14	102000001	103000000	-0.038	-0.029	0.283	0.293	0.723	0.545	0.333	0.348	0.093	0.103
14:103000001-104000000	14	103000001	104000000	-0.038	-0.029	0.283	0.293	0.723	0.545	0.333	0.348	0.093	0.103
15:22000001-23000000	15	22000001	23000000	-0.377	-0.382	-0.264	-0.224	0.195	0.026	-0.495	-0.452	-0.252	0.793
15:26000001-27000000	15	26000001	27000000	-0.377	-0.382	-0.264	-0.224	0.195	0.026	-0.495	-0.452	-0.252	0.793
15:29000001-30000000	15	29000001	30000000	-0.377	-0.382	-0.264	-0.224	0.195	0.026	-0.495	-0.452	-0.252	0.793
15:31000001-32000000	15	31000001	32000000	-0.377	-0.382	-0.264	-0.224	0.195	0.026	-0.495	-0.452	-0.252	0.793
15:33000001-34000000	15	33000001	34000000	-0.377	-0.382	-0.264	-0.224	0.195	0.026	-0.495	-0.452	-0.252	0.793
15:36000001-37000000	15	36000001	37000000	-0.377	-0.382	-0.264	-0.224	0.195	0.026	-0.495	-0.452	-0.252	0.793
15:37000001-38000000	15	37000001	38000000	-0.377	-0.382	-0.264	-0.224	0.195	0.026	-0.495	-0.452	-0.252	0.793
15:38000001-39000000	15	38000001	39000000	-0.377	-0.382	-0.264	-0.224	0.195	0.026	-0.495	-0.452	-0.252	-0.267
15:39000001-40000000	15	39000001	40000000	-0.377	-0.382	-0.264	-0.224	0.195	0.026	-0.495	-0.452	-0.252	-0.267
15:40000001-41000000	15	40000001	41000000	-0.377	-0.382	-0.264	-0.224	0.195	0.026	-0.495	-0.452	-0.252	-0.267
15:41000001-42000000	15	41000001	42000000	-0.377	-0.382	-0.264	-0.224	0.195	0.026	-0.495	-0.452	-0.252	-0.267
15:42000001-43000000	15	42000001	43000000	-0.377	-0.382	-0.264	-0.224	0.195	0.026	-0.495	-0.452	-0.252	-0.267
15:43000001-44000000	15	43000001	44000000	-0.377	-0.382	-0.264	-0.224	0.195	0.026	-0.495	-0.452	-0.252	-0.267
15:44000001-45000000	15	44000001	45000000	-0.377	-0.382	-0.264	-0.224	0.195	0.026	-0.495	-0.452	-0.252	-0.267
15:45000001-46000000	15	45000001	46000000	-0.377	-0.382	-0.264	-0.224	0.195	0.026	-0.495	-0.452	-0.252	-0.267
15:47000001-48000000	15	47000001	48000000	-0.377	-0.382	-0.264	-0.224	-0.486	-0.751	-0.495	-0.452	-0.252	-0.267
15:48000001-49000000	15	48000001	49000000	-0.377	-0.382	-0.264	-0.224	-0.486	-0.751	-0.495	-0.452	-0.252	-0.267
15:49000001-50000000	15	49000001	50000000	-0.377	-0.382	-0.264	-0.224	-0.486	-0.751	0.153	0.14	-0.252	-0.267
15:51000001-52000000	15	51000001	52000000	0.287	0.276	-0.264	-0.224	-0.486	-0.751	0.153	0.14	-0.252	-0.267
15:52000001-53000000	15	52000001	53000000	0.287	0.276	-0.264	-0.224	-0.486	-0.751	0.153	0.14	-0.252	-0.267
15:54000001-55000000	15	54000001	55000000	0.287	0.276	-0.264	-0.224	-0.486	-0.751	0.153	0.14	-0.252	-0.267
15:55000001-56000000	15	55000001	56000000	0.287	0.276	-0.264	-0.224	-0.486	-0.751	0.153	0.14	-0.252	-0.267
15:56000001-57000000	15	56000001	57000000	0.287	0.276	-0.264	-0.224	-0.486	-0.751	0.153	0.14	-0.252	-0.267
15:57000001-58000000	15	57000001	58000000	0.287	0.276	-0.264	-0.224	-0.486	-0.751	0.153	0.14	-0.252	-0.267
15:58000001-59000000	15	58000001	59000000	0.287	0.276	-0.264	-0.224	-0.486	-0.751	0.153	0.14	-0.252	-0.267
15:60000001-61000000	15	60000001	61000000	0.287	0.276	-0.264	-0.224	-0.486	-0.751	0.153	0.14	-0.252	-0.267
15:61000001-62000000	15	61000001	62000000	0.287	0.276	-0.264	-0.224	-0.486	-0.751	0.153	0.14	-0.252	-0.267
15:62000001-63000000	15	62000001	63000000	0.287	0.276	-0.264	-0.224	-0.486	-0.751	0.153	0.14	-0.252	-0.267
15:63000001-64000000	15	63000001	64000000	0.287	0.276	-0.264	-0.224	-0.486	-0.751	0.538	0.14	-0.252	-0.267
15:65000001-66000000	15	65000001	66000000	0.287	0.276	-0.264	-0.224	0.35	0.131	0.538	0.14	-0.252	-0.267
15:66000001-67000000	15	66000001	67000000	0.287	0.276	-0.264	-0.224	0.35	0.131	0.538	0.14	-0.252	-0.267
15:67000001-68000000	15	67000001	68000000	0.287	0.276	-0.264	-0.224	0.35	0.131	0.538	0.556	-0.252	-0.267
15:68000001-69000000	15	68000001	69000000	0.287	0.276	-0.264	-0.224	0.35	0.131	0.538	0.556	-0.252	-0.267
15:69000001-70000000	15	69000001	70000000	0.287	0.276	0.048	-0.224	0.35	0.131	0.538	0.556	-0.252	-0.267
15:70000001-71000000	15	70000001	71000000	0.287	0.276	0.048	-0.224	0.35	0.131	0.538	0.556	-0.252	-0.267
15:71000001-72000000	15	71000001	72000000	0.287	0.276	0.048	-0.224	0.35	0.131	0.538	0.556	-0.252	-0.267
15:72000001-73000000	15	72000001	73000000	0.287	0.276	0.048	-0.224	0.35	0.131	0.538	0.556	-0.252	-0.267
15:73000001-74000000	15	73000001	74000000	0.287	0.276	0.048	-0.224	0.35	0.131	0.538	0.556	-0.252	-0.267
15:74000001-75000000	15	74000001	75000000	0.287	0.276	0.048	-0.224	0.35	0.131	0.538	0.556	-0.252	-0.267
15:75000001-76000000	15	75000001	76000000	0.287	0.276	0.048	-0.224	0.35	0.131	0.538	0.556	-0.252	-0.267
15:76000001-77000000	15	76000001	77000000	0.287	0.276	0.048	-0.224	0.35	0.131	0.538	0.556	-0.252	-0.267
15:77000001-78000000	15	77000001	78000000	0.287	0.276	0.048	-0.224	0.35	0.131	0.538	0.556	-0.252	-0.267
15:78000001-79000000	15	78000001	79000000	0.287	0.276	0.048	-0.224	0.35	0.131	0.538	0.556	-0.252	-0.267
15:79000001-80000000	15	79000001	80000000	0.287	0.276	0.048	-0.224	0.35	0.131	0.538	0.556	-0.252	-0.267
15:81000001-82000000	15	81000001	82000000	0.287	0.276	0.048	-0.224	0.35	0.131	0.538	0.556	-0.252	-0.267
15:82000001-83000000	15	82000001	83000000	0.287	0.276	0.048	-0.224	0.35	0.131	0.538	0.556	-0.252	-0.267
15:83000001-84000000	15	83000001	84000000	0.287	0.276	0.048	-0.224	0.35	0.131	0.538	0.556	-0.252	-0.267
15:84000001-85000000	15	84000001	85000000	0.287	0.276	-0.328	-0.224	0.35	0.131	0.538	0.556	-0.252	-0.267
15:85000001-86000000	15	85000001	86000000	0.287	0.276	-0.328	-0.224	0.35	0.131	0.538	0.556	-0.252	-0.267
15:86000001-87000000	15	86000001	87000000	0.287	0.276	-0.328	-0.224	0.35	0.131	0.538	0.556	-0.252	-0.267
15:87000001-88000000	15	87000001	88000000	0.287	0.276	-0.328	-0.224	0.35	0.131	0.538	0.556	-0.252	-0.267
15:89000001-90000000	15	89000001	90000000	0.287	0.276	-0.328	-0.224	0.35	0.131	0.538	0.556	-0.252	-0.267
15:90000001-91000000	15	90000001	91000000	0.287	0.276	-0.328	-0.224	0.35	0.131	0.538	0.556	-0.252	-0.267
15:91000001-92000000	15	91000001	92000000	0.287	0.276	-0.328	-0.224	0.35	0.131	0.538	0.556	-0.252	-0.267
15:92000001-93000000	15	92000001	93000000	0.287	0.276	-0.328	-0.224	0.35	0.131	0.538	0.556	-0.252	-0.267
15:93000001-94000000	15	93000001	94000000	0.287	0.276	-0.328	-0.224	0.35	0.131	0.538	0.556	-0.252	-0.267
15:95000001-96000000	15	95000001	96000000	0.287	0.276	-0.328	-0.224	0.35	0.131	0.538	0.556	-0.252	-0.267
15:96000001-97000000	15	96000001	97000000	0.287	0.276	-0.328	-0.224	0.35	0.131	0.538	0.556	-0.252	-0.267
15:97000001-98000000	15	97000001	98000000	0.287	0.276	-0.328	-0.224	0.35	0.131	0.538	0.556	-0.252	-0.267
15:98000001-99000000	15	98000001	99000000	0.287	0.276	-0.328	-0.224	0.35	0.131	0.538	0.556	-0.252	-0.267
15:99000001-100000000	15	99000001	100000000	0.287	0.276	-0.328	-0.224	0.35	0.131	0.538	0.556	-0.252	-0.267
15:100000001-101000000	15	100000001	101000000	0.287	0.276	-0.328	-0.224	0.35	0.131	0.538	0.556	-0.252	-0.267
16:1000001-2000000	16	1000001	2000000	-0.139	-0.071	-0.138	-0.056	-0.477	-0.577	-0.019	0.076	-0.192	-0.565
16:2000001-3000000	16	2000001	3000000	-0.139	-0.071	-0.138	-0.056	-0.477	-0.577	-0.019	0.076	-0.192	-0.565
16:4000001-5000000	16	4000001	5000000	-0.139	-0.071	-0.138	-0.056	-0.477	-0.577	-0.019	0.076	-0.192	-0.565
16:7000001-8000000	16	7000001	8000000	-0.139	-0.071	-0.138	-0.056	-0.477	-0.577	-0.019	0.076	-0.192	-0.565
16:8000001-9000000	16	8000001	9000000	-0.139	-0.071	-0.138	-0.056	-0.477	-0.577	-0.019	0.076	-0.192	-0.565
16:9000001-10000000	16	9000001	10000000	-0.139	-0.071	-0.138	-0.056	-0.477	-0.577	-0.019	0.076	-0.192	-0.565
16:10000001-11000000	16	10000001	11000000	-0.139	-0.071	-0.138	-0.056	-0.477	-0.577	-0.019	0.076	-0.192	-0.565
16:11000001-12000000	16	11000001	12000000	-0.139	-0.071	-0.138	-0.056	-0.477	-0.577	-0.019	0.076	-0.192	-0.565
16:14000001-15000000	16	14000001	15000000	-0.139	-0.071	-0.138	-0.056	-0.477	-0.577	-0.019	0.076	-0.192	-0.565
16:15000001-16000000	16	15000001	16000000	-0.139	-0.071	-0.138	-0.056	-0.477	-0.577	-0.019	0.076	-0.192	-0.565
16:17000001-18000000	16	17000001	18000000	-0.139	-0.071	-0.138	-0.056	-0.477	-0.577	-0.019	0.076	-0.192	-0.565
16:19000001-20000000	16	19000001	20000000	-0.139	-0.071	-0.138	-0.056	-0.477	-0.577	-0.019	0.076	-0.192	-0.565
16:20000001-21000000	16	20000001	21000000	-0.139	-0.071	-0.138	-0.056	-0.477	-0.577	-0.019	0.076	-0.192	-0.565
16:25000001-26000000	16	25000001	26000000	-0.139	-0.071	-0.138	-0.056	-0.477	-0.577	-0.019	0.076	-0.192	-0.565
16:26000001-27000000	16	26000001	27000000	-0.139	-0.071	-0.138	-0.056	-0.477	-0.577	-0.019	0.076	-0.192	-0.565
16:27000001-28000000	16	27000001	28000000	-0.139	-0.071	-0.138	-0.056	-0.477	-0.577	-0.019	0.076	-0.192	-0.565
16:30000001-31000000	16	30000001	31000000	-0.139	-0.071	-0.138	-0.056	-0.477	-0.577	-0.019	0.076	-0.192	-0.565
16:31000001-32000000	16	31000001	32000000	-0.139	-0.071	-0.138	-0.056	-0.477	-0.577	-0.019	0.076	-0.192	-0.565
16:48000001-49000000	16	48000001	49000000	-0.139	-0.071	-0.138	-0.056	-0.477	-0.577	-0.729	-0.667	-0.192	-0.565
16:49000001-50000000	16	49000001	50000000	-0.139	-0.071	-0.138	-0.056	-0.477	-0.577	-0.729	-0.667	-0.192	-0.565
16:51000001-52000000	16	51000001	52000000	-0.139	-0.071	-0.138	-0.056	-0.477	-0.577	-0.729	-0.667	-0.192	-0.565
16:52000001-53000000	16	52000001	53000000	-0.139	-0.071	-0.138	-0.056	-0.477	-0.577	-0.729	-0.667	-0.192	-0.565
16:53000001-54000000	16	53000001	54000000	-0.139	-0.071	-0.138	-0.056	-0.477	-0.577	-0.729	-0.667	-0.192	-0.565
16:54000001-55000000	16	54000001	55000000	-0.139	-0.071	-0.138	-0.056	-0.477	-0.577	-0.729	-0.667	-0.192	-0.565
16:56000001-57000000	16	56000001	57000000	-0.139	-0.071	-0.138	-0.056	-0.477	-0.577	-0.729	-0.667	-0.192	-0.565
16:57000001-58000000	16	57000001	58000000	-0.139	-0.071	-0.138	-0.056	-0.477	-0.577	-0.729	-0.667	-0.192	-0.565
16:58000001-59000000	16	58000001	59000000	-0.139	-0.071	-0.138	-0.056	-0.477	-0.577	-0.729	-0.667	-0.192	-0.565
16:59000001-60000000	16	59000001	60000000	-0.139	-0.071	-0.138	-0.056	-0.477	-0.577	-0.729	-0.667	-0.192	-0.565
16:60000001-61000000	16	60000001	61000000	-0.139	-0.071	-0.138	-0.056	-0.477	-0.577	-0.729	-0.667	-0.192	-0.565
16:61000001-62000000	16	61000001	62000000	-0.139	-0.071	-0.138	-0.056	-0.477	-0.577	-0.729	-0.667	-0.192	-0.565
16:62000001-63000000	16	62000001	63000000	-0.139	-0.071	-0.138	-0.056	-0.477	-0.577	-0.729	-0.667	-1.083	-0.565
16:63000001-64000000	16	63000001	64000000	-0.139	-0.071	-0.138	-0.056	-0.477	-0.577	-0.729	-0.667	-1.083	-0.565
16:64000001-65000000	16	64000001	65000000	-0.139	-0.071	-0.138	-0.056	-0.477	-0.577	-0.729	-0.667	-1.083	-0.565
16:65000001-66000000	16	65000001	66000000	-0.139	-0.071	-0.138	-0.056	-0.477	-0.577	-0.729	-0.667	-1.083	-0.565
16:66000001-67000000	16	66000001	67000000	-0.139	-0.071	-0.138	-0.056	-0.477	-0.577	-0.729	-0.667	-1.083	-0.565
16:67000001-68000000	16	67000001	68000000	-0.139	-0.071	-0.138	-0.056	-0.477	-0.577	0.384	0.472	-1.083	-0.565
16:68000001-69000000	16	68000001	69000000	-0.139	-0.071	-0.138	-0.056	-0.477	-0.577	0.384	0.472	-1.083	-0.565
16:69000001-70000000	16	69000001	70000000	-0.139	-0.071	-0.138	-0.056	-0.477	-0.577	0.384	0.472	-1.083	-0.565
16:72000001-73000000	16	72000001	73000000	-0.139	-0.071	-0.138	-0.056	-0.477	-0.577	0.384	0.472	-1.083	-0.565
16:73000001-74000000	16	73000001	74000000	-0.139	-0.071	-0.138	-0.056	-0.477	-0.577	0.384	0.472	-1.083	-0.565
16:74000001-75000000	16	74000001	75000000	-0.139	-0.071	-0.138	-0.056	-0.477	-0.577	0.384	0.472	-1.083	-0.565
16:75000001-76000000	16	75000001	76000000	-0.139	-0.071	-0.138	-0.056	-0.477	-0.577	0.384	0.472	-1.083	-0.565
16:76000001-77000000	16	76000001	77000000	-0.139	-0.071	-0.138	-0.056	-0.477	-0.577	0.384	0.472	-1.083	-0.565
16:77000001-78000000	16	77000001	78000000	-0.139	-0.071	-0.138	-0.056	-0.477	-0.577	0.384	0.472	-1.083	-0.565
16:78000001-79000000	16	78000001	79000000	-0.139	-0.071	-0.138	-0.056	-0.477	-0.577	0.384	0.472	-1.083	-0.565
16:79000001-80000000	16	79000001	80000000	-0.139	-0.071	-0.138	-0.056	-0.477	-0.577	0.384	0.472	-1.083	-0.565
16:82000001-83000000	16	82000001	83000000	-0.139	-0.071	-0.138	-0.056	-0.477	-0.577	0.384	0.472	-1.083	-0.565
16:83000001-84000000	16	83000001	84000000	-0.139	-0.071	-0.138	-0.056	-0.477	-0.577	0.384	0.472	-1.083	-0.565
16:84000001-85000000	16	84000001	85000000	-0.139	-0.071	-0.138	-0.056	-0.477	-0.577	0.384	0.472	-1.083	-0.565
16:87000001-88000000	16	87000001	88000000	-0.139	-0.071	-0.138	-0.056	-0.477	-0.577	0.384	0.472	-1.083	-0.565
16:88000001-89000000	16	88000001	89000000	-0.139	-0.071	-0.138	-0.056	-0.477	-0.577	0.384	0.472	-1.083	-0.565
16:89000001-90000000	16	89000001	90000000	-0.139	-0.071	-0.138	-0.056	-0.477	-0.577	0.384	0.472	-1.083	-0.565
17:1-1000000	17	1	1000000	0.301	0.289	0.076	0.066	-0.588	-0.863	-0.208	-0.25	-0.035	0.124
17:1000001-2000000	17	1000001	2000000	0.301	0.289	0.076	0.066	-0.588	-0.863	-0.208	-0.25	-0.035	0.124
17:2000001-3000000	17	2000001	3000000	0.301	0.289	0.076	0.066	-0.588	-0.863	-0.208	-0.25	-0.035	0.124
17:3000001-4000000	17	3000001	4000000	0.301	0.289	0.076	0.066	-0.588	-0.863	-0.208	-0.25	-0.035	0.124
17:4000001-5000000	17	4000001	5000000	0.301	0.289	0.076	0.066	-0.588	-0.863	-0.208	-0.25	-0.035	0.124
17:6000001-7000000	17	6000001	7000000	0.301	0.289	0.076	0.066	-0.588	-0.863	-0.208	-0.25	-0.035	0.124
17:7000001-8000000	17	7000001	8000000	0.301	0.289	0.076	0.066	-0.588	-0.863	-0.208	-0.25	-0.035	0.124
17:8000001-9000000	17	8000001	9000000	0.301	0.289	0.076	0.066	-0.588	-0.863	-0.208	-0.25	-0.035	0.124
17:9000001-10000000	17	9000001	10000000	0.301	0.289	0.076	0.066	-0.588	-0.863	-0.208	-0.25	-0.035	0.124
17:10000001-11000000	17	10000001	11000000	0.301	0.289	0.076	0.066	-0.588	-0.863	-0.208	-0.25	-0.035	0.124
17:11000001-12000000	17	11000001	12000000	0.301	0.289	0.076	0.066	-0.588	-0.863	-0.208	-0.25	-0.035	0.124
17:12000001-13000000	17	12000001	13000000	0.301	0.289	0.076	0.066	-0.588	-0.863	-0.208	-0.25	-0.035	0.124
17:13000001-14000000	17	13000001	14000000	0.301	0.289	0.076	0.066	-0.588	-0.863	-0.208	-0.25	-0.035	0.124
17:14000001-15000000	17	14000001	15000000	0.301	0.289	0.076	0.066	-0.588	-0.863	-0.208	-0.25	-0.035	0.124
17:16000001-17000000	17	16000001	17000000	0.301	0.289	0.076	0.066	-0.588	-0.863	-0.208	-0.25	-0.035	0.124
17:17000001-18000000	17	17000001	18000000	0.301	0.289	0.076	0.066	-0.588	-0.863	-0.208	-0.25	-0.035	0.124
17:26000001-27000000	17	26000001	27000000	0.301	0.289	0.076	0.066	-0.588	-0.863	-0.208	-0.25	-0.035	0.124
17:27000001-28000000	17	27000001	28000000	0.301	0.289	0.076	0.066	-0.588	-0.863	-0.208	-0.25	-0.035	0.124
17:28000001-29000000	17	28000001	29000000	0.301	0.289	0.076	0.066	-0.588	-0.863	-0.208	-0.25	-0.035	0.124
17:29000001-30000000	17	29000001	30000000	0.301	0.289	0.076	0.066	-0.588	-0.863	-0.208	-0.25	-0.035	0.124
17:34000001-35000000	17	34000001	35000000	0.301	0.289	0.076	0.066	-0.588	-0.863	-0.208	-0.25	-0.035	0.124
17:35000001-36000000	17	35000001	36000000	0.301	0.289	0.076	0.066	-0.588	-0.863	-0.208	-0.25	-0.035	0.124
17:36000001-37000000	17	36000001	37000000	0.301	0.289	0.076	0.066	-0.588	-0.863	-0.208	-0.25	-0.035	0.124
17:37000001-38000000	17	37000001	38000000	0.301	0.289	0.076	0.066	-0.588	-0.863	-0.208	-0.25	-0.035	0.124
17:39000001-40000000	17	39000001	40000000	0.301	0.289	0.076	0.066	-0.588	-0.863	-0.208	-0.25	-0.035	0.124
17:40000001-41000000	17	40000001	41000000	0.301	0.289	0.076	0.066	-0.588	-0.863	-0.208	-0.25	-0.035	0.124
17:43000001-44000000	17	43000001	44000000	0.301	0.289	0.076	0.066	-0.588	0.23	-0.208	-0.25	-0.035	0.124
17:45000001-46000000	17	45000001	46000000	0.301	0.289	0.076	0.066	0.456	0.23	-0.208	-0.25	-0.035	0.124
17:46000001-47000000	17	46000001	47000000	0.301	0.289	1.845	1.827	0.456	0.23	-0.208	-0.25	-0.035	0.124
17:47000001-48000000	17	47000001	48000000	0.301	0.289	1.845	1.827	0.456	0.23	-0.208	-0.25	-0.035	0.124
17:48000001-49000000	17	48000001	49000000	0.301	0.289	1.845	1.827	0.456	0.23	-0.208	-0.25	-0.035	0.124
17:49000001-50000000	17	49000001	50000000	0.301	0.289	1.845	1.827	0.456	0.23	0.994	1.004	-0.035	0.124
17:50000001-51000000	17	50000001	51000000	0.301	0.289	1.845	1.827	0.456	0.23	0.994	1.004	-0.035	0.124
17:52000001-53000000	17	52000001	53000000	0.301	0.289	1.845	1.827	0.456	0.23	0.994	1.004	-0.035	0.124
17:53000001-54000000	17	53000001	54000000	0.301	0.289	1.845	1.827	0.456	0.23	0.994	1.004	-0.035	0.124
17:54000001-55000000	17	54000001	55000000	0.301	0.289	1.845	1.827	0.456	0.23	0.994	1.004	-0.035	0.124
17:56000001-57000000	17	56000001	57000000	0.301	0.289	1.845	1.827	0.456	0.23	0.994	1.004	-0.035	0.124
17:57000001-58000000	17	57000001	58000000	0.301	0.289	1.845	1.827	0.456	0.23	0.994	1.004	-0.035	0.124
17:59000001-60000000	17	59000001	60000000	0.301	0.289	1.845	1.827	0.456	0.23	0.994	1.004	-0.035	0.124
17:62000001-63000000	17	62000001	63000000	0.301	0.289	0.274	0.296	0.456	0.23	0.994	1.004	-0.035	0.124
17:63000001-64000000	17	63000001	64000000	0.301	0.289	0.274	0.296	0.456	0.23	0.994	1.004	-0.035	0.124
17:64000001-65000000	17	64000001	65000000	0.301	0.289	0.274	0.296	0.456	0.23	0.994	1.004	-0.035	0.124
17:65000001-66000000	17	65000001	66000000	0.301	0.289	0.274	0.296	0.456	0.23	0.994	1.004	-0.035	0.124
17:66000001-67000000	17	66000001	67000000	0.301	0.289	0.274	0.296	0.456	0.23	0.994	1.004	-0.035	0.124
17:67000001-68000000	17	67000001	68000000	0.301	0.289	0.274	0.296	0.456	0.23	0.994	1.004	-0.035	0.124
17:68000001-69000000	17	68000001	69000000	0.301	0.289	0.274	0.296	0.456	0.23	0.994	1.004	-0.035	0.124
17:69000001-70000000	17	69000001	70000000	0.301	0.289	0.274	0.296	0.456	0.23	0.994	1.004	-0.035	0.124
17:72000001-73000000	17	72000001	73000000	0.301	0.289	0.274	0.296	0.456	0.23	0.994	1.004	-0.035	0.124
17:73000001-74000000	17	73000001	74000000	0.301	0.289	0.274	0.296	0.456	0.23	0.994	1.004	-0.035	0.124
17:76000001-77000000	17	76000001	77000000	0.301	0.289	0.274	0.296	0.456	0.23	0.994	1.004	-0.035	0.124
17:78000001-79000000	17	78000001	79000000	0.301	0.289	0.274	0.296	0.456	0.23	0.994	1.004	-0.035	0.124
17:79000001-80000000	17	79000001	80000000	0.301	0.289	0.274	0.296	0.456	0.23	0.994	1.004	-0.035	0.124
17:80000001-81000000	17	80000001	81000000	0.301	0.289	0.274	0.296	0.456	0.23	0.994	1.004	-0.035	0.124
18:1000001-2000000	18	1000001	2000000	-0.545	-0.54	0.543	0.566	0.381	0.168	-0.42	-0.416	-0.366	-0.312
18:3000001-4000000	18	3000001	4000000	-0.545	-0.54	0.543	0.566	0.381	0.168	-0.42	-0.416	-0.366	-0.312
18:4000001-5000000	18	4000001	5000000	-0.545	-0.54	0.543	0.566	0.381	0.168	-0.42	-0.416	-0.366	-0.312
18:5000001-6000000	18	5000001	6000000	-0.545	-0.54	0.543	0.566	0.381	0.168	-0.42	-0.416	-0.366	-0.312
18:7000001-8000000	18	7000001	8000000	-0.545	-0.54	0.543	0.566	0.381	0.168	-0.42	-0.416	-0.366	-0.312
18:8000001-9000000	18	8000001	9000000	-0.545	-0.54	0.543	0.566	0.381	0.168	-0.42	-0.416	-0.366	-0.312
18:9000001-10000000	18	9000001	10000000	-0.545	-0.54	0.543	0.566	0.381	0.168	-0.42	-0.416	-0.366	-0.312
18:10000001-11000000	18	10000001	11000000	-0.545	-0.54	0.543	0.566	0.381	0.168	-0.42	-0.416	-0.366	-0.312
18:11000001-12000000	18	11000001	12000000	-0.545	-0.54	0.543	0.566	0.381	0.168	-0.42	-0.416	-0.366	-0.312
18:12000001-13000000	18	12000001	13000000	-0.545	-0.54	0.543	0.566	0.381	0.168	-0.42	-0.416	-0.366	-0.312
18:13000001-14000000	18	13000001	14000000	-0.545	-0.54	0.543	0.566	0.381	0.168	-0.42	-0.416	-0.366	-0.312
18:20000001-21000000	18	20000001	21000000	-0.545	-0.54	0.222	0.566	0.381	0.168	-0.42	-0.416	-0.366	-0.312
18:22000001-23000000	18	22000001	23000000	-0.545	-0.54	0.222	0.238	0.381	0.168	-0.42	-0.416	-0.366	-0.312
18:23000001-24000000	18	23000001	24000000	-0.545	-0.54	0.222	0.238	-0.534	-0.747	-0.42	-0.416	-0.366	-0.312
18:24000001-25000000	18	24000001	25000000	-0.545	-0.54	0.222	0.238	-0.534	-0.747	-0.42	-0.416	-0.366	-0.312
18:25000001-26000000	18	25000001	26000000	-0.545	-0.54	0.222	0.238	-0.534	-0.747	-0.42	-0.416	-0.366	-0.312
18:26000001-27000000	18	26000001	27000000	-0.545	-0.54	0.222	0.238	-0.534	-0.747	-0.42	-0.416	-0.366	-0.312
18:27000001-28000000	18	27000001	28000000	-0.545	-0.54	0.222	0.238	-0.534	-0.747	-0.42	-0.416	-0.366	-0.312
18:30000001-31000000	18	30000001	31000000	-0.545	-0.54	0.222	0.238	-0.534	-0.747	-0.42	-0.416	-0.366	-0.312
18:31000001-32000000	18	31000001	32000000	-0.545	-0.54	0.222	0.238	-0.534	-0.747	-0.42	-0.416	-0.366	-0.312
18:32000001-33000000	18	32000001	33000000	-0.545	-0.54	0.222	0.238	-0.534	-0.747	-0.42	-0.416	-0.366	-0.312
18:33000001-34000000	18	33000001	34000000	-0.545	-0.54	0.222	0.238	-0.534	-0.747	-0.42	-0.416	-1.036	-0.312
18:34000001-35000000	18	34000001	35000000	-0.545	-0.54	0.222	0.238	-0.534	-0.747	-1.009	-0.98	-1.036	-0.312
18:35000001-36000000	18	35000001	36000000	-0.545	-0.54	0.222	0.238	-0.534	-0.747	-1.009	-0.98	-1.036	-0.312
18:37000001-38000000	18	37000001	38000000	-0.545	-0.54	0.222	0.238	-0.534	-0.747	-1.009	-0.98	-1.036	-0.312
18:38000001-39000000	18	38000001	39000000	-0.545	-0.54	0.222	0.238	-0.534	-0.747	-1.009	-0.98	-1.036	-0.312
18:39000001-40000000	18	39000001	40000000	-0.545	-0.54	0.222	0.238	-0.534	-0.747	-1.009	-0.98	-1.036	-0.312
18:40000001-41000000	18	40000001	41000000	-0.545	-0.54	0.222	0.238	-0.534	-0.747	-1.009	-0.98	-1.036	-0.312
18:41000001-42000000	18	41000001	42000000	-0.545	-0.54	0.222	0.238	-0.534	-0.747	-1.009	-0.98	-1.036	-0.312
18:46000001-47000000	18	46000001	47000000	-0.545	-0.54	0.222	0.238	-0.534	-0.747	-1.009	-0.98	-1.036	-0.312
18:47000001-48000000	18	47000001	48000000	-0.545	-0.54	0.222	0.238	-0.534	-0.747	-1.009	-0.98	-1.036	-0.312
18:49000001-50000000	18	49000001	50000000	-0.545	-0.54	0.222	0.238	-0.534	-0.747	-1.009	-0.98	-1.036	-0.312
18:51000001-52000000	18	51000001	52000000	-0.545	-0.54	0.222	0.238	-0.534	-0.747	-1.009	-0.98	-1.036	-0.312
18:52000001-53000000	18	52000001	53000000	-0.545	-0.54	0.222	0.238	-0.534	-0.747	-1.009	-0.98	-1.036	-0.312
18:53000001-54000000	18	53000001	54000000	-0.545	-0.54	0.222	0.238	-0.534	-0.747	-1.009	-0.98	-1.036	-0.312
18:54000001-55000000	18	54000001	55000000	-0.545	-0.54	0.222	0.238	-0.534	-0.747	-1.009	-0.98	-0.193	-0.312
18:55000001-56000000	18	55000001	56000000	-0.545	-0.54	0.222	0.238	-0.534	-0.747	-1.009	-0.98	-0.193	-0.312
18:56000001-57000000	18	56000001	57000000	-0.545	-0.54	0.222	0.238	-0.534	-0.747	-1.009	-0.98	-0.193	-0.312
18:57000001-58000000	18	57000001	58000000	-0.545	-0.54	0.222	0.238	-0.534	-0.747	-1.009	-0.98	-0.193	-0.312
18:59000001-60000000	18	59000001	60000000	-0.545	-0.54	0.222	0.238	-0.534	-0.747	-1.009	-0.98	-0.193	-0.312
18:60000001-61000000	18	60000001	61000000	-0.545	-0.54	0.222	0.238	-0.534	-0.747	-1.009	-0.98	-0.193	-0.312
18:61000001-62000000	18	61000001	62000000	-0.545	-0.54	0.222	0.238	-0.534	-0.747	-1.009	-0.98	-0.193	-0.312
18:62000001-63000000	18	62000001	63000000	-0.545	-0.54	0.222	0.238	-0.534	-0.747	-1.009	-0.98	-0.193	-0.312
18:63000001-64000000	18	63000001	64000000	-0.545	-0.54	0.222	0.238	-0.534	-0.747	-1.009	-0.98	-0.193	-0.312
18:64000001-65000000	18	64000001	65000000	-0.545	-0.54	0.222	0.238	-0.534	-0.747	-1.009	-0.98	-0.193	-0.312
18:65000001-66000000	18	65000001	66000000	-0.545	-0.54	0.222	0.238	-0.534	-0.747	-1.009	-0.98	-0.193	-0.312
18:67000001-68000000	18	67000001	68000000	-0.545	-0.54	0.222	0.238	-0.534	-0.747	-1.009	-0.98	-0.193	-0.312
18:68000001-69000000	18	68000001	69000000	-0.545	-0.54	0.222	0.238	-0.534	-0.747	-1.009	-0.98	-0.193	-0.312
18:69000001-70000000	18	69000001	70000000	-0.545	-0.54	0.222	0.238	-0.534	-0.747	-1.009	-0.98	-0.193	-0.312
18:70000001-71000000	18	70000001	71000000	-0.545	-0.54	0.222	0.238	-0.534	-0.747	-1.009	-0.98	-0.193	-0.312
18:71000001-72000000	18	71000001	72000000	-0.545	-0.54	0.222	0.238	-0.534	-0.747	-1.009	-0.98	-0.193	-0.312
18:73000001-74000000	18	73000001	74000000	-0.545	-0.54	0.222	0.238	-0.534	-0.747	-1.009	-0.98	-0.193	-0.312
18:74000001-75000000	18	74000001	75000000	-0.545	-0.54	0.222	0.238	-0.534	-0.747	-1.009	-0.98	-0.193	-0.312
18:76000001-77000000	18	76000001	77000000	-0.545	-0.54	0.222	0.238	-0.534	-0.747	-1.009	-0.98	-0.193	-0.312
18:78000001-78077248	18	78000001	78077248	-0.545	-0.54	0.222	0.238	-0.534	-0.747	-1.009	-0.98	-0.193	-0.312
19:1000001-2000000	19	1000001	2000000	-0.847	-0.6	-0.244	0.113	-0.041	-0.009	-0.371	-0.781	-0.229	0.003
19:2000001-3000000	19	2000001	3000000	-0.847	-0.6	-0.244	0.113	-0.041	-0.009	-0.371	-0.781	-0.229	0.003
19:3000001-4000000	19	3000001	4000000	-0.847	-0.6	-0.244	0.113	-0.041	-0.009	-0.371	-0.781	-0.229	0.003
19:4000001-5000000	19	4000001	5000000	-0.847	-0.6	-0.244	0.113	-0.041	-0.009	-0.371	-0.781	-0.229	0.003
19:5000001-6000000	19	5000001	6000000	-0.847	-0.6	-0.244	0.113	-0.041	-0.009	-0.371	-0.781	-0.229	0.003
19:7000001-8000000	19	7000001	8000000	-0.847	-0.6	-0.244	0.113	-0.041	-0.009	-0.371	-0.781	-0.229	0.003
19:8000001-9000000	19	8000001	9000000	-0.847	-0.6	-0.244	0.113	-0.041	-0.009	-0.371	-0.781	-0.229	0.003
19:11000001-12000000	19	11000001	12000000	-0.847	-0.6	-0.244	0.113	-0.041	-0.009	-0.371	-0.024	-0.229	0.003
19:12000001-13000000	19	12000001	13000000	-0.847	-0.6	-0.244	0.113	-0.041	-0.009	-0.371	-0.024	-0.229	0.003
19:13000001-14000000	19	13000001	14000000	-0.847	-0.6	-0.244	0.113	-0.041	-0.009	-0.371	-0.024	-0.229	0.003
19:14000001-15000000	19	14000001	15000000	-0.847	-0.6	-0.244	0.113	-0.041	-0.009	-0.371	-0.024	-0.229	0.003
19:15000001-16000000	19	15000001	16000000	-0.847	-0.6	-0.244	0.113	-0.041	-0.009	-0.371	-0.024	-0.229	0.003
19:16000001-17000000	19	16000001	17000000	-0.847	-0.6	-0.244	-0.085	-0.041	-0.009	-0.371	-0.024	-0.229	0.003
19:17000001-18000000	19	17000001	18000000	-0.847	-0.6	-0.244	-0.085	-0.041	-0.009	-0.371	-0.024	-0.229	0.003
19:18000001-19000000	19	18000001	19000000	-0.847	-0.6	-0.244	-0.085	-0.041	-0.009	-0.371	-0.024	-0.229	0.003
19:19000001-20000000	19	19000001	20000000	-0.847	-0.6	-0.244	-0.085	-0.041	-0.009	-0.371	-0.024	-0.229	0.003
19:29000001-30000000	19	29000001	30000000	0.521	0.702	-0.244	-0.085	-0.041	-0.009	-0.371	-0.024	-0.229	0.003
19:30000001-31000000	19	30000001	31000000	0.521	0.702	-0.244	-0.085	-0.041	-0.009	-0.371	-0.024	-0.229	0.003
19:31000001-32000000	19	31000001	32000000	0.521	0.702	-0.244	-0.085	-0.041	-0.009	-0.371	-0.024	-0.229	0.003
19:32000001-33000000	19	32000001	33000000	0.521	0.702	-0.244	-0.085	-0.041	-0.009	-0.371	-0.024	-0.229	0.003
19:33000001-34000000	19	33000001	34000000	0.521	0.702	-0.244	-0.085	-0.041	-0.009	-0.371	-0.024	-0.229	0.003
19:34000001-35000000	19	34000001	35000000	0.521	0.702	-0.244	-0.085	-0.041	-0.009	-0.371	-0.024	-0.229	0.003
19:35000001-36000000	19	35000001	36000000	0.521	0.702	-0.244	-0.085	-0.041	-0.009	-0.371	-0.024	-0.229	0.003
19:38000001-39000000	19	38000001	39000000	0.521	0.702	-0.244	-0.085	-0.041	-0.009	-0.371	-0.024	-0.229	0.003
19:39000001-40000000	19	39000001	40000000	0.521	0.702	-0.244	-0.085	-0.041	-0.009	-0.371	-0.024	-0.229	0.003
19:40000001-41000000	19	40000001	41000000	0.521	0.702	-0.244	-0.085	-0.041	-0.009	-0.371	-0.024	-0.229	0.003
19:41000001-42000000	19	41000001	42000000	0.521	0.702	-0.244	-0.085	-0.041	-0.009	-0.371	-0.024	-0.229	0.003
19:47000001-48000000	19	47000001	48000000	0.521	0.702	-0.244	-0.085	-0.041	-0.009	-0.371	-0.024	-0.229	0.003
19:49000001-50000000	19	49000001	50000000	0.521	0.702	-0.244	-0.085	-0.041	-0.009	-0.371	-0.024	-0.229	0.003
19:50000001-51000000	19	50000001	51000000	0.521	0.702	-0.244	-0.085	-0.041	-0.009	-0.371	-0.024	-0.229	0.003
19:51000001-52000000	19	51000001	52000000	0.521	0.702	-0.244	-0.085	-0.041	-0.009	-0.371	-0.024	-0.229	0.003
19:56000001-57000000	19	56000001	57000000	0.521	0.702	-0.244	-0.085	-0.041	-0.009	-0.371	-0.024	-0.229	0.003
19:57000001-58000000	19	57000001	58000000	0.521	0.702	-0.244	-0.085	-0.041	-0.009	-0.371	-0.024	-0.229	0.003
20:1000001-2000000	20	1000001	2000000	0.326	0.405	0.77	0.863	0.248	0.117	0.072	0.147	0.628	0.695
20:2000001-3000000	20	2000001	3000000	0.326	0.405	0.77	0.863	0.248	0.117	0.072	0.147	0.628	0.695
20:3000001-4000000	20	3000001	4000000	0.326	0.405	0.77	0.863	0.248	0.117	0.072	0.147	0.628	0.695
20:4000001-5000000	20	4000001	5000000	0.326	0.405	0.77	0.863	0.248	0.117	0.072	0.147	0.628	0.695
20:5000001-6000000	20	5000001	6000000	0.326	0.405	0.77	0.863	0.248	0.117	0.072	0.147	0.628	0.695
20:7000001-8000000	20	7000001	8000000	0.326	0.405	0.77	0.863	0.248	0.117	0.072	0.147	0.628	0.695
20:8000001-9000000	20	8000001	9000000	0.326	0.405	0.77	0.863	0.248	0.117	0.072	0.147	0.628	0.695
20:10000001-11000000	20	10000001	11000000	0.326	0.405	0.77	0.863	0.248	0.117	0.072	0.147	0.628	0.695
20:11000001-12000000	20	11000001	12000000	0.326	0.405	0.77	0.863	0.248	0.117	0.072	0.147	0.628	0.695
20:12000001-13000000	20	12000001	13000000	0.326	0.405	0.77	0.863	0.248	0.117	0.072	0.147	0.628	0.695
20:13000001-14000000	20	13000001	14000000	0.326	0.405	0.77	0.863	0.248	0.117	0.072	0.147	0.628	0.695
20:14000001-15000000	20	14000001	15000000	0.326	0.405	0.77	0.863	0.248	0.117	0.072	0.147	0.628	0.695
20:16000001-17000000	20	16000001	17000000	0.326	0.405	0.77	0.863	0.248	0.117	0.072	0.147	0.628	0.695
20:18000001-19000000	20	18000001	19000000	0.326	0.405	0.77	0.863	0.248	0.117	0.072	0.147	0.628	0.695
20:19000001-20000000	20	19000001	20000000	0.326	0.405	0.77	0.863	0.248	0.117	0.072	0.147	0.628	0.695
20:20000001-21000000	20	20000001	21000000	0.326	0.405	0.77	0.863	0.248	0.117	0.072	0.147	0.628	0.695
20:21000001-22000000	20	21000001	22000000	0.326	0.405	0.77	0.863	0.248	0.117	0.072	0.147	0.628	0.695
20:22000001-23000000	20	22000001	23000000	0.326	0.405	0.77	0.863	0.248	0.117	0.072	0.147	0.628	0.695
20:23000001-24000000	20	23000001	24000000	0.326	0.405	0.77	0.863	0.248	0.117	0.072	0.147	0.628	0.695
20:24000001-25000000	20	24000001	25000000	0.326	0.405	0.77	0.863	0.248	0.117	0.072	0.147	0.628	0.695
20:30000001-31000000	20	30000001	31000000	-0.184	-0.091	0.77	0.863	0.248	0.117	0.072	0.147	0.628	0.695
20:31000001-32000000	20	31000001	32000000	-0.184	-0.091	0.77	0.863	-0.575	-0.751	0.072	0.147	0.628	0.695
20:32000001-33000000	20	32000001	33000000	-0.184	-0.091	0.77	0.863	-0.575	-0.751	0.072	0.147	0.628	0.695
20:33000001-34000000	20	33000001	34000000	-0.184	-0.091	0.77	0.863	-0.575	-0.751	0.072	0.147	0.628	0.695
20:34000001-35000000	20	34000001	35000000	-0.184	-0.091	0.77	0.863	-0.575	-0.751	0.072	0.147	0.628	0.695
20:35000001-36000000	20	35000001	36000000	-0.184	-0.091	0.77	0.863	-0.575	-0.751	0.072	0.147	0.628	0.695
20:36000001-37000000	20	36000001	37000000	-0.184	-0.091	0.77	0.863	-0.575	-0.751	0.072	0.147	0.628	0.695
20:37000001-38000000	20	37000001	38000000	-0.184	-0.091	0.77	0.863	-0.575	-0.751	0.072	0.147	0.628	0.695
20:38000001-39000000	20	38000001	39000000	-0.184	-0.091	0.77	0.863	-0.575	-0.751	0.072	0.147	0.628	0.695
20:39000001-40000000	20	39000001	40000000	-0.184	-0.091	0.77	0.863	-0.575	-0.751	0.072	0.147	0.628	0.695
20:40000001-41000000	20	40000001	41000000	-0.184	-0.091	0.77	0.863	-0.575	-0.751	0.072	0.147	0.628	0.695
20:41000001-42000000	20	41000001	42000000	-0.184	-0.091	0.77	0.863	-0.575	-0.751	0.072	0.147	0.628	0.695
20:42000001-43000000	20	42000001	43000000	-0.184	-0.091	0.77	0.863	-0.575	-0.751	0.072	0.147	0.628	0.695
20:43000001-44000000	20	43000001	44000000	-0.184	-0.091	0.77	0.863	-0.575	-0.751	0.072	0.147	0.628	0.695
20:44000001-45000000	20	44000001	45000000	-0.184	-0.091	0.77	0.863	-0.575	-0.751	0.072	0.147	0.628	0.695
20:46000001-47000000	20	46000001	47000000	-0.184	-0.091	0.77	0.863	-0.575	-0.751	1.629	1.677	0.628	0.695
20:47000001-48000000	20	47000001	48000000	-0.184	-0.091	0.77	0.863	-0.575	-0.751	1.629	1.677	0.628	0.695
20:48000001-49000000	20	48000001	49000000	-0.184	-0.091	0.77	0.863	0.31	0.183	1.629	1.677	0.628	0.695
20:49000001-50000000	20	49000001	50000000	-0.184	-0.091	0.77	0.863	0.31	0.183	1.629	1.677	0.628	0.695
20:50000001-51000000	20	50000001	51000000	-0.184	-0.091	0.77	0.863	0.31	0.183	1.629	1.677	0.628	0.695
20:51000001-52000000	20	51000001	52000000	-0.184	-0.091	0.77	0.863	0.31	0.183	1.629	1.677	0.628	0.695
20:53000001-54000000	20	53000001	54000000	-0.184	-0.091	0.77	0.863	0.31	0.183	1.629	1.677	0.628	0.695
20:54000001-55000000	20	54000001	55000000	-0.184	-0.091	0.77	0.863	0.31	0.183	1.629	1.677	0.628	0.695
20:56000001-57000000	20	56000001	57000000	-0.184	-0.091	0.77	0.863	0.31	0.183	1.629	1.677	0.628	0.695
20:57000001-58000000	20	57000001	58000000	-0.184	-0.091	0.77	0.863	0.31	0.183	1.629	1.677	0.628	0.695
20:58000001-59000000	20	58000001	59000000	-0.184	-0.091	0.77	0.863	0.31	0.183	1.629	1.677	0.628	0.695
20:59000001-60000000	20	59000001	60000000	-0.184	-0.091	0.77	0.863	0.31	0.183	1.629	1.677	0.628	0.695
21:16000001-17000000	21	16000001	17000000	-0.555	-0.425	-0.232	-0.171	-0.226	-0.4	0.023	0.067	-0.043	0.359
21:17000001-18000000	21	17000001	18000000	-0.555	-0.425	-0.232	-0.171	-0.226	-0.4	0.023	0.067	-0.043	0.359
21:20000001-21000000	21	20000001	21000000	-0.555	-0.425	-0.232	-0.171	-0.226	-0.4	0.023	0.067	-0.043	0.359
21:21000001-22000000	21	21000001	22000000	-0.555	-0.425	-0.232	-0.171	-0.226	-0.4	0.023	0.067	-0.043	0.359
21:22000001-23000000	21	22000001	23000000	-0.555	-0.425	-0.232	-0.171	-0.226	-0.4	0.023	0.067	-0.043	0.359
21:23000001-24000000	21	23000001	24000000	-0.555	-0.425	-0.232	-0.171	-0.226	-0.4	0.023	0.067	-0.043	0.359
21:24000001-25000000	21	24000001	25000000	-0.555	-0.425	-0.232	-0.171	-0.226	-0.4	0.023	0.067	-0.043	0.359
21:25000001-26000000	21	25000001	26000000	-0.555	-0.425	-0.232	-0.171	-0.226	-0.4	0.023	0.067	-0.043	0.359
21:28000001-29000000	21	28000001	29000000	-0.555	-0.586	-0.232	-0.171	-0.226	-0.4	0.023	0.067	-0.043	0.359
21:29000001-30000000	21	29000001	30000000	-0.555	-0.586	-0.232	-0.171	-0.226	-0.4	0.023	0.067	-0.043	0.359
21:30000001-31000000	21	30000001	31000000	-0.555	-0.586	-0.232	-0.171	-0.226	-0.4	0.023	0.067	-0.043	0.359
21:32000001-33000000	21	32000001	33000000	-0.555	-0.586	-0.232	-0.171	-0.226	-0.4	0.023	0.067	-0.043	0.359
21:35000001-36000000	21	35000001	36000000	-0.555	-0.586	-0.232	-0.171	-0.226	-0.4	0.023	0.067	-0.043	0.359
21:36000001-37000000	21	36000001	37000000	-0.555	-0.586	-0.232	-0.171	-0.226	-0.4	0.023	0.067	-0.043	0.359
21:37000001-38000000	21	37000001	38000000	-0.555	-0.586	-0.232	-0.171	-0.226	-0.4	0.023	0.067	-0.043	0.359
21:39000001-40000000	21	39000001	40000000	-0.555	-0.586	-0.232	-0.171	-0.226	-0.4	0.023	0.067	-0.043	0.359
21:40000001-41000000	21	40000001	41000000	-0.555	-0.586	-0.232	-0.171	-0.226	-0.4	0.023	0.067	-0.043	0.359
21:41000001-42000000	21	41000001	42000000	-0.555	-0.586	-0.232	-0.171	-0.226	-0.4	0.023	0.067	-0.043	0.359
21:42000001-43000000	21	42000001	43000000	-0.555	-0.586	-0.232	-0.171	-0.226	-0.4	0.023	0.067	-0.043	0.359
21:43000001-44000000	21	43000001	44000000	-0.555	-0.586	-0.232	-0.171	-0.226	-0.4	0.023	0.067	-0.043	0.359
21:44000001-45000000	21	44000001	45000000	-0.555	-0.586	-0.232	-0.171	-0.226	-0.4	0.023	0.067	-0.043	0.359
22:19000001-20000000	22	19000001	20000000	-0.668	-0.595	-0.332	-0.269	0.518	0.33	-0.514	-0.372	-0.279	-0.167
22:20000001-21000000	22	20000001	21000000	-0.668	-0.595	-0.332	-0.269	0.518	0.33	-0.514	-0.372	-0.279	-0.167
22:24000001-25000000	22	24000001	25000000	-0.668	-0.595	-0.332	-0.269	0.518	0.33	-0.514	-0.372	-0.279	-0.167
22:26000001-27000000	22	26000001	27000000	-0.668	-0.595	-0.332	-0.269	0.518	0.33	-0.514	-0.372	-0.279	-0.167
22:28000001-29000000	22	28000001	29000000	-0.668	-0.595	-0.332	-0.269	0.518	0.33	-0.514	-0.372	-0.279	-0.167
22:29000001-30000000	22	29000001	30000000	-0.668	-0.595	-0.332	-0.269	0.518	0.33	-0.514	-0.372	-0.279	-0.167
22:30000001-31000000	22	30000001	31000000	-0.668	-0.595	-0.332	-0.269	0.518	0.33	-0.514	-0.372	-0.279	-0.167
22:31000001-32000000	22	31000001	32000000	-0.668	-0.595	-0.332	-0.269	0.518	0.33	-0.514	-0.372	-0.279	-0.167
22:32000001-33000000	22	32000001	33000000	-0.668	-0.595	-0.332	-0.269	0.518	0.33	-0.514	-0.372	-0.279	-0.167
22:33000001-34000000	22	33000001	34000000	-0.668	-0.595	-0.332	-0.269	0.518	0.33	-0.514	-0.372	-0.279	-0.167
22:34000001-35000000	22	34000001	35000000	-0.668	-0.595	-0.332	-0.269	0.518	0.33	-0.514	-0.372	-0.279	-0.167
22:35000001-36000000	22	35000001	36000000	-0.668	-0.595	-0.332	-0.269	0.518	0.33	-0.892	-0.897	-0.279	-0.167
22:36000001-37000000	22	36000001	37000000	-0.668	-0.595	-0.332	-0.269	0.518	0.33	-0.892	-0.897	-0.279	-0.167
22:37000001-38000000	22	37000001	38000000	-0.668	-0.595	-0.332	-0.269	0.518	0.33	-0.892	-0.897	-0.279	-0.167
22:38000001-39000000	22	38000001	39000000	-0.668	-0.595	-0.332	-0.269	0.518	0.33	-0.892	-0.897	-0.279	-0.167
22:39000001-40000000	22	39000001	40000000	-0.668	-0.595	-0.332	-0.269	0.518	0.33	-0.892	-0.897	-0.279	-0.167
22:40000001-41000000	22	40000001	41000000	-0.668	-0.595	-0.332	-0.269	0.518	0.33	-0.892	-0.897	-0.279	-0.167
22:41000001-42000000	22	41000001	42000000	-0.668	-0.595	-0.332	-0.269	0.518	0.33	-0.892	-0.897	-0.279	-0.167
22:42000001-43000000	22	42000001	43000000	-0.668	-0.595	-0.332	-0.269	0.518	0.33	-0.892	-0.897	-0.279	-0.167
22:43000001-44000000	22	43000001	44000000	-0.668	-0.595	-0.332	-0.269	0.518	0.33	-0.892	-0.897	-0.279	-0.167
22:44000001-45000000	22	44000001	45000000	-0.668	-0.595	-0.332	-0.269	0.518	0.33	-0.892	-0.897	-0.279	-0.167
22:45000001-46000000	22	45000001	46000000	-0.668	-0.595	-0.332	-0.269	0.518	0.33	-0.892	-0.897	-0.279	-0.167
22:46000001-47000000	22	46000001	47000000	-0.668	-0.595	-0.332	-0.269	0.518	0.33	-0.892	-0.897	-0.279	-0.167
22:47000001-48000000	22	47000001	48000000	-0.668	-0.595	-0.332	-0.269	0.518	0.33	-0.892	-0.897	-0.279	-0.167
22:48000001-49000000	22	48000001	49000000	-0.668	-0.595	-0.332	-0.269	0.518	0.33	-0.892	-0.897	-0.279	-0.167
22:50000001-51000000	22	50000001	51000000	-0.668	-0.595	-0.332	-0.269	0.518	0.33	-0.892	-0.897	-0.279	-0.167
22:51000001-51304566	22	51000001	51304566	-0.668	-0.595	-0.332	-0.269	0.518	0.33	-0.892	-0.897	-0.279	-0.167

## Sheet: Suppl Fig 3a_1mb_raw
feature	chromosome	start	end	A549_pre+post-ligation_sonic_HindIII.bam.bed	A549_pre+post-ligation_sonic_NlaIII.bam.bed	BT474_cellblock_HindIII.bam.bed	BT474_cellblock_NlaIII.bam.bed	CaoV3_pre+post-ligation_sonic_HindIII.bam.bed	CaoV3_pre+post-ligation_sonic_NlaIII.bam.bed	MCF7_cellblock_HindIII.bam.bed	MCF7_cellblock_NlaIII.bam.bed	SKBR3_pre+post-ligation_sonic_HindIII.bam.bed	SKBR3_pre+post-ligation_sonic_NlaIII.bam.bed
1:6000001-7000000	1	6000000	7000000	-0.492	-0.492	-0.492	-0.492	-0.492	-0.492	-0.492	-0.492	-0.492	-0.492
1:7000001-8000000	1	7000000	8000000	-0.67	-0.67	-0.67	-0.67	-0.67	-0.67	-0.67	-0.67	-0.67	-0.67
1:8000001-9000000	1	8000000	9000000	-0.694	-0.694	-0.694	-0.694	-0.694	-0.694	-0.694	-0.694	-0.694	-0.694
1:9000001-10000000	1	9000000	10000000	-0.516	-0.516	-0.516	-0.516	-0.516	-0.516	-0.516	-0.516	-0.516	-0.516
1:10000001-11000000	1	10000000	11000000	-0.728	-0.728	-0.728	-0.728	-0.728	-0.728	-0.728	-0.728	-0.728	-0.728
1:11000001-12000000	1	11000000	12000000	-0.773	-0.773	-0.773	-0.773	-0.773	-0.773	-0.773	-0.773	-0.773	-0.773
1:12000001-13000000	1	12000000	13000000	-0.872	-0.872	-0.872	-0.872	-0.872	-0.872	-0.872	-0.872	-0.872	-0.872
1:14000001-15000000	1	14000000	15000000	-0.723	-0.723	-0.723	-0.723	-0.723	-0.723	-0.723	-0.723	-0.723	-0.723
1:15000001-16000000	1	15000000	16000000	-0.723	-0.723	-0.723	-0.723	-0.723	-0.723	-0.723	-0.723	-0.723	-0.723
1:18000001-19000000	1	18000000	19000000	-0.75	-0.75	-0.75	-0.75	-0.75	-0.75	-0.75	-0.75	-0.75	-0.75
1:19000001-20000000	1	19000000	20000000	-0.682	-0.682	-0.682	-0.682	-0.682	-0.682	-0.682	-0.682	-0.682	-0.682
1:20000001-21000000	1	20000000	21000000	-0.98	-0.98	-0.98	-0.98	-0.98	-0.98	-0.98	-0.98	-0.98	-0.98
1:21000001-22000000	1	21000000	22000000	-0.752	-0.752	-0.752	-0.752	-0.752	-0.752	-0.752	-0.752	-0.752	-0.752
1:23000001-24000000	1	23000000	24000000	-0.732	-0.732	-0.732	-0.732	-0.732	-0.732	-0.732	-0.732	-0.732	-0.732
1:24000001-25000000	1	24000000	25000000	-0.902	-0.902	-0.902	-0.902	-0.902	-0.902	-0.902	-0.902	-0.902	-0.902
1:26000001-27000000	1	26000000	27000000	-0.52	-0.52	-0.52	-0.52	-0.52	-0.52	-0.52	-0.52	-0.52	-0.52
1:27000001-28000000	1	27000000	28000000	-0.717	-0.717	-0.717	-0.717	-0.717	-0.717	-0.717	-0.717	-0.717	-0.717
1:29000001-30000000	1	29000000	30000000	-0.885	-0.885	-0.885	-0.885	-0.885	-0.885	-0.885	-0.885	-0.885	-0.885
1:33000001-34000000	1	33000000	34000000	-0.769	-0.769	-0.769	-0.769	-0.769	-0.769	-0.769	-0.769	-0.769	-0.769
1:34000001-35000000	1	34000000	35000000	-0.599	-0.599	-0.599	-0.599	-0.599	-0.599	-0.599	-0.599	-0.599	-0.599
1:35000001-36000000	1	35000000	36000000	-0.681	-0.681	-0.681	-0.681	-0.681	-0.681	-0.681	-0.681	-0.681	-0.681
1:36000001-37000000	1	36000000	37000000	-0.86	-0.86	-0.86	-0.86	-0.86	-0.86	-0.86	-0.86	-0.86	-0.86
1:40000001-41000000	1	40000000	41000000	-0.641	-0.641	-0.641	-0.641	-0.641	-0.641	-0.641	-0.641	-0.641	-0.641
1:41000001-42000000	1	41000000	42000000	-0.739	-0.739	-0.739	-0.739	-0.739	-0.739	-0.739	-0.739	-0.739	-0.739
1:44000001-45000000	1	44000000	45000000	-0.775	-0.775	-0.775	-0.775	-0.775	-0.775	-0.775	-0.775	-0.775	-0.775
1:45000001-46000000	1	45000000	46000000	-0.593	-0.593	-0.593	-0.593	-0.593	-0.593	-0.593	-0.593	-0.593	-0.593
1:47000001-48000000	1	47000000	48000000	-0.851	-0.851	-0.851	-0.851	-0.851	-0.851	-0.851	-0.851	-0.851	-0.851
1:48000001-49000000	1	48000000	49000000	-0.676	-0.676	-0.676	-0.676	-0.676	-0.676	-0.676	-0.676	-0.676	-0.676
1:49000001-50000000	1	49000000	50000000	-0.656	-0.656	-0.656	-0.656	-0.656	-0.656	-0.656	-0.656	-0.656	-0.656
1:50000001-51000000	1	50000000	51000000	-0.727	-0.727	-0.727	-0.727	-0.727	-0.727	-0.727	-0.727	-0.727	-0.727
1:51000001-52000000	1	51000000	52000000	-0.671	-0.671	-0.671	-0.671	-0.671	-0.671	-0.671	-0.671	-0.671	-0.671
1:52000001-53000000	1	52000000	53000000	-0.672	-0.672	-0.672	-0.672	-0.672	-0.672	-0.672	-0.672	-0.672	-0.672
1:53000001-54000000	1	53000000	54000000	-0.659	-0.659	-0.659	-0.659	-0.659	-0.659	-0.659	-0.659	-0.659	-0.659
1:54000001-55000000	1	54000000	55000000	-0.752	-0.752	-0.752	-0.752	-0.752	-0.752	-0.752	-0.752	-0.752	-0.752
1:55000001-56000000	1	55000000	56000000	-0.615	-0.615	-0.615	-0.615	-0.615	-0.615	-0.615	-0.615	-0.615	-0.615
1:56000001-57000000	1	56000000	57000000	-0.593	-0.593	-0.593	-0.593	-0.593	-0.593	-0.593	-0.593	-0.593	-0.593
1:57000001-58000000	1	57000000	58000000	-0.532	-0.532	-0.532	-0.532	-0.532	-0.532	-0.532	-0.532	-0.532	-0.532
1:59000001-60000000	1	59000000	60000000	-0.807	-0.807	-0.807	-0.807	-0.807	-0.807	-0.807	-0.807	-0.807	-0.807
1:60000001-61000000	1	60000000	61000000	-0.677	-0.677	-0.677	-0.677	-0.677	-0.677	-0.677	-0.677	-0.677	-0.677
1:61000001-62000000	1	61000000	62000000	-0.503	-0.503	-0.503	-0.503	-0.503	-0.503	-0.503	-0.503	-0.503	-0.503
1:62000001-63000000	1	62000000	63000000	-0.559	-0.559	-0.559	-0.559	-0.559	-0.559	-0.559	-0.559	-0.559	-0.559
1:63000001-64000000	1	63000000	64000000	-0.705	-0.705	-0.705	-0.705	-0.705	-0.705	-0.705	-0.705	-0.705	-0.705
1:64000001-65000000	1	64000000	65000000	-0.579	-0.579	-0.579	-0.579	-0.579	-0.579	-0.579	-0.579	-0.579	-0.579
1:66000001-67000000	1	66000000	67000000	-0.527	-0.527	-0.527	-0.527	-0.527	-0.527	-0.527	-0.527	-0.527	-0.527
1:67000001-68000000	1	67000000	68000000	-0.69	-0.69	-0.69	-0.69	-0.69	-0.69	-0.69	-0.69	-0.69	-0.69
1:69000001-70000000	1	69000000	70000000	-0.513	-0.513	-0.513	-0.513	-0.513	-0.513	-0.513	-0.513	-0.513	-0.513
1:70000001-71000000	1	70000000	71000000	-0.617	-0.617	-0.617	-0.617	-0.617	-0.617	-0.617	-0.617	-0.617	-0.617
1:71000001-72000000	1	71000000	72000000	-0.617	-0.617	-0.617	-0.617	-0.617	-0.617	-0.617	-0.617	-0.617	-0.617
1:72000001-73000000	1	72000000	73000000	-0.552	-0.552	-0.552	-0.552	-0.552	-0.552	-0.552	-0.552	-0.552	-0.552
1:73000001-74000000	1	73000000	74000000	-0.557	-0.557	-0.557	-0.557	-0.557	-0.557	-0.557	-0.557	-0.557	-0.557
1:74000001-75000000	1	74000000	75000000	-0.568	-0.568	-0.568	-0.568	-0.568	-0.568	-0.568	-0.568	-0.568	-0.568
1:75000001-76000000	1	75000000	76000000	-0.532	-0.532	-0.532	-0.532	-0.532	-0.532	-0.532	-0.532	-0.532	-0.532
1:77000001-78000000	1	77000000	78000000	-0.606	-0.606	-0.606	-0.606	-0.606	-0.606	-0.606	-0.606	-0.606	-0.606
1:78000001-79000000	1	78000000	79000000	-0.729	-0.729	-0.729	-0.729	-0.729	-0.729	-0.729	-0.729	-0.729	-0.729
1:79000001-80000000	1	79000000	80000000	-0.533	-0.533	-0.533	-0.533	-0.533	-0.533	-0.533	-0.533	-0.533	-0.533
1:80000001-81000000	1	80000000	81000000	-0.52	-0.52	-0.52	-0.52	-0.52	-0.52	-0.52	-0.52	-0.52	-0.52
1:81000001-82000000	1	81000000	82000000	-0.494	-0.494	-0.494	-0.494	-0.494	-0.494	-0.494	-0.494	-0.494	-0.494
1:84000001-85000000	1	84000000	85000000	-0.369	-0.369	-0.369	-0.369	-0.369	-0.369	-0.369	-0.369	-0.369	-0.369
1:85000001-86000000	1	85000000	86000000	-0.512	-0.512	-0.512	-0.512	-0.512	-0.512	-0.512	-0.512	-0.512	-0.512
1:86000001-87000000	1	86000000	87000000	-0.393	-0.393	-0.393	-0.393	-0.393	-0.393	-0.393	-0.393	-0.393	-0.393
1:87000001-88000000	1	87000000	88000000	-0.529	-0.529	-0.529	-0.529	-0.529	-0.529	-0.529	-0.529	-0.529	-0.529
1:88000001-89000000	1	88000000	89000000	-0.378	-0.378	-0.378	-0.378	-0.378	-0.378	-0.378	-0.378	-0.378	-0.378
1:89000001-90000000	1	89000000	90000000	-0.674	-0.674	-0.674	-0.674	-0.674	-0.674	-0.674	-0.674	-0.674	-0.674
1:90000001-91000000	1	90000000	91000000	-0.69	-0.69	-0.69	-0.69	-0.69	-0.69	-0.69	-0.69	-0.69	-0.69
1:93000001-94000000	1	93000000	94000000	-0.575	-0.575	-0.575	-0.575	-0.575	-0.575	-0.575	-0.575	-0.575	-0.575
1:94000001-95000000	1	94000000	95000000	-0.646	-0.646	-0.646	-0.646	-0.646	-0.646	-0.646	-0.646	-0.646	-0.646
1:95000001-96000000	1	95000000	96000000	-0.558	-0.558	-0.558	-0.558	-0.558	-0.558	-0.558	-0.558	-0.558	-0.558
1:96000001-97000000	1	96000000	97000000	-0.435	-0.435	-0.435	-0.435	-0.435	-0.435	-0.435	-0.435	-0.435	-0.435
1:97000001-98000000	1	97000000	98000000	-0.512	-0.512	-0.512	-0.512	-0.512	-0.512	-0.512	-0.512	-0.512	-0.512
1:98000001-99000000	1	98000000	99000000	-0.198	-0.198	-0.198	-0.198	-0.198	-0.198	-0.198	-0.198	-0.198	-0.198
1:99000001-100000000	1	99000000	100000000	-0.577	-0.577	-0.577	-0.577	-0.577	-0.577	-0.577	-0.577	-0.577	-0.577
1:101000001-102000000	1	101000000	102000000	-0.597	-0.597	-0.597	-0.597	-0.597	-0.597	-0.597	-0.597	-0.597	-0.597
1:102000001-103000000	1	102000000	103000000	-0.554	-0.554	-0.554	-0.554	-0.554	-0.554	-0.554	-0.554	-0.554	-0.554
1:105000001-106000000	1	105000000	106000000	-0.594	-0.594	-0.594	-0.594	-0.594	-0.594	-0.594	-0.594	-0.594	-0.594
1:106000001-107000000	1	106000000	107000000	-0.517	-0.517	-0.517	-0.517	-0.517	-0.517	-0.517	-0.517	-0.517	-0.517
1:107000001-108000000	1	107000000	108000000	-0.727	-0.727	-0.727	-0.727	-0.727	-0.727	-0.727	-0.727	-0.727	-0.727
1:111000001-112000000	1	111000000	112000000	-0.647	-0.647	-0.647	-0.647	-0.647	-0.647	-0.647	-0.647	-0.647	-0.647
1:112000001-113000000	1	112000000	113000000	-0.693	-0.693	-0.693	-0.693	-0.693	-0.693	-0.693	-0.693	-0.693	-0.693
1:113000001-114000000	1	113000000	114000000	-0.58	-0.58	-0.58	-0.58	-0.58	-0.58	-0.58	-0.58	-0.58	-0.58
1:114000001-115000000	1	114000000	115000000	-0.625	-0.625	-0.625	-0.625	-0.625	-0.625	-0.625	-0.625	-0.625	-0.625
1:115000001-116000000	1	115000000	116000000	-0.602	-0.602	-0.602	-0.602	-0.602	-0.602	-0.602	-0.602	-0.602	-0.602
1:116000001-117000000	1	116000000	117000000	-0.806	-0.806	-0.806	-0.806	-0.806	-0.806	-0.806	-0.806	-0.806	-0.806
1:117000001-118000000	1	117000000	118000000	-0.668	-0.668	-0.668	-0.668	-0.668	-0.668	-0.668	-0.668	-0.668	-0.668
1:118000001-119000000	1	118000000	119000000	-0.624	-0.624	-0.624	-0.624	-0.624	-0.624	-0.624	-0.624	-0.624	-0.624
1:119000001-120000000	1	119000000	120000000	-0.789	-0.789	-0.789	-0.789	-0.789	-0.789	-0.789	-0.789	-0.789	-0.789
1:146000001-147000000	1	146000000	147000000	-0.222	-0.222	-0.222	-0.222	-0.222	-0.222	-0.222	-0.222	-0.222	-0.222
1:151000001-152000000	1	151000000	152000000	-0.031	-0.031	-0.031	-0.031	-0.031	-0.031	-0.031	-0.031	-0.031	-0.031
1:152000001-153000000	1	152000000	153000000	-0.177	-0.177	-0.177	-0.177	-0.177	-0.177	-0.177	-0.177	-0.177	-0.177
1:153000001-154000000	1	153000000	154000000	-0.304	-0.304	-0.304	-0.304	-0.304	-0.304	-0.304	-0.304	-0.304	-0.304
1:154000001-155000000	1	154000000	155000000	-0.158	-0.158	-0.158	-0.158	-0.158	-0.158	-0.158	-0.158	-0.158	-0.158
1:155000001-156000000	1	155000000	156000000	-0.419	-0.419	-0.419	-0.419	-0.419	-0.419	-0.419	-0.419	-0.419	-0.419
1:158000001-159000000	1	158000000	159000000	-0.029	-0.029	-0.029	-0.029	-0.029	-0.029	-0.029	-0.029	-0.029	-0.029
1:159000001-160000000	1	159000000	160000000	-0.032	-0.032	-0.032	-0.032	-0.032	-0.032	-0.032	-0.032	-0.032	-0.032
1:160000001-161000000	1	160000000	161000000	-0.156	-0.156	-0.156	-0.156	-0.156	-0.156	-0.156	-0.156	-0.156	-0.156
1:161000001-162000000	1	161000000	162000000	-0.447	-0.447	-0.447	-0.447	-0.447	-0.447	-0.447	-0.447	-0.447	-0.447
1:162000001-163000000	1	162000000	163000000	-0.249	-0.249	-0.249	-0.249	-0.249	-0.249	-0.249	-0.249	-0.249	-0.249
1:163000001-164000000	1	163000000	164000000	-0.104	-0.104	-0.104	-0.104	-0.104	-0.104	-0.104	-0.104	-0.104	-0.104
1:164000001-165000000	1	164000000	165000000	-0.06	-0.06	-0.06	-0.06	-0.06	-0.06	-0.06	-0.06	-0.06	-0.06
1:165000001-166000000	1	165000000	166000000	-0.065	-0.065	-0.065	-0.065	-0.065	-0.065	-0.065	-0.065	-0.065	-0.065
1:167000001-168000000	1	167000000	168000000	-0.039	-0.039	-0.039	-0.039	-0.039	-0.039	-0.039	-0.039	-0.039	-0.039
1:170000001-171000000	1	170000000	171000000	-0.082	-0.082	-0.082	-0.082	-0.082	-0.082	-0.082	-0.082	-0.082	-0.082
1:171000001-172000000	1	171000000	172000000	-0.044	-0.044	-0.044	-0.044	-0.044	-0.044	-0.044	-0.044	-0.044	-0.044
1:172000001-173000000	1	172000000	173000000	0.045	0.045	0.045	0.045	0.045	0.045	0.045	0.045	0.045	0.045
1:174000001-175000000	1	174000000	175000000	0.005	0.005	0.005	0.005	0.005	0.005	0.005	0.005	0.005	0.005
1:175000001-176000000	1	175000000	176000000	-0.256	-0.256	-0.256	-0.256	-0.256	-0.256	-0.256	-0.256	-0.256	-0.256
1:176000001-177000000	1	176000000	177000000	-0.176	-0.176	-0.176	-0.176	-0.176	-0.176	-0.176	-0.176	-0.176	-0.176
1:177000001-178000000	1	177000000	178000000	-0.047	-0.047	-0.047	-0.047	-0.047	-0.047	-0.047	-0.047	-0.047	-0.047
1:178000001-179000000	1	178000000	179000000	0.026	0.026	0.026	0.026	0.026	0.026	0.026	0.026	0.026	0.026
1:179000001-180000000	1	179000000	180000000	0.002	0.002	0.002	0.002	0.002	0.002	0.002	0.002	0.002	0.002
1:180000001-181000000	1	180000000	181000000	-0.031	-0.031	-0.031	-0.031	-0.031	-0.031	-0.031	-0.031	-0.031	-0.031
1:181000001-182000000	1	181000000	182000000	-0.131	-0.131	-0.131	-0.131	-0.131	-0.131	-0.131	-0.131	-0.131	-0.131
1:183000001-184000000	1	183000000	184000000	-0.216	-0.216	-0.216	-0.216	-0.216	-0.216	-0.216	-0.216	-0.216	-0.216
1:184000001-185000000	1	184000000	185000000	-0.061	-0.061	-0.061	-0.061	-0.061	-0.061	-0.061	-0.061	-0.061	-0.061
1:185000001-186000000	1	185000000	186000000	0.062	0.062	0.062	0.062	0.062	0.062	0.062	0.062	0.062	0.062
1:186000001-187000000	1	186000000	187000000	0.09	0.09	0.09	0.09	0.09	0.09	0.09	0.09	0.09	0.09
1:187000001-188000000	1	187000000	188000000	0.026	0.026	0.026	0.026	0.026	0.026	0.026	0.026	0.026	0.026
1:188000001-189000000	1	188000000	189000000	0.158	0.158	0.158	0.158	0.158	0.158	0.158	0.158	0.158	0.158
1:189000001-190000000	1	189000000	190000000	0.205	0.205	0.205	0.205	0.205	0.205	0.205	0.205	0.205	0.205
1:190000001-191000000	1	190000000	191000000	0.243	0.243	0.243	0.243	0.243	0.243	0.243	0.243	0.243	0.243
1:191000001-192000000	1	191000000	192000000	0.04	0.04	0.04	0.04	0.04	0.04	0.04	0.04	0.04	0.04
1:192000001-193000000	1	192000000	193000000	0.068	0.068	0.068	0.068	0.068	0.068	0.068	0.068	0.068	0.068
1:193000001-194000000	1	193000000	194000000	0.086	0.086	0.086	0.086	0.086	0.086	0.086	0.086	0.086	0.086
1:194000001-195000000	1	194000000	195000000	0.208	0.208	0.208	0.208	0.208	0.208	0.208	0.208	0.208	0.208
1:195000001-196000000	1	195000000	196000000	0.027	0.027	0.027	0.027	0.027	0.027	0.027	0.027	0.027	0.027
1:196000001-197000000	1	196000000	197000000	0.07	0.07	0.07	0.07	0.07	0.07	0.07	0.07	0.07	0.07
1:197000001-198000000	1	197000000	198000000	0.173	0.173	0.173	0.173	0.173	0.173	0.173	0.173	0.173	0.173
1:198000001-199000000	1	198000000	199000000	0.278	0.278	0.278	0.278	0.278	0.278	0.278	0.278	0.278	0.278
1:199000001-200000000	1	199000000	200000000	-0.057	-0.057	-0.057	-0.057	-0.057	-0.057	-0.057	-0.057	-0.057	-0.057
1:202000001-203000000	1	202000000	203000000	-0.16	-0.16	-0.16	-0.16	-0.16	-0.16	-0.16	-0.16	-0.16	-0.16
1:203000001-204000000	1	203000000	204000000	-0.349	-0.349	-0.349	-0.349	-0.349	-0.349	-0.349	-0.349	-0.349	-0.349
1:204000001-205000000	1	204000000	205000000	-0.148	-0.148	-0.148	-0.148	-0.148	-0.148	-0.148	-0.148	-0.148	-0.148
1:205000001-206000000	1	205000000	206000000	-0.203	-0.203	-0.203	-0.203	-0.203	-0.203	-0.203	-0.203	-0.203	-0.203
1:206000001-207000000	1	206000000	207000000	-0.23	-0.23	-0.23	-0.23	-0.23	-0.23	-0.23	-0.23	-0.23	-0.23
1:207000001-208000000	1	207000000	208000000	-0.146	-0.146	-0.146	-0.146	-0.146	-0.146	-0.146	-0.146	-0.146	-0.146
1:208000001-209000000	1	208000000	209000000	-0.144	-0.144	-0.144	-0.144	-0.144	-0.144	-0.144	-0.144	-0.144	-0.144
1:212000001-213000000	1	212000000	213000000	-0.014	-0.014	-0.014	-0.014	-0.014	-0.014	-0.014	-0.014	-0.014	-0.014
1:213000001-214000000	1	213000000	214000000	-0.075	-0.075	-0.075	-0.075	-0.075	-0.075	-0.075	-0.075	-0.075	-0.075
1:214000001-215000000	1	214000000	215000000	0.073	0.073	0.073	0.073	0.073	0.073	0.073	0.073	0.073	0.073
1:215000001-216000000	1	215000000	216000000	0.099	0.099	0.099	0.099	0.099	0.099	0.099	0.099	0.099	0.099
1:216000001-217000000	1	216000000	217000000	0.087	0.087	0.087	0.087	0.087	0.087	0.087	0.087	0.087	0.087
1:217000001-218000000	1	217000000	218000000	-0.012	-0.012	-0.012	-0.012	-0.012	-0.012	-0.012	-0.012	-0.012	-0.012
1:218000001-219000000	1	218000000	219000000	-0.013	-0.013	-0.013	-0.013	-0.013	-0.013	-0.013	-0.013	-0.013	-0.013
1:219000001-220000000	1	219000000	220000000	0.041	0.041	0.041	0.041	0.041	0.041	0.041	0.041	0.041	0.041
1:221000001-222000000	1	221000000	222000000	0.041	0.041	0.041	0.041	0.041	0.041	0.041	0.041	0.041	0.041
1:225000001-226000000	1	225000000	226000000	0.022	0.022	0.022	0.022	0.022	0.022	0.022	0.022	0.022	0.022
1:226000001-227000000	1	226000000	227000000	-0.081	-0.081	-0.081	-0.081	-0.081	-0.081	-0.081	-0.081	-0.081	-0.081
1:228000001-229000000	1	228000000	229000000	-0.131	-0.131	-0.131	-0.131	-0.131	-0.131	-0.131	-0.131	-0.131	-0.131
1:229000001-230000000	1	229000000	230000000	-0.04	-0.04	-0.04	-0.04	-0.04	-0.04	-0.04	-0.04	-0.04	-0.04
1:230000001-231000000	1	230000000	231000000	0.101	0.101	0.101	0.101	0.101	0.101	0.101	0.101	0.101	0.101
1:232000001-233000000	1	232000000	233000000	-0.2	-0.2	-0.2	-0.2	-0.2	-0.2	-0.2	-0.2	-0.2	-0.2
1:234000001-235000000	1	234000000	235000000	-0.075	-0.075	-0.075	-0.075	-0.075	-0.075	-0.075	-0.075	-0.075	-0.075
1:235000001-236000000	1	235000000	236000000	-0.124	-0.124	-0.124	-0.124	-0.124	-0.124	-0.124	-0.124	-0.124	-0.124
1:239000001-240000000	1	239000000	240000000	0.055	0.055	0.055	0.055	0.055	0.055	0.055	0.055	0.055	0.055
1:240000001-241000000	1	240000000	241000000	-0.063	-0.063	-0.063	-0.063	-0.063	-0.063	-0.063	-0.063	-0.063	-0.063
1:241000001-242000000	1	241000000	242000000	-0.072	-0.072	-0.072	-0.072	-0.072	-0.072	-0.072	-0.072	-0.072	-0.072
1:243000001-244000000	1	243000000	244000000	-0.023	-0.023	-0.023	-0.023	-0.023	-0.023	-0.023	-0.023	-0.023	-0.023
1:244000001-245000000	1	244000000	245000000	-0.146	-0.146	-0.146	-0.146	-0.146	-0.146	-0.146	-0.146	-0.146	-0.146
1:245000001-246000000	1	245000000	246000000	-0.185	-0.185	-0.185	-0.185	-0.185	-0.185	-0.185	-0.185	-0.185	-0.185
1:246000001-247000000	1	246000000	247000000	0.063	0.063	0.063	0.063	0.063	0.063	0.063	0.063	0.063	0.063
2:1000001-2000000	2	1000000	2000000	0.247	0.247	0.247	0.247	0.247	0.247	0.247	0.247	0.247	0.247
2:2000001-3000000	2	2000000	3000000	-0.043	-0.043	-0.043	-0.043	-0.043	-0.043	-0.043	-0.043	-0.043	-0.043
2:3000001-4000000	2	3000000	4000000	0.223	0.223	0.223	0.223	0.223	0.223	0.223	0.223	0.223	0.223
2:4000001-5000000	2	4000000	5000000	-0.119	-0.119	-0.119	-0.119	-0.119	-0.119	-0.119	-0.119	-0.119	-0.119
2:6000001-7000000	2	6000000	7000000	-0.034	-0.034	-0.034	-0.034	-0.034	-0.034	-0.034	-0.034	-0.034	-0.034
2:7000001-8000000	2	7000000	8000000	0.046	0.046	0.046	0.046	0.046	0.046	0.046	0.046	0.046	0.046
2:8000001-9000000	2	8000000	9000000	-0.112	-0.112	-0.112	-0.112	-0.112	-0.112	-0.112	-0.112	-0.112	-0.112
2:9000001-10000000	2	9000000	10000000	-0.104	-0.104	-0.104	-0.104	-0.104	-0.104	-0.104	-0.104	-0.104	-0.104
2:10000001-11000000	2	10000000	11000000	0.168	0.168	0.168	0.168	0.168	0.168	0.168	0.168	0.168	0.168
2:11000001-12000000	2	11000000	12000000	0.202	0.202	0.202	0.202	0.202	0.202	0.202	0.202	0.202	0.202
2:12000001-13000000	2	12000000	13000000	0.001	0.001	0.001	0.001	0.001	0.001	0.001	0.001	0.001	0.001
2:13000001-14000000	2	13000000	14000000	0.053	0.053	0.053	0.053	0.053	0.053	0.053	0.053	0.053	0.053
2:14000001-15000000	2	14000000	15000000	-0.129	-0.129	-0.129	-0.129	-0.129	-0.129	-0.129	-0.129	-0.129	-0.129
2:15000001-16000000	2	15000000	16000000	0.055	0.055	0.055	0.055	0.055	0.055	0.055	0.055	0.055	0.055
2:17000001-18000000	2	17000000	18000000	-0.005	-0.005	-0.005	-0.005	-0.005	-0.005	-0.005	-0.005	-0.005	-0.005
2:18000001-19000000	2	18000000	19000000	-0.133	-0.133	-0.133	-0.133	-0.133	-0.133	-0.133	-0.133	-0.133	-0.133
2:19000001-20000000	2	19000000	20000000	-0.099	-0.099	-0.099	-0.099	-0.099	-0.099	-0.099	-0.099	-0.099	-0.099
2:20000001-21000000	2	20000000	21000000	0.046	0.046	0.046	0.046	0.046	0.046	0.046	0.046	0.046	0.046
2:22000001-23000000	2	22000000	23000000	-0.006	-0.006	-0.006	-0.006	-0.006	-0.006	-0.006	-0.006	-0.006	-0.006
2:23000001-24000000	2	23000000	24000000	0.048	0.048	0.048	0.048	0.048	0.048	0.048	0.048	0.048	0.048
2:25000001-26000000	2	25000000	26000000	-0.003	-0.003	-0.003	-0.003	-0.003	-0.003	-0.003	-0.003	-0.003	-0.003
2:26000001-27000000	2	26000000	27000000	0.016	0.016	0.016	0.016	0.016	0.016	0.016	0.016	0.016	0.016
2:27000001-28000000	2	27000000	28000000	0.028	0.028	0.028	0.028	0.028	0.028	0.028	0.028	0.028	0.028
2:28000001-29000000	2	28000000	29000000	-0.167	-0.167	-0.167	-0.167	-0.167	-0.167	-0.167	-0.167	-0.167	-0.167
2:29000001-30000000	2	29000000	30000000	0.019	0.019	0.019	0.019	0.019	0.019	0.019	0.019	0.019	0.019
2:30000001-31000000	2	30000000	31000000	-0.228	-0.228	-0.228	-0.228	-0.228	-0.228	-0.228	-0.228	-0.228	-0.228
2:31000001-32000000	2	31000000	32000000	-0.005	-0.005	-0.005	-0.005	-0.005	-0.005	-0.005	-0.005	-0.005	-0.005
2:34000001-35000000	2	34000000	35000000	-0.051	-0.051	-0.051	-0.051	-0.051	-0.051	-0.051	-0.051	-0.051	-0.051
2:35000001-36000000	2	35000000	36000000	-0.051	-0.051	-0.051	-0.051	-0.051	-0.051	-0.051	-0.051	-0.051	-0.051
2:38000001-39000000	2	38000000	39000000	-0.052	-0.052	-0.052	-0.052	-0.052	-0.052	-0.052	-0.052	-0.052	-0.052
2:39000001-40000000	2	39000000	40000000	0.058	0.058	0.058	0.058	0.058	0.058	0.058	0.058	0.058	0.058
2:40000001-41000000	2	40000000	41000000	0.009	0.009	0.009	0.009	0.009	0.009	0.009	0.009	0.009	0.009
2:41000001-42000000	2	41000000	42000000	0.163	0.163	0.163	0.163	0.163	0.163	0.163	0.163	0.163	0.163
2:42000001-43000000	2	42000000	43000000	-0.029	-0.029	-0.029	-0.029	-0.029	-0.029	-0.029	-0.029	-0.029	-0.029
2:43000001-44000000	2	43000000	44000000	0.034	0.034	0.034	0.034	0.034	0.034	0.034	0.034	0.034	0.034
2:44000001-45000000	2	44000000	45000000	0.005	0.005	0.005	0.005	0.005	0.005	0.005	0.005	0.005	0.005
2:45000001-46000000	2	45000000	46000000	0.044	0.044	0.044	0.044	0.044	0.044	0.044	0.044	0.044	0.044
2:46000001-47000000	2	46000000	47000000	-0.184	-0.184	-0.184	-0.184	-0.184	-0.184	-0.184	-0.184	-0.184	-0.184
2:47000001-48000000	2	47000000	48000000	-0.212	-0.212	-0.212	-0.212	-0.212	-0.212	-0.212	-0.212	-0.212	-0.212
2:48000001-49000000	2	48000000	49000000	-0.048	-0.048	-0.048	-0.048	-0.048	-0.048	-0.048	-0.048	-0.048	-0.048
2:51000001-52000000	2	51000000	52000000	0.126	0.126	0.126	0.126	0.126	0.126	0.126	0.126	0.126	0.126
2:52000001-53000000	2	52000000	53000000	0.146	0.146	0.146	0.146	0.146	0.146	0.146	0.146	0.146	0.146
2:53000001-54000000	2	53000000	54000000	-0.035	-0.035	-0.035	-0.035	-0.035	-0.035	-0.035	-0.035	-0.035	-0.035
2:55000001-56000000	2	55000000	56000000	0.038	0.038	0.038	0.038	0.038	0.038	0.038	0.038	0.038	0.038
2:56000001-57000000	2	56000000	57000000	0.01	0.01	0.01	0.01	0.01	0.01	0.01	0.01	0.01	0.01
2:57000001-58000000	2	57000000	58000000	0.026	0.026	0.026	0.026	0.026	0.026	0.026	0.026	0.026	0.026
2:58000001-59000000	2	58000000	59000000	0.203	0.203	0.203	0.203	0.203	0.203	0.203	0.203	0.203	0.203
2:60000001-61000000	2	60000000	61000000	-0.007	-0.007	-0.007	-0.007	-0.007	-0.007	-0.007	-0.007	-0.007	-0.007
2:62000001-63000000	2	62000000	63000000	-0.067	-0.067	-0.067	-0.067	-0.067	-0.067	-0.067	-0.067	-0.067	-0.067
2:64000001-65000000	2	64000000	65000000	0.074	0.074	0.074	0.074	0.074	0.074	0.074	0.074	0.074	0.074
2:66000001-67000000	2	66000000	67000000	-0.178	-0.178	-0.178	-0.178	-0.178	-0.178	-0.178	-0.178	-0.178	-0.178
2:68000001-69000000	2	68000000	69000000	-0.184	-0.184	-0.184	-0.184	-0.184	-0.184	-0.184	-0.184	-0.184	-0.184
2:69000001-70000000	2	69000000	70000000	-0.026	-0.026	-0.026	-0.026	-0.026	-0.026	-0.026	-0.026	-0.026	-0.026
2:71000001-72000000	2	71000000	72000000	-0.198	-0.198	-0.198	-0.198	-0.198	-0.198	-0.198	-0.198	-0.198	-0.198
2:72000001-73000000	2	72000000	73000000	-0.2	-0.2	-0.2	-0.2	-0.2	-0.2	-0.2	-0.2	-0.2	-0.2
2:73000001-74000000	2	73000000	74000000	-0.08	-0.08	-0.08	-0.08	-0.08	-0.08	-0.08	-0.08	-0.08	-0.08
2:74000001-75000000	2	74000000	75000000	-0.066	-0.066	-0.066	-0.066	-0.066	-0.066	-0.066	-0.066	-0.066	-0.066
2:75000001-76000000	2	75000000	76000000	-0.212	-0.212	-0.212	-0.212	-0.212	-0.212	-0.212	-0.212	-0.212	-0.212
2:76000001-77000000	2	76000000	77000000	-0.038	-0.038	-0.038	-0.038	-0.038	-0.038	-0.038	-0.038	-0.038	-0.038
2:77000001-78000000	2	77000000	78000000	-0.044	-0.044	-0.044	-0.044	-0.044	-0.044	-0.044	-0.044	-0.044	-0.044
2:79000001-80000000	2	79000000	80000000	0.036	0.036	0.036	0.036	0.036	0.036	0.036	0.036	0.036	0.036
2:80000001-81000000	2	80000000	81000000	-0.023	-0.023	-0.023	-0.023	-0.023	-0.023	-0.023	-0.023	-0.023	-0.023
2:82000001-83000000	2	82000000	83000000	0.048	0.048	0.048	0.048	0.048	0.048	0.048	0.048	0.048	0.048
2:84000001-85000000	2	84000000	85000000	0.07	0.07	0.07	0.07	0.07	0.07	0.07	0.07	0.07	0.07
2:85000001-86000000	2	85000000	86000000	-0.069	-0.069	-0.069	-0.069	-0.069	-0.069	-0.069	-0.069	-0.069	-0.069
2:86000001-87000000	2	86000000	87000000	-0.284	-0.284	-0.284	-0.284	-0.284	-0.284	-0.284	-0.284	-0.284	-0.284
2:97000001-98000000	2	97000000	98000000	-0.907	-0.907	-0.907	-0.907	-0.907	-0.907	-0.907	-0.907	-0.907	-0.907
2:100000001-101000000	2	100000000	101000000	-0.681	-0.681	-0.681	-0.681	-0.681	-0.681	-0.681	-0.681	-0.681	-0.681
2:101000001-102000000	2	101000000	102000000	-0.581	-0.581	-0.581	-0.581	-0.581	-0.581	-0.581	-0.581	-0.581	-0.581
2:102000001-103000000	2	102000000	103000000	-0.397	-0.397	-0.397	-0.397	-0.397	-0.397	-0.397	-0.397	-0.397	-0.397
2:103000001-104000000	2	103000000	104000000	-0.579	-0.579	-0.579	-0.579	-0.579	-0.579	-0.579	-0.579	-0.579	-0.579
2:104000001-105000000	2	104000000	105000000	-0.455	-0.455	-0.455	-0.455	-0.455	-0.455	-0.455	-0.455	-0.455	-0.455
2:107000001-108000000	2	107000000	108000000	-0.709	-0.709	-0.709	-0.709	-0.709	-0.709	-0.709	-0.709	-0.709	-0.709
2:108000001-109000000	2	108000000	109000000	-0.483	-0.483	-0.483	-0.483	-0.483	-0.483	-0.483	-0.483	-0.483	-0.483
2:111000001-112000000	2	111000000	112000000	-0.708	-0.708	-0.708	-0.708	-0.708	-0.708	-0.708	-0.708	-0.708	-0.708
2:113000001-114000000	2	113000000	114000000	-0.492	-0.492	-0.492	-0.492	-0.492	-0.492	-0.492	-0.492	-0.492	-0.492
2:116000001-117000000	2	116000000	117000000	-0.493	-0.493	-0.493	-0.493	-0.493	-0.493	-0.493	-0.493	-0.493	-0.493
2:118000001-119000000	2	118000000	119000000	-0.69	-0.69	-0.69	-0.69	-0.69	-0.69	-0.69	-0.69	-0.69	-0.69
2:119000001-120000000	2	119000000	120000000	-0.793	-0.793	-0.793	-0.793	-0.793	-0.793	-0.793	-0.793	-0.793	-0.793
2:120000001-121000000	2	120000000	121000000	-0.625	-0.625	-0.625	-0.625	-0.625	-0.625	-0.625	-0.625	-0.625	-0.625
2:122000001-123000000	2	122000000	123000000	-0.69	-0.69	-0.69	-0.69	-0.69	-0.69	-0.69	-0.69	-0.69	-0.69
2:123000001-124000000	2	123000000	124000000	-0.538	-0.538	-0.538	-0.538	-0.538	-0.538	-0.538	-0.538	-0.538	-0.538
2:124000001-125000000	2	124000000	125000000	-0.408	-0.408	-0.408	-0.408	-0.408	-0.408	-0.408	-0.408	-0.408	-0.408
2:126000001-127000000	2	126000000	127000000	-0.635	-0.635	-0.635	-0.635	-0.635	-0.635	-0.635	-0.635	-0.635	-0.635
2:129000001-130000000	2	129000000	130000000	-0.689	-0.689	-0.689	-0.689	-0.689	-0.689	-0.689	-0.689	-0.689	-0.689
2:134000001-135000000	2	134000000	135000000	-0.56	-0.56	-0.56	-0.56	-0.56	-0.56	-0.56	-0.56	-0.56	-0.56
2:135000001-136000000	2	135000000	136000000	-0.638	-0.638	-0.638	-0.638	-0.638	-0.638	-0.638	-0.638	-0.638	-0.638
2:136000001-137000000	2	136000000	137000000	-0.788	-0.788	-0.788	-0.788	-0.788	-0.788	-0.788	-0.788	-0.788	-0.788
2:137000001-138000000	2	137000000	138000000	-0.603	-0.603	-0.603	-0.603	-0.603	-0.603	-0.603	-0.603	-0.603	-0.603
2:138000001-139000000	2	138000000	139000000	-0.638	-0.638	-0.638	-0.638	-0.638	-0.638	-0.638	-0.638	-0.638	-0.638
2:139000001-140000000	2	139000000	140000000	-0.449	-0.449	-0.449	-0.449	-0.449	-0.449	-0.449	-0.449	-0.449	-0.449
2:140000001-141000000	2	140000000	141000000	-0.487	-0.487	-0.487	-0.487	-0.487	-0.487	-0.487	-0.487	-0.487	-0.487
2:141000001-142000000	2	141000000	142000000	-0.321	-0.321	-0.321	-0.321	-0.321	-0.321	-0.321	-0.321	-0.321	-0.321
2:142000001-143000000	2	142000000	143000000	-0.125	-0.125	-0.125	-0.125	-0.125	-0.125	-0.125	-0.125	-0.125	-0.125
2:145000001-146000000	2	145000000	146000000	-0.365	-0.365	-0.365	-0.365	-0.365	-0.365	-0.365	-0.365	-0.365	-0.365
2:147000001-148000000	2	147000000	148000000	-0.54	-0.54	-0.54	-0.54	-0.54	-0.54	-0.54	-0.54	-0.54	-0.54
2:150000001-151000000	2	150000000	151000000	-0.393	-0.393	-0.393	-0.393	-0.393	-0.393	-0.393	-0.393	-0.393	-0.393
2:151000001-152000000	2	151000000	152000000	-0.431	-0.431	-0.431	-0.431	-0.431	-0.431	-0.431	-0.431	-0.431	-0.431
2:152000001-153000000	2	152000000	153000000	-0.482	-0.482	-0.482	-0.482	-0.482	-0.482	-0.482	-0.482	-0.482	-0.482
2:154000001-155000000	2	154000000	155000000	-0.595	-0.595	-0.595	-0.595	-0.595	-0.595	-0.595	-0.595	-0.595	-0.595
2:155000001-156000000	2	155000000	156000000	-0.311	-0.311	-0.311	-0.311	-0.311	-0.311	-0.311	-0.311	-0.311	-0.311
2:157000001-158000000	2	157000000	158000000	-0.415	-0.415	-0.415	-0.415	-0.415	-0.415	-0.415	-0.415	-0.415	-0.415
2:158000001-159000000	2	158000000	159000000	-0.607	-0.607	-0.607	-0.607	-0.607	-0.607	-0.607	-0.607	-0.607	-0.607
2:160000001-161000000	2	160000000	161000000	-0.569	-0.569	-0.569	-0.569	-0.569	-0.569	-0.569	-0.569	-0.569	-0.569
2:161000001-162000000	2	161000000	162000000	-0.456	-0.456	-0.456	-0.456	-0.456	-0.456	-0.456	-0.456	-0.456	-0.456
2:163000001-164000000	2	163000000	164000000	-0.32	-0.32	-0.32	-0.32	-0.32	-0.32	-0.32	-0.32	-0.32	-0.32
2:164000001-165000000	2	164000000	165000000	-0.381	-0.381	-0.381	-0.381	-0.381	-0.381	-0.381	-0.381	-0.381	-0.381
2:165000001-166000000	2	165000000	166000000	-0.287	-0.287	-0.287	-0.287	-0.287	-0.287	-0.287	-0.287	-0.287	-0.287
2:166000001-167000000	2	166000000	167000000	-0.429	-0.429	-0.429	-0.429	-0.429	-0.429	-0.429	-0.429	-0.429	-0.429
2:168000001-169000000	2	168000000	169000000	-0.592	-0.592	-0.592	-0.592	-0.592	-0.592	-0.592	-0.592	-0.592	-0.592
2:172000001-173000000	2	172000000	173000000	-0.431	-0.431	-0.431	-0.431	-0.431	-0.431	-0.431	-0.431	-0.431	-0.431
2:173000001-174000000	2	173000000	174000000	-0.671	-0.671	-0.671	-0.671	-0.671	-0.671	-0.671	-0.671	-0.671	-0.671
2:174000001-175000000	2	174000000	175000000	-0.64	-0.64	-0.64	-0.64	-0.64	-0.64	-0.64	-0.64	-0.64	-0.64
2:175000001-176000000	2	175000000	176000000	-0.513	-0.513	-0.513	-0.513	-0.513	-0.513	-0.513	-0.513	-0.513	-0.513
2:178000001-179000000	2	178000000	179000000	-0.496	-0.496	-0.496	-0.496	-0.496	-0.496	-0.496	-0.496	-0.496	-0.496
2:179000001-180000000	2	179000000	180000000	-0.449	-0.449	-0.449	-0.449	-0.449	-0.449	-0.449	-0.449	-0.449	-0.449
2:180000001-181000000	2	180000000	181000000	-0.564	-0.564	-0.564	-0.564	-0.564	-0.564	-0.564	-0.564	-0.564	-0.564
2:181000001-182000000	2	181000000	182000000	-0.515	-0.515	-0.515	-0.515	-0.515	-0.515	-0.515	-0.515	-0.515	-0.515
2:182000001-183000000	2	182000000	183000000	-0.423	-0.423	-0.423	-0.423	-0.423	-0.423	-0.423	-0.423	-0.423	-0.423
2:183000001-184000000	2	183000000	184000000	-0.459	-0.459	-0.459	-0.459	-0.459	-0.459	-0.459	-0.459	-0.459	-0.459
2:185000001-186000000	2	185000000	186000000	-0.22	-0.22	-0.22	-0.22	-0.22	-0.22	-0.22	-0.22	-0.22	-0.22
2:186000001-187000000	2	186000000	187000000	-0.472	-0.472	-0.472	-0.472	-0.472	-0.472	-0.472	-0.472	-0.472	-0.472
2:187000001-188000000	2	187000000	188000000	-0.376	-0.376	-0.376	-0.376	-0.376	-0.376	-0.376	-0.376	-0.376	-0.376
2:188000001-189000000	2	188000000	189000000	-0.404	-0.404	-0.404	-0.404	-0.404	-0.404	-0.404	-0.404	-0.404	-0.404
2:189000001-190000000	2	189000000	190000000	-0.384	-0.384	-0.384	-0.384	-0.384	-0.384	-0.384	-0.384	-0.384	-0.384
2:192000001-193000000	2	192000000	193000000	-0.464	-0.464	-0.464	-0.464	-0.464	-0.464	-0.464	-0.464	-0.464	-0.464
2:194000001-195000000	2	194000000	195000000	-0.399	-0.399	-0.399	-0.399	-0.399	-0.399	-0.399	-0.399	-0.399	-0.399
2:195000001-196000000	2	195000000	196000000	-0.369	-0.369	-0.369	-0.369	-0.369	-0.369	-0.369	-0.369	-0.369	-0.369
2:196000001-197000000	2	196000000	197000000	-0.5	-0.5	-0.5	-0.5	-0.5	-0.5	-0.5	-0.5	-0.5	-0.5
2:197000001-198000000	2	197000000	198000000	-0.522	-0.522	-0.522	-0.522	-0.522	-0.522	-0.522	-0.522	-0.522	-0.522
2:198000001-199000000	2	198000000	199000000	-0.437	-0.437	-0.437	-0.437	-0.437	-0.437	-0.437	-0.437	-0.437	-0.437
2:199000001-200000000	2	199000000	200000000	-0.454	-0.454	-0.454	-0.454	-0.454	-0.454	-0.454	-0.454	-0.454	-0.454
2:200000001-201000000	2	200000000	201000000	-0.682	-0.682	-0.682	-0.682	-0.682	-0.682	-0.682	-0.682	-0.682	-0.682
2:202000001-203000000	2	202000000	203000000	-0.57	-0.57	-0.57	-0.57	-0.57	-0.57	-0.57	-0.57	-0.57	-0.57
2:204000001-205000000	2	204000000	205000000	-0.49	-0.49	-0.49	-0.49	-0.49	-0.49	-0.49	-0.49	-0.49	-0.49
2:205000001-206000000	2	205000000	206000000	-0.645	-0.645	-0.645	-0.645	-0.645	-0.645	-0.645	-0.645	-0.645	-0.645
2:206000001-207000000	2	206000000	207000000	-0.506	-0.506	-0.506	-0.506	-0.506	-0.506	-0.506	-0.506	-0.506	-0.506
2:207000001-208000000	2	207000000	208000000	-0.574	-0.574	-0.574	-0.574	-0.574	-0.574	-0.574	-0.574	-0.574	-0.574
2:208000001-209000000	2	208000000	209000000	-0.61	-0.61	-0.61	-0.61	-0.61	-0.61	-0.61	-0.61	-0.61	-0.61
2:211000001-212000000	2	211000000	212000000	-0.413	-0.413	-0.413	-0.413	-0.413	-0.413	-0.413	-0.413	-0.413	-0.413
2:213000001-214000000	2	213000000	214000000	-0.448	-0.448	-0.448	-0.448	-0.448	-0.448	-0.448	-0.448	-0.448	-0.448
2:214000001-215000000	2	214000000	215000000	-0.388	-0.388	-0.388	-0.388	-0.388	-0.388	-0.388	-0.388	-0.388	-0.388
2:215000001-216000000	2	215000000	216000000	-0.292	-0.292	-0.292	-0.292	-0.292	-0.292	-0.292	-0.292	-0.292	-0.292
2:216000001-217000000	2	216000000	217000000	-0.487	-0.487	-0.487	-0.487	-0.487	-0.487	-0.487	-0.487	-0.487	-0.487
2:217000001-218000000	2	217000000	218000000	-0.654	-0.654	-0.654	-0.654	-0.654	-0.654	-0.654	-0.654	-0.654	-0.654
2:218000001-219000000	2	218000000	219000000	-0.611	-0.611	-0.611	-0.611	-0.611	-0.611	-0.611	-0.611	-0.611	-0.611
2:219000001-220000000	2	219000000	220000000	-0.707	-0.707	-0.707	-0.707	-0.707	-0.707	-0.707	-0.707	-0.707	-0.707
2:220000001-221000000	2	220000000	221000000	-0.722	-0.722	-0.722	-0.722	-0.722	-0.722	-0.722	-0.722	-0.722	-0.722
2:221000001-222000000	2	221000000	222000000	-0.584	-0.584	-0.584	-0.584	-0.584	-0.584	-0.584	-0.584	-0.584	-0.584
2:222000001-223000000	2	222000000	223000000	-0.533	-0.533	-0.533	-0.533	-0.533	-0.533	-0.533	-0.533	-0.533	-0.533
2:224000001-225000000	2	224000000	225000000	-0.649	-0.649	-0.649	-0.649	-0.649	-0.649	-0.649	-0.649	-0.649	-0.649
2:226000001-227000000	2	226000000	227000000	-0.507	-0.507	-0.507	-0.507	-0.507	-0.507	-0.507	-0.507	-0.507	-0.507
2:227000001-228000000	2	227000000	228000000	-0.505	-0.505	-0.505	-0.505	-0.505	-0.505	-0.505	-0.505	-0.505	-0.505
2:228000001-229000000	2	228000000	229000000	-0.455	-0.455	-0.455	-0.455	-0.455	-0.455	-0.455	-0.455	-0.455	-0.455
2:229000001-230000000	2	229000000	230000000	-0.515	-0.515	-0.515	-0.515	-0.515	-0.515	-0.515	-0.515	-0.515	-0.515
2:231000001-232000000	2	231000000	232000000	-0.808	-0.808	-0.808	-0.808	-0.808	-0.808	-0.808	-0.808	-0.808	-0.808
2:233000001-234000000	2	233000000	234000000	-0.724	-0.724	-0.724	-0.724	-0.724	-0.724	-0.724	-0.724	-0.724	-0.724
2:234000001-235000000	2	234000000	235000000	-0.516	-0.516	-0.516	-0.516	-0.516	-0.516	-0.516	-0.516	-0.516	-0.516
2:235000001-236000000	2	235000000	236000000	-0.615	-0.615	-0.615	-0.615	-0.615	-0.615	-0.615	-0.615	-0.615	-0.615
2:236000001-237000000	2	236000000	237000000	-0.47	-0.47	-0.47	-0.47	-0.47	-0.47	-0.47	-0.47	-0.47	-0.47
2:240000001-241000000	2	240000000	241000000	-0.415	-0.415	-0.415	-0.415	-0.415	-0.415	-0.415	-0.415	-0.415	-0.415
2:242000001-243000000	2	242000000	243000000	-0.453	-0.453	-0.453	-0.453	-0.453	-0.453	-0.453	-0.453	-0.453	-0.453
3:1-1000000	3	0	1000000	0.099	0.099	0.099	0.099	0.099	0.099	0.099	0.099	0.099	0.099
3:1000001-2000000	3	1000000	2000000	-0.002	-0.002	-0.002	-0.002	-0.002	-0.002	-0.002	-0.002	-0.002	-0.002
3:2000001-3000000	3	2000000	3000000	-0.047	-0.047	-0.047	-0.047	-0.047	-0.047	-0.047	-0.047	-0.047	-0.047
3:3000001-4000000	3	3000000	4000000	-0.049	-0.049	-0.049	-0.049	-0.049	-0.049	-0.049	-0.049	-0.049	-0.049
3:6000001-7000000	3	6000000	7000000	-0.015	-0.015	-0.015	-0.015	-0.015	-0.015	-0.015	-0.015	-0.015	-0.015
3:7000001-8000000	3	7000000	8000000	-0.005	-0.005	-0.005	-0.005	-0.005	-0.005	-0.005	-0.005	-0.005	-0.005
3:8000001-9000000	3	8000000	9000000	-0.066	-0.066	-0.066	-0.066	-0.066	-0.066	-0.066	-0.066	-0.066	-0.066
3:10000001-11000000	3	10000000	11000000	-0.261	-0.261	-0.261	-0.261	-0.261	-0.261	-0.261	-0.261	-0.261	-0.261
3:11000001-12000000	3	11000000	12000000	-0.162	-0.162	-0.162	-0.162	-0.162	-0.162	-0.162	-0.162	-0.162	-0.162
3:12000001-13000000	3	12000000	13000000	0.029	0.029	0.029	0.029	0.029	0.029	0.029	0.029	0.029	0.029
3:13000001-14000000	3	13000000	14000000	0.018	0.018	0.018	0.018	0.018	0.018	0.018	0.018	0.018	0.018
3:14000001-15000000	3	14000000	15000000	-0.125	-0.125	-0.125	-0.125	-0.125	-0.125	-0.125	-0.125	-0.125	-0.125
3:16000001-17000000	3	16000000	17000000	-0.122	-0.122	-0.122	-0.122	-0.122	-0.122	-0.122	-0.122	-0.122	-0.122
3:17000001-18000000	3	17000000	18000000	-0.171	-0.171	-0.171	-0.171	-0.171	-0.171	-0.171	-0.171	-0.171	-0.171
3:19000001-20000000	3	19000000	20000000	0.06	0.06	0.06	0.06	0.06	0.06	0.06	0.06	0.06	0.06
3:20000001-21000000	3	20000000	21000000	-0.056	-0.056	-0.056	-0.056	-0.056	-0.056	-0.056	-0.056	-0.056	-0.056
3:21000001-22000000	3	21000000	22000000	0.014	0.014	0.014	0.014	0.014	0.014	0.014	0.014	0.014	0.014
3:26000001-27000000	3	26000000	27000000	0.088	0.088	0.088	0.088	0.088	0.088	0.088	0.088	0.088	0.088
3:28000001-29000000	3	28000000	29000000	0.059	0.059	0.059	0.059	0.059	0.059	0.059	0.059	0.059	0.059
3:29000001-30000000	3	29000000	30000000	0.307	0.307	0.307	0.307	0.307	0.307	0.307	0.307	0.307	0.307
3:30000001-31000000	3	30000000	31000000	0.13	0.13	0.13	0.13	0.13	0.13	0.13	0.13	0.13	0.13
3:31000001-32000000	3	31000000	32000000	-0.044	-0.044	-0.044	-0.044	-0.044	-0.044	-0.044	-0.044	-0.044	-0.044
3:32000001-33000000	3	32000000	33000000	-0.051	-0.051	-0.051	-0.051	-0.051	-0.051	-0.051	-0.051	-0.051	-0.051
3:33000001-34000000	3	33000000	34000000	-0.092	-0.092	-0.092	-0.092	-0.092	-0.092	-0.092	-0.092	-0.092	-0.092
3:34000001-35000000	3	34000000	35000000	-0.111	-0.111	-0.111	-0.111	-0.111	-0.111	-0.111	-0.111	-0.111	-0.111
3:35000001-36000000	3	35000000	36000000	0.03	0.03	0.03	0.03	0.03	0.03	0.03	0.03	0.03	0.03
3:36000001-37000000	3	36000000	37000000	-0.054	-0.054	-0.054	-0.054	-0.054	-0.054	-0.054	-0.054	-0.054	-0.054
3:37000001-38000000	3	37000000	38000000	0	0	0	0	0	0	0	0	0	0
3:38000001-39000000	3	38000000	39000000	0.086	0.086	0.086	0.086	0.086	0.086	0.086	0.086	0.086	0.086
3:39000001-40000000	3	39000000	40000000	-0.25	-0.25	-0.25	-0.25	-0.25	-0.25	-0.25	-0.25	-0.25	-0.25
3:41000001-42000000	3	41000000	42000000	-0.741	-0.741	-0.741	-0.741	-0.741	-0.741	-0.741	-0.741	-0.741	-0.741
3:42000001-43000000	3	42000000	43000000	-0.795	-0.795	-0.795	-0.795	-0.795	-0.795	-0.795	-0.795	-0.795	-0.795
3:43000001-44000000	3	43000000	44000000	-0.655	-0.655	-0.655	-0.655	-0.655	-0.655	-0.655	-0.655	-0.655	-0.655
3:44000001-45000000	3	44000000	45000000	-0.681	-0.681	-0.681	-0.681	-0.681	-0.681	-0.681	-0.681	-0.681	-0.681
3:46000001-47000000	3	46000000	47000000	-0.926	-0.926	-0.926	-0.926	-0.926	-0.926	-0.926	-0.926	-0.926	-0.926
3:47000001-48000000	3	47000000	48000000	-0.798	-0.798	-0.798	-0.798	-0.798	-0.798	-0.798	-0.798	-0.798	-0.798
3:48000001-49000000	3	48000000	49000000	-0.683	-0.683	-0.683	-0.683	-0.683	-0.683	-0.683	-0.683	-0.683	-0.683
3:50000001-51000000	3	50000000	51000000	-0.818	-0.818	-0.818	-0.818	-0.818	-0.818	-0.818	-0.818	-0.818	-0.818
3:51000001-52000000	3	51000000	52000000	-0.665	-0.665	-0.665	-0.665	-0.665	-0.665	-0.665	-0.665	-0.665	-0.665
3:52000001-53000000	3	52000000	53000000	-0.699	-0.699	-0.699	-0.699	-0.699	-0.699	-0.699	-0.699	-0.699	-0.699
3:53000001-54000000	3	53000000	54000000	-0.585	-0.585	-0.585	-0.585	-0.585	-0.585	-0.585	-0.585	-0.585	-0.585
3:54000001-55000000	3	54000000	55000000	-0.745	-0.745	-0.745	-0.745	-0.745	-0.745	-0.745	-0.745	-0.745	-0.745
3:55000001-56000000	3	55000000	56000000	-0.709	-0.709	-0.709	-0.709	-0.709	-0.709	-0.709	-0.709	-0.709	-0.709
3:56000001-57000000	3	56000000	57000000	-0.7	-0.7	-0.7	-0.7	-0.7	-0.7	-0.7	-0.7	-0.7	-0.7
3:58000001-59000000	3	58000000	59000000	-0.651	-0.651	-0.651	-0.651	-0.651	-0.651	-0.651	-0.651	-0.651	-0.651
3:59000001-60000000	3	59000000	60000000	-0.741	-0.741	-0.741	-0.741	-0.741	-0.741	-0.741	-0.741	-0.741	-0.741
3:60000001-61000000	3	60000000	61000000	-0.69	-0.69	-0.69	-0.69	-0.69	-0.69	-0.69	-0.69	-0.69	-0.69
3:61000001-62000000	3	61000000	62000000	-0.665	-0.665	-0.665	-0.665	-0.665	-0.665	-0.665	-0.665	-0.665	-0.665
3:62000001-63000000	3	62000000	63000000	-0.727	-0.727	-0.727	-0.727	-0.727	-0.727	-0.727	-0.727	-0.727	-0.727
3:63000001-64000000	3	63000000	64000000	-0.717	-0.717	-0.717	-0.717	-0.717	-0.717	-0.717	-0.717	-0.717	-0.717
3:64000001-65000000	3	64000000	65000000	-0.492	-0.492	-0.492	-0.492	-0.492	-0.492	-0.492	-0.492	-0.492	-0.492
3:65000001-66000000	3	65000000	66000000	-0.537	-0.537	-0.537	-0.537	-0.537	-0.537	-0.537	-0.537	-0.537	-0.537
3:66000001-67000000	3	66000000	67000000	-0.687	-0.687	-0.687	-0.687	-0.687	-0.687	-0.687	-0.687	-0.687	-0.687
3:68000001-69000000	3	68000000	69000000	-0.74	-0.74	-0.74	-0.74	-0.74	-0.74	-0.74	-0.74	-0.74	-0.74
3:69000001-70000000	3	69000000	70000000	-0.287	-0.287	-0.287	-0.287	-0.287	-0.287	-0.287	-0.287	-0.287	-0.287
3:70000001-71000000	3	70000000	71000000	0.095	0.095	0.095	0.095	0.095	0.095	0.095	0.095	0.095	0.095
3:71000001-72000000	3	71000000	72000000	-0.097	-0.097	-0.097	-0.097	-0.097	-0.097	-0.097	-0.097	-0.097	-0.097
3:72000001-73000000	3	72000000	73000000	-0.118	-0.118	-0.118	-0.118	-0.118	-0.118	-0.118	-0.118	-0.118	-0.118
3:74000001-75000000	3	74000000	75000000	0.127	0.127	0.127	0.127	0.127	0.127	0.127	0.127	0.127	0.127
3:76000001-77000000	3	76000000	77000000	0.151	0.151	0.151	0.151	0.151	0.151	0.151	0.151	0.151	0.151
3:77000001-78000000	3	77000000	78000000	0.108	0.108	0.108	0.108	0.108	0.108	0.108	0.108	0.108	0.108
3:78000001-79000000	3	78000000	79000000	0.061	0.061	0.061	0.061	0.061	0.061	0.061	0.061	0.061	0.061
3:82000001-83000000	3	82000000	83000000	0.191	0.191	0.191	0.191	0.191	0.191	0.191	0.191	0.191	0.191
3:83000001-84000000	3	83000000	84000000	0.152	0.152	0.152	0.152	0.152	0.152	0.152	0.152	0.152	0.152
3:85000001-86000000	3	85000000	86000000	0.273	0.273	0.273	0.273	0.273	0.273	0.273	0.273	0.273	0.273
3:86000001-87000000	3	86000000	87000000	0.066	0.066	0.066	0.066	0.066	0.066	0.066	0.066	0.066	0.066
3:87000001-88000000	3	87000000	88000000	0.231	0.231	0.231	0.231	0.231	0.231	0.231	0.231	0.231	0.231
3:88000001-89000000	3	88000000	89000000	0.091	0.091	0.091	0.091	0.091	0.091	0.091	0.091	0.091	0.091
3:89000001-90000000	3	89000000	90000000	0.07	0.07	0.07	0.07	0.07	0.07	0.07	0.07	0.07	0.07
3:94000001-95000000	3	94000000	95000000	0.08	0.08	0.08	0.08	0.08	0.08	0.08	0.08	0.08	0.08
3:95000001-96000000	3	95000000	96000000	0.061	0.061	0.061	0.061	0.061	0.061	0.061	0.061	0.061	0.061
3:97000001-98000000	3	97000000	98000000	0.101	0.101	0.101	0.101	0.101	0.101	0.101	0.101	0.101	0.101
3:98000001-99000000	3	98000000	99000000	0.134	0.134	0.134	0.134	0.134	0.134	0.134	0.134	0.134	0.134
3:100000001-101000000	3	100000000	101000000	0.023	0.023	0.023	0.023	0.023	0.023	0.023	0.023	0.023	0.023
3:101000001-102000000	3	101000000	102000000	0.039	0.039	0.039	0.039	0.039	0.039	0.039	0.039	0.039	0.039
3:102000001-103000000	3	102000000	103000000	0.074	0.074	0.074	0.074	0.074	0.074	0.074	0.074	0.074	0.074
3:103000001-104000000	3	103000000	104000000	0.135	0.135	0.135	0.135	0.135	0.135	0.135	0.135	0.135	0.135
3:104000001-105000000	3	104000000	105000000	0.046	0.046	0.046	0.046	0.046	0.046	0.046	0.046	0.046	0.046
3:105000001-106000000	3	105000000	106000000	0.215	0.215	0.215	0.215	0.215	0.215	0.215	0.215	0.215	0.215
3:106000001-107000000	3	106000000	107000000	0.111	0.111	0.111	0.111	0.111	0.111	0.111	0.111	0.111	0.111
3:107000001-108000000	3	107000000	108000000	-0.06	-0.06	-0.06	-0.06	-0.06	-0.06	-0.06	-0.06	-0.06	-0.06
3:109000001-110000000	3	109000000	110000000	0.072	0.072	0.072	0.072	0.072	0.072	0.072	0.072	0.072	0.072
3:110000001-111000000	3	110000000	111000000	0.041	0.041	0.041	0.041	0.041	0.041	0.041	0.041	0.041	0.041
3:111000001-112000000	3	111000000	112000000	0.084	0.084	0.084	0.084	0.084	0.084	0.084	0.084	0.084	0.084
3:112000001-113000000	3	112000000	113000000	0.168	0.168	0.168	0.168	0.168	0.168	0.168	0.168	0.168	0.168
3:113000001-114000000	3	113000000	114000000	-0.016	-0.016	-0.016	-0.016	-0.016	-0.016	-0.016	-0.016	-0.016	-0.016
3:114000001-115000000	3	114000000	115000000	0.273	0.273	0.273	0.273	0.273	0.273	0.273	0.273	0.273	0.273
3:115000001-116000000	3	115000000	116000000	-0.005	-0.005	-0.005	-0.005	-0.005	-0.005	-0.005	-0.005	-0.005	-0.005
3:116000001-117000000	3	116000000	117000000	-0.235	-0.235	-0.235	-0.235	-0.235	-0.235	-0.235	-0.235	-0.235	-0.235
3:118000001-119000000	3	118000000	119000000	0.002	0.002	0.002	0.002	0.002	0.002	0.002	0.002	0.002	0.002
3:120000001-121000000	3	120000000	121000000	-0.032	-0.032	-0.032	-0.032	-0.032	-0.032	-0.032	-0.032	-0.032	-0.032
3:121000001-122000000	3	121000000	122000000	-0.122	-0.122	-0.122	-0.122	-0.122	-0.122	-0.122	-0.122	-0.122	-0.122
3:123000001-124000000	3	123000000	124000000	0.001	0.001	0.001	0.001	0.001	0.001	0.001	0.001	0.001	0.001
3:124000001-125000000	3	124000000	125000000	-0.287	-0.287	-0.287	-0.287	-0.287	-0.287	-0.287	-0.287	-0.287	-0.287
3:126000001-127000000	3	126000000	127000000	-0.45	-0.45	-0.45	-0.45	-0.45	-0.45	-0.45	-0.45	-0.45	-0.45
3:127000001-128000000	3	127000000	128000000	-0.532	-0.532	-0.532	-0.532	-0.532	-0.532	-0.532	-0.532	-0.532	-0.532
3:128000001-129000000	3	128000000	129000000	-0.64	-0.64	-0.64	-0.64	-0.64	-0.64	-0.64	-0.64	-0.64	-0.64
3:129000001-130000000	3	129000000	130000000	-0.7	-0.7	-0.7	-0.7	-0.7	-0.7	-0.7	-0.7	-0.7	-0.7
3:130000001-131000000	3	130000000	131000000	-0.623	-0.623	-0.623	-0.623	-0.623	-0.623	-0.623	-0.623	-0.623	-0.623
3:132000001-133000000	3	132000000	133000000	-0.5	-0.5	-0.5	-0.5	-0.5	-0.5	-0.5	-0.5	-0.5	-0.5
3:133000001-134000000	3	133000000	134000000	-0.628	-0.628	-0.628	-0.628	-0.628	-0.628	-0.628	-0.628	-0.628	-0.628
3:134000001-135000000	3	134000000	135000000	-0.68	-0.68	-0.68	-0.68	-0.68	-0.68	-0.68	-0.68	-0.68	-0.68
3:135000001-136000000	3	135000000	136000000	-0.8	-0.8	-0.8	-0.8	-0.8	-0.8	-0.8	-0.8	-0.8	-0.8
3:137000001-138000000	3	137000000	138000000	-0.752	-0.752	-0.752	-0.752	-0.752	-0.752	-0.752	-0.752	-0.752	-0.752
3:139000001-140000000	3	139000000	140000000	-0.694	-0.694	-0.694	-0.694	-0.694	-0.694	-0.694	-0.694	-0.694	-0.694
3:140000001-141000000	3	140000000	141000000	-0.744	-0.744	-0.744	-0.744	-0.744	-0.744	-0.744	-0.744	-0.744	-0.744
3:143000001-144000000	3	143000000	144000000	-0.075	-0.075	-0.075	-0.075	-0.075	-0.075	-0.075	-0.075	-0.075	-0.075
3:144000001-145000000	3	144000000	145000000	0.175	0.175	0.175	0.175	0.175	0.175	0.175	0.175	0.175	0.175
3:145000001-146000000	3	145000000	146000000	0.356	0.356	0.356	0.356	0.356	0.356	0.356	0.356	0.356	0.356
3:146000001-147000000	3	146000000	147000000	0.134	0.134	0.134	0.134	0.134	0.134	0.134	0.134	0.134	0.134
3:147000001-148000000	3	147000000	148000000	0.095	0.095	0.095	0.095	0.095	0.095	0.095	0.095	0.095	0.095
3:149000001-150000000	3	149000000	150000000	0.1	0.1	0.1	0.1	0.1	0.1	0.1	0.1	0.1	0.1
3:150000001-151000000	3	150000000	151000000	0.051	0.051	0.051	0.051	0.051	0.051	0.051	0.051	0.051	0.051
3:151000001-152000000	3	151000000	152000000	-0.045	-0.045	-0.045	-0.045	-0.045	-0.045	-0.045	-0.045	-0.045	-0.045
3:152000001-153000000	3	152000000	153000000	0.14	0.14	0.14	0.14	0.14	0.14	0.14	0.14	0.14	0.14
3:153000001-154000000	3	153000000	154000000	0.032	0.032	0.032	0.032	0.032	0.032	0.032	0.032	0.032	0.032
3:154000001-155000000	3	154000000	155000000	0.062	0.062	0.062	0.062	0.062	0.062	0.062	0.062	0.062	0.062
3:155000001-156000000	3	155000000	156000000	-0.005	-0.005	-0.005	-0.005	-0.005	-0.005	-0.005	-0.005	-0.005	-0.005
3:156000001-157000000	3	156000000	157000000	0.167	0.167	0.167	0.167	0.167	0.167	0.167	0.167	0.167	0.167
3:157000001-158000000	3	157000000	158000000	0.027	0.027	0.027	0.027	0.027	0.027	0.027	0.027	0.027	0.027
3:159000001-160000000	3	159000000	160000000	-0.074	-0.074	-0.074	-0.074	-0.074	-0.074	-0.074	-0.074	-0.074	-0.074
3:161000001-162000000	3	161000000	162000000	0.041	0.041	0.041	0.041	0.041	0.041	0.041	0.041	0.041	0.041
3:164000001-165000000	3	164000000	165000000	0.056	0.056	0.056	0.056	0.056	0.056	0.056	0.056	0.056	0.056
3:165000001-166000000	3	165000000	166000000	-0.014	-0.014	-0.014	-0.014	-0.014	-0.014	-0.014	-0.014	-0.014	-0.014
3:166000001-167000000	3	166000000	167000000	-0.654	-0.654	-0.654	-0.654	-0.654	-0.654	-0.654	-0.654	-0.654	-0.654
3:167000001-168000000	3	167000000	168000000	-0.523	-0.523	-0.523	-0.523	-0.523	-0.523	-0.523	-0.523	-0.523	-0.523
3:168000001-169000000	3	168000000	169000000	-0.275	-0.275	-0.275	-0.275	-0.275	-0.275	-0.275	-0.275	-0.275	-0.275
3:169000001-170000000	3	169000000	170000000	0.041	0.041	0.041	0.041	0.041	0.041	0.041	0.041	0.041	0.041
3:170000001-171000000	3	170000000	171000000	-0.29	-0.29	-0.29	-0.29	-0.29	-0.29	-0.29	-0.29	-0.29	-0.29
3:171000001-172000000	3	171000000	172000000	-0.565	-0.565	-0.565	-0.565	-0.565	-0.565	-0.565	-0.565	-0.565	-0.565
3:174000001-175000000	3	174000000	175000000	-0.471	-0.471	-0.471	-0.471	-0.471	-0.471	-0.471	-0.471	-0.471	-0.471
3:175000001-176000000	3	175000000	176000000	-0.376	-0.376	-0.376	-0.376	-0.376	-0.376	-0.376	-0.376	-0.376	-0.376
3:176000001-177000000	3	176000000	177000000	-0.65	-0.65	-0.65	-0.65	-0.65	-0.65	-0.65	-0.65	-0.65	-0.65
3:177000001-178000000	3	177000000	178000000	-0.652	-0.652	-0.652	-0.652	-0.652	-0.652	-0.652	-0.652	-0.652	-0.652
3:178000001-179000000	3	178000000	179000000	-0.576	-0.576	-0.576	-0.576	-0.576	-0.576	-0.576	-0.576	-0.576	-0.576
3:180000001-181000000	3	180000000	181000000	-0.551	-0.551	-0.551	-0.551	-0.551	-0.551	-0.551	-0.551	-0.551	-0.551
3:181000001-182000000	3	181000000	182000000	-0.622	-0.622	-0.622	-0.622	-0.622	-0.622	-0.622	-0.622	-0.622	-0.622
3:182000001-183000000	3	182000000	183000000	-0.649	-0.649	-0.649	-0.649	-0.649	-0.649	-0.649	-0.649	-0.649	-0.649
3:183000001-184000000	3	183000000	184000000	-0.579	-0.579	-0.579	-0.579	-0.579	-0.579	-0.579	-0.579	-0.579	-0.579
3:184000001-185000000	3	184000000	185000000	-0.633	-0.633	-0.633	-0.633	-0.633	-0.633	-0.633	-0.633	-0.633	-0.633
3:185000001-186000000	3	185000000	186000000	-0.833	-0.833	-0.833	-0.833	-0.833	-0.833	-0.833	-0.833	-0.833	-0.833
3:188000001-189000000	3	188000000	189000000	-0.631	-0.631	-0.631	-0.631	-0.631	-0.631	-0.631	-0.631	-0.631	-0.631
3:189000001-190000000	3	189000000	190000000	-0.416	-0.416	-0.416	-0.416	-0.416	-0.416	-0.416	-0.416	-0.416	-0.416
3:190000001-191000000	3	190000000	191000000	-0.412	-0.412	-0.412	-0.412	-0.412	-0.412	-0.412	-0.412	-0.412	-0.412
3:191000001-192000000	3	191000000	192000000	-0.451	-0.451	-0.451	-0.451	-0.451	-0.451	-0.451	-0.451	-0.451	-0.451
3:192000001-193000000	3	192000000	193000000	-0.515	-0.515	-0.515	-0.515	-0.515	-0.515	-0.515	-0.515	-0.515	-0.515
3:193000001-194000000	3	193000000	194000000	-0.665	-0.665	-0.665	-0.665	-0.665	-0.665	-0.665	-0.665	-0.665	-0.665
3:194000001-195000000	3	194000000	195000000	-0.379	-0.379	-0.379	-0.379	-0.379	-0.379	-0.379	-0.379	-0.379	-0.379
4:1000001-2000000	4	1000000	2000000	-0.9	-0.9	-0.9	-0.9	-0.9	-0.9	-0.9	-0.9	-0.9	-0.9
4:2000001-3000000	4	2000000	3000000	-0.534	-0.534	-0.534	-0.534	-0.534	-0.534	-0.534	-0.534	-0.534	-0.534
4:3000001-4000000	4	3000000	4000000	-0.281	-0.281	-0.281	-0.281	-0.281	-0.281	-0.281	-0.281	-0.281	-0.281
4:4000001-5000000	4	4000000	5000000	-0.74	-0.74	-0.74	-0.74	-0.74	-0.74	-0.74	-0.74	-0.74	-0.74
4:5000001-6000000	4	5000000	6000000	-0.682	-0.682	-0.682	-0.682	-0.682	-0.682	-0.682	-0.682	-0.682	-0.682
4:6000001-7000000	4	6000000	7000000	-0.648	-0.648	-0.648	-0.648	-0.648	-0.648	-0.648	-0.648	-0.648	-0.648
4:11000001-12000000	4	11000000	12000000	-0.768	-0.768	-0.768	-0.768	-0.768	-0.768	-0.768	-0.768	-0.768	-0.768
4:13000001-14000000	4	13000000	14000000	-0.656	-0.656	-0.656	-0.656	-0.656	-0.656	-0.656	-0.656	-0.656	-0.656
4:14000001-15000000	4	14000000	15000000	-0.668	-0.668	-0.668	-0.668	-0.668	-0.668	-0.668	-0.668	-0.668	-0.668
4:15000001-16000000	4	15000000	16000000	-0.647	-0.647	-0.647	-0.647	-0.647	-0.647	-0.647	-0.647	-0.647	-0.647
4:18000001-19000000	4	18000000	19000000	-0.536	-0.536	-0.536	-0.536	-0.536	-0.536	-0.536	-0.536	-0.536	-0.536
4:19000001-20000000	4	19000000	20000000	-0.674	-0.674	-0.674	-0.674	-0.674	-0.674	-0.674	-0.674	-0.674	-0.674
4:20000001-21000000	4	20000000	21000000	-0.571	-0.571	-0.571	-0.571	-0.571	-0.571	-0.571	-0.571	-0.571	-0.571
4:22000001-23000000	4	22000000	23000000	-0.629	-0.629	-0.629	-0.629	-0.629	-0.629	-0.629	-0.629	-0.629	-0.629
4:23000001-24000000	4	23000000	24000000	-0.519	-0.519	-0.519	-0.519	-0.519	-0.519	-0.519	-0.519	-0.519	-0.519
4:24000001-25000000	4	24000000	25000000	-0.588	-0.588	-0.588	-0.588	-0.588	-0.588	-0.588	-0.588	-0.588	-0.588
4:25000001-26000000	4	25000000	26000000	-0.797	-0.797	-0.797	-0.797	-0.797	-0.797	-0.797	-0.797	-0.797	-0.797
4:26000001-27000000	4	26000000	27000000	-0.676	-0.676	-0.676	-0.676	-0.676	-0.676	-0.676	-0.676	-0.676	-0.676
4:28000001-29000000	4	28000000	29000000	-0.535	-0.535	-0.535	-0.535	-0.535	-0.535	-0.535	-0.535	-0.535	-0.535
4:29000001-30000000	4	29000000	30000000	-0.32	-0.32	-0.32	-0.32	-0.32	-0.32	-0.32	-0.32	-0.32	-0.32
4:30000001-31000000	4	30000000	31000000	-0.43	-0.43	-0.43	-0.43	-0.43	-0.43	-0.43	-0.43	-0.43	-0.43
4:31000001-32000000	4	31000000	32000000	-0.414	-0.414	-0.414	-0.414	-0.414	-0.414	-0.414	-0.414	-0.414	-0.414
4:32000001-33000000	4	32000000	33000000	-0.395	-0.395	-0.395	-0.395	-0.395	-0.395	-0.395	-0.395	-0.395	-0.395
4:33000001-34000000	4	33000000	34000000	-0.453	-0.453	-0.453	-0.453	-0.453	-0.453	-0.453	-0.453	-0.453	-0.453
4:34000001-35000000	4	34000000	35000000	-0.363	-0.363	-0.363	-0.363	-0.363	-0.363	-0.363	-0.363	-0.363	-0.363
4:35000001-36000000	4	35000000	36000000	-0.463	-0.463	-0.463	-0.463	-0.463	-0.463	-0.463	-0.463	-0.463	-0.463
4:36000001-37000000	4	36000000	37000000	-0.429	-0.429	-0.429	-0.429	-0.429	-0.429	-0.429	-0.429	-0.429	-0.429
4:37000001-38000000	4	37000000	38000000	-0.579	-0.579	-0.579	-0.579	-0.579	-0.579	-0.579	-0.579	-0.579	-0.579
4:38000001-39000000	4	38000000	39000000	-0.643	-0.643	-0.643	-0.643	-0.643	-0.643	-0.643	-0.643	-0.643	-0.643
4:39000001-40000000	4	39000000	40000000	-0.527	-0.527	-0.527	-0.527	-0.527	-0.527	-0.527	-0.527	-0.527	-0.527
4:41000001-42000000	4	41000000	42000000	-0.407	-0.407	-0.407	-0.407	-0.407	-0.407	-0.407	-0.407	-0.407	-0.407
4:43000001-44000000	4	43000000	44000000	-0.58	-0.58	-0.58	-0.58	-0.58	-0.58	-0.58	-0.58	-0.58	-0.58
4:44000001-45000000	4	44000000	45000000	-0.495	-0.495	-0.495	-0.495	-0.495	-0.495	-0.495	-0.495	-0.495	-0.495
4:45000001-46000000	4	45000000	46000000	-0.602	-0.602	-0.602	-0.602	-0.602	-0.602	-0.602	-0.602	-0.602	-0.602
4:46000001-47000000	4	46000000	47000000	-0.617	-0.617	-0.617	-0.617	-0.617	-0.617	-0.617	-0.617	-0.617	-0.617
4:48000001-49000000	4	48000000	49000000	-0.534	-0.534	-0.534	-0.534	-0.534	-0.534	-0.534	-0.534	-0.534	-0.534
4:53000001-54000000	4	53000000	54000000	-0.672	-0.672	-0.672	-0.672	-0.672	-0.672	-0.672	-0.672	-0.672	-0.672
4:55000001-56000000	4	55000000	56000000	-0.748	-0.748	-0.748	-0.748	-0.748	-0.748	-0.748	-0.748	-0.748	-0.748
4:57000001-58000000	4	57000000	58000000	-0.516	-0.516	-0.516	-0.516	-0.516	-0.516	-0.516	-0.516	-0.516	-0.516
4:60000001-61000000	4	60000000	61000000	-0.521	-0.521	-0.521	-0.521	-0.521	-0.521	-0.521	-0.521	-0.521	-0.521
4:61000001-62000000	4	61000000	62000000	-0.571	-0.571	-0.571	-0.571	-0.571	-0.571	-0.571	-0.571	-0.571	-0.571
4:62000001-63000000	4	62000000	63000000	-0.565	-0.565	-0.565	-0.565	-0.565	-0.565	-0.565	-0.565	-0.565	-0.565
4:63000001-64000000	4	63000000	64000000	-0.571	-0.571	-0.571	-0.571	-0.571	-0.571	-0.571	-0.571	-0.571	-0.571
4:66000001-67000000	4	66000000	67000000	-0.491	-0.491	-0.491	-0.491	-0.491	-0.491	-0.491	-0.491	-0.491	-0.491
4:67000001-68000000	4	67000000	68000000	-0.487	-0.487	-0.487	-0.487	-0.487	-0.487	-0.487	-0.487	-0.487	-0.487
4:72000001-73000000	4	72000000	73000000	-0.657	-0.657	-0.657	-0.657	-0.657	-0.657	-0.657	-0.657	-0.657	-0.657
4:73000001-74000000	4	73000000	74000000	-0.541	-0.541	-0.541	-0.541	-0.541	-0.541	-0.541	-0.541	-0.541	-0.541
4:74000001-75000000	4	74000000	75000000	-0.654	-0.654	-0.654	-0.654	-0.654	-0.654	-0.654	-0.654	-0.654	-0.654
4:75000001-76000000	4	75000000	76000000	-0.615	-0.615	-0.615	-0.615	-0.615	-0.615	-0.615	-0.615	-0.615	-0.615
4:79000001-80000000	4	79000000	80000000	-0.493	-0.493	-0.493	-0.493	-0.493	-0.493	-0.493	-0.493	-0.493	-0.493
4:81000001-82000000	4	81000000	82000000	-0.515	-0.515	-0.515	-0.515	-0.515	-0.515	-0.515	-0.515	-0.515	-0.515
4:82000001-83000000	4	82000000	83000000	-0.606	-0.606	-0.606	-0.606	-0.606	-0.606	-0.606	-0.606	-0.606	-0.606
4:83000001-84000000	4	83000000	84000000	-0.632	-0.632	-0.632	-0.632	-0.632	-0.632	-0.632	-0.632	-0.632	-0.632
4:84000001-85000000	4	84000000	85000000	-0.46	-0.46	-0.46	-0.46	-0.46	-0.46	-0.46	-0.46	-0.46	-0.46
4:85000001-86000000	4	85000000	86000000	-0.621	-0.621	-0.621	-0.621	-0.621	-0.621	-0.621	-0.621	-0.621	-0.621
4:87000001-88000000	4	87000000	88000000	-0.62	-0.62	-0.62	-0.62	-0.62	-0.62	-0.62	-0.62	-0.62	-0.62
4:88000001-89000000	4	88000000	89000000	-0.578	-0.578	-0.578	-0.578	-0.578	-0.578	-0.578	-0.578	-0.578	-0.578
4:89000001-90000000	4	89000000	90000000	-0.557	-0.557	-0.557	-0.557	-0.557	-0.557	-0.557	-0.557	-0.557	-0.557
4:90000001-91000000	4	90000000	91000000	-0.559	-0.559	-0.559	-0.559	-0.559	-0.559	-0.559	-0.559	-0.559	-0.559
4:91000001-92000000	4	91000000	92000000	-0.453	-0.453	-0.453	-0.453	-0.453	-0.453	-0.453	-0.453	-0.453	-0.453
4:92000001-93000000	4	92000000	93000000	-0.465	-0.465	-0.465	-0.465	-0.465	-0.465	-0.465	-0.465	-0.465	-0.465
4:94000001-95000000	4	94000000	95000000	-0.322	-0.322	-0.322	-0.322	-0.322	-0.322	-0.322	-0.322	-0.322	-0.322
4:95000001-96000000	4	95000000	96000000	-0.351	-0.351	-0.351	-0.351	-0.351	-0.351	-0.351	-0.351	-0.351	-0.351
4:96000001-97000000	4	96000000	97000000	-0.536	-0.536	-0.536	-0.536	-0.536	-0.536	-0.536	-0.536	-0.536	-0.536
4:97000001-98000000	4	97000000	98000000	-0.394	-0.394	-0.394	-0.394	-0.394	-0.394	-0.394	-0.394	-0.394	-0.394
4:98000001-99000000	4	98000000	99000000	-0.557	-0.557	-0.557	-0.557	-0.557	-0.557	-0.557	-0.557	-0.557	-0.557
4:99000001-100000000	4	99000000	100000000	-0.632	-0.632	-0.632	-0.632	-0.632	-0.632	-0.632	-0.632	-0.632	-0.632
4:100000001-101000000	4	100000000	101000000	-0.573	-0.573	-0.573	-0.573	-0.573	-0.573	-0.573	-0.573	-0.573	-0.573
4:101000001-102000000	4	101000000	102000000	-0.539	-0.539	-0.539	-0.539	-0.539	-0.539	-0.539	-0.539	-0.539	-0.539
4:102000001-103000000	4	102000000	103000000	-0.433	-0.433	-0.433	-0.433	-0.433	-0.433	-0.433	-0.433	-0.433	-0.433
4:103000001-104000000	4	103000000	104000000	-0.522	-0.522	-0.522	-0.522	-0.522	-0.522	-0.522	-0.522	-0.522	-0.522
4:105000001-106000000	4	105000000	106000000	-0.482	-0.482	-0.482	-0.482	-0.482	-0.482	-0.482	-0.482	-0.482	-0.482
4:106000001-107000000	4	106000000	107000000	-0.428	-0.428	-0.428	-0.428	-0.428	-0.428	-0.428	-0.428	-0.428	-0.428
4:108000001-109000000	4	108000000	109000000	-0.534	-0.534	-0.534	-0.534	-0.534	-0.534	-0.534	-0.534	-0.534	-0.534
4:109000001-110000000	4	109000000	110000000	-0.467	-0.467	-0.467	-0.467	-0.467	-0.467	-0.467	-0.467	-0.467	-0.467
4:110000001-111000000	4	110000000	111000000	-0.556	-0.556	-0.556	-0.556	-0.556	-0.556	-0.556	-0.556	-0.556	-0.556
4:111000001-112000000	4	111000000	112000000	-0.705	-0.705	-0.705	-0.705	-0.705	-0.705	-0.705	-0.705	-0.705	-0.705
4:113000001-114000000	4	113000000	114000000	-0.621	-0.621	-0.621	-0.621	-0.621	-0.621	-0.621	-0.621	-0.621	-0.621
4:114000001-115000000	4	114000000	115000000	-0.578	-0.578	-0.578	-0.578	-0.578	-0.578	-0.578	-0.578	-0.578	-0.578
4:115000001-116000000	4	115000000	116000000	-0.646	-0.646	-0.646	-0.646	-0.646	-0.646	-0.646	-0.646	-0.646	-0.646
4:116000001-117000000	4	116000000	117000000	-0.366	-0.366	-0.366	-0.366	-0.366	-0.366	-0.366	-0.366	-0.366	-0.366
4:118000001-119000000	4	118000000	119000000	-0.617	-0.617	-0.617	-0.617	-0.617	-0.617	-0.617	-0.617	-0.617	-0.617
4:119000001-120000000	4	119000000	120000000	-0.55	-0.55	-0.55	-0.55	-0.55	-0.55	-0.55	-0.55	-0.55	-0.55
4:121000001-122000000	4	121000000	122000000	-0.569	-0.569	-0.569	-0.569	-0.569	-0.569	-0.569	-0.569	-0.569	-0.569
4:122000001-123000000	4	122000000	123000000	-0.544	-0.544	-0.544	-0.544	-0.544	-0.544	-0.544	-0.544	-0.544	-0.544
4:123000001-124000000	4	123000000	124000000	-0.45	-0.45	-0.45	-0.45	-0.45	-0.45	-0.45	-0.45	-0.45	-0.45
4:125000001-126000000	4	125000000	126000000	-0.489	-0.489	-0.489	-0.489	-0.489	-0.489	-0.489	-0.489	-0.489	-0.489
4:126000001-127000000	4	126000000	127000000	-0.45	-0.45	-0.45	-0.45	-0.45	-0.45	-0.45	-0.45	-0.45	-0.45
4:127000001-128000000	4	127000000	128000000	-0.526	-0.526	-0.526	-0.526	-0.526	-0.526	-0.526	-0.526	-0.526	-0.526
4:128000001-129000000	4	128000000	129000000	-0.501	-0.501	-0.501	-0.501	-0.501	-0.501	-0.501	-0.501	-0.501	-0.501
4:129000001-130000000	4	129000000	130000000	-0.549	-0.549	-0.549	-0.549	-0.549	-0.549	-0.549	-0.549	-0.549	-0.549
4:130000001-131000000	4	130000000	131000000	-0.518	-0.518	-0.518	-0.518	-0.518	-0.518	-0.518	-0.518	-0.518	-0.518
4:131000001-132000000	4	131000000	132000000	-0.494	-0.494	-0.494	-0.494	-0.494	-0.494	-0.494	-0.494	-0.494	-0.494
4:132000001-133000000	4	132000000	133000000	-0.16	-0.16	-0.16	-0.16	-0.16	-0.16	-0.16	-0.16	-0.16	-0.16
4:133000001-134000000	4	133000000	134000000	-0.663	-0.663	-0.663	-0.663	-0.663	-0.663	-0.663	-0.663	-0.663	-0.663
4:135000001-136000000	4	135000000	136000000	-0.396	-0.396	-0.396	-0.396	-0.396	-0.396	-0.396	-0.396	-0.396	-0.396
4:137000001-138000000	4	137000000	138000000	-0.317	-0.317	-0.317	-0.317	-0.317	-0.317	-0.317	-0.317	-0.317	-0.317
4:138000001-139000000	4	138000000	139000000	-0.513	-0.513	-0.513	-0.513	-0.513	-0.513	-0.513	-0.513	-0.513	-0.513
4:139000001-140000000	4	139000000	140000000	-0.618	-0.618	-0.618	-0.618	-0.618	-0.618	-0.618	-0.618	-0.618	-0.618
4:140000001-141000000	4	140000000	141000000	-0.592	-0.592	-0.592	-0.592	-0.592	-0.592	-0.592	-0.592	-0.592	-0.592
4:141000001-142000000	4	141000000	142000000	-0.526	-0.526	-0.526	-0.526	-0.526	-0.526	-0.526	-0.526	-0.526	-0.526
4:143000001-144000000	4	143000000	144000000	-0.548	-0.548	-0.548	-0.548	-0.548	-0.548	-0.548	-0.548	-0.548	-0.548
4:144000001-145000000	4	144000000	145000000	-0.617	-0.617	-0.617	-0.617	-0.617	-0.617	-0.617	-0.617	-0.617	-0.617
4:145000001-146000000	4	145000000	146000000	-0.601	-0.601	-0.601	-0.601	-0.601	-0.601	-0.601	-0.601	-0.601	-0.601
4:146000001-147000000	4	146000000	147000000	-0.661	-0.661	-0.661	-0.661	-0.661	-0.661	-0.661	-0.661	-0.661	-0.661
4:147000001-148000000	4	147000000	148000000	-0.549	-0.549	-0.549	-0.549	-0.549	-0.549	-0.549	-0.549	-0.549	-0.549
4:148000001-149000000	4	148000000	149000000	-0.577	-0.577	-0.577	-0.577	-0.577	-0.577	-0.577	-0.577	-0.577	-0.577
4:149000001-150000000	4	149000000	150000000	-0.526	-0.526	-0.526	-0.526	-0.526	-0.526	-0.526	-0.526	-0.526	-0.526
4:151000001-152000000	4	151000000	152000000	-0.561	-0.561	-0.561	-0.561	-0.561	-0.561	-0.561	-0.561	-0.561	-0.561
4:152000001-153000000	4	152000000	153000000	-0.68	-0.68	-0.68	-0.68	-0.68	-0.68	-0.68	-0.68	-0.68	-0.68
4:153000001-154000000	4	153000000	154000000	-0.752	-0.752	-0.752	-0.752	-0.752	-0.752	-0.752	-0.752	-0.752	-0.752
4:157000001-158000000	4	157000000	158000000	-0.367	-0.367	-0.367	-0.367	-0.367	-0.367	-0.367	-0.367	-0.367	-0.367
4:158000001-159000000	4	158000000	159000000	-0.36	-0.36	-0.36	-0.36	-0.36	-0.36	-0.36	-0.36	-0.36	-0.36
4:159000001-160000000	4	159000000	160000000	-0.426	-0.426	-0.426	-0.426	-0.426	-0.426	-0.426	-0.426	-0.426	-0.426
4:160000001-161000000	4	160000000	161000000	-0.538	-0.538	-0.538	-0.538	-0.538	-0.538	-0.538	-0.538	-0.538	-0.538
4:161000001-162000000	4	161000000	162000000	-0.341	-0.341	-0.341	-0.341	-0.341	-0.341	-0.341	-0.341	-0.341	-0.341
4:164000001-165000000	4	164000000	165000000	-0.497	-0.497	-0.497	-0.497	-0.497	-0.497	-0.497	-0.497	-0.497	-0.497
4:165000001-166000000	4	165000000	166000000	-0.623	-0.623	-0.623	-0.623	-0.623	-0.623	-0.623	-0.623	-0.623	-0.623
4:166000001-167000000	4	166000000	167000000	-0.653	-0.653	-0.653	-0.653	-0.653	-0.653	-0.653	-0.653	-0.653	-0.653
4:168000001-169000000	4	168000000	169000000	-0.588	-0.588	-0.588	-0.588	-0.588	-0.588	-0.588	-0.588	-0.588	-0.588
4:169000001-170000000	4	169000000	170000000	-0.522	-0.522	-0.522	-0.522	-0.522	-0.522	-0.522	-0.522	-0.522	-0.522
4:170000001-171000000	4	170000000	171000000	-0.665	-0.665	-0.665	-0.665	-0.665	-0.665	-0.665	-0.665	-0.665	-0.665
4:171000001-172000000	4	171000000	172000000	-0.555	-0.555	-0.555	-0.555	-0.555	-0.555	-0.555	-0.555	-0.555	-0.555
4:172000001-173000000	4	172000000	173000000	-0.623	-0.623	-0.623	-0.623	-0.623	-0.623	-0.623	-0.623	-0.623	-0.623
4:173000001-174000000	4	173000000	174000000	-0.524	-0.524	-0.524	-0.524	-0.524	-0.524	-0.524	-0.524	-0.524	-0.524
4:174000001-175000000	4	174000000	175000000	-0.61	-0.61	-0.61	-0.61	-0.61	-0.61	-0.61	-0.61	-0.61	-0.61
4:175000001-176000000	4	175000000	176000000	-0.256	-0.256	-0.256	-0.256	-0.256	-0.256	-0.256	-0.256	-0.256	-0.256
4:176000001-177000000	4	176000000	177000000	-0.579	-0.579	-0.579	-0.579	-0.579	-0.579	-0.579	-0.579	-0.579	-0.579
4:177000001-178000000	4	177000000	178000000	-0.485	-0.485	-0.485	-0.485	-0.485	-0.485	-0.485	-0.485	-0.485	-0.485
4:178000001-179000000	4	178000000	179000000	-0.486	-0.486	-0.486	-0.486	-0.486	-0.486	-0.486	-0.486	-0.486	-0.486
4:179000001-180000000	4	179000000	180000000	-0.634	-0.634	-0.634	-0.634	-0.634	-0.634	-0.634	-0.634	-0.634	-0.634
4:180000001-181000000	4	180000000	181000000	-0.637	-0.637	-0.637	-0.637	-0.637	-0.637	-0.637	-0.637	-0.637	-0.637
4:181000001-182000000	4	181000000	182000000	-0.551	-0.551	-0.551	-0.551	-0.551	-0.551	-0.551	-0.551	-0.551	-0.551
4:182000001-183000000	4	182000000	183000000	-0.57	-0.57	-0.57	-0.57	-0.57	-0.57	-0.57	-0.57	-0.57	-0.57
4:183000001-184000000	4	183000000	184000000	-0.424	-0.424	-0.424	-0.424	-0.424	-0.424	-0.424	-0.424	-0.424	-0.424
4:184000001-185000000	4	184000000	185000000	-0.423	-0.423	-0.423	-0.423	-0.423	-0.423	-0.423	-0.423	-0.423	-0.423
4:185000001-186000000	4	185000000	186000000	-0.522	-0.522	-0.522	-0.522	-0.522	-0.522	-0.522	-0.522	-0.522	-0.522
4:187000001-188000000	4	187000000	188000000	-0.53	-0.53	-0.53	-0.53	-0.53	-0.53	-0.53	-0.53	-0.53	-0.53
4:188000001-189000000	4	188000000	189000000	-0.5	-0.5	-0.5	-0.5	-0.5	-0.5	-0.5	-0.5	-0.5	-0.5
4:189000001-190000000	4	189000000	190000000	-0.403	-0.403	-0.403	-0.403	-0.403	-0.403	-0.403	-0.403	-0.403	-0.403
5:2000001-3000000	5	2000000	3000000	0.143	0.143	0.143	0.143	0.143	0.143	0.143	0.143	0.143	0.143
5:4000001-5000000	5	4000000	5000000	-0.093	-0.093	-0.093	-0.093	-0.093	-0.093	-0.093	-0.093	-0.093	-0.093
5:5000001-6000000	5	5000000	6000000	-0.007	-0.007	-0.007	-0.007	-0.007	-0.007	-0.007	-0.007	-0.007	-0.007
5:6000001-7000000	5	6000000	7000000	-0.105	-0.105	-0.105	-0.105	-0.105	-0.105	-0.105	-0.105	-0.105	-0.105
5:7000001-8000000	5	7000000	8000000	-0.06	-0.06	-0.06	-0.06	-0.06	-0.06	-0.06	-0.06	-0.06	-0.06
5:8000001-9000000	5	8000000	9000000	-0.147	-0.147	-0.147	-0.147	-0.147	-0.147	-0.147	-0.147	-0.147	-0.147
5:9000001-10000000	5	9000000	10000000	-0.095	-0.095	-0.095	-0.095	-0.095	-0.095	-0.095	-0.095	-0.095	-0.095
5:11000001-12000000	5	11000000	12000000	0.04	0.04	0.04	0.04	0.04	0.04	0.04	0.04	0.04	0.04
5:13000001-14000000	5	13000000	14000000	0.026	0.026	0.026	0.026	0.026	0.026	0.026	0.026	0.026	0.026
5:14000001-15000000	5	14000000	15000000	0.083	0.083	0.083	0.083	0.083	0.083	0.083	0.083	0.083	0.083
5:15000001-16000000	5	15000000	16000000	0.005	0.005	0.005	0.005	0.005	0.005	0.005	0.005	0.005	0.005
5:16000001-17000000	5	16000000	17000000	-0.066	-0.066	-0.066	-0.066	-0.066	-0.066	-0.066	-0.066	-0.066	-0.066
5:18000001-19000000	5	18000000	19000000	-0.05	-0.05	-0.05	-0.05	-0.05	-0.05	-0.05	-0.05	-0.05	-0.05
5:19000001-20000000	5	19000000	20000000	0.009	0.009	0.009	0.009	0.009	0.009	0.009	0.009	0.009	0.009
5:20000001-21000000	5	20000000	21000000	-0.099	-0.099	-0.099	-0.099	-0.099	-0.099	-0.099	-0.099	-0.099	-0.099
5:22000001-23000000	5	22000000	23000000	-0.131	-0.131	-0.131	-0.131	-0.131	-0.131	-0.131	-0.131	-0.131	-0.131
5:24000001-25000000	5	24000000	25000000	0.114	0.114	0.114	0.114	0.114	0.114	0.114	0.114	0.114	0.114
5:25000001-26000000	5	25000000	26000000	-0.096	-0.096	-0.096	-0.096	-0.096	-0.096	-0.096	-0.096	-0.096	-0.096
5:26000001-27000000	5	26000000	27000000	0.053	0.053	0.053	0.053	0.053	0.053	0.053	0.053	0.053	0.053
5:27000001-28000000	5	27000000	28000000	0.228	0.228	0.228	0.228	0.228	0.228	0.228	0.228	0.228	0.228
5:28000001-29000000	5	28000000	29000000	0.157	0.157	0.157	0.157	0.157	0.157	0.157	0.157	0.157	0.157
5:29000001-30000000	5	29000000	30000000	0.036	0.036	0.036	0.036	0.036	0.036	0.036	0.036	0.036	0.036
5:30000001-31000000	5	30000000	31000000	0.084	0.084	0.084	0.084	0.084	0.084	0.084	0.084	0.084	0.084
5:31000001-32000000	5	31000000	32000000	-0.033	-0.033	-0.033	-0.033	-0.033	-0.033	-0.033	-0.033	-0.033	-0.033
5:32000001-33000000	5	32000000	33000000	-0.04	-0.04	-0.04	-0.04	-0.04	-0.04	-0.04	-0.04	-0.04	-0.04
5:33000001-34000000	5	33000000	34000000	-0.031	-0.031	-0.031	-0.031	-0.031	-0.031	-0.031	-0.031	-0.031	-0.031
5:35000001-36000000	5	35000000	36000000	-0.06	-0.06	-0.06	-0.06	-0.06	-0.06	-0.06	-0.06	-0.06	-0.06
5:36000001-37000000	5	36000000	37000000	0.073	0.073	0.073	0.073	0.073	0.073	0.073	0.073	0.073	0.073
5:37000001-38000000	5	37000000	38000000	0.109	0.109	0.109	0.109	0.109	0.109	0.109	0.109	0.109	0.109
5:38000001-39000000	5	38000000	39000000	0.049	0.049	0.049	0.049	0.049	0.049	0.049	0.049	0.049	0.049
5:39000001-40000000	5	39000000	40000000	0.257	0.257	0.257	0.257	0.257	0.257	0.257	0.257	0.257	0.257
5:40000001-41000000	5	40000000	41000000	-0.077	-0.077	-0.077	-0.077	-0.077	-0.077	-0.077	-0.077	-0.077	-0.077
5:42000001-43000000	5	42000000	43000000	0	0	0	0	0	0	0	0	0	0
5:43000001-44000000	5	43000000	44000000	0.24	0.24	0.24	0.24	0.24	0.24	0.24	0.24	0.24	0.24
5:44000001-45000000	5	44000000	45000000	-0.021	-0.021	-0.021	-0.021	-0.021	-0.021	-0.021	-0.021	-0.021	-0.021
5:50000001-51000000	5	50000000	51000000	0.031	0.031	0.031	0.031	0.031	0.031	0.031	0.031	0.031	0.031
5:53000001-54000000	5	53000000	54000000	-0.115	-0.115	-0.115	-0.115	-0.115	-0.115	-0.115	-0.115	-0.115	-0.115
5:54000001-55000000	5	54000000	55000000	-0.22	-0.22	-0.22	-0.22	-0.22	-0.22	-0.22	-0.22	-0.22	-0.22
5:55000001-56000000	5	55000000	56000000	0.204	0.204	0.204	0.204	0.204	0.204	0.204	0.204	0.204	0.204
5:56000001-57000000	5	56000000	57000000	-0.113	-0.113	-0.113	-0.113	-0.113	-0.113	-0.113	-0.113	-0.113	-0.113
5:57000001-58000000	5	57000000	58000000	0.11	0.11	0.11	0.11	0.11	0.11	0.11	0.11	0.11	0.11
5:59000001-60000000	5	59000000	60000000	0.188	0.188	0.188	0.188	0.188	0.188	0.188	0.188	0.188	0.188
5:60000001-61000000	5	60000000	61000000	0.142	0.142	0.142	0.142	0.142	0.142	0.142	0.142	0.142	0.142
5:61000001-62000000	5	61000000	62000000	-0.117	-0.117	-0.117	-0.117	-0.117	-0.117	-0.117	-0.117	-0.117	-0.117
5:63000001-64000000	5	63000000	64000000	-0.074	-0.074	-0.074	-0.074	-0.074	-0.074	-0.074	-0.074	-0.074	-0.074
5:64000001-65000000	5	64000000	65000000	0.04	0.04	0.04	0.04	0.04	0.04	0.04	0.04	0.04	0.04
5:66000001-67000000	5	66000000	67000000	-0.024	-0.024	-0.024	-0.024	-0.024	-0.024	-0.024	-0.024	-0.024	-0.024
5:67000001-68000000	5	67000000	68000000	0.033	0.033	0.033	0.033	0.033	0.033	0.033	0.033	0.033	0.033
5:68000001-69000000	5	68000000	69000000	0.023	0.023	0.023	0.023	0.023	0.023	0.023	0.023	0.023	0.023
5:70000001-71000000	5	70000000	71000000	0.297	0.297	0.297	0.297	0.297	0.297	0.297	0.297	0.297	0.297
5:72000001-73000000	5	72000000	73000000	0.189	0.189	0.189	0.189	0.189	0.189	0.189	0.189	0.189	0.189
5:73000001-74000000	5	73000000	74000000	0.018	0.018	0.018	0.018	0.018	0.018	0.018	0.018	0.018	0.018
5:74000001-75000000	5	74000000	75000000	-0.025	-0.025	-0.025	-0.025	-0.025	-0.025	-0.025	-0.025	-0.025	-0.025
5:75000001-76000000	5	75000000	76000000	-0.09	-0.09	-0.09	-0.09	-0.09	-0.09	-0.09	-0.09	-0.09	-0.09
5:76000001-77000000	5	76000000	77000000	-0.062	-0.062	-0.062	-0.062	-0.062	-0.062	-0.062	-0.062	-0.062	-0.062
5:77000001-78000000	5	77000000	78000000	0.08	0.08	0.08	0.08	0.08	0.08	0.08	0.08	0.08	0.08
5:78000001-79000000	5	78000000	79000000	-0.11	-0.11	-0.11	-0.11	-0.11	-0.11	-0.11	-0.11	-0.11	-0.11
5:80000001-81000000	5	80000000	81000000	0.148	0.148	0.148	0.148	0.148	0.148	0.148	0.148	0.148	0.148
5:81000001-82000000	5	81000000	82000000	0.007	0.007	0.007	0.007	0.007	0.007	0.007	0.007	0.007	0.007
5:82000001-83000000	5	82000000	83000000	0.226	0.226	0.226	0.226	0.226	0.226	0.226	0.226	0.226	0.226
5:83000001-84000000	5	83000000	84000000	0.071	0.071	0.071	0.071	0.071	0.071	0.071	0.071	0.071	0.071
5:84000001-85000000	5	84000000	85000000	0.043	0.043	0.043	0.043	0.043	0.043	0.043	0.043	0.043	0.043
5:85000001-86000000	5	85000000	86000000	-0.047	-0.047	-0.047	-0.047	-0.047	-0.047	-0.047	-0.047	-0.047	-0.047
5:86000001-87000000	5	86000000	87000000	0.199	0.199	0.199	0.199	0.199	0.199	0.199	0.199	0.199	0.199
5:87000001-88000000	5	87000000	88000000	-0.11	-0.11	-0.11	-0.11	-0.11	-0.11	-0.11	-0.11	-0.11	-0.11
5:89000001-90000000	5	89000000	90000000	-0.005	-0.005	-0.005	-0.005	-0.005	-0.005	-0.005	-0.005	-0.005	-0.005
5:90000001-91000000	5	90000000	91000000	-0.03	-0.03	-0.03	-0.03	-0.03	-0.03	-0.03	-0.03	-0.03	-0.03
5:91000001-92000000	5	91000000	92000000	0.055	0.055	0.055	0.055	0.055	0.055	0.055	0.055	0.055	0.055
5:92000001-93000000	5	92000000	93000000	0.058	0.058	0.058	0.058	0.058	0.058	0.058	0.058	0.058	0.058
5:94000001-95000000	5	94000000	95000000	0.177	0.177	0.177	0.177	0.177	0.177	0.177	0.177	0.177	0.177
5:95000001-96000000	5	95000000	96000000	0.151	0.151	0.151	0.151	0.151	0.151	0.151	0.151	0.151	0.151
5:98000001-99000000	5	98000000	99000000	-0.274	-0.274	-0.274	-0.274	-0.274	-0.274	-0.274	-0.274	-0.274	-0.274
5:100000001-101000000	5	100000000	101000000	0.12	0.12	0.12	0.12	0.12	0.12	0.12	0.12	0.12	0.12
5:101000001-102000000	5	101000000	102000000	-0.014	-0.014	-0.014	-0.014	-0.014	-0.014	-0.014	-0.014	-0.014	-0.014
5:102000001-103000000	5	102000000	103000000	0.157	0.157	0.157	0.157	0.157	0.157	0.157	0.157	0.157	0.157
5:104000001-105000000	5	104000000	105000000	0.058	0.058	0.058	0.058	0.058	0.058	0.058	0.058	0.058	0.058
5:106000001-107000000	5	106000000	107000000	0.03	0.03	0.03	0.03	0.03	0.03	0.03	0.03	0.03	0.03
5:107000001-108000000	5	107000000	108000000	-0.143	-0.143	-0.143	-0.143	-0.143	-0.143	-0.143	-0.143	-0.143	-0.143
5:108000001-109000000	5	108000000	109000000	-0.05	-0.05	-0.05	-0.05	-0.05	-0.05	-0.05	-0.05	-0.05	-0.05
5:109000001-110000000	5	109000000	110000000	0.004	0.004	0.004	0.004	0.004	0.004	0.004	0.004	0.004	0.004
5:110000001-111000000	5	110000000	111000000	0.038	0.038	0.038	0.038	0.038	0.038	0.038	0.038	0.038	0.038
5:111000001-112000000	5	111000000	112000000	-0.042	-0.042	-0.042	-0.042	-0.042	-0.042	-0.042	-0.042	-0.042	-0.042
5:112000001-113000000	5	112000000	113000000	-0.077	-0.077	-0.077	-0.077	-0.077	-0.077	-0.077	-0.077	-0.077	-0.077
5:113000001-114000000	5	113000000	114000000	-0.01	-0.01	-0.01	-0.01	-0.01	-0.01	-0.01	-0.01	-0.01	-0.01
5:114000001-115000000	5	114000000	115000000	0.181	0.181	0.181	0.181	0.181	0.181	0.181	0.181	0.181	0.181
5:115000001-116000000	5	115000000	116000000	-0.119	-0.119	-0.119	-0.119	-0.119	-0.119	-0.119	-0.119	-0.119	-0.119
5:116000001-117000000	5	116000000	117000000	-0.012	-0.012	-0.012	-0.012	-0.012	-0.012	-0.012	-0.012	-0.012	-0.012
5:117000001-118000000	5	117000000	118000000	-0.035	-0.035	-0.035	-0.035	-0.035	-0.035	-0.035	-0.035	-0.035	-0.035
5:118000001-119000000	5	118000000	119000000	-0.074	-0.074	-0.074	-0.074	-0.074	-0.074	-0.074	-0.074	-0.074	-0.074
5:119000001-120000000	5	119000000	120000000	0.078	0.078	0.078	0.078	0.078	0.078	0.078	0.078	0.078	0.078
5:120000001-121000000	5	120000000	121000000	0.061	0.061	0.061	0.061	0.061	0.061	0.061	0.061	0.061	0.061
5:121000001-122000000	5	121000000	122000000	0.02	0.02	0.02	0.02	0.02	0.02	0.02	0.02	0.02	0.02
5:124000001-125000000	5	124000000	125000000	0.222	0.222	0.222	0.222	0.222	0.222	0.222	0.222	0.222	0.222
5:125000001-126000000	5	125000000	126000000	-0.018	-0.018	-0.018	-0.018	-0.018	-0.018	-0.018	-0.018	-0.018	-0.018
5:126000001-127000000	5	126000000	127000000	-0.057	-0.057	-0.057	-0.057	-0.057	-0.057	-0.057	-0.057	-0.057	-0.057
5:127000001-128000000	5	127000000	128000000	0.043	0.043	0.043	0.043	0.043	0.043	0.043	0.043	0.043	0.043
5:128000001-129000000	5	128000000	129000000	-0.088	-0.088	-0.088	-0.088	-0.088	-0.088	-0.088	-0.088	-0.088	-0.088
5:129000001-130000000	5	129000000	130000000	0.087	0.087	0.087	0.087	0.087	0.087	0.087	0.087	0.087	0.087
5:130000001-131000000	5	130000000	131000000	0.012	0.012	0.012	0.012	0.012	0.012	0.012	0.012	0.012	0.012
5:131000001-132000000	5	131000000	132000000	-0.128	-0.128	-0.128	-0.128	-0.128	-0.128	-0.128	-0.128	-0.128	-0.128
5:132000001-133000000	5	132000000	133000000	0.025	0.025	0.025	0.025	0.025	0.025	0.025	0.025	0.025	0.025
5:133000001-134000000	5	133000000	134000000	-0.15	-0.15	-0.15	-0.15	-0.15	-0.15	-0.15	-0.15	-0.15	-0.15
5:135000001-136000000	5	135000000	136000000	-0.069	-0.069	-0.069	-0.069	-0.069	-0.069	-0.069	-0.069	-0.069	-0.069
5:136000001-137000000	5	136000000	137000000	-0.158	-0.158	-0.158	-0.158	-0.158	-0.158	-0.158	-0.158	-0.158	-0.158
5:137000001-138000000	5	137000000	138000000	-0.134	-0.134	-0.134	-0.134	-0.134	-0.134	-0.134	-0.134	-0.134	-0.134
5:138000001-139000000	5	138000000	139000000	-0.138	-0.138	-0.138	-0.138	-0.138	-0.138	-0.138	-0.138	-0.138	-0.138
5:139000001-140000000	5	139000000	140000000	-0.086	-0.086	-0.086	-0.086	-0.086	-0.086	-0.086	-0.086	-0.086	-0.086
5:140000001-141000000	5	140000000	141000000	0.135	0.135	0.135	0.135	0.135	0.135	0.135	0.135	0.135	0.135
5:141000001-142000000	5	141000000	142000000	-0.145	-0.145	-0.145	-0.145	-0.145	-0.145	-0.145	-0.145	-0.145	-0.145
5:143000001-144000000	5	143000000	144000000	0.017	0.017	0.017	0.017	0.017	0.017	0.017	0.017	0.017	0.017
5:144000001-145000000	5	144000000	145000000	-0.111	-0.111	-0.111	-0.111	-0.111	-0.111	-0.111	-0.111	-0.111	-0.111
5:146000001-147000000	5	146000000	147000000	-0.014	-0.014	-0.014	-0.014	-0.014	-0.014	-0.014	-0.014	-0.014	-0.014
5:147000001-148000000	5	147000000	148000000	0.005	0.005	0.005	0.005	0.005	0.005	0.005	0.005	0.005	0.005
5:148000001-149000000	5	148000000	149000000	-0.091	-0.091	-0.091	-0.091	-0.091	-0.091	-0.091	-0.091	-0.091	-0.091
5:149000001-150000000	5	149000000	150000000	-0.035	-0.035	-0.035	-0.035	-0.035	-0.035	-0.035	-0.035	-0.035	-0.035
5:151000001-152000000	5	151000000	152000000	-0.044	-0.044	-0.044	-0.044	-0.044	-0.044	-0.044	-0.044	-0.044	-0.044
5:152000001-153000000	5	152000000	153000000	-0.045	-0.045	-0.045	-0.045	-0.045	-0.045	-0.045	-0.045	-0.045	-0.045
5:153000001-154000000	5	153000000	154000000	-0.247	-0.247	-0.247	-0.247	-0.247	-0.247	-0.247	-0.247	-0.247	-0.247
5:155000001-156000000	5	155000000	156000000	-0.01	-0.01	-0.01	-0.01	-0.01	-0.01	-0.01	-0.01	-0.01	-0.01
5:158000001-159000000	5	158000000	159000000	0.072	0.072	0.072	0.072	0.072	0.072	0.072	0.072	0.072	0.072
5:159000001-160000000	5	159000000	160000000	-0.025	-0.025	-0.025	-0.025	-0.025	-0.025	-0.025	-0.025	-0.025	-0.025
5:161000001-162000000	5	161000000	162000000	-0.006	-0.006	-0.006	-0.006	-0.006	-0.006	-0.006	-0.006	-0.006	-0.006
5:162000001-163000000	5	162000000	163000000	0.098	0.098	0.098	0.098	0.098	0.098	0.098	0.098	0.098	0.098
5:163000001-164000000	5	163000000	164000000	0.015	0.015	0.015	0.015	0.015	0.015	0.015	0.015	0.015	0.015
5:164000001-165000000	5	164000000	165000000	0.106	0.106	0.106	0.106	0.106	0.106	0.106	0.106	0.106	0.106
5:166000001-167000000	5	166000000	167000000	-0.013	-0.013	-0.013	-0.013	-0.013	-0.013	-0.013	-0.013	-0.013	-0.013
5:167000001-168000000	5	167000000	168000000	0.107	0.107	0.107	0.107	0.107	0.107	0.107	0.107	0.107	0.107
5:168000001-169000000	5	168000000	169000000	-0.19	-0.19	-0.19	-0.19	-0.19	-0.19	-0.19	-0.19	-0.19	-0.19
5:169000001-170000000	5	169000000	170000000	-0.207	-0.207	-0.207	-0.207	-0.207	-0.207	-0.207	-0.207	-0.207	-0.207
5:170000001-171000000	5	170000000	171000000	-0.235	-0.235	-0.235	-0.235	-0.235	-0.235	-0.235	-0.235	-0.235	-0.235
5:171000001-172000000	5	171000000	172000000	-0.239	-0.239	-0.239	-0.239	-0.239	-0.239	-0.239	-0.239	-0.239	-0.239
5:172000001-173000000	5	172000000	173000000	0.085	0.085	0.085	0.085	0.085	0.085	0.085	0.085	0.085	0.085
5:173000001-174000000	5	173000000	174000000	-0.112	-0.112	-0.112	-0.112	-0.112	-0.112	-0.112	-0.112	-0.112	-0.112
5:176000001-177000000	5	176000000	177000000	-0.154	-0.154	-0.154	-0.154	-0.154	-0.154	-0.154	-0.154	-0.154	-0.154
5:178000001-179000000	5	178000000	179000000	-0.044	-0.044	-0.044	-0.044	-0.044	-0.044	-0.044	-0.044	-0.044	-0.044
5:180000001-180915260	5	180000000	180915260	0.136	0.136	0.136	0.136	0.136	0.136	0.136	0.136	0.136	0.136
6:1000001-2000000	6	1000000	2000000	-0.581	-0.581	-0.581	-0.581	-0.581	-0.581	-0.581	-0.581	-0.581	-0.581
6:2000001-3000000	6	2000000	3000000	-0.525	-0.525	-0.525	-0.525	-0.525	-0.525	-0.525	-0.525	-0.525	-0.525
6:3000001-4000000	6	3000000	4000000	-0.523	-0.523	-0.523	-0.523	-0.523	-0.523	-0.523	-0.523	-0.523	-0.523
6:6000001-7000000	6	6000000	7000000	-0.692	-0.692	-0.692	-0.692	-0.692	-0.692	-0.692	-0.692	-0.692	-0.692
6:7000001-8000000	6	7000000	8000000	-0.599	-0.599	-0.599	-0.599	-0.599	-0.599	-0.599	-0.599	-0.599	-0.599
6:8000001-9000000	6	8000000	9000000	-0.613	-0.613	-0.613	-0.613	-0.613	-0.613	-0.613	-0.613	-0.613	-0.613
6:9000001-10000000	6	9000000	10000000	-0.493	-0.493	-0.493	-0.493	-0.493	-0.493	-0.493	-0.493	-0.493	-0.493
6:10000001-11000000	6	10000000	11000000	-0.54	-0.54	-0.54	-0.54	-0.54	-0.54	-0.54	-0.54	-0.54	-0.54
6:11000001-12000000	6	11000000	12000000	-0.48	-0.48	-0.48	-0.48	-0.48	-0.48	-0.48	-0.48	-0.48	-0.48
6:12000001-13000000	6	12000000	13000000	-0.676	-0.676	-0.676	-0.676	-0.676	-0.676	-0.676	-0.676	-0.676	-0.676
6:13000001-14000000	6	13000000	14000000	-0.725	-0.725	-0.725	-0.725	-0.725	-0.725	-0.725	-0.725	-0.725	-0.725
6:14000001-15000000	6	14000000	15000000	-0.554	-0.554	-0.554	-0.554	-0.554	-0.554	-0.554	-0.554	-0.554	-0.554
6:17000001-18000000	6	17000000	18000000	-0.571	-0.571	-0.571	-0.571	-0.571	-0.571	-0.571	-0.571	-0.571	-0.571
6:18000001-19000000	6	18000000	19000000	-0.781	-0.781	-0.781	-0.781	-0.781	-0.781	-0.781	-0.781	-0.781	-0.781
6:19000001-20000000	6	19000000	20000000	-0.625	-0.625	-0.625	-0.625	-0.625	-0.625	-0.625	-0.625	-0.625	-0.625
6:20000001-21000000	6	20000000	21000000	-0.714	-0.714	-0.714	-0.714	-0.714	-0.714	-0.714	-0.714	-0.714	-0.714
6:21000001-22000000	6	21000000	22000000	-0.592	-0.592	-0.592	-0.592	-0.592	-0.592	-0.592	-0.592	-0.592	-0.592
6:24000001-25000000	6	24000000	25000000	-0.456	-0.456	-0.456	-0.456	-0.456	-0.456	-0.456	-0.456	-0.456	-0.456
6:25000001-26000000	6	25000000	26000000	-0.592	-0.592	-0.592	-0.592	-0.592	-0.592	-0.592	-0.592	-0.592	-0.592
6:27000001-28000000	6	27000000	28000000	-0.397	-0.397	-0.397	-0.397	-0.397	-0.397	-0.397	-0.397	-0.397	-0.397
6:30000001-31000000	6	30000000	31000000	-0.698	-0.698	-0.698	-0.698	-0.698	-0.698	-0.698	-0.698	-0.698	-0.698
6:33000001-34000000	6	33000000	34000000	-0.72	-0.72	-0.72	-0.72	-0.72	-0.72	-0.72	-0.72	-0.72	-0.72
6:35000001-36000000	6	35000000	36000000	-0.974	-0.974	-0.974	-0.974	-0.974	-0.974	-0.974	-0.974	-0.974	-0.974
6:39000001-40000000	6	39000000	40000000	-0.919	-0.919	-0.919	-0.919	-0.919	-0.919	-0.919	-0.919	-0.919	-0.919
6:40000001-41000000	6	40000000	41000000	-0.799	-0.799	-0.799	-0.799	-0.799	-0.799	-0.799	-0.799	-0.799	-0.799
6:42000001-43000000	6	42000000	43000000	-0.698	-0.698	-0.698	-0.698	-0.698	-0.698	-0.698	-0.698	-0.698	-0.698
6:43000001-44000000	6	43000000	44000000	-0.889	-0.889	-0.889	-0.889	-0.889	-0.889	-0.889	-0.889	-0.889	-0.889
6:44000001-45000000	6	44000000	45000000	-0.79	-0.79	-0.79	-0.79	-0.79	-0.79	-0.79	-0.79	-0.79	-0.79
6:45000001-46000000	6	45000000	46000000	-0.614	-0.614	-0.614	-0.614	-0.614	-0.614	-0.614	-0.614	-0.614	-0.614
6:47000001-48000000	6	47000000	48000000	-0.63	-0.63	-0.63	-0.63	-0.63	-0.63	-0.63	-0.63	-0.63	-0.63
6:48000001-49000000	6	48000000	49000000	-0.405	-0.405	-0.405	-0.405	-0.405	-0.405	-0.405	-0.405	-0.405	-0.405
6:49000001-50000000	6	49000000	50000000	-0.586	-0.586	-0.586	-0.586	-0.586	-0.586	-0.586	-0.586	-0.586	-0.586
6:52000001-53000000	6	52000000	53000000	-0.642	-0.642	-0.642	-0.642	-0.642	-0.642	-0.642	-0.642	-0.642	-0.642
6:53000001-54000000	6	53000000	54000000	-0.512	-0.512	-0.512	-0.512	-0.512	-0.512	-0.512	-0.512	-0.512	-0.512
6:55000001-56000000	6	55000000	56000000	-0.367	-0.367	-0.367	-0.367	-0.367	-0.367	-0.367	-0.367	-0.367	-0.367
6:56000001-57000000	6	56000000	57000000	-0.32	-0.32	-0.32	-0.32	-0.32	-0.32	-0.32	-0.32	-0.32	-0.32
6:63000001-64000000	6	63000000	64000000	-0.807	-0.807	-0.807	-0.807	-0.807	-0.807	-0.807	-0.807	-0.807	-0.807
6:64000001-65000000	6	64000000	65000000	-0.421	-0.421	-0.421	-0.421	-0.421	-0.421	-0.421	-0.421	-0.421	-0.421
6:65000001-66000000	6	65000000	66000000	-0.562	-0.562	-0.562	-0.562	-0.562	-0.562	-0.562	-0.562	-0.562	-0.562
6:66000001-67000000	6	66000000	67000000	-0.491	-0.491	-0.491	-0.491	-0.491	-0.491	-0.491	-0.491	-0.491	-0.491
6:68000001-69000000	6	68000000	69000000	-0.589	-0.589	-0.589	-0.589	-0.589	-0.589	-0.589	-0.589	-0.589	-0.589
6:69000001-70000000	6	69000000	70000000	-0.459	-0.459	-0.459	-0.459	-0.459	-0.459	-0.459	-0.459	-0.459	-0.459
6:72000001-73000000	6	72000000	73000000	-0.567	-0.567	-0.567	-0.567	-0.567	-0.567	-0.567	-0.567	-0.567	-0.567
6:73000001-74000000	6	73000000	74000000	-0.631	-0.631	-0.631	-0.631	-0.631	-0.631	-0.631	-0.631	-0.631	-0.631
6:75000001-76000000	6	75000000	76000000	-0.612	-0.612	-0.612	-0.612	-0.612	-0.612	-0.612	-0.612	-0.612	-0.612
6:76000001-77000000	6	76000000	77000000	-0.528	-0.528	-0.528	-0.528	-0.528	-0.528	-0.528	-0.528	-0.528	-0.528
6:77000001-78000000	6	77000000	78000000	-0.691	-0.691	-0.691	-0.691	-0.691	-0.691	-0.691	-0.691	-0.691	-0.691
6:78000001-79000000	6	78000000	79000000	-0.558	-0.558	-0.558	-0.558	-0.558	-0.558	-0.558	-0.558	-0.558	-0.558
6:79000001-80000000	6	79000000	80000000	-0.615	-0.615	-0.615	-0.615	-0.615	-0.615	-0.615	-0.615	-0.615	-0.615
6:80000001-81000000	6	80000000	81000000	-0.686	-0.686	-0.686	-0.686	-0.686	-0.686	-0.686	-0.686	-0.686	-0.686
6:81000001-82000000	6	81000000	82000000	-0.522	-0.522	-0.522	-0.522	-0.522	-0.522	-0.522	-0.522	-0.522	-0.522
6:83000001-84000000	6	83000000	84000000	-0.535	-0.535	-0.535	-0.535	-0.535	-0.535	-0.535	-0.535	-0.535	-0.535
6:85000001-86000000	6	85000000	86000000	-0.553	-0.553	-0.553	-0.553	-0.553	-0.553	-0.553	-0.553	-0.553	-0.553
6:86000001-87000000	6	86000000	87000000	-0.415	-0.415	-0.415	-0.415	-0.415	-0.415	-0.415	-0.415	-0.415	-0.415
6:87000001-88000000	6	87000000	88000000	-0.614	-0.614	-0.614	-0.614	-0.614	-0.614	-0.614	-0.614	-0.614	-0.614
6:88000001-89000000	6	88000000	89000000	-0.513	-0.513	-0.513	-0.513	-0.513	-0.513	-0.513	-0.513	-0.513	-0.513
6:89000001-90000000	6	89000000	90000000	-0.502	-0.502	-0.502	-0.502	-0.502	-0.502	-0.502	-0.502	-0.502	-0.502
6:90000001-91000000	6	90000000	91000000	-0.721	-0.721	-0.721	-0.721	-0.721	-0.721	-0.721	-0.721	-0.721	-0.721
6:91000001-92000000	6	91000000	92000000	-0.573	-0.573	-0.573	-0.573	-0.573	-0.573	-0.573	-0.573	-0.573	-0.573
6:92000001-93000000	6	92000000	93000000	-0.51	-0.51	-0.51	-0.51	-0.51	-0.51	-0.51	-0.51	-0.51	-0.51
6:93000001-94000000	6	93000000	94000000	-0.487	-0.487	-0.487	-0.487	-0.487	-0.487	-0.487	-0.487	-0.487	-0.487
6:94000001-95000000	6	94000000	95000000	-0.376	-0.376	-0.376	-0.376	-0.376	-0.376	-0.376	-0.376	-0.376	-0.376
6:95000001-96000000	6	95000000	96000000	-0.609	-0.609	-0.609	-0.609	-0.609	-0.609	-0.609	-0.609	-0.609	-0.609
6:96000001-97000000	6	96000000	97000000	-0.541	-0.541	-0.541	-0.541	-0.541	-0.541	-0.541	-0.541	-0.541	-0.541
6:97000001-98000000	6	97000000	98000000	-0.507	-0.507	-0.507	-0.507	-0.507	-0.507	-0.507	-0.507	-0.507	-0.507
6:98000001-99000000	6	98000000	99000000	-0.501	-0.501	-0.501	-0.501	-0.501	-0.501	-0.501	-0.501	-0.501	-0.501
6:101000001-102000000	6	101000000	102000000	-0.467	-0.467	-0.467	-0.467	-0.467	-0.467	-0.467	-0.467	-0.467	-0.467
6:102000001-103000000	6	102000000	103000000	-0.397	-0.397	-0.397	-0.397	-0.397	-0.397	-0.397	-0.397	-0.397	-0.397
6:103000001-104000000	6	103000000	104000000	-0.645	-0.645	-0.645	-0.645	-0.645	-0.645	-0.645	-0.645	-0.645	-0.645
6:106000001-107000000	6	106000000	107000000	-0.46	-0.46	-0.46	-0.46	-0.46	-0.46	-0.46	-0.46	-0.46	-0.46
6:107000001-108000000	6	107000000	108000000	-0.458	-0.458	-0.458	-0.458	-0.458	-0.458	-0.458	-0.458	-0.458	-0.458
6:108000001-109000000	6	108000000	109000000	-0.582	-0.582	-0.582	-0.582	-0.582	-0.582	-0.582	-0.582	-0.582	-0.582
6:109000001-110000000	6	109000000	110000000	-0.719	-0.719	-0.719	-0.719	-0.719	-0.719	-0.719	-0.719	-0.719	-0.719
6:110000001-111000000	6	110000000	111000000	-0.653	-0.653	-0.653	-0.653	-0.653	-0.653	-0.653	-0.653	-0.653	-0.653
6:111000001-112000000	6	111000000	112000000	-0.853	-0.853	-0.853	-0.853	-0.853	-0.853	-0.853	-0.853	-0.853	-0.853
6:112000001-113000000	6	112000000	113000000	-0.566	-0.566	-0.566	-0.566	-0.566	-0.566	-0.566	-0.566	-0.566	-0.566
6:113000001-114000000	6	113000000	114000000	-0.495	-0.495	-0.495	-0.495	-0.495	-0.495	-0.495	-0.495	-0.495	-0.495
6:115000001-116000000	6	115000000	116000000	-0.568	-0.568	-0.568	-0.568	-0.568	-0.568	-0.568	-0.568	-0.568	-0.568
6:116000001-117000000	6	116000000	117000000	-0.46	-0.46	-0.46	-0.46	-0.46	-0.46	-0.46	-0.46	-0.46	-0.46
6:118000001-119000000	6	118000000	119000000	-0.817	-0.817	-0.817	-0.817	-0.817	-0.817	-0.817	-0.817	-0.817	-0.817
6:119000001-120000000	6	119000000	120000000	-0.641	-0.641	-0.641	-0.641	-0.641	-0.641	-0.641	-0.641	-0.641	-0.641
6:121000001-122000000	6	121000000	122000000	-0.556	-0.556	-0.556	-0.556	-0.556	-0.556	-0.556	-0.556	-0.556	-0.556
6:122000001-123000000	6	122000000	123000000	-0.405	-0.405	-0.405	-0.405	-0.405	-0.405	-0.405	-0.405	-0.405	-0.405
6:123000001-124000000	6	123000000	124000000	-0.6	-0.6	-0.6	-0.6	-0.6	-0.6	-0.6	-0.6	-0.6	-0.6
6:125000001-126000000	6	125000000	126000000	-0.565	-0.565	-0.565	-0.565	-0.565	-0.565	-0.565	-0.565	-0.565	-0.565
6:126000001-127000000	6	126000000	127000000	-0.531	-0.531	-0.531	-0.531	-0.531	-0.531	-0.531	-0.531	-0.531	-0.531
6:127000001-128000000	6	127000000	128000000	-0.402	-0.402	-0.402	-0.402	-0.402	-0.402	-0.402	-0.402	-0.402	-0.402
6:128000001-129000000	6	128000000	129000000	-0.438	-0.438	-0.438	-0.438	-0.438	-0.438	-0.438	-0.438	-0.438	-0.438
6:129000001-130000000	6	129000000	130000000	-0.454	-0.454	-0.454	-0.454	-0.454	-0.454	-0.454	-0.454	-0.454	-0.454
6:130000001-131000000	6	130000000	131000000	-0.587	-0.587	-0.587	-0.587	-0.587	-0.587	-0.587	-0.587	-0.587	-0.587
6:131000001-132000000	6	131000000	132000000	-0.591	-0.591	-0.591	-0.591	-0.591	-0.591	-0.591	-0.591	-0.591	-0.591
6:132000001-133000000	6	132000000	133000000	-0.568	-0.568	-0.568	-0.568	-0.568	-0.568	-0.568	-0.568	-0.568	-0.568
6:135000001-136000000	6	135000000	136000000	-0.583	-0.583	-0.583	-0.583	-0.583	-0.583	-0.583	-0.583	-0.583	-0.583
6:136000001-137000000	6	136000000	137000000	-0.528	-0.528	-0.528	-0.528	-0.528	-0.528	-0.528	-0.528	-0.528	-0.528
6:138000001-139000000	6	138000000	139000000	-0.606	-0.606	-0.606	-0.606	-0.606	-0.606	-0.606	-0.606	-0.606	-0.606
6:139000001-140000000	6	139000000	140000000	-0.574	-0.574	-0.574	-0.574	-0.574	-0.574	-0.574	-0.574	-0.574	-0.574
6:140000001-141000000	6	140000000	141000000	-0.593	-0.593	-0.593	-0.593	-0.593	-0.593	-0.593	-0.593	-0.593	-0.593
6:142000001-143000000	6	142000000	143000000	-0.525	-0.525	-0.525	-0.525	-0.525	-0.525	-0.525	-0.525	-0.525	-0.525
6:143000001-144000000	6	143000000	144000000	-0.533	-0.533	-0.533	-0.533	-0.533	-0.533	-0.533	-0.533	-0.533	-0.533
6:145000001-146000000	6	145000000	146000000	-0.678	-0.678	-0.678	-0.678	-0.678	-0.678	-0.678	-0.678	-0.678	-0.678
6:146000001-147000000	6	146000000	147000000	-0.57	-0.57	-0.57	-0.57	-0.57	-0.57	-0.57	-0.57	-0.57	-0.57
6:147000001-148000000	6	147000000	148000000	-0.499	-0.499	-0.499	-0.499	-0.499	-0.499	-0.499	-0.499	-0.499	-0.499
6:148000001-149000000	6	148000000	149000000	-0.618	-0.618	-0.618	-0.618	-0.618	-0.618	-0.618	-0.618	-0.618	-0.618
6:149000001-150000000	6	149000000	150000000	-0.667	-0.667	-0.667	-0.667	-0.667	-0.667	-0.667	-0.667	-0.667	-0.667
6:151000001-152000000	6	151000000	152000000	-0.644	-0.644	-0.644	-0.644	-0.644	-0.644	-0.644	-0.644	-0.644	-0.644
6:153000001-154000000	6	153000000	154000000	-0.616	-0.616	-0.616	-0.616	-0.616	-0.616	-0.616	-0.616	-0.616	-0.616
6:154000001-155000000	6	154000000	155000000	-0.605	-0.605	-0.605	-0.605	-0.605	-0.605	-0.605	-0.605	-0.605	-0.605
6:155000001-156000000	6	155000000	156000000	-0.555	-0.555	-0.555	-0.555	-0.555	-0.555	-0.555	-0.555	-0.555	-0.555
6:156000001-157000000	6	156000000	157000000	-0.612	-0.612	-0.612	-0.612	-0.612	-0.612	-0.612	-0.612	-0.612	-0.612
6:158000001-159000000	6	158000000	159000000	-0.367	-0.367	-0.367	-0.367	-0.367	-0.367	-0.367	-0.367	-0.367	-0.367
6:159000001-160000000	6	159000000	160000000	-0.493	-0.493	-0.493	-0.493	-0.493	-0.493	-0.493	-0.493	-0.493	-0.493
6:160000001-161000000	6	160000000	161000000	-0.493	-0.493	-0.493	-0.493	-0.493	-0.493	-0.493	-0.493	-0.493	-0.493
6:161000001-162000000	6	161000000	162000000	-0.63	-0.63	-0.63	-0.63	-0.63	-0.63	-0.63	-0.63	-0.63	-0.63
6:162000001-163000000	6	162000000	163000000	-0.647	-0.647	-0.647	-0.647	-0.647	-0.647	-0.647	-0.647	-0.647	-0.647
6:163000001-164000000	6	163000000	164000000	-0.47	-0.47	-0.47	-0.47	-0.47	-0.47	-0.47	-0.47	-0.47	-0.47
6:164000001-165000000	6	164000000	165000000	-0.565	-0.565	-0.565	-0.565	-0.565	-0.565	-0.565	-0.565	-0.565	-0.565
6:165000001-166000000	6	165000000	166000000	-0.706	-0.706	-0.706	-0.706	-0.706	-0.706	-0.706	-0.706	-0.706	-0.706
6:166000001-167000000	6	166000000	167000000	-0.238	-0.238	-0.238	-0.238	-0.238	-0.238	-0.238	-0.238	-0.238	-0.238
6:167000001-168000000	6	167000000	168000000	-0.553	-0.553	-0.553	-0.553	-0.553	-0.553	-0.553	-0.553	-0.553	-0.553
6:168000001-169000000	6	168000000	169000000	-0.124	-0.124	-0.124	-0.124	-0.124	-0.124	-0.124	-0.124	-0.124	-0.124
7:1-1000000	7	0	1000000	0.148	0.148	0.148	0.148	0.148	0.148	0.148	0.148	0.148	0.148
7:2000001-3000000	7	2000000	3000000	0.011	0.011	0.011	0.011	0.011	0.011	0.011	0.011	0.011	0.011
7:4000001-5000000	7	4000000	5000000	-0.035	-0.035	-0.035	-0.035	-0.035	-0.035	-0.035	-0.035	-0.035	-0.035
7:6000001-7000000	7	6000000	7000000	-0.208	-0.208	-0.208	-0.208	-0.208	-0.208	-0.208	-0.208	-0.208	-0.208
7:7000001-8000000	7	7000000	8000000	-0.063	-0.063	-0.063	-0.063	-0.063	-0.063	-0.063	-0.063	-0.063	-0.063
7:8000001-9000000	7	8000000	9000000	0.076	0.076	0.076	0.076	0.076	0.076	0.076	0.076	0.076	0.076
7:9000001-10000000	7	9000000	10000000	0.019	0.019	0.019	0.019	0.019	0.019	0.019	0.019	0.019	0.019
7:10000001-11000000	7	10000000	11000000	0.067	0.067	0.067	0.067	0.067	0.067	0.067	0.067	0.067	0.067
7:11000001-12000000	7	11000000	12000000	0.204	0.204	0.204	0.204	0.204	0.204	0.204	0.204	0.204	0.204
7:12000001-13000000	7	12000000	13000000	0.043	0.043	0.043	0.043	0.043	0.043	0.043	0.043	0.043	0.043
7:13000001-14000000	7	13000000	14000000	0.087	0.087	0.087	0.087	0.087	0.087	0.087	0.087	0.087	0.087
7:14000001-15000000	7	14000000	15000000	0.154	0.154	0.154	0.154	0.154	0.154	0.154	0.154	0.154	0.154
7:15000001-16000000	7	15000000	16000000	0.215	0.215	0.215	0.215	0.215	0.215	0.215	0.215	0.215	0.215
7:16000001-17000000	7	16000000	17000000	0.097	0.097	0.097	0.097	0.097	0.097	0.097	0.097	0.097	0.097
7:17000001-18000000	7	17000000	18000000	0.175	0.175	0.175	0.175	0.175	0.175	0.175	0.175	0.175	0.175
7:18000001-19000000	7	18000000	19000000	0.265	0.265	0.265	0.265	0.265	0.265	0.265	0.265	0.265	0.265
7:19000001-20000000	7	19000000	20000000	0.025	0.025	0.025	0.025	0.025	0.025	0.025	0.025	0.025	0.025
7:20000001-21000000	7	20000000	21000000	0.004	0.004	0.004	0.004	0.004	0.004	0.004	0.004	0.004	0.004
7:21000001-22000000	7	21000000	22000000	-0.001	-0.001	-0.001	-0.001	-0.001	-0.001	-0.001	-0.001	-0.001	-0.001
7:22000001-23000000	7	22000000	23000000	-0.108	-0.108	-0.108	-0.108	-0.108	-0.108	-0.108	-0.108	-0.108	-0.108
7:23000001-24000000	7	23000000	24000000	0.104	0.104	0.104	0.104	0.104	0.104	0.104	0.104	0.104	0.104
7:24000001-25000000	7	24000000	25000000	0.05	0.05	0.05	0.05	0.05	0.05	0.05	0.05	0.05	0.05
7:25000001-26000000	7	25000000	26000000	-0.012	-0.012	-0.012	-0.012	-0.012	-0.012	-0.012	-0.012	-0.012	-0.012
7:26000001-27000000	7	26000000	27000000	0.017	0.017	0.017	0.017	0.017	0.017	0.017	0.017	0.017	0.017
7:28000001-29000000	7	28000000	29000000	0.02	0.02	0.02	0.02	0.02	0.02	0.02	0.02	0.02	0.02
7:29000001-30000000	7	29000000	30000000	-0.001	-0.001	-0.001	-0.001	-0.001	-0.001	-0.001	-0.001	-0.001	-0.001
7:30000001-31000000	7	30000000	31000000	0.045	0.045	0.045	0.045	0.045	0.045	0.045	0.045	0.045	0.045
7:31000001-32000000	7	31000000	32000000	-0.207	-0.207	-0.207	-0.207	-0.207	-0.207	-0.207	-0.207	-0.207	-0.207
7:32000001-33000000	7	32000000	33000000	-0.247	-0.247	-0.247	-0.247	-0.247	-0.247	-0.247	-0.247	-0.247	-0.247
7:34000001-35000000	7	34000000	35000000	0.033	0.033	0.033	0.033	0.033	0.033	0.033	0.033	0.033	0.033
7:35000001-36000000	7	35000000	36000000	-0.242	-0.242	-0.242	-0.242	-0.242	-0.242	-0.242	-0.242	-0.242	-0.242
7:37000001-38000000	7	37000000	38000000	-0.086	-0.086	-0.086	-0.086	-0.086	-0.086	-0.086	-0.086	-0.086	-0.086
7:38000001-39000000	7	38000000	39000000	0.004	0.004	0.004	0.004	0.004	0.004	0.004	0.004	0.004	0.004
7:40000001-41000000	7	40000000	41000000	-0.088	-0.088	-0.088	-0.088	-0.088	-0.088	-0.088	-0.088	-0.088	-0.088
7:41000001-42000000	7	41000000	42000000	-0.215	-0.215	-0.215	-0.215	-0.215	-0.215	-0.215	-0.215	-0.215	-0.215
7:42000001-43000000	7	42000000	43000000	-0.148	-0.148	-0.148	-0.148	-0.148	-0.148	-0.148	-0.148	-0.148	-0.148
7:44000001-45000000	7	44000000	45000000	-0.02	-0.02	-0.02	-0.02	-0.02	-0.02	-0.02	-0.02	-0.02	-0.02
7:46000001-47000000	7	46000000	47000000	-0.06	-0.06	-0.06	-0.06	-0.06	-0.06	-0.06	-0.06	-0.06	-0.06
7:47000001-48000000	7	47000000	48000000	-0.092	-0.092	-0.092	-0.092	-0.092	-0.092	-0.092	-0.092	-0.092	-0.092
7:49000001-50000000	7	49000000	50000000	-0.044	-0.044	-0.044	-0.044	-0.044	-0.044	-0.044	-0.044	-0.044	-0.044
7:50000001-51000000	7	50000000	51000000	0.049	0.049	0.049	0.049	0.049	0.049	0.049	0.049	0.049	0.049
7:51000001-52000000	7	51000000	52000000	-0.015	-0.015	-0.015	-0.015	-0.015	-0.015	-0.015	-0.015	-0.015	-0.015
7:52000001-53000000	7	52000000	53000000	-0.024	-0.024	-0.024	-0.024	-0.024	-0.024	-0.024	-0.024	-0.024	-0.024
7:53000001-54000000	7	53000000	54000000	-0.002	-0.002	-0.002	-0.002	-0.002	-0.002	-0.002	-0.002	-0.002	-0.002
7:54000001-55000000	7	54000000	55000000	0.102	0.102	0.102	0.102	0.102	0.102	0.102	0.102	0.102	0.102
7:55000001-56000000	7	55000000	56000000	0.13	0.13	0.13	0.13	0.13	0.13	0.13	0.13	0.13	0.13
7:69000001-70000000	7	69000000	70000000	-0.231	-0.231	-0.231	-0.231	-0.231	-0.231	-0.231	-0.231	-0.231	-0.231
7:70000001-71000000	7	70000000	71000000	-0.366	-0.366	-0.366	-0.366	-0.366	-0.366	-0.366	-0.366	-0.366	-0.366
7:71000001-72000000	7	71000000	72000000	-0.365	-0.365	-0.365	-0.365	-0.365	-0.365	-0.365	-0.365	-0.365	-0.365
7:73000001-74000000	7	73000000	74000000	-0.2	-0.2	-0.2	-0.2	-0.2	-0.2	-0.2	-0.2	-0.2	-0.2
7:75000001-76000000	7	75000000	76000000	-0.228	-0.228	-0.228	-0.228	-0.228	-0.228	-0.228	-0.228	-0.228	-0.228
7:77000001-78000000	7	77000000	78000000	0.138	0.138	0.138	0.138	0.138	0.138	0.138	0.138	0.138	0.138
7:79000001-80000000	7	79000000	80000000	0.186	0.186	0.186	0.186	0.186	0.186	0.186	0.186	0.186	0.186
7:81000001-82000000	7	81000000	82000000	0.369	0.369	0.369	0.369	0.369	0.369	0.369	0.369	0.369	0.369
7:82000001-83000000	7	82000000	83000000	0.067	0.067	0.067	0.067	0.067	0.067	0.067	0.067	0.067	0.067
7:83000001-84000000	7	83000000	84000000	0.164	0.164	0.164	0.164	0.164	0.164	0.164	0.164	0.164	0.164
7:84000001-85000000	7	84000000	85000000	0.226	0.226	0.226	0.226	0.226	0.226	0.226	0.226	0.226	0.226
7:85000001-86000000	7	85000000	86000000	0.097	0.097	0.097	0.097	0.097	0.097	0.097	0.097	0.097	0.097
7:86000001-87000000	7	86000000	87000000	0.038	0.038	0.038	0.038	0.038	0.038	0.038	0.038	0.038	0.038
7:87000001-88000000	7	87000000	88000000	-0.078	-0.078	-0.078	-0.078	-0.078	-0.078	-0.078	-0.078	-0.078	-0.078
7:88000001-89000000	7	88000000	89000000	0.061	0.061	0.061	0.061	0.061	0.061	0.061	0.061	0.061	0.061
7:89000001-90000000	7	89000000	90000000	0.008	0.008	0.008	0.008	0.008	0.008	0.008	0.008	0.008	0.008
7:90000001-91000000	7	90000000	91000000	-0.045	-0.045	-0.045	-0.045	-0.045	-0.045	-0.045	-0.045	-0.045	-0.045
7:91000001-92000000	7	91000000	92000000	0.039	0.039	0.039	0.039	0.039	0.039	0.039	0.039	0.039	0.039
7:93000001-94000000	7	93000000	94000000	0.098	0.098	0.098	0.098	0.098	0.098	0.098	0.098	0.098	0.098
7:95000001-96000000	7	95000000	96000000	0.036	0.036	0.036	0.036	0.036	0.036	0.036	0.036	0.036	0.036
7:96000001-97000000	7	96000000	97000000	-0.052	-0.052	-0.052	-0.052	-0.052	-0.052	-0.052	-0.052	-0.052	-0.052
7:97000001-98000000	7	97000000	98000000	-0.117	-0.117	-0.117	-0.117	-0.117	-0.117	-0.117	-0.117	-0.117	-0.117
7:98000001-99000000	7	98000000	99000000	0.074	0.074	0.074	0.074	0.074	0.074	0.074	0.074	0.074	0.074
7:102000001-103000000	7	102000000	103000000	-0.258	-0.258	-0.258	-0.258	-0.258	-0.258	-0.258	-0.258	-0.258	-0.258
7:103000001-104000000	7	103000000	104000000	-0.086	-0.086	-0.086	-0.086	-0.086	-0.086	-0.086	-0.086	-0.086	-0.086
7:105000001-106000000	7	105000000	106000000	-0.076	-0.076	-0.076	-0.076	-0.076	-0.076	-0.076	-0.076	-0.076	-0.076
7:106000001-107000000	7	106000000	107000000	-0.051	-0.051	-0.051	-0.051	-0.051	-0.051	-0.051	-0.051	-0.051	-0.051
7:107000001-108000000	7	107000000	108000000	-0.043	-0.043	-0.043	-0.043	-0.043	-0.043	-0.043	-0.043	-0.043	-0.043
7:108000001-109000000	7	108000000	109000000	-0.044	-0.044	-0.044	-0.044	-0.044	-0.044	-0.044	-0.044	-0.044	-0.044
7:109000001-110000000	7	109000000	110000000	0.002	0.002	0.002	0.002	0.002	0.002	0.002	0.002	0.002	0.002
7:110000001-111000000	7	110000000	111000000	0.201	0.201	0.201	0.201	0.201	0.201	0.201	0.201	0.201	0.201
7:112000001-113000000	7	112000000	113000000	0.142	0.142	0.142	0.142	0.142	0.142	0.142	0.142	0.142	0.142
7:113000001-114000000	7	113000000	114000000	-0.013	-0.013	-0.013	-0.013	-0.013	-0.013	-0.013	-0.013	-0.013	-0.013
7:114000001-115000000	7	114000000	115000000	0.047	0.047	0.047	0.047	0.047	0.047	0.047	0.047	0.047	0.047
7:115000001-116000000	7	115000000	116000000	0.083	0.083	0.083	0.083	0.083	0.083	0.083	0.083	0.083	0.083
7:116000001-117000000	7	116000000	117000000	0.016	0.016	0.016	0.016	0.016	0.016	0.016	0.016	0.016	0.016
7:117000001-118000000	7	117000000	118000000	0.176	0.176	0.176	0.176	0.176	0.176	0.176	0.176	0.176	0.176
7:118000001-119000000	7	118000000	119000000	-0.015	-0.015	-0.015	-0.015	-0.015	-0.015	-0.015	-0.015	-0.015	-0.015
7:119000001-120000000	7	119000000	120000000	-0.113	-0.113	-0.113	-0.113	-0.113	-0.113	-0.113	-0.113	-0.113	-0.113
7:120000001-121000000	7	120000000	121000000	-0.116	-0.116	-0.116	-0.116	-0.116	-0.116	-0.116	-0.116	-0.116	-0.116
7:121000001-122000000	7	121000000	122000000	0.082	0.082	0.082	0.082	0.082	0.082	0.082	0.082	0.082	0.082
7:122000001-123000000	7	122000000	123000000	0.073	0.073	0.073	0.073	0.073	0.073	0.073	0.073	0.073	0.073
7:123000001-124000000	7	123000000	124000000	-0.077	-0.077	-0.077	-0.077	-0.077	-0.077	-0.077	-0.077	-0.077	-0.077
7:124000001-125000000	7	124000000	125000000	0.053	0.053	0.053	0.053	0.053	0.053	0.053	0.053	0.053	0.053
7:125000001-126000000	7	125000000	126000000	0.078	0.078	0.078	0.078	0.078	0.078	0.078	0.078	0.078	0.078
7:126000001-127000000	7	126000000	127000000	-0.051	-0.051	-0.051	-0.051	-0.051	-0.051	-0.051	-0.051	-0.051	-0.051
7:127000001-128000000	7	127000000	128000000	-0.035	-0.035	-0.035	-0.035	-0.035	-0.035	-0.035	-0.035	-0.035	-0.035
7:129000001-130000000	7	129000000	130000000	-0.058	-0.058	-0.058	-0.058	-0.058	-0.058	-0.058	-0.058	-0.058	-0.058
7:130000001-131000000	7	130000000	131000000	0.082	0.082	0.082	0.082	0.082	0.082	0.082	0.082	0.082	0.082
7:132000001-133000000	7	132000000	133000000	-0.171	-0.171	-0.171	-0.171	-0.171	-0.171	-0.171	-0.171	-0.171	-0.171
7:133000001-134000000	7	133000000	134000000	0.279	0.279	0.279	0.279	0.279	0.279	0.279	0.279	0.279	0.279
7:136000001-137000000	7	136000000	137000000	0.005	0.005	0.005	0.005	0.005	0.005	0.005	0.005	0.005	0.005
7:138000001-139000000	7	138000000	139000000	-0.034	-0.034	-0.034	-0.034	-0.034	-0.034	-0.034	-0.034	-0.034	-0.034
7:139000001-140000000	7	139000000	140000000	-0.015	-0.015	-0.015	-0.015	-0.015	-0.015	-0.015	-0.015	-0.015	-0.015
7:140000001-141000000	7	140000000	141000000	-0.179	-0.179	-0.179	-0.179	-0.179	-0.179	-0.179	-0.179	-0.179	-0.179
7:144000001-145000000	7	144000000	145000000	-0.024	-0.024	-0.024	-0.024	-0.024	-0.024	-0.024	-0.024	-0.024	-0.024
7:146000001-147000000	7	146000000	147000000	-0.099	-0.099	-0.099	-0.099	-0.099	-0.099	-0.099	-0.099	-0.099	-0.099
7:147000001-148000000	7	147000000	148000000	-0.07	-0.07	-0.07	-0.07	-0.07	-0.07	-0.07	-0.07	-0.07	-0.07
7:148000001-149000000	7	148000000	149000000	-0.028	-0.028	-0.028	-0.028	-0.028	-0.028	-0.028	-0.028	-0.028	-0.028
7:150000001-151000000	7	150000000	151000000	-0.215	-0.215	-0.215	-0.215	-0.215	-0.215	-0.215	-0.215	-0.215	-0.215
7:151000001-152000000	7	151000000	152000000	-0.082	-0.082	-0.082	-0.082	-0.082	-0.082	-0.082	-0.082	-0.082	-0.082
7:152000001-153000000	7	152000000	153000000	-0.109	-0.109	-0.109	-0.109	-0.109	-0.109	-0.109	-0.109	-0.109	-0.109
7:154000001-155000000	7	154000000	155000000	-0.063	-0.063	-0.063	-0.063	-0.063	-0.063	-0.063	-0.063	-0.063	-0.063
7:155000001-156000000	7	155000000	156000000	0.469	0.469	0.469	0.469	0.469	0.469	0.469	0.469	0.469	0.469
7:156000001-157000000	7	156000000	157000000	0.097	0.097	0.097	0.097	0.097	0.097	0.097	0.097	0.097	0.097
8:1000001-2000000	8	1000000	2000000	0.218	0.218	0.218	0.218	0.218	0.218	0.218	0.218	0.218	0.218
8:2000001-3000000	8	2000000	3000000	-0.013	-0.013	-0.013	-0.013	-0.013	-0.013	-0.013	-0.013	-0.013	-0.013
8:3000001-4000000	8	3000000	4000000	-0.191	-0.191	-0.191	-0.191	-0.191	-0.191	-0.191	-0.191	-0.191	-0.191
8:4000001-5000000	8	4000000	5000000	-0.024	-0.024	-0.024	-0.024	-0.024	-0.024	-0.024	-0.024	-0.024	-0.024
8:5000001-6000000	8	5000000	6000000	-0.086	-0.086	-0.086	-0.086	-0.086	-0.086	-0.086	-0.086	-0.086	-0.086
8:8000001-9000000	8	8000000	9000000	-0.004	-0.004	-0.004	-0.004	-0.004	-0.004	-0.004	-0.004	-0.004	-0.004
8:9000001-10000000	8	9000000	10000000	0.041	0.041	0.041	0.041	0.041	0.041	0.041	0.041	0.041	0.041
8:10000001-11000000	8	10000000	11000000	0.022	0.022	0.022	0.022	0.022	0.022	0.022	0.022	0.022	0.022
8:11000001-12000000	8	11000000	12000000	0.033	0.033	0.033	0.033	0.033	0.033	0.033	0.033	0.033	0.033
8:13000001-14000000	8	13000000	14000000	-0.154	-0.154	-0.154	-0.154	-0.154	-0.154	-0.154	-0.154	-0.154	-0.154
8:14000001-15000000	8	14000000	15000000	-0.031	-0.031	-0.031	-0.031	-0.031	-0.031	-0.031	-0.031	-0.031	-0.031
8:15000001-16000000	8	15000000	16000000	-0.003	-0.003	-0.003	-0.003	-0.003	-0.003	-0.003	-0.003	-0.003	-0.003
8:18000001-19000000	8	18000000	19000000	0.056	0.056	0.056	0.056	0.056	0.056	0.056	0.056	0.056	0.056
8:20000001-21000000	8	20000000	21000000	-0.096	-0.096	-0.096	-0.096	-0.096	-0.096	-0.096	-0.096	-0.096	-0.096
8:22000001-23000000	8	22000000	23000000	-0.056	-0.056	-0.056	-0.056	-0.056	-0.056	-0.056	-0.056	-0.056	-0.056
8:23000001-24000000	8	23000000	24000000	0.021	0.021	0.021	0.021	0.021	0.021	0.021	0.021	0.021	0.021
8:24000001-25000000	8	24000000	25000000	-0.021	-0.021	-0.021	-0.021	-0.021	-0.021	-0.021	-0.021	-0.021	-0.021
8:25000001-26000000	8	25000000	26000000	-0.242	-0.242	-0.242	-0.242	-0.242	-0.242	-0.242	-0.242	-0.242	-0.242
8:26000001-27000000	8	26000000	27000000	-0.041	-0.041	-0.041	-0.041	-0.041	-0.041	-0.041	-0.041	-0.041	-0.041
8:27000001-28000000	8	27000000	28000000	-0.079	-0.079	-0.079	-0.079	-0.079	-0.079	-0.079	-0.079	-0.079	-0.079
8:28000001-29000000	8	28000000	29000000	0.004	0.004	0.004	0.004	0.004	0.004	0.004	0.004	0.004	0.004
8:30000001-31000000	8	30000000	31000000	0.059	0.059	0.059	0.059	0.059	0.059	0.059	0.059	0.059	0.059
8:31000001-32000000	8	31000000	32000000	0.094	0.094	0.094	0.094	0.094	0.094	0.094	0.094	0.094	0.094
8:33000001-34000000	8	33000000	34000000	-0.185	-0.185	-0.185	-0.185	-0.185	-0.185	-0.185	-0.185	-0.185	-0.185
8:34000001-35000000	8	34000000	35000000	-0.066	-0.066	-0.066	-0.066	-0.066	-0.066	-0.066	-0.066	-0.066	-0.066
8:35000001-36000000	8	35000000	36000000	-0.148	-0.148	-0.148	-0.148	-0.148	-0.148	-0.148	-0.148	-0.148	-0.148
8:36000001-37000000	8	36000000	37000000	-0.17	-0.17	-0.17	-0.17	-0.17	-0.17	-0.17	-0.17	-0.17	-0.17
8:37000001-38000000	8	37000000	38000000	-0.298	-0.298	-0.298	-0.298	-0.298	-0.298	-0.298	-0.298	-0.298	-0.298
8:38000001-39000000	8	38000000	39000000	0.037	0.037	0.037	0.037	0.037	0.037	0.037	0.037	0.037	0.037
8:39000001-40000000	8	39000000	40000000	-0.267	-0.267	-0.267	-0.267	-0.267	-0.267	-0.267	-0.267	-0.267	-0.267
8:40000001-41000000	8	40000000	41000000	-0.113	-0.113	-0.113	-0.113	-0.113	-0.113	-0.113	-0.113	-0.113	-0.113
8:41000001-42000000	8	41000000	42000000	-0.166	-0.166	-0.166	-0.166	-0.166	-0.166	-0.166	-0.166	-0.166	-0.166
8:42000001-43000000	8	42000000	43000000	0.03	0.03	0.03	0.03	0.03	0.03	0.03	0.03	0.03	0.03
8:50000001-51000000	8	50000000	51000000	-0.005	-0.005	-0.005	-0.005	-0.005	-0.005	-0.005	-0.005	-0.005	-0.005
8:52000001-53000000	8	52000000	53000000	-0.043	-0.043	-0.043	-0.043	-0.043	-0.043	-0.043	-0.043	-0.043	-0.043
8:53000001-54000000	8	53000000	54000000	-0.071	-0.071	-0.071	-0.071	-0.071	-0.071	-0.071	-0.071	-0.071	-0.071
8:54000001-55000000	8	54000000	55000000	-0.135	-0.135	-0.135	-0.135	-0.135	-0.135	-0.135	-0.135	-0.135	-0.135
8:57000001-58000000	8	57000000	58000000	-0.123	-0.123	-0.123	-0.123	-0.123	-0.123	-0.123	-0.123	-0.123	-0.123
8:58000001-59000000	8	58000000	59000000	0.055	0.055	0.055	0.055	0.055	0.055	0.055	0.055	0.055	0.055
8:59000001-60000000	8	59000000	60000000	0.109	0.109	0.109	0.109	0.109	0.109	0.109	0.109	0.109	0.109
8:60000001-61000000	8	60000000	61000000	0.145	0.145	0.145	0.145	0.145	0.145	0.145	0.145	0.145	0.145
8:61000001-62000000	8	61000000	62000000	-0.176	-0.176	-0.176	-0.176	-0.176	-0.176	-0.176	-0.176	-0.176	-0.176
8:62000001-63000000	8	62000000	63000000	-0.108	-0.108	-0.108	-0.108	-0.108	-0.108	-0.108	-0.108	-0.108	-0.108
8:64000001-65000000	8	64000000	65000000	-0.005	-0.005	-0.005	-0.005	-0.005	-0.005	-0.005	-0.005	-0.005	-0.005
8:65000001-66000000	8	65000000	66000000	0.076	0.076	0.076	0.076	0.076	0.076	0.076	0.076	0.076	0.076
8:66000001-67000000	8	66000000	67000000	-0.026	-0.026	-0.026	-0.026	-0.026	-0.026	-0.026	-0.026	-0.026	-0.026
8:67000001-68000000	8	67000000	68000000	-0.027	-0.027	-0.027	-0.027	-0.027	-0.027	-0.027	-0.027	-0.027	-0.027
8:68000001-69000000	8	68000000	69000000	0.069	0.069	0.069	0.069	0.069	0.069	0.069	0.069	0.069	0.069
8:71000001-72000000	8	71000000	72000000	0.108	0.108	0.108	0.108	0.108	0.108	0.108	0.108	0.108	0.108
8:72000001-73000000	8	72000000	73000000	0.096	0.096	0.096	0.096	0.096	0.096	0.096	0.096	0.096	0.096
8:73000001-74000000	8	73000000	74000000	-0.071	-0.071	-0.071	-0.071	-0.071	-0.071	-0.071	-0.071	-0.071	-0.071
8:74000001-75000000	8	74000000	75000000	-0.059	-0.059	-0.059	-0.059	-0.059	-0.059	-0.059	-0.059	-0.059	-0.059
8:75000001-76000000	8	75000000	76000000	-0.076	-0.076	-0.076	-0.076	-0.076	-0.076	-0.076	-0.076	-0.076	-0.076
8:78000001-79000000	8	78000000	79000000	-0.023	-0.023	-0.023	-0.023	-0.023	-0.023	-0.023	-0.023	-0.023	-0.023
8:79000001-80000000	8	79000000	80000000	-0.046	-0.046	-0.046	-0.046	-0.046	-0.046	-0.046	-0.046	-0.046	-0.046
8:80000001-81000000	8	80000000	81000000	0.104	0.104	0.104	0.104	0.104	0.104	0.104	0.104	0.104	0.104
8:82000001-83000000	8	82000000	83000000	0.007	0.007	0.007	0.007	0.007	0.007	0.007	0.007	0.007	0.007
8:83000001-84000000	8	83000000	84000000	-0.003	-0.003	-0.003	-0.003	-0.003	-0.003	-0.003	-0.003	-0.003	-0.003
8:84000001-85000000	8	84000000	85000000	0.03	0.03	0.03	0.03	0.03	0.03	0.03	0.03	0.03	0.03
8:85000001-86000000	8	85000000	86000000	0.075	0.075	0.075	0.075	0.075	0.075	0.075	0.075	0.075	0.075
8:86000001-87000000	8	86000000	87000000	0.031	0.031	0.031	0.031	0.031	0.031	0.031	0.031	0.031	0.031
8:87000001-88000000	8	87000000	88000000	0.017	0.017	0.017	0.017	0.017	0.017	0.017	0.017	0.017	0.017
8:88000001-89000000	8	88000000	89000000	-0.123	-0.123	-0.123	-0.123	-0.123	-0.123	-0.123	-0.123	-0.123	-0.123
8:89000001-90000000	8	89000000	90000000	0.022	0.022	0.022	0.022	0.022	0.022	0.022	0.022	0.022	0.022
8:90000001-91000000	8	90000000	91000000	0.052	0.052	0.052	0.052	0.052	0.052	0.052	0.052	0.052	0.052
8:91000001-92000000	8	91000000	92000000	0.182	0.182	0.182	0.182	0.182	0.182	0.182	0.182	0.182	0.182
8:92000001-93000000	8	92000000	93000000	-0.096	-0.096	-0.096	-0.096	-0.096	-0.096	-0.096	-0.096	-0.096	-0.096
8:93000001-94000000	8	93000000	94000000	-0.031	-0.031	-0.031	-0.031	-0.031	-0.031	-0.031	-0.031	-0.031	-0.031
8:94000001-95000000	8	94000000	95000000	-0.027	-0.027	-0.027	-0.027	-0.027	-0.027	-0.027	-0.027	-0.027	-0.027
8:95000001-96000000	8	95000000	96000000	-0.095	-0.095	-0.095	-0.095	-0.095	-0.095	-0.095	-0.095	-0.095	-0.095
8:96000001-97000000	8	96000000	97000000	-0.039	-0.039	-0.039	-0.039	-0.039	-0.039	-0.039	-0.039	-0.039	-0.039
8:99000001-100000000	8	99000000	100000000	0.005	0.005	0.005	0.005	0.005	0.005	0.005	0.005	0.005	0.005
8:101000001-102000000	8	101000000	102000000	0.047	0.047	0.047	0.047	0.047	0.047	0.047	0.047	0.047	0.047
8:104000001-105000000	8	104000000	105000000	-0.146	-0.146	-0.146	-0.146	-0.146	-0.146	-0.146	-0.146	-0.146	-0.146
8:105000001-106000000	8	105000000	106000000	0.055	0.055	0.055	0.055	0.055	0.055	0.055	0.055	0.055	0.055
8:106000001-107000000	8	106000000	107000000	-0.092	-0.092	-0.092	-0.092	-0.092	-0.092	-0.092	-0.092	-0.092	-0.092
8:108000001-109000000	8	108000000	109000000	0.035	0.035	0.035	0.035	0.035	0.035	0.035	0.035	0.035	0.035
8:110000001-111000000	8	110000000	111000000	-0.014	-0.014	-0.014	-0.014	-0.014	-0.014	-0.014	-0.014	-0.014	-0.014
8:111000001-112000000	8	111000000	112000000	0.061	0.061	0.061	0.061	0.061	0.061	0.061	0.061	0.061	0.061
8:112000001-113000000	8	112000000	113000000	-0.091	-0.091	-0.091	-0.091	-0.091	-0.091	-0.091	-0.091	-0.091	-0.091
8:113000001-114000000	8	113000000	114000000	0.163	0.163	0.163	0.163	0.163	0.163	0.163	0.163	0.163	0.163
8:114000001-115000000	8	114000000	115000000	-0.022	-0.022	-0.022	-0.022	-0.022	-0.022	-0.022	-0.022	-0.022	-0.022
8:115000001-116000000	8	115000000	116000000	-0.045	-0.045	-0.045	-0.045	-0.045	-0.045	-0.045	-0.045	-0.045	-0.045
8:116000001-117000000	8	116000000	117000000	0.128	0.128	0.128	0.128	0.128	0.128	0.128	0.128	0.128	0.128
8:118000001-119000000	8	118000000	119000000	0.09	0.09	0.09	0.09	0.09	0.09	0.09	0.09	0.09	0.09
8:119000001-120000000	8	119000000	120000000	0.077	0.077	0.077	0.077	0.077	0.077	0.077	0.077	0.077	0.077
8:120000001-121000000	8	120000000	121000000	-0.081	-0.081	-0.081	-0.081	-0.081	-0.081	-0.081	-0.081	-0.081	-0.081
8:121000001-122000000	8	121000000	122000000	0.029	0.029	0.029	0.029	0.029	0.029	0.029	0.029	0.029	0.029
8:122000001-123000000	8	122000000	123000000	-0.119	-0.119	-0.119	-0.119	-0.119	-0.119	-0.119	-0.119	-0.119	-0.119
8:123000001-124000000	8	123000000	124000000	-0.07	-0.07	-0.07	-0.07	-0.07	-0.07	-0.07	-0.07	-0.07	-0.07
8:124000001-125000000	8	124000000	125000000	-0.141	-0.141	-0.141	-0.141	-0.141	-0.141	-0.141	-0.141	-0.141	-0.141
8:125000001-126000000	8	125000000	126000000	0.132	0.132	0.132	0.132	0.132	0.132	0.132	0.132	0.132	0.132
8:126000001-127000000	8	126000000	127000000	0.396	0.396	0.396	0.396	0.396	0.396	0.396	0.396	0.396	0.396
8:127000001-128000000	8	127000000	128000000	0.378	0.378	0.378	0.378	0.378	0.378	0.378	0.378	0.378	0.378
8:129000001-130000000	8	129000000	130000000	0.459	0.459	0.459	0.459	0.459	0.459	0.459	0.459	0.459	0.459
8:130000001-131000000	8	130000000	131000000	0.483	0.483	0.483	0.483	0.483	0.483	0.483	0.483	0.483	0.483
8:131000001-132000000	8	131000000	132000000	0.357	0.357	0.357	0.357	0.357	0.357	0.357	0.357	0.357	0.357
8:132000001-133000000	8	132000000	133000000	0.394	0.394	0.394	0.394	0.394	0.394	0.394	0.394	0.394	0.394
8:134000001-135000000	8	134000000	135000000	0.182	0.182	0.182	0.182	0.182	0.182	0.182	0.182	0.182	0.182
8:137000001-138000000	8	137000000	138000000	0.271	0.271	0.271	0.271	0.271	0.271	0.271	0.271	0.271	0.271
8:138000001-139000000	8	138000000	139000000	0.367	0.367	0.367	0.367	0.367	0.367	0.367	0.367	0.367	0.367
8:139000001-140000000	8	139000000	140000000	0.06	0.06	0.06	0.06	0.06	0.06	0.06	0.06	0.06	0.06
8:141000001-142000000	8	141000000	142000000	0.327	0.327	0.327	0.327	0.327	0.327	0.327	0.327	0.327	0.327
8:142000001-143000000	8	142000000	143000000	0.355	0.355	0.355	0.355	0.355	0.355	0.355	0.355	0.355	0.355
8:143000001-144000000	8	143000000	144000000	-0.039	-0.039	-0.039	-0.039	-0.039	-0.039	-0.039	-0.039	-0.039	-0.039
8:144000001-145000000	8	144000000	145000000	0.173	0.173	0.173	0.173	0.173	0.173	0.173	0.173	0.173	0.173
8:145000001-146000000	8	145000000	146000000	0.599	0.599	0.599	0.599	0.599	0.599	0.599	0.599	0.599	0.599
8:146000001-146364022	8	146000000	146364022	0.753	0.753	0.753	0.753	0.753	0.753	0.753	0.753	0.753	0.753
9:2000001-3000000	9	2000000	3000000	0.097	0.097	0.097	0.097	0.097	0.097	0.097	0.097	0.097	0.097
9:3000001-4000000	9	3000000	4000000	-0.024	-0.024	-0.024	-0.024	-0.024	-0.024	-0.024	-0.024	-0.024	-0.024
9:5000001-6000000	9	5000000	6000000	0.008	0.008	0.008	0.008	0.008	0.008	0.008	0.008	0.008	0.008
9:6000001-7000000	9	6000000	7000000	-0.072	-0.072	-0.072	-0.072	-0.072	-0.072	-0.072	-0.072	-0.072	-0.072
9:8000001-9000000	9	8000000	9000000	0.134	0.134	0.134	0.134	0.134	0.134	0.134	0.134	0.134	0.134
9:9000001-10000000	9	9000000	10000000	0.186	0.186	0.186	0.186	0.186	0.186	0.186	0.186	0.186	0.186
9:10000001-11000000	9	10000000	11000000	0.067	0.067	0.067	0.067	0.067	0.067	0.067	0.067	0.067	0.067
9:11000001-12000000	9	11000000	12000000	-0.003	-0.003	-0.003	-0.003	-0.003	-0.003	-0.003	-0.003	-0.003	-0.003
9:12000001-13000000	9	12000000	13000000	0.11	0.11	0.11	0.11	0.11	0.11	0.11	0.11	0.11	0.11
9:13000001-14000000	9	13000000	14000000	0.109	0.109	0.109	0.109	0.109	0.109	0.109	0.109	0.109	0.109
9:14000001-15000000	9	14000000	15000000	-0.078	-0.078	-0.078	-0.078	-0.078	-0.078	-0.078	-0.078	-0.078	-0.078
9:15000001-16000000	9	15000000	16000000	0.031	0.031	0.031	0.031	0.031	0.031	0.031	0.031	0.031	0.031
9:16000001-17000000	9	16000000	17000000	-0.07	-0.07	-0.07	-0.07	-0.07	-0.07	-0.07	-0.07	-0.07	-0.07
9:18000001-19000000	9	18000000	19000000	-0.056	-0.056	-0.056	-0.056	-0.056	-0.056	-0.056	-0.056	-0.056	-0.056
9:21000001-22000000	9	21000000	22000000	-0.354	-0.354	-0.354	-0.354	-0.354	-0.354	-0.354	-0.354	-0.354	-0.354
9:22000001-23000000	9	22000000	23000000	0.029	0.029	0.029	0.029	0.029	0.029	0.029	0.029	0.029	0.029
9:23000001-24000000	9	23000000	24000000	0.016	0.016	0.016	0.016	0.016	0.016	0.016	0.016	0.016	0.016
9:24000001-25000000	9	24000000	25000000	0.127	0.127	0.127	0.127	0.127	0.127	0.127	0.127	0.127	0.127
9:25000001-26000000	9	25000000	26000000	-0.135	-0.135	-0.135	-0.135	-0.135	-0.135	-0.135	-0.135	-0.135	-0.135
9:27000001-28000000	9	27000000	28000000	0.106	0.106	0.106	0.106	0.106	0.106	0.106	0.106	0.106	0.106
9:29000001-30000000	9	29000000	30000000	0.184	0.184	0.184	0.184	0.184	0.184	0.184	0.184	0.184	0.184
9:30000001-31000000	9	30000000	31000000	0.067	0.067	0.067	0.067	0.067	0.067	0.067	0.067	0.067	0.067
9:31000001-32000000	9	31000000	32000000	0.027	0.027	0.027	0.027	0.027	0.027	0.027	0.027	0.027	0.027
9:34000001-35000000	9	34000000	35000000	-0.247	-0.247	-0.247	-0.247	-0.247	-0.247	-0.247	-0.247	-0.247	-0.247
9:35000001-36000000	9	35000000	36000000	-0.061	-0.061	-0.061	-0.061	-0.061	-0.061	-0.061	-0.061	-0.061	-0.061
9:36000001-37000000	9	36000000	37000000	-0.211	-0.211	-0.211	-0.211	-0.211	-0.211	-0.211	-0.211	-0.211	-0.211
9:37000001-38000000	9	37000000	38000000	-0.117	-0.117	-0.117	-0.117	-0.117	-0.117	-0.117	-0.117	-0.117	-0.117
9:38000001-39000000	9	38000000	39000000	-0.197	-0.197	-0.197	-0.197	-0.197	-0.197	-0.197	-0.197	-0.197	-0.197
9:71000001-72000000	9	71000000	72000000	-0.153	-0.153	-0.153	-0.153	-0.153	-0.153	-0.153	-0.153	-0.153	-0.153
9:73000001-74000000	9	73000000	74000000	-0.084	-0.084	-0.084	-0.084	-0.084	-0.084	-0.084	-0.084	-0.084	-0.084
9:74000001-75000000	9	74000000	75000000	0.05	0.05	0.05	0.05	0.05	0.05	0.05	0.05	0.05	0.05
9:75000001-76000000	9	75000000	76000000	-0.195	-0.195	-0.195	-0.195	-0.195	-0.195	-0.195	-0.195	-0.195	-0.195
9:76000001-77000000	9	76000000	77000000	0.181	0.181	0.181	0.181	0.181	0.181	0.181	0.181	0.181	0.181
9:77000001-78000000	9	77000000	78000000	-0.185	-0.185	-0.185	-0.185	-0.185	-0.185	-0.185	-0.185	-0.185	-0.185
9:80000001-81000000	9	80000000	81000000	0.016	0.016	0.016	0.016	0.016	0.016	0.016	0.016	0.016	0.016
9:81000001-82000000	9	81000000	82000000	0.042	0.042	0.042	0.042	0.042	0.042	0.042	0.042	0.042	0.042
9:82000001-83000000	9	82000000	83000000	0.051	0.051	0.051	0.051	0.051	0.051	0.051	0.051	0.051	0.051
9:83000001-84000000	9	83000000	84000000	0.04	0.04	0.04	0.04	0.04	0.04	0.04	0.04	0.04	0.04
9:85000001-86000000	9	85000000	86000000	0.049	0.049	0.049	0.049	0.049	0.049	0.049	0.049	0.049	0.049
9:86000001-87000000	9	86000000	87000000	0.107	0.107	0.107	0.107	0.107	0.107	0.107	0.107	0.107	0.107
9:87000001-88000000	9	87000000	88000000	-0.189	-0.189	-0.189	-0.189	-0.189	-0.189	-0.189	-0.189	-0.189	-0.189
9:88000001-89000000	9	88000000	89000000	-0.108	-0.108	-0.108	-0.108	-0.108	-0.108	-0.108	-0.108	-0.108	-0.108
9:89000001-90000000	9	89000000	90000000	-0.056	-0.056	-0.056	-0.056	-0.056	-0.056	-0.056	-0.056	-0.056	-0.056
9:90000001-91000000	9	90000000	91000000	0.043	0.043	0.043	0.043	0.043	0.043	0.043	0.043	0.043	0.043
9:91000001-92000000	9	91000000	92000000	-0.165	-0.165	-0.165	-0.165	-0.165	-0.165	-0.165	-0.165	-0.165	-0.165
9:93000001-94000000	9	93000000	94000000	-0.112	-0.112	-0.112	-0.112	-0.112	-0.112	-0.112	-0.112	-0.112	-0.112
9:94000001-95000000	9	94000000	95000000	-0.381	-0.381	-0.381	-0.381	-0.381	-0.381	-0.381	-0.381	-0.381	-0.381
9:95000001-96000000	9	95000000	96000000	-0.019	-0.019	-0.019	-0.019	-0.019	-0.019	-0.019	-0.019	-0.019	-0.019
9:96000001-97000000	9	96000000	97000000	-0.203	-0.203	-0.203	-0.203	-0.203	-0.203	-0.203	-0.203	-0.203	-0.203
9:97000001-98000000	9	97000000	98000000	-0.052	-0.052	-0.052	-0.052	-0.052	-0.052	-0.052	-0.052	-0.052	-0.052
9:98000001-99000000	9	98000000	99000000	-0.05	-0.05	-0.05	-0.05	-0.05	-0.05	-0.05	-0.05	-0.05	-0.05
9:100000001-101000000	9	100000000	101000000	-0.114	-0.114	-0.114	-0.114	-0.114	-0.114	-0.114	-0.114	-0.114	-0.114
9:101000001-102000000	9	101000000	102000000	-0.142	-0.142	-0.142	-0.142	-0.142	-0.142	-0.142	-0.142	-0.142	-0.142
9:102000001-103000000	9	102000000	103000000	-0.052	-0.052	-0.052	-0.052	-0.052	-0.052	-0.052	-0.052	-0.052	-0.052
9:103000001-104000000	9	103000000	104000000	0.104	0.104	0.104	0.104	0.104	0.104	0.104	0.104	0.104	0.104
9:104000001-105000000	9	104000000	105000000	0.009	0.009	0.009	0.009	0.009	0.009	0.009	0.009	0.009	0.009
9:105000001-106000000	9	105000000	106000000	0.022	0.022	0.022	0.022	0.022	0.022	0.022	0.022	0.022	0.022
9:108000001-109000000	9	108000000	109000000	-0.018	-0.018	-0.018	-0.018	-0.018	-0.018	-0.018	-0.018	-0.018	-0.018
9:109000001-110000000	9	109000000	110000000	-0.172	-0.172	-0.172	-0.172	-0.172	-0.172	-0.172	-0.172	-0.172	-0.172
9:111000001-112000000	9	111000000	112000000	-0.051	-0.051	-0.051	-0.051	-0.051	-0.051	-0.051	-0.051	-0.051	-0.051
9:112000001-113000000	9	112000000	113000000	-0.262	-0.262	-0.262	-0.262	-0.262	-0.262	-0.262	-0.262	-0.262	-0.262
9:114000001-115000000	9	114000000	115000000	-0.048	-0.048	-0.048	-0.048	-0.048	-0.048	-0.048	-0.048	-0.048	-0.048
9:115000001-116000000	9	115000000	116000000	-0.052	-0.052	-0.052	-0.052	-0.052	-0.052	-0.052	-0.052	-0.052	-0.052
9:116000001-117000000	9	116000000	117000000	-0.07	-0.07	-0.07	-0.07	-0.07	-0.07	-0.07	-0.07	-0.07	-0.07
9:117000001-118000000	9	117000000	118000000	-0.15	-0.15	-0.15	-0.15	-0.15	-0.15	-0.15	-0.15	-0.15	-0.15
9:118000001-119000000	9	118000000	119000000	-0.026	-0.026	-0.026	-0.026	-0.026	-0.026	-0.026	-0.026	-0.026	-0.026
9:120000001-121000000	9	120000000	121000000	0.004	0.004	0.004	0.004	0.004	0.004	0.004	0.004	0.004	0.004
9:121000001-122000000	9	121000000	122000000	0.019	0.019	0.019	0.019	0.019	0.019	0.019	0.019	0.019	0.019
9:122000001-123000000	9	122000000	123000000	-0.273	-0.273	-0.273	-0.273	-0.273	-0.273	-0.273	-0.273	-0.273	-0.273
9:123000001-124000000	9	123000000	124000000	-0.062	-0.062	-0.062	-0.062	-0.062	-0.062	-0.062	-0.062	-0.062	-0.062
9:124000001-125000000	9	124000000	125000000	-0.15	-0.15	-0.15	-0.15	-0.15	-0.15	-0.15	-0.15	-0.15	-0.15
9:125000001-126000000	9	125000000	126000000	0.088	0.088	0.088	0.088	0.088	0.088	0.088	0.088	0.088	0.088
9:127000001-128000000	9	127000000	128000000	-0.1	-0.1	-0.1	-0.1	-0.1	-0.1	-0.1	-0.1	-0.1	-0.1
9:128000001-129000000	9	128000000	129000000	-0.121	-0.121	-0.121	-0.121	-0.121	-0.121	-0.121	-0.121	-0.121	-0.121
9:129000001-130000000	9	129000000	130000000	0.072	0.072	0.072	0.072	0.072	0.072	0.072	0.072	0.072	0.072
9:130000001-131000000	9	130000000	131000000	-0.458	-0.458	-0.458	-0.458	-0.458	-0.458	-0.458	-0.458	-0.458	-0.458
9:132000001-133000000	9	132000000	133000000	-0.258	-0.258	-0.258	-0.258	-0.258	-0.258	-0.258	-0.258	-0.258	-0.258
9:133000001-134000000	9	133000000	134000000	0.013	0.013	0.013	0.013	0.013	0.013	0.013	0.013	0.013	0.013
9:134000001-135000000	9	134000000	135000000	0.091	0.091	0.091	0.091	0.091	0.091	0.091	0.091	0.091	0.091
9:135000001-136000000	9	135000000	136000000	-0.042	-0.042	-0.042	-0.042	-0.042	-0.042	-0.042	-0.042	-0.042	-0.042
9:136000001-137000000	9	136000000	137000000	0.135	0.135	0.135	0.135	0.135	0.135	0.135	0.135	0.135	0.135
9:137000001-138000000	9	137000000	138000000	-0.012	-0.012	-0.012	-0.012	-0.012	-0.012	-0.012	-0.012	-0.012	-0.012
9:139000001-140000000	9	139000000	140000000	-0.245	-0.245	-0.245	-0.245	-0.245	-0.245	-0.245	-0.245	-0.245	-0.245
10:1000001-2000000	10	1000000	2000000	0.176	0.176	0.176	0.176	0.176	0.176	0.176	0.176	0.176	0.176
10:2000001-3000000	10	2000000	3000000	-0.042	-0.042	-0.042	-0.042	-0.042	-0.042	-0.042	-0.042	-0.042	-0.042
10:3000001-4000000	10	3000000	4000000	0.15	0.15	0.15	0.15	0.15	0.15	0.15	0.15	0.15	0.15
10:4000001-5000000	10	4000000	5000000	0.11	0.11	0.11	0.11	0.11	0.11	0.11	0.11	0.11	0.11
10:6000001-7000000	10	6000000	7000000	-0.076	-0.076	-0.076	-0.076	-0.076	-0.076	-0.076	-0.076	-0.076	-0.076
10:8000001-9000000	10	8000000	9000000	-0.116	-0.116	-0.116	-0.116	-0.116	-0.116	-0.116	-0.116	-0.116	-0.116
10:10000001-11000000	10	10000000	11000000	-0.204	-0.204	-0.204	-0.204	-0.204	-0.204	-0.204	-0.204	-0.204	-0.204
10:11000001-12000000	10	11000000	12000000	0.02	0.02	0.02	0.02	0.02	0.02	0.02	0.02	0.02	0.02
10:12000001-13000000	10	12000000	13000000	0.077	0.077	0.077	0.077	0.077	0.077	0.077	0.077	0.077	0.077
10:13000001-14000000	10	13000000	14000000	-0.15	-0.15	-0.15	-0.15	-0.15	-0.15	-0.15	-0.15	-0.15	-0.15
10:14000001-15000000	10	14000000	15000000	-0.001	-0.001	-0.001	-0.001	-0.001	-0.001	-0.001	-0.001	-0.001	-0.001
10:15000001-16000000	10	15000000	16000000	-0.332	-0.332	-0.332	-0.332	-0.332	-0.332	-0.332	-0.332	-0.332	-0.332
10:16000001-17000000	10	16000000	17000000	-0.156	-0.156	-0.156	-0.156	-0.156	-0.156	-0.156	-0.156	-0.156	-0.156
10:19000001-20000000	10	19000000	20000000	0.157	0.157	0.157	0.157	0.157	0.157	0.157	0.157	0.157	0.157
10:21000001-22000000	10	21000000	22000000	0.024	0.024	0.024	0.024	0.024	0.024	0.024	0.024	0.024	0.024
10:22000001-23000000	10	22000000	23000000	0.002	0.002	0.002	0.002	0.002	0.002	0.002	0.002	0.002	0.002
10:23000001-24000000	10	23000000	24000000	-0.173	-0.173	-0.173	-0.173	-0.173	-0.173	-0.173	-0.173	-0.173	-0.173
10:24000001-25000000	10	24000000	25000000	-0.183	-0.183	-0.183	-0.183	-0.183	-0.183	-0.183	-0.183	-0.183	-0.183
10:25000001-26000000	10	25000000	26000000	-0.162	-0.162	-0.162	-0.162	-0.162	-0.162	-0.162	-0.162	-0.162	-0.162
10:26000001-27000000	10	26000000	27000000	-0.017	-0.017	-0.017	-0.017	-0.017	-0.017	-0.017	-0.017	-0.017	-0.017
10:27000001-28000000	10	27000000	28000000	-0.106	-0.106	-0.106	-0.106	-0.106	-0.106	-0.106	-0.106	-0.106	-0.106
10:28000001-29000000	10	28000000	29000000	-0.173	-0.173	-0.173	-0.173	-0.173	-0.173	-0.173	-0.173	-0.173	-0.173
10:29000001-30000000	10	29000000	30000000	-0.112	-0.112	-0.112	-0.112	-0.112	-0.112	-0.112	-0.112	-0.112	-0.112
10:30000001-31000000	10	30000000	31000000	-0.236	-0.236	-0.236	-0.236	-0.236	-0.236	-0.236	-0.236	-0.236	-0.236
10:31000001-32000000	10	31000000	32000000	-0.117	-0.117	-0.117	-0.117	-0.117	-0.117	-0.117	-0.117	-0.117	-0.117
10:33000001-34000000	10	33000000	34000000	-0.025	-0.025	-0.025	-0.025	-0.025	-0.025	-0.025	-0.025	-0.025	-0.025
10:34000001-35000000	10	34000000	35000000	-0.07	-0.07	-0.07	-0.07	-0.07	-0.07	-0.07	-0.07	-0.07	-0.07
10:44000001-45000000	10	44000000	45000000	-0.092	-0.092	-0.092	-0.092	-0.092	-0.092	-0.092	-0.092	-0.092	-0.092
10:45000001-46000000	10	45000000	46000000	-0.144	-0.144	-0.144	-0.144	-0.144	-0.144	-0.144	-0.144	-0.144	-0.144
10:49000001-50000000	10	49000000	50000000	-0.25	-0.25	-0.25	-0.25	-0.25	-0.25	-0.25	-0.25	-0.25	-0.25
10:52000001-53000000	10	52000000	53000000	-0.104	-0.104	-0.104	-0.104	-0.104	-0.104	-0.104	-0.104	-0.104	-0.104
10:53000001-54000000	10	53000000	54000000	-0.024	-0.024	-0.024	-0.024	-0.024	-0.024	-0.024	-0.024	-0.024	-0.024
10:54000001-55000000	10	54000000	55000000	-0.014	-0.014	-0.014	-0.014	-0.014	-0.014	-0.014	-0.014	-0.014	-0.014
10:56000001-57000000	10	56000000	57000000	0.06	0.06	0.06	0.06	0.06	0.06	0.06	0.06	0.06	0.06
10:58000001-59000000	10	58000000	59000000	-0.043	-0.043	-0.043	-0.043	-0.043	-0.043	-0.043	-0.043	-0.043	-0.043
10:60000001-61000000	10	60000000	61000000	0.074	0.074	0.074	0.074	0.074	0.074	0.074	0.074	0.074	0.074
10:62000001-63000000	10	62000000	63000000	0.021	0.021	0.021	0.021	0.021	0.021	0.021	0.021	0.021	0.021
10:63000001-64000000	10	63000000	64000000	0.033	0.033	0.033	0.033	0.033	0.033	0.033	0.033	0.033	0.033
10:64000001-65000000	10	64000000	65000000	-0.126	-0.126	-0.126	-0.126	-0.126	-0.126	-0.126	-0.126	-0.126	-0.126
10:65000001-66000000	10	65000000	66000000	-0.102	-0.102	-0.102	-0.102	-0.102	-0.102	-0.102	-0.102	-0.102	-0.102
10:66000001-67000000	10	66000000	67000000	-0.037	-0.037	-0.037	-0.037	-0.037	-0.037	-0.037	-0.037	-0.037	-0.037
10:67000001-68000000	10	67000000	68000000	0.131	0.131	0.131	0.131	0.131	0.131	0.131	0.131	0.131	0.131
10:69000001-70000000	10	69000000	70000000	0.174	0.174	0.174	0.174	0.174	0.174	0.174	0.174	0.174	0.174
10:71000001-72000000	10	71000000	72000000	-0.23	-0.23	-0.23	-0.23	-0.23	-0.23	-0.23	-0.23	-0.23	-0.23
10:73000001-74000000	10	73000000	74000000	0.078	0.078	0.078	0.078	0.078	0.078	0.078	0.078	0.078	0.078
10:76000001-77000000	10	76000000	77000000	-0.193	-0.193	-0.193	-0.193	-0.193	-0.193	-0.193	-0.193	-0.193	-0.193
10:77000001-78000000	10	77000000	78000000	-0.274	-0.274	-0.274	-0.274	-0.274	-0.274	-0.274	-0.274	-0.274	-0.274
10:78000001-79000000	10	78000000	79000000	-0.071	-0.071	-0.071	-0.071	-0.071	-0.071	-0.071	-0.071	-0.071	-0.071
10:82000001-83000000	10	82000000	83000000	-0.08	-0.08	-0.08	-0.08	-0.08	-0.08	-0.08	-0.08	-0.08	-0.08
10:83000001-84000000	10	83000000	84000000	0.059	0.059	0.059	0.059	0.059	0.059	0.059	0.059	0.059	0.059
10:84000001-85000000	10	84000000	85000000	-0.02	-0.02	-0.02	-0.02	-0.02	-0.02	-0.02	-0.02	-0.02	-0.02
10:85000001-86000000	10	85000000	86000000	-0.152	-0.152	-0.152	-0.152	-0.152	-0.152	-0.152	-0.152	-0.152	-0.152
10:86000001-87000000	10	86000000	87000000	-0.03	-0.03	-0.03	-0.03	-0.03	-0.03	-0.03	-0.03	-0.03	-0.03
10:87000001-88000000	10	87000000	88000000	-0.234	-0.234	-0.234	-0.234	-0.234	-0.234	-0.234	-0.234	-0.234	-0.234
10:88000001-89000000	10	88000000	89000000	-0.229	-0.229	-0.229	-0.229	-0.229	-0.229	-0.229	-0.229	-0.229	-0.229
10:89000001-90000000	10	89000000	90000000	-0.169	-0.169	-0.169	-0.169	-0.169	-0.169	-0.169	-0.169	-0.169	-0.169
10:90000001-91000000	10	90000000	91000000	0.192	0.192	0.192	0.192	0.192	0.192	0.192	0.192	0.192	0.192
10:92000001-93000000	10	92000000	93000000	0.101	0.101	0.101	0.101	0.101	0.101	0.101	0.101	0.101	0.101
10:93000001-94000000	10	93000000	94000000	0.01	0.01	0.01	0.01	0.01	0.01	0.01	0.01	0.01	0.01
10:94000001-95000000	10	94000000	95000000	-0.036	-0.036	-0.036	-0.036	-0.036	-0.036	-0.036	-0.036	-0.036	-0.036
10:95000001-96000000	10	95000000	96000000	-0.166	-0.166	-0.166	-0.166	-0.166	-0.166	-0.166	-0.166	-0.166	-0.166
10:96000001-97000000	10	96000000	97000000	0.154	0.154	0.154	0.154	0.154	0.154	0.154	0.154	0.154	0.154
10:97000001-98000000	10	97000000	98000000	-0.019	-0.019	-0.019	-0.019	-0.019	-0.019	-0.019	-0.019	-0.019	-0.019
10:98000001-99000000	10	98000000	99000000	-0.055	-0.055	-0.055	-0.055	-0.055	-0.055	-0.055	-0.055	-0.055	-0.055
10:99000001-100000000	10	99000000	100000000	-0.128	-0.128	-0.128	-0.128	-0.128	-0.128	-0.128	-0.128	-0.128	-0.128
10:100000001-101000000	10	100000000	101000000	-0.024	-0.024	-0.024	-0.024	-0.024	-0.024	-0.024	-0.024	-0.024	-0.024
10:102000001-103000000	10	102000000	103000000	-0.353	-0.353	-0.353	-0.353	-0.353	-0.353	-0.353	-0.353	-0.353	-0.353
10:103000001-104000000	10	103000000	104000000	-0.111	-0.111	-0.111	-0.111	-0.111	-0.111	-0.111	-0.111	-0.111	-0.111
10:104000001-105000000	10	104000000	105000000	0.034	0.034	0.034	0.034	0.034	0.034	0.034	0.034	0.034	0.034
10:105000001-106000000	10	105000000	106000000	-0.046	-0.046	-0.046	-0.046	-0.046	-0.046	-0.046	-0.046	-0.046	-0.046
10:107000001-108000000	10	107000000	108000000	-0.152	-0.152	-0.152	-0.152	-0.152	-0.152	-0.152	-0.152	-0.152	-0.152
10:108000001-109000000	10	108000000	109000000	-0.02	-0.02	-0.02	-0.02	-0.02	-0.02	-0.02	-0.02	-0.02	-0.02
10:110000001-111000000	10	110000000	111000000	-0.212	-0.212	-0.212	-0.212	-0.212	-0.212	-0.212	-0.212	-0.212	-0.212
10:111000001-112000000	10	111000000	112000000	-0.047	-0.047	-0.047	-0.047	-0.047	-0.047	-0.047	-0.047	-0.047	-0.047
10:112000001-113000000	10	112000000	113000000	-0.024	-0.024	-0.024	-0.024	-0.024	-0.024	-0.024	-0.024	-0.024	-0.024
10:113000001-114000000	10	113000000	114000000	-0.067	-0.067	-0.067	-0.067	-0.067	-0.067	-0.067	-0.067	-0.067	-0.067
10:114000001-115000000	10	114000000	115000000	-0.128	-0.128	-0.128	-0.128	-0.128	-0.128	-0.128	-0.128	-0.128	-0.128
10:115000001-116000000	10	115000000	116000000	-0.084	-0.084	-0.084	-0.084	-0.084	-0.084	-0.084	-0.084	-0.084	-0.084
10:116000001-117000000	10	116000000	117000000	-0.025	-0.025	-0.025	-0.025	-0.025	-0.025	-0.025	-0.025	-0.025	-0.025
10:117000001-118000000	10	117000000	118000000	0.004	0.004	0.004	0.004	0.004	0.004	0.004	0.004	0.004	0.004
10:118000001-119000000	10	118000000	119000000	-0.001	-0.001	-0.001	-0.001	-0.001	-0.001	-0.001	-0.001	-0.001	-0.001
10:120000001-121000000	10	120000000	121000000	-0.033	-0.033	-0.033	-0.033	-0.033	-0.033	-0.033	-0.033	-0.033	-0.033
10:121000001-122000000	10	121000000	122000000	-0.174	-0.174	-0.174	-0.174	-0.174	-0.174	-0.174	-0.174	-0.174	-0.174
10:123000001-124000000	10	123000000	124000000	-0.038	-0.038	-0.038	-0.038	-0.038	-0.038	-0.038	-0.038	-0.038	-0.038
10:124000001-125000000	10	124000000	125000000	0.11	0.11	0.11	0.11	0.11	0.11	0.11	0.11	0.11	0.11
10:125000001-126000000	10	125000000	126000000	0.102	0.102	0.102	0.102	0.102	0.102	0.102	0.102	0.102	0.102
10:126000001-127000000	10	126000000	127000000	0.129	0.129	0.129	0.129	0.129	0.129	0.129	0.129	0.129	0.129
10:127000001-128000000	10	127000000	128000000	-0.038	-0.038	-0.038	-0.038	-0.038	-0.038	-0.038	-0.038	-0.038	-0.038
10:128000001-129000000	10	128000000	129000000	-0.114	-0.114	-0.114	-0.114	-0.114	-0.114	-0.114	-0.114	-0.114	-0.114
10:130000001-131000000	10	130000000	131000000	0.022	0.022	0.022	0.022	0.022	0.022	0.022	0.022	0.022	0.022
10:131000001-132000000	10	131000000	132000000	0.147	0.147	0.147	0.147	0.147	0.147	0.147	0.147	0.147	0.147
10:132000001-133000000	10	132000000	133000000	0.006	0.006	0.006	0.006	0.006	0.006	0.006	0.006	0.006	0.006
10:133000001-134000000	10	133000000	134000000	0.276	0.276	0.276	0.276	0.276	0.276	0.276	0.276	0.276	0.276
11:2000001-3000000	11	2000000	3000000	-0.33	-0.33	-0.33	-0.33	-0.33	-0.33	-0.33	-0.33	-0.33	-0.33
11:3000001-4000000	11	3000000	4000000	-0.29	-0.29	-0.29	-0.29	-0.29	-0.29	-0.29	-0.29	-0.29	-0.29
11:4000001-5000000	11	4000000	5000000	-0.166	-0.166	-0.166	-0.166	-0.166	-0.166	-0.166	-0.166	-0.166	-0.166
11:5000001-6000000	11	5000000	6000000	-0.006	-0.006	-0.006	-0.006	-0.006	-0.006	-0.006	-0.006	-0.006	-0.006
11:7000001-8000000	11	7000000	8000000	-0.108	-0.108	-0.108	-0.108	-0.108	-0.108	-0.108	-0.108	-0.108	-0.108
11:8000001-9000000	11	8000000	9000000	0.004	0.004	0.004	0.004	0.004	0.004	0.004	0.004	0.004	0.004
11:9000001-10000000	11	9000000	10000000	0.071	0.071	0.071	0.071	0.071	0.071	0.071	0.071	0.071	0.071
11:11000001-12000000	11	11000000	12000000	-0.135	-0.135	-0.135	-0.135	-0.135	-0.135	-0.135	-0.135	-0.135	-0.135
11:12000001-13000000	11	12000000	13000000	-0.152	-0.152	-0.152	-0.152	-0.152	-0.152	-0.152	-0.152	-0.152	-0.152
11:14000001-15000000	11	14000000	15000000	-0.06	-0.06	-0.06	-0.06	-0.06	-0.06	-0.06	-0.06	-0.06	-0.06
11:15000001-16000000	11	15000000	16000000	-0.057	-0.057	-0.057	-0.057	-0.057	-0.057	-0.057	-0.057	-0.057	-0.057
11:16000001-17000000	11	16000000	17000000	0.015	0.015	0.015	0.015	0.015	0.015	0.015	0.015	0.015	0.015
11:17000001-18000000	11	17000000	18000000	-0.047	-0.047	-0.047	-0.047	-0.047	-0.047	-0.047	-0.047	-0.047	-0.047
11:19000001-20000000	11	19000000	20000000	-0.07	-0.07	-0.07	-0.07	-0.07	-0.07	-0.07	-0.07	-0.07	-0.07
11:20000001-21000000	11	20000000	21000000	-0.076	-0.076	-0.076	-0.076	-0.076	-0.076	-0.076	-0.076	-0.076	-0.076
11:21000001-22000000	11	21000000	22000000	0.177	0.177	0.177	0.177	0.177	0.177	0.177	0.177	0.177	0.177
11:24000001-25000000	11	24000000	25000000	0.026	0.026	0.026	0.026	0.026	0.026	0.026	0.026	0.026	0.026
11:25000001-26000000	11	25000000	26000000	0.006	0.006	0.006	0.006	0.006	0.006	0.006	0.006	0.006	0.006
11:26000001-27000000	11	26000000	27000000	0.096	0.096	0.096	0.096	0.096	0.096	0.096	0.096	0.096	0.096
11:27000001-28000000	11	27000000	28000000	0.104	0.104	0.104	0.104	0.104	0.104	0.104	0.104	0.104	0.104
11:28000001-29000000	11	28000000	29000000	0.128	0.128	0.128	0.128	0.128	0.128	0.128	0.128	0.128	0.128
11:29000001-30000000	11	29000000	30000000	-0.024	-0.024	-0.024	-0.024	-0.024	-0.024	-0.024	-0.024	-0.024	-0.024
11:30000001-31000000	11	30000000	31000000	-0.068	-0.068	-0.068	-0.068	-0.068	-0.068	-0.068	-0.068	-0.068	-0.068
11:31000001-32000000	11	31000000	32000000	-0.039	-0.039	-0.039	-0.039	-0.039	-0.039	-0.039	-0.039	-0.039	-0.039
11:32000001-33000000	11	32000000	33000000	-0.057	-0.057	-0.057	-0.057	-0.057	-0.057	-0.057	-0.057	-0.057	-0.057
11:33000001-34000000	11	33000000	34000000	0.123	0.123	0.123	0.123	0.123	0.123	0.123	0.123	0.123	0.123
11:34000001-35000000	11	34000000	35000000	0.099	0.099	0.099	0.099	0.099	0.099	0.099	0.099	0.099	0.099
11:35000001-36000000	11	35000000	36000000	-0.059	-0.059	-0.059	-0.059	-0.059	-0.059	-0.059	-0.059	-0.059	-0.059
11:36000001-37000000	11	36000000	37000000	-0.304	-0.304	-0.304	-0.304	-0.304	-0.304	-0.304	-0.304	-0.304	-0.304
11:37000001-38000000	11	37000000	38000000	0.085	0.085	0.085	0.085	0.085	0.085	0.085	0.085	0.085	0.085
11:39000001-40000000	11	39000000	40000000	-0.098	-0.098	-0.098	-0.098	-0.098	-0.098	-0.098	-0.098	-0.098	-0.098
11:41000001-42000000	11	41000000	42000000	-0.001	-0.001	-0.001	-0.001	-0.001	-0.001	-0.001	-0.001	-0.001	-0.001
11:42000001-43000000	11	42000000	43000000	-0.107	-0.107	-0.107	-0.107	-0.107	-0.107	-0.107	-0.107	-0.107	-0.107
11:43000001-44000000	11	43000000	44000000	-0.036	-0.036	-0.036	-0.036	-0.036	-0.036	-0.036	-0.036	-0.036	-0.036
11:44000001-45000000	11	44000000	45000000	-0.13	-0.13	-0.13	-0.13	-0.13	-0.13	-0.13	-0.13	-0.13	-0.13
11:45000001-46000000	11	45000000	46000000	-0.248	-0.248	-0.248	-0.248	-0.248	-0.248	-0.248	-0.248	-0.248	-0.248
11:46000001-47000000	11	46000000	47000000	-0.042	-0.042	-0.042	-0.042	-0.042	-0.042	-0.042	-0.042	-0.042	-0.042
11:47000001-48000000	11	47000000	48000000	-0.16	-0.16	-0.16	-0.16	-0.16	-0.16	-0.16	-0.16	-0.16	-0.16
11:56000001-57000000	11	56000000	57000000	-0.061	-0.061	-0.061	-0.061	-0.061	-0.061	-0.061	-0.061	-0.061	-0.061
11:57000001-58000000	11	57000000	58000000	-0.157	-0.157	-0.157	-0.157	-0.157	-0.157	-0.157	-0.157	-0.157	-0.157
11:58000001-59000000	11	58000000	59000000	-0.208	-0.208	-0.208	-0.208	-0.208	-0.208	-0.208	-0.208	-0.208	-0.208
11:59000001-60000000	11	59000000	60000000	-0.007	-0.007	-0.007	-0.007	-0.007	-0.007	-0.007	-0.007	-0.007	-0.007
11:60000001-61000000	11	60000000	61000000	-0.104	-0.104	-0.104	-0.104	-0.104	-0.104	-0.104	-0.104	-0.104	-0.104
11:61000001-62000000	11	61000000	62000000	-0.009	-0.009	-0.009	-0.009	-0.009	-0.009	-0.009	-0.009	-0.009	-0.009
11:62000001-63000000	11	62000000	63000000	-0.077	-0.077	-0.077	-0.077	-0.077	-0.077	-0.077	-0.077	-0.077	-0.077
11:63000001-64000000	11	63000000	64000000	-0.003	-0.003	-0.003	-0.003	-0.003	-0.003	-0.003	-0.003	-0.003	-0.003
11:64000001-65000000	11	64000000	65000000	-0.325	-0.325	-0.325	-0.325	-0.325	-0.325	-0.325	-0.325	-0.325	-0.325
11:65000001-66000000	11	65000000	66000000	-0.109	-0.109	-0.109	-0.109	-0.109	-0.109	-0.109	-0.109	-0.109	-0.109
11:66000001-67000000	11	66000000	67000000	0.005	0.005	0.005	0.005	0.005	0.005	0.005	0.005	0.005	0.005
11:68000001-69000000	11	68000000	69000000	-0.105	-0.105	-0.105	-0.105	-0.105	-0.105	-0.105	-0.105	-0.105	-0.105
11:69000001-70000000	11	69000000	70000000	-0.051	-0.051	-0.051	-0.051	-0.051	-0.051	-0.051	-0.051	-0.051	-0.051
11:70000001-71000000	11	70000000	71000000	0.058	0.058	0.058	0.058	0.058	0.058	0.058	0.058	0.058	0.058
11:76000001-77000000	11	76000000	77000000	-0.161	-0.161	-0.161	-0.161	-0.161	-0.161	-0.161	-0.161	-0.161	-0.161
11:78000001-79000000	11	78000000	79000000	-0.046	-0.046	-0.046	-0.046	-0.046	-0.046	-0.046	-0.046	-0.046	-0.046
11:79000001-80000000	11	79000000	80000000	-0.106	-0.106	-0.106	-0.106	-0.106	-0.106	-0.106	-0.106	-0.106	-0.106
11:80000001-81000000	11	80000000	81000000	-0.089	-0.089	-0.089	-0.089	-0.089	-0.089	-0.089	-0.089	-0.089	-0.089
11:81000001-82000000	11	81000000	82000000	0.068	0.068	0.068	0.068	0.068	0.068	0.068	0.068	0.068	0.068
11:83000001-84000000	11	83000000	84000000	-0.063	-0.063	-0.063	-0.063	-0.063	-0.063	-0.063	-0.063	-0.063	-0.063
11:88000001-89000000	11	88000000	89000000	-0.048	-0.048	-0.048	-0.048	-0.048	-0.048	-0.048	-0.048	-0.048	-0.048
11:90000001-91000000	11	90000000	91000000	0.016	0.016	0.016	0.016	0.016	0.016	0.016	0.016	0.016	0.016
11:91000001-92000000	11	91000000	92000000	0.055	0.055	0.055	0.055	0.055	0.055	0.055	0.055	0.055	0.055
11:92000001-93000000	11	92000000	93000000	-0.375	-0.375	-0.375	-0.375	-0.375	-0.375	-0.375	-0.375	-0.375	-0.375
11:93000001-94000000	11	93000000	94000000	-0.688	-0.688	-0.688	-0.688	-0.688	-0.688	-0.688	-0.688	-0.688	-0.688
11:95000001-96000000	11	95000000	96000000	-0.688	-0.688	-0.688	-0.688	-0.688	-0.688	-0.688	-0.688	-0.688	-0.688
11:96000001-97000000	11	96000000	97000000	-0.553	-0.553	-0.553	-0.553	-0.553	-0.553	-0.553	-0.553	-0.553	-0.553
11:97000001-98000000	11	97000000	98000000	-0.522	-0.522	-0.522	-0.522	-0.522	-0.522	-0.522	-0.522	-0.522	-0.522
11:98000001-99000000	11	98000000	99000000	-0.455	-0.455	-0.455	-0.455	-0.455	-0.455	-0.455	-0.455	-0.455	-0.455
11:99000001-100000000	11	99000000	100000000	-0.482	-0.482	-0.482	-0.482	-0.482	-0.482	-0.482	-0.482	-0.482	-0.482
11:100000001-101000000	11	100000000	101000000	-0.577	-0.577	-0.577	-0.577	-0.577	-0.577	-0.577	-0.577	-0.577	-0.577
11:101000001-102000000	11	101000000	102000000	-0.449	-0.449	-0.449	-0.449	-0.449	-0.449	-0.449	-0.449	-0.449	-0.449
11:104000001-105000000	11	104000000	105000000	-0.51	-0.51	-0.51	-0.51	-0.51	-0.51	-0.51	-0.51	-0.51	-0.51
11:105000001-106000000	11	105000000	106000000	-0.465	-0.465	-0.465	-0.465	-0.465	-0.465	-0.465	-0.465	-0.465	-0.465
11:106000001-107000000	11	106000000	107000000	-0.556	-0.556	-0.556	-0.556	-0.556	-0.556	-0.556	-0.556	-0.556	-0.556
11:107000001-108000000	11	107000000	108000000	-0.588	-0.588	-0.588	-0.588	-0.588	-0.588	-0.588	-0.588	-0.588	-0.588
11:108000001-109000000	11	108000000	109000000	-0.639	-0.639	-0.639	-0.639	-0.639	-0.639	-0.639	-0.639	-0.639	-0.639
11:109000001-110000000	11	109000000	110000000	-0.655	-0.655	-0.655	-0.655	-0.655	-0.655	-0.655	-0.655	-0.655	-0.655
11:110000001-111000000	11	110000000	111000000	-0.627	-0.627	-0.627	-0.627	-0.627	-0.627	-0.627	-0.627	-0.627	-0.627
11:112000001-113000000	11	112000000	113000000	-0.713	-0.713	-0.713	-0.713	-0.713	-0.713	-0.713	-0.713	-0.713	-0.713
11:113000001-114000000	11	113000000	114000000	-0.814	-0.814	-0.814	-0.814	-0.814	-0.814	-0.814	-0.814	-0.814	-0.814
11:114000001-115000000	11	114000000	115000000	-0.838	-0.838	-0.838	-0.838	-0.838	-0.838	-0.838	-0.838	-0.838	-0.838
11:115000001-116000000	11	115000000	116000000	-0.602	-0.602	-0.602	-0.602	-0.602	-0.602	-0.602	-0.602	-0.602	-0.602
11:116000001-117000000	11	116000000	117000000	-0.649	-0.649	-0.649	-0.649	-0.649	-0.649	-0.649	-0.649	-0.649	-0.649
11:117000001-118000000	11	117000000	118000000	-0.53	-0.53	-0.53	-0.53	-0.53	-0.53	-0.53	-0.53	-0.53	-0.53
11:118000001-119000000	11	118000000	119000000	-0.814	-0.814	-0.814	-0.814	-0.814	-0.814	-0.814	-0.814	-0.814	-0.814
11:119000001-120000000	11	119000000	120000000	-0.83	-0.83	-0.83	-0.83	-0.83	-0.83	-0.83	-0.83	-0.83	-0.83
11:120000001-121000000	11	120000000	121000000	-0.698	-0.698	-0.698	-0.698	-0.698	-0.698	-0.698	-0.698	-0.698	-0.698
11:121000001-122000000	11	121000000	122000000	-0.762	-0.762	-0.762	-0.762	-0.762	-0.762	-0.762	-0.762	-0.762	-0.762
11:123000001-124000000	11	123000000	124000000	-0.627	-0.627	-0.627	-0.627	-0.627	-0.627	-0.627	-0.627	-0.627	-0.627
11:124000001-125000000	11	124000000	125000000	-0.599	-0.599	-0.599	-0.599	-0.599	-0.599	-0.599	-0.599	-0.599	-0.599
11:125000001-126000000	11	125000000	126000000	-0.591	-0.591	-0.591	-0.591	-0.591	-0.591	-0.591	-0.591	-0.591	-0.591
11:126000001-127000000	11	126000000	127000000	-0.51	-0.51	-0.51	-0.51	-0.51	-0.51	-0.51	-0.51	-0.51	-0.51
11:127000001-128000000	11	127000000	128000000	-0.777	-0.777	-0.777	-0.777	-0.777	-0.777	-0.777	-0.777	-0.777	-0.777
11:128000001-129000000	11	128000000	129000000	-0.663	-0.663	-0.663	-0.663	-0.663	-0.663	-0.663	-0.663	-0.663	-0.663
11:130000001-131000000	11	130000000	131000000	-0.645	-0.645	-0.645	-0.645	-0.645	-0.645	-0.645	-0.645	-0.645	-0.645
11:131000001-132000000	11	131000000	132000000	-0.666	-0.666	-0.666	-0.666	-0.666	-0.666	-0.666	-0.666	-0.666	-0.666
11:132000001-133000000	11	132000000	133000000	-0.691	-0.691	-0.691	-0.691	-0.691	-0.691	-0.691	-0.691	-0.691	-0.691
11:133000001-134000000	11	133000000	134000000	-0.719	-0.719	-0.719	-0.719	-0.719	-0.719	-0.719	-0.719	-0.719	-0.719
12:1000001-2000000	12	1000000	2000000	0.113	0.113	0.113	0.113	0.113	0.113	0.113	0.113	0.113	0.113
12:2000001-3000000	12	2000000	3000000	0.114	0.114	0.114	0.114	0.114	0.114	0.114	0.114	0.114	0.114
12:3000001-4000000	12	3000000	4000000	0.073	0.073	0.073	0.073	0.073	0.073	0.073	0.073	0.073	0.073
12:4000001-5000000	12	4000000	5000000	0.074	0.074	0.074	0.074	0.074	0.074	0.074	0.074	0.074	0.074
12:5000001-6000000	12	5000000	6000000	0.039	0.039	0.039	0.039	0.039	0.039	0.039	0.039	0.039	0.039
12:6000001-7000000	12	6000000	7000000	-0.011	-0.011	-0.011	-0.011	-0.011	-0.011	-0.011	-0.011	-0.011	-0.011
12:7000001-8000000	12	7000000	8000000	-0.029	-0.029	-0.029	-0.029	-0.029	-0.029	-0.029	-0.029	-0.029	-0.029
12:8000001-9000000	12	8000000	9000000	0.123	0.123	0.123	0.123	0.123	0.123	0.123	0.123	0.123	0.123
12:9000001-10000000	12	9000000	10000000	-0.145	-0.145	-0.145	-0.145	-0.145	-0.145	-0.145	-0.145	-0.145	-0.145
12:10000001-11000000	12	10000000	11000000	0.159	0.159	0.159	0.159	0.159	0.159	0.159	0.159	0.159	0.159
12:11000001-12000000	12	11000000	12000000	0.041	0.041	0.041	0.041	0.041	0.041	0.041	0.041	0.041	0.041
12:12000001-13000000	12	12000000	13000000	0.074	0.074	0.074	0.074	0.074	0.074	0.074	0.074	0.074	0.074
12:14000001-15000000	12	14000000	15000000	-0.175	-0.175	-0.175	-0.175	-0.175	-0.175	-0.175	-0.175	-0.175	-0.175
12:15000001-16000000	12	15000000	16000000	0.127	0.127	0.127	0.127	0.127	0.127	0.127	0.127	0.127	0.127
12:16000001-17000000	12	16000000	17000000	0.166	0.166	0.166	0.166	0.166	0.166	0.166	0.166	0.166	0.166
12:17000001-18000000	12	17000000	18000000	0.183	0.183	0.183	0.183	0.183	0.183	0.183	0.183	0.183	0.183
12:21000001-22000000	12	21000000	22000000	0.061	0.061	0.061	0.061	0.061	0.061	0.061	0.061	0.061	0.061
12:22000001-23000000	12	22000000	23000000	-0.035	-0.035	-0.035	-0.035	-0.035	-0.035	-0.035	-0.035	-0.035	-0.035
12:23000001-24000000	12	23000000	24000000	0.204	0.204	0.204	0.204	0.204	0.204	0.204	0.204	0.204	0.204
12:24000001-25000000	12	24000000	25000000	0.231	0.231	0.231	0.231	0.231	0.231	0.231	0.231	0.231	0.231
12:25000001-26000000	12	25000000	26000000	0.026	0.026	0.026	0.026	0.026	0.026	0.026	0.026	0.026	0.026
12:26000001-27000000	12	26000000	27000000	0.214	0.214	0.214	0.214	0.214	0.214	0.214	0.214	0.214	0.214
12:28000001-29000000	12	28000000	29000000	0.323	0.323	0.323	0.323	0.323	0.323	0.323	0.323	0.323	0.323
12:29000001-30000000	12	29000000	30000000	0.075	0.075	0.075	0.075	0.075	0.075	0.075	0.075	0.075	0.075
12:31000001-32000000	12	31000000	32000000	-0.056	-0.056	-0.056	-0.056	-0.056	-0.056	-0.056	-0.056	-0.056	-0.056
12:32000001-33000000	12	32000000	33000000	0.169	0.169	0.169	0.169	0.169	0.169	0.169	0.169	0.169	0.169
12:33000001-34000000	12	33000000	34000000	0.006	0.006	0.006	0.006	0.006	0.006	0.006	0.006	0.006	0.006
12:39000001-40000000	12	39000000	40000000	0.113	0.113	0.113	0.113	0.113	0.113	0.113	0.113	0.113	0.113
12:40000001-41000000	12	40000000	41000000	0.241	0.241	0.241	0.241	0.241	0.241	0.241	0.241	0.241	0.241
12:43000001-44000000	12	43000000	44000000	0.206	0.206	0.206	0.206	0.206	0.206	0.206	0.206	0.206	0.206
12:44000001-45000000	12	44000000	45000000	0.111	0.111	0.111	0.111	0.111	0.111	0.111	0.111	0.111	0.111
12:45000001-46000000	12	45000000	46000000	0.095	0.095	0.095	0.095	0.095	0.095	0.095	0.095	0.095	0.095
12:46000001-47000000	12	46000000	47000000	0.019	0.019	0.019	0.019	0.019	0.019	0.019	0.019	0.019	0.019
12:47000001-48000000	12	47000000	48000000	0.11	0.11	0.11	0.11	0.11	0.11	0.11	0.11	0.11	0.11
12:49000001-50000000	12	49000000	50000000	0.078	0.078	0.078	0.078	0.078	0.078	0.078	0.078	0.078	0.078
12:50000001-51000000	12	50000000	51000000	0.051	0.051	0.051	0.051	0.051	0.051	0.051	0.051	0.051	0.051
12:51000001-52000000	12	51000000	52000000	-0.026	-0.026	-0.026	-0.026	-0.026	-0.026	-0.026	-0.026	-0.026	-0.026
12:52000001-53000000	12	52000000	53000000	-0.102	-0.102	-0.102	-0.102	-0.102	-0.102	-0.102	-0.102	-0.102	-0.102
12:53000001-54000000	12	53000000	54000000	-0.097	-0.097	-0.097	-0.097	-0.097	-0.097	-0.097	-0.097	-0.097	-0.097
12:54000001-55000000	12	54000000	55000000	-0.029	-0.029	-0.029	-0.029	-0.029	-0.029	-0.029	-0.029	-0.029	-0.029
12:59000001-60000000	12	59000000	60000000	0.103	0.103	0.103	0.103	0.103	0.103	0.103	0.103	0.103	0.103
12:61000001-62000000	12	61000000	62000000	0.201	0.201	0.201	0.201	0.201	0.201	0.201	0.201	0.201	0.201
12:62000001-63000000	12	62000000	63000000	0.208	0.208	0.208	0.208	0.208	0.208	0.208	0.208	0.208	0.208
12:63000001-64000000	12	63000000	64000000	0.163	0.163	0.163	0.163	0.163	0.163	0.163	0.163	0.163	0.163
12:64000001-65000000	12	64000000	65000000	0.257	0.257	0.257	0.257	0.257	0.257	0.257	0.257	0.257	0.257
12:65000001-66000000	12	65000000	66000000	0.069	0.069	0.069	0.069	0.069	0.069	0.069	0.069	0.069	0.069
12:66000001-67000000	12	66000000	67000000	0.197	0.197	0.197	0.197	0.197	0.197	0.197	0.197	0.197	0.197
12:68000001-69000000	12	68000000	69000000	0.053	0.053	0.053	0.053	0.053	0.053	0.053	0.053	0.053	0.053
12:71000001-72000000	12	71000000	72000000	0.247	0.247	0.247	0.247	0.247	0.247	0.247	0.247	0.247	0.247
12:72000001-73000000	12	72000000	73000000	0.266	0.266	0.266	0.266	0.266	0.266	0.266	0.266	0.266	0.266
12:73000001-74000000	12	73000000	74000000	0.135	0.135	0.135	0.135	0.135	0.135	0.135	0.135	0.135	0.135
12:74000001-75000000	12	74000000	75000000	0.143	0.143	0.143	0.143	0.143	0.143	0.143	0.143	0.143	0.143
12:76000001-77000000	12	76000000	77000000	-0.005	-0.005	-0.005	-0.005	-0.005	-0.005	-0.005	-0.005	-0.005	-0.005
12:77000001-78000000	12	77000000	78000000	0.239	0.239	0.239	0.239	0.239	0.239	0.239	0.239	0.239	0.239
12:78000001-79000000	12	78000000	79000000	0.314	0.314	0.314	0.314	0.314	0.314	0.314	0.314	0.314	0.314
12:79000001-80000000	12	79000000	80000000	0.299	0.299	0.299	0.299	0.299	0.299	0.299	0.299	0.299	0.299
12:81000001-82000000	12	81000000	82000000	0.237	0.237	0.237	0.237	0.237	0.237	0.237	0.237	0.237	0.237
12:82000001-83000000	12	82000000	83000000	0.113	0.113	0.113	0.113	0.113	0.113	0.113	0.113	0.113	0.113
12:83000001-84000000	12	83000000	84000000	-0.009	-0.009	-0.009	-0.009	-0.009	-0.009	-0.009	-0.009	-0.009	-0.009
12:86000001-87000000	12	86000000	87000000	0.309	0.309	0.309	0.309	0.309	0.309	0.309	0.309	0.309	0.309
12:87000001-88000000	12	87000000	88000000	0.073	0.073	0.073	0.073	0.073	0.073	0.073	0.073	0.073	0.073
12:88000001-89000000	12	88000000	89000000	0.122	0.122	0.122	0.122	0.122	0.122	0.122	0.122	0.122	0.122
12:89000001-90000000	12	89000000	90000000	0.142	0.142	0.142	0.142	0.142	0.142	0.142	0.142	0.142	0.142
12:90000001-91000000	12	90000000	91000000	0.231	0.231	0.231	0.231	0.231	0.231	0.231	0.231	0.231	0.231
12:92000001-93000000	12	92000000	93000000	0.112	0.112	0.112	0.112	0.112	0.112	0.112	0.112	0.112	0.112
12:93000001-94000000	12	93000000	94000000	0.017	0.017	0.017	0.017	0.017	0.017	0.017	0.017	0.017	0.017
12:95000001-96000000	12	95000000	96000000	0.079	0.079	0.079	0.079	0.079	0.079	0.079	0.079	0.079	0.079
12:96000001-97000000	12	96000000	97000000	0.212	0.212	0.212	0.212	0.212	0.212	0.212	0.212	0.212	0.212
12:97000001-98000000	12	97000000	98000000	0.001	0.001	0.001	0.001	0.001	0.001	0.001	0.001	0.001	0.001
12:98000001-99000000	12	98000000	99000000	0.03	0.03	0.03	0.03	0.03	0.03	0.03	0.03	0.03	0.03
12:99000001-100000000	12	99000000	100000000	0.088	0.088	0.088	0.088	0.088	0.088	0.088	0.088	0.088	0.088
12:100000001-101000000	12	100000000	101000000	0.085	0.085	0.085	0.085	0.085	0.085	0.085	0.085	0.085	0.085
12:101000001-102000000	12	101000000	102000000	-0.077	-0.077	-0.077	-0.077	-0.077	-0.077	-0.077	-0.077	-0.077	-0.077
12:103000001-104000000	12	103000000	104000000	-0.107	-0.107	-0.107	-0.107	-0.107	-0.107	-0.107	-0.107	-0.107	-0.107
12:105000001-106000000	12	105000000	106000000	-0.023	-0.023	-0.023	-0.023	-0.023	-0.023	-0.023	-0.023	-0.023	-0.023
12:106000001-107000000	12	106000000	107000000	0.084	0.084	0.084	0.084	0.084	0.084	0.084	0.084	0.084	0.084
12:107000001-108000000	12	107000000	108000000	0.006	0.006	0.006	0.006	0.006	0.006	0.006	0.006	0.006	0.006
12:108000001-109000000	12	108000000	109000000	0.004	0.004	0.004	0.004	0.004	0.004	0.004	0.004	0.004	0.004
12:109000001-110000000	12	109000000	110000000	-0.094	-0.094	-0.094	-0.094	-0.094	-0.094	-0.094	-0.094	-0.094	-0.094
12:110000001-111000000	12	110000000	111000000	-0.407	-0.407	-0.407	-0.407	-0.407	-0.407	-0.407	-0.407	-0.407	-0.407
12:111000001-112000000	12	111000000	112000000	-0.054	-0.054	-0.054	-0.054	-0.054	-0.054	-0.054	-0.054	-0.054	-0.054
12:112000001-113000000	12	112000000	113000000	-0.117	-0.117	-0.117	-0.117	-0.117	-0.117	-0.117	-0.117	-0.117	-0.117
12:114000001-115000000	12	114000000	115000000	-0.157	-0.157	-0.157	-0.157	-0.157	-0.157	-0.157	-0.157	-0.157	-0.157
12:115000001-116000000	12	115000000	116000000	-0.189	-0.189	-0.189	-0.189	-0.189	-0.189	-0.189	-0.189	-0.189	-0.189
12:116000001-117000000	12	116000000	117000000	-0.058	-0.058	-0.058	-0.058	-0.058	-0.058	-0.058	-0.058	-0.058	-0.058
12:117000001-118000000	12	117000000	118000000	-0.057	-0.057	-0.057	-0.057	-0.057	-0.057	-0.057	-0.057	-0.057	-0.057
12:119000001-120000000	12	119000000	120000000	-0.059	-0.059	-0.059	-0.059	-0.059	-0.059	-0.059	-0.059	-0.059	-0.059
12:120000001-121000000	12	120000000	121000000	0.058	0.058	0.058	0.058	0.058	0.058	0.058	0.058	0.058	0.058
12:121000001-122000000	12	121000000	122000000	-0.123	-0.123	-0.123	-0.123	-0.123	-0.123	-0.123	-0.123	-0.123	-0.123
12:122000001-123000000	12	122000000	123000000	-0.159	-0.159	-0.159	-0.159	-0.159	-0.159	-0.159	-0.159	-0.159	-0.159
12:123000001-124000000	12	123000000	124000000	0.133	0.133	0.133	0.133	0.133	0.133	0.133	0.133	0.133	0.133
12:124000001-125000000	12	124000000	125000000	0.198	0.198	0.198	0.198	0.198	0.198	0.198	0.198	0.198	0.198
12:126000001-127000000	12	126000000	127000000	-0.037	-0.037	-0.037	-0.037	-0.037	-0.037	-0.037	-0.037	-0.037	-0.037
12:128000001-129000000	12	128000000	129000000	-0.291	-0.291	-0.291	-0.291	-0.291	-0.291	-0.291	-0.291	-0.291	-0.291
12:130000001-131000000	12	130000000	131000000	-0.012	-0.012	-0.012	-0.012	-0.012	-0.012	-0.012	-0.012	-0.012	-0.012
13:20000001-21000000	13	20000000	21000000	-0.654	-0.654	-0.654	-0.654	-0.654	-0.654	-0.654	-0.654	-0.654	-0.654
13:21000001-22000000	13	21000000	22000000	-0.642	-0.642	-0.642	-0.642	-0.642	-0.642	-0.642	-0.642	-0.642	-0.642
13:22000001-23000000	13	22000000	23000000	-0.731	-0.731	-0.731	-0.731	-0.731	-0.731	-0.731	-0.731	-0.731	-0.731
13:26000001-27000000	13	26000000	27000000	-0.628	-0.628	-0.628	-0.628	-0.628	-0.628	-0.628	-0.628	-0.628	-0.628
13:27000001-28000000	13	27000000	28000000	-0.705	-0.705	-0.705	-0.705	-0.705	-0.705	-0.705	-0.705	-0.705	-0.705
13:28000001-29000000	13	28000000	29000000	-0.831	-0.831	-0.831	-0.831	-0.831	-0.831	-0.831	-0.831	-0.831	-0.831
13:29000001-30000000	13	29000000	30000000	-0.838	-0.838	-0.838	-0.838	-0.838	-0.838	-0.838	-0.838	-0.838	-0.838
13:31000001-32000000	13	31000000	32000000	-0.524	-0.524	-0.524	-0.524	-0.524	-0.524	-0.524	-0.524	-0.524	-0.524
13:32000001-33000000	13	32000000	33000000	-0.654	-0.654	-0.654	-0.654	-0.654	-0.654	-0.654	-0.654	-0.654	-0.654
13:33000001-34000000	13	33000000	34000000	-0.614	-0.614	-0.614	-0.614	-0.614	-0.614	-0.614	-0.614	-0.614	-0.614
13:34000001-35000000	13	34000000	35000000	-0.476	-0.476	-0.476	-0.476	-0.476	-0.476	-0.476	-0.476	-0.476	-0.476
13:36000001-37000000	13	36000000	37000000	-0.456	-0.456	-0.456	-0.456	-0.456	-0.456	-0.456	-0.456	-0.456	-0.456
13:37000001-38000000	13	37000000	38000000	-0.711	-0.711	-0.711	-0.711	-0.711	-0.711	-0.711	-0.711	-0.711	-0.711
13:38000001-39000000	13	38000000	39000000	-0.734	-0.734	-0.734	-0.734	-0.734	-0.734	-0.734	-0.734	-0.734	-0.734
13:39000001-40000000	13	39000000	40000000	-0.656	-0.656	-0.656	-0.656	-0.656	-0.656	-0.656	-0.656	-0.656	-0.656
13:40000001-41000000	13	40000000	41000000	-0.575	-0.575	-0.575	-0.575	-0.575	-0.575	-0.575	-0.575	-0.575	-0.575
13:42000001-43000000	13	42000000	43000000	-0.48	-0.48	-0.48	-0.48	-0.48	-0.48	-0.48	-0.48	-0.48	-0.48
13:43000001-44000000	13	43000000	44000000	-0.657	-0.657	-0.657	-0.657	-0.657	-0.657	-0.657	-0.657	-0.657	-0.657
13:44000001-45000000	13	44000000	45000000	-0.484	-0.484	-0.484	-0.484	-0.484	-0.484	-0.484	-0.484	-0.484	-0.484
13:45000001-46000000	13	45000000	46000000	-0.612	-0.612	-0.612	-0.612	-0.612	-0.612	-0.612	-0.612	-0.612	-0.612
13:46000001-47000000	13	46000000	47000000	-0.62	-0.62	-0.62	-0.62	-0.62	-0.62	-0.62	-0.62	-0.62	-0.62
13:48000001-49000000	13	48000000	49000000	-0.68	-0.68	-0.68	-0.68	-0.68	-0.68	-0.68	-0.68	-0.68	-0.68
13:49000001-50000000	13	49000000	50000000	-0.656	-0.656	-0.656	-0.656	-0.656	-0.656	-0.656	-0.656	-0.656	-0.656
13:50000001-51000000	13	50000000	51000000	-0.545	-0.545	-0.545	-0.545	-0.545	-0.545	-0.545	-0.545	-0.545	-0.545
13:51000001-52000000	13	51000000	52000000	-0.539	-0.539	-0.539	-0.539	-0.539	-0.539	-0.539	-0.539	-0.539	-0.539
13:52000001-53000000	13	52000000	53000000	-0.583	-0.583	-0.583	-0.583	-0.583	-0.583	-0.583	-0.583	-0.583	-0.583
13:53000001-54000000	13	53000000	54000000	-0.76	-0.76	-0.76	-0.76	-0.76	-0.76	-0.76	-0.76	-0.76	-0.76
13:55000001-56000000	13	55000000	56000000	-0.52	-0.52	-0.52	-0.52	-0.52	-0.52	-0.52	-0.52	-0.52	-0.52
13:57000001-58000000	13	57000000	58000000	-0.565	-0.565	-0.565	-0.565	-0.565	-0.565	-0.565	-0.565	-0.565	-0.565
13:58000001-59000000	13	58000000	59000000	-0.298	-0.298	-0.298	-0.298	-0.298	-0.298	-0.298	-0.298	-0.298	-0.298
13:59000001-60000000	13	59000000	60000000	-0.542	-0.542	-0.542	-0.542	-0.542	-0.542	-0.542	-0.542	-0.542	-0.542
13:60000001-61000000	13	60000000	61000000	-0.521	-0.521	-0.521	-0.521	-0.521	-0.521	-0.521	-0.521	-0.521	-0.521
13:61000001-62000000	13	61000000	62000000	-0.5	-0.5	-0.5	-0.5	-0.5	-0.5	-0.5	-0.5	-0.5	-0.5
13:62000001-63000000	13	62000000	63000000	-0.508	-0.508	-0.508	-0.508	-0.508	-0.508	-0.508	-0.508	-0.508	-0.508
13:63000001-64000000	13	63000000	64000000	-0.437	-0.437	-0.437	-0.437	-0.437	-0.437	-0.437	-0.437	-0.437	-0.437
13:64000001-65000000	13	64000000	65000000	-0.696	-0.696	-0.696	-0.696	-0.696	-0.696	-0.696	-0.696	-0.696	-0.696
13:65000001-66000000	13	65000000	66000000	-0.568	-0.568	-0.568	-0.568	-0.568	-0.568	-0.568	-0.568	-0.568	-0.568
13:66000001-67000000	13	66000000	67000000	-0.444	-0.444	-0.444	-0.444	-0.444	-0.444	-0.444	-0.444	-0.444	-0.444
13:67000001-68000000	13	67000000	68000000	-0.362	-0.362	-0.362	-0.362	-0.362	-0.362	-0.362	-0.362	-0.362	-0.362
13:69000001-70000000	13	69000000	70000000	-0.27	-0.27	-0.27	-0.27	-0.27	-0.27	-0.27	-0.27	-0.27	-0.27
13:70000001-71000000	13	70000000	71000000	-0.521	-0.521	-0.521	-0.521	-0.521	-0.521	-0.521	-0.521	-0.521	-0.521
13:71000001-72000000	13	71000000	72000000	-0.402	-0.402	-0.402	-0.402	-0.402	-0.402	-0.402	-0.402	-0.402	-0.402
13:72000001-73000000	13	72000000	73000000	-0.435	-0.435	-0.435	-0.435	-0.435	-0.435	-0.435	-0.435	-0.435	-0.435
13:73000001-74000000	13	73000000	74000000	-0.607	-0.607	-0.607	-0.607	-0.607	-0.607	-0.607	-0.607	-0.607	-0.607
13:75000001-76000000	13	75000000	76000000	-0.501	-0.501	-0.501	-0.501	-0.501	-0.501	-0.501	-0.501	-0.501	-0.501
13:76000001-77000000	13	76000000	77000000	-0.433	-0.433	-0.433	-0.433	-0.433	-0.433	-0.433	-0.433	-0.433	-0.433
13:78000001-79000000	13	78000000	79000000	-0.494	-0.494	-0.494	-0.494	-0.494	-0.494	-0.494	-0.494	-0.494	-0.494
13:79000001-80000000	13	79000000	80000000	-0.581	-0.581	-0.581	-0.581	-0.581	-0.581	-0.581	-0.581	-0.581	-0.581
13:80000001-81000000	13	80000000	81000000	-0.567	-0.567	-0.567	-0.567	-0.567	-0.567	-0.567	-0.567	-0.567	-0.567
13:81000001-82000000	13	81000000	82000000	-0.458	-0.458	-0.458	-0.458	-0.458	-0.458	-0.458	-0.458	-0.458	-0.458
13:83000001-84000000	13	83000000	84000000	-0.495	-0.495	-0.495	-0.495	-0.495	-0.495	-0.495	-0.495	-0.495	-0.495
13:84000001-85000000	13	84000000	85000000	-0.361	-0.361	-0.361	-0.361	-0.361	-0.361	-0.361	-0.361	-0.361	-0.361
13:86000001-87000000	13	86000000	87000000	-0.537	-0.537	-0.537	-0.537	-0.537	-0.537	-0.537	-0.537	-0.537	-0.537
13:87000001-88000000	13	87000000	88000000	-0.541	-0.541	-0.541	-0.541	-0.541	-0.541	-0.541	-0.541	-0.541	-0.541
13:88000001-89000000	13	88000000	89000000	-0.459	-0.459	-0.459	-0.459	-0.459	-0.459	-0.459	-0.459	-0.459	-0.459
13:89000001-90000000	13	89000000	90000000	-0.471	-0.471	-0.471	-0.471	-0.471	-0.471	-0.471	-0.471	-0.471	-0.471
13:90000001-91000000	13	90000000	91000000	-0.582	-0.582	-0.582	-0.582	-0.582	-0.582	-0.582	-0.582	-0.582	-0.582
13:91000001-92000000	13	91000000	92000000	-0.499	-0.499	-0.499	-0.499	-0.499	-0.499	-0.499	-0.499	-0.499	-0.499
13:92000001-93000000	13	92000000	93000000	-0.739	-0.739	-0.739	-0.739	-0.739	-0.739	-0.739	-0.739	-0.739	-0.739
13:93000001-94000000	13	93000000	94000000	-0.486	-0.486	-0.486	-0.486	-0.486	-0.486	-0.486	-0.486	-0.486	-0.486
13:96000001-97000000	13	96000000	97000000	-0.545	-0.545	-0.545	-0.545	-0.545	-0.545	-0.545	-0.545	-0.545	-0.545
13:97000001-98000000	13	97000000	98000000	-0.748	-0.748	-0.748	-0.748	-0.748	-0.748	-0.748	-0.748	-0.748	-0.748
13:98000001-99000000	13	98000000	99000000	-0.687	-0.687	-0.687	-0.687	-0.687	-0.687	-0.687	-0.687	-0.687	-0.687
13:99000001-100000000	13	99000000	100000000	-0.543	-0.543	-0.543	-0.543	-0.543	-0.543	-0.543	-0.543	-0.543	-0.543
13:100000001-101000000	13	100000000	101000000	-0.511	-0.511	-0.511	-0.511	-0.511	-0.511	-0.511	-0.511	-0.511	-0.511
13:101000001-102000000	13	101000000	102000000	-0.596	-0.596	-0.596	-0.596	-0.596	-0.596	-0.596	-0.596	-0.596	-0.596
13:103000001-104000000	13	103000000	104000000	-0.553	-0.553	-0.553	-0.553	-0.553	-0.553	-0.553	-0.553	-0.553	-0.553
13:105000001-106000000	13	105000000	106000000	-0.429	-0.429	-0.429	-0.429	-0.429	-0.429	-0.429	-0.429	-0.429	-0.429
13:106000001-107000000	13	106000000	107000000	-0.498	-0.498	-0.498	-0.498	-0.498	-0.498	-0.498	-0.498	-0.498	-0.498
13:107000001-108000000	13	107000000	108000000	-0.58	-0.58	-0.58	-0.58	-0.58	-0.58	-0.58	-0.58	-0.58	-0.58
13:108000001-109000000	13	108000000	109000000	-0.555	-0.555	-0.555	-0.555	-0.555	-0.555	-0.555	-0.555	-0.555	-0.555
13:109000001-110000000	13	109000000	110000000	-0.576	-0.576	-0.576	-0.576	-0.576	-0.576	-0.576	-0.576	-0.576	-0.576
13:111000001-112000000	13	111000000	112000000	-0.444	-0.444	-0.444	-0.444	-0.444	-0.444	-0.444	-0.444	-0.444	-0.444
13:112000001-113000000	13	112000000	113000000	-0.553	-0.553	-0.553	-0.553	-0.553	-0.553	-0.553	-0.553	-0.553	-0.553
13:115000001-115169878	13	115000000	115169878	-0.308	-0.308	-0.308	-0.308	-0.308	-0.308	-0.308	-0.308	-0.308	-0.308
14:21000001-22000000	14	21000000	22000000	-0.252	-0.252	-0.252	-0.252	-0.252	-0.252	-0.252	-0.252	-0.252	-0.252
14:24000001-25000000	14	24000000	25000000	-0.041	-0.041	-0.041	-0.041	-0.041	-0.041	-0.041	-0.041	-0.041	-0.041
14:25000001-26000000	14	25000000	26000000	-0.055	-0.055	-0.055	-0.055	-0.055	-0.055	-0.055	-0.055	-0.055	-0.055
14:26000001-27000000	14	26000000	27000000	0.039	0.039	0.039	0.039	0.039	0.039	0.039	0.039	0.039	0.039
14:27000001-28000000	14	27000000	28000000	0.083	0.083	0.083	0.083	0.083	0.083	0.083	0.083	0.083	0.083
14:28000001-29000000	14	28000000	29000000	0.121	0.121	0.121	0.121	0.121	0.121	0.121	0.121	0.121	0.121
14:29000001-30000000	14	29000000	30000000	0.126	0.126	0.126	0.126	0.126	0.126	0.126	0.126	0.126	0.126
14:30000001-31000000	14	30000000	31000000	0.024	0.024	0.024	0.024	0.024	0.024	0.024	0.024	0.024	0.024
14:31000001-32000000	14	31000000	32000000	-0.001	-0.001	-0.001	-0.001	-0.001	-0.001	-0.001	-0.001	-0.001	-0.001
14:33000001-34000000	14	33000000	34000000	0.11	0.11	0.11	0.11	0.11	0.11	0.11	0.11	0.11	0.11
14:34000001-35000000	14	34000000	35000000	-0.026	-0.026	-0.026	-0.026	-0.026	-0.026	-0.026	-0.026	-0.026	-0.026
14:35000001-36000000	14	35000000	36000000	-0.182	-0.182	-0.182	-0.182	-0.182	-0.182	-0.182	-0.182	-0.182	-0.182
14:36000001-37000000	14	36000000	37000000	-0.202	-0.202	-0.202	-0.202	-0.202	-0.202	-0.202	-0.202	-0.202	-0.202
14:37000001-38000000	14	37000000	38000000	-0.179	-0.179	-0.179	-0.179	-0.179	-0.179	-0.179	-0.179	-0.179	-0.179
14:38000001-39000000	14	38000000	39000000	-0.009	-0.009	-0.009	-0.009	-0.009	-0.009	-0.009	-0.009	-0.009	-0.009
14:39000001-40000000	14	39000000	40000000	0.108	0.108	0.108	0.108	0.108	0.108	0.108	0.108	0.108	0.108
14:41000001-42000000	14	41000000	42000000	-0.258	-0.258	-0.258	-0.258	-0.258	-0.258	-0.258	-0.258	-0.258	-0.258
14:42000001-43000000	14	42000000	43000000	0.173	0.173	0.173	0.173	0.173	0.173	0.173	0.173	0.173	0.173
14:44000001-45000000	14	44000000	45000000	0.066	0.066	0.066	0.066	0.066	0.066	0.066	0.066	0.066	0.066
14:46000001-47000000	14	46000000	47000000	-0.066	-0.066	-0.066	-0.066	-0.066	-0.066	-0.066	-0.066	-0.066	-0.066
14:47000001-48000000	14	47000000	48000000	0.136	0.136	0.136	0.136	0.136	0.136	0.136	0.136	0.136	0.136
14:48000001-49000000	14	48000000	49000000	-0.049	-0.049	-0.049	-0.049	-0.049	-0.049	-0.049	-0.049	-0.049	-0.049
14:50000001-51000000	14	50000000	51000000	0.005	0.005	0.005	0.005	0.005	0.005	0.005	0.005	0.005	0.005
14:51000001-52000000	14	51000000	52000000	0.065	0.065	0.065	0.065	0.065	0.065	0.065	0.065	0.065	0.065
14:52000001-53000000	14	52000000	53000000	0.006	0.006	0.006	0.006	0.006	0.006	0.006	0.006	0.006	0.006
14:54000001-55000000	14	54000000	55000000	-0.007	-0.007	-0.007	-0.007	-0.007	-0.007	-0.007	-0.007	-0.007	-0.007
14:57000001-58000000	14	57000000	58000000	-0.087	-0.087	-0.087	-0.087	-0.087	-0.087	-0.087	-0.087	-0.087	-0.087
14:58000001-59000000	14	58000000	59000000	-0.094	-0.094	-0.094	-0.094	-0.094	-0.094	-0.094	-0.094	-0.094	-0.094
14:59000001-60000000	14	59000000	60000000	0.116	0.116	0.116	0.116	0.116	0.116	0.116	0.116	0.116	0.116
14:60000001-61000000	14	60000000	61000000	-0.094	-0.094	-0.094	-0.094	-0.094	-0.094	-0.094	-0.094	-0.094	-0.094
14:62000001-63000000	14	62000000	63000000	-0.063	-0.063	-0.063	-0.063	-0.063	-0.063	-0.063	-0.063	-0.063	-0.063
14:63000001-64000000	14	63000000	64000000	0.128	0.128	0.128	0.128	0.128	0.128	0.128	0.128	0.128	0.128
14:64000001-65000000	14	64000000	65000000	-0.016	-0.016	-0.016	-0.016	-0.016	-0.016	-0.016	-0.016	-0.016	-0.016
14:65000001-66000000	14	65000000	66000000	-0.141	-0.141	-0.141	-0.141	-0.141	-0.141	-0.141	-0.141	-0.141	-0.141
14:66000001-67000000	14	66000000	67000000	-0.136	-0.136	-0.136	-0.136	-0.136	-0.136	-0.136	-0.136	-0.136	-0.136
14:67000001-68000000	14	67000000	68000000	-0.134	-0.134	-0.134	-0.134	-0.134	-0.134	-0.134	-0.134	-0.134	-0.134
14:68000001-69000000	14	68000000	69000000	0.019	0.019	0.019	0.019	0.019	0.019	0.019	0.019	0.019	0.019
14:69000001-70000000	14	69000000	70000000	-0.165	-0.165	-0.165	-0.165	-0.165	-0.165	-0.165	-0.165	-0.165	-0.165
14:70000001-71000000	14	70000000	71000000	-0.273	-0.273	-0.273	-0.273	-0.273	-0.273	-0.273	-0.273	-0.273	-0.273
14:71000001-72000000	14	71000000	72000000	-0.222	-0.222	-0.222	-0.222	-0.222	-0.222	-0.222	-0.222	-0.222	-0.222
14:73000001-74000000	14	73000000	74000000	0.092	0.092	0.092	0.092	0.092	0.092	0.092	0.092	0.092	0.092
14:74000001-75000000	14	74000000	75000000	-0.205	-0.205	-0.205	-0.205	-0.205	-0.205	-0.205	-0.205	-0.205	-0.205
14:75000001-76000000	14	75000000	76000000	-0.017	-0.017	-0.017	-0.017	-0.017	-0.017	-0.017	-0.017	-0.017	-0.017
14:76000001-77000000	14	76000000	77000000	-0.198	-0.198	-0.198	-0.198	-0.198	-0.198	-0.198	-0.198	-0.198	-0.198
14:77000001-78000000	14	77000000	78000000	-0.337	-0.337	-0.337	-0.337	-0.337	-0.337	-0.337	-0.337	-0.337	-0.337
14:78000001-79000000	14	78000000	79000000	-0.137	-0.137	-0.137	-0.137	-0.137	-0.137	-0.137	-0.137	-0.137	-0.137
14:79000001-80000000	14	79000000	80000000	-0.039	-0.039	-0.039	-0.039	-0.039	-0.039	-0.039	-0.039	-0.039	-0.039
14:80000001-81000000	14	80000000	81000000	-0.001	-0.001	-0.001	-0.001	-0.001	-0.001	-0.001	-0.001	-0.001	-0.001
14:81000001-82000000	14	81000000	82000000	-0.036	-0.036	-0.036	-0.036	-0.036	-0.036	-0.036	-0.036	-0.036	-0.036
14:82000001-83000000	14	82000000	83000000	-0.076	-0.076	-0.076	-0.076	-0.076	-0.076	-0.076	-0.076	-0.076	-0.076
14:83000001-84000000	14	83000000	84000000	0.322	0.322	0.322	0.322	0.322	0.322	0.322	0.322	0.322	0.322
14:85000001-86000000	14	85000000	86000000	0.001	0.001	0.001	0.001	0.001	0.001	0.001	0.001	0.001	0.001
14:86000001-87000000	14	86000000	87000000	-0.047	-0.047	-0.047	-0.047	-0.047	-0.047	-0.047	-0.047	-0.047	-0.047
14:87000001-88000000	14	87000000	88000000	0.014	0.014	0.014	0.014	0.014	0.014	0.014	0.014	0.014	0.014
14:89000001-90000000	14	89000000	90000000	-0.226	-0.226	-0.226	-0.226	-0.226	-0.226	-0.226	-0.226	-0.226	-0.226
14:93000001-94000000	14	93000000	94000000	-0.018	-0.018	-0.018	-0.018	-0.018	-0.018	-0.018	-0.018	-0.018	-0.018
14:94000001-95000000	14	94000000	95000000	-0.108	-0.108	-0.108	-0.108	-0.108	-0.108	-0.108	-0.108	-0.108	-0.108
14:96000001-97000000	14	96000000	97000000	-0.091	-0.091	-0.091	-0.091	-0.091	-0.091	-0.091	-0.091	-0.091	-0.091
14:97000001-98000000	14	97000000	98000000	-0.081	-0.081	-0.081	-0.081	-0.081	-0.081	-0.081	-0.081	-0.081	-0.081
14:98000001-99000000	14	98000000	99000000	-0.198	-0.198	-0.198	-0.198	-0.198	-0.198	-0.198	-0.198	-0.198	-0.198
14:99000001-100000000	14	99000000	100000000	-0.035	-0.035	-0.035	-0.035	-0.035	-0.035	-0.035	-0.035	-0.035	-0.035
14:100000001-101000000	14	100000000	101000000	-0.018	-0.018	-0.018	-0.018	-0.018	-0.018	-0.018	-0.018	-0.018	-0.018
14:101000001-102000000	14	101000000	102000000	0.01	0.01	0.01	0.01	0.01	0.01	0.01	0.01	0.01	0.01
14:102000001-103000000	14	102000000	103000000	0.145	0.145	0.145	0.145	0.145	0.145	0.145	0.145	0.145	0.145
14:103000001-104000000	14	103000000	104000000	0.057	0.057	0.057	0.057	0.057	0.057	0.057	0.057	0.057	0.057
15:22000001-23000000	15	22000000	23000000	0.468	0.468	0.468	0.468	0.468	0.468	0.468	0.468	0.468	0.468
15:26000001-27000000	15	26000000	27000000	-0.29	-0.29	-0.29	-0.29	-0.29	-0.29	-0.29	-0.29	-0.29	-0.29
15:29000001-30000000	15	29000000	30000000	0.134	0.134	0.134	0.134	0.134	0.134	0.134	0.134	0.134	0.134
15:31000001-32000000	15	31000000	32000000	0.091	0.091	0.091	0.091	0.091	0.091	0.091	0.091	0.091	0.091
15:33000001-34000000	15	33000000	34000000	0.509	0.509	0.509	0.509	0.509	0.509	0.509	0.509	0.509	0.509
15:36000001-37000000	15	36000000	37000000	-0.493	-0.493	-0.493	-0.493	-0.493	-0.493	-0.493	-0.493	-0.493	-0.493
15:37000001-38000000	15	37000000	38000000	-0.439	-0.439	-0.439	-0.439	-0.439	-0.439	-0.439	-0.439	-0.439	-0.439
15:38000001-39000000	15	38000000	39000000	-0.554	-0.554	-0.554	-0.554	-0.554	-0.554	-0.554	-0.554	-0.554	-0.554
15:39000001-40000000	15	39000000	40000000	-0.7	-0.7	-0.7	-0.7	-0.7	-0.7	-0.7	-0.7	-0.7	-0.7
15:40000001-41000000	15	40000000	41000000	-0.818	-0.818	-0.818	-0.818	-0.818	-0.818	-0.818	-0.818	-0.818	-0.818
15:41000001-42000000	15	41000000	42000000	-0.733	-0.733	-0.733	-0.733	-0.733	-0.733	-0.733	-0.733	-0.733	-0.733
15:42000001-43000000	15	42000000	43000000	-0.726	-0.726	-0.726	-0.726	-0.726	-0.726	-0.726	-0.726	-0.726	-0.726
15:43000001-44000000	15	43000000	44000000	-0.614	-0.614	-0.614	-0.614	-0.614	-0.614	-0.614	-0.614	-0.614	-0.614
15:44000001-45000000	15	44000000	45000000	-0.678	-0.678	-0.678	-0.678	-0.678	-0.678	-0.678	-0.678	-0.678	-0.678
15:45000001-46000000	15	45000000	46000000	-0.695	-0.695	-0.695	-0.695	-0.695	-0.695	-0.695	-0.695	-0.695	-0.695
15:47000001-48000000	15	47000000	48000000	-0.615	-0.615	-0.615	-0.615	-0.615	-0.615	-0.615	-0.615	-0.615	-0.615
15:48000001-49000000	15	48000000	49000000	-0.556	-0.556	-0.556	-0.556	-0.556	-0.556	-0.556	-0.556	-0.556	-0.556
15:49000001-50000000	15	49000000	50000000	-0.624	-0.624	-0.624	-0.624	-0.624	-0.624	-0.624	-0.624	-0.624	-0.624
15:51000001-52000000	15	51000000	52000000	0.433	0.433	0.433	0.433	0.433	0.433	0.433	0.433	0.433	0.433
15:52000001-53000000	15	52000000	53000000	0.428	0.428	0.428	0.428	0.428	0.428	0.428	0.428	0.428	0.428
15:54000001-55000000	15	54000000	55000000	-0.558	-0.558	-0.558	-0.558	-0.558	-0.558	-0.558	-0.558	-0.558	-0.558
15:55000001-56000000	15	55000000	56000000	0.105	0.105	0.105	0.105	0.105	0.105	0.105	0.105	0.105	0.105
15:56000001-57000000	15	56000000	57000000	0.451	0.451	0.451	0.451	0.451	0.451	0.451	0.451	0.451	0.451
15:57000001-58000000	15	57000000	58000000	0.348	0.348	0.348	0.348	0.348	0.348	0.348	0.348	0.348	0.348
15:58000001-59000000	15	58000000	59000000	0.374	0.374	0.374	0.374	0.374	0.374	0.374	0.374	0.374	0.374
15:60000001-61000000	15	60000000	61000000	0.389	0.389	0.389	0.389	0.389	0.389	0.389	0.389	0.389	0.389
15:61000001-62000000	15	61000000	62000000	0.375	0.375	0.375	0.375	0.375	0.375	0.375	0.375	0.375	0.375
15:62000001-63000000	15	62000000	63000000	0.38	0.38	0.38	0.38	0.38	0.38	0.38	0.38	0.38	0.38
15:63000001-64000000	15	63000000	64000000	0.328	0.328	0.328	0.328	0.328	0.328	0.328	0.328	0.328	0.328
15:65000001-66000000	15	65000000	66000000	0.473	0.473	0.473	0.473	0.473	0.473	0.473	0.473	0.473	0.473
15:66000001-67000000	15	66000000	67000000	0.171	0.171	0.171	0.171	0.171	0.171	0.171	0.171	0.171	0.171
15:67000001-68000000	15	67000000	68000000	0.19	0.19	0.19	0.19	0.19	0.19	0.19	0.19	0.19	0.19
15:68000001-69000000	15	68000000	69000000	0.346	0.346	0.346	0.346	0.346	0.346	0.346	0.346	0.346	0.346
15:69000001-70000000	15	69000000	70000000	0.455	0.455	0.455	0.455	0.455	0.455	0.455	0.455	0.455	0.455
15:70000001-71000000	15	70000000	71000000	0.406	0.406	0.406	0.406	0.406	0.406	0.406	0.406	0.406	0.406
15:71000001-72000000	15	71000000	72000000	0.334	0.334	0.334	0.334	0.334	0.334	0.334	0.334	0.334	0.334
15:72000001-73000000	15	72000000	73000000	0.34	0.34	0.34	0.34	0.34	0.34	0.34	0.34	0.34	0.34
15:73000001-74000000	15	73000000	74000000	0.31	0.31	0.31	0.31	0.31	0.31	0.31	0.31	0.31	0.31
15:74000001-75000000	15	74000000	75000000	0.078	0.078	0.078	0.078	0.078	0.078	0.078	0.078	0.078	0.078
15:75000001-76000000	15	75000000	76000000	0.168	0.168	0.168	0.168	0.168	0.168	0.168	0.168	0.168	0.168
15:76000001-77000000	15	76000000	77000000	0.45	0.45	0.45	0.45	0.45	0.45	0.45	0.45	0.45	0.45
15:77000001-78000000	15	77000000	78000000	0.231	0.231	0.231	0.231	0.231	0.231	0.231	0.231	0.231	0.231
15:78000001-79000000	15	78000000	79000000	0.291	0.291	0.291	0.291	0.291	0.291	0.291	0.291	0.291	0.291
15:79000001-80000000	15	79000000	80000000	0.276	0.276	0.276	0.276	0.276	0.276	0.276	0.276	0.276	0.276
15:81000001-82000000	15	81000000	82000000	0.144	0.144	0.144	0.144	0.144	0.144	0.144	0.144	0.144	0.144
15:82000001-83000000	15	82000000	83000000	0.194	0.194	0.194	0.194	0.194	0.194	0.194	0.194	0.194	0.194
15:83000001-84000000	15	83000000	84000000	0.247	0.247	0.247	0.247	0.247	0.247	0.247	0.247	0.247	0.247
15:84000001-85000000	15	84000000	85000000	0.331	0.331	0.331	0.331	0.331	0.331	0.331	0.331	0.331	0.331
15:85000001-86000000	15	85000000	86000000	0.135	0.135	0.135	0.135	0.135	0.135	0.135	0.135	0.135	0.135
15:86000001-87000000	15	86000000	87000000	0.195	0.195	0.195	0.195	0.195	0.195	0.195	0.195	0.195	0.195
15:87000001-88000000	15	87000000	88000000	0.268	0.268	0.268	0.268	0.268	0.268	0.268	0.268	0.268	0.268
15:89000001-90000000	15	89000000	90000000	0.252	0.252	0.252	0.252	0.252	0.252	0.252	0.252	0.252	0.252
15:90000001-91000000	15	90000000	91000000	0.184	0.184	0.184	0.184	0.184	0.184	0.184	0.184	0.184	0.184
15:91000001-92000000	15	91000000	92000000	0.28	0.28	0.28	0.28	0.28	0.28	0.28	0.28	0.28	0.28
15:92000001-93000000	15	92000000	93000000	0.292	0.292	0.292	0.292	0.292	0.292	0.292	0.292	0.292	0.292
15:93000001-94000000	15	93000000	94000000	0.205	0.205	0.205	0.205	0.205	0.205	0.205	0.205	0.205	0.205
15:95000001-96000000	15	95000000	96000000	0.245	0.245	0.245	0.245	0.245	0.245	0.245	0.245	0.245	0.245
15:96000001-97000000	15	96000000	97000000	0.282	0.282	0.282	0.282	0.282	0.282	0.282	0.282	0.282	0.282
15:97000001-98000000	15	97000000	98000000	0.34	0.34	0.34	0.34	0.34	0.34	0.34	0.34	0.34	0.34
15:98000001-99000000	15	98000000	99000000	0.325	0.325	0.325	0.325	0.325	0.325	0.325	0.325	0.325	0.325
15:99000001-100000000	15	99000000	100000000	0.546	0.546	0.546	0.546	0.546	0.546	0.546	0.546	0.546	0.546
15:100000001-101000000	15	100000000	101000000	0.38	0.38	0.38	0.38	0.38	0.38	0.38	0.38	0.38	0.38
16:1000001-2000000	16	1000000	2000000	-0.066	-0.066	-0.066	-0.066	-0.066	-0.066	-0.066	-0.066	-0.066	-0.066
16:2000001-3000000	16	2000000	3000000	-0.004	-0.004	-0.004	-0.004	-0.004	-0.004	-0.004	-0.004	-0.004	-0.004
16:4000001-5000000	16	4000000	5000000	0.024	0.024	0.024	0.024	0.024	0.024	0.024	0.024	0.024	0.024
16:7000001-8000000	16	7000000	8000000	-0.219	-0.219	-0.219	-0.219	-0.219	-0.219	-0.219	-0.219	-0.219	-0.219
16:8000001-9000000	16	8000000	9000000	-0.46	-0.46	-0.46	-0.46	-0.46	-0.46	-0.46	-0.46	-0.46	-0.46
16:9000001-10000000	16	9000000	10000000	-0.34	-0.34	-0.34	-0.34	-0.34	-0.34	-0.34	-0.34	-0.34	-0.34
16:10000001-11000000	16	10000000	11000000	-0.339	-0.339	-0.339	-0.339	-0.339	-0.339	-0.339	-0.339	-0.339	-0.339
16:11000001-12000000	16	11000000	12000000	-0.199	-0.199	-0.199	-0.199	-0.199	-0.199	-0.199	-0.199	-0.199	-0.199
16:14000001-15000000	16	14000000	15000000	-0.127	-0.127	-0.127	-0.127	-0.127	-0.127	-0.127	-0.127	-0.127	-0.127
16:15000001-16000000	16	15000000	16000000	-0.225	-0.225	-0.225	-0.225	-0.225	-0.225	-0.225	-0.225	-0.225	-0.225
16:17000001-18000000	16	17000000	18000000	-0.285	-0.285	-0.285	-0.285	-0.285	-0.285	-0.285	-0.285	-0.285	-0.285
16:19000001-20000000	16	19000000	20000000	-0.318	-0.318	-0.318	-0.318	-0.318	-0.318	-0.318	-0.318	-0.318	-0.318
16:20000001-21000000	16	20000000	21000000	-0.351	-0.351	-0.351	-0.351	-0.351	-0.351	-0.351	-0.351	-0.351	-0.351
16:25000001-26000000	16	25000000	26000000	-0.211	-0.211	-0.211	-0.211	-0.211	-0.211	-0.211	-0.211	-0.211	-0.211
16:26000001-27000000	16	26000000	27000000	-0.324	-0.324	-0.324	-0.324	-0.324	-0.324	-0.324	-0.324	-0.324	-0.324
16:27000001-28000000	16	27000000	28000000	-0.373	-0.373	-0.373	-0.373	-0.373	-0.373	-0.373	-0.373	-0.373	-0.373
16:30000001-31000000	16	30000000	31000000	0.017	0.017	0.017	0.017	0.017	0.017	0.017	0.017	0.017	0.017
16:31000001-32000000	16	31000000	32000000	-0.355	-0.355	-0.355	-0.355	-0.355	-0.355	-0.355	-0.355	-0.355	-0.355
16:48000001-49000000	16	48000000	49000000	-0.064	-0.064	-0.064	-0.064	-0.064	-0.064	-0.064	-0.064	-0.064	-0.064
16:49000001-50000000	16	49000000	50000000	-0.266	-0.266	-0.266	-0.266	-0.266	-0.266	-0.266	-0.266	-0.266	-0.266
16:51000001-52000000	16	51000000	52000000	-0.113	-0.113	-0.113	-0.113	-0.113	-0.113	-0.113	-0.113	-0.113	-0.113
16:52000001-53000000	16	52000000	53000000	-0.06	-0.06	-0.06	-0.06	-0.06	-0.06	-0.06	-0.06	-0.06	-0.06
16:53000001-54000000	16	53000000	54000000	0.033	0.033	0.033	0.033	0.033	0.033	0.033	0.033	0.033	0.033
16:54000001-55000000	16	54000000	55000000	-0.162	-0.162	-0.162	-0.162	-0.162	-0.162	-0.162	-0.162	-0.162	-0.162
16:56000001-57000000	16	56000000	57000000	0.121	0.121	0.121	0.121	0.121	0.121	0.121	0.121	0.121	0.121
16:57000001-58000000	16	57000000	58000000	-0.342	-0.342	-0.342	-0.342	-0.342	-0.342	-0.342	-0.342	-0.342	-0.342
16:58000001-59000000	16	58000000	59000000	-0.292	-0.292	-0.292	-0.292	-0.292	-0.292	-0.292	-0.292	-0.292	-0.292
16:59000001-60000000	16	59000000	60000000	-0.05	-0.05	-0.05	-0.05	-0.05	-0.05	-0.05	-0.05	-0.05	-0.05
16:60000001-61000000	16	60000000	61000000	-0.011	-0.011	-0.011	-0.011	-0.011	-0.011	-0.011	-0.011	-0.011	-0.011
16:61000001-62000000	16	61000000	62000000	0.107	0.107	0.107	0.107	0.107	0.107	0.107	0.107	0.107	0.107
16:62000001-63000000	16	62000000	63000000	0.056	0.056	0.056	0.056	0.056	0.056	0.056	0.056	0.056	0.056
16:63000001-64000000	16	63000000	64000000	-0.095	-0.095	-0.095	-0.095	-0.095	-0.095	-0.095	-0.095	-0.095	-0.095
16:64000001-65000000	16	64000000	65000000	0.031	0.031	0.031	0.031	0.031	0.031	0.031	0.031	0.031	0.031
16:65000001-66000000	16	65000000	66000000	-0.011	-0.011	-0.011	-0.011	-0.011	-0.011	-0.011	-0.011	-0.011	-0.011
16:66000001-67000000	16	66000000	67000000	0.008	0.008	0.008	0.008	0.008	0.008	0.008	0.008	0.008	0.008
16:67000001-68000000	16	67000000	68000000	-0.181	-0.181	-0.181	-0.181	-0.181	-0.181	-0.181	-0.181	-0.181	-0.181
16:68000001-69000000	16	68000000	69000000	-0.091	-0.091	-0.091	-0.091	-0.091	-0.091	-0.091	-0.091	-0.091	-0.091
16:69000001-70000000	16	69000000	70000000	-0.174	-0.174	-0.174	-0.174	-0.174	-0.174	-0.174	-0.174	-0.174	-0.174
16:72000001-73000000	16	72000000	73000000	-0.096	-0.096	-0.096	-0.096	-0.096	-0.096	-0.096	-0.096	-0.096	-0.096
16:73000001-74000000	16	73000000	74000000	-0.279	-0.279	-0.279	-0.279	-0.279	-0.279	-0.279	-0.279	-0.279	-0.279
16:74000001-75000000	16	74000000	75000000	-0.072	-0.072	-0.072	-0.072	-0.072	-0.072	-0.072	-0.072	-0.072	-0.072
16:75000001-76000000	16	75000000	76000000	-0.101	-0.101	-0.101	-0.101	-0.101	-0.101	-0.101	-0.101	-0.101	-0.101
16:76000001-77000000	16	76000000	77000000	0.021	0.021	0.021	0.021	0.021	0.021	0.021	0.021	0.021	0.021
16:77000001-78000000	16	77000000	78000000	-0.259	-0.259	-0.259	-0.259	-0.259	-0.259	-0.259	-0.259	-0.259	-0.259
16:78000001-79000000	16	78000000	79000000	-0.289	-0.289	-0.289	-0.289	-0.289	-0.289	-0.289	-0.289	-0.289	-0.289
16:79000001-80000000	16	79000000	80000000	-0.286	-0.286	-0.286	-0.286	-0.286	-0.286	-0.286	-0.286	-0.286	-0.286
16:82000001-83000000	16	82000000	83000000	-0.132	-0.132	-0.132	-0.132	-0.132	-0.132	-0.132	-0.132	-0.132	-0.132
16:83000001-84000000	16	83000000	84000000	-0.154	-0.154	-0.154	-0.154	-0.154	-0.154	-0.154	-0.154	-0.154	-0.154
16:84000001-85000000	16	84000000	85000000	0.089	0.089	0.089	0.089	0.089	0.089	0.089	0.089	0.089	0.089
16:87000001-88000000	16	87000000	88000000	-0.08	-0.08	-0.08	-0.08	-0.08	-0.08	-0.08	-0.08	-0.08	-0.08
16:88000001-89000000	16	88000000	89000000	-0.445	-0.445	-0.445	-0.445	-0.445	-0.445	-0.445	-0.445	-0.445	-0.445
16:89000001-90000000	16	89000000	90000000	0.325	0.325	0.325	0.325	0.325	0.325	0.325	0.325	0.325	0.325
17:1-1000000	17	0	1000000	0.719	0.719	0.719	0.719	0.719	0.719	0.719	0.719	0.719	0.719
17:1000001-2000000	17	1000000	2000000	0.583	0.583	0.583	0.583	0.583	0.583	0.583	0.583	0.583	0.583
17:2000001-3000000	17	2000000	3000000	0.223	0.223	0.223	0.223	0.223	0.223	0.223	0.223	0.223	0.223
17:3000001-4000000	17	3000000	4000000	0.291	0.291	0.291	0.291	0.291	0.291	0.291	0.291	0.291	0.291
17:4000001-5000000	17	4000000	5000000	0.275	0.275	0.275	0.275	0.275	0.275	0.275	0.275	0.275	0.275
17:6000001-7000000	17	6000000	7000000	0.144	0.144	0.144	0.144	0.144	0.144	0.144	0.144	0.144	0.144
17:7000001-8000000	17	7000000	8000000	0.201	0.201	0.201	0.201	0.201	0.201	0.201	0.201	0.201	0.201
17:8000001-9000000	17	8000000	9000000	0.355	0.355	0.355	0.355	0.355	0.355	0.355	0.355	0.355	0.355
17:9000001-10000000	17	9000000	10000000	0.162	0.162	0.162	0.162	0.162	0.162	0.162	0.162	0.162	0.162
17:10000001-11000000	17	10000000	11000000	0.106	0.106	0.106	0.106	0.106	0.106	0.106	0.106	0.106	0.106
17:11000001-12000000	17	11000000	12000000	0.239	0.239	0.239	0.239	0.239	0.239	0.239	0.239	0.239	0.239
17:12000001-13000000	17	12000000	13000000	0.27	0.27	0.27	0.27	0.27	0.27	0.27	0.27	0.27	0.27
17:13000001-14000000	17	13000000	14000000	0.328	0.328	0.328	0.328	0.328	0.328	0.328	0.328	0.328	0.328
17:14000001-15000000	17	14000000	15000000	0.216	0.216	0.216	0.216	0.216	0.216	0.216	0.216	0.216	0.216
17:16000001-17000000	17	16000000	17000000	0.121	0.121	0.121	0.121	0.121	0.121	0.121	0.121	0.121	0.121
17:17000001-18000000	17	17000000	18000000	0.564	0.564	0.564	0.564	0.564	0.564	0.564	0.564	0.564	0.564
17:26000001-27000000	17	26000000	27000000	0.144	0.144	0.144	0.144	0.144	0.144	0.144	0.144	0.144	0.144
17:27000001-28000000	17	27000000	28000000	0.24	0.24	0.24	0.24	0.24	0.24	0.24	0.24	0.24	0.24
17:28000001-29000000	17	28000000	29000000	0.271	0.271	0.271	0.271	0.271	0.271	0.271	0.271	0.271	0.271
17:29000001-30000000	17	29000000	30000000	0.103	0.103	0.103	0.103	0.103	0.103	0.103	0.103	0.103	0.103
17:34000001-35000000	17	34000000	35000000	0.296	0.296	0.296	0.296	0.296	0.296	0.296	0.296	0.296	0.296
17:35000001-36000000	17	35000000	36000000	0.369	0.369	0.369	0.369	0.369	0.369	0.369	0.369	0.369	0.369
17:36000001-37000000	17	36000000	37000000	0.018	0.018	0.018	0.018	0.018	0.018	0.018	0.018	0.018	0.018
17:37000001-38000000	17	37000000	38000000	-0.02	-0.02	-0.02	-0.02	-0.02	-0.02	-0.02	-0.02	-0.02	-0.02
17:39000001-40000000	17	39000000	40000000	0.371	0.371	0.371	0.371	0.371	0.371	0.371	0.371	0.371	0.371
17:40000001-41000000	17	40000000	41000000	0.287	0.287	0.287	0.287	0.287	0.287	0.287	0.287	0.287	0.287
17:43000001-44000000	17	43000000	44000000	-0.141	-0.141	-0.141	-0.141	-0.141	-0.141	-0.141	-0.141	-0.141	-0.141
17:45000001-46000000	17	45000000	46000000	0.055	0.055	0.055	0.055	0.055	0.055	0.055	0.055	0.055	0.055
17:46000001-47000000	17	46000000	47000000	0.202	0.202	0.202	0.202	0.202	0.202	0.202	0.202	0.202	0.202
17:47000001-48000000	17	47000000	48000000	0.155	0.155	0.155	0.155	0.155	0.155	0.155	0.155	0.155	0.155
17:48000001-49000000	17	48000000	49000000	0.26	0.26	0.26	0.26	0.26	0.26	0.26	0.26	0.26	0.26
17:49000001-50000000	17	49000000	50000000	0.404	0.404	0.404	0.404	0.404	0.404	0.404	0.404	0.404	0.404
17:50000001-51000000	17	50000000	51000000	0.452	0.452	0.452	0.452	0.452	0.452	0.452	0.452	0.452	0.452
17:52000001-53000000	17	52000000	53000000	0.423	0.423	0.423	0.423	0.423	0.423	0.423	0.423	0.423	0.423
17:53000001-54000000	17	53000000	54000000	0.421	0.421	0.421	0.421	0.421	0.421	0.421	0.421	0.421	0.421
17:54000001-55000000	17	54000000	55000000	0.164	0.164	0.164	0.164	0.164	0.164	0.164	0.164	0.164	0.164
17:56000001-57000000	17	56000000	57000000	0.461	0.461	0.461	0.461	0.461	0.461	0.461	0.461	0.461	0.461
17:57000001-58000000	17	57000000	58000000	0.139	0.139	0.139	0.139	0.139	0.139	0.139	0.139	0.139	0.139
17:59000001-60000000	17	59000000	60000000	0.523	0.523	0.523	0.523	0.523	0.523	0.523	0.523	0.523	0.523
17:62000001-63000000	17	62000000	63000000	0.322	0.322	0.322	0.322	0.322	0.322	0.322	0.322	0.322	0.322
17:63000001-64000000	17	63000000	64000000	0.369	0.369	0.369	0.369	0.369	0.369	0.369	0.369	0.369	0.369
17:64000001-65000000	17	64000000	65000000	0.3	0.3	0.3	0.3	0.3	0.3	0.3	0.3	0.3	0.3
17:65000001-66000000	17	65000000	66000000	0.172	0.172	0.172	0.172	0.172	0.172	0.172	0.172	0.172	0.172
17:66000001-67000000	17	66000000	67000000	0.279	0.279	0.279	0.279	0.279	0.279	0.279	0.279	0.279	0.279
[truncated: 192 more rows]

## Sheet: Suppl Fig 3a_100kb_segmented
feature	chromosome	start	end	A549_pre+post-ligation_sonic_HindIII	A549_pre+post-ligation_sonic_NlaIII	BT474_cellblock_HindIII	BT474_cellblock_NlaIII	CaoV3_pre+post-ligation_sonic_HindIII	CaoV3_pre+post-ligation_sonic_NlaIII	MCF7_cellblock_HindIII	MCF7_cellblock_NlaIII	SKBR3_pre+post-ligation_sonic_HindIII	SKBR3_pre+post-ligation_sonic_NlaIII
[truncated: 24,579 more rows]

[truncated: 11 more sheets: Suppl Fig 3a_100kb_raw, Suppl Fig 3a_50kb_segmented, Suppl Fig 3a_50kb_raw, Suppl Fig 3a_500kb_segmented, Suppl Fig 3a_500kb_raw, Suppl Fig 3a_30kb_segmented, Suppl Fig 3a_30kb_raw, Suppl Fig 3b, Suppl Fig 3c, Suppl Fig 3d_segmented, Suppl Fig 3d_raw]
