# Supplementary material for: CUTseq is a versatile method for preparing multiplexed DNA sequencing libraries from low-input samples
Source: Nat Commun. 2019 Oct 18;10:4732. doi: 10.1038/s41467-019-12570-2 (PMC6802095; doi:10.1038/s41467-019-12570-2)
Supplement: Supplementary file 7 — Source Data [file 41467_2019_12570_MOESM7_ESM.zip › Source Data/Suppl_Fig_5_Source_Data.xlsx]

## Sheet: Suppl Fig 5a
see figure 1j

## Sheet: Suppl Fig 5b_1mb_segmented
feature	chromosome	start	end	XZ98ref_10PCR	XZ98ref_12PCR	XZ98ref_14PCR	XZ98ref_16PCR	XZ98ref_18PCR
1:6000001-7000000	1	6000001	7000000	0.044	0.035	0.05	0.016	0.02
1:7000001-8000000	1	7000001	8000000	0.044	0.035	0.05	0.016	0.02
1:8000001-9000000	1	8000001	9000000	0.044	0.035	0.05	0.016	0.02
1:9000001-10000000	1	9000001	10000000	0.044	0.035	0.05	0.016	0.02
1:10000001-11000000	1	10000001	11000000	0.044	0.035	0.05	0.016	0.02
1:11000001-12000000	1	11000001	12000000	0.044	0.035	0.05	0.016	0.02
1:12000001-13000000	1	12000001	13000000	0.044	0.035	0.05	0.016	0.02
1:14000001-15000000	1	14000001	15000000	0.044	0.035	0.05	0.016	0.02
1:15000001-16000000	1	15000001	16000000	0.044	0.035	0.05	0.016	0.02
1:18000001-19000000	1	18000001	19000000	0.044	0.035	0.05	0.016	0.02
1:19000001-20000000	1	19000001	20000000	0.044	0.035	0.05	0.016	0.02
1:20000001-21000000	1	20000001	21000000	-0.281	-0.312	-0.267	-0.304	-0.302
1:21000001-22000000	1	21000001	22000000	-0.281	-0.312	-0.267	-0.304	-0.302
1:23000001-24000000	1	23000001	24000000	-0.281	-0.312	-0.267	-0.304	-0.302
1:24000001-25000000	1	24000001	25000000	-0.281	-0.312	-0.267	-0.304	-0.302
1:26000001-27000000	1	26000001	27000000	-0.281	-0.312	-0.267	-0.304	-0.302
1:27000001-28000000	1	27000001	28000000	-0.281	-0.312	-0.267	-0.304	-0.302
1:29000001-30000000	1	29000001	30000000	-0.281	-0.312	-0.267	-0.304	-0.302
1:33000001-34000000	1	33000001	34000000	-0.281	-0.312	-0.267	-0.304	-0.302
1:34000001-35000000	1	34000001	35000000	-0.281	-0.312	-0.267	-0.304	-0.302
1:35000001-36000000	1	35000001	36000000	0.039	0.016	-0.267	0.016	0.02
1:36000001-37000000	1	36000001	37000000	0.039	0.016	0.039	0.016	0.02
1:40000001-41000000	1	40000001	41000000	0.039	0.016	0.039	0.016	0.02
1:41000001-42000000	1	41000001	42000000	0.039	0.016	0.039	0.016	0.02
1:44000001-45000000	1	44000001	45000000	0.039	0.016	0.039	0.016	0.02
1:45000001-46000000	1	45000001	46000000	0.039	0.016	0.039	0.016	0.02
1:47000001-48000000	1	47000001	48000000	0.039	0.016	0.039	0.016	0.02
1:48000001-49000000	1	48000001	49000000	0.039	0.016	0.039	0.016	0.02
1:49000001-50000000	1	49000001	50000000	0.039	0.016	0.039	0.016	0.02
1:50000001-51000000	1	50000001	51000000	0.039	0.016	0.039	0.016	0.02
1:51000001-52000000	1	51000001	52000000	0.039	0.016	0.039	0.016	0.02
1:52000001-53000000	1	52000001	53000000	0.039	0.016	0.039	0.016	0.02
1:53000001-54000000	1	53000001	54000000	0.039	0.016	0.039	0.016	0.02
1:54000001-55000000	1	54000001	55000000	0.039	0.016	0.039	0.016	0.02
1:55000001-56000000	1	55000001	56000000	0.039	0.016	0.039	0.016	0.02
1:56000001-57000000	1	56000001	57000000	0.039	0.016	0.039	0.016	0.02
1:57000001-58000000	1	57000001	58000000	0.039	0.016	0.039	0.016	0.02
1:59000001-60000000	1	59000001	60000000	0.039	0.016	0.039	0.016	0.02
1:60000001-61000000	1	60000001	61000000	0.039	0.016	0.039	0.016	0.02
1:61000001-62000000	1	61000001	62000000	0.039	0.016	0.039	0.016	0.02
1:62000001-63000000	1	62000001	63000000	0.039	0.016	0.039	0.016	0.02
1:63000001-64000000	1	63000001	64000000	0.039	0.016	0.039	0.016	0.02
1:64000001-65000000	1	64000001	65000000	0.039	0.016	0.039	0.016	0.02
1:66000001-67000000	1	66000001	67000000	0.039	0.016	0.039	0.016	0.02
1:67000001-68000000	1	67000001	68000000	0.039	0.016	0.039	0.016	0.02
1:69000001-70000000	1	69000001	70000000	0.039	0.016	0.039	0.016	0.02
1:70000001-71000000	1	70000001	71000000	0.039	0.016	0.039	0.016	0.02
1:71000001-72000000	1	71000001	72000000	0.039	0.016	0.039	0.016	0.02
1:72000001-73000000	1	72000001	73000000	0.039	0.016	0.039	0.016	0.02
1:73000001-74000000	1	73000001	74000000	0.039	0.016	0.039	0.016	0.02
1:74000001-75000000	1	74000001	75000000	0.039	0.016	0.039	0.016	0.02
1:75000001-76000000	1	75000001	76000000	0.039	0.016	0.039	0.016	0.02
1:77000001-78000000	1	77000001	78000000	0.039	0.016	0.039	0.016	0.02
1:78000001-79000000	1	78000001	79000000	0.039	0.016	0.039	0.016	0.02
1:79000001-80000000	1	79000001	80000000	0.039	0.016	0.039	0.016	0.02
1:80000001-81000000	1	80000001	81000000	0.039	0.016	0.039	0.016	0.02
1:81000001-82000000	1	81000001	82000000	0.039	0.016	0.039	0.016	0.02
1:84000001-85000000	1	84000001	85000000	0.039	0.016	0.039	0.016	0.02
1:85000001-86000000	1	85000001	86000000	0.039	0.016	0.039	0.016	0.02
1:86000001-87000000	1	86000001	87000000	0.039	0.016	0.039	0.016	0.02
1:87000001-88000000	1	87000001	88000000	0.039	0.016	0.039	0.016	0.02
1:88000001-89000000	1	88000001	89000000	0.039	0.016	0.039	0.016	0.02
1:89000001-90000000	1	89000001	90000000	0.039	0.016	0.039	0.016	0.02
1:90000001-91000000	1	90000001	91000000	0.039	0.016	0.039	0.016	0.02
1:93000001-94000000	1	93000001	94000000	0.039	0.016	0.039	0.016	0.02
1:94000001-95000000	1	94000001	95000000	0.039	0.016	0.039	0.016	0.02
1:95000001-96000000	1	95000001	96000000	0.039	0.016	0.039	0.016	0.02
1:96000001-97000000	1	96000001	97000000	0.039	0.016	0.039	0.016	0.02
1:97000001-98000000	1	97000001	98000000	0.039	0.016	0.039	0.016	0.02
1:98000001-99000000	1	98000001	99000000	0.039	0.016	0.039	0.016	0.02
1:99000001-100000000	1	99000001	100000000	0.039	0.016	0.039	0.016	0.02
1:101000001-102000000	1	101000001	102000000	0.039	0.016	0.039	0.016	0.02
1:102000001-103000000	1	102000001	103000000	0.039	0.016	0.039	0.016	0.02
1:105000001-106000000	1	105000001	106000000	0.039	0.016	0.039	0.016	0.02
1:106000001-107000000	1	106000001	107000000	0.039	0.016	0.039	0.016	0.02
1:107000001-108000000	1	107000001	108000000	0.039	0.016	0.039	0.016	0.02
1:111000001-112000000	1	111000001	112000000	0.039	0.016	0.039	0.016	0.02
1:112000001-113000000	1	112000001	113000000	0.039	0.016	0.039	0.016	0.02
1:113000001-114000000	1	113000001	114000000	0.039	0.016	0.039	0.016	0.02
1:114000001-115000000	1	114000001	115000000	0.039	0.016	0.039	0.016	0.02
1:115000001-116000000	1	115000001	116000000	0.039	0.016	0.039	0.016	0.02
1:116000001-117000000	1	116000001	117000000	0.039	0.016	0.039	0.016	0.02
1:117000001-118000000	1	117000001	118000000	0.039	0.016	0.039	0.016	0.02
1:118000001-119000000	1	118000001	119000000	0.039	0.016	0.039	0.016	0.02
1:119000001-120000000	1	119000001	120000000	0.039	0.016	0.039	0.016	0.02
1:146000001-147000000	1	146000001	147000000	0.039	0.016	0.039	0.016	0.02
1:151000001-152000000	1	151000001	152000000	0.039	0.016	0.039	0.016	0.02
1:152000001-153000000	1	152000001	153000000	0.039	0.016	0.039	0.016	0.02
1:153000001-154000000	1	153000001	154000000	0.039	0.016	0.039	0.016	0.02
1:154000001-155000000	1	154000001	155000000	0.039	0.016	0.039	0.016	0.02
1:155000001-156000000	1	155000001	156000000	0.039	0.016	0.039	0.016	0.02
1:158000001-159000000	1	158000001	159000000	0.039	0.016	0.039	0.016	0.02
1:159000001-160000000	1	159000001	160000000	0.039	0.016	0.039	0.016	0.02
1:160000001-161000000	1	160000001	161000000	0.039	0.016	0.039	0.016	0.02
1:161000001-162000000	1	161000001	162000000	0.039	0.016	0.039	0.016	0.02
1:162000001-163000000	1	162000001	163000000	0.039	0.016	0.039	0.016	0.02
1:163000001-164000000	1	163000001	164000000	0.039	0.016	0.039	0.016	0.02
1:164000001-165000000	1	164000001	165000000	0.039	0.016	0.039	0.016	0.02
1:165000001-166000000	1	165000001	166000000	0.039	0.016	0.039	0.016	0.02
1:167000001-168000000	1	167000001	168000000	0.039	0.016	0.039	0.016	0.02
1:170000001-171000000	1	170000001	171000000	0.039	0.016	0.039	0.016	0.02
1:171000001-172000000	1	171000001	172000000	0.039	0.016	0.039	0.016	0.02
1:172000001-173000000	1	172000001	173000000	0.039	0.016	0.039	0.016	0.02
1:174000001-175000000	1	174000001	175000000	0.039	0.016	0.039	0.016	0.02
1:175000001-176000000	1	175000001	176000000	0.039	0.016	0.039	0.016	0.02
1:176000001-177000000	1	176000001	177000000	0.039	0.016	0.039	0.016	0.02
1:177000001-178000000	1	177000001	178000000	0.039	0.016	0.039	0.016	0.02
1:178000001-179000000	1	178000001	179000000	0.039	0.016	0.039	0.016	0.02
1:179000001-180000000	1	179000001	180000000	0.039	0.016	0.039	0.016	0.02
1:180000001-181000000	1	180000001	181000000	0.039	0.016	0.039	0.016	0.02
1:181000001-182000000	1	181000001	182000000	0.039	0.016	0.039	0.016	0.02
1:183000001-184000000	1	183000001	184000000	0.039	0.016	0.039	0.016	0.02
1:184000001-185000000	1	184000001	185000000	0.039	0.016	0.039	0.016	0.02
1:185000001-186000000	1	185000001	186000000	0.039	0.016	0.039	0.016	0.02
1:186000001-187000000	1	186000001	187000000	0.039	0.016	0.039	0.016	0.02
1:187000001-188000000	1	187000001	188000000	0.039	0.016	0.039	0.016	0.02
1:188000001-189000000	1	188000001	189000000	0.039	0.016	0.039	0.016	0.02
1:189000001-190000000	1	189000001	190000000	0.039	0.016	0.039	0.016	0.02
1:190000001-191000000	1	190000001	191000000	0.039	0.016	0.039	0.016	0.02
1:191000001-192000000	1	191000001	192000000	0.039	0.016	0.039	0.016	0.02
1:192000001-193000000	1	192000001	193000000	0.039	0.016	0.039	0.016	0.02
1:193000001-194000000	1	193000001	194000000	0.039	0.016	0.039	0.016	0.02
1:194000001-195000000	1	194000001	195000000	0.039	0.016	0.039	0.016	0.02
1:195000001-196000000	1	195000001	196000000	0.039	0.016	0.039	0.016	0.02
1:196000001-197000000	1	196000001	197000000	0.039	0.016	0.039	0.016	0.02
1:197000001-198000000	1	197000001	198000000	0.039	0.016	0.039	0.016	0.02
1:198000001-199000000	1	198000001	199000000	0.039	0.016	0.039	0.016	0.02
1:199000001-200000000	1	199000001	200000000	0.039	0.016	0.039	0.016	0.02
1:202000001-203000000	1	202000001	203000000	0.039	0.016	0.039	0.016	0.02
1:203000001-204000000	1	203000001	204000000	0.039	0.016	0.039	0.016	0.02
1:204000001-205000000	1	204000001	205000000	0.039	0.016	0.039	0.016	0.02
1:205000001-206000000	1	205000001	206000000	0.039	0.016	0.039	0.016	0.02
1:206000001-207000000	1	206000001	207000000	0.039	0.016	0.039	0.016	0.02
1:207000001-208000000	1	207000001	208000000	0.039	0.016	0.039	0.016	0.02
1:208000001-209000000	1	208000001	209000000	0.039	0.016	0.039	0.016	0.02
1:212000001-213000000	1	212000001	213000000	0.039	0.016	0.039	0.016	0.02
1:213000001-214000000	1	213000001	214000000	0.039	0.016	0.039	0.016	0.02
1:214000001-215000000	1	214000001	215000000	0.039	0.016	0.039	0.016	0.02
1:215000001-216000000	1	215000001	216000000	0.039	0.016	0.039	0.016	0.02
1:216000001-217000000	1	216000001	217000000	0.039	0.016	0.039	0.016	0.02
1:217000001-218000000	1	217000001	218000000	0.039	0.016	0.039	0.016	0.02
1:218000001-219000000	1	218000001	219000000	0.039	0.016	0.039	0.016	0.02
1:219000001-220000000	1	219000001	220000000	0.039	0.016	0.039	0.016	0.02
1:221000001-222000000	1	221000001	222000000	0.039	0.016	0.039	0.016	0.02
1:225000001-226000000	1	225000001	226000000	0.039	0.016	0.039	0.016	0.02
1:226000001-227000000	1	226000001	227000000	0.039	0.016	0.039	0.016	0.02
1:228000001-229000000	1	228000001	229000000	0.039	0.016	0.039	0.016	0.02
1:229000001-230000000	1	229000001	230000000	0.039	0.016	0.039	0.016	0.02
1:230000001-231000000	1	230000001	231000000	0.039	0.016	0.039	0.016	0.02
1:232000001-233000000	1	232000001	233000000	0.039	0.016	0.039	0.016	0.02
1:234000001-235000000	1	234000001	235000000	0.039	0.016	0.039	0.016	0.02
1:235000001-236000000	1	235000001	236000000	0.039	0.016	0.039	0.016	0.02
1:239000001-240000000	1	239000001	240000000	0.039	0.016	0.039	0.016	0.02
1:240000001-241000000	1	240000001	241000000	0.039	0.016	0.039	0.016	0.02
1:241000001-242000000	1	241000001	242000000	0.039	0.016	0.039	0.016	0.02
1:243000001-244000000	1	243000001	244000000	0.039	0.016	0.039	0.016	0.02
1:244000001-245000000	1	244000001	245000000	0.039	0.016	0.039	0.016	0.02
1:245000001-246000000	1	245000001	246000000	0.039	0.016	0.039	0.016	0.02
1:246000001-247000000	1	246000001	247000000	0.039	0.016	0.039	0.016	0.02
2:1000001-2000000	2	1000001	2000000	0.2	0.175	0.193	0.174	0.175
2:2000001-3000000	2	2000001	3000000	0.2	0.175	0.193	0.174	0.175
2:3000001-4000000	2	3000001	4000000	0.2	0.175	0.193	0.174	0.175
2:4000001-5000000	2	4000001	5000000	0.2	0.175	0.193	0.174	0.175
2:6000001-7000000	2	6000001	7000000	0.2	0.175	0.193	0.174	0.175
2:7000001-8000000	2	7000001	8000000	0.2	0.175	0.193	0.174	0.175
2:8000001-9000000	2	8000001	9000000	0.2	0.175	0.193	0.174	0.175
2:9000001-10000000	2	9000001	10000000	0.2	0.175	0.193	0.174	0.175
2:10000001-11000000	2	10000001	11000000	0.2	0.175	0.193	0.174	0.175
2:11000001-12000000	2	11000001	12000000	0.2	0.175	0.193	0.174	0.175
2:12000001-13000000	2	12000001	13000000	0.2	0.175	0.193	0.174	0.175
2:13000001-14000000	2	13000001	14000000	0.2	0.175	0.193	0.174	0.175
2:14000001-15000000	2	14000001	15000000	0.2	0.175	0.193	0.174	0.175
2:15000001-16000000	2	15000001	16000000	0.2	0.175	0.193	0.174	0.175
2:17000001-18000000	2	17000001	18000000	0.2	0.175	0.193	0.174	0.175
2:18000001-19000000	2	18000001	19000000	0.2	0.175	0.193	0.174	0.175
2:19000001-20000000	2	19000001	20000000	0.2	0.175	0.193	0.174	0.175
2:20000001-21000000	2	20000001	21000000	0.2	0.175	0.193	0.174	0.175
2:22000001-23000000	2	22000001	23000000	0.2	0.175	0.193	0.174	0.175
2:23000001-24000000	2	23000001	24000000	0.2	0.175	0.193	0.174	0.175
2:25000001-26000000	2	25000001	26000000	0.2	0.175	0.193	0.174	0.175
2:26000001-27000000	2	26000001	27000000	0.2	0.175	0.193	0.174	0.175
2:27000001-28000000	2	27000001	28000000	0.2	0.175	0.193	0.174	0.175
2:28000001-29000000	2	28000001	29000000	0.2	0.175	0.193	0.174	0.175
2:29000001-30000000	2	29000001	30000000	0.2	0.175	0.193	0.174	0.175
2:30000001-31000000	2	30000001	31000000	0.2	0.175	0.193	0.174	0.175
2:31000001-32000000	2	31000001	32000000	0.2	0.175	0.193	0.174	0.175
2:34000001-35000000	2	34000001	35000000	0.2	0.175	0.193	0.174	0.175
2:35000001-36000000	2	35000001	36000000	0.2	0.175	0.193	0.174	0.175
2:38000001-39000000	2	38000001	39000000	0.2	0.175	0.193	0.174	0.175
2:39000001-40000000	2	39000001	40000000	0.2	0.175	0.193	0.174	0.175
2:40000001-41000000	2	40000001	41000000	0.2	0.175	0.193	0.174	0.175
2:41000001-42000000	2	41000001	42000000	0.2	0.175	0.193	0.174	0.175
2:42000001-43000000	2	42000001	43000000	0.2	0.175	0.193	0.174	0.175
2:43000001-44000000	2	43000001	44000000	0.2	0.175	0.193	0.174	0.175
2:44000001-45000000	2	44000001	45000000	0.2	0.175	0.193	0.174	0.175
2:45000001-46000000	2	45000001	46000000	0.2	0.175	0.193	0.174	0.175
2:46000001-47000000	2	46000001	47000000	0.2	0.175	0.193	0.174	0.175
2:47000001-48000000	2	47000001	48000000	0.2	0.175	0.193	0.174	0.175
2:48000001-49000000	2	48000001	49000000	0.2	0.175	0.193	0.174	0.175
2:51000001-52000000	2	51000001	52000000	0.2	0.175	0.193	0.174	0.175
2:52000001-53000000	2	52000001	53000000	0.2	0.175	0.193	0.174	0.175
2:53000001-54000000	2	53000001	54000000	0.2	0.175	0.193	0.174	0.175
2:55000001-56000000	2	55000001	56000000	0.2	0.175	0.193	0.174	0.175
2:56000001-57000000	2	56000001	57000000	0.2	0.175	0.193	0.174	0.175
2:57000001-58000000	2	57000001	58000000	0.2	0.175	0.193	0.174	0.175
2:58000001-59000000	2	58000001	59000000	0.2	0.175	0.193	0.174	0.175
2:60000001-61000000	2	60000001	61000000	0.2	0.175	0.193	0.174	0.175
2:62000001-63000000	2	62000001	63000000	0.2	0.175	0.193	0.174	0.175
2:64000001-65000000	2	64000001	65000000	0.2	0.175	0.193	0.174	0.175
2:66000001-67000000	2	66000001	67000000	0.2	0.175	0.193	0.174	0.175
2:68000001-69000000	2	68000001	69000000	0.2	0.175	0.193	0.174	0.175
2:69000001-70000000	2	69000001	70000000	0.2	0.175	0.193	0.174	0.175
2:71000001-72000000	2	71000001	72000000	0.2	0.175	0.193	0.174	0.175
2:72000001-73000000	2	72000001	73000000	0.2	0.175	0.193	0.174	0.175
2:73000001-74000000	2	73000001	74000000	0.2	0.175	0.193	0.174	0.175
2:74000001-75000000	2	74000001	75000000	0.2	0.175	0.193	0.174	0.175
2:75000001-76000000	2	75000001	76000000	0.2	0.175	0.193	0.174	0.175
2:76000001-77000000	2	76000001	77000000	0.2	0.175	0.193	0.174	0.175
2:77000001-78000000	2	77000001	78000000	0.2	0.175	0.193	0.174	0.175
2:79000001-80000000	2	79000001	80000000	0.2	0.175	0.193	0.174	0.175
2:80000001-81000000	2	80000001	81000000	0.2	0.175	0.193	0.174	0.175
2:82000001-83000000	2	82000001	83000000	0.2	0.175	0.193	0.174	0.175
2:84000001-85000000	2	84000001	85000000	0.2	0.175	0.193	0.174	0.175
2:85000001-86000000	2	85000001	86000000	0.2	0.175	0.193	0.174	0.175
2:86000001-87000000	2	86000001	87000000	0.2	0.175	0.193	0.174	0.175
2:97000001-98000000	2	97000001	98000000	0.2	0.175	0.193	0.174	0.175
2:100000001-101000000	2	100000001	101000000	0.2	0.175	0.193	0.174	0.175
2:101000001-102000000	2	101000001	102000000	0.2	0.175	0.193	0.174	0.175
2:102000001-103000000	2	102000001	103000000	0.2	0.175	0.193	0.174	0.175
2:103000001-104000000	2	103000001	104000000	0.2	0.175	0.193	0.174	0.175
2:104000001-105000000	2	104000001	105000000	0.2	0.175	0.193	0.174	0.175
2:107000001-108000000	2	107000001	108000000	0.2	0.175	0.193	0.174	0.175
2:108000001-109000000	2	108000001	109000000	0.2	0.175	0.193	0.174	0.175
2:111000001-112000000	2	111000001	112000000	0.2	0.175	0.193	0.174	0.175
2:113000001-114000000	2	113000001	114000000	0.2	0.175	0.193	0.174	0.175
2:116000001-117000000	2	116000001	117000000	0.2	0.175	0.193	0.174	0.175
2:118000001-119000000	2	118000001	119000000	0.2	0.175	0.193	0.174	0.175
2:119000001-120000000	2	119000001	120000000	0.2	0.175	0.193	0.174	0.175
2:120000001-121000000	2	120000001	121000000	0.2	0.175	0.193	0.174	0.175
2:122000001-123000000	2	122000001	123000000	0.2	0.175	0.193	0.174	0.175
2:123000001-124000000	2	123000001	124000000	0.2	0.175	0.193	0.174	0.175
2:124000001-125000000	2	124000001	125000000	0.2	0.175	0.193	0.174	0.175
2:126000001-127000000	2	126000001	127000000	0.2	0.175	0.193	0.174	0.175
2:129000001-130000000	2	129000001	130000000	0.2	0.175	0.193	0.174	0.175
2:134000001-135000000	2	134000001	135000000	0.2	0.175	0.193	0.174	0.175
2:135000001-136000000	2	135000001	136000000	0.2	0.175	0.193	0.174	0.175
2:136000001-137000000	2	136000001	137000000	0.2	0.175	0.193	0.174	0.175
2:137000001-138000000	2	137000001	138000000	0.2	0.175	0.193	0.174	0.175
2:138000001-139000000	2	138000001	139000000	0.2	0.175	0.193	0.174	0.175
2:139000001-140000000	2	139000001	140000000	0.2	0.175	0.193	0.174	0.175
2:140000001-141000000	2	140000001	141000000	0.2	0.175	0.193	0.174	0.175
2:141000001-142000000	2	141000001	142000000	0.2	0.175	0.193	0.174	0.175
2:142000001-143000000	2	142000001	143000000	0.2	0.175	0.193	0.174	0.175
2:145000001-146000000	2	145000001	146000000	0.2	0.175	0.193	0.174	0.175
2:147000001-148000000	2	147000001	148000000	0.2	0.175	0.193	0.174	0.175
2:150000001-151000000	2	150000001	151000000	0.2	0.175	0.193	0.174	0.175
2:151000001-152000000	2	151000001	152000000	0.2	0.175	0.193	0.174	0.175
2:152000001-153000000	2	152000001	153000000	0.2	0.175	0.193	0.174	0.175
2:154000001-155000000	2	154000001	155000000	0.2	0.175	0.193	0.174	0.175
2:155000001-156000000	2	155000001	156000000	0.2	0.175	0.193	0.174	0.175
2:157000001-158000000	2	157000001	158000000	0.2	0.175	0.193	0.174	0.175
2:158000001-159000000	2	158000001	159000000	0.2	0.175	0.193	0.174	0.175
2:160000001-161000000	2	160000001	161000000	0.2	0.175	0.193	0.174	0.175
2:161000001-162000000	2	161000001	162000000	0.2	0.175	0.193	0.174	0.175
2:163000001-164000000	2	163000001	164000000	0.2	0.175	0.193	0.174	0.175
2:164000001-165000000	2	164000001	165000000	0.2	0.175	0.193	0.174	0.175
2:165000001-166000000	2	165000001	166000000	0.2	0.175	0.193	0.174	0.175
2:166000001-167000000	2	166000001	167000000	0.2	0.175	0.193	0.174	0.175
2:168000001-169000000	2	168000001	169000000	0.2	0.175	0.193	0.174	0.175
2:172000001-173000000	2	172000001	173000000	0.2	0.175	0.193	0.174	0.175
2:173000001-174000000	2	173000001	174000000	0.2	0.175	0.193	0.174	0.175
2:174000001-175000000	2	174000001	175000000	0.2	0.175	0.193	0.174	0.175
2:175000001-176000000	2	175000001	176000000	0.2	0.175	0.193	0.174	0.175
2:178000001-179000000	2	178000001	179000000	0.2	0.175	0.193	0.174	0.175
2:179000001-180000000	2	179000001	180000000	0.2	0.175	0.193	0.174	0.175
2:180000001-181000000	2	180000001	181000000	0.2	0.175	0.193	0.174	0.175
2:181000001-182000000	2	181000001	182000000	0.2	0.175	0.193	0.174	0.175
2:182000001-183000000	2	182000001	183000000	0.2	0.175	0.193	0.174	0.175
2:183000001-184000000	2	183000001	184000000	0.2	0.175	0.193	0.174	0.175
2:185000001-186000000	2	185000001	186000000	0.2	0.175	0.193	0.174	0.175
2:186000001-187000000	2	186000001	187000000	0.2	0.175	0.193	0.174	0.175
2:187000001-188000000	2	187000001	188000000	0.2	0.175	0.193	0.174	0.175
2:188000001-189000000	2	188000001	189000000	0.2	0.175	0.193	0.174	0.175
2:189000001-190000000	2	189000001	190000000	0.2	0.175	0.193	0.174	0.175
2:192000001-193000000	2	192000001	193000000	0.2	0.175	0.193	0.174	0.175
2:194000001-195000000	2	194000001	195000000	0.2	0.175	0.193	0.174	0.175
2:195000001-196000000	2	195000001	196000000	0.2	0.175	0.193	0.174	0.175
2:196000001-197000000	2	196000001	197000000	0.2	0.175	0.193	0.174	0.175
2:197000001-198000000	2	197000001	198000000	0.2	0.175	0.193	0.174	0.175
2:198000001-199000000	2	198000001	199000000	0.2	0.175	0.193	0.174	0.175
2:199000001-200000000	2	199000001	200000000	0.2	0.175	0.193	0.174	0.175
2:200000001-201000000	2	200000001	201000000	0.2	0.175	0.193	0.174	0.175
2:202000001-203000000	2	202000001	203000000	0.2	0.175	0.193	0.174	0.175
2:204000001-205000000	2	204000001	205000000	0.2	0.175	0.193	0.174	0.175
2:205000001-206000000	2	205000001	206000000	0.2	0.175	0.193	0.174	0.175
2:206000001-207000000	2	206000001	207000000	0.2	0.175	0.193	0.174	0.175
2:207000001-208000000	2	207000001	208000000	0.2	0.175	0.193	0.174	0.175
2:208000001-209000000	2	208000001	209000000	0.2	0.175	0.193	0.174	0.175
2:211000001-212000000	2	211000001	212000000	0.2	0.175	0.193	0.174	0.175
2:213000001-214000000	2	213000001	214000000	0.2	0.175	0.193	0.174	0.175
2:214000001-215000000	2	214000001	215000000	0.2	0.175	0.193	0.174	0.175
2:215000001-216000000	2	215000001	216000000	0.2	0.175	0.193	0.174	0.175
2:216000001-217000000	2	216000001	217000000	0.2	0.175	0.193	0.174	0.175
2:217000001-218000000	2	217000001	218000000	0.2	0.175	0.193	0.174	0.175
2:218000001-219000000	2	218000001	219000000	0.2	0.175	0.193	0.174	0.175
2:219000001-220000000	2	219000001	220000000	0.2	0.175	0.193	0.174	0.175
2:220000001-221000000	2	220000001	221000000	0.2	0.175	0.193	0.174	0.175
2:221000001-222000000	2	221000001	222000000	0.2	0.175	0.193	0.174	0.175
2:222000001-223000000	2	222000001	223000000	0.2	0.175	0.193	0.174	0.175
2:224000001-225000000	2	224000001	225000000	0.2	0.175	0.193	0.174	0.175
2:226000001-227000000	2	226000001	227000000	0.2	0.175	0.193	0.174	0.175
2:227000001-228000000	2	227000001	228000000	0.2	0.175	0.193	0.174	0.175
2:228000001-229000000	2	228000001	229000000	0.2	0.175	0.193	0.174	0.175
2:229000001-230000000	2	229000001	230000000	0.2	0.175	0.193	0.174	0.175
2:231000001-232000000	2	231000001	232000000	0.2	0.175	0.193	0.174	0.175
2:233000001-234000000	2	233000001	234000000	0.2	0.175	0.193	0.174	0.175
2:234000001-235000000	2	234000001	235000000	0.2	0.175	0.193	0.174	0.175
2:235000001-236000000	2	235000001	236000000	0.2	0.175	0.193	0.174	0.175
2:236000001-237000000	2	236000001	237000000	0.2	0.175	0.193	0.174	0.175
2:240000001-241000000	2	240000001	241000000	0.2	0.175	0.193	0.174	0.175
2:242000001-243000000	2	242000001	243000000	0.2	0.175	0.193	0.174	0.175
3:1-1000000	3	1	1000000	0.26	0.239	0.256	0.234	0.238
3:1000001-2000000	3	1000001	2000000	0.26	0.239	0.256	0.234	0.238
3:2000001-3000000	3	2000001	3000000	0.26	0.239	0.256	0.234	0.238
3:3000001-4000000	3	3000001	4000000	0.26	0.239	0.256	0.234	0.238
3:6000001-7000000	3	6000001	7000000	0.26	0.239	0.256	0.234	0.238
3:7000001-8000000	3	7000001	8000000	0.26	0.239	0.256	0.234	0.238
3:8000001-9000000	3	8000001	9000000	0.26	0.239	0.256	0.234	0.238
3:10000001-11000000	3	10000001	11000000	0.26	0.239	0.256	0.234	0.238
3:11000001-12000000	3	11000001	12000000	0.26	0.239	0.256	0.234	0.238
3:12000001-13000000	3	12000001	13000000	0.26	0.239	0.256	0.234	0.238
3:13000001-14000000	3	13000001	14000000	0.26	0.239	0.256	0.234	0.238
3:14000001-15000000	3	14000001	15000000	0.26	0.239	0.256	0.234	0.238
3:16000001-17000000	3	16000001	17000000	0.26	0.239	0.256	0.234	0.238
3:17000001-18000000	3	17000001	18000000	0.26	0.239	0.256	0.234	0.238
3:19000001-20000000	3	19000001	20000000	0.26	0.239	0.256	0.234	0.238
3:20000001-21000000	3	20000001	21000000	0.26	0.239	0.256	0.234	0.238
3:21000001-22000000	3	21000001	22000000	0.26	0.239	0.256	0.234	0.238
3:26000001-27000000	3	26000001	27000000	0.26	0.239	0.256	0.234	0.238
3:28000001-29000000	3	28000001	29000000	0.26	0.239	0.256	0.234	0.238
3:29000001-30000000	3	29000001	30000000	0.26	0.239	0.256	0.234	0.238
3:30000001-31000000	3	30000001	31000000	0.26	0.239	0.256	0.234	0.238
3:31000001-32000000	3	31000001	32000000	0.26	0.239	0.256	0.234	0.238
3:32000001-33000000	3	32000001	33000000	0.26	0.239	0.256	0.234	0.238
3:33000001-34000000	3	33000001	34000000	0.26	0.239	0.256	0.234	0.238
3:34000001-35000000	3	34000001	35000000	0.26	0.239	0.256	0.234	0.238
3:35000001-36000000	3	35000001	36000000	0.26	0.239	0.256	0.234	0.238
3:36000001-37000000	3	36000001	37000000	0.26	0.239	0.256	0.234	0.238
3:37000001-38000000	3	37000001	38000000	0.26	0.239	0.256	0.234	0.238
3:38000001-39000000	3	38000001	39000000	0.26	0.239	0.256	0.234	0.238
3:39000001-40000000	3	39000001	40000000	0.26	0.239	0.256	0.234	0.238
3:41000001-42000000	3	41000001	42000000	0.26	0.239	0.256	0.234	0.238
3:42000001-43000000	3	42000001	43000000	0.26	0.239	0.256	0.234	0.238
3:43000001-44000000	3	43000001	44000000	0.26	0.239	0.256	0.234	0.238
3:44000001-45000000	3	44000001	45000000	0.26	0.239	0.256	0.234	0.238
3:46000001-47000000	3	46000001	47000000	0.26	0.239	0.256	0.234	0.238
3:47000001-48000000	3	47000001	48000000	0.26	0.239	0.256	0.234	0.238
3:48000001-49000000	3	48000001	49000000	0.26	0.239	0.256	0.234	0.238
3:50000001-51000000	3	50000001	51000000	0.26	0.239	0.256	0.234	0.238
3:51000001-52000000	3	51000001	52000000	0.26	0.239	0.256	0.234	0.238
3:52000001-53000000	3	52000001	53000000	0.26	0.239	0.256	0.234	0.238
3:53000001-54000000	3	53000001	54000000	0.26	0.239	0.256	0.234	0.238
3:54000001-55000000	3	54000001	55000000	0.26	0.239	0.256	0.234	0.238
3:55000001-56000000	3	55000001	56000000	0.26	0.239	0.256	0.234	0.238
3:56000001-57000000	3	56000001	57000000	0.26	0.239	0.256	0.234	0.238
3:58000001-59000000	3	58000001	59000000	0.26	0.239	0.256	0.234	0.238
3:59000001-60000000	3	59000001	60000000	0.26	0.239	0.256	0.234	0.238
3:60000001-61000000	3	60000001	61000000	0.26	0.239	0.256	0.234	0.238
3:61000001-62000000	3	61000001	62000000	0.26	0.239	0.256	0.234	0.238
3:62000001-63000000	3	62000001	63000000	0.26	0.239	0.256	0.234	0.238
3:63000001-64000000	3	63000001	64000000	0.26	0.239	0.256	0.234	0.238
3:64000001-65000000	3	64000001	65000000	0.26	0.239	0.256	0.234	0.238
3:65000001-66000000	3	65000001	66000000	0.26	0.239	0.256	0.234	0.238
3:66000001-67000000	3	66000001	67000000	0.26	0.239	0.256	0.234	0.238
3:68000001-69000000	3	68000001	69000000	0.26	0.239	0.256	0.234	0.238
3:69000001-70000000	3	69000001	70000000	0.26	0.239	0.256	0.234	0.238
3:70000001-71000000	3	70000001	71000000	0.26	0.239	0.256	0.234	0.238
3:71000001-72000000	3	71000001	72000000	0.26	0.239	0.256	0.234	0.238
3:72000001-73000000	3	72000001	73000000	0.26	0.239	0.256	0.234	0.238
3:74000001-75000000	3	74000001	75000000	0.26	0.239	0.256	0.234	0.238
3:76000001-77000000	3	76000001	77000000	0.26	0.239	0.256	0.234	0.238
3:77000001-78000000	3	77000001	78000000	0.26	0.239	0.256	0.234	0.238
3:78000001-79000000	3	78000001	79000000	0.26	0.239	0.256	0.234	0.238
3:82000001-83000000	3	82000001	83000000	0.26	0.239	0.256	0.234	0.238
3:83000001-84000000	3	83000001	84000000	0.26	0.239	0.256	0.234	0.238
3:85000001-86000000	3	85000001	86000000	0.26	0.239	0.256	0.234	0.238
3:86000001-87000000	3	86000001	87000000	0.26	0.239	0.256	0.234	0.238
3:87000001-88000000	3	87000001	88000000	0.26	0.239	0.256	0.234	0.238
3:88000001-89000000	3	88000001	89000000	0.26	0.239	0.256	0.234	0.238
3:89000001-90000000	3	89000001	90000000	0.26	0.239	0.256	0.234	0.238
3:94000001-95000000	3	94000001	95000000	0.26	0.239	0.256	0.234	0.238
3:95000001-96000000	3	95000001	96000000	0.26	0.239	0.256	0.234	0.238
3:97000001-98000000	3	97000001	98000000	0.26	0.239	0.256	0.234	0.238
3:98000001-99000000	3	98000001	99000000	0.26	0.239	0.256	0.234	0.238
3:100000001-101000000	3	100000001	101000000	0.26	0.239	0.256	0.234	0.238
3:101000001-102000000	3	101000001	102000000	0.26	0.239	0.256	0.234	0.238
3:102000001-103000000	3	102000001	103000000	0.26	0.239	0.256	0.234	0.238
3:103000001-104000000	3	103000001	104000000	0.26	0.239	0.256	0.234	0.238
3:104000001-105000000	3	104000001	105000000	0.26	0.239	0.256	0.234	0.238
3:105000001-106000000	3	105000001	106000000	0.26	0.239	0.256	0.234	0.238
3:106000001-107000000	3	106000001	107000000	0.26	0.239	0.256	0.234	0.238
3:107000001-108000000	3	107000001	108000000	0.26	0.239	0.256	0.234	0.238
3:109000001-110000000	3	109000001	110000000	0.26	0.239	0.256	0.234	0.238
3:110000001-111000000	3	110000001	111000000	0.26	0.239	0.256	0.234	0.238
3:111000001-112000000	3	111000001	112000000	0.26	0.239	0.256	0.234	0.238
3:112000001-113000000	3	112000001	113000000	0.26	0.239	0.256	0.234	0.238
3:113000001-114000000	3	113000001	114000000	0.26	0.239	0.256	0.234	0.238
3:114000001-115000000	3	114000001	115000000	0.26	0.239	0.256	0.234	0.238
3:115000001-116000000	3	115000001	116000000	0.26	0.239	0.256	0.234	0.238
3:116000001-117000000	3	116000001	117000000	0.26	0.239	0.256	0.234	0.238
3:118000001-119000000	3	118000001	119000000	0.26	0.239	0.256	0.234	0.238
3:120000001-121000000	3	120000001	121000000	0.26	0.239	0.256	0.234	0.238
3:121000001-122000000	3	121000001	122000000	0.26	0.239	0.256	0.234	0.238
3:123000001-124000000	3	123000001	124000000	0.26	0.239	0.256	0.234	0.238
3:124000001-125000000	3	124000001	125000000	0.26	0.239	0.256	0.234	0.238
3:126000001-127000000	3	126000001	127000000	0.26	0.239	0.256	0.234	0.238
3:127000001-128000000	3	127000001	128000000	0.26	0.239	0.256	0.234	0.238
3:128000001-129000000	3	128000001	129000000	0.26	0.239	0.256	0.234	0.238
3:129000001-130000000	3	129000001	130000000	0.26	0.239	0.256	0.234	0.238
3:130000001-131000000	3	130000001	131000000	0.26	0.239	0.256	0.234	0.238
3:132000001-133000000	3	132000001	133000000	0.26	0.239	0.256	0.234	0.238
3:133000001-134000000	3	133000001	134000000	0.26	0.239	0.256	0.234	0.238
3:134000001-135000000	3	134000001	135000000	0.26	0.239	0.256	0.234	0.238
3:135000001-136000000	3	135000001	136000000	0.26	0.239	0.256	0.234	0.238
3:137000001-138000000	3	137000001	138000000	0.26	0.239	0.256	0.234	0.238
3:139000001-140000000	3	139000001	140000000	0.26	0.239	0.256	0.234	0.238
3:140000001-141000000	3	140000001	141000000	0.26	0.239	0.256	0.234	0.238
3:143000001-144000000	3	143000001	144000000	0.26	0.239	0.256	0.234	0.238
3:144000001-145000000	3	144000001	145000000	0.26	0.239	0.256	0.234	0.238
3:145000001-146000000	3	145000001	146000000	0.26	0.239	0.256	0.234	0.238
3:146000001-147000000	3	146000001	147000000	0.26	0.239	0.256	0.234	0.238
3:147000001-148000000	3	147000001	148000000	0.26	0.239	0.256	0.234	0.238
3:149000001-150000000	3	149000001	150000000	0.26	0.239	0.256	0.234	0.238
3:150000001-151000000	3	150000001	151000000	0.26	0.239	0.256	0.234	0.238
3:151000001-152000000	3	151000001	152000000	0.26	0.239	0.256	0.234	0.238
3:152000001-153000000	3	152000001	153000000	0.26	0.239	0.256	0.234	0.238
3:153000001-154000000	3	153000001	154000000	0.26	0.239	0.256	0.234	0.238
3:154000001-155000000	3	154000001	155000000	0.26	0.239	0.256	0.234	0.238
3:155000001-156000000	3	155000001	156000000	0.26	0.239	0.256	0.234	0.238
3:156000001-157000000	3	156000001	157000000	0.26	0.239	0.256	0.234	0.238
3:157000001-158000000	3	157000001	158000000	0.26	0.239	0.256	0.234	0.238
3:159000001-160000000	3	159000001	160000000	0.26	0.239	0.256	0.234	0.238
3:161000001-162000000	3	161000001	162000000	0.26	0.239	0.256	0.234	0.238
3:164000001-165000000	3	164000001	165000000	0.26	0.239	0.256	0.234	0.238
3:165000001-166000000	3	165000001	166000000	0.26	0.239	0.256	0.234	0.238
3:166000001-167000000	3	166000001	167000000	0.26	0.239	0.256	0.234	0.238
3:167000001-168000000	3	167000001	168000000	0.26	0.239	0.256	0.234	0.238
3:168000001-169000000	3	168000001	169000000	0.26	0.239	0.256	0.234	0.238
3:169000001-170000000	3	169000001	170000000	0.26	0.239	0.256	0.234	0.238
3:170000001-171000000	3	170000001	171000000	0.26	0.239	0.256	0.234	0.238
3:171000001-172000000	3	171000001	172000000	0.26	0.239	0.256	0.234	0.238
3:174000001-175000000	3	174000001	175000000	0.26	0.239	0.256	0.234	0.238
3:175000001-176000000	3	175000001	176000000	0.26	0.239	0.256	0.234	0.238
3:176000001-177000000	3	176000001	177000000	0.26	0.239	0.256	0.234	0.238
3:177000001-178000000	3	177000001	178000000	0.26	0.239	0.256	0.234	0.238
3:178000001-179000000	3	178000001	179000000	0.26	0.239	0.256	0.234	0.238
3:180000001-181000000	3	180000001	181000000	0.26	0.239	0.256	0.234	0.238
3:181000001-182000000	3	181000001	182000000	0.26	0.239	0.256	0.234	0.238
3:182000001-183000000	3	182000001	183000000	0.26	0.239	0.256	0.234	0.238
3:183000001-184000000	3	183000001	184000000	0.26	0.239	0.256	0.234	0.238
3:184000001-185000000	3	184000001	185000000	0.26	0.239	0.256	0.234	0.238
3:185000001-186000000	3	185000001	186000000	0.26	0.239	0.256	0.234	0.238
3:188000001-189000000	3	188000001	189000000	0.26	0.239	0.256	0.234	0.238
3:189000001-190000000	3	189000001	190000000	0.26	0.239	0.256	0.234	0.238
3:190000001-191000000	3	190000001	191000000	0.26	0.239	0.256	0.234	0.238
3:191000001-192000000	3	191000001	192000000	0.26	0.239	0.256	0.234	0.238
3:192000001-193000000	3	192000001	193000000	0.26	0.239	0.256	0.234	0.238
3:193000001-194000000	3	193000001	194000000	0.26	0.239	0.256	0.234	0.238
3:194000001-195000000	3	194000001	195000000	0.26	0.239	0.256	0.234	0.238
4:1000001-2000000	4	1000001	2000000	-0.27	-0.279	-0.261	-0.283	-0.278
4:2000001-3000000	4	2000001	3000000	-0.27	-0.279	-0.261	-0.283	-0.278
4:3000001-4000000	4	3000001	4000000	-0.27	-0.279	-0.261	-0.283	-0.278
4:4000001-5000000	4	4000001	5000000	-0.27	-0.279	-0.261	-0.283	-0.278
4:5000001-6000000	4	5000001	6000000	-0.27	-0.279	-0.261	-0.283	-0.278
4:6000001-7000000	4	6000001	7000000	-0.27	-0.279	-0.261	-0.283	-0.278
4:11000001-12000000	4	11000001	12000000	-0.27	-0.279	-0.261	-0.283	-0.278
4:13000001-14000000	4	13000001	14000000	-0.27	-0.279	-0.261	-0.283	-0.278
4:14000001-15000000	4	14000001	15000000	-0.27	-0.279	-0.261	-0.283	-0.278
4:15000001-16000000	4	15000001	16000000	-0.27	-0.279	-0.261	-0.283	-0.278
4:18000001-19000000	4	18000001	19000000	-0.27	-0.279	-0.261	-0.283	-0.278
4:19000001-20000000	4	19000001	20000000	-0.27	-0.279	-0.261	-0.283	-0.278
4:20000001-21000000	4	20000001	21000000	-0.27	-0.279	-0.261	-0.283	-0.278
4:22000001-23000000	4	22000001	23000000	-0.27	-0.279	-0.261	-0.283	-0.278
4:23000001-24000000	4	23000001	24000000	-0.27	-0.279	-0.261	-0.283	-0.278
4:24000001-25000000	4	24000001	25000000	-0.27	-0.279	-0.261	-0.283	-0.278
4:25000001-26000000	4	25000001	26000000	-0.27	-0.279	-0.261	-0.283	-0.278
4:26000001-27000000	4	26000001	27000000	-0.27	-0.279	-0.261	-0.283	-0.278
4:28000001-29000000	4	28000001	29000000	-0.27	-0.279	-0.261	-0.283	-0.278
4:29000001-30000000	4	29000001	30000000	-0.27	-0.279	-0.261	-0.283	-0.278
4:30000001-31000000	4	30000001	31000000	-0.27	-0.279	-0.261	-0.283	-0.278
4:31000001-32000000	4	31000001	32000000	-0.27	-0.279	-0.261	-0.283	-0.278
4:32000001-33000000	4	32000001	33000000	-0.27	-0.279	-0.261	-0.283	-0.278
4:33000001-34000000	4	33000001	34000000	-0.27	-0.279	-0.261	-0.283	-0.278
4:34000001-35000000	4	34000001	35000000	-0.27	-0.279	-0.261	-0.283	-0.278
4:35000001-36000000	4	35000001	36000000	-0.27	-0.279	-0.261	-0.283	-0.278
4:36000001-37000000	4	36000001	37000000	-0.27	-0.279	-0.261	-0.283	-0.278
4:37000001-38000000	4	37000001	38000000	-0.27	-0.279	-0.261	-0.283	-0.278
4:38000001-39000000	4	38000001	39000000	-0.27	-0.279	-0.261	-0.283	-0.278
4:39000001-40000000	4	39000001	40000000	-0.27	-0.279	-0.261	-0.283	-0.278
4:41000001-42000000	4	41000001	42000000	-0.27	-0.279	-0.261	-0.283	-0.278
4:43000001-44000000	4	43000001	44000000	-0.27	-0.279	-0.261	-0.283	-0.278
4:44000001-45000000	4	44000001	45000000	-0.27	-0.279	-0.261	-0.283	-0.278
4:45000001-46000000	4	45000001	46000000	-0.27	-0.279	-0.261	-0.283	-0.278
4:46000001-47000000	4	46000001	47000000	-0.27	-0.279	-0.261	-0.283	-0.278
4:48000001-49000000	4	48000001	49000000	-0.27	-0.279	-0.261	-0.283	-0.278
4:53000001-54000000	4	53000001	54000000	-0.27	-0.279	-0.261	-0.283	-0.278
4:55000001-56000000	4	55000001	56000000	-0.27	-0.279	-0.261	-0.283	-0.278
4:57000001-58000000	4	57000001	58000000	-0.27	-0.279	-0.261	-0.283	-0.278
4:60000001-61000000	4	60000001	61000000	-0.27	-0.279	-0.261	-0.283	-0.278
4:61000001-62000000	4	61000001	62000000	-0.27	-0.279	-0.261	-0.283	-0.278
4:62000001-63000000	4	62000001	63000000	-0.27	-0.279	-0.261	-0.283	-0.278
4:63000001-64000000	4	63000001	64000000	-0.27	-0.279	-0.261	-0.283	-0.278
4:66000001-67000000	4	66000001	67000000	-0.27	-0.279	-0.261	-0.283	-0.278
4:67000001-68000000	4	67000001	68000000	-0.27	-0.279	-0.261	-0.283	-0.278
4:72000001-73000000	4	72000001	73000000	-0.27	-0.279	-0.261	-0.283	-0.278
4:73000001-74000000	4	73000001	74000000	-0.27	-0.279	-0.261	-0.283	-0.278
4:74000001-75000000	4	74000001	75000000	-0.27	-0.279	-0.261	-0.283	-0.278
4:75000001-76000000	4	75000001	76000000	-0.27	-0.279	-0.261	-0.283	-0.278
4:79000001-80000000	4	79000001	80000000	-0.27	-0.279	-0.261	-0.283	-0.278
4:81000001-82000000	4	81000001	82000000	-0.27	-0.279	-0.261	-0.283	-0.278
4:82000001-83000000	4	82000001	83000000	-0.27	-0.279	-0.261	-0.283	-0.278
4:83000001-84000000	4	83000001	84000000	-0.27	-0.279	-0.261	-0.283	-0.278
4:84000001-85000000	4	84000001	85000000	-0.27	-0.279	-0.261	-0.283	-0.278
4:85000001-86000000	4	85000001	86000000	-0.27	-0.279	-0.261	-0.283	-0.278
4:87000001-88000000	4	87000001	88000000	-0.27	-0.279	-0.261	-0.283	-0.278
4:88000001-89000000	4	88000001	89000000	-0.27	-0.279	-0.261	-0.283	-0.278
4:89000001-90000000	4	89000001	90000000	-0.27	-0.279	-0.261	-0.283	-0.278
4:90000001-91000000	4	90000001	91000000	-0.27	-0.279	-0.261	-0.283	-0.278
4:91000001-92000000	4	91000001	92000000	-0.27	-0.279	-0.261	-0.283	-0.278
4:92000001-93000000	4	92000001	93000000	-0.27	-0.279	-0.261	-0.283	-0.278
4:94000001-95000000	4	94000001	95000000	-0.27	-0.279	-0.261	-0.283	-0.278
4:95000001-96000000	4	95000001	96000000	-0.27	-0.279	-0.261	-0.283	-0.278
4:96000001-97000000	4	96000001	97000000	-0.27	-0.279	-0.261	-0.283	-0.278
4:97000001-98000000	4	97000001	98000000	-0.27	-0.279	-0.261	-0.283	-0.278
4:98000001-99000000	4	98000001	99000000	-0.27	-0.279	-0.261	-0.283	-0.278
4:99000001-100000000	4	99000001	100000000	-0.27	-0.279	-0.261	-0.283	-0.278
4:100000001-101000000	4	100000001	101000000	-0.27	-0.279	-0.261	-0.283	-0.278
4:101000001-102000000	4	101000001	102000000	-0.27	-0.279	-0.261	-0.283	-0.278
4:102000001-103000000	4	102000001	103000000	-0.27	-0.279	-0.261	-0.283	-0.278
4:103000001-104000000	4	103000001	104000000	-0.27	-0.279	-0.261	-0.283	-0.278
4:105000001-106000000	4	105000001	106000000	-0.27	-0.279	-0.261	-0.283	-0.278
4:106000001-107000000	4	106000001	107000000	-0.27	-0.279	-0.261	-0.283	-0.278
4:108000001-109000000	4	108000001	109000000	-0.27	-0.279	-0.261	-0.283	-0.278
4:109000001-110000000	4	109000001	110000000	-0.27	-0.279	-0.261	-0.283	-0.278
4:110000001-111000000	4	110000001	111000000	-0.27	-0.279	-0.261	-0.283	-0.278
4:111000001-112000000	4	111000001	112000000	-0.27	-0.279	-0.261	-0.283	-0.278
4:113000001-114000000	4	113000001	114000000	-0.27	-0.279	-0.261	-0.283	-0.278
4:114000001-115000000	4	114000001	115000000	-0.27	-0.279	-0.261	-0.283	-0.278
4:115000001-116000000	4	115000001	116000000	-0.27	-0.279	-0.261	-0.283	-0.278
4:116000001-117000000	4	116000001	117000000	-0.27	-0.279	-0.261	-0.283	-0.278
4:118000001-119000000	4	118000001	119000000	-0.27	-0.279	-0.261	-0.283	-0.278
4:119000001-120000000	4	119000001	120000000	-0.27	-0.279	-0.261	-0.283	-0.278
4:121000001-122000000	4	121000001	122000000	-0.27	-0.279	-0.261	-0.283	-0.278
4:122000001-123000000	4	122000001	123000000	-0.27	-0.279	-0.261	-0.283	-0.278
4:123000001-124000000	4	123000001	124000000	-0.27	-0.279	-0.261	-0.283	-0.278
4:125000001-126000000	4	125000001	126000000	-0.27	-0.279	-0.261	-0.283	-0.278
4:126000001-127000000	4	126000001	127000000	-0.27	-0.279	-0.261	-0.283	-0.278
4:127000001-128000000	4	127000001	128000000	-0.27	-0.279	-0.261	-0.283	-0.278
4:128000001-129000000	4	128000001	129000000	-0.27	-0.279	-0.261	-0.283	-0.278
4:129000001-130000000	4	129000001	130000000	-0.27	-0.279	-0.261	-0.283	-0.278
4:130000001-131000000	4	130000001	131000000	-0.27	-0.279	-0.261	-0.283	-0.278
4:131000001-132000000	4	131000001	132000000	-0.27	-0.279	-0.261	-0.283	-0.278
4:132000001-133000000	4	132000001	133000000	-0.27	-0.279	-0.261	-0.283	-0.278
4:133000001-134000000	4	133000001	134000000	-0.27	-0.279	-0.261	-0.283	-0.278
4:135000001-136000000	4	135000001	136000000	-0.27	-0.279	-0.261	-0.283	-0.278
4:137000001-138000000	4	137000001	138000000	-0.27	-0.279	-0.261	-0.283	-0.278
4:138000001-139000000	4	138000001	139000000	-0.27	-0.279	-0.261	-0.283	-0.278
4:139000001-140000000	4	139000001	140000000	-0.27	-0.279	-0.261	-0.283	-0.278
4:140000001-141000000	4	140000001	141000000	-0.27	-0.279	-0.261	-0.283	-0.278
4:141000001-142000000	4	141000001	142000000	-0.27	-0.279	-0.261	-0.283	-0.278
4:143000001-144000000	4	143000001	144000000	-0.27	-0.279	-0.261	-0.283	-0.278
4:144000001-145000000	4	144000001	145000000	-0.27	-0.279	-0.261	-0.283	-0.278
4:145000001-146000000	4	145000001	146000000	-0.27	-0.279	-0.261	-0.283	-0.278
4:146000001-147000000	4	146000001	147000000	-0.27	-0.279	-0.261	-0.283	-0.278
4:147000001-148000000	4	147000001	148000000	-0.27	-0.279	-0.261	-0.283	-0.278
4:148000001-149000000	4	148000001	149000000	-0.27	-0.279	-0.261	-0.283	-0.278
4:149000001-150000000	4	149000001	150000000	-0.27	-0.279	-0.261	-0.283	-0.278
4:151000001-152000000	4	151000001	152000000	-0.27	-0.279	-0.261	-0.283	-0.278
4:152000001-153000000	4	152000001	153000000	-0.27	-0.279	-0.261	-0.283	-0.278
4:153000001-154000000	4	153000001	154000000	-0.27	-0.279	-0.261	-0.283	-0.278
4:157000001-158000000	4	157000001	158000000	-0.27	-0.279	-0.261	-0.283	-0.278
4:158000001-159000000	4	158000001	159000000	-0.27	-0.279	-0.261	-0.283	-0.278
4:159000001-160000000	4	159000001	160000000	-0.27	-0.279	-0.261	-0.283	-0.278
4:160000001-161000000	4	160000001	161000000	-0.27	-0.279	-0.261	-0.283	-0.278
4:161000001-162000000	4	161000001	162000000	-0.27	-0.279	-0.261	-0.283	-0.278
4:164000001-165000000	4	164000001	165000000	-0.27	-0.279	-0.261	-0.283	-0.278
4:165000001-166000000	4	165000001	166000000	-0.27	-0.279	-0.261	-0.283	-0.278
4:166000001-167000000	4	166000001	167000000	-0.27	-0.279	-0.261	-0.283	-0.278
4:168000001-169000000	4	168000001	169000000	-0.27	-0.279	-0.261	-0.283	-0.278
4:169000001-170000000	4	169000001	170000000	-0.27	-0.279	-0.261	-0.283	-0.278
4:170000001-171000000	4	170000001	171000000	-0.27	-0.279	-0.261	-0.283	-0.278
4:171000001-172000000	4	171000001	172000000	-0.27	-0.279	-0.261	-0.283	-0.278
4:172000001-173000000	4	172000001	173000000	-0.27	-0.279	-0.261	-0.283	-0.278
4:173000001-174000000	4	173000001	174000000	-0.27	-0.279	-0.261	-0.283	-0.278
4:174000001-175000000	4	174000001	175000000	-0.27	-0.279	-0.261	-0.283	-0.278
4:175000001-176000000	4	175000001	176000000	-0.27	-0.279	-0.261	-0.283	-0.278
4:176000001-177000000	4	176000001	177000000	-0.27	-0.279	-0.261	-0.283	-0.278
4:177000001-178000000	4	177000001	178000000	-0.27	-0.279	-0.261	-0.283	-0.278
4:178000001-179000000	4	178000001	179000000	-0.27	-0.279	-0.261	-0.283	-0.278
4:179000001-180000000	4	179000001	180000000	-0.27	-0.279	-0.261	-0.283	-0.278
4:180000001-181000000	4	180000001	181000000	-0.27	-0.279	-0.261	-0.283	-0.278
4:181000001-182000000	4	181000001	182000000	-0.27	-0.279	-0.261	-0.283	-0.278
4:182000001-183000000	4	182000001	183000000	-0.27	-0.279	-0.261	-0.283	-0.278
4:183000001-184000000	4	183000001	184000000	-0.27	-0.279	-0.261	-0.283	-0.278
4:184000001-185000000	4	184000001	185000000	-0.27	-0.279	-0.261	-0.283	-0.278
4:185000001-186000000	4	185000001	186000000	-0.27	-0.279	-0.261	-0.283	-0.278
4:187000001-188000000	4	187000001	188000000	-0.27	-0.279	-0.261	-0.283	-0.278
4:188000001-189000000	4	188000001	189000000	-0.27	-0.279	-0.261	-0.283	-0.278
4:189000001-190000000	4	189000001	190000000	-0.27	-0.279	-0.261	-0.283	-0.278
5:2000001-3000000	5	2000001	3000000	0.022	0.002	0.022	0.001	0.002
5:4000001-5000000	5	4000001	5000000	0.022	0.002	0.022	0.001	0.002
5:5000001-6000000	5	5000001	6000000	0.022	0.002	0.022	0.001	0.002
5:6000001-7000000	5	6000001	7000000	0.022	0.002	0.022	0.001	0.002
5:7000001-8000000	5	7000001	8000000	0.022	0.002	0.022	0.001	0.002
5:8000001-9000000	5	8000001	9000000	0.022	0.002	0.022	0.001	0.002
5:9000001-10000000	5	9000001	10000000	0.022	0.002	0.022	0.001	0.002
5:11000001-12000000	5	11000001	12000000	0.022	0.002	0.022	0.001	0.002
5:13000001-14000000	5	13000001	14000000	0.022	0.002	0.022	0.001	0.002
5:14000001-15000000	5	14000001	15000000	0.022	0.002	0.022	0.001	0.002
5:15000001-16000000	5	15000001	16000000	0.022	0.002	0.022	0.001	0.002
5:16000001-17000000	5	16000001	17000000	0.022	0.002	0.022	0.001	0.002
5:18000001-19000000	5	18000001	19000000	0.022	0.002	0.022	0.001	0.002
5:19000001-20000000	5	19000001	20000000	0.022	0.002	0.022	0.001	0.002
5:20000001-21000000	5	20000001	21000000	0.022	0.002	0.022	0.001	0.002
5:22000001-23000000	5	22000001	23000000	0.022	0.002	0.022	0.001	0.002
5:24000001-25000000	5	24000001	25000000	0.022	0.002	0.022	0.001	0.002
5:25000001-26000000	5	25000001	26000000	0.022	0.002	0.022	0.001	0.002
5:26000001-27000000	5	26000001	27000000	0.022	0.002	0.022	0.001	0.002
5:27000001-28000000	5	27000001	28000000	0.022	0.002	0.022	0.001	0.002
5:28000001-29000000	5	28000001	29000000	0.022	0.002	0.022	0.001	0.002
5:29000001-30000000	5	29000001	30000000	0.022	0.002	0.022	0.001	0.002
5:30000001-31000000	5	30000001	31000000	0.022	0.002	0.022	0.001	0.002
5:31000001-32000000	5	31000001	32000000	0.022	0.002	0.022	0.001	0.002
5:32000001-33000000	5	32000001	33000000	0.022	0.002	0.022	0.001	0.002
5:33000001-34000000	5	33000001	34000000	0.022	0.002	0.022	0.001	0.002
5:35000001-36000000	5	35000001	36000000	0.022	0.002	0.022	0.001	0.002
5:36000001-37000000	5	36000001	37000000	0.022	0.002	0.022	0.001	0.002
5:37000001-38000000	5	37000001	38000000	0.022	0.002	0.022	0.001	0.002
5:38000001-39000000	5	38000001	39000000	0.022	0.002	0.022	0.001	0.002
5:39000001-40000000	5	39000001	40000000	0.022	0.002	0.022	0.001	0.002
5:40000001-41000000	5	40000001	41000000	0.022	0.002	0.022	0.001	0.002
5:42000001-43000000	5	42000001	43000000	0.022	0.002	0.022	0.001	0.002
5:43000001-44000000	5	43000001	44000000	0.022	0.002	0.022	0.001	0.002
5:44000001-45000000	5	44000001	45000000	0.022	0.002	0.022	0.001	0.002
5:50000001-51000000	5	50000001	51000000	0.022	0.002	0.022	0.001	0.002
5:53000001-54000000	5	53000001	54000000	0.022	0.002	0.022	0.001	0.002
5:54000001-55000000	5	54000001	55000000	0.022	0.002	0.022	0.001	0.002
5:55000001-56000000	5	55000001	56000000	0.022	0.002	0.022	0.001	0.002
5:56000001-57000000	5	56000001	57000000	0.022	0.002	0.022	0.001	0.002
5:57000001-58000000	5	57000001	58000000	0.022	0.002	0.022	0.001	0.002
5:59000001-60000000	5	59000001	60000000	0.022	0.002	0.022	0.001	0.002
5:60000001-61000000	5	60000001	61000000	0.022	0.002	0.022	0.001	0.002
5:61000001-62000000	5	61000001	62000000	0.022	0.002	0.022	0.001	0.002
5:63000001-64000000	5	63000001	64000000	0.022	0.002	0.022	0.001	0.002
5:64000001-65000000	5	64000001	65000000	0.022	0.002	0.022	0.001	0.002
5:66000001-67000000	5	66000001	67000000	0.022	0.002	0.022	0.001	0.002
5:67000001-68000000	5	67000001	68000000	0.022	0.002	0.022	0.001	0.002
5:68000001-69000000	5	68000001	69000000	0.022	0.002	0.022	0.001	0.002
5:70000001-71000000	5	70000001	71000000	0.022	0.002	0.022	0.001	0.002
5:72000001-73000000	5	72000001	73000000	0.022	0.002	0.022	0.001	0.002
5:73000001-74000000	5	73000001	74000000	0.022	0.002	0.022	0.001	0.002
5:74000001-75000000	5	74000001	75000000	0.022	0.002	0.022	0.001	0.002
5:75000001-76000000	5	75000001	76000000	0.022	0.002	0.022	0.001	0.002
5:76000001-77000000	5	76000001	77000000	0.022	0.002	0.022	0.001	0.002
5:77000001-78000000	5	77000001	78000000	0.022	0.002	0.022	0.001	0.002
5:78000001-79000000	5	78000001	79000000	0.022	0.002	0.022	0.001	0.002
5:80000001-81000000	5	80000001	81000000	0.022	0.002	0.022	0.001	0.002
5:81000001-82000000	5	81000001	82000000	0.022	0.002	0.022	0.001	0.002
5:82000001-83000000	5	82000001	83000000	0.022	0.002	0.022	0.001	0.002
5:83000001-84000000	5	83000001	84000000	0.022	0.002	0.022	0.001	0.002
5:84000001-85000000	5	84000001	85000000	0.022	0.002	0.022	0.001	0.002
5:85000001-86000000	5	85000001	86000000	0.022	0.002	0.022	0.001	0.002
5:86000001-87000000	5	86000001	87000000	0.022	0.002	0.022	0.001	0.002
5:87000001-88000000	5	87000001	88000000	0.022	0.002	0.022	0.001	0.002
5:89000001-90000000	5	89000001	90000000	0.022	0.002	0.022	0.001	0.002
5:90000001-91000000	5	90000001	91000000	0.022	0.002	0.022	0.001	0.002
5:91000001-92000000	5	91000001	92000000	0.022	0.002	0.022	0.001	0.002
5:92000001-93000000	5	92000001	93000000	0.022	0.002	0.022	0.001	0.002
5:94000001-95000000	5	94000001	95000000	0.022	0.002	0.022	0.001	0.002
5:95000001-96000000	5	95000001	96000000	0.022	0.002	0.022	0.001	0.002
5:98000001-99000000	5	98000001	99000000	0.022	0.002	0.022	0.001	0.002
5:100000001-101000000	5	100000001	101000000	0.022	0.002	0.022	0.001	0.002
5:101000001-102000000	5	101000001	102000000	0.022	0.002	0.022	0.001	0.002
5:102000001-103000000	5	102000001	103000000	0.022	0.002	0.022	0.001	0.002
5:104000001-105000000	5	104000001	105000000	0.022	0.002	0.022	0.001	0.002
5:106000001-107000000	5	106000001	107000000	0.022	0.002	0.022	0.001	0.002
5:107000001-108000000	5	107000001	108000000	0.022	0.002	0.022	0.001	0.002
5:108000001-109000000	5	108000001	109000000	0.022	0.002	0.022	0.001	0.002
5:109000001-110000000	5	109000001	110000000	0.022	0.002	0.022	0.001	0.002
5:110000001-111000000	5	110000001	111000000	0.022	0.002	0.022	0.001	0.002
5:111000001-112000000	5	111000001	112000000	0.022	0.002	0.022	0.001	0.002
5:112000001-113000000	5	112000001	113000000	0.022	0.002	0.022	0.001	0.002
5:113000001-114000000	5	113000001	114000000	0.022	0.002	0.022	0.001	0.002
5:114000001-115000000	5	114000001	115000000	0.022	0.002	0.022	0.001	0.002
5:115000001-116000000	5	115000001	116000000	0.022	0.002	0.022	0.001	0.002
5:116000001-117000000	5	116000001	117000000	0.022	0.002	0.022	0.001	0.002
5:117000001-118000000	5	117000001	118000000	0.022	0.002	0.022	0.001	0.002
5:118000001-119000000	5	118000001	119000000	0.022	0.002	0.022	0.001	0.002
5:119000001-120000000	5	119000001	120000000	0.022	0.002	0.022	0.001	0.002
5:120000001-121000000	5	120000001	121000000	0.022	0.002	0.022	0.001	0.002
5:121000001-122000000	5	121000001	122000000	0.022	0.002	0.022	0.001	0.002
5:124000001-125000000	5	124000001	125000000	0.022	0.002	0.022	0.001	0.002
5:125000001-126000000	5	125000001	126000000	0.022	0.002	0.022	0.001	0.002
5:126000001-127000000	5	126000001	127000000	0.022	0.002	0.022	0.001	0.002
5:127000001-128000000	5	127000001	128000000	0.022	0.002	0.022	0.001	0.002
5:128000001-129000000	5	128000001	129000000	0.022	0.002	0.022	0.001	0.002
5:129000001-130000000	5	129000001	130000000	0.022	0.002	0.022	0.001	0.002
5:130000001-131000000	5	130000001	131000000	0.022	0.002	0.022	0.001	0.002
5:131000001-132000000	5	131000001	132000000	0.022	0.002	0.022	0.001	0.002
5:132000001-133000000	5	132000001	133000000	0.022	0.002	0.022	0.001	0.002
5:133000001-134000000	5	133000001	134000000	0.022	0.002	0.022	0.001	0.002
5:135000001-136000000	5	135000001	136000000	0.022	0.002	0.022	0.001	0.002
5:136000001-137000000	5	136000001	137000000	0.022	0.002	0.022	0.001	0.002
5:137000001-138000000	5	137000001	138000000	0.022	0.002	0.022	0.001	0.002
5:138000001-139000000	5	138000001	139000000	0.022	0.002	0.022	0.001	0.002
5:139000001-140000000	5	139000001	140000000	0.022	0.002	0.022	0.001	0.002
5:140000001-141000000	5	140000001	141000000	0.022	0.002	0.022	0.001	0.002
5:141000001-142000000	5	141000001	142000000	0.022	0.002	0.022	0.001	0.002
5:143000001-144000000	5	143000001	144000000	0.022	0.002	0.022	0.001	0.002
5:144000001-145000000	5	144000001	145000000	0.022	0.002	0.022	0.001	0.002
5:146000001-147000000	5	146000001	147000000	0.022	0.002	0.022	0.001	0.002
5:147000001-148000000	5	147000001	148000000	0.022	0.002	0.022	0.001	0.002
5:148000001-149000000	5	148000001	149000000	0.022	0.002	0.022	0.001	0.002
5:149000001-150000000	5	149000001	150000000	0.022	0.002	0.022	0.001	0.002
5:151000001-152000000	5	151000001	152000000	0.022	0.002	0.022	0.001	0.002
5:152000001-153000000	5	152000001	153000000	0.022	0.002	0.022	0.001	0.002
5:153000001-154000000	5	153000001	154000000	0.022	0.002	0.022	0.001	0.002
5:155000001-156000000	5	155000001	156000000	0.022	0.002	0.022	0.001	0.002
5:158000001-159000000	5	158000001	159000000	0.022	0.002	0.022	0.001	0.002
5:159000001-160000000	5	159000001	160000000	0.022	0.002	0.022	0.001	0.002
5:161000001-162000000	5	161000001	162000000	0.022	0.002	0.022	0.001	0.002
5:162000001-163000000	5	162000001	163000000	0.022	0.002	0.022	0.001	0.002
5:163000001-164000000	5	163000001	164000000	0.022	0.002	0.022	0.001	0.002
5:164000001-165000000	5	164000001	165000000	0.022	0.002	0.022	0.001	0.002
5:166000001-167000000	5	166000001	167000000	0.022	0.002	0.022	0.001	0.002
5:167000001-168000000	5	167000001	168000000	0.022	0.002	0.022	0.001	0.002
5:168000001-169000000	5	168000001	169000000	0.022	0.002	0.022	0.001	0.002
5:169000001-170000000	5	169000001	170000000	0.022	0.002	0.022	0.001	0.002
5:170000001-171000000	5	170000001	171000000	0.022	0.002	0.022	0.001	0.002
5:171000001-172000000	5	171000001	172000000	0.022	0.002	0.022	0.001	0.002
5:172000001-173000000	5	172000001	173000000	0.022	0.002	0.022	0.001	0.002
5:173000001-174000000	5	173000001	174000000	0.022	0.002	0.022	0.001	0.002
5:176000001-177000000	5	176000001	177000000	0.022	0.002	0.022	0.001	0.002
5:178000001-179000000	5	178000001	179000000	0.022	0.002	0.022	0.001	0.002
5:180000001-180915260	5	180000001	180915260	0.022	0.002	0.022	0.001	0.002
6:1000001-2000000	6	1000001	2000000	0.275	0.235	0.273	0.248	0.249
6:2000001-3000000	6	2000001	3000000	0.275	0.235	0.273	0.248	0.249
6:3000001-4000000	6	3000001	4000000	0.275	0.235	0.273	0.248	0.249
6:6000001-7000000	6	6000001	7000000	0.275	0.235	0.273	0.248	0.249
6:7000001-8000000	6	7000001	8000000	0.275	0.235	0.273	0.248	0.249
6:8000001-9000000	6	8000001	9000000	0.275	0.235	0.273	0.248	0.249
6:9000001-10000000	6	9000001	10000000	0.275	0.235	0.273	0.248	0.249
6:10000001-11000000	6	10000001	11000000	0.275	0.235	0.273	0.248	0.249
6:11000001-12000000	6	11000001	12000000	0.275	0.235	0.273	0.248	0.249
6:12000001-13000000	6	12000001	13000000	0.275	0.235	0.273	0.248	0.249
6:13000001-14000000	6	13000001	14000000	0.275	0.235	0.273	0.248	0.249
6:14000001-15000000	6	14000001	15000000	0.275	0.235	0.273	0.248	0.249
6:17000001-18000000	6	17000001	18000000	0.275	0.235	0.273	0.248	0.249
6:18000001-19000000	6	18000001	19000000	0.275	0.235	0.273	0.248	0.249
6:19000001-20000000	6	19000001	20000000	0.275	0.235	0.273	0.248	0.249
6:20000001-21000000	6	20000001	21000000	0.275	0.235	0.273	0.248	0.249
6:21000001-22000000	6	21000001	22000000	0.275	0.235	0.273	0.248	0.249
6:24000001-25000000	6	24000001	25000000	0.275	0.235	0.273	0.248	0.249
6:25000001-26000000	6	25000001	26000000	0.275	0.235	0.273	0.248	0.249
6:27000001-28000000	6	27000001	28000000	0.275	0.235	0.273	0.248	0.249
6:30000001-31000000	6	30000001	31000000	0.275	0.235	0.273	0.248	0.249
6:33000001-34000000	6	33000001	34000000	0.275	0.235	0.273	0.248	0.249
6:35000001-36000000	6	35000001	36000000	0.275	0.235	0.273	0.248	0.249
6:39000001-40000000	6	39000001	40000000	0.275	0.235	0.273	0.248	0.249
6:40000001-41000000	6	40000001	41000000	0.275	0.235	0.273	0.248	0.249
6:42000001-43000000	6	42000001	43000000	0.275	0.235	0.273	0.248	0.249
6:43000001-44000000	6	43000001	44000000	0.275	0.235	0.273	0.248	0.249
6:44000001-45000000	6	44000001	45000000	0.275	0.235	0.273	0.248	0.249
6:45000001-46000000	6	45000001	46000000	0.275	0.235	0.273	0.248	0.249
6:47000001-48000000	6	47000001	48000000	0.275	0.235	0.273	0.248	0.249
6:48000001-49000000	6	48000001	49000000	0.275	0.235	0.273	0.248	0.249
6:49000001-50000000	6	49000001	50000000	0.275	0.235	0.273	0.248	0.249
6:52000001-53000000	6	52000001	53000000	0.275	0.235	0.273	0.248	0.249
6:53000001-54000000	6	53000001	54000000	0.275	0.235	0.273	0.248	0.249
6:55000001-56000000	6	55000001	56000000	0.275	0.235	0.273	0.248	0.249
6:56000001-57000000	6	56000001	57000000	0.275	0.235	0.273	0.248	0.249
6:63000001-64000000	6	63000001	64000000	0.275	0.235	0.273	0.248	0.249
6:64000001-65000000	6	64000001	65000000	0.275	0.235	0.273	0.248	0.249
6:65000001-66000000	6	65000001	66000000	0.275	0.235	0.273	0.248	0.249
6:66000001-67000000	6	66000001	67000000	0.275	0.235	0.273	0.248	0.249
6:68000001-69000000	6	68000001	69000000	0.275	0.235	0.273	0.248	0.249
6:69000001-70000000	6	69000001	70000000	0.275	0.235	0.273	0.248	0.249
6:72000001-73000000	6	72000001	73000000	0.275	0.235	0.273	0.248	0.249
6:73000001-74000000	6	73000001	74000000	0.275	0.235	-0.202	-0.224	-0.216
6:75000001-76000000	6	75000001	76000000	-0.21	0.235	-0.202	-0.224	-0.216
6:76000001-77000000	6	76000001	77000000	-0.21	-0.24	-0.202	-0.224	-0.216
6:77000001-78000000	6	77000001	78000000	-0.21	-0.24	-0.202	-0.224	-0.216
6:78000001-79000000	6	78000001	79000000	-0.21	-0.24	-0.202	-0.224	-0.216
6:79000001-80000000	6	79000001	80000000	-0.21	-0.24	-0.202	-0.224	-0.216
6:80000001-81000000	6	80000001	81000000	-0.21	-0.24	-0.202	-0.224	-0.216
6:81000001-82000000	6	81000001	82000000	-0.21	-0.24	-0.202	-0.224	-0.216
6:83000001-84000000	6	83000001	84000000	-0.21	-0.24	-0.202	-0.224	-0.216
6:85000001-86000000	6	85000001	86000000	-0.21	-0.24	-0.202	-0.224	-0.216
6:86000001-87000000	6	86000001	87000000	-0.21	-0.24	-0.202	-0.224	-0.216
6:87000001-88000000	6	87000001	88000000	-0.21	-0.24	-0.202	-0.224	-0.216
6:88000001-89000000	6	88000001	89000000	-0.21	-0.24	-0.202	-0.224	-0.216
6:89000001-90000000	6	89000001	90000000	-0.21	-0.24	-0.202	-0.224	-0.216
6:90000001-91000000	6	90000001	91000000	-0.21	-0.24	-0.202	-0.224	-0.216
6:91000001-92000000	6	91000001	92000000	-0.21	-0.24	-0.202	-0.224	-0.216
6:92000001-93000000	6	92000001	93000000	-0.21	-0.24	-0.202	-0.224	-0.216
6:93000001-94000000	6	93000001	94000000	-0.21	-0.24	-0.202	-0.224	-0.216
6:94000001-95000000	6	94000001	95000000	-0.21	-0.24	-0.202	-0.224	-0.216
6:95000001-96000000	6	95000001	96000000	-0.21	-0.24	-0.202	-0.224	-0.216
6:96000001-97000000	6	96000001	97000000	-0.21	-0.24	-0.202	-0.224	-0.216
6:97000001-98000000	6	97000001	98000000	-0.21	-0.24	-0.202	-0.224	-0.216
6:98000001-99000000	6	98000001	99000000	-0.21	-0.24	-0.202	-0.224	-0.216
6:101000001-102000000	6	101000001	102000000	-0.21	-0.24	-0.202	-0.224	-0.216
6:102000001-103000000	6	102000001	103000000	-0.21	-0.24	-0.202	-0.224	-0.216
6:103000001-104000000	6	103000001	104000000	-0.21	-0.24	-0.202	-0.224	-0.216
6:106000001-107000000	6	106000001	107000000	-0.21	-0.24	-0.202	-0.224	-0.216
6:107000001-108000000	6	107000001	108000000	-0.21	-0.24	-0.202	-0.224	-0.216
6:108000001-109000000	6	108000001	109000000	-0.21	-0.24	-0.202	-0.224	-0.216
6:109000001-110000000	6	109000001	110000000	-0.21	-0.24	-0.202	-0.224	-0.216
6:110000001-111000000	6	110000001	111000000	-0.21	-0.24	-0.202	-0.224	-0.216
6:111000001-112000000	6	111000001	112000000	-0.21	-0.24	-0.202	-0.224	-0.216
6:112000001-113000000	6	112000001	113000000	-0.21	-0.24	-0.202	-0.224	-0.216
6:113000001-114000000	6	113000001	114000000	-0.21	-0.24	-0.202	-0.224	-0.216
6:115000001-116000000	6	115000001	116000000	-0.21	-0.24	-0.202	-0.224	-0.216
6:116000001-117000000	6	116000001	117000000	-0.21	-0.24	-0.202	-0.224	-0.216
6:118000001-119000000	6	118000001	119000000	-0.21	-0.24	-0.202	-0.224	-0.216
6:119000001-120000000	6	119000001	120000000	-0.21	-0.24	-0.202	-0.224	-0.216
6:121000001-122000000	6	121000001	122000000	-0.21	-0.24	-0.202	-0.224	-0.216
6:122000001-123000000	6	122000001	123000000	-0.21	-0.24	-0.202	-0.224	-0.216
6:123000001-124000000	6	123000001	124000000	-0.21	-0.24	-0.202	-0.224	-0.216
6:125000001-126000000	6	125000001	126000000	-0.21	-0.24	-0.202	-0.224	-0.216
6:126000001-127000000	6	126000001	127000000	-0.21	-0.24	-0.202	-0.224	-0.216
6:127000001-128000000	6	127000001	128000000	-0.21	-0.24	-0.202	-0.224	-0.216
6:128000001-129000000	6	128000001	129000000	-0.21	-0.24	-0.202	-0.224	-0.216
6:129000001-130000000	6	129000001	130000000	-0.21	-0.24	-0.202	-0.224	-0.216
6:130000001-131000000	6	130000001	131000000	-0.21	-0.24	-0.202	-0.224	-0.216
6:131000001-132000000	6	131000001	132000000	-0.21	-0.24	-0.202	-0.224	-0.216
6:132000001-133000000	6	132000001	133000000	-0.21	0.235	-0.202	-0.224	-0.216
6:135000001-136000000	6	135000001	136000000	0.258	0.235	0.254	0.233	0.236
6:136000001-137000000	6	136000001	137000000	0.258	0.235	0.254	0.233	0.236
6:138000001-139000000	6	138000001	139000000	0.258	0.235	0.254	0.233	0.236
6:139000001-140000000	6	139000001	140000000	0.258	0.235	0.254	0.233	0.236
6:140000001-141000000	6	140000001	141000000	0.258	0.235	0.254	0.233	0.236
6:142000001-143000000	6	142000001	143000000	0.258	0.235	0.254	0.233	0.236
6:143000001-144000000	6	143000001	144000000	0.258	0.235	0.254	0.233	0.236
6:145000001-146000000	6	145000001	146000000	0.258	0.235	0.254	0.233	0.236
6:146000001-147000000	6	146000001	147000000	0.258	0.235	0.254	0.233	0.236
6:147000001-148000000	6	147000001	148000000	0.258	0.235	0.254	0.233	0.236
6:148000001-149000000	6	148000001	149000000	0.258	0.235	0.254	0.233	0.236
6:149000001-150000000	6	149000001	150000000	0.258	0.235	0.254	0.233	0.236
6:151000001-152000000	6	151000001	152000000	0.258	0.235	0.254	0.233	0.236
6:153000001-154000000	6	153000001	154000000	0.258	0.235	0.254	0.233	0.236
6:154000001-155000000	6	154000001	155000000	0.258	0.235	0.254	0.233	0.236
6:155000001-156000000	6	155000001	156000000	0.258	0.235	0.254	0.233	0.236
6:156000001-157000000	6	156000001	157000000	0.258	0.235	0.254	0.233	0.236
6:158000001-159000000	6	158000001	159000000	0.258	0.235	0.254	0.233	0.236
6:159000001-160000000	6	159000001	160000000	0.258	0.235	0.254	0.233	0.236
6:160000001-161000000	6	160000001	161000000	0.258	0.235	0.254	0.233	0.236
6:161000001-162000000	6	161000001	162000000	0.258	0.235	0.254	0.233	0.236
6:162000001-163000000	6	162000001	163000000	0.258	0.235	0.254	0.233	0.236
6:163000001-164000000	6	163000001	164000000	0.258	0.235	0.254	0.233	0.236
6:164000001-165000000	6	164000001	165000000	0.258	0.235	0.254	0.233	0.236
6:165000001-166000000	6	165000001	166000000	0.258	0.235	0.254	0.233	0.236
6:166000001-167000000	6	166000001	167000000	0.258	0.235	0.254	0.233	0.236
6:167000001-168000000	6	167000001	168000000	0.258	0.235	0.254	0.233	0.236
6:168000001-169000000	6	168000001	169000000	0.258	0.235	0.254	0.233	0.236
7:1-1000000	7	1	1000000	0.233	0.208	0.228	0.204	0.208
7:2000001-3000000	7	2000001	3000000	0.233	0.208	0.228	0.204	0.208
7:4000001-5000000	7	4000001	5000000	0.233	0.208	0.228	0.204	0.208
7:6000001-7000000	7	6000001	7000000	0.233	0.208	0.228	0.204	0.208
7:7000001-8000000	7	7000001	8000000	0.233	0.208	0.228	0.204	0.208
7:8000001-9000000	7	8000001	9000000	0.233	0.208	0.228	0.204	0.208
7:9000001-10000000	7	9000001	10000000	0.233	0.208	0.228	0.204	0.208
7:10000001-11000000	7	10000001	11000000	0.233	0.208	0.228	0.204	0.208
7:11000001-12000000	7	11000001	12000000	0.233	0.208	0.228	0.204	0.208
7:12000001-13000000	7	12000001	13000000	0.233	0.208	0.228	0.204	0.208
7:13000001-14000000	7	13000001	14000000	0.233	0.208	0.228	0.204	0.208
7:14000001-15000000	7	14000001	15000000	0.233	0.208	0.228	0.204	0.208
7:15000001-16000000	7	15000001	16000000	0.233	0.208	0.228	0.204	0.208
7:16000001-17000000	7	16000001	17000000	0.233	0.208	0.228	0.204	0.208
7:17000001-18000000	7	17000001	18000000	0.233	0.208	0.228	0.204	0.208
7:18000001-19000000	7	18000001	19000000	0.233	0.208	0.228	0.204	0.208
7:19000001-20000000	7	19000001	20000000	0.233	0.208	0.228	0.204	0.208
7:20000001-21000000	7	20000001	21000000	0.233	0.208	0.228	0.204	0.208
7:21000001-22000000	7	21000001	22000000	0.233	0.208	0.228	0.204	0.208
7:22000001-23000000	7	22000001	23000000	0.233	0.208	0.228	0.204	0.208
7:23000001-24000000	7	23000001	24000000	0.233	0.208	0.228	0.204	0.208
7:24000001-25000000	7	24000001	25000000	0.233	0.208	0.228	0.204	0.208
7:25000001-26000000	7	25000001	26000000	0.233	0.208	0.228	0.204	0.208
7:26000001-27000000	7	26000001	27000000	0.233	0.208	0.228	0.204	0.208
7:28000001-29000000	7	28000001	29000000	0.233	0.208	0.228	0.204	0.208
7:29000001-30000000	7	29000001	30000000	0.233	0.208	0.228	0.204	0.208
7:30000001-31000000	7	30000001	31000000	0.233	0.208	0.228	0.204	0.208
7:31000001-32000000	7	31000001	32000000	0.233	0.208	0.228	0.204	0.208
7:32000001-33000000	7	32000001	33000000	0.233	0.208	0.228	0.204	0.208
7:34000001-35000000	7	34000001	35000000	0.233	0.208	0.228	0.204	0.208
7:35000001-36000000	7	35000001	36000000	0.233	0.208	0.228	0.204	0.208
7:37000001-38000000	7	37000001	38000000	0.233	0.208	0.228	0.204	0.208
7:38000001-39000000	7	38000001	39000000	0.233	0.208	0.228	0.204	0.208
7:40000001-41000000	7	40000001	41000000	0.233	0.208	0.228	0.204	0.208
7:41000001-42000000	7	41000001	42000000	0.233	0.208	0.228	0.204	0.208
7:42000001-43000000	7	42000001	43000000	0.233	0.208	0.228	0.204	0.208
7:44000001-45000000	7	44000001	45000000	0.233	0.208	0.228	0.204	0.208
7:46000001-47000000	7	46000001	47000000	0.233	0.208	0.228	0.204	0.208
7:47000001-48000000	7	47000001	48000000	0.233	0.208	0.228	0.204	0.208
7:49000001-50000000	7	49000001	50000000	0.233	0.208	0.228	0.204	0.208
7:50000001-51000000	7	50000001	51000000	0.233	0.208	0.228	0.204	0.208
7:51000001-52000000	7	51000001	52000000	0.233	0.208	0.228	0.204	0.208
7:52000001-53000000	7	52000001	53000000	0.233	0.208	0.228	0.204	0.208
7:53000001-54000000	7	53000001	54000000	0.233	0.208	0.228	0.204	0.208
7:54000001-55000000	7	54000001	55000000	0.233	0.208	0.228	0.204	0.208
7:55000001-56000000	7	55000001	56000000	0.233	0.208	0.228	0.204	0.208
7:69000001-70000000	7	69000001	70000000	0.233	0.208	0.228	0.204	0.208
7:70000001-71000000	7	70000001	71000000	0.233	0.208	0.228	0.204	0.208
7:71000001-72000000	7	71000001	72000000	0.233	0.208	0.228	0.204	0.208
7:73000001-74000000	7	73000001	74000000	0.233	0.208	0.228	0.204	0.208
7:75000001-76000000	7	75000001	76000000	0.233	0.208	0.228	0.204	0.208
7:77000001-78000000	7	77000001	78000000	0.233	0.208	0.228	0.204	0.208
7:79000001-80000000	7	79000001	80000000	0.233	0.208	0.228	0.204	0.208
7:81000001-82000000	7	81000001	82000000	0.233	0.208	0.228	0.204	0.208
7:82000001-83000000	7	82000001	83000000	0.233	0.208	0.228	0.204	0.208
7:83000001-84000000	7	83000001	84000000	0.233	0.208	0.228	0.204	0.208
7:84000001-85000000	7	84000001	85000000	0.233	0.208	0.228	0.204	0.208
7:85000001-86000000	7	85000001	86000000	0.233	0.208	0.228	0.204	0.208
7:86000001-87000000	7	86000001	87000000	0.233	0.208	0.228	0.204	0.208
7:87000001-88000000	7	87000001	88000000	0.233	0.208	0.228	0.204	0.208
7:88000001-89000000	7	88000001	89000000	0.233	0.208	0.228	0.204	0.208
7:89000001-90000000	7	89000001	90000000	0.233	0.208	0.228	0.204	0.208
7:90000001-91000000	7	90000001	91000000	0.233	0.208	0.228	0.204	0.208
7:91000001-92000000	7	91000001	92000000	0.233	0.208	0.228	0.204	0.208
7:93000001-94000000	7	93000001	94000000	0.233	0.208	0.228	0.204	0.208
7:95000001-96000000	7	95000001	96000000	0.233	0.208	0.228	0.204	0.208
7:96000001-97000000	7	96000001	97000000	0.233	0.208	0.228	0.204	0.208
7:97000001-98000000	7	97000001	98000000	0.233	0.208	0.228	0.204	0.208
7:98000001-99000000	7	98000001	99000000	0.233	0.208	0.228	0.204	0.208
7:102000001-103000000	7	102000001	103000000	0.233	0.208	0.228	0.204	0.208
7:103000001-104000000	7	103000001	104000000	0.233	0.208	0.228	0.204	0.208
7:105000001-106000000	7	105000001	106000000	0.233	0.208	0.228	0.204	0.208
7:106000001-107000000	7	106000001	107000000	0.233	0.208	0.228	0.204	0.208
7:107000001-108000000	7	107000001	108000000	0.233	0.208	0.228	0.204	0.208
7:108000001-109000000	7	108000001	109000000	0.233	0.208	0.228	0.204	0.208
7:109000001-110000000	7	109000001	110000000	0.233	0.208	0.228	0.204	0.208
7:110000001-111000000	7	110000001	111000000	0.233	0.208	0.228	0.204	0.208
7:112000001-113000000	7	112000001	113000000	0.233	0.208	0.228	0.204	0.208
7:113000001-114000000	7	113000001	114000000	0.233	0.208	0.228	0.204	0.208
7:114000001-115000000	7	114000001	115000000	0.233	0.208	0.228	0.204	0.208
7:115000001-116000000	7	115000001	116000000	0.233	0.208	0.228	0.204	0.208
7:116000001-117000000	7	116000001	117000000	0.233	0.208	0.228	0.204	0.208
7:117000001-118000000	7	117000001	118000000	0.233	0.208	0.228	0.204	0.208
7:118000001-119000000	7	118000001	119000000	0.233	0.208	0.228	0.204	0.208
7:119000001-120000000	7	119000001	120000000	0.233	0.208	0.228	0.204	0.208
7:120000001-121000000	7	120000001	121000000	0.233	0.208	0.228	0.204	0.208
7:121000001-122000000	7	121000001	122000000	0.233	0.208	0.228	0.204	0.208
7:122000001-123000000	7	122000001	123000000	0.233	0.208	0.228	0.204	0.208
7:123000001-124000000	7	123000001	124000000	0.233	0.208	0.228	0.204	0.208
7:124000001-125000000	7	124000001	125000000	0.233	0.208	0.228	0.204	0.208
7:125000001-126000000	7	125000001	126000000	0.233	0.208	0.228	0.204	0.208
7:126000001-127000000	7	126000001	127000000	0.233	0.208	0.228	0.204	0.208
7:127000001-128000000	7	127000001	128000000	0.233	0.208	0.228	0.204	0.208
7:129000001-130000000	7	129000001	130000000	0.233	0.208	0.228	0.204	0.208
7:130000001-131000000	7	130000001	131000000	0.233	0.208	0.228	0.204	0.208
7:132000001-133000000	7	132000001	133000000	0.233	0.208	0.228	0.204	0.208
7:133000001-134000000	7	133000001	134000000	0.233	0.208	0.228	0.204	0.208
7:136000001-137000000	7	136000001	137000000	0.233	0.208	0.228	0.204	0.208
7:138000001-139000000	7	138000001	139000000	0.233	0.208	0.228	0.204	0.208
7:139000001-140000000	7	139000001	140000000	0.233	0.208	0.228	0.204	0.208
7:140000001-141000000	7	140000001	141000000	0.233	0.208	0.228	0.204	0.208
7:144000001-145000000	7	144000001	145000000	0.233	0.208	0.228	0.204	0.208
7:146000001-147000000	7	146000001	147000000	0.233	0.208	0.228	0.204	0.208
7:147000001-148000000	7	147000001	148000000	0.233	0.208	0.228	0.204	0.208
7:148000001-149000000	7	148000001	149000000	0.233	0.208	0.228	0.204	0.208
7:150000001-151000000	7	150000001	151000000	0.233	0.208	0.228	0.204	0.208
7:151000001-152000000	7	151000001	152000000	0.233	0.208	0.228	0.204	0.208
7:152000001-153000000	7	152000001	153000000	0.233	0.208	0.228	0.204	0.208
7:154000001-155000000	7	154000001	155000000	0.233	0.208	0.228	0.204	0.208
7:155000001-156000000	7	155000001	156000000	0.233	0.208	0.228	0.204	0.208
7:156000001-157000000	7	156000001	157000000	0.233	0.208	0.228	0.204	0.208
8:1000001-2000000	8	1000001	2000000	-0.381	-0.404	-0.378	-0.399	-0.388
8:2000001-3000000	8	2000001	3000000	-0.381	-0.404	-0.378	-0.399	-0.388
8:3000001-4000000	8	3000001	4000000	-0.381	-0.404	-0.378	-0.399	-0.388
8:4000001-5000000	8	4000001	5000000	-0.381	-0.404	-0.378	-0.399	-0.388
8:5000001-6000000	8	5000001	6000000	-0.381	-0.404	-0.378	-0.399	-0.388
8:8000001-9000000	8	8000001	9000000	-0.381	-0.404	-0.378	-0.399	-0.388
8:9000001-10000000	8	9000001	10000000	-0.381	-0.404	-0.378	-0.399	-0.388
8:10000001-11000000	8	10000001	11000000	-0.381	-0.404	-0.378	-0.399	-0.388
8:11000001-12000000	8	11000001	12000000	-0.381	-0.404	-0.378	-0.399	-0.388
8:13000001-14000000	8	13000001	14000000	-0.381	-0.404	-0.378	-0.399	-0.388
8:14000001-15000000	8	14000001	15000000	-0.381	-0.404	-0.378	-0.399	-0.388
8:15000001-16000000	8	15000001	16000000	-0.381	-0.404	-0.378	-0.399	-0.388
8:18000001-19000000	8	18000001	19000000	-0.381	-0.404	-0.378	-0.399	-0.388
8:20000001-21000000	8	20000001	21000000	-0.381	-0.404	-0.378	-0.399	-0.388
8:22000001-23000000	8	22000001	23000000	-0.381	-0.404	-0.378	-0.399	-0.388
8:23000001-24000000	8	23000001	24000000	-0.381	-0.404	-0.378	-0.399	-0.388
8:24000001-25000000	8	24000001	25000000	-0.381	-0.404	-0.378	-0.399	-0.388
8:25000001-26000000	8	25000001	26000000	-0.381	-0.404	-0.378	-0.399	-0.388
8:26000001-27000000	8	26000001	27000000	-0.381	-0.404	-0.378	-0.399	-0.388
8:27000001-28000000	8	27000001	28000000	-0.381	-0.404	-0.378	-0.399	-0.388
8:28000001-29000000	8	28000001	29000000	-0.381	-0.404	-0.378	-0.399	-0.388
8:30000001-31000000	8	30000001	31000000	-0.381	-0.404	-0.378	-0.399	-0.388
8:31000001-32000000	8	31000001	32000000	-0.381	-0.404	-0.378	-0.399	-0.388
8:33000001-34000000	8	33000001	34000000	-0.381	-0.404	-0.378	-0.399	-0.388
8:34000001-35000000	8	34000001	35000000	-0.381	-0.404	-0.378	-0.399	-0.388
8:35000001-36000000	8	35000001	36000000	-0.381	-0.404	-0.378	-0.399	-0.388
8:36000001-37000000	8	36000001	37000000	0.17	0.133	0.155	0.14	0.141
8:37000001-38000000	8	37000001	38000000	0.17	0.133	0.155	0.14	0.141
8:38000001-39000000	8	38000001	39000000	0.17	0.133	0.155	0.14	0.141
8:39000001-40000000	8	39000001	40000000	0.17	0.133	0.155	0.14	0.141
8:40000001-41000000	8	40000001	41000000	0.17	0.133	0.155	0.14	0.141
8:41000001-42000000	8	41000001	42000000	0.17	0.133	0.155	0.14	0.141
8:42000001-43000000	8	42000001	43000000	0.17	0.133	0.155	0.14	0.141
8:50000001-51000000	8	50000001	51000000	0.17	0.133	0.155	0.14	0.141
8:52000001-53000000	8	52000001	53000000	0.17	0.133	0.155	0.14	0.141
8:53000001-54000000	8	53000001	54000000	0.17	0.133	0.155	0.14	0.141
8:54000001-55000000	8	54000001	55000000	0.17	0.133	0.155	0.14	0.141
8:57000001-58000000	8	57000001	58000000	0.17	0.133	0.155	0.14	0.141
8:58000001-59000000	8	58000001	59000000	0.17	0.133	0.155	0.14	0.141
8:59000001-60000000	8	59000001	60000000	0.17	0.133	0.155	0.14	0.141
8:60000001-61000000	8	60000001	61000000	0.17	0.133	0.155	0.14	0.141
8:61000001-62000000	8	61000001	62000000	0.17	0.133	0.155	0.14	0.141
8:62000001-63000000	8	62000001	63000000	0.17	0.133	0.155	0.14	0.141
8:64000001-65000000	8	64000001	65000000	0.17	0.133	0.155	0.14	0.141
8:65000001-66000000	8	65000001	66000000	0.17	0.133	0.155	0.14	0.141
8:66000001-67000000	8	66000001	67000000	0.17	0.133	0.155	0.14	0.141
8:67000001-68000000	8	67000001	68000000	0.17	0.133	0.155	0.14	0.141
8:68000001-69000000	8	68000001	69000000	0.17	0.133	0.155	0.14	0.141
8:71000001-72000000	8	71000001	72000000	0.17	0.133	0.155	0.14	0.141
8:72000001-73000000	8	72000001	73000000	0.17	0.133	0.155	0.14	0.141
8:73000001-74000000	8	73000001	74000000	0.17	0.133	0.155	0.14	0.141
8:74000001-75000000	8	74000001	75000000	0.17	0.133	0.155	0.14	0.141
8:75000001-76000000	8	75000001	76000000	0.17	0.133	0.155	0.14	0.141
8:78000001-79000000	8	78000001	79000000	0.17	0.133	0.155	0.14	0.141
8:79000001-80000000	8	79000001	80000000	0.17	0.133	0.155	0.14	0.141
8:80000001-81000000	8	80000001	81000000	0.477	0.419	0.457	0.439	0.439
8:82000001-83000000	8	82000001	83000000	0.477	0.419	0.457	0.439	0.439
8:83000001-84000000	8	83000001	84000000	0.477	0.419	0.457	0.439	0.439
8:84000001-85000000	8	84000001	85000000	0.477	0.419	0.457	0.439	0.439
8:85000001-86000000	8	85000001	86000000	0.477	0.419	0.457	0.439	0.439
8:86000001-87000000	8	86000001	87000000	0.477	0.419	0.457	0.439	0.439
8:87000001-88000000	8	87000001	88000000	0.477	0.419	0.457	0.439	0.439
8:88000001-89000000	8	88000001	89000000	0.477	0.419	0.457	0.439	0.439
8:89000001-90000000	8	89000001	90000000	0.477	0.419	0.457	0.439	0.439
8:90000001-91000000	8	90000001	91000000	0.477	0.419	0.457	0.439	0.439
8:91000001-92000000	8	91000001	92000000	0.477	0.419	0.457	0.439	0.439
8:92000001-93000000	8	92000001	93000000	0.477	0.419	0.457	0.439	0.439
8:93000001-94000000	8	93000001	94000000	0.477	0.419	0.457	0.439	0.439
8:94000001-95000000	8	94000001	95000000	0.477	0.419	0.457	0.439	0.439
8:95000001-96000000	8	95000001	96000000	0.477	0.419	0.457	0.439	0.439
8:96000001-97000000	8	96000001	97000000	0.477	0.419	0.457	0.439	0.439
8:99000001-100000000	8	99000001	100000000	0.477	0.419	0.457	0.439	0.439
8:101000001-102000000	8	101000001	102000000	0.477	0.419	0.457	0.439	0.439
8:104000001-105000000	8	104000001	105000000	0.477	0.419	0.457	0.439	0.439
8:105000001-106000000	8	105000001	106000000	0.477	0.419	0.457	0.439	0.439
8:106000001-107000000	8	106000001	107000000	0.477	0.419	0.457	0.439	0.439
8:108000001-109000000	8	108000001	109000000	0.477	0.419	0.457	0.439	0.439
8:110000001-111000000	8	110000001	111000000	0.477	0.419	0.457	0.439	0.439
8:111000001-112000000	8	111000001	112000000	0.477	0.419	0.457	0.439	0.439
8:112000001-113000000	8	112000001	113000000	0.477	0.419	0.457	0.439	0.439
8:113000001-114000000	8	113000001	114000000	0.477	0.419	0.457	0.439	0.439
8:114000001-115000000	8	114000001	115000000	0.477	0.419	0.457	0.439	0.439
8:115000001-116000000	8	115000001	116000000	0.477	0.419	0.457	0.439	0.439
8:116000001-117000000	8	116000001	117000000	0.876	0.857	0.86	0.836	0.837
8:118000001-119000000	8	118000001	119000000	0.876	0.857	0.86	0.836	0.837
8:119000001-120000000	8	119000001	120000000	0.876	0.857	0.86	0.836	0.837
8:120000001-121000000	8	120000001	121000000	0.876	0.857	0.86	0.836	0.837
8:121000001-122000000	8	121000001	122000000	0.876	0.857	0.86	0.836	0.837
8:122000001-123000000	8	122000001	123000000	0.876	0.857	0.86	0.836	0.837
8:123000001-124000000	8	123000001	124000000	0.876	0.857	0.86	0.836	0.837
8:124000001-125000000	8	124000001	125000000	0.876	0.857	0.86	0.836	0.837
8:125000001-126000000	8	125000001	126000000	0.876	0.857	0.86	0.836	0.837
8:126000001-127000000	8	126000001	127000000	0.876	0.857	0.86	0.836	0.837
8:127000001-128000000	8	127000001	128000000	0.876	0.857	0.86	0.836	0.837
8:129000001-130000000	8	129000001	130000000	0.876	0.857	0.86	0.836	0.837
8:130000001-131000000	8	130000001	131000000	0.876	0.857	0.86	0.836	0.837
8:131000001-132000000	8	131000001	132000000	0.876	0.857	0.86	0.836	0.837
8:132000001-133000000	8	132000001	133000000	0.876	0.857	0.86	0.836	0.837
8:134000001-135000000	8	134000001	135000000	0.876	0.857	0.86	0.836	0.837
8:137000001-138000000	8	137000001	138000000	0.876	0.857	0.86	0.836	0.837
8:138000001-139000000	8	138000001	139000000	0.876	0.857	0.86	0.836	0.837
8:139000001-140000000	8	139000001	140000000	0.876	0.857	0.86	0.836	0.837
8:141000001-142000000	8	141000001	142000000	0.876	0.857	0.86	0.836	0.837
8:142000001-143000000	8	142000001	143000000	0.876	0.857	0.86	0.836	0.837
8:143000001-144000000	8	143000001	144000000	0.876	0.857	0.86	0.836	0.837
8:144000001-145000000	8	144000001	145000000	0.876	0.857	0.86	0.836	0.837
8:145000001-146000000	8	145000001	146000000	0.876	0.857	0.86	0.836	0.837
8:146000001-146364022	8	146000001	146364022	0.876	0.857	0.86	0.836	0.837
9:2000001-3000000	9	2000001	3000000	0.218	0.196	0.214	0.191	0.191
9:3000001-4000000	9	3000001	4000000	0.218	0.196	0.214	0.191	0.191
9:5000001-6000000	9	5000001	6000000	0.218	0.196	0.214	0.191	0.191
9:6000001-7000000	9	6000001	7000000	0.218	0.196	0.214	0.191	0.191
9:8000001-9000000	9	8000001	9000000	0.218	0.196	0.214	0.191	0.191
9:9000001-10000000	9	9000001	10000000	0.218	0.196	0.214	0.191	0.191
9:10000001-11000000	9	10000001	11000000	0.218	0.196	0.214	0.191	0.191
9:11000001-12000000	9	11000001	12000000	0.218	0.196	0.214	0.191	0.191
9:12000001-13000000	9	12000001	13000000	0.218	0.196	0.214	0.191	0.191
9:13000001-14000000	9	13000001	14000000	0.218	0.196	0.214	0.191	0.191
9:14000001-15000000	9	14000001	15000000	0.218	0.196	0.214	0.191	0.191
9:15000001-16000000	9	15000001	16000000	0.218	0.196	0.214	0.191	0.191
9:16000001-17000000	9	16000001	17000000	0.218	0.196	0.214	0.191	0.191
9:18000001-19000000	9	18000001	19000000	0.218	0.196	0.214	0.191	0.191
9:21000001-22000000	9	21000001	22000000	0.218	0.196	0.214	0.191	0.191
9:22000001-23000000	9	22000001	23000000	0.218	0.196	0.214	0.191	0.191
9:23000001-24000000	9	23000001	24000000	0.218	0.196	0.214	0.191	0.191
9:24000001-25000000	9	24000001	25000000	0.218	0.196	0.214	0.191	0.191
9:25000001-26000000	9	25000001	26000000	0.218	0.196	0.214	0.191	0.191
9:27000001-28000000	9	27000001	28000000	0.218	0.196	0.214	0.191	0.191
9:29000001-30000000	9	29000001	30000000	0.218	0.196	0.214	0.191	0.191
9:30000001-31000000	9	30000001	31000000	0.218	0.196	0.214	0.191	0.191
9:31000001-32000000	9	31000001	32000000	0.218	0.196	0.214	0.191	0.191
9:34000001-35000000	9	34000001	35000000	0.218	0.196	0.214	0.191	0.191
9:35000001-36000000	9	35000001	36000000	0.218	0.196	0.214	0.191	0.191
9:36000001-37000000	9	36000001	37000000	0.218	0.196	0.214	0.191	0.191
9:37000001-38000000	9	37000001	38000000	0.218	0.196	0.214	0.191	0.191
9:38000001-39000000	9	38000001	39000000	0.218	0.196	0.214	0.191	0.191
9:71000001-72000000	9	71000001	72000000	0.218	0.196	0.214	0.191	0.191
9:73000001-74000000	9	73000001	74000000	0.218	0.196	0.214	0.191	0.191
9:74000001-75000000	9	74000001	75000000	0.218	0.196	0.214	0.191	0.191
9:75000001-76000000	9	75000001	76000000	0.218	0.196	0.214	0.191	0.191
9:76000001-77000000	9	76000001	77000000	0.218	0.196	0.214	0.191	0.191
9:77000001-78000000	9	77000001	78000000	0.218	0.196	0.214	0.191	0.191
9:80000001-81000000	9	80000001	81000000	0.218	0.196	0.214	0.191	0.191
9:81000001-82000000	9	81000001	82000000	0.218	0.196	0.214	0.191	0.191
9:82000001-83000000	9	82000001	83000000	0.218	0.196	0.214	0.191	0.191
9:83000001-84000000	9	83000001	84000000	0.218	0.196	0.214	0.191	0.191
9:85000001-86000000	9	85000001	86000000	0.218	0.196	0.214	0.191	0.191
9:86000001-87000000	9	86000001	87000000	0.218	0.196	0.214	0.191	0.191
9:87000001-88000000	9	87000001	88000000	0.218	0.196	0.214	0.191	0.191
9:88000001-89000000	9	88000001	89000000	0.218	0.196	0.214	0.191	0.191
9:89000001-90000000	9	89000001	90000000	0.218	0.196	0.214	0.191	0.191
9:90000001-91000000	9	90000001	91000000	0.218	0.196	0.214	0.191	0.191
9:91000001-92000000	9	91000001	92000000	0.218	0.196	0.214	0.191	0.191
9:93000001-94000000	9	93000001	94000000	0.218	0.196	0.214	0.191	0.191
9:94000001-95000000	9	94000001	95000000	0.218	0.196	0.214	0.191	0.191
9:95000001-96000000	9	95000001	96000000	0.218	0.196	0.214	0.191	0.191
9:96000001-97000000	9	96000001	97000000	0.218	0.196	0.214	0.191	0.191
9:97000001-98000000	9	97000001	98000000	0.218	0.196	0.214	0.191	0.191
9:98000001-99000000	9	98000001	99000000	0.218	0.196	0.214	0.191	0.191
9:100000001-101000000	9	100000001	101000000	0.218	0.196	0.214	0.191	0.191
9:101000001-102000000	9	101000001	102000000	0.218	0.196	0.214	0.191	0.191
9:102000001-103000000	9	102000001	103000000	0.218	0.196	0.214	0.191	0.191
9:103000001-104000000	9	103000001	104000000	0.218	0.196	0.214	0.191	0.191
9:104000001-105000000	9	104000001	105000000	0.218	0.196	0.214	0.191	0.191
9:105000001-106000000	9	105000001	106000000	0.218	0.196	0.214	0.191	0.191
9:108000001-109000000	9	108000001	109000000	0.218	0.196	0.214	0.191	0.191
9:109000001-110000000	9	109000001	110000000	0.218	0.196	0.214	0.191	0.191
9:111000001-112000000	9	111000001	112000000	0.218	0.196	0.214	0.191	0.191
9:112000001-113000000	9	112000001	113000000	0.218	0.196	0.214	0.191	0.191
9:114000001-115000000	9	114000001	115000000	0.218	0.196	0.214	0.191	0.191
9:115000001-116000000	9	115000001	116000000	0.218	0.196	0.214	0.191	0.191
9:116000001-117000000	9	116000001	117000000	0.218	0.196	0.214	0.191	0.191
9:117000001-118000000	9	117000001	118000000	0.218	0.196	0.214	0.191	0.191
9:118000001-119000000	9	118000001	119000000	0.218	0.196	0.214	0.191	0.191
9:120000001-121000000	9	120000001	121000000	0.218	0.196	0.214	0.191	0.191
9:121000001-122000000	9	121000001	122000000	0.218	0.196	0.214	0.191	0.191
9:122000001-123000000	9	122000001	123000000	0.218	0.196	0.214	0.191	0.191
9:123000001-124000000	9	123000001	124000000	0.218	0.196	0.214	0.191	0.191
9:124000001-125000000	9	124000001	125000000	0.218	0.196	0.214	0.191	0.191
9:125000001-126000000	9	125000001	126000000	0.218	0.196	0.214	0.191	0.191
9:127000001-128000000	9	127000001	128000000	0.218	0.196	0.214	0.191	0.191
9:128000001-129000000	9	128000001	129000000	0.218	0.196	0.214	0.191	0.191
9:129000001-130000000	9	129000001	130000000	0.218	0.196	0.214	0.191	0.191
9:130000001-131000000	9	130000001	131000000	0.218	0.196	0.214	0.191	0.191
9:132000001-133000000	9	132000001	133000000	0.218	0.196	0.214	0.191	0.191
9:133000001-134000000	9	133000001	134000000	0.218	0.196	0.214	0.191	0.191
9:134000001-135000000	9	134000001	135000000	0.218	0.196	0.214	0.191	0.191
9:135000001-136000000	9	135000001	136000000	0.218	0.196	0.214	0.191	0.191
9:136000001-137000000	9	136000001	137000000	0.218	0.196	0.214	0.191	0.191
9:137000001-138000000	9	137000001	138000000	0.218	0.196	0.214	0.191	0.191
9:139000001-140000000	9	139000001	140000000	0.218	0.196	0.214	0.191	0.191
10:1000001-2000000	10	1000001	2000000	0.015	-0.003	0.014	-0.007	-0.002
10:2000001-3000000	10	2000001	3000000	0.015	-0.003	0.014	-0.007	-0.002
10:3000001-4000000	10	3000001	4000000	0.015	-0.003	0.014	-0.007	-0.002
10:4000001-5000000	10	4000001	5000000	0.015	-0.003	0.014	-0.007	-0.002
10:6000001-7000000	10	6000001	7000000	0.015	-0.003	0.014	-0.007	-0.002
10:8000001-9000000	10	8000001	9000000	0.015	-0.003	0.014	-0.007	-0.002
10:10000001-11000000	10	10000001	11000000	0.015	-0.003	0.014	-0.007	-0.002
10:11000001-12000000	10	11000001	12000000	0.015	-0.003	0.014	-0.007	-0.002
10:12000001-13000000	10	12000001	13000000	0.015	-0.003	0.014	-0.007	-0.002
10:13000001-14000000	10	13000001	14000000	0.015	-0.003	0.014	-0.007	-0.002
10:14000001-15000000	10	14000001	15000000	0.015	-0.003	0.014	-0.007	-0.002
10:15000001-16000000	10	15000001	16000000	0.015	-0.003	0.014	-0.007	-0.002
10:16000001-17000000	10	16000001	17000000	0.015	-0.003	0.014	-0.007	-0.002
10:19000001-20000000	10	19000001	20000000	0.015	-0.003	0.014	-0.007	-0.002
10:21000001-22000000	10	21000001	22000000	0.015	-0.003	0.014	-0.007	-0.002
10:22000001-23000000	10	22000001	23000000	0.015	-0.003	0.014	-0.007	-0.002
10:23000001-24000000	10	23000001	24000000	0.015	-0.003	0.014	-0.007	-0.002
10:24000001-25000000	10	24000001	25000000	0.015	-0.003	0.014	-0.007	-0.002
10:25000001-26000000	10	25000001	26000000	0.015	-0.003	0.014	-0.007	-0.002
10:26000001-27000000	10	26000001	27000000	0.015	-0.003	0.014	-0.007	-0.002
10:27000001-28000000	10	27000001	28000000	0.015	-0.003	0.014	-0.007	-0.002
10:28000001-29000000	10	28000001	29000000	0.015	-0.003	0.014	-0.007	-0.002
10:29000001-30000000	10	29000001	30000000	0.015	-0.003	0.014	-0.007	-0.002
10:30000001-31000000	10	30000001	31000000	0.015	-0.003	0.014	-0.007	-0.002
10:31000001-32000000	10	31000001	32000000	0.015	-0.003	0.014	-0.007	-0.002
10:33000001-34000000	10	33000001	34000000	0.015	-0.003	0.014	-0.007	-0.002
10:34000001-35000000	10	34000001	35000000	0.015	-0.003	0.014	-0.007	-0.002
10:44000001-45000000	10	44000001	45000000	0.015	-0.003	0.014	-0.007	-0.002
10:45000001-46000000	10	45000001	46000000	0.015	-0.003	0.014	-0.007	-0.002
10:49000001-50000000	10	49000001	50000000	0.015	-0.003	0.014	-0.007	-0.002
10:52000001-53000000	10	52000001	53000000	0.015	-0.003	0.014	-0.007	-0.002
10:53000001-54000000	10	53000001	54000000	0.015	-0.003	0.014	-0.007	-0.002
10:54000001-55000000	10	54000001	55000000	0.015	-0.003	0.014	-0.007	-0.002
10:56000001-57000000	10	56000001	57000000	0.015	-0.003	0.014	-0.007	-0.002
10:58000001-59000000	10	58000001	59000000	0.015	-0.003	0.014	-0.007	-0.002
10:60000001-61000000	10	60000001	61000000	0.015	-0.003	0.014	-0.007	-0.002
10:62000001-63000000	10	62000001	63000000	0.015	-0.003	0.014	-0.007	-0.002
10:63000001-64000000	10	63000001	64000000	0.015	-0.003	0.014	-0.007	-0.002
10:64000001-65000000	10	64000001	65000000	0.015	-0.003	0.014	-0.007	-0.002
10:65000001-66000000	10	65000001	66000000	0.015	-0.003	0.014	-0.007	-0.002
10:66000001-67000000	10	66000001	67000000	0.015	-0.003	0.014	-0.007	-0.002
10:67000001-68000000	10	67000001	68000000	0.015	-0.003	0.014	-0.007	-0.002
10:69000001-70000000	10	69000001	70000000	0.015	-0.003	0.014	-0.007	-0.002
10:71000001-72000000	10	71000001	72000000	0.015	-0.003	0.014	-0.007	-0.002
10:73000001-74000000	10	73000001	74000000	0.015	-0.003	0.014	-0.007	-0.002
10:76000001-77000000	10	76000001	77000000	0.015	-0.003	0.014	-0.007	-0.002
10:77000001-78000000	10	77000001	78000000	0.015	-0.003	0.014	-0.007	-0.002
10:78000001-79000000	10	78000001	79000000	0.015	-0.003	0.014	-0.007	-0.002
10:82000001-83000000	10	82000001	83000000	0.015	-0.003	0.014	-0.007	-0.002
10:83000001-84000000	10	83000001	84000000	0.015	-0.003	0.014	-0.007	-0.002
10:84000001-85000000	10	84000001	85000000	0.015	-0.003	0.014	-0.007	-0.002
10:85000001-86000000	10	85000001	86000000	0.015	-0.003	0.014	-0.007	-0.002
10:86000001-87000000	10	86000001	87000000	0.015	-0.003	0.014	-0.007	-0.002
10:87000001-88000000	10	87000001	88000000	0.015	-0.003	0.014	-0.007	-0.002
10:88000001-89000000	10	88000001	89000000	0.015	-0.003	0.014	-0.007	-0.002
10:89000001-90000000	10	89000001	90000000	0.015	-0.003	0.014	-0.007	-0.002
10:90000001-91000000	10	90000001	91000000	0.015	-0.003	0.014	-0.007	-0.002
10:92000001-93000000	10	92000001	93000000	0.015	-0.003	0.014	-0.007	-0.002
10:93000001-94000000	10	93000001	94000000	0.015	-0.003	0.014	-0.007	-0.002
10:94000001-95000000	10	94000001	95000000	0.015	-0.003	0.014	-0.007	-0.002
10:95000001-96000000	10	95000001	96000000	0.015	-0.003	0.014	-0.007	-0.002
10:96000001-97000000	10	96000001	97000000	0.015	-0.003	0.014	-0.007	-0.002
10:97000001-98000000	10	97000001	98000000	0.015	-0.003	0.014	-0.007	-0.002
10:98000001-99000000	10	98000001	99000000	0.015	-0.003	0.014	-0.007	-0.002
10:99000001-100000000	10	99000001	100000000	0.015	-0.003	0.014	-0.007	-0.002
10:100000001-101000000	10	100000001	101000000	0.015	-0.003	0.014	-0.007	-0.002
10:102000001-103000000	10	102000001	103000000	0.015	-0.003	0.014	-0.007	-0.002
10:103000001-104000000	10	103000001	104000000	0.015	-0.003	0.014	-0.007	-0.002
10:104000001-105000000	10	104000001	105000000	0.015	-0.003	0.014	-0.007	-0.002
10:105000001-106000000	10	105000001	106000000	0.015	-0.003	0.014	-0.007	-0.002
10:107000001-108000000	10	107000001	108000000	0.015	-0.003	0.014	-0.007	-0.002
10:108000001-109000000	10	108000001	109000000	0.015	-0.003	0.014	-0.007	-0.002
10:110000001-111000000	10	110000001	111000000	0.015	-0.003	0.014	-0.007	-0.002
10:111000001-112000000	10	111000001	112000000	0.015	-0.003	0.014	-0.007	-0.002
10:112000001-113000000	10	112000001	113000000	0.015	-0.003	0.014	-0.007	-0.002
10:113000001-114000000	10	113000001	114000000	0.015	-0.003	0.014	-0.007	-0.002
10:114000001-115000000	10	114000001	115000000	0.015	-0.003	0.014	-0.007	-0.002
10:115000001-116000000	10	115000001	116000000	0.015	-0.003	0.014	-0.007	-0.002
10:116000001-117000000	10	116000001	117000000	0.015	-0.003	0.014	-0.007	-0.002
10:117000001-118000000	10	117000001	118000000	0.015	-0.003	0.014	-0.007	-0.002
10:118000001-119000000	10	118000001	119000000	0.015	-0.003	0.014	-0.007	-0.002
10:120000001-121000000	10	120000001	121000000	0.015	-0.003	0.014	-0.007	-0.002
10:121000001-122000000	10	121000001	122000000	0.015	-0.003	0.014	-0.007	-0.002
10:123000001-124000000	10	123000001	124000000	0.015	-0.003	0.014	-0.007	-0.002
10:124000001-125000000	10	124000001	125000000	0.015	-0.003	0.014	-0.007	-0.002
10:125000001-126000000	10	125000001	126000000	0.015	-0.003	0.014	-0.007	-0.002
10:126000001-127000000	10	126000001	127000000	0.015	-0.003	0.014	-0.007	-0.002
10:127000001-128000000	10	127000001	128000000	0.015	-0.003	0.014	-0.007	-0.002
10:128000001-129000000	10	128000001	129000000	0.015	-0.003	0.014	-0.007	-0.002
10:130000001-131000000	10	130000001	131000000	0.015	-0.003	0.014	-0.007	-0.002
10:131000001-132000000	10	131000001	132000000	0.015	-0.003	0.014	-0.007	-0.002
10:132000001-133000000	10	132000001	133000000	0.015	-0.003	0.014	-0.007	-0.002
10:133000001-134000000	10	133000001	134000000	0.015	-0.003	0.014	-0.007	-0.002
11:2000001-3000000	11	2000001	3000000	0	-0.015	0.001	-0.021	-0.018
11:3000001-4000000	11	3000001	4000000	0	-0.015	0.001	-0.021	-0.018
11:4000001-5000000	11	4000001	5000000	0	-0.015	0.001	-0.021	-0.018
11:5000001-6000000	11	5000001	6000000	0	-0.015	0.001	-0.021	-0.018
11:7000001-8000000	11	7000001	8000000	0	-0.015	0.001	-0.021	-0.018
11:8000001-9000000	11	8000001	9000000	0	-0.015	0.001	-0.021	-0.018
11:9000001-10000000	11	9000001	10000000	0	-0.015	0.001	-0.021	-0.018
11:11000001-12000000	11	11000001	12000000	0	-0.015	0.001	-0.021	-0.018
11:12000001-13000000	11	12000001	13000000	0	-0.015	0.001	-0.021	-0.018
11:14000001-15000000	11	14000001	15000000	0	-0.015	0.001	-0.021	-0.018
11:15000001-16000000	11	15000001	16000000	0	-0.015	0.001	-0.021	-0.018
11:16000001-17000000	11	16000001	17000000	0	-0.015	0.001	-0.021	-0.018
11:17000001-18000000	11	17000001	18000000	0	-0.015	0.001	-0.021	-0.018
11:19000001-20000000	11	19000001	20000000	0	-0.015	0.001	-0.021	-0.018
11:20000001-21000000	11	20000001	21000000	0	-0.015	0.001	-0.021	-0.018
11:21000001-22000000	11	21000001	22000000	0	-0.015	0.001	-0.021	-0.018
11:24000001-25000000	11	24000001	25000000	0	-0.015	0.001	-0.021	-0.018
11:25000001-26000000	11	25000001	26000000	0	-0.015	0.001	-0.021	-0.018
11:26000001-27000000	11	26000001	27000000	0	-0.015	0.001	-0.021	-0.018
11:27000001-28000000	11	27000001	28000000	0	-0.015	0.001	-0.021	-0.018
11:28000001-29000000	11	28000001	29000000	0	-0.015	0.001	-0.021	-0.018
11:29000001-30000000	11	29000001	30000000	0	-0.015	0.001	-0.021	-0.018
11:30000001-31000000	11	30000001	31000000	0	-0.015	0.001	-0.021	-0.018
11:31000001-32000000	11	31000001	32000000	0	-0.015	0.001	-0.021	-0.018
11:32000001-33000000	11	32000001	33000000	0	-0.015	0.001	-0.021	-0.018
11:33000001-34000000	11	33000001	34000000	0	-0.015	0.001	-0.021	-0.018
11:34000001-35000000	11	34000001	35000000	0	-0.015	0.001	-0.021	-0.018
11:35000001-36000000	11	35000001	36000000	0	-0.015	0.001	-0.021	-0.018
11:36000001-37000000	11	36000001	37000000	0	-0.015	0.001	-0.021	-0.018
11:37000001-38000000	11	37000001	38000000	0	-0.015	0.001	-0.021	-0.018
11:39000001-40000000	11	39000001	40000000	0	-0.015	0.001	-0.021	-0.018
11:41000001-42000000	11	41000001	42000000	0	-0.015	0.001	-0.021	-0.018
11:42000001-43000000	11	42000001	43000000	0	-0.015	0.001	-0.021	-0.018
11:43000001-44000000	11	43000001	44000000	0	-0.015	0.001	-0.021	-0.018
11:44000001-45000000	11	44000001	45000000	0	-0.015	0.001	-0.021	-0.018
11:45000001-46000000	11	45000001	46000000	0	-0.015	0.001	-0.021	-0.018
11:46000001-47000000	11	46000001	47000000	0	-0.015	0.001	-0.021	-0.018
11:47000001-48000000	11	47000001	48000000	0	-0.015	0.001	-0.021	-0.018
11:56000001-57000000	11	56000001	57000000	0	-0.015	0.001	-0.021	-0.018
11:57000001-58000000	11	57000001	58000000	0	-0.015	0.001	-0.021	-0.018
11:58000001-59000000	11	58000001	59000000	0	-0.015	0.001	-0.021	-0.018
11:59000001-60000000	11	59000001	60000000	0	-0.015	0.001	-0.021	-0.018
11:60000001-61000000	11	60000001	61000000	0	-0.015	0.001	-0.021	-0.018
11:61000001-62000000	11	61000001	62000000	0	-0.015	0.001	-0.021	-0.018
11:62000001-63000000	11	62000001	63000000	0	-0.015	0.001	-0.021	-0.018
11:63000001-64000000	11	63000001	64000000	0	-0.015	0.001	-0.021	-0.018
11:64000001-65000000	11	64000001	65000000	0	-0.015	0.001	-0.021	-0.018
11:65000001-66000000	11	65000001	66000000	0	-0.015	0.001	-0.021	-0.018
11:66000001-67000000	11	66000001	67000000	0	-0.015	0.001	-0.021	-0.018
11:68000001-69000000	11	68000001	69000000	0	-0.015	0.001	-0.021	-0.018
11:69000001-70000000	11	69000001	70000000	0	-0.015	0.001	-0.021	-0.018
11:70000001-71000000	11	70000001	71000000	0	-0.015	0.001	-0.021	-0.018
11:76000001-77000000	11	76000001	77000000	0	-0.015	0.001	-0.021	-0.018
11:78000001-79000000	11	78000001	79000000	0	-0.015	0.001	-0.021	-0.018
11:79000001-80000000	11	79000001	80000000	0	-0.015	0.001	-0.021	-0.018
11:80000001-81000000	11	80000001	81000000	0	-0.015	0.001	-0.021	-0.018
11:81000001-82000000	11	81000001	82000000	0	-0.015	0.001	-0.021	-0.018
11:83000001-84000000	11	83000001	84000000	0	-0.015	0.001	-0.021	-0.018
11:88000001-89000000	11	88000001	89000000	0	-0.015	0.001	-0.021	-0.018
11:90000001-91000000	11	90000001	91000000	0	-0.015	0.001	-0.021	-0.018
11:91000001-92000000	11	91000001	92000000	0	-0.015	0.001	-0.021	-0.018
11:92000001-93000000	11	92000001	93000000	0	-0.015	0.001	-0.021	-0.018
11:93000001-94000000	11	93000001	94000000	0	-0.015	0.001	-0.021	-0.018
11:95000001-96000000	11	95000001	96000000	0	-0.015	0.001	-0.021	-0.018
11:96000001-97000000	11	96000001	97000000	0	-0.015	0.001	-0.021	-0.018
11:97000001-98000000	11	97000001	98000000	0	-0.015	0.001	-0.021	-0.018
11:98000001-99000000	11	98000001	99000000	0	-0.015	0.001	-0.021	-0.018
11:99000001-100000000	11	99000001	100000000	0	-0.015	0.001	-0.021	-0.018
11:100000001-101000000	11	100000001	101000000	0	-0.015	0.001	-0.021	-0.018
11:101000001-102000000	11	101000001	102000000	0	-0.015	0.001	-0.021	-0.018
11:104000001-105000000	11	104000001	105000000	0	-0.015	0.001	-0.021	-0.018
11:105000001-106000000	11	105000001	106000000	0	-0.015	0.001	-0.021	-0.018
11:106000001-107000000	11	106000001	107000000	0	-0.015	0.001	-0.021	-0.018
11:107000001-108000000	11	107000001	108000000	0	-0.015	0.001	-0.021	-0.018
11:108000001-109000000	11	108000001	109000000	0	-0.015	0.001	-0.021	-0.018
11:109000001-110000000	11	109000001	110000000	0	-0.015	0.001	-0.021	-0.018
11:110000001-111000000	11	110000001	111000000	0	-0.015	0.001	-0.021	-0.018
11:112000001-113000000	11	112000001	113000000	0	-0.015	0.001	-0.021	-0.018
11:113000001-114000000	11	113000001	114000000	0	-0.015	0.001	-0.021	-0.018
11:114000001-115000000	11	114000001	115000000	0	-0.015	0.001	-0.021	-0.018
11:115000001-116000000	11	115000001	116000000	0	-0.015	0.001	-0.021	-0.018
11:116000001-117000000	11	116000001	117000000	0	-0.015	0.001	-0.021	-0.018
11:117000001-118000000	11	117000001	118000000	0	-0.015	0.001	-0.021	-0.018
11:118000001-119000000	11	118000001	119000000	0	-0.015	0.001	-0.021	-0.018
11:119000001-120000000	11	119000001	120000000	0	-0.015	0.001	-0.021	-0.018
11:120000001-121000000	11	120000001	121000000	0	-0.015	0.001	-0.021	-0.018
11:121000001-122000000	11	121000001	122000000	0	-0.015	0.001	-0.021	-0.018
11:123000001-124000000	11	123000001	124000000	0	-0.015	0.001	-0.021	-0.018
11:124000001-125000000	11	124000001	125000000	0	-0.015	0.001	-0.021	-0.018
11:125000001-126000000	11	125000001	126000000	0	-0.015	0.001	-0.021	-0.018
11:126000001-127000000	11	126000001	127000000	0	-0.015	0.001	-0.021	-0.018
11:127000001-128000000	11	127000001	128000000	0	-0.015	0.001	-0.021	-0.018
11:128000001-129000000	11	128000001	129000000	0	-0.015	0.001	-0.021	-0.018
11:130000001-131000000	11	130000001	131000000	0	-0.015	0.001	-0.021	-0.018
11:131000001-132000000	11	131000001	132000000	0	-0.015	0.001	-0.021	-0.018
11:132000001-133000000	11	132000001	133000000	0	-0.015	0.001	-0.021	-0.018
11:133000001-134000000	11	133000001	134000000	0	-0.015	0.001	-0.021	-0.018
12:1000001-2000000	12	1000001	2000000	0.002	-0.007	-0.001	-0.021	-0.017
12:2000001-3000000	12	2000001	3000000	0.002	-0.007	-0.001	-0.021	-0.017
12:3000001-4000000	12	3000001	4000000	0.002	-0.007	-0.001	-0.021	-0.017
12:4000001-5000000	12	4000001	5000000	0.002	-0.007	-0.001	-0.021	-0.017
12:5000001-6000000	12	5000001	6000000	0.002	-0.007	-0.001	-0.021	-0.017
12:6000001-7000000	12	6000001	7000000	0.002	-0.007	-0.001	-0.021	-0.017
12:7000001-8000000	12	7000001	8000000	0.002	-0.007	-0.001	-0.021	-0.017
12:8000001-9000000	12	8000001	9000000	0.002	-0.007	-0.001	-0.021	-0.017
12:9000001-10000000	12	9000001	10000000	0.002	-0.007	-0.001	-0.021	-0.017
12:10000001-11000000	12	10000001	11000000	0.002	-0.007	-0.001	-0.021	-0.017
12:11000001-12000000	12	11000001	12000000	0.002	-0.007	-0.001	-0.021	-0.017
12:12000001-13000000	12	12000001	13000000	0.002	-0.007	-0.001	-0.021	-0.017
12:14000001-15000000	12	14000001	15000000	0.002	-0.007	-0.001	-0.021	-0.017
12:15000001-16000000	12	15000001	16000000	0.002	-0.007	-0.001	-0.021	-0.017
12:16000001-17000000	12	16000001	17000000	0.002	-0.007	-0.001	-0.021	-0.017
12:17000001-18000000	12	17000001	18000000	0.002	-0.007	-0.001	-0.021	-0.017
12:21000001-22000000	12	21000001	22000000	0.002	-0.007	-0.001	-0.021	-0.017
12:22000001-23000000	12	22000001	23000000	0.002	-0.007	-0.001	-0.021	-0.017
12:23000001-24000000	12	23000001	24000000	0.002	-0.007	-0.001	-0.021	-0.017
12:24000001-25000000	12	24000001	25000000	0.002	-0.007	-0.001	-0.021	-0.017
12:25000001-26000000	12	25000001	26000000	0.002	-0.007	-0.001	-0.021	-0.017
12:26000001-27000000	12	26000001	27000000	0.002	-0.007	-0.001	-0.021	-0.017
12:28000001-29000000	12	28000001	29000000	0.002	-0.007	-0.001	-0.021	-0.017
12:29000001-30000000	12	29000001	30000000	0.002	-0.007	-0.001	-0.021	-0.017
12:31000001-32000000	12	31000001	32000000	0.002	-0.007	-0.001	-0.021	-0.017
12:32000001-33000000	12	32000001	33000000	0.002	-0.007	-0.001	-0.021	-0.017
12:33000001-34000000	12	33000001	34000000	0.002	-0.007	-0.001	-0.021	-0.017
12:39000001-40000000	12	39000001	40000000	0.002	-0.007	-0.001	-0.021	-0.017
12:40000001-41000000	12	40000001	41000000	0.002	-0.007	-0.001	-0.021	-0.017
12:43000001-44000000	12	43000001	44000000	0.002	-0.007	-0.001	-0.021	-0.017
12:44000001-45000000	12	44000001	45000000	0.002	-0.007	-0.001	-0.021	-0.017
12:45000001-46000000	12	45000001	46000000	0.002	-0.007	-0.001	-0.021	-0.017
12:46000001-47000000	12	46000001	47000000	0.002	-0.007	-0.001	-0.021	-0.017
12:47000001-48000000	12	47000001	48000000	0.002	-0.007	-0.001	-0.021	-0.017
12:49000001-50000000	12	49000001	50000000	0.002	-0.007	-0.001	-0.021	-0.017
12:50000001-51000000	12	50000001	51000000	0.002	-0.007	-0.001	-0.021	-0.017
12:51000001-52000000	12	51000001	52000000	0.002	-0.007	-0.001	-0.021	-0.017
12:52000001-53000000	12	52000001	53000000	0.002	-0.007	-0.001	-0.021	-0.017
12:53000001-54000000	12	53000001	54000000	0.002	-0.007	-0.001	-0.021	-0.017
12:54000001-55000000	12	54000001	55000000	0.002	-0.007	-0.001	-0.021	-0.017
12:59000001-60000000	12	59000001	60000000	0.002	-0.007	-0.001	-0.021	-0.017
12:61000001-62000000	12	61000001	62000000	0.002	-0.007	-0.001	-0.021	-0.017
12:62000001-63000000	12	62000001	63000000	0.002	-0.007	-0.001	-0.021	-0.017
12:63000001-64000000	12	63000001	64000000	0.002	-0.007	-0.001	-0.021	-0.017
12:64000001-65000000	12	64000001	65000000	0.002	-0.007	-0.001	-0.021	-0.017
12:65000001-66000000	12	65000001	66000000	0.002	-0.007	-0.001	-0.021	-0.017
12:66000001-67000000	12	66000001	67000000	0.002	-0.007	-0.001	-0.021	-0.017
12:68000001-69000000	12	68000001	69000000	0.002	-0.007	-0.001	-0.021	-0.017
12:71000001-72000000	12	71000001	72000000	0.002	-0.007	-0.001	-0.021	-0.017
12:72000001-73000000	12	72000001	73000000	0.002	-0.007	-0.001	-0.021	-0.017
12:73000001-74000000	12	73000001	74000000	0.002	-0.007	-0.001	-0.021	-0.017
12:74000001-75000000	12	74000001	75000000	0.002	-0.007	-0.001	-0.021	-0.017
12:76000001-77000000	12	76000001	77000000	0.002	-0.007	-0.001	-0.021	-0.017
12:77000001-78000000	12	77000001	78000000	0.002	-0.007	-0.001	-0.021	-0.017
12:78000001-79000000	12	78000001	79000000	0.002	-0.007	-0.001	-0.021	-0.017
12:79000001-80000000	12	79000001	80000000	0.002	-0.007	-0.001	-0.021	-0.017
12:81000001-82000000	12	81000001	82000000	0.002	-0.007	-0.001	-0.021	-0.017
12:82000001-83000000	12	82000001	83000000	0.002	-0.007	-0.001	-0.021	-0.017
12:83000001-84000000	12	83000001	84000000	0.002	-0.007	-0.001	-0.021	-0.017
12:86000001-87000000	12	86000001	87000000	0.002	-0.007	-0.001	-0.021	-0.017
12:87000001-88000000	12	87000001	88000000	0.002	-0.007	-0.001	-0.021	-0.017
12:88000001-89000000	12	88000001	89000000	0.002	-0.007	-0.001	-0.021	-0.017
12:89000001-90000000	12	89000001	90000000	0.002	-0.007	-0.001	-0.021	-0.017
12:90000001-91000000	12	90000001	91000000	0.002	-0.007	-0.001	-0.021	-0.017
12:92000001-93000000	12	92000001	93000000	0.002	-0.007	-0.001	-0.021	-0.017
12:93000001-94000000	12	93000001	94000000	0.002	-0.007	-0.001	-0.021	-0.017
12:95000001-96000000	12	95000001	96000000	0.002	-0.007	-0.001	-0.021	-0.017
12:96000001-97000000	12	96000001	97000000	0.002	-0.007	-0.001	-0.021	-0.017
12:97000001-98000000	12	97000001	98000000	0.002	-0.007	-0.001	-0.021	-0.017
12:98000001-99000000	12	98000001	99000000	0.002	-0.007	-0.001	-0.021	-0.017
12:99000001-100000000	12	99000001	100000000	0.002	-0.007	-0.001	-0.021	-0.017
12:100000001-101000000	12	100000001	101000000	0.002	-0.007	-0.001	-0.021	-0.017
12:101000001-102000000	12	101000001	102000000	0.002	-0.007	-0.001	-0.021	-0.017
12:103000001-104000000	12	103000001	104000000	0.002	-0.007	-0.001	-0.021	-0.017
12:105000001-106000000	12	105000001	106000000	0.002	-0.007	-0.001	-0.021	-0.017
12:106000001-107000000	12	106000001	107000000	0.002	-0.007	-0.001	-0.021	-0.017
12:107000001-108000000	12	107000001	108000000	0.002	-0.007	-0.001	-0.021	-0.017
12:108000001-109000000	12	108000001	109000000	0.002	-0.007	-0.001	-0.021	-0.017
12:109000001-110000000	12	109000001	110000000	0.002	-0.007	-0.001	-0.021	-0.017
12:110000001-111000000	12	110000001	111000000	0.002	-0.007	-0.001	-0.021	-0.017
12:111000001-112000000	12	111000001	112000000	0.002	-0.007	-0.001	-0.021	-0.017
12:112000001-113000000	12	112000001	113000000	0.002	-0.007	-0.001	-0.021	-0.017
12:114000001-115000000	12	114000001	115000000	0.002	-0.007	-0.001	-0.021	-0.017
12:115000001-116000000	12	115000001	116000000	0.002	-0.007	-0.001	-0.021	-0.017
12:116000001-117000000	12	116000001	117000000	0.002	-0.007	-0.001	-0.021	-0.017
12:117000001-118000000	12	117000001	118000000	0.002	-0.007	-0.001	-0.021	-0.017
12:119000001-120000000	12	119000001	120000000	0.002	-0.007	-0.001	-0.021	-0.017
12:120000001-121000000	12	120000001	121000000	0.002	-0.007	-0.001	-0.021	-0.017
12:121000001-122000000	12	121000001	122000000	0.002	-0.007	-0.001	-0.021	-0.017
12:122000001-123000000	12	122000001	123000000	0.002	-0.007	-0.001	-0.021	-0.017
12:123000001-124000000	12	123000001	124000000	0.002	-0.007	-0.001	-0.021	-0.017
12:124000001-125000000	12	124000001	125000000	0.002	-0.007	-0.001	-0.021	-0.017
12:126000001-127000000	12	126000001	127000000	0.002	-0.007	-0.001	-0.021	-0.017
12:128000001-129000000	12	128000001	129000000	0.002	-0.007	-0.001	-0.021	-0.017
12:130000001-131000000	12	130000001	131000000	0.002	-0.007	-0.001	-0.021	-0.017
13:20000001-21000000	13	20000001	21000000	0.571	0.539	0.56	0.535	0.538
13:21000001-22000000	13	21000001	22000000	0.571	0.539	0.56	0.535	0.538
13:22000001-23000000	13	22000001	23000000	0.571	0.539	0.56	0.535	0.538
13:26000001-27000000	13	26000001	27000000	0.571	0.539	0.56	0.535	0.538
13:27000001-28000000	13	27000001	28000000	0.571	0.539	0.56	0.535	0.538
13:28000001-29000000	13	28000001	29000000	0.571	0.539	0.56	0.535	0.538
13:29000001-30000000	13	29000001	30000000	0.571	0.539	0.56	0.535	0.538
13:31000001-32000000	13	31000001	32000000	0.571	0.539	0.56	0.535	0.538
13:32000001-33000000	13	32000001	33000000	0.571	0.539	0.56	0.535	0.538
13:33000001-34000000	13	33000001	34000000	0.571	0.539	0.56	0.535	0.538
13:34000001-35000000	13	34000001	35000000	0.571	0.539	0.56	0.535	0.538
13:36000001-37000000	13	36000001	37000000	0.571	0.539	0.56	0.535	0.538
13:37000001-38000000	13	37000001	38000000	0.571	0.539	0.56	0.535	0.538
13:38000001-39000000	13	38000001	39000000	0.571	0.539	0.56	0.535	0.538
13:39000001-40000000	13	39000001	40000000	0.571	0.539	0.56	0.535	0.538
13:40000001-41000000	13	40000001	41000000	0.571	0.539	0.56	0.535	0.538
13:42000001-43000000	13	42000001	43000000	0.571	0.539	0.56	0.535	0.538
13:43000001-44000000	13	43000001	44000000	0.571	0.539	0.56	0.535	0.538
13:44000001-45000000	13	44000001	45000000	0.571	0.539	0.56	0.535	0.538
13:45000001-46000000	13	45000001	46000000	0.571	0.539	0.56	0.535	0.538
13:46000001-47000000	13	46000001	47000000	0.571	0.539	0.56	0.535	0.538
13:48000001-49000000	13	48000001	49000000	0.571	0.539	0.56	0.535	0.538
13:49000001-50000000	13	49000001	50000000	0.571	0.539	0.56	0.535	0.538
13:50000001-51000000	13	50000001	51000000	0.571	0.539	0.56	0.535	0.538
13:51000001-52000000	13	51000001	52000000	0.571	0.539	0.56	0.535	0.538
13:52000001-53000000	13	52000001	53000000	0.571	0.539	0.56	0.535	0.538
13:53000001-54000000	13	53000001	54000000	0.571	0.539	0.56	0.535	0.538
13:55000001-56000000	13	55000001	56000000	0.571	0.539	0.56	0.535	0.538
13:57000001-58000000	13	57000001	58000000	0.571	0.539	0.56	0.535	0.538
13:58000001-59000000	13	58000001	59000000	0.571	0.539	0.56	0.535	0.538
13:59000001-60000000	13	59000001	60000000	0.571	0.539	0.56	0.535	0.538
13:60000001-61000000	13	60000001	61000000	0.571	0.539	0.56	0.535	0.538
13:61000001-62000000	13	61000001	62000000	0.571	0.539	0.56	0.535	0.538
13:62000001-63000000	13	62000001	63000000	0.571	0.539	0.56	0.535	0.538
13:63000001-64000000	13	63000001	64000000	0.571	0.539	0.56	0.535	0.538
13:64000001-65000000	13	64000001	65000000	0.571	0.539	0.56	0.535	0.538
13:65000001-66000000	13	65000001	66000000	0.571	0.539	0.56	0.535	0.538
13:66000001-67000000	13	66000001	67000000	0.571	0.539	0.56	0.535	0.538
13:67000001-68000000	13	67000001	68000000	0.571	0.539	0.56	0.535	0.538
13:69000001-70000000	13	69000001	70000000	0.571	0.539	0.56	0.535	0.538
13:70000001-71000000	13	70000001	71000000	0.571	0.539	0.56	0.535	0.538
13:71000001-72000000	13	71000001	72000000	0.571	0.539	0.56	0.535	0.538
13:72000001-73000000	13	72000001	73000000	0.571	0.539	0.56	0.535	0.538
13:73000001-74000000	13	73000001	74000000	0.571	0.539	0.56	0.535	0.538
13:75000001-76000000	13	75000001	76000000	0.571	0.539	0.56	0.535	0.538
13:76000001-77000000	13	76000001	77000000	0.571	0.539	0.56	0.535	0.538
13:78000001-79000000	13	78000001	79000000	0.571	0.539	0.56	0.535	0.538
13:79000001-80000000	13	79000001	80000000	0.571	0.539	0.56	0.535	0.538
13:80000001-81000000	13	80000001	81000000	0.571	0.539	0.56	0.535	0.538
13:81000001-82000000	13	81000001	82000000	0.571	0.539	0.56	0.535	0.538
13:83000001-84000000	13	83000001	84000000	0.571	0.539	0.56	0.535	0.538
13:84000001-85000000	13	84000001	85000000	0.571	0.539	0.56	0.535	0.538
13:86000001-87000000	13	86000001	87000000	0.571	0.539	0.56	0.535	0.538
13:87000001-88000000	13	87000001	88000000	0.571	0.539	0.56	0.535	0.538
13:88000001-89000000	13	88000001	89000000	0.571	0.539	0.56	0.535	0.538
13:89000001-90000000	13	89000001	90000000	0.571	0.539	0.56	0.535	0.538
13:90000001-91000000	13	90000001	91000000	0.571	0.539	0.56	0.535	0.538
13:91000001-92000000	13	91000001	92000000	0.571	0.539	0.56	0.535	0.538
13:92000001-93000000	13	92000001	93000000	0.571	0.539	0.56	0.535	0.538
13:93000001-94000000	13	93000001	94000000	0.571	0.539	0.56	0.535	0.538
13:96000001-97000000	13	96000001	97000000	0.571	0.539	0.56	0.535	0.538
13:97000001-98000000	13	97000001	98000000	0.571	0.539	0.56	0.535	0.538
13:98000001-99000000	13	98000001	99000000	0.571	0.539	0.56	0.535	0.538
13:99000001-100000000	13	99000001	100000000	0.571	0.539	0.56	0.535	0.538
13:100000001-101000000	13	100000001	101000000	0.571	0.539	0.56	0.535	0.538
13:101000001-102000000	13	101000001	102000000	0.571	0.539	0.56	0.535	0.538
13:103000001-104000000	13	103000001	104000000	0.571	0.539	0.56	0.535	0.538
13:105000001-106000000	13	105000001	106000000	0.571	0.539	0.56	0.535	0.538
13:106000001-107000000	13	106000001	107000000	0.571	0.539	0.56	0.535	0.538
13:107000001-108000000	13	107000001	108000000	0.571	0.539	0.56	0.535	0.538
13:108000001-109000000	13	108000001	109000000	0.571	0.539	0.56	0.535	0.538
13:109000001-110000000	13	109000001	110000000	0.571	0.539	0.56	0.535	0.538
13:111000001-112000000	13	111000001	112000000	0.571	0.539	0.56	0.535	0.538
13:112000001-113000000	13	112000001	113000000	0.571	0.539	0.56	0.535	0.538
13:115000001-115169878	13	115000001	115169878	0.571	0.539	0.56	0.535	0.538
14:21000001-22000000	14	21000001	22000000	0.152	0.129	0.141	0.121	0.121
14:24000001-25000000	14	24000001	25000000	0.152	0.129	0.141	0.121	0.121
14:25000001-26000000	14	25000001	26000000	0.152	0.129	0.141	0.121	0.121
14:26000001-27000000	14	26000001	27000000	0.152	0.129	0.141	0.121	0.121
14:27000001-28000000	14	27000001	28000000	0.152	0.129	0.141	0.121	0.121
14:28000001-29000000	14	28000001	29000000	0.152	0.129	0.141	0.121	0.121
14:29000001-30000000	14	29000001	30000000	0.152	0.129	0.141	0.121	0.121
14:30000001-31000000	14	30000001	31000000	0.152	0.129	0.141	0.121	0.121
14:31000001-32000000	14	31000001	32000000	0.152	0.129	0.141	0.121	0.121
14:33000001-34000000	14	33000001	34000000	0.152	0.129	0.141	0.121	0.121
14:34000001-35000000	14	34000001	35000000	0.152	0.129	0.141	0.121	0.121
14:35000001-36000000	14	35000001	36000000	0.152	0.129	0.141	0.121	0.121
14:36000001-37000000	14	36000001	37000000	0.152	0.129	0.141	0.121	0.121
14:37000001-38000000	14	37000001	38000000	0.152	0.129	0.141	0.121	0.121
14:38000001-39000000	14	38000001	39000000	0.152	0.129	0.141	0.121	0.121
14:39000001-40000000	14	39000001	40000000	0.152	0.129	0.141	0.121	0.121
14:41000001-42000000	14	41000001	42000000	0.152	0.129	0.141	0.121	0.121
14:42000001-43000000	14	42000001	43000000	0.152	0.129	0.141	0.121	0.121
14:44000001-45000000	14	44000001	45000000	0.152	0.129	0.141	0.121	0.121
14:46000001-47000000	14	46000001	47000000	0.152	0.129	0.141	0.121	0.121
14:47000001-48000000	14	47000001	48000000	0.152	0.129	0.141	0.121	0.121
14:48000001-49000000	14	48000001	49000000	0.152	0.129	0.141	0.121	0.121
14:50000001-51000000	14	50000001	51000000	0.152	0.129	0.141	0.121	0.121
14:51000001-52000000	14	51000001	52000000	0.152	0.129	0.141	0.121	0.121
14:52000001-53000000	14	52000001	53000000	0.152	0.129	0.141	0.121	0.121
14:54000001-55000000	14	54000001	55000000	0.152	0.129	0.141	0.121	0.121
14:57000001-58000000	14	57000001	58000000	0.152	0.129	0.141	0.121	0.121
14:58000001-59000000	14	58000001	59000000	0.152	0.129	0.141	0.121	0.121
14:59000001-60000000	14	59000001	60000000	0.152	0.129	0.141	0.121	0.121
14:60000001-61000000	14	60000001	61000000	0.152	0.129	0.141	0.121	0.121
14:62000001-63000000	14	62000001	63000000	0.152	0.129	0.141	0.121	0.121
14:63000001-64000000	14	63000001	64000000	0.152	0.129	0.141	0.121	0.121
14:64000001-65000000	14	64000001	65000000	0.152	0.129	0.141	0.121	0.121
14:65000001-66000000	14	65000001	66000000	0.152	0.129	0.141	0.121	0.121
14:66000001-67000000	14	66000001	67000000	0.152	0.129	0.141	0.121	0.121
14:67000001-68000000	14	67000001	68000000	0.152	0.129	0.141	0.121	0.121
14:68000001-69000000	14	68000001	69000000	0.152	0.129	0.141	0.121	0.121
14:69000001-70000000	14	69000001	70000000	0.152	0.129	0.141	0.121	0.121
14:70000001-71000000	14	70000001	71000000	0.152	0.129	0.141	0.121	0.121
14:71000001-72000000	14	71000001	72000000	0.152	0.129	0.141	0.121	0.121
14:73000001-74000000	14	73000001	74000000	0.152	0.129	0.141	0.121	0.121
14:74000001-75000000	14	74000001	75000000	0.152	0.129	0.141	0.121	0.121
14:75000001-76000000	14	75000001	76000000	0.152	0.129	0.141	0.121	0.121
14:76000001-77000000	14	76000001	77000000	0.152	0.129	0.141	0.121	0.121
14:77000001-78000000	14	77000001	78000000	0.152	0.129	0.141	0.121	0.121
14:78000001-79000000	14	78000001	79000000	0.152	0.129	0.141	0.121	0.121
14:79000001-80000000	14	79000001	80000000	0.152	0.129	0.141	0.121	0.121
14:80000001-81000000	14	80000001	81000000	0.152	0.129	0.141	0.121	0.121
14:81000001-82000000	14	81000001	82000000	0.152	0.129	0.141	0.121	0.121
14:82000001-83000000	14	82000001	83000000	0.152	0.129	0.141	0.121	0.121
14:83000001-84000000	14	83000001	84000000	0.152	0.129	0.141	0.121	0.121
14:85000001-86000000	14	85000001	86000000	0.152	0.129	0.141	0.121	0.121
14:86000001-87000000	14	86000001	87000000	0.152	0.129	0.141	0.121	0.121
14:87000001-88000000	14	87000001	88000000	0.152	0.129	0.141	0.121	0.121
14:89000001-90000000	14	89000001	90000000	0.152	0.129	0.141	0.121	0.121
14:93000001-94000000	14	93000001	94000000	0.152	0.129	0.141	0.121	0.121
14:94000001-95000000	14	94000001	95000000	0.152	0.129	0.141	0.121	0.121
14:96000001-97000000	14	96000001	97000000	0.152	0.129	0.141	0.121	0.121
14:97000001-98000000	14	97000001	98000000	0.152	0.129	0.141	0.121	0.121
14:98000001-99000000	14	98000001	99000000	0.152	0.129	0.141	0.121	0.121
14:99000001-100000000	14	99000001	100000000	0.152	0.129	0.141	0.121	0.121
14:100000001-101000000	14	100000001	101000000	0.152	0.129	0.141	0.121	0.121
14:101000001-102000000	14	101000001	102000000	0.152	0.129	0.141	0.121	0.121
14:102000001-103000000	14	102000001	103000000	0.152	0.129	0.141	0.121	0.121
14:103000001-104000000	14	103000001	104000000	0.152	0.129	0.141	0.121	0.121
15:22000001-23000000	15	22000001	23000000	-0.285	-0.294	-0.277	-0.297	-0.294
15:26000001-27000000	15	26000001	27000000	-0.285	-0.294	-0.277	-0.297	-0.294
15:29000001-30000000	15	29000001	30000000	-0.285	-0.294	-0.277	-0.297	-0.294
15:31000001-32000000	15	31000001	32000000	-0.285	-0.294	-0.277	-0.297	-0.294
15:33000001-34000000	15	33000001	34000000	-0.285	-0.294	-0.277	-0.297	-0.294
15:36000001-37000000	15	36000001	37000000	-0.285	-0.294	-0.277	-0.297	-0.294
15:37000001-38000000	15	37000001	38000000	-0.285	-0.294	-0.277	-0.297	-0.294
15:38000001-39000000	15	38000001	39000000	-0.285	-0.294	-0.277	-0.297	-0.294
15:39000001-40000000	15	39000001	40000000	-0.285	-0.294	-0.277	-0.297	-0.294
15:40000001-41000000	15	40000001	41000000	-0.285	-0.294	-0.277	-0.297	-0.294
15:41000001-42000000	15	41000001	42000000	-0.285	-0.294	-0.277	-0.297	-0.294
15:42000001-43000000	15	42000001	43000000	-0.285	-0.294	-0.277	-0.297	-0.294
15:43000001-44000000	15	43000001	44000000	-0.285	-0.294	-0.277	-0.297	-0.294
15:44000001-45000000	15	44000001	45000000	-0.285	-0.294	-0.277	-0.297	-0.294
15:45000001-46000000	15	45000001	46000000	-0.285	-0.294	-0.277	-0.297	-0.294
15:47000001-48000000	15	47000001	48000000	-0.285	-0.294	-0.277	-0.297	-0.294
15:48000001-49000000	15	48000001	49000000	-0.285	-0.294	-0.277	-0.297	-0.294
15:49000001-50000000	15	49000001	50000000	-0.285	-0.294	-0.277	-0.297	-0.294
15:51000001-52000000	15	51000001	52000000	-0.285	-0.294	-0.277	-0.297	-0.294
15:52000001-53000000	15	52000001	53000000	-0.285	-0.294	-0.277	-0.297	-0.294
15:54000001-55000000	15	54000001	55000000	-0.285	-0.294	-0.277	-0.297	-0.294
15:55000001-56000000	15	55000001	56000000	-0.285	-0.294	-0.277	-0.297	-0.294
15:56000001-57000000	15	56000001	57000000	-0.285	-0.294	-0.277	-0.297	-0.294
15:57000001-58000000	15	57000001	58000000	-0.285	-0.294	-0.277	-0.297	-0.294
15:58000001-59000000	15	58000001	59000000	-0.285	-0.294	-0.277	-0.297	-0.294
15:60000001-61000000	15	60000001	61000000	-0.285	-0.294	-0.277	-0.297	-0.294
15:61000001-62000000	15	61000001	62000000	-0.285	-0.294	-0.277	-0.297	-0.294
15:62000001-63000000	15	62000001	63000000	-0.285	-0.294	-0.277	-0.297	-0.294
15:63000001-64000000	15	63000001	64000000	-0.285	-0.294	-0.277	-0.297	-0.294
15:65000001-66000000	15	65000001	66000000	-0.285	-0.294	-0.277	-0.297	-0.294
15:66000001-67000000	15	66000001	67000000	-0.285	-0.294	-0.277	-0.297	-0.294
15:67000001-68000000	15	67000001	68000000	-0.285	-0.294	-0.277	-0.297	-0.294
15:68000001-69000000	15	68000001	69000000	-0.285	-0.294	-0.277	-0.297	-0.294
15:69000001-70000000	15	69000001	70000000	-0.285	-0.294	-0.277	-0.297	-0.294
15:70000001-71000000	15	70000001	71000000	-0.285	-0.294	-0.277	-0.297	-0.294
15:71000001-72000000	15	71000001	72000000	-0.285	-0.294	-0.277	-0.297	-0.294
15:72000001-73000000	15	72000001	73000000	-0.285	-0.294	-0.277	-0.297	-0.294
15:73000001-74000000	15	73000001	74000000	-0.285	-0.294	-0.277	-0.297	-0.294
15:74000001-75000000	15	74000001	75000000	-0.285	-0.294	-0.277	-0.297	-0.294
15:75000001-76000000	15	75000001	76000000	-0.285	-0.294	-0.277	-0.297	-0.294
15:76000001-77000000	15	76000001	77000000	-0.285	-0.294	-0.277	-0.297	-0.294
15:77000001-78000000	15	77000001	78000000	-0.285	-0.294	-0.277	-0.297	-0.294
15:78000001-79000000	15	78000001	79000000	-0.285	-0.294	-0.277	-0.297	-0.294
15:79000001-80000000	15	79000001	80000000	-0.285	-0.294	-0.277	-0.297	-0.294
15:81000001-82000000	15	81000001	82000000	-0.285	-0.294	-0.277	-0.297	-0.294
15:82000001-83000000	15	82000001	83000000	-0.285	-0.294	-0.277	-0.297	-0.294
15:83000001-84000000	15	83000001	84000000	-0.285	-0.294	-0.277	-0.297	-0.294
15:84000001-85000000	15	84000001	85000000	-0.285	-0.294	-0.277	-0.297	-0.294
15:85000001-86000000	15	85000001	86000000	-0.285	-0.294	-0.277	-0.297	-0.294
15:86000001-87000000	15	86000001	87000000	-0.285	-0.294	-0.277	-0.297	-0.294
15:87000001-88000000	15	87000001	88000000	-0.285	-0.294	-0.277	-0.297	-0.294
15:89000001-90000000	15	89000001	90000000	-0.285	-0.294	-0.277	-0.297	-0.294
15:90000001-91000000	15	90000001	91000000	-0.285	-0.294	-0.277	-0.297	-0.294
15:91000001-92000000	15	91000001	92000000	-0.285	-0.294	-0.277	-0.297	-0.294
15:92000001-93000000	15	92000001	93000000	-0.285	-0.294	-0.277	-0.297	-0.294
15:93000001-94000000	15	93000001	94000000	-0.285	-0.294	-0.277	-0.297	-0.294
15:95000001-96000000	15	95000001	96000000	-0.285	-0.294	-0.277	-0.297	-0.294
15:96000001-97000000	15	96000001	97000000	-0.285	-0.294	-0.277	-0.297	-0.294
15:97000001-98000000	15	97000001	98000000	-0.285	-0.294	-0.277	-0.297	-0.294
15:98000001-99000000	15	98000001	99000000	-0.285	-0.294	-0.277	-0.297	-0.294
15:99000001-100000000	15	99000001	100000000	-0.285	-0.294	-0.277	-0.297	-0.294
15:100000001-101000000	15	100000001	101000000	-0.285	-0.294	-0.277	-0.297	-0.294
16:1000001-2000000	16	1000001	2000000	0.191	0.173	0.184	0.159	0.159
16:2000001-3000000	16	2000001	3000000	0.191	0.173	0.184	0.159	0.159
16:4000001-5000000	16	4000001	5000000	0.191	0.173	0.184	0.159	0.159
16:7000001-8000000	16	7000001	8000000	0.191	0.173	0.184	0.159	0.159
16:8000001-9000000	16	8000001	9000000	0.191	0.173	0.184	0.159	0.159
16:9000001-10000000	16	9000001	10000000	0.191	0.173	0.184	0.159	0.159
16:10000001-11000000	16	10000001	11000000	0.191	0.173	0.184	0.159	0.159
16:11000001-12000000	16	11000001	12000000	0.191	0.173	0.184	0.159	0.159
16:14000001-15000000	16	14000001	15000000	0.191	0.173	0.184	0.159	0.159
16:15000001-16000000	16	15000001	16000000	0.191	0.173	0.184	0.159	0.159
16:17000001-18000000	16	17000001	18000000	0.191	0.173	0.184	0.159	0.159
16:19000001-20000000	16	19000001	20000000	0.191	0.173	0.184	0.159	0.159
16:20000001-21000000	16	20000001	21000000	0.191	0.173	0.184	0.159	0.159
16:25000001-26000000	16	25000001	26000000	0.191	0.173	0.184	0.159	0.159
16:26000001-27000000	16	26000001	27000000	0.191	0.173	0.184	0.159	0.159
16:27000001-28000000	16	27000001	28000000	0.191	0.173	0.184	0.159	0.159
16:30000001-31000000	16	30000001	31000000	0.191	0.173	0.184	0.159	0.159
16:31000001-32000000	16	31000001	32000000	0.191	0.173	0.184	0.159	0.159
16:48000001-49000000	16	48000001	49000000	0.191	0.173	0.184	0.159	0.159
16:49000001-50000000	16	49000001	50000000	0.191	0.173	0.184	0.159	0.159
16:51000001-52000000	16	51000001	52000000	0.191	0.173	0.184	0.159	0.159
16:52000001-53000000	16	52000001	53000000	0.191	0.173	0.184	0.159	0.159
16:53000001-54000000	16	53000001	54000000	0.191	0.173	0.184	0.159	0.159
16:54000001-55000000	16	54000001	55000000	0.191	0.173	0.184	0.159	0.159
16:56000001-57000000	16	56000001	57000000	0.191	0.173	0.184	0.159	0.159
16:57000001-58000000	16	57000001	58000000	0.191	0.173	0.184	0.159	0.159
16:58000001-59000000	16	58000001	59000000	0.191	0.173	0.184	0.159	0.159
16:59000001-60000000	16	59000001	60000000	0.191	0.173	0.184	0.159	0.159
16:60000001-61000000	16	60000001	61000000	0.191	0.173	0.184	0.159	0.159
16:61000001-62000000	16	61000001	62000000	0.191	0.173	0.184	0.159	0.159
16:62000001-63000000	16	62000001	63000000	0.191	0.173	0.184	0.159	0.159
16:63000001-64000000	16	63000001	64000000	0.191	0.173	0.184	0.159	0.159
16:64000001-65000000	16	64000001	65000000	0.191	0.173	0.184	0.159	0.159
16:65000001-66000000	16	65000001	66000000	0.191	0.173	0.184	0.159	0.159
16:66000001-67000000	16	66000001	67000000	0.191	0.173	0.184	0.159	0.159
16:67000001-68000000	16	67000001	68000000	0.191	0.173	0.184	0.159	0.159
16:68000001-69000000	16	68000001	69000000	0.191	0.173	0.184	0.159	0.159
16:69000001-70000000	16	69000001	70000000	0.191	0.173	0.184	0.159	0.159
16:72000001-73000000	16	72000001	73000000	0.191	0.173	0.184	0.159	0.159
16:73000001-74000000	16	73000001	74000000	0.191	0.173	0.184	0.159	0.159
16:74000001-75000000	16	74000001	75000000	0.191	0.173	0.184	0.159	0.159
16:75000001-76000000	16	75000001	76000000	0.191	0.173	0.184	0.159	0.159
16:76000001-77000000	16	76000001	77000000	0.191	0.173	0.184	0.159	0.159
16:77000001-78000000	16	77000001	78000000	0.191	0.173	0.184	0.159	0.159
16:78000001-79000000	16	78000001	79000000	0.191	0.173	0.184	0.159	0.159
16:79000001-80000000	16	79000001	80000000	0.191	0.173	0.184	0.159	0.159
16:82000001-83000000	16	82000001	83000000	0.191	0.173	0.184	0.159	0.159
16:83000001-84000000	16	83000001	84000000	0.191	0.173	0.184	0.159	0.159
16:84000001-85000000	16	84000001	85000000	0.191	0.173	0.184	0.159	0.159
16:87000001-88000000	16	87000001	88000000	0.191	0.173	0.184	0.159	0.159
16:88000001-89000000	16	88000001	89000000	0.191	0.173	0.184	0.159	0.159
16:89000001-90000000	16	89000001	90000000	0.191	0.173	0.184	0.159	0.159
17:1-1000000	17	1	1000000	-0.281	-0.293	-0.282	-0.301	-0.298
17:1000001-2000000	17	1000001	2000000	-0.281	-0.293	-0.282	-0.301	-0.298
17:2000001-3000000	17	2000001	3000000	-0.281	-0.293	-0.282	-0.301	-0.298
17:3000001-4000000	17	3000001	4000000	-0.281	-0.293	-0.282	-0.301	-0.298
17:4000001-5000000	17	4000001	5000000	-0.281	-0.293	-0.282	-0.301	-0.298
17:6000001-7000000	17	6000001	7000000	-0.281	-0.293	-0.282	-0.301	-0.298
17:7000001-8000000	17	7000001	8000000	-0.281	-0.293	-0.282	-0.301	-0.298
17:8000001-9000000	17	8000001	9000000	-0.281	-0.293	-0.282	-0.301	-0.298
17:9000001-10000000	17	9000001	10000000	-0.281	-0.293	-0.282	-0.301	-0.298
17:10000001-11000000	17	10000001	11000000	-0.281	-0.293	-0.282	-0.301	-0.298
17:11000001-12000000	17	11000001	12000000	-0.281	-0.293	-0.282	-0.301	-0.298
17:12000001-13000000	17	12000001	13000000	-0.281	-0.293	-0.282	-0.301	-0.298
17:13000001-14000000	17	13000001	14000000	-0.281	-0.293	-0.282	-0.301	-0.298
17:14000001-15000000	17	14000001	15000000	-0.281	-0.293	-0.282	-0.301	-0.298
17:16000001-17000000	17	16000001	17000000	-0.281	-0.293	-0.282	-0.301	-0.298
17:17000001-18000000	17	17000001	18000000	-0.281	-0.293	-0.282	-0.301	-0.298
17:26000001-27000000	17	26000001	27000000	-0.281	-0.293	-0.282	-0.301	-0.298
17:27000001-28000000	17	27000001	28000000	-0.281	-0.293	-0.282	-0.301	-0.298
17:28000001-29000000	17	28000001	29000000	-0.281	-0.293	-0.282	-0.301	-0.298
17:29000001-30000000	17	29000001	30000000	-0.281	-0.293	-0.282	-0.301	-0.298
17:34000001-35000000	17	34000001	35000000	-0.281	-0.293	-0.282	-0.301	-0.298
17:35000001-36000000	17	35000001	36000000	-0.281	-0.293	-0.282	-0.301	-0.298
17:36000001-37000000	17	36000001	37000000	-0.281	-0.293	-0.282	-0.301	-0.298
17:37000001-38000000	17	37000001	38000000	-0.281	-0.293	-0.282	-0.301	-0.298
17:39000001-40000000	17	39000001	40000000	-0.281	-0.293	-0.282	-0.301	-0.298
17:40000001-41000000	17	40000001	41000000	-0.281	-0.293	-0.282	-0.301	-0.298
17:43000001-44000000	17	43000001	44000000	-0.281	-0.293	-0.282	-0.301	-0.298
17:45000001-46000000	17	45000001	46000000	-0.281	-0.293	-0.282	-0.301	-0.298
17:46000001-47000000	17	46000001	47000000	-0.281	-0.293	-0.282	-0.301	-0.298
17:47000001-48000000	17	47000001	48000000	-0.281	-0.293	-0.282	-0.301	-0.298
17:48000001-49000000	17	48000001	49000000	-0.281	-0.293	-0.282	-0.301	-0.298
17:49000001-50000000	17	49000001	50000000	-0.281	-0.293	-0.282	-0.301	-0.298
17:50000001-51000000	17	50000001	51000000	-0.281	-0.293	-0.282	-0.301	-0.298
17:52000001-53000000	17	52000001	53000000	-0.281	-0.293	-0.282	-0.301	-0.298
17:53000001-54000000	17	53000001	54000000	-0.281	-0.293	-0.282	-0.301	-0.298
17:54000001-55000000	17	54000001	55000000	-0.281	-0.293	-0.282	-0.301	-0.298
17:56000001-57000000	17	56000001	57000000	-0.281	-0.293	-0.282	-0.301	-0.298
17:57000001-58000000	17	57000001	58000000	-0.281	-0.293	-0.282	-0.301	-0.298
17:59000001-60000000	17	59000001	60000000	-0.281	-0.293	-0.282	-0.301	-0.298
17:62000001-63000000	17	62000001	63000000	-0.281	-0.293	-0.282	-0.301	-0.298
17:63000001-64000000	17	63000001	64000000	-0.281	-0.293	-0.282	-0.301	-0.298
17:64000001-65000000	17	64000001	65000000	-0.281	-0.293	-0.282	-0.301	-0.298
17:65000001-66000000	17	65000001	66000000	-0.281	-0.293	-0.282	-0.301	-0.298
17:66000001-67000000	17	66000001	67000000	-0.281	-0.293	-0.282	-0.301	-0.298
17:67000001-68000000	17	67000001	68000000	-0.281	-0.293	-0.282	-0.301	-0.298
17:68000001-69000000	17	68000001	69000000	-0.281	-0.293	-0.282	-0.301	-0.298
17:69000001-70000000	17	69000001	70000000	-0.281	-0.293	-0.282	-0.301	-0.298
17:72000001-73000000	17	72000001	73000000	-0.281	-0.293	-0.282	-0.301	-0.298
17:73000001-74000000	17	73000001	74000000	-0.281	-0.293	-0.282	-0.301	-0.298
17:76000001-77000000	17	76000001	77000000	-0.281	-0.293	-0.282	-0.301	-0.298
17:78000001-79000000	17	78000001	79000000	-0.281	-0.293	-0.282	-0.301	-0.298
17:79000001-80000000	17	79000001	80000000	-0.281	-0.293	-0.282	-0.301	-0.298
17:80000001-81000000	17	80000001	81000000	-0.281	-0.293	-0.282	-0.301	-0.298
18:1000001-2000000	18	1000001	2000000	-0.346	-0.367	-0.345	-0.36	-0.359
18:3000001-4000000	18	3000001	4000000	-0.346	-0.367	-0.345	-0.36	-0.359
18:4000001-5000000	18	4000001	5000000	-0.346	-0.367	-0.345	-0.36	-0.359
18:5000001-6000000	18	5000001	6000000	-0.346	-0.367	-0.345	-0.36	-0.359
18:7000001-8000000	18	7000001	8000000	-0.346	-0.367	-0.345	-0.36	-0.359
18:8000001-9000000	18	8000001	9000000	-0.346	-0.367	-0.345	-0.36	-0.359
18:9000001-10000000	18	9000001	10000000	-0.346	-0.367	-0.345	-0.36	-0.359
18:10000001-11000000	18	10000001	11000000	-0.346	-0.367	-0.345	-0.36	-0.359
18:11000001-12000000	18	11000001	12000000	-0.346	-0.367	-0.345	-0.36	-0.359
18:12000001-13000000	18	12000001	13000000	-0.346	-0.367	-0.345	-0.36	-0.359
18:13000001-14000000	18	13000001	14000000	-0.346	-0.367	-0.345	-0.36	-0.359
18:20000001-21000000	18	20000001	21000000	-0.346	-0.367	-0.345	-0.36	-0.359
18:22000001-23000000	18	22000001	23000000	-0.346	-0.367	-0.345	-0.36	-0.359
18:23000001-24000000	18	23000001	24000000	-0.346	-0.367	-0.345	-0.36	-0.359
18:24000001-25000000	18	24000001	25000000	-0.346	-0.367	-0.345	-0.36	-0.359
18:25000001-26000000	18	25000001	26000000	-0.346	-0.367	-0.345	-0.36	-0.359
18:26000001-27000000	18	26000001	27000000	-0.346	-0.367	-0.345	-0.36	-0.359
18:27000001-28000000	18	27000001	28000000	-0.346	-0.367	-0.345	-0.36	-0.359
18:30000001-31000000	18	30000001	31000000	-0.346	-0.367	-0.345	-0.36	-0.359
18:31000001-32000000	18	31000001	32000000	-0.346	-0.367	-0.345	-0.36	-0.359
18:32000001-33000000	18	32000001	33000000	-0.346	-0.367	-0.345	-0.36	-0.359
18:33000001-34000000	18	33000001	34000000	-0.346	-0.367	-0.345	-0.36	-0.359
18:34000001-35000000	18	34000001	35000000	-0.346	-0.367	-0.345	-0.36	-0.359
18:35000001-36000000	18	35000001	36000000	-0.346	-0.367	-0.345	-0.36	-0.359
18:37000001-38000000	18	37000001	38000000	-0.346	-0.367	-0.345	-0.36	-0.359
18:38000001-39000000	18	38000001	39000000	-0.346	-0.367	-0.345	-0.36	-0.359
18:39000001-40000000	18	39000001	40000000	-0.346	-0.367	-0.345	-0.36	-0.359
18:40000001-41000000	18	40000001	41000000	-0.346	-0.367	-0.345	-0.36	-0.359
18:41000001-42000000	18	41000001	42000000	-0.346	-0.367	-0.345	-0.36	-0.359
18:46000001-47000000	18	46000001	47000000	-0.346	-0.367	-0.345	-0.36	-0.359
18:47000001-48000000	18	47000001	48000000	-0.346	-0.367	-0.345	-0.36	-0.359
18:49000001-50000000	18	49000001	50000000	-0.346	-0.367	-0.345	-0.36	-0.359
18:51000001-52000000	18	51000001	52000000	-0.346	-0.367	-0.345	-0.36	-0.359
18:52000001-53000000	18	52000001	53000000	-0.346	-0.367	-0.345	-0.36	-0.359
18:53000001-54000000	18	53000001	54000000	-0.346	-0.367	-0.345	-0.36	-0.359
18:54000001-55000000	18	54000001	55000000	-0.346	-0.367	-0.345	-0.36	-0.359
18:55000001-56000000	18	55000001	56000000	-0.346	-0.367	-0.345	-0.36	-0.359
18:56000001-57000000	18	56000001	57000000	-0.346	-0.367	-0.345	-0.36	-0.359
18:57000001-58000000	18	57000001	58000000	-0.346	-0.367	-0.345	-0.36	-0.359
18:59000001-60000000	18	59000001	60000000	-0.346	-0.367	-0.345	-0.36	-0.359
18:60000001-61000000	18	60000001	61000000	-0.346	-0.367	-0.345	-0.36	-0.359
18:61000001-62000000	18	61000001	62000000	-0.346	-0.367	-0.345	-0.36	-0.359
18:62000001-63000000	18	62000001	63000000	-0.346	-0.367	-0.345	-0.36	-0.359
18:63000001-64000000	18	63000001	64000000	-0.346	-0.367	-0.345	-0.36	-0.359
18:64000001-65000000	18	64000001	65000000	-0.346	-0.367	-0.345	-0.36	-0.359
18:65000001-66000000	18	65000001	66000000	-0.346	-0.367	-0.345	-0.36	-0.359
18:67000001-68000000	18	67000001	68000000	-0.346	-0.367	-0.345	-0.36	-0.359
18:68000001-69000000	18	68000001	69000000	-0.346	-0.367	-0.345	-0.36	-0.359
18:69000001-70000000	18	69000001	70000000	-0.346	-0.367	-0.345	-0.36	-0.359
18:70000001-71000000	18	70000001	71000000	-0.346	-0.367	-0.345	-0.36	-0.359
18:71000001-72000000	18	71000001	72000000	-0.346	-0.367	-0.345	-0.36	-0.359
18:73000001-74000000	18	73000001	74000000	-0.346	-0.367	-0.345	-0.36	-0.359
18:74000001-75000000	18	74000001	75000000	-0.346	-0.367	-0.345	-0.36	-0.359
18:76000001-77000000	18	76000001	77000000	-0.346	-0.367	-0.345	-0.36	-0.359
18:78000001-78077248	18	78000001	78077248	-0.346	-0.367	-0.345	-0.36	-0.359
19:1000001-2000000	19	1000001	2000000	0.08	0.141	0.15	0.051	0.052
19:2000001-3000000	19	2000001	3000000	0.08	0.141	0.15	0.051	0.052
19:3000001-4000000	19	3000001	4000000	0.08	0.141	0.15	0.051	0.052
19:4000001-5000000	19	4000001	5000000	0.08	0.141	0.15	0.051	0.052
19:5000001-6000000	19	5000001	6000000	0.08	0.141	0.15	0.051	0.052
19:7000001-8000000	19	7000001	8000000	0.08	0.141	0.15	0.051	0.052
19:8000001-9000000	19	8000001	9000000	0.08	0.141	0.15	0.051	0.052
19:11000001-12000000	19	11000001	12000000	0.08	0.141	0.15	0.051	0.052
19:12000001-13000000	19	12000001	13000000	0.08	0.141	0.15	0.051	0.052
19:13000001-14000000	19	13000001	14000000	0.08	0.141	0.15	0.051	0.052
19:14000001-15000000	19	14000001	15000000	0.08	0.141	0.15	0.051	0.052
19:15000001-16000000	19	15000001	16000000	0.08	0.141	0.15	0.051	0.052
19:16000001-17000000	19	16000001	17000000	0.08	0.141	0.15	0.051	0.052
19:17000001-18000000	19	17000001	18000000	0.08	0.141	0.15	0.051	0.052
19:18000001-19000000	19	18000001	19000000	0.08	0.141	0.15	0.051	0.052
19:19000001-20000000	19	19000001	20000000	0.08	0.141	0.15	0.051	0.052
19:29000001-30000000	19	29000001	30000000	0.08	0.141	0.15	0.051	0.052
19:30000001-31000000	19	30000001	31000000	0.08	0.141	0.15	0.051	0.052
19:31000001-32000000	19	31000001	32000000	0.08	0.141	0.15	0.051	0.052
19:32000001-33000000	19	32000001	33000000	0.08	0.141	0.15	0.051	0.052
19:33000001-34000000	19	33000001	34000000	0.08	0.141	0.15	0.051	0.052
19:34000001-35000000	19	34000001	35000000	0.08	0.141	0.15	0.051	0.052
19:35000001-36000000	19	35000001	36000000	0.08	0.141	0.15	0.051	0.052
19:38000001-39000000	19	38000001	39000000	0.08	0.141	0.15	0.051	0.052
19:39000001-40000000	19	39000001	40000000	0.08	0.141	0.15	0.051	0.052
19:40000001-41000000	19	40000001	41000000	0.08	-0.194	-0.198	0.051	0.052
19:41000001-42000000	19	41000001	42000000	0.08	-0.194	-0.198	0.051	0.052
19:47000001-48000000	19	47000001	48000000	0.08	-0.194	-0.198	0.051	0.052
19:49000001-50000000	19	49000001	50000000	0.08	-0.194	-0.198	0.051	0.052
19:50000001-51000000	19	50000001	51000000	0.08	-0.194	-0.198	0.051	0.052
19:51000001-52000000	19	51000001	52000000	0.08	-0.194	-0.198	0.051	0.052
19:56000001-57000000	19	56000001	57000000	0.08	-0.194	-0.198	0.051	0.052
19:57000001-58000000	19	57000001	58000000	0.08	-0.194	-0.198	0.051	0.052
20:1000001-2000000	20	1000001	2000000	0.137	0.14	0.133	0.11	0.112
20:2000001-3000000	20	2000001	3000000	0.137	0.14	0.133	0.11	0.112
20:3000001-4000000	20	3000001	4000000	0.137	0.14	0.133	0.11	0.112
20:4000001-5000000	20	4000001	5000000	0.137	0.14	0.133	0.11	0.112
20:5000001-6000000	20	5000001	6000000	0.137	0.14	0.133	0.11	0.112
20:7000001-8000000	20	7000001	8000000	0.137	0.14	0.133	0.11	0.112
20:8000001-9000000	20	8000001	9000000	0.137	0.14	0.133	0.11	0.112
20:10000001-11000000	20	10000001	11000000	0.137	0.14	0.133	0.11	0.112
20:11000001-12000000	20	11000001	12000000	0.137	0.14	0.133	0.11	0.112
20:12000001-13000000	20	12000001	13000000	0.137	0.14	0.133	0.11	0.112
20:13000001-14000000	20	13000001	14000000	0.137	0.14	0.133	0.11	0.112
20:14000001-15000000	20	14000001	15000000	0.137	0.14	0.133	0.11	0.112
20:16000001-17000000	20	16000001	17000000	0.137	0.14	0.133	0.11	0.112
20:18000001-19000000	20	18000001	19000000	0.137	0.14	0.133	0.11	0.112
20:19000001-20000000	20	19000001	20000000	0.137	0.14	0.133	0.11	0.112
20:20000001-21000000	20	20000001	21000000	0.137	0.14	0.133	0.11	0.112
20:21000001-22000000	20	21000001	22000000	0.137	0.14	0.133	0.11	0.112
20:22000001-23000000	20	22000001	23000000	0.137	0.14	0.133	0.11	0.112
20:23000001-24000000	20	23000001	24000000	0.137	0.14	0.133	0.11	0.112
20:24000001-25000000	20	24000001	25000000	0.137	0.14	0.133	0.11	0.112
20:30000001-31000000	20	30000001	31000000	0.667	0.633	0.646	0.625	0.627
20:31000001-32000000	20	31000001	32000000	0.667	0.633	0.646	0.625	0.627
20:32000001-33000000	20	32000001	33000000	0.667	0.633	0.646	0.625	0.627
20:33000001-34000000	20	33000001	34000000	0.667	0.633	0.646	0.625	0.627
20:34000001-35000000	20	34000001	35000000	0.667	0.633	0.646	0.625	0.627
20:35000001-36000000	20	35000001	36000000	0.667	0.633	0.646	0.625	0.627
20:36000001-37000000	20	36000001	37000000	0.667	0.633	0.646	0.625	0.627
20:37000001-38000000	20	37000001	38000000	0.667	0.633	0.646	0.625	0.627
20:38000001-39000000	20	38000001	39000000	0.667	0.633	0.646	0.625	0.627
20:39000001-40000000	20	39000001	40000000	0.667	0.633	0.646	0.625	0.627
20:40000001-41000000	20	40000001	41000000	0.667	0.633	0.646	0.625	0.627
20:41000001-42000000	20	41000001	42000000	0.667	0.633	0.646	0.625	0.627
20:42000001-43000000	20	42000001	43000000	0.667	0.633	0.646	0.625	0.627
20:43000001-44000000	20	43000001	44000000	0.667	0.633	0.646	0.625	0.627
20:44000001-45000000	20	44000001	45000000	0.667	0.633	0.646	0.625	0.627
20:46000001-47000000	20	46000001	47000000	0.667	0.633	0.646	0.625	0.627
20:47000001-48000000	20	47000001	48000000	0.667	0.633	0.646	0.625	0.627
20:48000001-49000000	20	48000001	49000000	0.667	0.633	0.646	0.625	0.627
20:49000001-50000000	20	49000001	50000000	0.667	0.633	0.646	0.625	0.627
20:50000001-51000000	20	50000001	51000000	0.667	0.633	0.646	0.625	0.627
20:51000001-52000000	20	51000001	52000000	0.667	0.633	0.646	0.625	0.627
20:53000001-54000000	20	53000001	54000000	0.667	0.633	0.646	0.625	0.627
20:54000001-55000000	20	54000001	55000000	0.667	0.633	0.646	0.625	0.627
20:56000001-57000000	20	56000001	57000000	0.667	0.633	0.646	0.625	0.627
20:57000001-58000000	20	57000001	58000000	0.667	0.633	0.646	0.625	0.627
20:58000001-59000000	20	58000001	59000000	0.667	0.633	0.646	0.625	0.627
20:59000001-60000000	20	59000001	60000000	0.667	0.633	0.646	0.625	0.627
21:16000001-17000000	21	16000001	17000000	0.312	0.286	0.305	0.281	0.29
21:17000001-18000000	21	17000001	18000000	0.312	0.286	0.305	0.281	0.29
21:20000001-21000000	21	20000001	21000000	0.312	0.286	0.305	0.281	0.29
21:21000001-22000000	21	21000001	22000000	0.312	0.286	0.305	0.281	0.29
21:22000001-23000000	21	22000001	23000000	0.312	0.286	0.305	0.281	0.29
21:23000001-24000000	21	23000001	24000000	0.312	0.286	0.305	0.281	0.29
21:24000001-25000000	21	24000001	25000000	0.312	0.286	0.305	0.281	0.29
21:25000001-26000000	21	25000001	26000000	0.312	0.286	0.305	0.281	0.29
21:28000001-29000000	21	28000001	29000000	0.312	0.286	0.305	0.281	0.29
21:29000001-30000000	21	29000001	30000000	0.312	0.286	0.305	0.281	0.29
21:30000001-31000000	21	30000001	31000000	0.312	0.286	0.305	0.281	0.29
21:32000001-33000000	21	32000001	33000000	0.312	0.286	0.305	0.281	0.29
21:35000001-36000000	21	35000001	36000000	0.312	0.286	0.305	0.281	0.29
21:36000001-37000000	21	36000001	37000000	0.312	0.286	0.305	0.281	0.29
21:37000001-38000000	21	37000001	38000000	0.312	0.286	0.305	0.281	0.29
21:39000001-40000000	21	39000001	40000000	0.312	0.286	0.305	0.281	0.29
21:40000001-41000000	21	40000001	41000000	0.312	0.286	0.305	0.281	0.29
21:41000001-42000000	21	41000001	42000000	0.312	0.286	0.305	0.281	0.29
21:42000001-43000000	21	42000001	43000000	0.312	0.286	0.305	0.281	0.29
21:43000001-44000000	21	43000001	44000000	0.312	0.286	0.305	0.281	0.29
21:44000001-45000000	21	44000001	45000000	0.312	0.286	0.305	0.281	0.29
22:19000001-20000000	22	19000001	20000000	-0.293	-0.313	-0.286	-0.306	-0.301
22:20000001-21000000	22	20000001	21000000	-0.293	-0.313	-0.286	-0.306	-0.301
22:24000001-25000000	22	24000001	25000000	-0.293	-0.313	-0.286	-0.306	-0.301
22:26000001-27000000	22	26000001	27000000	-0.293	-0.313	-0.286	-0.306	-0.301
22:28000001-29000000	22	28000001	29000000	-0.293	-0.313	-0.286	-0.306	-0.301
22:29000001-30000000	22	29000001	30000000	-0.293	-0.313	-0.286	-0.306	-0.301
22:30000001-31000000	22	30000001	31000000	-0.293	-0.313	-0.286	-0.306	-0.301
22:31000001-32000000	22	31000001	32000000	-0.293	-0.313	-0.286	-0.306	-0.301
22:32000001-33000000	22	32000001	33000000	-0.293	-0.313	-0.286	-0.306	-0.301
22:33000001-34000000	22	33000001	34000000	-0.293	-0.313	-0.286	-0.306	-0.301
22:34000001-35000000	22	34000001	35000000	-0.293	-0.313	-0.286	-0.306	-0.301
22:35000001-36000000	22	35000001	36000000	-0.293	-0.313	-0.286	-0.306	-0.301
22:36000001-37000000	22	36000001	37000000	-0.293	-0.313	-0.286	-0.306	-0.301
22:37000001-38000000	22	37000001	38000000	-0.293	-0.313	-0.286	-0.306	-0.301
22:38000001-39000000	22	38000001	39000000	-0.293	-0.313	-0.286	-0.306	-0.301
22:39000001-40000000	22	39000001	40000000	-0.293	-0.313	-0.286	-0.306	-0.301
22:40000001-41000000	22	40000001	41000000	-0.293	-0.313	-0.286	-0.306	-0.301
22:41000001-42000000	22	41000001	42000000	-0.293	-0.313	-0.286	-0.306	-0.301
22:42000001-43000000	22	42000001	43000000	-0.293	-0.313	-0.286	-0.306	-0.301
22:43000001-44000000	22	43000001	44000000	-0.293	-0.313	-0.286	-0.306	-0.301
22:44000001-45000000	22	44000001	45000000	-0.293	-0.313	-0.286	-0.306	-0.301
22:45000001-46000000	22	45000001	46000000	-0.293	-0.313	-0.286	-0.306	-0.301
22:46000001-47000000	22	46000001	47000000	-0.293	-0.313	-0.286	-0.306	-0.301
22:47000001-48000000	22	47000001	48000000	-0.293	-0.313	-0.286	-0.306	-0.301
22:48000001-49000000	22	48000001	49000000	-0.293	-0.313	-0.286	-0.306	-0.301
22:50000001-51000000	22	50000001	51000000	-0.293	-0.313	-0.286	-0.306	-0.301
22:51000001-51304566	22	51000001	51304566	-0.293	-0.313	-0.286	-0.306	-0.301

## Sheet: Suppl Fig 5b_1mb_raw
feature	chromosome	start	end	XZ98ref_10PCR.bam.bed	XZ98ref_12PCR.bam.bed	XZ98ref_14PCR.bam.bed	XZ98ref_16PCR.bam.bed	XZ98ref_18PCR.bam.bed
1:6000001-7000000	1	6000000	7000000	-0.064	-0.064	-0.064	-0.064	-0.064
1:7000001-8000000	1	7000000	8000000	-0.022	-0.022	-0.022	-0.022	-0.022
1:8000001-9000000	1	8000000	9000000	0.343	0.343	0.343	0.343	0.343
1:9000001-10000000	1	9000000	10000000	0.107	0.107	0.107	0.107	0.107
1:10000001-11000000	1	10000000	11000000	-0.145	-0.145	-0.145	-0.145	-0.145
1:11000001-12000000	1	11000000	12000000	-0.149	-0.149	-0.149	-0.149	-0.149
1:12000001-13000000	1	12000000	13000000	0.177	0.177	0.177	0.177	0.177
1:14000001-15000000	1	14000000	15000000	0.064	0.064	0.064	0.064	0.064
1:15000001-16000000	1	15000000	16000000	0.141	0.141	0.141	0.141	0.141
1:18000001-19000000	1	18000000	19000000	-0.117	-0.117	-0.117	-0.117	-0.117
1:19000001-20000000	1	19000000	20000000	0.107	0.107	0.107	0.107	0.107
1:20000001-21000000	1	20000000	21000000	-0.174	-0.174	-0.174	-0.174	-0.174
1:21000001-22000000	1	21000000	22000000	-0.263	-0.263	-0.263	-0.263	-0.263
1:23000001-24000000	1	23000000	24000000	-0.209	-0.209	-0.209	-0.209	-0.209
1:24000001-25000000	1	24000000	25000000	-0.312	-0.312	-0.312	-0.312	-0.312
1:26000001-27000000	1	26000000	27000000	-0.365	-0.365	-0.365	-0.365	-0.365
1:27000001-28000000	1	27000000	28000000	-0.216	-0.216	-0.216	-0.216	-0.216
1:29000001-30000000	1	29000000	30000000	-0.522	-0.522	-0.522	-0.522	-0.522
1:33000001-34000000	1	33000000	34000000	-0.23	-0.23	-0.23	-0.23	-0.23
1:34000001-35000000	1	34000000	35000000	-0.253	-0.253	-0.253	-0.253	-0.253
1:35000001-36000000	1	35000000	36000000	-0.105	-0.105	-0.105	-0.105	-0.105
1:36000001-37000000	1	36000000	37000000	-0.057	-0.057	-0.057	-0.057	-0.057
1:40000001-41000000	1	40000000	41000000	-0.002	-0.002	-0.002	-0.002	-0.002
1:41000001-42000000	1	41000000	42000000	0.057	0.057	0.057	0.057	0.057
1:44000001-45000000	1	44000000	45000000	0.001	0.001	0.001	0.001	0.001
1:45000001-46000000	1	45000000	46000000	0.09	0.09	0.09	0.09	0.09
1:47000001-48000000	1	47000000	48000000	0.034	0.034	0.034	0.034	0.034
1:48000001-49000000	1	48000000	49000000	0.043	0.043	0.043	0.043	0.043
1:49000001-50000000	1	49000000	50000000	-0.248	-0.248	-0.248	-0.248	-0.248
1:50000001-51000000	1	50000000	51000000	-0.136	-0.136	-0.136	-0.136	-0.136
1:51000001-52000000	1	51000000	52000000	-0.029	-0.029	-0.029	-0.029	-0.029
1:52000001-53000000	1	52000000	53000000	0.021	0.021	0.021	0.021	0.021
1:53000001-54000000	1	53000000	54000000	-0.036	-0.036	-0.036	-0.036	-0.036
1:54000001-55000000	1	54000000	55000000	-0.013	-0.013	-0.013	-0.013	-0.013
1:55000001-56000000	1	55000000	56000000	0.086	0.086	0.086	0.086	0.086
1:56000001-57000000	1	56000000	57000000	0.144	0.144	0.144	0.144	0.144
1:57000001-58000000	1	57000000	58000000	-0.063	-0.063	-0.063	-0.063	-0.063
1:59000001-60000000	1	59000000	60000000	0.355	0.355	0.355	0.355	0.355
1:60000001-61000000	1	60000000	61000000	0.241	0.241	0.241	0.241	0.241
1:61000001-62000000	1	61000000	62000000	0.082	0.082	0.082	0.082	0.082
1:62000001-63000000	1	62000000	63000000	-0.143	-0.143	-0.143	-0.143	-0.143
1:63000001-64000000	1	63000000	64000000	-0.096	-0.096	-0.096	-0.096	-0.096
1:64000001-65000000	1	64000000	65000000	0.018	0.018	0.018	0.018	0.018
1:66000001-67000000	1	66000000	67000000	0.176	0.176	0.176	0.176	0.176
1:67000001-68000000	1	67000000	68000000	0.09	0.09	0.09	0.09	0.09
1:69000001-70000000	1	69000000	70000000	0.037	0.037	0.037	0.037	0.037
1:70000001-71000000	1	70000000	71000000	-0.075	-0.075	-0.075	-0.075	-0.075
1:71000001-72000000	1	71000000	72000000	-0.005	-0.005	-0.005	-0.005	-0.005
1:72000001-73000000	1	72000000	73000000	0.002	0.002	0.002	0.002	0.002
1:73000001-74000000	1	73000000	74000000	-0.061	-0.061	-0.061	-0.061	-0.061
1:74000001-75000000	1	74000000	75000000	-0.079	-0.079	-0.079	-0.079	-0.079
1:75000001-76000000	1	75000000	76000000	-0.044	-0.044	-0.044	-0.044	-0.044
1:77000001-78000000	1	77000000	78000000	0.013	0.013	0.013	0.013	0.013
1:78000001-79000000	1	78000000	79000000	0.04	0.04	0.04	0.04	0.04
1:79000001-80000000	1	79000000	80000000	0.017	0.017	0.017	0.017	0.017
1:80000001-81000000	1	80000000	81000000	0.04	0.04	0.04	0.04	0.04
1:81000001-82000000	1	81000000	82000000	-0.116	-0.116	-0.116	-0.116	-0.116
1:84000001-85000000	1	84000000	85000000	0.088	0.088	0.088	0.088	0.088
1:85000001-86000000	1	85000000	86000000	0.111	0.111	0.111	0.111	0.111
1:86000001-87000000	1	86000000	87000000	0.028	0.028	0.028	0.028	0.028
1:87000001-88000000	1	87000000	88000000	0.18	0.18	0.18	0.18	0.18
1:88000001-89000000	1	88000000	89000000	0.019	0.019	0.019	0.019	0.019
1:89000001-90000000	1	89000000	90000000	0.113	0.113	0.113	0.113	0.113
1:90000001-91000000	1	90000000	91000000	0.181	0.181	0.181	0.181	0.181
1:93000001-94000000	1	93000000	94000000	-0.002	-0.002	-0.002	-0.002	-0.002
1:94000001-95000000	1	94000000	95000000	0.086	0.086	0.086	0.086	0.086
1:95000001-96000000	1	95000000	96000000	0.053	0.053	0.053	0.053	0.053
1:96000001-97000000	1	96000000	97000000	-0.006	-0.006	-0.006	-0.006	-0.006
1:97000001-98000000	1	97000000	98000000	-0.035	-0.035	-0.035	-0.035	-0.035
1:98000001-99000000	1	98000000	99000000	-0.002	-0.002	-0.002	-0.002	-0.002
1:99000001-100000000	1	99000000	100000000	0.035	0.035	0.035	0.035	0.035
1:101000001-102000000	1	101000000	102000000	0.001	0.001	0.001	0.001	0.001
1:102000001-103000000	1	102000000	103000000	-0.048	-0.048	-0.048	-0.048	-0.048
1:105000001-106000000	1	105000000	106000000	-0.198	-0.198	-0.198	-0.198	-0.198
1:106000001-107000000	1	106000000	107000000	-0.118	-0.118	-0.118	-0.118	-0.118
1:107000001-108000000	1	107000000	108000000	-0.129	-0.129	-0.129	-0.129	-0.129
1:111000001-112000000	1	111000000	112000000	-0.034	-0.034	-0.034	-0.034	-0.034
1:112000001-113000000	1	112000000	113000000	-0.183	-0.183	-0.183	-0.183	-0.183
1:113000001-114000000	1	113000000	114000000	-0.057	-0.057	-0.057	-0.057	-0.057
1:114000001-115000000	1	114000000	115000000	-0.042	-0.042	-0.042	-0.042	-0.042
1:115000001-116000000	1	115000000	116000000	0.013	0.013	0.013	0.013	0.013
1:116000001-117000000	1	116000000	117000000	-0.007	-0.007	-0.007	-0.007	-0.007
1:117000001-118000000	1	117000000	118000000	0.033	0.033	0.033	0.033	0.033
1:118000001-119000000	1	118000000	119000000	0.1	0.1	0.1	0.1	0.1
1:119000001-120000000	1	119000000	120000000	0.08	0.08	0.08	0.08	0.08
1:146000001-147000000	1	146000000	147000000	0.433	0.433	0.433	0.433	0.433
1:151000001-152000000	1	151000000	152000000	0.039	0.039	0.039	0.039	0.039
1:152000001-153000000	1	152000000	153000000	-0.056	-0.056	-0.056	-0.056	-0.056
1:153000001-154000000	1	153000000	154000000	-0.023	-0.023	-0.023	-0.023	-0.023
1:154000001-155000000	1	154000000	155000000	0.052	0.052	0.052	0.052	0.052
1:155000001-156000000	1	155000000	156000000	0.181	0.181	0.181	0.181	0.181
1:158000001-159000000	1	158000000	159000000	-0.013	-0.013	-0.013	-0.013	-0.013
1:159000001-160000000	1	159000000	160000000	-0.056	-0.056	-0.056	-0.056	-0.056
1:160000001-161000000	1	160000000	161000000	0.054	0.054	0.054	0.054	0.054
1:161000001-162000000	1	161000000	162000000	-0.061	-0.061	-0.061	-0.061	-0.061
1:162000001-163000000	1	162000000	163000000	0.075	0.075	0.075	0.075	0.075
1:163000001-164000000	1	163000000	164000000	-0.039	-0.039	-0.039	-0.039	-0.039
1:164000001-165000000	1	164000000	165000000	0.158	0.158	0.158	0.158	0.158
1:165000001-166000000	1	165000000	166000000	-0.035	-0.035	-0.035	-0.035	-0.035
1:167000001-168000000	1	167000000	168000000	-0.029	-0.029	-0.029	-0.029	-0.029
1:170000001-171000000	1	170000000	171000000	0.312	0.312	0.312	0.312	0.312
1:171000001-172000000	1	171000000	172000000	0.06	0.06	0.06	0.06	0.06
1:172000001-173000000	1	172000000	173000000	0.366	0.366	0.366	0.366	0.366
1:174000001-175000000	1	174000000	175000000	0.12	0.12	0.12	0.12	0.12
1:175000001-176000000	1	175000000	176000000	-0.036	-0.036	-0.036	-0.036	-0.036
1:176000001-177000000	1	176000000	177000000	-0.115	-0.115	-0.115	-0.115	-0.115
1:177000001-178000000	1	177000000	178000000	-0.035	-0.035	-0.035	-0.035	-0.035
1:178000001-179000000	1	178000000	179000000	0.026	0.026	0.026	0.026	0.026
1:179000001-180000000	1	179000000	180000000	-0.056	-0.056	-0.056	-0.056	-0.056
1:180000001-181000000	1	180000000	181000000	-0.052	-0.052	-0.052	-0.052	-0.052
1:181000001-182000000	1	181000000	182000000	0.017	0.017	0.017	0.017	0.017
1:183000001-184000000	1	183000000	184000000	0.245	0.245	0.245	0.245	0.245
1:184000001-185000000	1	184000000	185000000	0.189	0.189	0.189	0.189	0.189
1:185000001-186000000	1	185000000	186000000	0.219	0.219	0.219	0.219	0.219
1:186000001-187000000	1	186000000	187000000	0.06	0.06	0.06	0.06	0.06
1:187000001-188000000	1	187000000	188000000	-0.097	-0.097	-0.097	-0.097	-0.097
1:188000001-189000000	1	188000000	189000000	0.056	0.056	0.056	0.056	0.056
1:189000001-190000000	1	189000000	190000000	0.033	0.033	0.033	0.033	0.033
1:190000001-191000000	1	190000000	191000000	-0.078	-0.078	-0.078	-0.078	-0.078
1:191000001-192000000	1	191000000	192000000	0.07	0.07	0.07	0.07	0.07
1:192000001-193000000	1	192000000	193000000	0.033	0.033	0.033	0.033	0.033
1:193000001-194000000	1	193000000	194000000	0.103	0.103	0.103	0.103	0.103
1:194000001-195000000	1	194000000	195000000	0.121	0.121	0.121	0.121	0.121
1:195000001-196000000	1	195000000	196000000	0.055	0.055	0.055	0.055	0.055
1:196000001-197000000	1	196000000	197000000	0.151	0.151	0.151	0.151	0.151
1:197000001-198000000	1	197000000	198000000	0.097	0.097	0.097	0.097	0.097
1:198000001-199000000	1	198000000	199000000	0.133	0.133	0.133	0.133	0.133
1:199000001-200000000	1	199000000	200000000	-0.066	-0.066	-0.066	-0.066	-0.066
1:202000001-203000000	1	202000000	203000000	0.08	0.08	0.08	0.08	0.08
1:203000001-204000000	1	203000000	204000000	0.128	0.128	0.128	0.128	0.128
1:204000001-205000000	1	204000000	205000000	0.09	0.09	0.09	0.09	0.09
1:205000001-206000000	1	205000000	206000000	-0.044	-0.044	-0.044	-0.044	-0.044
1:206000001-207000000	1	206000000	207000000	0.294	0.294	0.294	0.294	0.294
1:207000001-208000000	1	207000000	208000000	0.123	0.123	0.123	0.123	0.123
1:208000001-209000000	1	208000000	209000000	0.071	0.071	0.071	0.071	0.071
1:212000001-213000000	1	212000000	213000000	0.067	0.067	0.067	0.067	0.067
1:213000001-214000000	1	213000000	214000000	0.015	0.015	0.015	0.015	0.015
1:214000001-215000000	1	214000000	215000000	-0.029	-0.029	-0.029	-0.029	-0.029
1:215000001-216000000	1	215000000	216000000	0.14	0.14	0.14	0.14	0.14
1:216000001-217000000	1	216000000	217000000	0.016	0.016	0.016	0.016	0.016
1:217000001-218000000	1	217000000	218000000	-0.166	-0.166	-0.166	-0.166	-0.166
1:218000001-219000000	1	218000000	219000000	-0.141	-0.141	-0.141	-0.141	-0.141
1:219000001-220000000	1	219000000	220000000	0.064	0.064	0.064	0.064	0.064
1:221000001-222000000	1	221000000	222000000	0.145	0.145	0.145	0.145	0.145
1:225000001-226000000	1	225000000	226000000	0.158	0.158	0.158	0.158	0.158
1:226000001-227000000	1	226000000	227000000	0.104	0.104	0.104	0.104	0.104
1:228000001-229000000	1	228000000	229000000	0.098	0.098	0.098	0.098	0.098
1:229000001-230000000	1	229000000	230000000	0.085	0.085	0.085	0.085	0.085
1:230000001-231000000	1	230000000	231000000	0.043	0.043	0.043	0.043	0.043
1:232000001-233000000	1	232000000	233000000	0.013	0.013	0.013	0.013	0.013
1:234000001-235000000	1	234000000	235000000	0.296	0.296	0.296	0.296	0.296
1:235000001-236000000	1	235000000	236000000	0.235	0.235	0.235	0.235	0.235
1:239000001-240000000	1	239000000	240000000	0.057	0.057	0.057	0.057	0.057
1:240000001-241000000	1	240000000	241000000	-0.132	-0.132	-0.132	-0.132	-0.132
1:241000001-242000000	1	241000000	242000000	-0.05	-0.05	-0.05	-0.05	-0.05
1:243000001-244000000	1	243000000	244000000	0.197	0.197	0.197	0.197	0.197
1:244000001-245000000	1	244000000	245000000	0.003	0.003	0.003	0.003	0.003
1:245000001-246000000	1	245000000	246000000	-0.055	-0.055	-0.055	-0.055	-0.055
1:246000001-247000000	1	246000000	247000000	-0.011	-0.011	-0.011	-0.011	-0.011
2:1000001-2000000	2	1000000	2000000	0.217	0.217	0.217	0.217	0.217
2:2000001-3000000	2	2000000	3000000	0.153	0.153	0.153	0.153	0.153
2:3000001-4000000	2	3000000	4000000	0.238	0.238	0.238	0.238	0.238
2:4000001-5000000	2	4000000	5000000	0.119	0.119	0.119	0.119	0.119
2:6000001-7000000	2	6000000	7000000	0.138	0.138	0.138	0.138	0.138
2:7000001-8000000	2	7000000	8000000	0.3	0.3	0.3	0.3	0.3
2:8000001-9000000	2	8000000	9000000	0.359	0.359	0.359	0.359	0.359
2:9000001-10000000	2	9000000	10000000	0.341	0.341	0.341	0.341	0.341
2:10000001-11000000	2	10000000	11000000	0.309	0.309	0.309	0.309	0.309
2:11000001-12000000	2	11000000	12000000	0.203	0.203	0.203	0.203	0.203
2:12000001-13000000	2	12000000	13000000	0.306	0.306	0.306	0.306	0.306
2:13000001-14000000	2	13000000	14000000	0.318	0.318	0.318	0.318	0.318
2:14000001-15000000	2	14000000	15000000	0.264	0.264	0.264	0.264	0.264
2:15000001-16000000	2	15000000	16000000	0.145	0.145	0.145	0.145	0.145
2:17000001-18000000	2	17000000	18000000	0.209	0.209	0.209	0.209	0.209
2:18000001-19000000	2	18000000	19000000	0.256	0.256	0.256	0.256	0.256
2:19000001-20000000	2	19000000	20000000	0.206	0.206	0.206	0.206	0.206
2:20000001-21000000	2	20000000	21000000	0.333	0.333	0.333	0.333	0.333
2:22000001-23000000	2	22000000	23000000	0.125	0.125	0.125	0.125	0.125
2:23000001-24000000	2	23000000	24000000	0.153	0.153	0.153	0.153	0.153
2:25000001-26000000	2	25000000	26000000	0.14	0.14	0.14	0.14	0.14
2:26000001-27000000	2	26000000	27000000	0.038	0.038	0.038	0.038	0.038
2:27000001-28000000	2	27000000	28000000	0.13	0.13	0.13	0.13	0.13
2:28000001-29000000	2	28000000	29000000	0.459	0.459	0.459	0.459	0.459
2:29000001-30000000	2	29000000	30000000	0.025	0.025	0.025	0.025	0.025
2:30000001-31000000	2	30000000	31000000	0.058	0.058	0.058	0.058	0.058
2:31000001-32000000	2	31000000	32000000	0.011	0.011	0.011	0.011	0.011
2:34000001-35000000	2	34000000	35000000	0.005	0.005	0.005	0.005	0.005
2:35000001-36000000	2	35000000	36000000	0.268	0.268	0.268	0.268	0.268
2:38000001-39000000	2	38000000	39000000	0.305	0.305	0.305	0.305	0.305
2:39000001-40000000	2	39000000	40000000	0.075	0.075	0.075	0.075	0.075
2:40000001-41000000	2	40000000	41000000	0.138	0.138	0.138	0.138	0.138
2:41000001-42000000	2	41000000	42000000	0.172	0.172	0.172	0.172	0.172
2:42000001-43000000	2	42000000	43000000	0.233	0.233	0.233	0.233	0.233
2:43000001-44000000	2	43000000	44000000	0.443	0.443	0.443	0.443	0.443
2:44000001-45000000	2	44000000	45000000	0.034	0.034	0.034	0.034	0.034
2:45000001-46000000	2	45000000	46000000	0.099	0.099	0.099	0.099	0.099
2:46000001-47000000	2	46000000	47000000	0.405	0.405	0.405	0.405	0.405
2:47000001-48000000	2	47000000	48000000	0.335	0.335	0.335	0.335	0.335
2:48000001-49000000	2	48000000	49000000	0.182	0.182	0.182	0.182	0.182
2:51000001-52000000	2	51000000	52000000	0.115	0.115	0.115	0.115	0.115
2:52000001-53000000	2	52000000	53000000	0.016	0.016	0.016	0.016	0.016
2:53000001-54000000	2	53000000	54000000	0.099	0.099	0.099	0.099	0.099
2:55000001-56000000	2	55000000	56000000	0.124	0.124	0.124	0.124	0.124
2:56000001-57000000	2	56000000	57000000	0.211	0.211	0.211	0.211	0.211
2:57000001-58000000	2	57000000	58000000	0.086	0.086	0.086	0.086	0.086
2:58000001-59000000	2	58000000	59000000	0.178	0.178	0.178	0.178	0.178
2:60000001-61000000	2	60000000	61000000	0.063	0.063	0.063	0.063	0.063
2:62000001-63000000	2	62000000	63000000	0.059	0.059	0.059	0.059	0.059
2:64000001-65000000	2	64000000	65000000	0.313	0.313	0.313	0.313	0.313
2:66000001-67000000	2	66000000	67000000	0.103	0.103	0.103	0.103	0.103
2:68000001-69000000	2	68000000	69000000	0.186	0.186	0.186	0.186	0.186
2:69000001-70000000	2	69000000	70000000	0.308	0.308	0.308	0.308	0.308
2:71000001-72000000	2	71000000	72000000	0.009	0.009	0.009	0.009	0.009
2:72000001-73000000	2	72000000	73000000	0.036	0.036	0.036	0.036	0.036
2:73000001-74000000	2	73000000	74000000	-0.026	-0.026	-0.026	-0.026	-0.026
2:74000001-75000000	2	74000000	75000000	0.104	0.104	0.104	0.104	0.104
2:75000001-76000000	2	75000000	76000000	0.151	0.151	0.151	0.151	0.151
2:76000001-77000000	2	76000000	77000000	0.065	0.065	0.065	0.065	0.065
2:77000001-78000000	2	77000000	78000000	0.129	0.129	0.129	0.129	0.129
2:79000001-80000000	2	79000000	80000000	0.011	0.011	0.011	0.011	0.011
2:80000001-81000000	2	80000000	81000000	0.023	0.023	0.023	0.023	0.023
2:82000001-83000000	2	82000000	83000000	0.111	0.111	0.111	0.111	0.111
2:84000001-85000000	2	84000000	85000000	0.262	0.262	0.262	0.262	0.262
2:85000001-86000000	2	85000000	86000000	0.22	0.22	0.22	0.22	0.22
2:86000001-87000000	2	86000000	87000000	0.233	0.233	0.233	0.233	0.233
2:97000001-98000000	2	97000000	98000000	0.506	0.506	0.506	0.506	0.506
2:100000001-101000000	2	100000000	101000000	0.15	0.15	0.15	0.15	0.15
2:101000001-102000000	2	101000000	102000000	0.289	0.289	0.289	0.289	0.289
2:102000001-103000000	2	102000000	103000000	0.401	0.401	0.401	0.401	0.401
2:103000001-104000000	2	103000000	104000000	0.217	0.217	0.217	0.217	0.217
2:104000001-105000000	2	104000000	105000000	0.089	0.089	0.089	0.089	0.089
2:107000001-108000000	2	107000000	108000000	0.234	0.234	0.234	0.234	0.234
2:108000001-109000000	2	108000000	109000000	0.239	0.239	0.239	0.239	0.239
2:111000001-112000000	2	111000000	112000000	0.35	0.35	0.35	0.35	0.35
2:113000001-114000000	2	113000000	114000000	0.419	0.419	0.419	0.419	0.419
2:116000001-117000000	2	116000000	117000000	0.148	0.148	0.148	0.148	0.148
2:118000001-119000000	2	118000000	119000000	0.186	0.186	0.186	0.186	0.186
2:119000001-120000000	2	119000000	120000000	0.031	0.031	0.031	0.031	0.031
2:120000001-121000000	2	120000000	121000000	0.164	0.164	0.164	0.164	0.164
2:122000001-123000000	2	122000000	123000000	0.067	0.067	0.067	0.067	0.067
2:123000001-124000000	2	123000000	124000000	0.078	0.078	0.078	0.078	0.078
2:124000001-125000000	2	124000000	125000000	0.089	0.089	0.089	0.089	0.089
2:126000001-127000000	2	126000000	127000000	0.204	0.204	0.204	0.204	0.204
2:129000001-130000000	2	129000000	130000000	0.117	0.117	0.117	0.117	0.117
2:134000001-135000000	2	134000000	135000000	0.209	0.209	0.209	0.209	0.209
2:135000001-136000000	2	135000000	136000000	0.218	0.218	0.218	0.218	0.218
2:136000001-137000000	2	136000000	137000000	0.179	0.179	0.179	0.179	0.179
2:137000001-138000000	2	137000000	138000000	0.057	0.057	0.057	0.057	0.057
2:138000001-139000000	2	138000000	139000000	0.243	0.243	0.243	0.243	0.243
2:139000001-140000000	2	139000000	140000000	0.152	0.152	0.152	0.152	0.152
2:140000001-141000000	2	140000000	141000000	0.106	0.106	0.106	0.106	0.106
2:141000001-142000000	2	141000000	142000000	0.038	0.038	0.038	0.038	0.038
2:142000001-143000000	2	142000000	143000000	0.066	0.066	0.066	0.066	0.066
2:145000001-146000000	2	145000000	146000000	0.327	0.327	0.327	0.327	0.327
2:147000001-148000000	2	147000000	148000000	0.084	0.084	0.084	0.084	0.084
2:150000001-151000000	2	150000000	151000000	0.344	0.344	0.344	0.344	0.344
2:151000001-152000000	2	151000000	152000000	0.287	0.287	0.287	0.287	0.287
2:152000001-153000000	2	152000000	153000000	0.163	0.163	0.163	0.163	0.163
2:154000001-155000000	2	154000000	155000000	0.112	0.112	0.112	0.112	0.112
2:155000001-156000000	2	155000000	156000000	0.137	0.137	0.137	0.137	0.137
2:157000001-158000000	2	157000000	158000000	0.263	0.263	0.263	0.263	0.263
2:158000001-159000000	2	158000000	159000000	0.28	0.28	0.28	0.28	0.28
2:160000001-161000000	2	160000000	161000000	0.286	0.286	0.286	0.286	0.286
2:161000001-162000000	2	161000000	162000000	0.317	0.317	0.317	0.317	0.317
2:163000001-164000000	2	163000000	164000000	0.226	0.226	0.226	0.226	0.226
2:164000001-165000000	2	164000000	165000000	0.107	0.107	0.107	0.107	0.107
2:165000001-166000000	2	165000000	166000000	0.209	0.209	0.209	0.209	0.209
2:166000001-167000000	2	166000000	167000000	0.201	0.201	0.201	0.201	0.201
2:168000001-169000000	2	168000000	169000000	0.171	0.171	0.171	0.171	0.171
2:172000001-173000000	2	172000000	173000000	0.072	0.072	0.072	0.072	0.072
2:173000001-174000000	2	173000000	174000000	0.403	0.403	0.403	0.403	0.403
2:174000001-175000000	2	174000000	175000000	0.214	0.214	0.214	0.214	0.214
2:175000001-176000000	2	175000000	176000000	0.04	0.04	0.04	0.04	0.04
2:178000001-179000000	2	178000000	179000000	0.236	0.236	0.236	0.236	0.236
2:179000001-180000000	2	179000000	180000000	0.227	0.227	0.227	0.227	0.227
2:180000001-181000000	2	180000000	181000000	0.186	0.186	0.186	0.186	0.186
2:181000001-182000000	2	181000000	182000000	0.259	0.259	0.259	0.259	0.259
2:182000001-183000000	2	182000000	183000000	0.262	0.262	0.262	0.262	0.262
2:183000001-184000000	2	183000000	184000000	0.241	0.241	0.241	0.241	0.241
2:185000001-186000000	2	185000000	186000000	0.188	0.188	0.188	0.188	0.188
2:186000001-187000000	2	186000000	187000000	0.13	0.13	0.13	0.13	0.13
2:187000001-188000000	2	187000000	188000000	0.219	0.219	0.219	0.219	0.219
2:188000001-189000000	2	188000000	189000000	0.17	0.17	0.17	0.17	0.17
2:189000001-190000000	2	189000000	190000000	0.46	0.46	0.46	0.46	0.46
2:192000001-193000000	2	192000000	193000000	0.275	0.275	0.275	0.275	0.275
2:194000001-195000000	2	194000000	195000000	0.163	0.163	0.163	0.163	0.163
2:195000001-196000000	2	195000000	196000000	0.185	0.185	0.185	0.185	0.185
2:196000001-197000000	2	196000000	197000000	0.307	0.307	0.307	0.307	0.307
2:197000001-198000000	2	197000000	198000000	0.25	0.25	0.25	0.25	0.25
2:198000001-199000000	2	198000000	199000000	0.235	0.235	0.235	0.235	0.235
2:199000001-200000000	2	199000000	200000000	0.383	0.383	0.383	0.383	0.383
2:200000001-201000000	2	200000000	201000000	0.202	0.202	0.202	0.202	0.202
2:202000001-203000000	2	202000000	203000000	0.233	0.233	0.233	0.233	0.233
2:204000001-205000000	2	204000000	205000000	0.277	0.277	0.277	0.277	0.277
2:205000001-206000000	2	205000000	206000000	0.346	0.346	0.346	0.346	0.346
2:206000001-207000000	2	206000000	207000000	0.311	0.311	0.311	0.311	0.311
2:207000001-208000000	2	207000000	208000000	0.083	0.083	0.083	0.083	0.083
2:208000001-209000000	2	208000000	209000000	0.148	0.148	0.148	0.148	0.148
2:211000001-212000000	2	211000000	212000000	0.238	0.238	0.238	0.238	0.238
2:213000001-214000000	2	213000000	214000000	0.132	0.132	0.132	0.132	0.132
2:214000001-215000000	2	214000000	215000000	0.207	0.207	0.207	0.207	0.207
2:215000001-216000000	2	215000000	216000000	0.131	0.131	0.131	0.131	0.131
2:216000001-217000000	2	216000000	217000000	0.323	0.323	0.323	0.323	0.323
2:217000001-218000000	2	217000000	218000000	0.154	0.154	0.154	0.154	0.154
2:218000001-219000000	2	218000000	219000000	0.218	0.218	0.218	0.218	0.218
2:219000001-220000000	2	219000000	220000000	0.138	0.138	0.138	0.138	0.138
2:220000001-221000000	2	220000000	221000000	0.141	0.141	0.141	0.141	0.141
2:221000001-222000000	2	221000000	222000000	0.122	0.122	0.122	0.122	0.122
2:222000001-223000000	2	222000000	223000000	0.032	0.032	0.032	0.032	0.032
2:224000001-225000000	2	224000000	225000000	0.344	0.344	0.344	0.344	0.344
2:226000001-227000000	2	226000000	227000000	0.228	0.228	0.228	0.228	0.228
2:227000001-228000000	2	227000000	228000000	0.348	0.348	0.348	0.348	0.348
2:228000001-229000000	2	228000000	229000000	0.258	0.258	0.258	0.258	0.258
2:229000001-230000000	2	229000000	230000000	0.206	0.206	0.206	0.206	0.206
2:231000001-232000000	2	231000000	232000000	0.254	0.254	0.254	0.254	0.254
2:233000001-234000000	2	233000000	234000000	0.146	0.146	0.146	0.146	0.146
2:234000001-235000000	2	234000000	235000000	0.376	0.376	0.376	0.376	0.376
2:235000001-236000000	2	235000000	236000000	0.339	0.339	0.339	0.339	0.339
2:236000001-237000000	2	236000000	237000000	0.331	0.331	0.331	0.331	0.331
2:240000001-241000000	2	240000000	241000000	0.387	0.387	0.387	0.387	0.387
2:242000001-243000000	2	242000000	243000000	0.166	0.166	0.166	0.166	0.166
3:1-1000000	3	0	1000000	0.401	0.401	0.401	0.401	0.401
3:1000001-2000000	3	1000000	2000000	0.144	0.144	0.144	0.144	0.144
3:2000001-3000000	3	2000000	3000000	0.079	0.079	0.079	0.079	0.079
3:3000001-4000000	3	3000000	4000000	0.225	0.225	0.225	0.225	0.225
3:6000001-7000000	3	6000000	7000000	0.296	0.296	0.296	0.296	0.296
3:7000001-8000000	3	7000000	8000000	0.199	0.199	0.199	0.199	0.199
3:8000001-9000000	3	8000000	9000000	0.279	0.279	0.279	0.279	0.279
3:10000001-11000000	3	10000000	11000000	0.157	0.157	0.157	0.157	0.157
3:11000001-12000000	3	11000000	12000000	0.322	0.322	0.322	0.322	0.322
3:12000001-13000000	3	12000000	13000000	0.287	0.287	0.287	0.287	0.287
3:13000001-14000000	3	13000000	14000000	0.275	0.275	0.275	0.275	0.275
3:14000001-15000000	3	14000000	15000000	0.38	0.38	0.38	0.38	0.38
3:16000001-17000000	3	16000000	17000000	0.382	0.382	0.382	0.382	0.382
3:17000001-18000000	3	17000000	18000000	0.319	0.319	0.319	0.319	0.319
3:19000001-20000000	3	19000000	20000000	0.335	0.335	0.335	0.335	0.335
3:20000001-21000000	3	20000000	21000000	0.195	0.195	0.195	0.195	0.195
3:21000001-22000000	3	21000000	22000000	0.242	0.242	0.242	0.242	0.242
3:26000001-27000000	3	26000000	27000000	0.324	0.324	0.324	0.324	0.324
3:28000001-29000000	3	28000000	29000000	0.24	0.24	0.24	0.24	0.24
3:29000001-30000000	3	29000000	30000000	0.4	0.4	0.4	0.4	0.4
3:30000001-31000000	3	30000000	31000000	0.563	0.563	0.563	0.563	0.563
3:31000001-32000000	3	31000000	32000000	0.419	0.419	0.419	0.419	0.419
3:32000001-33000000	3	32000000	33000000	0.189	0.189	0.189	0.189	0.189
3:33000001-34000000	3	33000000	34000000	0.204	0.204	0.204	0.204	0.204
3:34000001-35000000	3	34000000	35000000	0.222	0.222	0.222	0.222	0.222
3:35000001-36000000	3	35000000	36000000	0.197	0.197	0.197	0.197	0.197
3:36000001-37000000	3	36000000	37000000	0.254	0.254	0.254	0.254	0.254
3:37000001-38000000	3	37000000	38000000	0.431	0.431	0.431	0.431	0.431
3:38000001-39000000	3	38000000	39000000	0.166	0.166	0.166	0.166	0.166
3:39000001-40000000	3	39000000	40000000	0.207	0.207	0.207	0.207	0.207
3:41000001-42000000	3	41000000	42000000	0.331	0.331	0.331	0.331	0.331
3:42000001-43000000	3	42000000	43000000	0.246	0.246	0.246	0.246	0.246
3:43000001-44000000	3	43000000	44000000	0.331	0.331	0.331	0.331	0.331
3:44000001-45000000	3	44000000	45000000	0.031	0.031	0.031	0.031	0.031
3:46000001-47000000	3	46000000	47000000	0.4	0.4	0.4	0.4	0.4
3:47000001-48000000	3	47000000	48000000	0.257	0.257	0.257	0.257	0.257
3:48000001-49000000	3	48000000	49000000	0.362	0.362	0.362	0.362	0.362
3:50000001-51000000	3	50000000	51000000	0.224	0.224	0.224	0.224	0.224
3:51000001-52000000	3	51000000	52000000	0.198	0.198	0.198	0.198	0.198
3:52000001-53000000	3	52000000	53000000	0.415	0.415	0.415	0.415	0.415
3:53000001-54000000	3	53000000	54000000	0.304	0.304	0.304	0.304	0.304
3:54000001-55000000	3	54000000	55000000	0.118	0.118	0.118	0.118	0.118
3:55000001-56000000	3	55000000	56000000	0.1	0.1	0.1	0.1	0.1
3:56000001-57000000	3	56000000	57000000	0.213	0.213	0.213	0.213	0.213
3:58000001-59000000	3	58000000	59000000	0.477	0.477	0.477	0.477	0.477
3:59000001-60000000	3	59000000	60000000	0.222	0.222	0.222	0.222	0.222
3:60000001-61000000	3	60000000	61000000	0.225	0.225	0.225	0.225	0.225
3:61000001-62000000	3	61000000	62000000	0.272	0.272	0.272	0.272	0.272
3:62000001-63000000	3	62000000	63000000	0.197	0.197	0.197	0.197	0.197
3:63000001-64000000	3	63000000	64000000	0.275	0.275	0.275	0.275	0.275
3:64000001-65000000	3	64000000	65000000	0.35	0.35	0.35	0.35	0.35
3:65000001-66000000	3	65000000	66000000	0.27	0.27	0.27	0.27	0.27
3:66000001-67000000	3	66000000	67000000	0.235	0.235	0.235	0.235	0.235
3:68000001-69000000	3	68000000	69000000	0.099	0.099	0.099	0.099	0.099
3:69000001-70000000	3	69000000	70000000	0.292	0.292	0.292	0.292	0.292
3:70000001-71000000	3	70000000	71000000	0.201	0.201	0.201	0.201	0.201
3:71000001-72000000	3	71000000	72000000	0.412	0.412	0.412	0.412	0.412
3:72000001-73000000	3	72000000	73000000	0.255	0.255	0.255	0.255	0.255
3:74000001-75000000	3	74000000	75000000	0.177	0.177	0.177	0.177	0.177
3:76000001-77000000	3	76000000	77000000	0.158	0.158	0.158	0.158	0.158
3:77000001-78000000	3	77000000	78000000	0.115	0.115	0.115	0.115	0.115
3:78000001-79000000	3	78000000	79000000	0.185	0.185	0.185	0.185	0.185
3:82000001-83000000	3	82000000	83000000	0.275	0.275	0.275	0.275	0.275
3:83000001-84000000	3	83000000	84000000	0.143	0.143	0.143	0.143	0.143
3:85000001-86000000	3	85000000	86000000	0.18	0.18	0.18	0.18	0.18
3:86000001-87000000	3	86000000	87000000	0.262	0.262	0.262	0.262	0.262
3:87000001-88000000	3	87000000	88000000	0.267	0.267	0.267	0.267	0.267
3:88000001-89000000	3	88000000	89000000	0.229	0.229	0.229	0.229	0.229
3:89000001-90000000	3	89000000	90000000	0.286	0.286	0.286	0.286	0.286
3:94000001-95000000	3	94000000	95000000	0.21	0.21	0.21	0.21	0.21
3:95000001-96000000	3	95000000	96000000	0.316	0.316	0.316	0.316	0.316
3:97000001-98000000	3	97000000	98000000	0.226	0.226	0.226	0.226	0.226
3:98000001-99000000	3	98000000	99000000	0.184	0.184	0.184	0.184	0.184
3:100000001-101000000	3	100000000	101000000	0.375	0.375	0.375	0.375	0.375
3:101000001-102000000	3	101000000	102000000	0.482	0.482	0.482	0.482	0.482
3:102000001-103000000	3	102000000	103000000	0.139	0.139	0.139	0.139	0.139
3:103000001-104000000	3	103000000	104000000	0.045	0.045	0.045	0.045	0.045
3:104000001-105000000	3	104000000	105000000	0.212	0.212	0.212	0.212	0.212
3:105000001-106000000	3	105000000	106000000	0.354	0.354	0.354	0.354	0.354
3:106000001-107000000	3	106000000	107000000	0.228	0.228	0.228	0.228	0.228
3:107000001-108000000	3	107000000	108000000	0.243	0.243	0.243	0.243	0.243
3:109000001-110000000	3	109000000	110000000	0.278	0.278	0.278	0.278	0.278
3:110000001-111000000	3	110000000	111000000	0.285	0.285	0.285	0.285	0.285
3:111000001-112000000	3	111000000	112000000	0.348	0.348	0.348	0.348	0.348
3:112000001-113000000	3	112000000	113000000	0.386	0.386	0.386	0.386	0.386
3:113000001-114000000	3	113000000	114000000	0.185	0.185	0.185	0.185	0.185
3:114000001-115000000	3	114000000	115000000	0.348	0.348	0.348	0.348	0.348
3:115000001-116000000	3	115000000	116000000	0.182	0.182	0.182	0.182	0.182
3:116000001-117000000	3	116000000	117000000	0.148	0.148	0.148	0.148	0.148
3:118000001-119000000	3	118000000	119000000	0.126	0.126	0.126	0.126	0.126
3:120000001-121000000	3	120000000	121000000	0.241	0.241	0.241	0.241	0.241
3:121000001-122000000	3	121000000	122000000	0.29	0.29	0.29	0.29	0.29
3:123000001-124000000	3	123000000	124000000	0.123	0.123	0.123	0.123	0.123
3:124000001-125000000	3	124000000	125000000	0.397	0.397	0.397	0.397	0.397
3:126000001-127000000	3	126000000	127000000	0.255	0.255	0.255	0.255	0.255
3:127000001-128000000	3	127000000	128000000	0.379	0.379	0.379	0.379	0.379
3:128000001-129000000	3	128000000	129000000	0.295	0.295	0.295	0.295	0.295
3:129000001-130000000	3	129000000	130000000	0.37	0.37	0.37	0.37	0.37
3:130000001-131000000	3	130000000	131000000	0.26	0.26	0.26	0.26	0.26
3:132000001-133000000	3	132000000	133000000	0.379	0.379	0.379	0.379	0.379
3:133000001-134000000	3	133000000	134000000	0.22	0.22	0.22	0.22	0.22
3:134000001-135000000	3	134000000	135000000	0.23	0.23	0.23	0.23	0.23
3:135000001-136000000	3	135000000	136000000	0.193	0.193	0.193	0.193	0.193
3:137000001-138000000	3	137000000	138000000	0.132	0.132	0.132	0.132	0.132
3:139000001-140000000	3	139000000	140000000	0.224	0.224	0.224	0.224	0.224
3:140000001-141000000	3	140000000	141000000	0.206	0.206	0.206	0.206	0.206
3:143000001-144000000	3	143000000	144000000	0.236	0.236	0.236	0.236	0.236
3:144000001-145000000	3	144000000	145000000	0.245	0.245	0.245	0.245	0.245
3:145000001-146000000	3	145000000	146000000	0.378	0.378	0.378	0.378	0.378
3:146000001-147000000	3	146000000	147000000	0.299	0.299	0.299	0.299	0.299
3:147000001-148000000	3	147000000	148000000	0.082	0.082	0.082	0.082	0.082
3:149000001-150000000	3	149000000	150000000	0.282	0.282	0.282	0.282	0.282
3:150000001-151000000	3	150000000	151000000	0.247	0.247	0.247	0.247	0.247
3:151000001-152000000	3	151000000	152000000	0.424	0.424	0.424	0.424	0.424
3:152000001-153000000	3	152000000	153000000	0.285	0.285	0.285	0.285	0.285
3:153000001-154000000	3	153000000	154000000	0.274	0.274	0.274	0.274	0.274
3:154000001-155000000	3	154000000	155000000	0.188	0.188	0.188	0.188	0.188
3:155000001-156000000	3	155000000	156000000	0.154	0.154	0.154	0.154	0.154
3:156000001-157000000	3	156000000	157000000	0.395	0.395	0.395	0.395	0.395
3:157000001-158000000	3	157000000	158000000	0.318	0.318	0.318	0.318	0.318
3:159000001-160000000	3	159000000	160000000	0.233	0.233	0.233	0.233	0.233
3:161000001-162000000	3	161000000	162000000	0.074	0.074	0.074	0.074	0.074
3:164000001-165000000	3	164000000	165000000	0.232	0.232	0.232	0.232	0.232
3:165000001-166000000	3	165000000	166000000	0.226	0.226	0.226	0.226	0.226
3:166000001-167000000	3	166000000	167000000	0.117	0.117	0.117	0.117	0.117
3:167000001-168000000	3	167000000	168000000	0.229	0.229	0.229	0.229	0.229
3:168000001-169000000	3	168000000	169000000	0.284	0.284	0.284	0.284	0.284
3:169000001-170000000	3	169000000	170000000	0.392	0.392	0.392	0.392	0.392
3:170000001-171000000	3	170000000	171000000	0.294	0.294	0.294	0.294	0.294
3:171000001-172000000	3	171000000	172000000	0.417	0.417	0.417	0.417	0.417
3:174000001-175000000	3	174000000	175000000	0.222	0.222	0.222	0.222	0.222
3:175000001-176000000	3	175000000	176000000	0.257	0.257	0.257	0.257	0.257
3:176000001-177000000	3	176000000	177000000	0.267	0.267	0.267	0.267	0.267
3:177000001-178000000	3	177000000	178000000	0.392	0.392	0.392	0.392	0.392
3:178000001-179000000	3	178000000	179000000	0.239	0.239	0.239	0.239	0.239
3:180000001-181000000	3	180000000	181000000	0.076	0.076	0.076	0.076	0.076
3:181000001-182000000	3	181000000	182000000	0.111	0.111	0.111	0.111	0.111
3:182000001-183000000	3	182000000	183000000	0.104	0.104	0.104	0.104	0.104
3:183000001-184000000	3	183000000	184000000	0.207	0.207	0.207	0.207	0.207
3:184000001-185000000	3	184000000	185000000	0.174	0.174	0.174	0.174	0.174
3:185000001-186000000	3	185000000	186000000	0.261	0.261	0.261	0.261	0.261
3:188000001-189000000	3	188000000	189000000	0.492	0.492	0.492	0.492	0.492
3:189000001-190000000	3	189000000	190000000	0.453	0.453	0.453	0.453	0.453
3:190000001-191000000	3	190000000	191000000	0.305	0.305	0.305	0.305	0.305
3:191000001-192000000	3	191000000	192000000	0.15	0.15	0.15	0.15	0.15
3:192000001-193000000	3	192000000	193000000	0.142	0.142	0.142	0.142	0.142
3:193000001-194000000	3	193000000	194000000	0.285	0.285	0.285	0.285	0.285
3:194000001-195000000	3	194000000	195000000	0.323	0.323	0.323	0.323	0.323
4:1000001-2000000	4	1000000	2000000	-0.337	-0.337	-0.337	-0.337	-0.337
4:2000001-3000000	4	2000000	3000000	-0.172	-0.172	-0.172	-0.172	-0.172
4:3000001-4000000	4	3000000	4000000	-0.258	-0.258	-0.258	-0.258	-0.258
4:4000001-5000000	4	4000000	5000000	-0.24	-0.24	-0.24	-0.24	-0.24
4:5000001-6000000	4	5000000	6000000	-0.262	-0.262	-0.262	-0.262	-0.262
4:6000001-7000000	4	6000000	7000000	-0.281	-0.281	-0.281	-0.281	-0.281
4:11000001-12000000	4	11000000	12000000	-0.187	-0.187	-0.187	-0.187	-0.187
4:13000001-14000000	4	13000000	14000000	-0.362	-0.362	-0.362	-0.362	-0.362
4:14000001-15000000	4	14000000	15000000	-0.22	-0.22	-0.22	-0.22	-0.22
4:15000001-16000000	4	15000000	16000000	-0.205	-0.205	-0.205	-0.205	-0.205
4:18000001-19000000	4	18000000	19000000	-0.27	-0.27	-0.27	-0.27	-0.27
4:19000001-20000000	4	19000000	20000000	-0.222	-0.222	-0.222	-0.222	-0.222
4:20000001-21000000	4	20000000	21000000	-0.295	-0.295	-0.295	-0.295	-0.295
4:22000001-23000000	4	22000000	23000000	-0.31	-0.31	-0.31	-0.31	-0.31
4:23000001-24000000	4	23000000	24000000	-0.235	-0.235	-0.235	-0.235	-0.235
4:24000001-25000000	4	24000000	25000000	-0.295	-0.295	-0.295	-0.295	-0.295
4:25000001-26000000	4	25000000	26000000	-0.317	-0.317	-0.317	-0.317	-0.317
4:26000001-27000000	4	26000000	27000000	-0.165	-0.165	-0.165	-0.165	-0.165
4:28000001-29000000	4	28000000	29000000	-0.471	-0.471	-0.471	-0.471	-0.471
4:29000001-30000000	4	29000000	30000000	-0.338	-0.338	-0.338	-0.338	-0.338
4:30000001-31000000	4	30000000	31000000	-0.267	-0.267	-0.267	-0.267	-0.267
4:31000001-32000000	4	31000000	32000000	-0.359	-0.359	-0.359	-0.359	-0.359
4:32000001-33000000	4	32000000	33000000	-0.342	-0.342	-0.342	-0.342	-0.342
4:33000001-34000000	4	33000000	34000000	-0.345	-0.345	-0.345	-0.345	-0.345
4:34000001-35000000	4	34000000	35000000	-0.312	-0.312	-0.312	-0.312	-0.312
4:35000001-36000000	4	35000000	36000000	-0.434	-0.434	-0.434	-0.434	-0.434
4:36000001-37000000	4	36000000	37000000	-0.159	-0.159	-0.159	-0.159	-0.159
4:37000001-38000000	4	37000000	38000000	-0.182	-0.182	-0.182	-0.182	-0.182
4:38000001-39000000	4	38000000	39000000	0.006	0.006	0.006	0.006	0.006
4:39000001-40000000	4	39000000	40000000	-0.265	-0.265	-0.265	-0.265	-0.265
4:41000001-42000000	4	41000000	42000000	-0.305	-0.305	-0.305	-0.305	-0.305
4:43000001-44000000	4	43000000	44000000	-0.283	-0.283	-0.283	-0.283	-0.283
4:44000001-45000000	4	44000000	45000000	-0.322	-0.322	-0.322	-0.322	-0.322
4:45000001-46000000	4	45000000	46000000	-0.21	-0.21	-0.21	-0.21	-0.21
4:46000001-47000000	4	46000000	47000000	-0.307	-0.307	-0.307	-0.307	-0.307
4:48000001-49000000	4	48000000	49000000	-0.251	-0.251	-0.251	-0.251	-0.251
4:53000001-54000000	4	53000000	54000000	-0.189	-0.189	-0.189	-0.189	-0.189
4:55000001-56000000	4	55000000	56000000	-0.372	-0.372	-0.372	-0.372	-0.372
4:57000001-58000000	4	57000000	58000000	-0.36	-0.36	-0.36	-0.36	-0.36
4:60000001-61000000	4	60000000	61000000	-0.356	-0.356	-0.356	-0.356	-0.356
4:61000001-62000000	4	61000000	62000000	-0.283	-0.283	-0.283	-0.283	-0.283
4:62000001-63000000	4	62000000	63000000	-0.484	-0.484	-0.484	-0.484	-0.484
4:63000001-64000000	4	63000000	64000000	-0.272	-0.272	-0.272	-0.272	-0.272
4:66000001-67000000	4	66000000	67000000	-0.294	-0.294	-0.294	-0.294	-0.294
4:67000001-68000000	4	67000000	68000000	-0.246	-0.246	-0.246	-0.246	-0.246
4:72000001-73000000	4	72000000	73000000	-0.251	-0.251	-0.251	-0.251	-0.251
4:73000001-74000000	4	73000000	74000000	-0.203	-0.203	-0.203	-0.203	-0.203
4:74000001-75000000	4	74000000	75000000	-0.107	-0.107	-0.107	-0.107	-0.107
4:75000001-76000000	4	75000000	76000000	-0.181	-0.181	-0.181	-0.181	-0.181
4:79000001-80000000	4	79000000	80000000	-0.18	-0.18	-0.18	-0.18	-0.18
4:81000001-82000000	4	81000000	82000000	-0.461	-0.461	-0.461	-0.461	-0.461
4:82000001-83000000	4	82000000	83000000	-0.277	-0.277	-0.277	-0.277	-0.277
4:83000001-84000000	4	83000000	84000000	-0.334	-0.334	-0.334	-0.334	-0.334
4:84000001-85000000	4	84000000	85000000	-0.353	-0.353	-0.353	-0.353	-0.353
4:85000001-86000000	4	85000000	86000000	-0.37	-0.37	-0.37	-0.37	-0.37
4:87000001-88000000	4	87000000	88000000	-0.072	-0.072	-0.072	-0.072	-0.072
4:88000001-89000000	4	88000000	89000000	-0.002	-0.002	-0.002	-0.002	-0.002
4:89000001-90000000	4	89000000	90000000	-0.24	-0.24	-0.24	-0.24	-0.24
4:90000001-91000000	4	90000000	91000000	-0.226	-0.226	-0.226	-0.226	-0.226
4:91000001-92000000	4	91000000	92000000	-0.246	-0.246	-0.246	-0.246	-0.246
4:92000001-93000000	4	92000000	93000000	-0.311	-0.311	-0.311	-0.311	-0.311
4:94000001-95000000	4	94000000	95000000	-0.418	-0.418	-0.418	-0.418	-0.418
4:95000001-96000000	4	95000000	96000000	-0.28	-0.28	-0.28	-0.28	-0.28
4:96000001-97000000	4	96000000	97000000	-0.271	-0.271	-0.271	-0.271	-0.271
4:97000001-98000000	4	97000000	98000000	-0.258	-0.258	-0.258	-0.258	-0.258
4:98000001-99000000	4	98000000	99000000	-0.25	-0.25	-0.25	-0.25	-0.25
4:99000001-100000000	4	99000000	100000000	-0.249	-0.249	-0.249	-0.249	-0.249
4:100000001-101000000	4	100000000	101000000	-0.239	-0.239	-0.239	-0.239	-0.239
4:101000001-102000000	4	101000000	102000000	-0.304	-0.304	-0.304	-0.304	-0.304
4:102000001-103000000	4	102000000	103000000	-0.038	-0.038	-0.038	-0.038	-0.038
4:103000001-104000000	4	103000000	104000000	-0.038	-0.038	-0.038	-0.038	-0.038
4:105000001-106000000	4	105000000	106000000	-0.325	-0.325	-0.325	-0.325	-0.325
4:106000001-107000000	4	106000000	107000000	-0.237	-0.237	-0.237	-0.237	-0.237
4:108000001-109000000	4	108000000	109000000	-0.143	-0.143	-0.143	-0.143	-0.143
4:109000001-110000000	4	109000000	110000000	-0.279	-0.279	-0.279	-0.279	-0.279
4:110000001-111000000	4	110000000	111000000	-0.351	-0.351	-0.351	-0.351	-0.351
4:111000001-112000000	4	111000000	112000000	-0.249	-0.249	-0.249	-0.249	-0.249
4:113000001-114000000	4	113000000	114000000	-0.343	-0.343	-0.343	-0.343	-0.343
4:114000001-115000000	4	114000000	115000000	-0.019	-0.019	-0.019	-0.019	-0.019
4:115000001-116000000	4	115000000	116000000	-0.312	-0.312	-0.312	-0.312	-0.312
4:116000001-117000000	4	116000000	117000000	-0.284	-0.284	-0.284	-0.284	-0.284
4:118000001-119000000	4	118000000	119000000	-0.245	-0.245	-0.245	-0.245	-0.245
4:119000001-120000000	4	119000000	120000000	0.024	0.024	0.024	0.024	0.024
4:121000001-122000000	4	121000000	122000000	-0.359	-0.359	-0.359	-0.359	-0.359
4:122000001-123000000	4	122000000	123000000	-0.377	-0.377	-0.377	-0.377	-0.377
4:123000001-124000000	4	123000000	124000000	-0.223	-0.223	-0.223	-0.223	-0.223
4:125000001-126000000	4	125000000	126000000	-0.134	-0.134	-0.134	-0.134	-0.134
4:126000001-127000000	4	126000000	127000000	-0.244	-0.244	-0.244	-0.244	-0.244
4:127000001-128000000	4	127000000	128000000	-0.191	-0.191	-0.191	-0.191	-0.191
4:128000001-129000000	4	128000000	129000000	-0.197	-0.197	-0.197	-0.197	-0.197
4:129000001-130000000	4	129000000	130000000	-0.286	-0.286	-0.286	-0.286	-0.286
4:130000001-131000000	4	130000000	131000000	-0.221	-0.221	-0.221	-0.221	-0.221
4:131000001-132000000	4	131000000	132000000	-0.403	-0.403	-0.403	-0.403	-0.403
4:132000001-133000000	4	132000000	133000000	-0.064	-0.064	-0.064	-0.064	-0.064
4:133000001-134000000	4	133000000	134000000	-0.438	-0.438	-0.438	-0.438	-0.438
4:135000001-136000000	4	135000000	136000000	-0.254	-0.254	-0.254	-0.254	-0.254
4:137000001-138000000	4	137000000	138000000	-0.446	-0.446	-0.446	-0.446	-0.446
4:138000001-139000000	4	138000000	139000000	-0.254	-0.254	-0.254	-0.254	-0.254
4:139000001-140000000	4	139000000	140000000	-0.217	-0.217	-0.217	-0.217	-0.217
4:140000001-141000000	4	140000000	141000000	-0.295	-0.295	-0.295	-0.295	-0.295
4:141000001-142000000	4	141000000	142000000	-0.258	-0.258	-0.258	-0.258	-0.258
4:143000001-144000000	4	143000000	144000000	-0.204	-0.204	-0.204	-0.204	-0.204
4:144000001-145000000	4	144000000	145000000	0.019	0.019	0.019	0.019	0.019
4:145000001-146000000	4	145000000	146000000	-0.09	-0.09	-0.09	-0.09	-0.09
4:146000001-147000000	4	146000000	147000000	-0.241	-0.241	-0.241	-0.241	-0.241
4:147000001-148000000	4	147000000	148000000	-0.362	-0.362	-0.362	-0.362	-0.362
4:148000001-149000000	4	148000000	149000000	-0.236	-0.236	-0.236	-0.236	-0.236
4:149000001-150000000	4	149000000	150000000	-0.251	-0.251	-0.251	-0.251	-0.251
4:151000001-152000000	4	151000000	152000000	-0.371	-0.371	-0.371	-0.371	-0.371
4:152000001-153000000	4	152000000	153000000	-0.285	-0.285	-0.285	-0.285	-0.285
4:153000001-154000000	4	153000000	154000000	-0.275	-0.275	-0.275	-0.275	-0.275
4:157000001-158000000	4	157000000	158000000	-0.135	-0.135	-0.135	-0.135	-0.135
4:158000001-159000000	4	158000000	159000000	-0.139	-0.139	-0.139	-0.139	-0.139
4:159000001-160000000	4	159000000	160000000	-0.107	-0.107	-0.107	-0.107	-0.107
4:160000001-161000000	4	160000000	161000000	-0.286	-0.286	-0.286	-0.286	-0.286
4:161000001-162000000	4	161000000	162000000	-0.245	-0.245	-0.245	-0.245	-0.245
4:164000001-165000000	4	164000000	165000000	-0.306	-0.306	-0.306	-0.306	-0.306
4:165000001-166000000	4	165000000	166000000	-0.428	-0.428	-0.428	-0.428	-0.428
4:166000001-167000000	4	166000000	167000000	-0.294	-0.294	-0.294	-0.294	-0.294
4:168000001-169000000	4	168000000	169000000	-0.332	-0.332	-0.332	-0.332	-0.332
4:169000001-170000000	4	169000000	170000000	-0.048	-0.048	-0.048	-0.048	-0.048
4:170000001-171000000	4	170000000	171000000	-0.39	-0.39	-0.39	-0.39	-0.39
4:171000001-172000000	4	171000000	172000000	-0.268	-0.268	-0.268	-0.268	-0.268
4:172000001-173000000	4	172000000	173000000	-0.389	-0.389	-0.389	-0.389	-0.389
4:173000001-174000000	4	173000000	174000000	-0.35	-0.35	-0.35	-0.35	-0.35
4:174000001-175000000	4	174000000	175000000	-0.368	-0.368	-0.368	-0.368	-0.368
4:175000001-176000000	4	175000000	176000000	-0.285	-0.285	-0.285	-0.285	-0.285
4:176000001-177000000	4	176000000	177000000	-0.4	-0.4	-0.4	-0.4	-0.4
4:177000001-178000000	4	177000000	178000000	-0.352	-0.352	-0.352	-0.352	-0.352
4:178000001-179000000	4	178000000	179000000	-0.521	-0.521	-0.521	-0.521	-0.521
4:179000001-180000000	4	179000000	180000000	-0.319	-0.319	-0.319	-0.319	-0.319
4:180000001-181000000	4	180000000	181000000	-0.387	-0.387	-0.387	-0.387	-0.387
4:181000001-182000000	4	181000000	182000000	-0.382	-0.382	-0.382	-0.382	-0.382
4:182000001-183000000	4	182000000	183000000	-0.357	-0.357	-0.357	-0.357	-0.357
4:183000001-184000000	4	183000000	184000000	-0.49	-0.49	-0.49	-0.49	-0.49
4:184000001-185000000	4	184000000	185000000	-0.453	-0.453	-0.453	-0.453	-0.453
4:185000001-186000000	4	185000000	186000000	-0.17	-0.17	-0.17	-0.17	-0.17
4:187000001-188000000	4	187000000	188000000	-0.278	-0.278	-0.278	-0.278	-0.278
4:188000001-189000000	4	188000000	189000000	-0.317	-0.317	-0.317	-0.317	-0.317
4:189000001-190000000	4	189000000	190000000	-0.49	-0.49	-0.49	-0.49	-0.49
5:2000001-3000000	5	2000000	3000000	-0.107	-0.107	-0.107	-0.107	-0.107
5:4000001-5000000	5	4000000	5000000	-0.035	-0.035	-0.035	-0.035	-0.035
5:5000001-6000000	5	5000000	6000000	0.015	0.015	0.015	0.015	0.015
5:6000001-7000000	5	6000000	7000000	0.023	0.023	0.023	0.023	0.023
5:7000001-8000000	5	7000000	8000000	-0.055	-0.055	-0.055	-0.055	-0.055
5:8000001-9000000	5	8000000	9000000	-0.119	-0.119	-0.119	-0.119	-0.119
5:9000001-10000000	5	9000000	10000000	0.167	0.167	0.167	0.167	0.167
5:11000001-12000000	5	11000000	12000000	-0.106	-0.106	-0.106	-0.106	-0.106
5:13000001-14000000	5	13000000	14000000	-0.013	-0.013	-0.013	-0.013	-0.013
5:14000001-15000000	5	14000000	15000000	0.294	0.294	0.294	0.294	0.294
5:15000001-16000000	5	15000000	16000000	0.147	0.147	0.147	0.147	0.147
5:16000001-17000000	5	16000000	17000000	0.015	0.015	0.015	0.015	0.015
5:18000001-19000000	5	18000000	19000000	-0.096	-0.096	-0.096	-0.096	-0.096
5:19000001-20000000	5	19000000	20000000	-0.033	-0.033	-0.033	-0.033	-0.033
5:20000001-21000000	5	20000000	21000000	0.098	0.098	0.098	0.098	0.098
5:22000001-23000000	5	22000000	23000000	0.037	0.037	0.037	0.037	0.037
5:24000001-25000000	5	24000000	25000000	-0.024	-0.024	-0.024	-0.024	-0.024
5:25000001-26000000	5	25000000	26000000	-0.135	-0.135	-0.135	-0.135	-0.135
5:26000001-27000000	5	26000000	27000000	-0.078	-0.078	-0.078	-0.078	-0.078
5:27000001-28000000	5	27000000	28000000	0.053	0.053	0.053	0.053	0.053
5:28000001-29000000	5	28000000	29000000	-0.052	-0.052	-0.052	-0.052	-0.052
5:29000001-30000000	5	29000000	30000000	-0.185	-0.185	-0.185	-0.185	-0.185
5:30000001-31000000	5	30000000	31000000	-0.111	-0.111	-0.111	-0.111	-0.111
5:31000001-32000000	5	31000000	32000000	-0.147	-0.147	-0.147	-0.147	-0.147
5:32000001-33000000	5	32000000	33000000	0.05	0.05	0.05	0.05	0.05
5:33000001-34000000	5	33000000	34000000	-0.029	-0.029	-0.029	-0.029	-0.029
5:35000001-36000000	5	35000000	36000000	0.167	0.167	0.167	0.167	0.167
5:36000001-37000000	5	36000000	37000000	0	0	0	0	0
5:37000001-38000000	5	37000000	38000000	0.001	0.001	0.001	0.001	0.001
5:38000001-39000000	5	38000000	39000000	-0.056	-0.056	-0.056	-0.056	-0.056
5:39000001-40000000	5	39000000	40000000	0.267	0.267	0.267	0.267	0.267
5:40000001-41000000	5	40000000	41000000	0.288	0.288	0.288	0.288	0.288
5:42000001-43000000	5	42000000	43000000	0.067	0.067	0.067	0.067	0.067
5:43000001-44000000	5	43000000	44000000	0.172	0.172	0.172	0.172	0.172
5:44000001-45000000	5	44000000	45000000	0.074	0.074	0.074	0.074	0.074
5:50000001-51000000	5	50000000	51000000	-0.109	-0.109	-0.109	-0.109	-0.109
5:53000001-54000000	5	53000000	54000000	0.114	0.114	0.114	0.114	0.114
5:54000001-55000000	5	54000000	55000000	0.101	0.101	0.101	0.101	0.101
5:55000001-56000000	5	55000000	56000000	0.074	0.074	0.074	0.074	0.074
5:56000001-57000000	5	56000000	57000000	0.01	0.01	0.01	0.01	0.01
5:57000001-58000000	5	57000000	58000000	0.158	0.158	0.158	0.158	0.158
5:59000001-60000000	5	59000000	60000000	-0.033	-0.033	-0.033	-0.033	-0.033
5:60000001-61000000	5	60000000	61000000	0.025	0.025	0.025	0.025	0.025
5:61000001-62000000	5	61000000	62000000	-0.141	-0.141	-0.141	-0.141	-0.141
5:63000001-64000000	5	63000000	64000000	-0.201	-0.201	-0.201	-0.201	-0.201
5:64000001-65000000	5	64000000	65000000	0.101	0.101	0.101	0.101	0.101
5:66000001-67000000	5	66000000	67000000	0.164	0.164	0.164	0.164	0.164
5:67000001-68000000	5	67000000	68000000	0.134	0.134	0.134	0.134	0.134
5:68000001-69000000	5	68000000	69000000	0.007	0.007	0.007	0.007	0.007
5:70000001-71000000	5	70000000	71000000	0.402	0.402	0.402	0.402	0.402
5:72000001-73000000	5	72000000	73000000	-0.039	-0.039	-0.039	-0.039	-0.039
5:73000001-74000000	5	73000000	74000000	0.24	0.24	0.24	0.24	0.24
5:74000001-75000000	5	74000000	75000000	0.05	0.05	0.05	0.05	0.05
5:75000001-76000000	5	75000000	76000000	0.114	0.114	0.114	0.114	0.114
5:76000001-77000000	5	76000000	77000000	-0.139	-0.139	-0.139	-0.139	-0.139
5:77000001-78000000	5	77000000	78000000	0.013	0.013	0.013	0.013	0.013
5:78000001-79000000	5	78000000	79000000	-0.011	-0.011	-0.011	-0.011	-0.011
5:80000001-81000000	5	80000000	81000000	-0.052	-0.052	-0.052	-0.052	-0.052
5:81000001-82000000	5	81000000	82000000	0.056	0.056	0.056	0.056	0.056
5:82000001-83000000	5	82000000	83000000	0.064	0.064	0.064	0.064	0.064
5:83000001-84000000	5	83000000	84000000	-0.099	-0.099	-0.099	-0.099	-0.099
5:84000001-85000000	5	84000000	85000000	-0.054	-0.054	-0.054	-0.054	-0.054
5:85000001-86000000	5	85000000	86000000	-0.123	-0.123	-0.123	-0.123	-0.123
5:86000001-87000000	5	86000000	87000000	0.126	0.126	0.126	0.126	0.126
5:87000001-88000000	5	87000000	88000000	-0.106	-0.106	-0.106	-0.106	-0.106
5:89000001-90000000	5	89000000	90000000	-0.023	-0.023	-0.023	-0.023	-0.023
5:90000001-91000000	5	90000000	91000000	0.106	0.106	0.106	0.106	0.106
5:91000001-92000000	5	91000000	92000000	0.019	0.019	0.019	0.019	0.019
5:92000001-93000000	5	92000000	93000000	-0.115	-0.115	-0.115	-0.115	-0.115
5:94000001-95000000	5	94000000	95000000	-0.064	-0.064	-0.064	-0.064	-0.064
5:95000001-96000000	5	95000000	96000000	0.135	0.135	0.135	0.135	0.135
5:98000001-99000000	5	98000000	99000000	0.054	0.054	0.054	0.054	0.054
5:100000001-101000000	5	100000000	101000000	0.109	0.109	0.109	0.109	0.109
5:101000001-102000000	5	101000000	102000000	0.042	0.042	0.042	0.042	0.042
5:102000001-103000000	5	102000000	103000000	-0.004	-0.004	-0.004	-0.004	-0.004
5:104000001-105000000	5	104000000	105000000	0.062	0.062	0.062	0.062	0.062
5:106000001-107000000	5	106000000	107000000	-0.029	-0.029	-0.029	-0.029	-0.029
5:107000001-108000000	5	107000000	108000000	-0.097	-0.097	-0.097	-0.097	-0.097
5:108000001-109000000	5	108000000	109000000	-0.073	-0.073	-0.073	-0.073	-0.073
5:109000001-110000000	5	109000000	110000000	0.01	0.01	0.01	0.01	0.01
5:110000001-111000000	5	110000000	111000000	0.039	0.039	0.039	0.039	0.039
5:111000001-112000000	5	111000000	112000000	0.11	0.11	0.11	0.11	0.11
5:112000001-113000000	5	112000000	113000000	0.014	0.014	0.014	0.014	0.014
5:113000001-114000000	5	113000000	114000000	-0.108	-0.108	-0.108	-0.108	-0.108
5:114000001-115000000	5	114000000	115000000	0.091	0.091	0.091	0.091	0.091
5:115000001-116000000	5	115000000	116000000	-0.044	-0.044	-0.044	-0.044	-0.044
5:116000001-117000000	5	116000000	117000000	-0.016	-0.016	-0.016	-0.016	-0.016
5:117000001-118000000	5	117000000	118000000	0.008	0.008	0.008	0.008	0.008
5:118000001-119000000	5	118000000	119000000	-0.031	-0.031	-0.031	-0.031	-0.031
5:119000001-120000000	5	119000000	120000000	0.13	0.13	0.13	0.13	0.13
5:120000001-121000000	5	120000000	121000000	-0.007	-0.007	-0.007	-0.007	-0.007
5:121000001-122000000	5	121000000	122000000	0.109	0.109	0.109	0.109	0.109
5:124000001-125000000	5	124000000	125000000	0.164	0.164	0.164	0.164	0.164
5:125000001-126000000	5	125000000	126000000	0.076	0.076	0.076	0.076	0.076
5:126000001-127000000	5	126000000	127000000	0.085	0.085	0.085	0.085	0.085
5:127000001-128000000	5	127000000	128000000	0.071	0.071	0.071	0.071	0.071
5:128000001-129000000	5	128000000	129000000	0.082	0.082	0.082	0.082	0.082
5:129000001-130000000	5	129000000	130000000	0.126	0.126	0.126	0.126	0.126
5:130000001-131000000	5	130000000	131000000	0.14	0.14	0.14	0.14	0.14
5:131000001-132000000	5	131000000	132000000	0.214	0.214	0.214	0.214	0.214
5:132000001-133000000	5	132000000	133000000	-0.012	-0.012	-0.012	-0.012	-0.012
5:133000001-134000000	5	133000000	134000000	0.037	0.037	0.037	0.037	0.037
5:135000001-136000000	5	135000000	136000000	0.031	0.031	0.031	0.031	0.031
5:136000001-137000000	5	136000000	137000000	-0.05	-0.05	-0.05	-0.05	-0.05
5:137000001-138000000	5	137000000	138000000	-0.105	-0.105	-0.105	-0.105	-0.105
5:138000001-139000000	5	138000000	139000000	0.056	0.056	0.056	0.056	0.056
5:139000001-140000000	5	139000000	140000000	-0.041	-0.041	-0.041	-0.041	-0.041
5:140000001-141000000	5	140000000	141000000	-0.294	-0.294	-0.294	-0.294	-0.294
5:141000001-142000000	5	141000000	142000000	-0.052	-0.052	-0.052	-0.052	-0.052
5:143000001-144000000	5	143000000	144000000	0.098	0.098	0.098	0.098	0.098
5:144000001-145000000	5	144000000	145000000	0.102	0.102	0.102	0.102	0.102
5:146000001-147000000	5	146000000	147000000	0.03	0.03	0.03	0.03	0.03
5:147000001-148000000	5	147000000	148000000	0.007	0.007	0.007	0.007	0.007
5:148000001-149000000	5	148000000	149000000	0.119	0.119	0.119	0.119	0.119
5:149000001-150000000	5	149000000	150000000	0.131	0.131	0.131	0.131	0.131
5:151000001-152000000	5	151000000	152000000	-0.066	-0.066	-0.066	-0.066	-0.066
5:152000001-153000000	5	152000000	153000000	-0.015	-0.015	-0.015	-0.015	-0.015
5:153000001-154000000	5	153000000	154000000	-0.128	-0.128	-0.128	-0.128	-0.128
5:155000001-156000000	5	155000000	156000000	0.013	0.013	0.013	0.013	0.013
5:158000001-159000000	5	158000000	159000000	0.138	0.138	0.138	0.138	0.138
5:159000001-160000000	5	159000000	160000000	0.058	0.058	0.058	0.058	0.058
5:161000001-162000000	5	161000000	162000000	-0.147	-0.147	-0.147	-0.147	-0.147
5:162000001-163000000	5	162000000	163000000	0.142	0.142	0.142	0.142	0.142
5:163000001-164000000	5	163000000	164000000	-0.089	-0.089	-0.089	-0.089	-0.089
5:164000001-165000000	5	164000000	165000000	-0.021	-0.021	-0.021	-0.021	-0.021
5:166000001-167000000	5	166000000	167000000	-0.1	-0.1	-0.1	-0.1	-0.1
5:167000001-168000000	5	167000000	168000000	0.011	0.011	0.011	0.011	0.011
5:168000001-169000000	5	168000000	169000000	0.016	0.016	0.016	0.016	0.016
5:169000001-170000000	5	169000000	170000000	-0.022	-0.022	-0.022	-0.022	-0.022
5:170000001-171000000	5	170000000	171000000	-0.125	-0.125	-0.125	-0.125	-0.125
5:171000001-172000000	5	171000000	172000000	0.097	0.097	0.097	0.097	0.097
5:172000001-173000000	5	172000000	173000000	0.223	0.223	0.223	0.223	0.223
5:173000001-174000000	5	173000000	174000000	0.025	0.025	0.025	0.025	0.025
5:176000001-177000000	5	176000000	177000000	-0.107	-0.107	-0.107	-0.107	-0.107
5:178000001-179000000	5	178000000	179000000	-0.182	-0.182	-0.182	-0.182	-0.182
5:180000001-180915260	5	180000000	180915260	0.178	0.178	0.178	0.178	0.178
6:1000001-2000000	6	1000000	2000000	0.345	0.345	0.345	0.345	0.345
6:2000001-3000000	6	2000000	3000000	0.5	0.5	0.5	0.5	0.5
6:3000001-4000000	6	3000000	4000000	0.462	0.462	0.462	0.462	0.462
6:6000001-7000000	6	6000000	7000000	0.359	0.359	0.359	0.359	0.359
6:7000001-8000000	6	7000000	8000000	0.237	0.237	0.237	0.237	0.237
6:8000001-9000000	6	8000000	9000000	0.296	0.296	0.296	0.296	0.296
6:9000001-10000000	6	9000000	10000000	0.256	0.256	0.256	0.256	0.256
6:10000001-11000000	6	10000000	11000000	0.025	0.025	0.025	0.025	0.025
6:11000001-12000000	6	11000000	12000000	0.548	0.548	0.548	0.548	0.548
6:12000001-13000000	6	12000000	13000000	0.375	0.375	0.375	0.375	0.375
6:13000001-14000000	6	13000000	14000000	0.244	0.244	0.244	0.244	0.244
6:14000001-15000000	6	14000000	15000000	0.223	0.223	0.223	0.223	0.223
6:17000001-18000000	6	17000000	18000000	0.238	0.238	0.238	0.238	0.238
6:18000001-19000000	6	18000000	19000000	0.218	0.218	0.218	0.218	0.218
6:19000001-20000000	6	19000000	20000000	0.233	0.233	0.233	0.233	0.233
6:20000001-21000000	6	20000000	21000000	0.278	0.278	0.278	0.278	0.278
6:21000001-22000000	6	21000000	22000000	0.099	0.099	0.099	0.099	0.099
6:24000001-25000000	6	24000000	25000000	0.161	0.161	0.161	0.161	0.161
6:25000001-26000000	6	25000000	26000000	0.364	0.364	0.364	0.364	0.364
6:27000001-28000000	6	27000000	28000000	0.228	0.228	0.228	0.228	0.228
6:30000001-31000000	6	30000000	31000000	0.461	0.461	0.461	0.461	0.461
6:33000001-34000000	6	33000000	34000000	0.228	0.228	0.228	0.228	0.228
6:35000001-36000000	6	35000000	36000000	0.27	0.27	0.27	0.27	0.27
6:39000001-40000000	6	39000000	40000000	0.192	0.192	0.192	0.192	0.192
6:40000001-41000000	6	40000000	41000000	0.178	0.178	0.178	0.178	0.178
6:42000001-43000000	6	42000000	43000000	0.198	0.198	0.198	0.198	0.198
6:43000001-44000000	6	43000000	44000000	0.368	0.368	0.368	0.368	0.368
6:44000001-45000000	6	44000000	45000000	0.369	0.369	0.369	0.369	0.369
6:45000001-46000000	6	45000000	46000000	0.411	0.411	0.411	0.411	0.411
6:47000001-48000000	6	47000000	48000000	0.356	0.356	0.356	0.356	0.356
6:48000001-49000000	6	48000000	49000000	0.103	0.103	0.103	0.103	0.103
6:49000001-50000000	6	49000000	50000000	0.289	0.289	0.289	0.289	0.289
6:52000001-53000000	6	52000000	53000000	0.372	0.372	0.372	0.372	0.372
6:53000001-54000000	6	53000000	54000000	0.414	0.414	0.414	0.414	0.414
6:55000001-56000000	6	55000000	56000000	0.335	0.335	0.335	0.335	0.335
6:56000001-57000000	6	56000000	57000000	0.406	0.406	0.406	0.406	0.406
6:63000001-64000000	6	63000000	64000000	0.133	0.133	0.133	0.133	0.133
6:64000001-65000000	6	64000000	65000000	0.296	0.296	0.296	0.296	0.296
6:65000001-66000000	6	65000000	66000000	0.218	0.218	0.218	0.218	0.218
6:66000001-67000000	6	66000000	67000000	0.048	0.048	0.048	0.048	0.048
6:68000001-69000000	6	68000000	69000000	0.169	0.169	0.169	0.169	0.169
6:69000001-70000000	6	69000000	70000000	0.17	0.17	0.17	0.17	0.17
6:72000001-73000000	6	72000000	73000000	0.256	0.256	0.256	0.256	0.256
6:73000001-74000000	6	73000000	74000000	0.079	0.079	0.079	0.079	0.079
6:75000001-76000000	6	75000000	76000000	0.028	0.028	0.028	0.028	0.028
6:76000001-77000000	6	76000000	77000000	-0.276	-0.276	-0.276	-0.276	-0.276
6:77000001-78000000	6	77000000	78000000	-0.259	-0.259	-0.259	-0.259	-0.259
6:78000001-79000000	6	78000000	79000000	-0.148	-0.148	-0.148	-0.148	-0.148
6:79000001-80000000	6	79000000	80000000	-0.193	-0.193	-0.193	-0.193	-0.193
6:80000001-81000000	6	80000000	81000000	-0.12	-0.12	-0.12	-0.12	-0.12
6:81000001-82000000	6	81000000	82000000	0.008	0.008	0.008	0.008	0.008
6:83000001-84000000	6	83000000	84000000	-0.135	-0.135	-0.135	-0.135	-0.135
6:85000001-86000000	6	85000000	86000000	-0.183	-0.183	-0.183	-0.183	-0.183
6:86000001-87000000	6	86000000	87000000	-0.012	-0.012	-0.012	-0.012	-0.012
6:87000001-88000000	6	87000000	88000000	-0.289	-0.289	-0.289	-0.289	-0.289
6:88000001-89000000	6	88000000	89000000	-0.364	-0.364	-0.364	-0.364	-0.364
6:89000001-90000000	6	89000000	90000000	-0.349	-0.349	-0.349	-0.349	-0.349
6:90000001-91000000	6	90000000	91000000	-0.331	-0.331	-0.331	-0.331	-0.331
6:91000001-92000000	6	91000000	92000000	-0.397	-0.397	-0.397	-0.397	-0.397
6:92000001-93000000	6	92000000	93000000	-0.261	-0.261	-0.261	-0.261	-0.261
6:93000001-94000000	6	93000000	94000000	-0.298	-0.298	-0.298	-0.298	-0.298
6:94000001-95000000	6	94000000	95000000	-0.208	-0.208	-0.208	-0.208	-0.208
6:95000001-96000000	6	95000000	96000000	-0.318	-0.318	-0.318	-0.318	-0.318
6:96000001-97000000	6	96000000	97000000	-0.342	-0.342	-0.342	-0.342	-0.342
6:97000001-98000000	6	97000000	98000000	-0.299	-0.299	-0.299	-0.299	-0.299
6:98000001-99000000	6	98000000	99000000	-0.393	-0.393	-0.393	-0.393	-0.393
6:101000001-102000000	6	101000000	102000000	-0.272	-0.272	-0.272	-0.272	-0.272
6:102000001-103000000	6	102000000	103000000	-0.37	-0.37	-0.37	-0.37	-0.37
6:103000001-104000000	6	103000000	104000000	-0.331	-0.331	-0.331	-0.331	-0.331
6:106000001-107000000	6	106000000	107000000	-0.178	-0.178	-0.178	-0.178	-0.178
6:107000001-108000000	6	107000000	108000000	-0.25	-0.25	-0.25	-0.25	-0.25
6:108000001-109000000	6	108000000	109000000	-0.335	-0.335	-0.335	-0.335	-0.335
6:109000001-110000000	6	109000000	110000000	-0.122	-0.122	-0.122	-0.122	-0.122
6:110000001-111000000	6	110000000	111000000	-0.243	-0.243	-0.243	-0.243	-0.243
6:111000001-112000000	6	111000000	112000000	-0.183	-0.183	-0.183	-0.183	-0.183
6:112000001-113000000	6	112000000	113000000	0.111	0.111	0.111	0.111	0.111
6:113000001-114000000	6	113000000	114000000	-0.025	-0.025	-0.025	-0.025	-0.025
6:115000001-116000000	6	115000000	116000000	-0.229	-0.229	-0.229	-0.229	-0.229
6:116000001-117000000	6	116000000	117000000	-0.156	-0.156	-0.156	-0.156	-0.156
6:118000001-119000000	6	118000000	119000000	-0.259	-0.259	-0.259	-0.259	-0.259
6:119000001-120000000	6	119000000	120000000	-0.375	-0.375	-0.375	-0.375	-0.375
6:121000001-122000000	6	121000000	122000000	-0.241	-0.241	-0.241	-0.241	-0.241
6:122000001-123000000	6	122000000	123000000	-0.268	-0.268	-0.268	-0.268	-0.268
6:123000001-124000000	6	123000000	124000000	-0.314	-0.314	-0.314	-0.314	-0.314
6:125000001-126000000	6	125000000	126000000	-0.331	-0.331	-0.331	-0.331	-0.331
6:126000001-127000000	6	126000000	127000000	0.065	0.065	0.065	0.065	0.065
6:127000001-128000000	6	127000000	128000000	-0.214	-0.214	-0.214	-0.214	-0.214
6:128000001-129000000	6	128000000	129000000	-0.206	-0.206	-0.206	-0.206	-0.206
6:129000001-130000000	6	129000000	130000000	-0.009	-0.009	-0.009	-0.009	-0.009
6:130000001-131000000	6	130000000	131000000	-0.184	-0.184	-0.184	-0.184	-0.184
6:131000001-132000000	6	131000000	132000000	-0.131	-0.131	-0.131	-0.131	-0.131
6:132000001-133000000	6	132000000	133000000	-0.012	-0.012	-0.012	-0.012	-0.012
6:135000001-136000000	6	135000000	136000000	0.36	0.36	0.36	0.36	0.36
6:136000001-137000000	6	136000000	137000000	0.299	0.299	0.299	0.299	0.299
6:138000001-139000000	6	138000000	139000000	0.406	0.406	0.406	0.406	0.406
6:139000001-140000000	6	139000000	140000000	0.275	0.275	0.275	0.275	0.275
6:140000001-141000000	6	140000000	141000000	0.325	0.325	0.325	0.325	0.325
6:142000001-143000000	6	142000000	143000000	0.373	0.373	0.373	0.373	0.373
6:143000001-144000000	6	143000000	144000000	0.517	0.517	0.517	0.517	0.517
6:145000001-146000000	6	145000000	146000000	0.239	0.239	0.239	0.239	0.239
6:146000001-147000000	6	146000000	147000000	0.305	0.305	0.305	0.305	0.305
6:147000001-148000000	6	147000000	148000000	0.329	0.329	0.329	0.329	0.329
6:148000001-149000000	6	148000000	149000000	0.267	0.267	0.267	0.267	0.267
6:149000001-150000000	6	149000000	150000000	0.299	0.299	0.299	0.299	0.299
6:151000001-152000000	6	151000000	152000000	0.294	0.294	0.294	0.294	0.294
6:153000001-154000000	6	153000000	154000000	0.183	0.183	0.183	0.183	0.183
6:154000001-155000000	6	154000000	155000000	0.175	0.175	0.175	0.175	0.175
6:155000001-156000000	6	155000000	156000000	0.217	0.217	0.217	0.217	0.217
6:156000001-157000000	6	156000000	157000000	0.33	0.33	0.33	0.33	0.33
6:158000001-159000000	6	158000000	159000000	0.432	0.432	0.432	0.432	0.432
6:159000001-160000000	6	159000000	160000000	0.339	0.339	0.339	0.339	0.339
6:160000001-161000000	6	160000000	161000000	0.461	0.461	0.461	0.461	0.461
6:161000001-162000000	6	161000000	162000000	0.266	0.266	0.266	0.266	0.266
6:162000001-163000000	6	162000000	163000000	-0.078	-0.078	-0.078	-0.078	-0.078
6:163000001-164000000	6	163000000	164000000	-0.093	-0.093	-0.093	-0.093	-0.093
6:164000001-165000000	6	164000000	165000000	-0.235	-0.235	-0.235	-0.235	-0.235
6:165000001-166000000	6	165000000	166000000	-0.202	-0.202	-0.202	-0.202	-0.202
6:166000001-167000000	6	166000000	167000000	0.219	0.219	0.219	0.219	0.219
6:167000001-168000000	6	167000000	168000000	0.308	0.308	0.308	0.308	0.308
6:168000001-169000000	6	168000000	169000000	0.445	0.445	0.445	0.445	0.445
7:1-1000000	7	0	1000000	0.189	0.189	0.189	0.189	0.189
7:2000001-3000000	7	2000000	3000000	0.227	0.227	0.227	0.227	0.227
7:4000001-5000000	7	4000000	5000000	0.122	0.122	0.122	0.122	0.122
7:6000001-7000000	7	6000000	7000000	0.216	0.216	0.216	0.216	0.216
7:7000001-8000000	7	7000000	8000000	0.299	0.299	0.299	0.299	0.299
7:8000001-9000000	7	8000000	9000000	0.16	0.16	0.16	0.16	0.16
7:9000001-10000000	7	9000000	10000000	0.073	0.073	0.073	0.073	0.073
7:10000001-11000000	7	10000000	11000000	0.315	0.315	0.315	0.315	0.315
7:11000001-12000000	7	11000000	12000000	0.192	0.192	0.192	0.192	0.192
7:12000001-13000000	7	12000000	13000000	0.275	0.275	0.275	0.275	0.275
7:13000001-14000000	7	13000000	14000000	0.247	0.247	0.247	0.247	0.247
7:14000001-15000000	7	14000000	15000000	0.242	0.242	0.242	0.242	0.242
7:15000001-16000000	7	15000000	16000000	0.234	0.234	0.234	0.234	0.234
7:16000001-17000000	7	16000000	17000000	0.338	0.338	0.338	0.338	0.338
7:17000001-18000000	7	17000000	18000000	0.462	0.462	0.462	0.462	0.462
7:18000001-19000000	7	18000000	19000000	0.339	0.339	0.339	0.339	0.339
7:19000001-20000000	7	19000000	20000000	0.325	0.325	0.325	0.325	0.325
7:20000001-21000000	7	20000000	21000000	0.191	0.191	0.191	0.191	0.191
7:21000001-22000000	7	21000000	22000000	0.181	0.181	0.181	0.181	0.181
7:22000001-23000000	7	22000000	23000000	0.241	0.241	0.241	0.241	0.241
7:23000001-24000000	7	23000000	24000000	0.039	0.039	0.039	0.039	0.039
7:24000001-25000000	7	24000000	25000000	0.175	0.175	0.175	0.175	0.175
7:25000001-26000000	7	25000000	26000000	0.337	0.337	0.337	0.337	0.337
7:26000001-27000000	7	26000000	27000000	0.352	0.352	0.352	0.352	0.352
7:28000001-29000000	7	28000000	29000000	0.28	0.28	0.28	0.28	0.28
7:29000001-30000000	7	29000000	30000000	0.387	0.387	0.387	0.387	0.387
7:30000001-31000000	7	30000000	31000000	0.387	0.387	0.387	0.387	0.387
7:31000001-32000000	7	31000000	32000000	0.052	0.052	0.052	0.052	0.052
7:32000001-33000000	7	32000000	33000000	0.295	0.295	0.295	0.295	0.295
7:34000001-35000000	7	34000000	35000000	0.443	0.443	0.443	0.443	0.443
7:35000001-36000000	7	35000000	36000000	0.294	0.294	0.294	0.294	0.294
7:37000001-38000000	7	37000000	38000000	0.317	0.317	0.317	0.317	0.317
7:38000001-39000000	7	38000000	39000000	0.201	0.201	0.201	0.201	0.201
7:40000001-41000000	7	40000000	41000000	0.297	0.297	0.297	0.297	0.297
7:41000001-42000000	7	41000000	42000000	0.198	0.198	0.198	0.198	0.198
7:42000001-43000000	7	42000000	43000000	0.384	0.384	0.384	0.384	0.384
7:44000001-45000000	7	44000000	45000000	0.275	0.275	0.275	0.275	0.275
7:46000001-47000000	7	46000000	47000000	0.375	0.375	0.375	0.375	0.375
7:47000001-48000000	7	47000000	48000000	0.462	0.462	0.462	0.462	0.462
7:49000001-50000000	7	49000000	50000000	0.143	0.143	0.143	0.143	0.143
7:50000001-51000000	7	50000000	51000000	0.314	0.314	0.314	0.314	0.314
7:51000001-52000000	7	51000000	52000000	0.254	0.254	0.254	0.254	0.254
7:52000001-53000000	7	52000000	53000000	0.153	0.153	0.153	0.153	0.153
7:53000001-54000000	7	53000000	54000000	0.278	0.278	0.278	0.278	0.278
7:54000001-55000000	7	54000000	55000000	0.248	0.248	0.248	0.248	0.248
7:55000001-56000000	7	55000000	56000000	0.441	0.441	0.441	0.441	0.441
7:69000001-70000000	7	69000000	70000000	0.265	0.265	0.265	0.265	0.265
7:70000001-71000000	7	70000000	71000000	0.053	0.053	0.053	0.053	0.053
7:71000001-72000000	7	71000000	72000000	-0.032	-0.032	-0.032	-0.032	-0.032
7:73000001-74000000	7	73000000	74000000	0.212	0.212	0.212	0.212	0.212
7:75000001-76000000	7	75000000	76000000	0.26	0.26	0.26	0.26	0.26
7:77000001-78000000	7	77000000	78000000	0.188	0.188	0.188	0.188	0.188
7:79000001-80000000	7	79000000	80000000	0.144	0.144	0.144	0.144	0.144
7:81000001-82000000	7	81000000	82000000	0.234	0.234	0.234	0.234	0.234
7:82000001-83000000	7	82000000	83000000	0.065	0.065	0.065	0.065	0.065
7:83000001-84000000	7	83000000	84000000	0.216	0.216	0.216	0.216	0.216
7:84000001-85000000	7	84000000	85000000	0.189	0.189	0.189	0.189	0.189
7:85000001-86000000	7	85000000	86000000	0.253	0.253	0.253	0.253	0.253
7:86000001-87000000	7	86000000	87000000	0.411	0.411	0.411	0.411	0.411
7:87000001-88000000	7	87000000	88000000	0.22	0.22	0.22	0.22	0.22
7:88000001-89000000	7	88000000	89000000	0.096	0.096	0.096	0.096	0.096
7:89000001-90000000	7	89000000	90000000	0.292	0.292	0.292	0.292	0.292
7:90000001-91000000	7	90000000	91000000	0.294	0.294	0.294	0.294	0.294
7:91000001-92000000	7	91000000	92000000	0.376	0.376	0.376	0.376	0.376
7:93000001-94000000	7	93000000	94000000	0.178	0.178	0.178	0.178	0.178
7:95000001-96000000	7	95000000	96000000	0.239	0.239	0.239	0.239	0.239
7:96000001-97000000	7	96000000	97000000	0.125	0.125	0.125	0.125	0.125
7:97000001-98000000	7	97000000	98000000	0.268	0.268	0.268	0.268	0.268
7:98000001-99000000	7	98000000	99000000	0.21	0.21	0.21	0.21	0.21
7:102000001-103000000	7	102000000	103000000	0.199	0.199	0.199	0.199	0.199
7:103000001-104000000	7	103000000	104000000	0.161	0.161	0.161	0.161	0.161
7:105000001-106000000	7	105000000	106000000	0.268	0.268	0.268	0.268	0.268
7:106000001-107000000	7	106000000	107000000	0.238	0.238	0.238	0.238	0.238
7:107000001-108000000	7	107000000	108000000	0.237	0.237	0.237	0.237	0.237
7:108000001-109000000	7	108000000	109000000	0.229	0.229	0.229	0.229	0.229
7:109000001-110000000	7	109000000	110000000	0.243	0.243	0.243	0.243	0.243
7:110000001-111000000	7	110000000	111000000	0.286	0.286	0.286	0.286	0.286
7:112000001-113000000	7	112000000	113000000	0.279	0.279	0.279	0.279	0.279
7:113000001-114000000	7	113000000	114000000	0.179	0.179	0.179	0.179	0.179
7:114000001-115000000	7	114000000	115000000	0.145	0.145	0.145	0.145	0.145
7:115000001-116000000	7	115000000	116000000	0.244	0.244	0.244	0.244	0.244
7:116000001-117000000	7	116000000	117000000	0.421	0.421	0.421	0.421	0.421
7:117000001-118000000	7	117000000	118000000	0.333	0.333	0.333	0.333	0.333
7:118000001-119000000	7	118000000	119000000	0.149	0.149	0.149	0.149	0.149
7:119000001-120000000	7	119000000	120000000	0.199	0.199	0.199	0.199	0.199
7:120000001-121000000	7	120000000	121000000	0.363	0.363	0.363	0.363	0.363
7:121000001-122000000	7	121000000	122000000	0.173	0.173	0.173	0.173	0.173
7:122000001-123000000	7	122000000	123000000	0.139	0.139	0.139	0.139	0.139
7:123000001-124000000	7	123000000	124000000	0.155	0.155	0.155	0.155	0.155
7:124000001-125000000	7	124000000	125000000	0.215	0.215	0.215	0.215	0.215
7:125000001-126000000	7	125000000	126000000	0.239	0.239	0.239	0.239	0.239
7:126000001-127000000	7	126000000	127000000	0.328	0.328	0.328	0.328	0.328
7:127000001-128000000	7	127000000	128000000	0.172	0.172	0.172	0.172	0.172
7:129000001-130000000	7	129000000	130000000	0.146	0.146	0.146	0.146	0.146
7:130000001-131000000	7	130000000	131000000	0.396	0.396	0.396	0.396	0.396
7:132000001-133000000	7	132000000	133000000	0.14	0.14	0.14	0.14	0.14
7:133000001-134000000	7	133000000	134000000	0.166	0.166	0.166	0.166	0.166
7:136000001-137000000	7	136000000	137000000	0.031	0.031	0.031	0.031	0.031
7:138000001-139000000	7	138000000	139000000	0.143	0.143	0.143	0.143	0.143
7:139000001-140000000	7	139000000	140000000	0.265	0.265	0.265	0.265	0.265
7:140000001-141000000	7	140000000	141000000	0.165	0.165	0.165	0.165	0.165
7:144000001-145000000	7	144000000	145000000	0.198	0.198	0.198	0.198	0.198
7:146000001-147000000	7	146000000	147000000	0.086	0.086	0.086	0.086	0.086
7:147000001-148000000	7	147000000	148000000	0.024	0.024	0.024	0.024	0.024
7:148000001-149000000	7	148000000	149000000	0.112	0.112	0.112	0.112	0.112
7:150000001-151000000	7	150000000	151000000	0.225	0.225	0.225	0.225	0.225
7:151000001-152000000	7	151000000	152000000	0.316	0.316	0.316	0.316	0.316
7:152000001-153000000	7	152000000	153000000	0.1	0.1	0.1	0.1	0.1
7:154000001-155000000	7	154000000	155000000	0.151	0.151	0.151	0.151	0.151
7:155000001-156000000	7	155000000	156000000	0.26	0.26	0.26	0.26	0.26
7:156000001-157000000	7	156000000	157000000	0.201	0.201	0.201	0.201	0.201
8:1000001-2000000	8	1000000	2000000	-0.324	-0.324	-0.324	-0.324	-0.324
8:2000001-3000000	8	2000000	3000000	-0.393	-0.393	-0.393	-0.393	-0.393
8:3000001-4000000	8	3000000	4000000	-0.447	-0.447	-0.447	-0.447	-0.447
8:4000001-5000000	8	4000000	5000000	-0.462	-0.462	-0.462	-0.462	-0.462
8:5000001-6000000	8	5000000	6000000	-0.454	-0.454	-0.454	-0.454	-0.454
8:8000001-9000000	8	8000000	9000000	-0.042	-0.042	-0.042	-0.042	-0.042
8:9000001-10000000	8	9000000	10000000	-0.543	-0.543	-0.543	-0.543	-0.543
8:10000001-11000000	8	10000000	11000000	-0.433	-0.433	-0.433	-0.433	-0.433
8:11000001-12000000	8	11000000	12000000	-0.374	-0.374	-0.374	-0.374	-0.374
8:13000001-14000000	8	13000000	14000000	-0.299	-0.299	-0.299	-0.299	-0.299
8:14000001-15000000	8	14000000	15000000	-0.38	-0.38	-0.38	-0.38	-0.38
8:15000001-16000000	8	15000000	16000000	-0.516	-0.516	-0.516	-0.516	-0.516
8:18000001-19000000	8	18000000	19000000	-0.337	-0.337	-0.337	-0.337	-0.337
8:20000001-21000000	8	20000000	21000000	-0.508	-0.508	-0.508	-0.508	-0.508
8:22000001-23000000	8	22000000	23000000	-0.293	-0.293	-0.293	-0.293	-0.293
8:23000001-24000000	8	23000000	24000000	-0.341	-0.341	-0.341	-0.341	-0.341
8:24000001-25000000	8	24000000	25000000	-0.363	-0.363	-0.363	-0.363	-0.363
8:25000001-26000000	8	25000000	26000000	-0.432	-0.432	-0.432	-0.432	-0.432
8:26000001-27000000	8	26000000	27000000	-0.317	-0.317	-0.317	-0.317	-0.317
8:27000001-28000000	8	27000000	28000000	-0.332	-0.332	-0.332	-0.332	-0.332
8:28000001-29000000	8	28000000	29000000	-0.328	-0.328	-0.328	-0.328	-0.328
8:30000001-31000000	8	30000000	31000000	-0.284	-0.284	-0.284	-0.284	-0.284
8:31000001-32000000	8	31000000	32000000	-0.43	-0.43	-0.43	-0.43	-0.43
8:33000001-34000000	8	33000000	34000000	-0.411	-0.411	-0.411	-0.411	-0.411
8:34000001-35000000	8	34000000	35000000	-0.486	-0.486	-0.486	-0.486	-0.486
8:35000001-36000000	8	35000000	36000000	-0.423	-0.423	-0.423	-0.423	-0.423
8:36000001-37000000	8	36000000	37000000	0.057	0.057	0.057	0.057	0.057
8:37000001-38000000	8	37000000	38000000	0.497	0.497	0.497	0.497	0.497
8:38000001-39000000	8	38000000	39000000	0.469	0.469	0.469	0.469	0.469
8:39000001-40000000	8	39000000	40000000	0.46	0.46	0.46	0.46	0.46
8:40000001-41000000	8	40000000	41000000	0.313	0.313	0.313	0.313	0.313
8:41000001-42000000	8	41000000	42000000	0.166	0.166	0.166	0.166	0.166
8:42000001-43000000	8	42000000	43000000	0.218	0.218	0.218	0.218	0.218
8:50000001-51000000	8	50000000	51000000	0.041	0.041	0.041	0.041	0.041
8:52000001-53000000	8	52000000	53000000	0.149	0.149	0.149	0.149	0.149
8:53000001-54000000	8	53000000	54000000	-0.024	-0.024	-0.024	-0.024	-0.024
8:54000001-55000000	8	54000000	55000000	0.126	0.126	0.126	0.126	0.126
8:57000001-58000000	8	57000000	58000000	0.098	0.098	0.098	0.098	0.098
8:58000001-59000000	8	58000000	59000000	0.148	0.148	0.148	0.148	0.148
8:59000001-60000000	8	59000000	60000000	0.207	0.207	0.207	0.207	0.207
8:60000001-61000000	8	60000000	61000000	0.239	0.239	0.239	0.239	0.239
8:61000001-62000000	8	61000000	62000000	0.101	0.101	0.101	0.101	0.101
8:62000001-63000000	8	62000000	63000000	0.142	0.142	0.142	0.142	0.142
8:64000001-65000000	8	64000000	65000000	0.013	0.013	0.013	0.013	0.013
8:65000001-66000000	8	65000000	66000000	0.2	0.2	0.2	0.2	0.2
8:66000001-67000000	8	66000000	67000000	0.131	0.131	0.131	0.131	0.131
8:67000001-68000000	8	67000000	68000000	0.005	0.005	0.005	0.005	0.005
8:68000001-69000000	8	68000000	69000000	0.101	0.101	0.101	0.101	0.101
8:71000001-72000000	8	71000000	72000000	0.172	0.172	0.172	0.172	0.172
8:72000001-73000000	8	72000000	73000000	0.157	0.157	0.157	0.157	0.157
8:73000001-74000000	8	73000000	74000000	0.036	0.036	0.036	0.036	0.036
8:74000001-75000000	8	74000000	75000000	0.095	0.095	0.095	0.095	0.095
8:75000001-76000000	8	75000000	76000000	0.134	0.134	0.134	0.134	0.134
8:78000001-79000000	8	78000000	79000000	0.179	0.179	0.179	0.179	0.179
8:79000001-80000000	8	79000000	80000000	0.212	0.212	0.212	0.212	0.212
8:80000001-81000000	8	80000000	81000000	0.407	0.407	0.407	0.407	0.407
8:82000001-83000000	8	82000000	83000000	0.538	0.538	0.538	0.538	0.538
8:83000001-84000000	8	83000000	84000000	0.372	0.372	0.372	0.372	0.372
8:84000001-85000000	8	84000000	85000000	0.563	0.563	0.563	0.563	0.563
8:85000001-86000000	8	85000000	86000000	0.444	0.444	0.444	0.444	0.444
8:86000001-87000000	8	86000000	87000000	0.471	0.471	0.471	0.471	0.471
8:87000001-88000000	8	87000000	88000000	0.371	0.371	0.371	0.371	0.371
8:88000001-89000000	8	88000000	89000000	0.418	0.418	0.418	0.418	0.418
8:89000001-90000000	8	89000000	90000000	0.59	0.59	0.59	0.59	0.59
8:90000001-91000000	8	90000000	91000000	0.587	0.587	0.587	0.587	0.587
8:91000001-92000000	8	91000000	92000000	0.383	0.383	0.383	0.383	0.383
8:92000001-93000000	8	92000000	93000000	0.529	0.529	0.529	0.529	0.529
8:93000001-94000000	8	93000000	94000000	0.51	0.51	0.51	0.51	0.51
8:94000001-95000000	8	94000000	95000000	0.527	0.527	0.527	0.527	0.527
8:95000001-96000000	8	95000000	96000000	0.542	0.542	0.542	0.542	0.542
8:96000001-97000000	8	96000000	97000000	0.555	0.555	0.555	0.555	0.555
8:99000001-100000000	8	99000000	100000000	0.501	0.501	0.501	0.501	0.501
8:101000001-102000000	8	101000000	102000000	0.533	0.533	0.533	0.533	0.533
8:104000001-105000000	8	104000000	105000000	0.419	0.419	0.419	0.419	0.419
8:105000001-106000000	8	105000000	106000000	0.349	0.349	0.349	0.349	0.349
8:106000001-107000000	8	106000000	107000000	0.415	0.415	0.415	0.415	0.415
8:108000001-109000000	8	108000000	109000000	0.525	0.525	0.525	0.525	0.525
8:110000001-111000000	8	110000000	111000000	0.499	0.499	0.499	0.499	0.499
8:111000001-112000000	8	111000000	112000000	0.46	0.46	0.46	0.46	0.46
8:112000001-113000000	8	112000000	113000000	0.309	0.309	0.309	0.309	0.309
8:113000001-114000000	8	113000000	114000000	0.501	0.501	0.501	0.501	0.501
8:114000001-115000000	8	114000000	115000000	0.496	0.496	0.496	0.496	0.496
8:115000001-116000000	8	115000000	116000000	0.513	0.513	0.513	0.513	0.513
8:116000001-117000000	8	116000000	117000000	0.84	0.84	0.84	0.84	0.84
8:118000001-119000000	8	118000000	119000000	0.84	0.84	0.84	0.84	0.84
8:119000001-120000000	8	119000000	120000000	0.974	0.974	0.974	0.974	0.974
8:120000001-121000000	8	120000000	121000000	0.913	0.913	0.913	0.913	0.913
8:121000001-122000000	8	121000000	122000000	0.891	0.891	0.891	0.891	0.891
8:122000001-123000000	8	122000000	123000000	0.81	0.81	0.81	0.81	0.81
8:123000001-124000000	8	123000000	124000000	0.84	0.84	0.84	0.84	0.84
8:124000001-125000000	8	124000000	125000000	0.874	0.874	0.874	0.874	0.874
8:125000001-126000000	8	125000000	126000000	0.942	0.942	0.942	0.942	0.942
8:126000001-127000000	8	126000000	127000000	0.99	0.99	0.99	0.99	0.99
8:127000001-128000000	8	127000000	128000000	0.741	0.741	0.741	0.741	0.741
8:129000001-130000000	8	129000000	130000000	0.848	0.848	0.848	0.848	0.848
8:130000001-131000000	8	130000000	131000000	0.868	0.868	0.868	0.868	0.868
8:131000001-132000000	8	131000000	132000000	0.863	0.863	0.863	0.863	0.863
8:132000001-133000000	8	132000000	133000000	0.914	0.914	0.914	0.914	0.914
8:134000001-135000000	8	134000000	135000000	0.989	0.989	0.989	0.989	0.989
8:137000001-138000000	8	137000000	138000000	0.672	0.672	0.672	0.672	0.672
8:138000001-139000000	8	138000000	139000000	0.777	0.777	0.777	0.777	0.777
8:139000001-140000000	8	139000000	140000000	0.756	0.756	0.756	0.756	0.756
8:141000001-142000000	8	141000000	142000000	1	1	1	1	1
8:142000001-143000000	8	142000000	143000000	0.898	0.898	0.898	0.898	0.898
8:143000001-144000000	8	143000000	144000000	0.752	0.752	0.752	0.752	0.752
8:144000001-145000000	8	144000000	145000000	0.795	0.795	0.795	0.795	0.795
8:145000001-146000000	8	145000000	146000000	0.79	0.79	0.79	0.79	0.79
8:146000001-146364022	8	146000000	146364022	1.272	1.272	1.272	1.272	1.272
9:2000001-3000000	9	2000000	3000000	0.27	0.27	0.27	0.27	0.27
9:3000001-4000000	9	3000000	4000000	0.15	0.15	0.15	0.15	0.15
9:5000001-6000000	9	5000000	6000000	0.331	0.331	0.331	0.331	0.331
9:6000001-7000000	9	6000000	7000000	0.217	0.217	0.217	0.217	0.217
9:8000001-9000000	9	8000000	9000000	0.275	0.275	0.275	0.275	0.275
9:9000001-10000000	9	9000000	10000000	0.173	0.173	0.173	0.173	0.173
9:10000001-11000000	9	10000000	11000000	0.182	0.182	0.182	0.182	0.182
9:11000001-12000000	9	11000000	12000000	0.184	0.184	0.184	0.184	0.184
9:12000001-13000000	9	12000000	13000000	0.193	0.193	0.193	0.193	0.193
9:13000001-14000000	9	13000000	14000000	0.22	0.22	0.22	0.22	0.22
9:14000001-15000000	9	14000000	15000000	0.228	0.228	0.228	0.228	0.228
9:15000001-16000000	9	15000000	16000000	0.296	0.296	0.296	0.296	0.296
9:16000001-17000000	9	16000000	17000000	0.228	0.228	0.228	0.228	0.228
9:18000001-19000000	9	18000000	19000000	0.367	0.367	0.367	0.367	0.367
9:21000001-22000000	9	21000000	22000000	0.279	0.279	0.279	0.279	0.279
9:22000001-23000000	9	22000000	23000000	0.257	0.257	0.257	0.257	0.257
9:23000001-24000000	9	23000000	24000000	0.12	0.12	0.12	0.12	0.12
9:24000001-25000000	9	24000000	25000000	0.218	0.218	0.218	0.218	0.218
9:25000001-26000000	9	25000000	26000000	0.115	0.115	0.115	0.115	0.115
9:27000001-28000000	9	27000000	28000000	0.224	0.224	0.224	0.224	0.224
9:29000001-30000000	9	29000000	30000000	0.175	0.175	0.175	0.175	0.175
9:30000001-31000000	9	30000000	31000000	0.067	0.067	0.067	0.067	0.067
9:31000001-32000000	9	31000000	32000000	0.176	0.176	0.176	0.176	0.176
9:34000001-35000000	9	34000000	35000000	0.139	0.139	0.139	0.139	0.139
9:35000001-36000000	9	35000000	36000000	0.112	0.112	0.112	0.112	0.112
9:36000001-37000000	9	36000000	37000000	0.115	0.115	0.115	0.115	0.115
9:37000001-38000000	9	37000000	38000000	0.122	0.122	0.122	0.122	0.122
9:38000001-39000000	9	38000000	39000000	0.343	0.343	0.343	0.343	0.343
9:71000001-72000000	9	71000000	72000000	0.18	0.18	0.18	0.18	0.18
9:73000001-74000000	9	73000000	74000000	0.162	0.162	0.162	0.162	0.162
9:74000001-75000000	9	74000000	75000000	0.271	0.271	0.271	0.271	0.271
9:75000001-76000000	9	75000000	76000000	0.334	0.334	0.334	0.334	0.334
9:76000001-77000000	9	76000000	77000000	0.16	0.16	0.16	0.16	0.16
9:77000001-78000000	9	77000000	78000000	0.085	0.085	0.085	0.085	0.085
9:80000001-81000000	9	80000000	81000000	0.363	0.363	0.363	0.363	0.363
9:81000001-82000000	9	81000000	82000000	0.082	0.082	0.082	0.082	0.082
9:82000001-83000000	9	82000000	83000000	0.07	0.07	0.07	0.07	0.07
9:83000001-84000000	9	83000000	84000000	0.151	0.151	0.151	0.151	0.151
9:85000001-86000000	9	85000000	86000000	0.134	0.134	0.134	0.134	0.134
9:86000001-87000000	9	86000000	87000000	0.145	0.145	0.145	0.145	0.145
9:87000001-88000000	9	87000000	88000000	0.172	0.172	0.172	0.172	0.172
9:88000001-89000000	9	88000000	89000000	0.248	0.248	0.248	0.248	0.248
9:89000001-90000000	9	89000000	90000000	0.287	0.287	0.287	0.287	0.287
9:90000001-91000000	9	90000000	91000000	0.152	0.152	0.152	0.152	0.152
9:91000001-92000000	9	91000000	92000000	0.216	0.216	0.216	0.216	0.216
9:93000001-94000000	9	93000000	94000000	0.255	0.255	0.255	0.255	0.255
9:94000001-95000000	9	94000000	95000000	0.195	0.195	0.195	0.195	0.195
9:95000001-96000000	9	95000000	96000000	0.454	0.454	0.454	0.454	0.454
9:96000001-97000000	9	96000000	97000000	0.252	0.252	0.252	0.252	0.252
9:97000001-98000000	9	97000000	98000000	0.435	0.435	0.435	0.435	0.435
9:98000001-99000000	9	98000000	99000000	0.221	0.221	0.221	0.221	0.221
9:100000001-101000000	9	100000000	101000000	0.209	0.209	0.209	0.209	0.209
9:101000001-102000000	9	101000000	102000000	0.212	0.212	0.212	0.212	0.212
9:102000001-103000000	9	102000000	103000000	0.101	0.101	0.101	0.101	0.101
9:103000001-104000000	9	103000000	104000000	0.17	0.17	0.17	0.17	0.17
9:104000001-105000000	9	104000000	105000000	0.133	0.133	0.133	0.133	0.133
9:105000001-106000000	9	105000000	106000000	0.178	0.178	0.178	0.178	0.178
9:108000001-109000000	9	108000000	109000000	0.238	0.238	0.238	0.238	0.238
9:109000001-110000000	9	109000000	110000000	0.221	0.221	0.221	0.221	0.221
9:111000001-112000000	9	111000000	112000000	0.368	0.368	0.368	0.368	0.368
9:112000001-113000000	9	112000000	113000000	0.388	0.388	0.388	0.388	0.388
9:114000001-115000000	9	114000000	115000000	0.309	0.309	0.309	0.309	0.309
9:115000001-116000000	9	115000000	116000000	0.156	0.156	0.156	0.156	0.156
9:116000001-117000000	9	116000000	117000000	0.254	0.254	0.254	0.254	0.254
9:117000001-118000000	9	117000000	118000000	0.306	0.306	0.306	0.306	0.306
9:118000001-119000000	9	118000000	119000000	0.269	0.269	0.269	0.269	0.269
9:120000001-121000000	9	120000000	121000000	0.081	0.081	0.081	0.081	0.081
9:121000001-122000000	9	121000000	122000000	0.08	0.08	0.08	0.08	0.08
9:122000001-123000000	9	122000000	123000000	0.103	0.103	0.103	0.103	0.103
9:123000001-124000000	9	123000000	124000000	0.236	0.236	0.236	0.236	0.236
9:124000001-125000000	9	124000000	125000000	0.205	0.205	0.205	0.205	0.205
9:125000001-126000000	9	125000000	126000000	0.229	0.229	0.229	0.229	0.229
9:127000001-128000000	9	127000000	128000000	0.191	0.191	0.191	0.191	0.191
9:128000001-129000000	9	128000000	129000000	0.141	0.141	0.141	0.141	0.141
9:129000001-130000000	9	129000000	130000000	0.358	0.358	0.358	0.358	0.358
9:130000001-131000000	9	130000000	131000000	0.463	0.463	0.463	0.463	0.463
9:132000001-133000000	9	132000000	133000000	0.307	0.307	0.307	0.307	0.307
9:133000001-134000000	9	133000000	134000000	0.212	0.212	0.212	0.212	0.212
9:134000001-135000000	9	134000000	135000000	0.22	0.22	0.22	0.22	0.22
9:135000001-136000000	9	135000000	136000000	0.141	0.141	0.141	0.141	0.141
9:136000001-137000000	9	136000000	137000000	0.199	0.199	0.199	0.199	0.199
9:137000001-138000000	9	137000000	138000000	0.341	0.341	0.341	0.341	0.341
9:139000001-140000000	9	139000000	140000000	0.214	0.214	0.214	0.214	0.214
10:1000001-2000000	10	1000000	2000000	-0.047	-0.047	-0.047	-0.047	-0.047
10:2000001-3000000	10	2000000	3000000	-0.104	-0.104	-0.104	-0.104	-0.104
10:3000001-4000000	10	3000000	4000000	0.409	0.409	0.409	0.409	0.409
10:4000001-5000000	10	4000000	5000000	0.379	0.379	0.379	0.379	0.379
10:6000001-7000000	10	6000000	7000000	0.015	0.015	0.015	0.015	0.015
10:8000001-9000000	10	8000000	9000000	-0.273	-0.273	-0.273	-0.273	-0.273
10:10000001-11000000	10	10000000	11000000	0.016	0.016	0.016	0.016	0.016
10:11000001-12000000	10	11000000	12000000	0.054	0.054	0.054	0.054	0.054
10:12000001-13000000	10	12000000	13000000	0.123	0.123	0.123	0.123	0.123
10:13000001-14000000	10	13000000	14000000	-0.004	-0.004	-0.004	-0.004	-0.004
10:14000001-15000000	10	14000000	15000000	-0.057	-0.057	-0.057	-0.057	-0.057
10:15000001-16000000	10	15000000	16000000	-0.041	-0.041	-0.041	-0.041	-0.041
10:16000001-17000000	10	16000000	17000000	-0.096	-0.096	-0.096	-0.096	-0.096
10:19000001-20000000	10	19000000	20000000	-0.034	-0.034	-0.034	-0.034	-0.034
10:21000001-22000000	10	21000000	22000000	-0.072	-0.072	-0.072	-0.072	-0.072
10:22000001-23000000	10	22000000	23000000	-0.043	-0.043	-0.043	-0.043	-0.043
10:23000001-24000000	10	23000000	24000000	-0.119	-0.119	-0.119	-0.119	-0.119
10:24000001-25000000	10	24000000	25000000	0.168	0.168	0.168	0.168	0.168
10:25000001-26000000	10	25000000	26000000	0.038	0.038	0.038	0.038	0.038
10:26000001-27000000	10	26000000	27000000	-0.129	-0.129	-0.129	-0.129	-0.129
10:27000001-28000000	10	27000000	28000000	-0.073	-0.073	-0.073	-0.073	-0.073
10:28000001-29000000	10	28000000	29000000	-0.161	-0.161	-0.161	-0.161	-0.161
10:29000001-30000000	10	29000000	30000000	-0.031	-0.031	-0.031	-0.031	-0.031
10:30000001-31000000	10	30000000	31000000	0.149	0.149	0.149	0.149	0.149
10:31000001-32000000	10	31000000	32000000	0.217	0.217	0.217	0.217	0.217
10:33000001-34000000	10	33000000	34000000	0.211	0.211	0.211	0.211	0.211
10:34000001-35000000	10	34000000	35000000	-0.061	-0.061	-0.061	-0.061	-0.061
10:44000001-45000000	10	44000000	45000000	0.052	0.052	0.052	0.052	0.052
10:45000001-46000000	10	45000000	46000000	0.082	0.082	0.082	0.082	0.082
10:49000001-50000000	10	49000000	50000000	0.17	0.17	0.17	0.17	0.17
10:52000001-53000000	10	52000000	53000000	-0.072	-0.072	-0.072	-0.072	-0.072
10:53000001-54000000	10	53000000	54000000	0.091	0.091	0.091	0.091	0.091
10:54000001-55000000	10	54000000	55000000	-0.066	-0.066	-0.066	-0.066	-0.066
10:56000001-57000000	10	56000000	57000000	0.03	0.03	0.03	0.03	0.03
10:58000001-59000000	10	58000000	59000000	-0.051	-0.051	-0.051	-0.051	-0.051
10:60000001-61000000	10	60000000	61000000	0.127	0.127	0.127	0.127	0.127
10:62000001-63000000	10	62000000	63000000	0.124	0.124	0.124	0.124	0.124
10:63000001-64000000	10	63000000	64000000	0.279	0.279	0.279	0.279	0.279
10:64000001-65000000	10	64000000	65000000	0.063	0.063	0.063	0.063	0.063
10:65000001-66000000	10	65000000	66000000	0.087	0.087	0.087	0.087	0.087
10:66000001-67000000	10	66000000	67000000	-0.085	-0.085	-0.085	-0.085	-0.085
10:67000001-68000000	10	67000000	68000000	-0.082	-0.082	-0.082	-0.082	-0.082
10:69000001-70000000	10	69000000	70000000	0.029	0.029	0.029	0.029	0.029
10:71000001-72000000	10	71000000	72000000	0.133	0.133	0.133	0.133	0.133
10:73000001-74000000	10	73000000	74000000	0.106	0.106	0.106	0.106	0.106
10:76000001-77000000	10	76000000	77000000	-0.043	-0.043	-0.043	-0.043	-0.043
10:77000001-78000000	10	77000000	78000000	-0.054	-0.054	-0.054	-0.054	-0.054
10:78000001-79000000	10	78000000	79000000	0.047	0.047	0.047	0.047	0.047
10:82000001-83000000	10	82000000	83000000	-0.062	-0.062	-0.062	-0.062	-0.062
10:83000001-84000000	10	83000000	84000000	-0.152	-0.152	-0.152	-0.152	-0.152
10:84000001-85000000	10	84000000	85000000	-0.012	-0.012	-0.012	-0.012	-0.012
10:85000001-86000000	10	85000000	86000000	0.03	0.03	0.03	0.03	0.03
10:86000001-87000000	10	86000000	87000000	-0.112	-0.112	-0.112	-0.112	-0.112
10:87000001-88000000	10	87000000	88000000	-0.04	-0.04	-0.04	-0.04	-0.04
10:88000001-89000000	10	88000000	89000000	0.006	0.006	0.006	0.006	0.006
10:89000001-90000000	10	89000000	90000000	0.272	0.272	0.272	0.272	0.272
10:90000001-91000000	10	90000000	91000000	0.171	0.171	0.171	0.171	0.171
10:92000001-93000000	10	92000000	93000000	0.055	0.055	0.055	0.055	0.055
10:93000001-94000000	10	93000000	94000000	-0.01	-0.01	-0.01	-0.01	-0.01
10:94000001-95000000	10	94000000	95000000	-0.183	-0.183	-0.183	-0.183	-0.183
10:95000001-96000000	10	95000000	96000000	0.122	0.122	0.122	0.122	0.122
10:96000001-97000000	10	96000000	97000000	0.251	0.251	0.251	0.251	0.251
10:97000001-98000000	10	97000000	98000000	0.076	0.076	0.076	0.076	0.076
10:98000001-99000000	10	98000000	99000000	-0.031	-0.031	-0.031	-0.031	-0.031
10:99000001-100000000	10	99000000	100000000	-0.025	-0.025	-0.025	-0.025	-0.025
10:100000001-101000000	10	100000000	101000000	-0.027	-0.027	-0.027	-0.027	-0.027
10:102000001-103000000	10	102000000	103000000	-0.351	-0.351	-0.351	-0.351	-0.351
10:103000001-104000000	10	103000000	104000000	-0.236	-0.236	-0.236	-0.236	-0.236
10:104000001-105000000	10	104000000	105000000	0.056	0.056	0.056	0.056	0.056
10:105000001-106000000	10	105000000	106000000	0.046	0.046	0.046	0.046	0.046
10:107000001-108000000	10	107000000	108000000	-0.091	-0.091	-0.091	-0.091	-0.091
10:108000001-109000000	10	108000000	109000000	-0.211	-0.211	-0.211	-0.211	-0.211
10:110000001-111000000	10	110000000	111000000	-0.063	-0.063	-0.063	-0.063	-0.063
10:111000001-112000000	10	111000000	112000000	0.183	0.183	0.183	0.183	0.183
10:112000001-113000000	10	112000000	113000000	0.057	0.057	0.057	0.057	0.057
10:113000001-114000000	10	113000000	114000000	0.109	0.109	0.109	0.109	0.109
10:114000001-115000000	10	114000000	115000000	0.105	0.105	0.105	0.105	0.105
10:115000001-116000000	10	115000000	116000000	0.137	0.137	0.137	0.137	0.137
10:116000001-117000000	10	116000000	117000000	0.02	0.02	0.02	0.02	0.02
10:117000001-118000000	10	117000000	118000000	-0.177	-0.177	-0.177	-0.177	-0.177
10:118000001-119000000	10	118000000	119000000	-0.166	-0.166	-0.166	-0.166	-0.166
10:120000001-121000000	10	120000000	121000000	-0.06	-0.06	-0.06	-0.06	-0.06
10:121000001-122000000	10	121000000	122000000	-0.061	-0.061	-0.061	-0.061	-0.061
10:123000001-124000000	10	123000000	124000000	-0.003	-0.003	-0.003	-0.003	-0.003
10:124000001-125000000	10	124000000	125000000	0.051	0.051	0.051	0.051	0.051
10:125000001-126000000	10	125000000	126000000	-0.069	-0.069	-0.069	-0.069	-0.069
10:126000001-127000000	10	126000000	127000000	0.155	0.155	0.155	0.155	0.155
10:127000001-128000000	10	127000000	128000000	0.03	0.03	0.03	0.03	0.03
10:128000001-129000000	10	128000000	129000000	0.093	0.093	0.093	0.093	0.093
10:130000001-131000000	10	130000000	131000000	0.054	0.054	0.054	0.054	0.054
10:131000001-132000000	10	131000000	132000000	0.002	0.002	0.002	0.002	0.002
10:132000001-133000000	10	132000000	133000000	-0.079	-0.079	-0.079	-0.079	-0.079
10:133000001-134000000	10	133000000	134000000	-0.095	-0.095	-0.095	-0.095	-0.095
11:2000001-3000000	11	2000000	3000000	0.037	0.037	0.037	0.037	0.037
11:3000001-4000000	11	3000000	4000000	0.094	0.094	0.094	0.094	0.094
11:4000001-5000000	11	4000000	5000000	0.099	0.099	0.099	0.099	0.099
11:5000001-6000000	11	5000000	6000000	-0.089	-0.089	-0.089	-0.089	-0.089
11:7000001-8000000	11	7000000	8000000	-0.009	-0.009	-0.009	-0.009	-0.009
11:8000001-9000000	11	8000000	9000000	-0.224	-0.224	-0.224	-0.224	-0.224
11:9000001-10000000	11	9000000	10000000	0.079	0.079	0.079	0.079	0.079
11:11000001-12000000	11	11000000	12000000	0.061	0.061	0.061	0.061	0.061
11:12000001-13000000	11	12000000	13000000	0.334	0.334	0.334	0.334	0.334
11:14000001-15000000	11	14000000	15000000	0.048	0.048	0.048	0.048	0.048
11:15000001-16000000	11	15000000	16000000	-0.035	-0.035	-0.035	-0.035	-0.035
11:16000001-17000000	11	16000000	17000000	0.016	0.016	0.016	0.016	0.016
11:17000001-18000000	11	17000000	18000000	-0.087	-0.087	-0.087	-0.087	-0.087
11:19000001-20000000	11	19000000	20000000	0.142	0.142	0.142	0.142	0.142
11:20000001-21000000	11	20000000	21000000	-0.141	-0.141	-0.141	-0.141	-0.141
11:21000001-22000000	11	21000000	22000000	-0.098	-0.098	-0.098	-0.098	-0.098
11:24000001-25000000	11	24000000	25000000	0.02	0.02	0.02	0.02	0.02
11:25000001-26000000	11	25000000	26000000	0.07	0.07	0.07	0.07	0.07
11:26000001-27000000	11	26000000	27000000	0.131	0.131	0.131	0.131	0.131
11:27000001-28000000	11	27000000	28000000	0.036	0.036	0.036	0.036	0.036
11:28000001-29000000	11	28000000	29000000	-0.067	-0.067	-0.067	-0.067	-0.067
11:29000001-30000000	11	29000000	30000000	-0.079	-0.079	-0.079	-0.079	-0.079
11:30000001-31000000	11	30000000	31000000	-0.047	-0.047	-0.047	-0.047	-0.047
11:31000001-32000000	11	31000000	32000000	-0.14	-0.14	-0.14	-0.14	-0.14
11:32000001-33000000	11	32000000	33000000	-0.134	-0.134	-0.134	-0.134	-0.134
11:33000001-34000000	11	33000000	34000000	-0.006	-0.006	-0.006	-0.006	-0.006
11:34000001-35000000	11	34000000	35000000	0.095	0.095	0.095	0.095	0.095
11:35000001-36000000	11	35000000	36000000	0.265	0.265	0.265	0.265	0.265
11:36000001-37000000	11	36000000	37000000	0.092	0.092	0.092	0.092	0.092
11:37000001-38000000	11	37000000	38000000	-0.081	-0.081	-0.081	-0.081	-0.081
11:39000001-40000000	11	39000000	40000000	-0.052	-0.052	-0.052	-0.052	-0.052
11:41000001-42000000	11	41000000	42000000	-0.09	-0.09	-0.09	-0.09	-0.09
11:42000001-43000000	11	42000000	43000000	-0.112	-0.112	-0.112	-0.112	-0.112
11:43000001-44000000	11	43000000	44000000	-0.109	-0.109	-0.109	-0.109	-0.109
11:44000001-45000000	11	44000000	45000000	-0.09	-0.09	-0.09	-0.09	-0.09
11:45000001-46000000	11	45000000	46000000	-0.055	-0.055	-0.055	-0.055	-0.055
11:46000001-47000000	11	46000000	47000000	-0.024	-0.024	-0.024	-0.024	-0.024
11:47000001-48000000	11	47000000	48000000	0.038	0.038	0.038	0.038	0.038
11:56000001-57000000	11	56000000	57000000	0.006	0.006	0.006	0.006	0.006
11:57000001-58000000	11	57000000	58000000	-0.139	-0.139	-0.139	-0.139	-0.139
11:58000001-59000000	11	58000000	59000000	0.073	0.073	0.073	0.073	0.073
11:59000001-60000000	11	59000000	60000000	0.143	0.143	0.143	0.143	0.143
11:60000001-61000000	11	60000000	61000000	-0.001	-0.001	-0.001	-0.001	-0.001
11:61000001-62000000	11	61000000	62000000	0.075	0.075	0.075	0.075	0.075
11:62000001-63000000	11	62000000	63000000	0.175	0.175	0.175	0.175	0.175
11:63000001-64000000	11	63000000	64000000	0.058	0.058	0.058	0.058	0.058
11:64000001-65000000	11	64000000	65000000	0.043	0.043	0.043	0.043	0.043
11:65000001-66000000	11	65000000	66000000	0.298	0.298	0.298	0.298	0.298
11:66000001-67000000	11	66000000	67000000	0.001	0.001	0.001	0.001	0.001
11:68000001-69000000	11	68000000	69000000	0.112	0.112	0.112	0.112	0.112
11:69000001-70000000	11	69000000	70000000	0.166	0.166	0.166	0.166	0.166
11:70000001-71000000	11	70000000	71000000	0.063	0.063	0.063	0.063	0.063
11:76000001-77000000	11	76000000	77000000	0.024	0.024	0.024	0.024	0.024
11:78000001-79000000	11	78000000	79000000	-0.094	-0.094	-0.094	-0.094	-0.094
11:79000001-80000000	11	79000000	80000000	-0.149	-0.149	-0.149	-0.149	-0.149
11:80000001-81000000	11	80000000	81000000	-0.078	-0.078	-0.078	-0.078	-0.078
11:81000001-82000000	11	81000000	82000000	-0.108	-0.108	-0.108	-0.108	-0.108
11:83000001-84000000	11	83000000	84000000	-0.024	-0.024	-0.024	-0.024	-0.024
11:88000001-89000000	11	88000000	89000000	0.152	0.152	0.152	0.152	0.152
11:90000001-91000000	11	90000000	91000000	0.032	0.032	0.032	0.032	0.032
11:91000001-92000000	11	91000000	92000000	-0.077	-0.077	-0.077	-0.077	-0.077
11:92000001-93000000	11	92000000	93000000	-0.111	-0.111	-0.111	-0.111	-0.111
11:93000001-94000000	11	93000000	94000000	-0.03	-0.03	-0.03	-0.03	-0.03
11:95000001-96000000	11	95000000	96000000	0.326	0.326	0.326	0.326	0.326
11:96000001-97000000	11	96000000	97000000	0.129	0.129	0.129	0.129	0.129
11:97000001-98000000	11	97000000	98000000	-0.112	-0.112	-0.112	-0.112	-0.112
11:98000001-99000000	11	98000000	99000000	0.003	0.003	0.003	0.003	0.003
11:99000001-100000000	11	99000000	100000000	-0.061	-0.061	-0.061	-0.061	-0.061
11:100000001-101000000	11	100000000	101000000	0.045	0.045	0.045	0.045	0.045
11:101000001-102000000	11	101000000	102000000	0.098	0.098	0.098	0.098	0.098
11:104000001-105000000	11	104000000	105000000	0.079	0.079	0.079	0.079	0.079
11:105000001-106000000	11	105000000	106000000	-0.068	-0.068	-0.068	-0.068	-0.068
11:106000001-107000000	11	106000000	107000000	-0.114	-0.114	-0.114	-0.114	-0.114
11:107000001-108000000	11	107000000	108000000	-0.207	-0.207	-0.207	-0.207	-0.207
11:108000001-109000000	11	108000000	109000000	0	0	0	0	0
11:109000001-110000000	11	109000000	110000000	0.069	0.069	0.069	0.069	0.069
11:110000001-111000000	11	110000000	111000000	-0.049	-0.049	-0.049	-0.049	-0.049
11:112000001-113000000	11	112000000	113000000	-0.073	-0.073	-0.073	-0.073	-0.073
11:113000001-114000000	11	113000000	114000000	-0.132	-0.132	-0.132	-0.132	-0.132
11:114000001-115000000	11	114000000	115000000	0.031	0.031	0.031	0.031	0.031
11:115000001-116000000	11	115000000	116000000	-0.117	-0.117	-0.117	-0.117	-0.117
11:116000001-117000000	11	116000000	117000000	-0.061	-0.061	-0.061	-0.061	-0.061
11:117000001-118000000	11	117000000	118000000	-0.027	-0.027	-0.027	-0.027	-0.027
11:118000001-119000000	11	118000000	119000000	0.06	0.06	0.06	0.06	0.06
11:119000001-120000000	11	119000000	120000000	0.011	0.011	0.011	0.011	0.011
11:120000001-121000000	11	120000000	121000000	-0.041	-0.041	-0.041	-0.041	-0.041
11:121000001-122000000	11	121000000	122000000	0.137	0.137	0.137	0.137	0.137
11:123000001-124000000	11	123000000	124000000	-0.206	-0.206	-0.206	-0.206	-0.206
11:124000001-125000000	11	124000000	125000000	-0.174	-0.174	-0.174	-0.174	-0.174
11:125000001-126000000	11	125000000	126000000	-0.053	-0.053	-0.053	-0.053	-0.053
11:126000001-127000000	11	126000000	127000000	-0.069	-0.069	-0.069	-0.069	-0.069
11:127000001-128000000	11	127000000	128000000	-0.059	-0.059	-0.059	-0.059	-0.059
11:128000001-129000000	11	128000000	129000000	0.227	0.227	0.227	0.227	0.227
11:130000001-131000000	11	130000000	131000000	0.043	0.043	0.043	0.043	0.043
11:131000001-132000000	11	131000000	132000000	-0.041	-0.041	-0.041	-0.041	-0.041
11:132000001-133000000	11	132000000	133000000	-0.132	-0.132	-0.132	-0.132	-0.132
11:133000001-134000000	11	133000000	134000000	-0.133	-0.133	-0.133	-0.133	-0.133
12:1000001-2000000	12	1000000	2000000	-0.08	-0.08	-0.08	-0.08	-0.08
12:2000001-3000000	12	2000000	3000000	0.084	0.084	0.084	0.084	0.084
12:3000001-4000000	12	3000000	4000000	-0.147	-0.147	-0.147	-0.147	-0.147
12:4000001-5000000	12	4000000	5000000	-0.073	-0.073	-0.073	-0.073	-0.073
12:5000001-6000000	12	5000000	6000000	-0.014	-0.014	-0.014	-0.014	-0.014
12:6000001-7000000	12	6000000	7000000	0.089	0.089	0.089	0.089	0.089
12:7000001-8000000	12	7000000	8000000	0.006	0.006	0.006	0.006	0.006
12:8000001-9000000	12	8000000	9000000	0.053	0.053	0.053	0.053	0.053
12:9000001-10000000	12	9000000	10000000	-0.047	-0.047	-0.047	-0.047	-0.047
12:10000001-11000000	12	10000000	11000000	-0.009	-0.009	-0.009	-0.009	-0.009
12:11000001-12000000	12	11000000	12000000	0.291	0.291	0.291	0.291	0.291
12:12000001-13000000	12	12000000	13000000	0.143	0.143	0.143	0.143	0.143
12:14000001-15000000	12	14000000	15000000	0.052	0.052	0.052	0.052	0.052
12:15000001-16000000	12	15000000	16000000	0.265	0.265	0.265	0.265	0.265
12:16000001-17000000	12	16000000	17000000	0.009	0.009	0.009	0.009	0.009
12:17000001-18000000	12	17000000	18000000	-0.055	-0.055	-0.055	-0.055	-0.055
12:21000001-22000000	12	21000000	22000000	-0.031	-0.031	-0.031	-0.031	-0.031
12:22000001-23000000	12	22000000	23000000	0.079	0.079	0.079	0.079	0.079
12:23000001-24000000	12	23000000	24000000	-0.108	-0.108	-0.108	-0.108	-0.108
12:24000001-25000000	12	24000000	25000000	-0.101	-0.101	-0.101	-0.101	-0.101
12:25000001-26000000	12	25000000	26000000	-0.024	-0.024	-0.024	-0.024	-0.024
12:26000001-27000000	12	26000000	27000000	0.258	0.258	0.258	0.258	0.258
12:28000001-29000000	12	28000000	29000000	0.067	0.067	0.067	0.067	0.067
12:29000001-30000000	12	29000000	30000000	0.197	0.197	0.197	0.197	0.197
12:31000001-32000000	12	31000000	32000000	0.052	0.052	0.052	0.052	0.052
12:32000001-33000000	12	32000000	33000000	0.016	0.016	0.016	0.016	0.016
12:33000001-34000000	12	33000000	34000000	-0.014	-0.014	-0.014	-0.014	-0.014
12:39000001-40000000	12	39000000	40000000	-0.095	-0.095	-0.095	-0.095	-0.095
12:40000001-41000000	12	40000000	41000000	0.008	0.008	0.008	0.008	0.008
12:43000001-44000000	12	43000000	44000000	-0.047	-0.047	-0.047	-0.047	-0.047
12:44000001-45000000	12	44000000	45000000	0.062	0.062	0.062	0.062	0.062
12:45000001-46000000	12	45000000	46000000	0.058	0.058	0.058	0.058	0.058
12:46000001-47000000	12	46000000	47000000	-0.009	-0.009	-0.009	-0.009	-0.009
12:47000001-48000000	12	47000000	48000000	0.114	0.114	0.114	0.114	0.114
12:49000001-50000000	12	49000000	50000000	-0.135	-0.135	-0.135	-0.135	-0.135
12:50000001-51000000	12	50000000	51000000	0.001	0.001	0.001	0.001	0.001
12:51000001-52000000	12	51000000	52000000	0.011	0.011	0.011	0.011	0.011
12:52000001-53000000	12	52000000	53000000	0.192	0.192	0.192	0.192	0.192
12:53000001-54000000	12	53000000	54000000	0.065	0.065	0.065	0.065	0.065
12:54000001-55000000	12	54000000	55000000	-0.417	-0.417	-0.417	-0.417	-0.417
12:59000001-60000000	12	59000000	60000000	0.093	0.093	0.093	0.093	0.093
12:61000001-62000000	12	61000000	62000000	-0.007	-0.007	-0.007	-0.007	-0.007
12:62000001-63000000	12	62000000	63000000	-0.135	-0.135	-0.135	-0.135	-0.135
12:63000001-64000000	12	63000000	64000000	0.12	0.12	0.12	0.12	0.12
12:64000001-65000000	12	64000000	65000000	0.13	0.13	0.13	0.13	0.13
12:65000001-66000000	12	65000000	66000000	0.016	0.016	0.016	0.016	0.016
12:66000001-67000000	12	66000000	67000000	-0.041	-0.041	-0.041	-0.041	-0.041
12:68000001-69000000	12	68000000	69000000	0.127	0.127	0.127	0.127	0.127
12:71000001-72000000	12	71000000	72000000	-0.024	-0.024	-0.024	-0.024	-0.024
12:72000001-73000000	12	72000000	73000000	-0.112	-0.112	-0.112	-0.112	-0.112
12:73000001-74000000	12	73000000	74000000	-0.047	-0.047	-0.047	-0.047	-0.047
12:74000001-75000000	12	74000000	75000000	-0.055	-0.055	-0.055	-0.055	-0.055
12:76000001-77000000	12	76000000	77000000	0.186	0.186	0.186	0.186	0.186
12:77000001-78000000	12	77000000	78000000	0.048	0.048	0.048	0.048	0.048
12:78000001-79000000	12	78000000	79000000	0.022	0.022	0.022	0.022	0.022
12:79000001-80000000	12	79000000	80000000	-0.076	-0.076	-0.076	-0.076	-0.076
12:81000001-82000000	12	81000000	82000000	-0.008	-0.008	-0.008	-0.008	-0.008
12:82000001-83000000	12	82000000	83000000	-0.053	-0.053	-0.053	-0.053	-0.053
12:83000001-84000000	12	83000000	84000000	-0.013	-0.013	-0.013	-0.013	-0.013
12:86000001-87000000	12	86000000	87000000	-0.039	-0.039	-0.039	-0.039	-0.039
12:87000001-88000000	12	87000000	88000000	-0.007	-0.007	-0.007	-0.007	-0.007
12:88000001-89000000	12	88000000	89000000	0.032	0.032	0.032	0.032	0.032
12:89000001-90000000	12	89000000	90000000	0.179	0.179	0.179	0.179	0.179
12:90000001-91000000	12	90000000	91000000	0	0	0	0	0
12:92000001-93000000	12	92000000	93000000	0.126	0.126	0.126	0.126	0.126
12:93000001-94000000	12	93000000	94000000	0.09	0.09	0.09	0.09	0.09
12:95000001-96000000	12	95000000	96000000	-0.048	-0.048	-0.048	-0.048	-0.048
12:96000001-97000000	12	96000000	97000000	0.071	0.071	0.071	0.071	0.071
12:97000001-98000000	12	97000000	98000000	-0.174	-0.174	-0.174	-0.174	-0.174
12:98000001-99000000	12	98000000	99000000	0.023	0.023	0.023	0.023	0.023
12:99000001-100000000	12	99000000	100000000	-0.114	-0.114	-0.114	-0.114	-0.114
12:100000001-101000000	12	100000000	101000000	-0.181	-0.181	-0.181	-0.181	-0.181
12:101000001-102000000	12	101000000	102000000	-0.128	-0.128	-0.128	-0.128	-0.128
12:103000001-104000000	12	103000000	104000000	-0.097	-0.097	-0.097	-0.097	-0.097
12:105000001-106000000	12	105000000	106000000	0.108	0.108	0.108	0.108	0.108
12:106000001-107000000	12	106000000	107000000	0.062	0.062	0.062	0.062	0.062
12:107000001-108000000	12	107000000	108000000	-0.082	-0.082	-0.082	-0.082	-0.082
12:108000001-109000000	12	108000000	109000000	-0.089	-0.089	-0.089	-0.089	-0.089
12:109000001-110000000	12	109000000	110000000	0.128	0.128	0.128	0.128	0.128
12:110000001-111000000	12	110000000	111000000	0.077	0.077	0.077	0.077	0.077
12:111000001-112000000	12	111000000	112000000	-0.118	-0.118	-0.118	-0.118	-0.118
12:112000001-113000000	12	112000000	113000000	-0.004	-0.004	-0.004	-0.004	-0.004
12:114000001-115000000	12	114000000	115000000	-0.196	-0.196	-0.196	-0.196	-0.196
12:115000001-116000000	12	115000000	116000000	-0.071	-0.071	-0.071	-0.071	-0.071
12:116000001-117000000	12	116000000	117000000	0.129	0.129	0.129	0.129	0.129
12:117000001-118000000	12	117000000	118000000	-0.148	-0.148	-0.148	-0.148	-0.148
12:119000001-120000000	12	119000000	120000000	-0.266	-0.266	-0.266	-0.266	-0.266
12:120000001-121000000	12	120000000	121000000	-0.013	-0.013	-0.013	-0.013	-0.013
12:121000001-122000000	12	121000000	122000000	-0.001	-0.001	-0.001	-0.001	-0.001
12:122000001-123000000	12	122000000	123000000	0.051	0.051	0.051	0.051	0.051
12:123000001-124000000	12	123000000	124000000	0.065	0.065	0.065	0.065	0.065
12:124000001-125000000	12	124000000	125000000	0.075	0.075	0.075	0.075	0.075
12:126000001-127000000	12	126000000	127000000	-0.134	-0.134	-0.134	-0.134	-0.134
12:128000001-129000000	12	128000000	129000000	-0.186	-0.186	-0.186	-0.186	-0.186
12:130000001-131000000	12	130000000	131000000	-0.089	-0.089	-0.089	-0.089	-0.089
13:20000001-21000000	13	20000000	21000000	0.593	0.593	0.593	0.593	0.593
13:21000001-22000000	13	21000000	22000000	0.485	0.485	0.485	0.485	0.485
13:22000001-23000000	13	22000000	23000000	0.492	0.492	0.492	0.492	0.492
13:26000001-27000000	13	26000000	27000000	0.422	0.422	0.422	0.422	0.422
13:27000001-28000000	13	27000000	28000000	0.644	0.644	0.644	0.644	0.644
13:28000001-29000000	13	28000000	29000000	0.495	0.495	0.495	0.495	0.495
13:29000001-30000000	13	29000000	30000000	0.55	0.55	0.55	0.55	0.55
13:31000001-32000000	13	31000000	32000000	0.677	0.677	0.677	0.677	0.677
13:32000001-33000000	13	32000000	33000000	0.628	0.628	0.628	0.628	0.628
13:33000001-34000000	13	33000000	34000000	0.616	0.616	0.616	0.616	0.616
13:34000001-35000000	13	34000000	35000000	0.621	0.621	0.621	0.621	0.621
13:36000001-37000000	13	36000000	37000000	0.486	0.486	0.486	0.486	0.486
13:37000001-38000000	13	37000000	38000000	0.475	0.475	0.475	0.475	0.475
13:38000001-39000000	13	38000000	39000000	0.572	0.572	0.572	0.572	0.572
13:39000001-40000000	13	39000000	40000000	0.637	0.637	0.637	0.637	0.637
13:40000001-41000000	13	40000000	41000000	0.656	0.656	0.656	0.656	0.656
13:42000001-43000000	13	42000000	43000000	0.694	0.694	0.694	0.694	0.694
13:43000001-44000000	13	43000000	44000000	0.65	0.65	0.65	0.65	0.65
13:44000001-45000000	13	44000000	45000000	0.732	0.732	0.732	0.732	0.732
13:45000001-46000000	13	45000000	46000000	0.678	0.678	0.678	0.678	0.678
13:46000001-47000000	13	46000000	47000000	0.51	0.51	0.51	0.51	0.51
13:48000001-49000000	13	48000000	49000000	0.726	0.726	0.726	0.726	0.726
13:49000001-50000000	13	49000000	50000000	0.684	0.684	0.684	0.684	0.684
13:50000001-51000000	13	50000000	51000000	0.514	0.514	0.514	0.514	0.514
13:51000001-52000000	13	51000000	52000000	0.665	0.665	0.665	0.665	0.665
13:52000001-53000000	13	52000000	53000000	0.652	0.652	0.652	0.652	0.652
13:53000001-54000000	13	53000000	54000000	0.457	0.457	0.457	0.457	0.457
13:55000001-56000000	13	55000000	56000000	0.496	0.496	0.496	0.496	0.496
13:57000001-58000000	13	57000000	58000000	0.597	0.597	0.597	0.597	0.597
13:58000001-59000000	13	58000000	59000000	0.623	0.623	0.623	0.623	0.623
13:59000001-60000000	13	59000000	60000000	0.43	0.43	0.43	0.43	0.43
13:60000001-61000000	13	60000000	61000000	0.458	0.458	0.458	0.458	0.458
13:61000001-62000000	13	61000000	62000000	0.511	0.511	0.511	0.511	0.511
13:62000001-63000000	13	62000000	63000000	0.411	0.411	0.411	0.411	0.411
13:63000001-64000000	13	63000000	64000000	0.512	0.512	0.512	0.512	0.512
13:64000001-65000000	13	64000000	65000000	0.53	0.53	0.53	0.53	0.53
13:65000001-66000000	13	65000000	66000000	0.581	0.581	0.581	0.581	0.581
13:66000001-67000000	13	66000000	67000000	0.488	0.488	0.488	0.488	0.488
13:67000001-68000000	13	67000000	68000000	0.413	0.413	0.413	0.413	0.413
13:69000001-70000000	13	69000000	70000000	0.622	0.622	0.622	0.622	0.622
13:70000001-71000000	13	70000000	71000000	0.574	0.574	0.574	0.574	0.574
13:71000001-72000000	13	71000000	72000000	0.551	0.551	0.551	0.551	0.551
13:72000001-73000000	13	72000000	73000000	0.64	0.64	0.64	0.64	0.64
13:73000001-74000000	13	73000000	74000000	0.773	0.773	0.773	0.773	0.773
13:75000001-76000000	13	75000000	76000000	0.615	0.615	0.615	0.615	0.615
13:76000001-77000000	13	76000000	77000000	0.681	0.681	0.681	0.681	0.681
13:78000001-79000000	13	78000000	79000000	0.613	0.613	0.613	0.613	0.613
13:79000001-80000000	13	79000000	80000000	0.448	0.448	0.448	0.448	0.448
13:80000001-81000000	13	80000000	81000000	0.768	0.768	0.768	0.768	0.768
13:81000001-82000000	13	81000000	82000000	0.534	0.534	0.534	0.534	0.534
13:83000001-84000000	13	83000000	84000000	0.563	0.563	0.563	0.563	0.563
13:84000001-85000000	13	84000000	85000000	0.499	0.499	0.499	0.499	0.499
13:86000001-87000000	13	86000000	87000000	0.609	0.609	0.609	0.609	0.609
13:87000001-88000000	13	87000000	88000000	0.581	0.581	0.581	0.581	0.581
13:88000001-89000000	13	88000000	89000000	0.472	0.472	0.472	0.472	0.472
13:89000001-90000000	13	89000000	90000000	0.513	0.513	0.513	0.513	0.513
13:90000001-91000000	13	90000000	91000000	0.458	0.458	0.458	0.458	0.458
13:91000001-92000000	13	91000000	92000000	0.57	0.57	0.57	0.57	0.57
13:92000001-93000000	13	92000000	93000000	0.562	0.562	0.562	0.562	0.562
13:93000001-94000000	13	93000000	94000000	0.61	0.61	0.61	0.61	0.61
13:96000001-97000000	13	96000000	97000000	0.404	0.404	0.404	0.404	0.404
13:97000001-98000000	13	97000000	98000000	0.676	0.676	0.676	0.676	0.676
13:98000001-99000000	13	98000000	99000000	0.57	0.57	0.57	0.57	0.57
13:99000001-100000000	13	99000000	100000000	0.455	0.455	0.455	0.455	0.455
13:100000001-101000000	13	100000000	101000000	0.179	0.179	0.179	0.179	0.179
13:101000001-102000000	13	101000000	102000000	0.532	0.532	0.532	0.532	0.532
13:103000001-104000000	13	103000000	104000000	0.513	0.513	0.513	0.513	0.513
13:105000001-106000000	13	105000000	106000000	0.572	0.572	0.572	0.572	0.572
13:106000001-107000000	13	106000000	107000000	0.674	0.674	0.674	0.674	0.674
13:107000001-108000000	13	107000000	108000000	0.542	0.542	0.542	0.542	0.542
13:108000001-109000000	13	108000000	109000000	0.608	0.608	0.608	0.608	0.608
13:109000001-110000000	13	109000000	110000000	0.596	0.596	0.596	0.596	0.596
13:111000001-112000000	13	111000000	112000000	0.775	0.775	0.775	0.775	0.775
13:112000001-113000000	13	112000000	113000000	0.547	0.547	0.547	0.547	0.547
13:115000001-115169878	13	115000000	115169878	0.76	0.76	0.76	0.76	0.76
14:21000001-22000000	14	21000000	22000000	0.113	0.113	0.113	0.113	0.113
14:24000001-25000000	14	24000000	25000000	0.266	0.266	0.266	0.266	0.266
14:25000001-26000000	14	25000000	26000000	0.2	0.2	0.2	0.2	0.2
14:26000001-27000000	14	26000000	27000000	0.019	0.019	0.019	0.019	0.019
14:27000001-28000000	14	27000000	28000000	0.131	0.131	0.131	0.131	0.131
14:28000001-29000000	14	28000000	29000000	0.257	0.257	0.257	0.257	0.257
14:29000001-30000000	14	29000000	30000000	0.059	0.059	0.059	0.059	0.059
14:30000001-31000000	14	30000000	31000000	0.136	0.136	0.136	0.136	0.136
14:31000001-32000000	14	31000000	32000000	0.16	0.16	0.16	0.16	0.16
14:33000001-34000000	14	33000000	34000000	0.113	0.113	0.113	0.113	0.113
14:34000001-35000000	14	34000000	35000000	0.283	0.283	0.283	0.283	0.283
14:35000001-36000000	14	35000000	36000000	0.144	0.144	0.144	0.144	0.144
14:36000001-37000000	14	36000000	37000000	0.004	0.004	0.004	0.004	0.004
14:37000001-38000000	14	37000000	38000000	0.019	0.019	0.019	0.019	0.019
14:38000001-39000000	14	38000000	39000000	0.103	0.103	0.103	0.103	0.103
14:39000001-40000000	14	39000000	40000000	0.246	0.246	0.246	0.246	0.246
14:41000001-42000000	14	41000000	42000000	-0.002	-0.002	-0.002	-0.002	-0.002
14:42000001-43000000	14	42000000	43000000	-0.043	-0.043	-0.043	-0.043	-0.043
14:44000001-45000000	14	44000000	45000000	0.167	0.167	0.167	0.167	0.167
14:46000001-47000000	14	46000000	47000000	0.047	0.047	0.047	0.047	0.047
14:47000001-48000000	14	47000000	48000000	0.1	0.1	0.1	0.1	0.1
14:48000001-49000000	14	48000000	49000000	0.108	0.108	0.108	0.108	0.108
14:50000001-51000000	14	50000000	51000000	0.378	0.378	0.378	0.378	0.378
14:51000001-52000000	14	51000000	52000000	0.195	0.195	0.195	0.195	0.195
14:52000001-53000000	14	52000000	53000000	0.261	0.261	0.261	0.261	0.261
14:54000001-55000000	14	54000000	55000000	0.172	0.172	0.172	0.172	0.172
14:57000001-58000000	14	57000000	58000000	-0.073	-0.073	-0.073	-0.073	-0.073
14:58000001-59000000	14	58000000	59000000	0.167	0.167	0.167	0.167	0.167
14:59000001-60000000	14	59000000	60000000	0.287	0.287	0.287	0.287	0.287
14:60000001-61000000	14	60000000	61000000	0.106	0.106	0.106	0.106	0.106
14:62000001-63000000	14	62000000	63000000	0.239	0.239	0.239	0.239	0.239
14:63000001-64000000	14	63000000	64000000	0.157	0.157	0.157	0.157	0.157
14:64000001-65000000	14	64000000	65000000	0.081	0.081	0.081	0.081	0.081
14:65000001-66000000	14	65000000	66000000	0.174	0.174	0.174	0.174	0.174
14:66000001-67000000	14	66000000	67000000	0.072	0.072	0.072	0.072	0.072
14:67000001-68000000	14	67000000	68000000	0.182	0.182	0.182	0.182	0.182
14:68000001-69000000	14	68000000	69000000	0.498	0.498	0.498	0.498	0.498
14:69000001-70000000	14	69000000	70000000	0.364	0.364	0.364	0.364	0.364
14:70000001-71000000	14	70000000	71000000	0.148	0.148	0.148	0.148	0.148
14:71000001-72000000	14	71000000	72000000	0.156	0.156	0.156	0.156	0.156
14:73000001-74000000	14	73000000	74000000	0.078	0.078	0.078	0.078	0.078
14:74000001-75000000	14	74000000	75000000	0.073	0.073	0.073	0.073	0.073
14:75000001-76000000	14	75000000	76000000	0.378	0.378	0.378	0.378	0.378
14:76000001-77000000	14	76000000	77000000	0.111	0.111	0.111	0.111	0.111
14:77000001-78000000	14	77000000	78000000	0.084	0.084	0.084	0.084	0.084
14:78000001-79000000	14	78000000	79000000	0	0	0	0	0
14:79000001-80000000	14	79000000	80000000	0.03	0.03	0.03	0.03	0.03
14:80000001-81000000	14	80000000	81000000	0.207	0.207	0.207	0.207	0.207
14:81000001-82000000	14	81000000	82000000	0.082	0.082	0.082	0.082	0.082
14:82000001-83000000	14	82000000	83000000	0.032	0.032	0.032	0.032	0.032
14:83000001-84000000	14	83000000	84000000	0.177	0.177	0.177	0.177	0.177
14:85000001-86000000	14	85000000	86000000	0.048	0.048	0.048	0.048	0.048
14:86000001-87000000	14	86000000	87000000	0.156	0.156	0.156	0.156	0.156
14:87000001-88000000	14	87000000	88000000	0.147	0.147	0.147	0.147	0.147
14:89000001-90000000	14	89000000	90000000	0.111	0.111	0.111	0.111	0.111
14:93000001-94000000	14	93000000	94000000	0.226	0.226	0.226	0.226	0.226
14:94000001-95000000	14	94000000	95000000	0.12	0.12	0.12	0.12	0.12
14:96000001-97000000	14	96000000	97000000	0.128	0.128	0.128	0.128	0.128
14:97000001-98000000	14	97000000	98000000	0.106	0.106	0.106	0.106	0.106
14:98000001-99000000	14	98000000	99000000	0.075	0.075	0.075	0.075	0.075
14:99000001-100000000	14	99000000	100000000	0.203	0.203	0.203	0.203	0.203
14:100000001-101000000	14	100000000	101000000	0.27	0.27	0.27	0.27	0.27
14:101000001-102000000	14	101000000	102000000	0.204	0.204	0.204	0.204	0.204
14:102000001-103000000	14	102000000	103000000	0.256	0.256	0.256	0.256	0.256
14:103000001-104000000	14	103000000	104000000	0.246	0.246	0.246	0.246	0.246
15:22000001-23000000	15	22000000	23000000	-0.123	-0.123	-0.123	-0.123	-0.123
15:26000001-27000000	15	26000000	27000000	-0.509	-0.509	-0.509	-0.509	-0.509
15:29000001-30000000	15	29000000	30000000	-0.45	-0.45	-0.45	-0.45	-0.45
15:31000001-32000000	15	31000000	32000000	-0.12	-0.12	-0.12	-0.12	-0.12
15:33000001-34000000	15	33000000	34000000	-0.32	-0.32	-0.32	-0.32	-0.32
15:36000001-37000000	15	36000000	37000000	-0.343	-0.343	-0.343	-0.343	-0.343
15:37000001-38000000	15	37000000	38000000	-0.352	-0.352	-0.352	-0.352	-0.352
15:38000001-39000000	15	38000000	39000000	-0.209	-0.209	-0.209	-0.209	-0.209
15:39000001-40000000	15	39000000	40000000	-0.021	-0.021	-0.021	-0.021	-0.021
15:40000001-41000000	15	40000000	41000000	-0.314	-0.314	-0.314	-0.314	-0.314
15:41000001-42000000	15	41000000	42000000	-0.399	-0.399	-0.399	-0.399	-0.399
15:42000001-43000000	15	42000000	43000000	-0.237	-0.237	-0.237	-0.237	-0.237
15:43000001-44000000	15	43000000	44000000	-0.537	-0.537	-0.537	-0.537	-0.537
15:44000001-45000000	15	44000000	45000000	-0.289	-0.289	-0.289	-0.289	-0.289
15:45000001-46000000	15	45000000	46000000	-0.336	-0.336	-0.336	-0.336	-0.336
15:47000001-48000000	15	47000000	48000000	-0.221	-0.221	-0.221	-0.221	-0.221
15:48000001-49000000	15	48000000	49000000	-0.145	-0.145	-0.145	-0.145	-0.145
15:49000001-50000000	15	49000000	50000000	-0.264	-0.264	-0.264	-0.264	-0.264
15:51000001-52000000	15	51000000	52000000	-0.159	-0.159	-0.159	-0.159	-0.159
15:52000001-53000000	15	52000000	53000000	-0.277	-0.277	-0.277	-0.277	-0.277
15:54000001-55000000	15	54000000	55000000	-0.401	-0.401	-0.401	-0.401	-0.401
15:55000001-56000000	15	55000000	56000000	-0.362	-0.362	-0.362	-0.362	-0.362
15:56000001-57000000	15	56000000	57000000	-0.258	-0.258	-0.258	-0.258	-0.258
15:57000001-58000000	15	57000000	58000000	-0.153	-0.153	-0.153	-0.153	-0.153
15:58000001-59000000	15	58000000	59000000	-0.247	-0.247	-0.247	-0.247	-0.247
15:60000001-61000000	15	60000000	61000000	-0.29	-0.29	-0.29	-0.29	-0.29
15:61000001-62000000	15	61000000	62000000	-0.223	-0.223	-0.223	-0.223	-0.223
15:62000001-63000000	15	62000000	63000000	-0.237	-0.237	-0.237	-0.237	-0.237
15:63000001-64000000	15	63000000	64000000	-0.099	-0.099	-0.099	-0.099	-0.099
15:65000001-66000000	15	65000000	66000000	-0.384	-0.384	-0.384	-0.384	-0.384
15:66000001-67000000	15	66000000	67000000	-0.439	-0.439	-0.439	-0.439	-0.439
15:67000001-68000000	15	67000000	68000000	-0.062	-0.062	-0.062	-0.062	-0.062
15:68000001-69000000	15	68000000	69000000	-0.275	-0.275	-0.275	-0.275	-0.275
15:69000001-70000000	15	69000000	70000000	-0.374	-0.374	-0.374	-0.374	-0.374
15:70000001-71000000	15	70000000	71000000	-0.137	-0.137	-0.137	-0.137	-0.137
15:71000001-72000000	15	71000000	72000000	-0.059	-0.059	-0.059	-0.059	-0.059
15:72000001-73000000	15	72000000	73000000	-0.362	-0.362	-0.362	-0.362	-0.362
15:73000001-74000000	15	73000000	74000000	-0.348	-0.348	-0.348	-0.348	-0.348
15:74000001-75000000	15	74000000	75000000	-0.41	-0.41	-0.41	-0.41	-0.41
15:75000001-76000000	15	75000000	76000000	-0.25	-0.25	-0.25	-0.25	-0.25
15:76000001-77000000	15	76000000	77000000	-0.437	-0.437	-0.437	-0.437	-0.437
15:77000001-78000000	15	77000000	78000000	-0.379	-0.379	-0.379	-0.379	-0.379
15:78000001-79000000	15	78000000	79000000	-0.316	-0.316	-0.316	-0.316	-0.316
15:79000001-80000000	15	79000000	80000000	-0.407	-0.407	-0.407	-0.407	-0.407
15:81000001-82000000	15	81000000	82000000	-0.168	-0.168	-0.168	-0.168	-0.168
15:82000001-83000000	15	82000000	83000000	-0.379	-0.379	-0.379	-0.379	-0.379
15:83000001-84000000	15	83000000	84000000	-0.461	-0.461	-0.461	-0.461	-0.461
15:84000001-85000000	15	84000000	85000000	-0.312	-0.312	-0.312	-0.312	-0.312
15:85000001-86000000	15	85000000	86000000	-0.119	-0.119	-0.119	-0.119	-0.119
15:86000001-87000000	15	86000000	87000000	-0.213	-0.213	-0.213	-0.213	-0.213
15:87000001-88000000	15	87000000	88000000	-0.307	-0.307	-0.307	-0.307	-0.307
15:89000001-90000000	15	89000000	90000000	-0.304	-0.304	-0.304	-0.304	-0.304
15:90000001-91000000	15	90000000	91000000	-0.166	-0.166	-0.166	-0.166	-0.166
15:91000001-92000000	15	91000000	92000000	-0.37	-0.37	-0.37	-0.37	-0.37
15:92000001-93000000	15	92000000	93000000	-0.253	-0.253	-0.253	-0.253	-0.253
15:93000001-94000000	15	93000000	94000000	-0.309	-0.309	-0.309	-0.309	-0.309
15:95000001-96000000	15	95000000	96000000	-0.363	-0.363	-0.363	-0.363	-0.363
15:96000001-97000000	15	96000000	97000000	-0.413	-0.413	-0.413	-0.413	-0.413
15:97000001-98000000	15	97000000	98000000	-0.4	-0.4	-0.4	-0.4	-0.4
15:98000001-99000000	15	98000000	99000000	-0.297	-0.297	-0.297	-0.297	-0.297
15:99000001-100000000	15	99000000	100000000	-0.224	-0.224	-0.224	-0.224	-0.224
15:100000001-101000000	15	100000000	101000000	-0.214	-0.214	-0.214	-0.214	-0.214
16:1000001-2000000	16	1000000	2000000	0.013	0.013	0.013	0.013	0.013
16:2000001-3000000	16	2000000	3000000	0.147	0.147	0.147	0.147	0.147
16:4000001-5000000	16	4000000	5000000	0.222	0.222	0.222	0.222	0.222
16:7000001-8000000	16	7000000	8000000	0.059	0.059	0.059	0.059	0.059
16:8000001-9000000	16	8000000	9000000	0.163	0.163	0.163	0.163	0.163
16:9000001-10000000	16	9000000	10000000	0.151	0.151	0.151	0.151	0.151
16:10000001-11000000	16	10000000	11000000	0.171	0.171	0.171	0.171	0.171
16:11000001-12000000	16	11000000	12000000	0.283	0.283	0.283	0.283	0.283
16:14000001-15000000	16	14000000	15000000	0.277	0.277	0.277	0.277	0.277
16:15000001-16000000	16	15000000	16000000	0.148	0.148	0.148	0.148	0.148
16:17000001-18000000	16	17000000	18000000	0.313	0.313	0.313	0.313	0.313
16:19000001-20000000	16	19000000	20000000	0.25	0.25	0.25	0.25	0.25
16:20000001-21000000	16	20000000	21000000	0.053	0.053	0.053	0.053	0.053
16:25000001-26000000	16	25000000	26000000	0.36	0.36	0.36	0.36	0.36
16:26000001-27000000	16	26000000	27000000	0.011	0.011	0.011	0.011	0.011
16:27000001-28000000	16	27000000	28000000	0.201	0.201	0.201	0.201	0.201
16:30000001-31000000	16	30000000	31000000	0.3	0.3	0.3	0.3	0.3
16:31000001-32000000	16	31000000	32000000	0.281	0.281	0.281	0.281	0.281
16:48000001-49000000	16	48000000	49000000	0.086	0.086	0.086	0.086	0.086
16:49000001-50000000	16	49000000	50000000	0.167	0.167	0.167	0.167	0.167
16:51000001-52000000	16	51000000	52000000	0.064	0.064	0.064	0.064	0.064
16:52000001-53000000	16	52000000	53000000	0.245	0.245	0.245	0.245	0.245
16:53000001-54000000	16	53000000	54000000	0.287	0.287	0.287	0.287	0.287
16:54000001-55000000	16	54000000	55000000	0.11	0.11	0.11	0.11	0.11
16:56000001-57000000	16	56000000	57000000	0.047	0.047	0.047	0.047	0.047
16:57000001-58000000	16	57000000	58000000	0.231	0.231	0.231	0.231	0.231
16:58000001-59000000	16	58000000	59000000	0.081	0.081	0.081	0.081	0.081
16:59000001-60000000	16	59000000	60000000	0.219	0.219	0.219	0.219	0.219
16:60000001-61000000	16	60000000	61000000	0.046	0.046	0.046	0.046	0.046
16:61000001-62000000	16	61000000	62000000	0.125	0.125	0.125	0.125	0.125
16:62000001-63000000	16	62000000	63000000	0.067	0.067	0.067	0.067	0.067
16:63000001-64000000	16	63000000	64000000	0.163	0.163	0.163	0.163	0.163
16:64000001-65000000	16	64000000	65000000	0.215	0.215	0.215	0.215	0.215
16:65000001-66000000	16	65000000	66000000	0.243	0.243	0.243	0.243	0.243
16:66000001-67000000	16	66000000	67000000	0.249	0.249	0.249	0.249	0.249
16:67000001-68000000	16	67000000	68000000	0.333	0.333	0.333	0.333	0.333
16:68000001-69000000	16	68000000	69000000	0.269	0.269	0.269	0.269	0.269
16:69000001-70000000	16	69000000	70000000	0.387	0.387	0.387	0.387	0.387
16:72000001-73000000	16	72000000	73000000	0.119	0.119	0.119	0.119	0.119
16:73000001-74000000	16	73000000	74000000	0.102	0.102	0.102	0.102	0.102
16:74000001-75000000	16	74000000	75000000	0.29	0.29	0.29	0.29	0.29
16:75000001-76000000	16	75000000	76000000	0.308	0.308	0.308	0.308	0.308
16:76000001-77000000	16	76000000	77000000	0.094	0.094	0.094	0.094	0.094
16:77000001-78000000	16	77000000	78000000	0.151	0.151	0.151	0.151	0.151
16:78000001-79000000	16	78000000	79000000	0.013	0.013	0.013	0.013	0.013
16:79000001-80000000	16	79000000	80000000	0.232	0.232	0.232	0.232	0.232
16:82000001-83000000	16	82000000	83000000	0.214	0.214	0.214	0.214	0.214
16:83000001-84000000	16	83000000	84000000	0.288	0.288	0.288	0.288	0.288
16:84000001-85000000	16	84000000	85000000	0.311	0.311	0.311	0.311	0.311
16:87000001-88000000	16	87000000	88000000	0.33	0.33	0.33	0.33	0.33
16:88000001-89000000	16	88000000	89000000	0.108	0.108	0.108	0.108	0.108
16:89000001-90000000	16	89000000	90000000	0.228	0.228	0.228	0.228	0.228
17:1-1000000	17	0	1000000	-0.313	-0.313	-0.313	-0.313	-0.313
17:1000001-2000000	17	1000000	2000000	-0.339	-0.339	-0.339	-0.339	-0.339
17:2000001-3000000	17	2000000	3000000	-0.36	-0.36	-0.36	-0.36	-0.36
17:3000001-4000000	17	3000000	4000000	-0.35	-0.35	-0.35	-0.35	-0.35
17:4000001-5000000	17	4000000	5000000	-0.276	-0.276	-0.276	-0.276	-0.276
17:6000001-7000000	17	6000000	7000000	-0.416	-0.416	-0.416	-0.416	-0.416
17:7000001-8000000	17	7000000	8000000	-0.285	-0.285	-0.285	-0.285	-0.285
17:8000001-9000000	17	8000000	9000000	-0.327	-0.327	-0.327	-0.327	-0.327
17:9000001-10000000	17	9000000	10000000	-0.46	-0.46	-0.46	-0.46	-0.46
17:10000001-11000000	17	10000000	11000000	-0.325	-0.325	-0.325	-0.325	-0.325
17:11000001-12000000	17	11000000	12000000	-0.476	-0.476	-0.476	-0.476	-0.476
17:12000001-13000000	17	12000000	13000000	-0.415	-0.415	-0.415	-0.415	-0.415
17:13000001-14000000	17	13000000	14000000	-0.4	-0.4	-0.4	-0.4	-0.4
17:14000001-15000000	17	14000000	15000000	-0.475	-0.475	-0.475	-0.475	-0.475
17:16000001-17000000	17	16000000	17000000	-0.003	-0.003	-0.003	-0.003	-0.003
17:17000001-18000000	17	17000000	18000000	-0.099	-0.099	-0.099	-0.099	-0.099
17:26000001-27000000	17	26000000	27000000	-0.304	-0.304	-0.304	-0.304	-0.304
17:27000001-28000000	17	27000000	28000000	-0.301	-0.301	-0.301	-0.301	-0.301
17:28000001-29000000	17	28000000	29000000	-0.146	-0.146	-0.146	-0.146	-0.146
17:29000001-30000000	17	29000000	30000000	-0.311	-0.311	-0.311	-0.311	-0.311
17:34000001-35000000	17	34000000	35000000	-0.353	-0.353	-0.353	-0.353	-0.353
17:35000001-36000000	17	35000000	36000000	-0.411	-0.411	-0.411	-0.411	-0.411
17:36000001-37000000	17	36000000	37000000	-0.373	-0.373	-0.373	-0.373	-0.373
17:37000001-38000000	17	37000000	38000000	-0.285	-0.285	-0.285	-0.285	-0.285
17:39000001-40000000	17	39000000	40000000	-0.179	-0.179	-0.179	-0.179	-0.179
17:40000001-41000000	17	40000000	41000000	-0.201	-0.201	-0.201	-0.201	-0.201
17:43000001-44000000	17	43000000	44000000	-0.278	-0.278	-0.278	-0.278	-0.278
17:45000001-46000000	17	45000000	46000000	-0.228	-0.228	-0.228	-0.228	-0.228
17:46000001-47000000	17	46000000	47000000	-0.312	-0.312	-0.312	-0.312	-0.312
17:47000001-48000000	17	47000000	48000000	-0.413	-0.413	-0.413	-0.413	-0.413
17:48000001-49000000	17	48000000	49000000	-0.263	-0.263	-0.263	-0.263	-0.263
17:49000001-50000000	17	49000000	50000000	-0.268	-0.268	-0.268	-0.268	-0.268
17:50000001-51000000	17	50000000	51000000	-0.364	-0.364	-0.364	-0.364	-0.364
17:52000001-53000000	17	52000000	53000000	-0.337	-0.337	-0.337	-0.337	-0.337
17:53000001-54000000	17	53000000	54000000	-0.361	-0.361	-0.361	-0.361	-0.361
17:54000001-55000000	17	54000000	55000000	-0.36	-0.36	-0.36	-0.36	-0.36
17:56000001-57000000	17	56000000	57000000	-0.404	-0.404	-0.404	-0.404	-0.404
17:57000001-58000000	17	57000000	58000000	-0.125	-0.125	-0.125	-0.125	-0.125
17:59000001-60000000	17	59000000	60000000	-0.514	-0.514	-0.514	-0.514	-0.514
17:62000001-63000000	17	62000000	63000000	-0.031	-0.031	-0.031	-0.031	-0.031
17:63000001-64000000	17	63000000	64000000	-0.218	-0.218	-0.218	-0.218	-0.218
17:64000001-65000000	17	64000000	65000000	-0.26	-0.26	-0.26	-0.26	-0.26
17:65000001-66000000	17	65000000	66000000	-0.271	-0.271	-0.271	-0.271	-0.271
17:66000001-67000000	17	66000000	67000000	-0.133	-0.133	-0.133	-0.133	-0.133
17:67000001-68000000	17	67000000	68000000	-0.235	-0.235	-0.235	-0.235	-0.235
17:68000001-69000000	17	68000000	69000000	-0.2	-0.2	-0.2	-0.2	-0.2
17:69000001-70000000	17	69000000	70000000	-0.235	-0.235	-0.235	-0.235	-0.235
17:72000001-73000000	17	72000000	73000000	-0.346	-0.346	-0.346	-0.346	-0.346
17:73000001-74000000	17	73000000	74000000	-0.037	-0.037	-0.037	-0.037	-0.037
17:76000001-77000000	17	76000000	77000000	-0.06	-0.06	-0.06	-0.06	-0.06
17:78000001-79000000	17	78000000	79000000	-0.22	-0.22	-0.22	-0.22	-0.22
17:79000001-80000000	17	79000000	80000000	-0.288	-0.288	-0.288	-0.288	-0.288
17:80000001-81000000	17	80000000	81000000	-0.09	-0.09	-0.09	-0.09	-0.09
18:1000001-2000000	18	1000000	2000000	-0.442	-0.442	-0.442	-0.442	-0.442
18:3000001-4000000	18	3000000	4000000	-0.301	-0.301	-0.301	-0.301	-0.301
18:4000001-5000000	18	4000000	5000000	-0.445	-0.445	-0.445	-0.445	-0.445
18:5000001-6000000	18	5000000	6000000	-0.45	-0.45	-0.45	-0.45	-0.45
18:7000001-8000000	18	7000000	8000000	-0.466	-0.466	-0.466	-0.466	-0.466
18:8000001-9000000	18	8000000	9000000	-0.421	-0.421	-0.421	-0.421	-0.421
18:9000001-10000000	18	9000000	10000000	-0.181	-0.181	-0.181	-0.181	-0.181
18:10000001-11000000	18	10000000	11000000	-0.248	-0.248	-0.248	-0.248	-0.248
18:11000001-12000000	18	11000000	12000000	-0.321	-0.321	-0.321	-0.321	-0.321
18:12000001-13000000	18	12000000	13000000	-0.313	-0.313	-0.313	-0.313	-0.313
18:13000001-14000000	18	13000000	14000000	-0.077	-0.077	-0.077	-0.077	-0.077
18:20000001-21000000	18	20000000	21000000	-0.123	-0.123	-0.123	-0.123	-0.123
18:22000001-23000000	18	22000000	23000000	-0.263	-0.263	-0.263	-0.263	-0.263
18:23000001-24000000	18	23000000	24000000	-0.466	-0.466	-0.466	-0.466	-0.466
18:24000001-25000000	18	24000000	25000000	-0.51	-0.51	-0.51	-0.51	-0.51
18:25000001-26000000	18	25000000	26000000	-0.376	-0.376	-0.376	-0.376	-0.376
18:26000001-27000000	18	26000000	27000000	-0.356	-0.356	-0.356	-0.356	-0.356
18:27000001-28000000	18	27000000	28000000	-0.47	-0.47	-0.47	-0.47	-0.47
18:30000001-31000000	18	30000000	31000000	-0.417	-0.417	-0.417	-0.417	-0.417
18:31000001-32000000	18	31000000	32000000	-0.387	-0.387	-0.387	-0.387	-0.387
18:32000001-33000000	18	32000000	33000000	-0.22	-0.22	-0.22	-0.22	-0.22
18:33000001-34000000	18	33000000	34000000	-0.219	-0.219	-0.219	-0.219	-0.219
18:34000001-35000000	18	34000000	35000000	-0.423	-0.423	-0.423	-0.423	-0.423
18:35000001-36000000	18	35000000	36000000	-0.517	-0.517	-0.517	-0.517	-0.517
18:37000001-38000000	18	37000000	38000000	-0.409	-0.409	-0.409	-0.409	-0.409
18:38000001-39000000	18	38000000	39000000	-0.518	-0.518	-0.518	-0.518	-0.518
18:39000001-40000000	18	39000000	40000000	-0.445	-0.445	-0.445	-0.445	-0.445
18:40000001-41000000	18	40000000	41000000	-0.36	-0.36	-0.36	-0.36	-0.36
18:41000001-42000000	18	41000000	42000000	-0.29	-0.29	-0.29	-0.29	-0.29
18:46000001-47000000	18	46000000	47000000	-0.162	-0.162	-0.162	-0.162	-0.162
18:47000001-48000000	18	47000000	48000000	-0.216	-0.216	-0.216	-0.216	-0.216
18:49000001-50000000	18	49000000	50000000	-0.564	-0.564	-0.564	-0.564	-0.564
18:51000001-52000000	18	51000000	52000000	-0.351	-0.351	-0.351	-0.351	-0.351
18:52000001-53000000	18	52000000	53000000	-0.138	-0.138	-0.138	-0.138	-0.138
18:53000001-54000000	18	53000000	54000000	-0.259	-0.259	-0.259	-0.259	-0.259
18:54000001-55000000	18	54000000	55000000	-0.404	-0.404	-0.404	-0.404	-0.404
18:55000001-56000000	18	55000000	56000000	-0.3	-0.3	-0.3	-0.3	-0.3
18:56000001-57000000	18	56000000	57000000	-0.244	-0.244	-0.244	-0.244	-0.244
18:57000001-58000000	18	57000000	58000000	-0.387	-0.387	-0.387	-0.387	-0.387
18:59000001-60000000	18	59000000	60000000	-0.316	-0.316	-0.316	-0.316	-0.316
18:60000001-61000000	18	60000000	61000000	-0.219	-0.219	-0.219	-0.219	-0.219
18:61000001-62000000	18	61000000	62000000	-0.278	-0.278	-0.278	-0.278	-0.278
18:62000001-63000000	18	62000000	63000000	-0.4	-0.4	-0.4	-0.4	-0.4
18:63000001-64000000	18	63000000	64000000	-0.323	-0.323	-0.323	-0.323	-0.323
18:64000001-65000000	18	64000000	65000000	-0.359	-0.359	-0.359	-0.359	-0.359
18:65000001-66000000	18	65000000	66000000	-0.358	-0.358	-0.358	-0.358	-0.358
18:67000001-68000000	18	67000000	68000000	-0.231	-0.231	-0.231	-0.231	-0.231
18:68000001-69000000	18	68000000	69000000	-0.335	-0.335	-0.335	-0.335	-0.335
18:69000001-70000000	18	69000000	70000000	-0.359	-0.359	-0.359	-0.359	-0.359
18:70000001-71000000	18	70000000	71000000	-0.423	-0.423	-0.423	-0.423	-0.423
18:71000001-72000000	18	71000000	72000000	-0.391	-0.391	-0.391	-0.391	-0.391
18:73000001-74000000	18	73000000	74000000	-0.273	-0.273	-0.273	-0.273	-0.273
18:74000001-75000000	18	74000000	75000000	-0.244	-0.244	-0.244	-0.244	-0.244
18:76000001-77000000	18	76000000	77000000	-0.454	-0.454	-0.454	-0.454	-0.454
18:78000001-78077248	18	78000000	78077248	-0.757	-0.757	-0.757	-0.757	-0.757
19:1000001-2000000	19	1000000	2000000	-0.061	-0.061	-0.061	-0.061	-0.061
19:2000001-3000000	19	2000000	3000000	0.176	0.176	0.176	0.176	0.176
19:3000001-4000000	19	3000000	4000000	0.029	0.029	0.029	0.029	0.029
19:4000001-5000000	19	4000000	5000000	0.075	0.075	0.075	0.075	0.075
19:5000001-6000000	19	5000000	6000000	0.117	0.117	0.117	0.117	0.117
19:7000001-8000000	19	7000000	8000000	0.15	0.15	0.15	0.15	0.15
19:8000001-9000000	19	8000000	9000000	0.015	0.015	0.015	0.015	0.015
19:11000001-12000000	19	11000000	12000000	0.318	0.318	0.318	0.318	0.318
19:12000001-13000000	19	12000000	13000000	0.365	0.365	0.365	0.365	0.365
19:13000001-14000000	19	13000000	14000000	0.267	0.267	0.267	0.267	0.267
19:14000001-15000000	19	14000000	15000000	0.238	0.238	0.238	0.238	0.238
19:15000001-16000000	19	15000000	16000000	0.221	0.221	0.221	0.221	0.221
19:16000001-17000000	19	16000000	17000000	0.308	0.308	0.308	0.308	0.308
19:17000001-18000000	19	17000000	18000000	0.177	0.177	0.177	0.177	0.177
19:18000001-19000000	19	18000000	19000000	0.303	0.303	0.303	0.303	0.303
19:19000001-20000000	19	19000000	20000000	0.233	0.233	0.233	0.233	0.233
19:29000001-30000000	19	29000000	30000000	0.043	0.043	0.043	0.043	0.043
19:30000001-31000000	19	30000000	31000000	0.016	0.016	0.016	0.016	0.016
19:31000001-32000000	19	31000000	32000000	0.127	0.127	0.127	0.127	0.127
19:32000001-33000000	19	32000000	33000000	0.063	0.063	0.063	0.063	0.063
19:33000001-34000000	19	33000000	34000000	0.285	0.285	0.285	0.285	0.285
19:34000001-35000000	19	34000000	35000000	0.084	0.084	0.084	0.084	0.084
19:35000001-36000000	19	35000000	36000000	0.185	0.185	0.185	0.185	0.185
19:38000001-39000000	19	38000000	39000000	0.152	0.152	0.152	0.152	0.152
19:39000001-40000000	19	39000000	40000000	0.167	0.167	0.167	0.167	0.167
19:40000001-41000000	19	40000000	41000000	-0.102	-0.102	-0.102	-0.102	-0.102
19:41000001-42000000	19	41000000	42000000	-0.236	-0.236	-0.236	-0.236	-0.236
19:47000001-48000000	19	47000000	48000000	-0.239	-0.239	-0.239	-0.239	-0.239
19:49000001-50000000	19	49000000	50000000	-0.296	-0.296	-0.296	-0.296	-0.296
19:50000001-51000000	19	50000000	51000000	-0.294	-0.294	-0.294	-0.294	-0.294
19:51000001-52000000	19	51000000	52000000	-0.638	-0.638	-0.638	-0.638	-0.638
19:56000001-57000000	19	56000000	57000000	0.046	0.046	0.046	0.046	0.046
19:57000001-58000000	19	57000000	58000000	0.084	0.084	0.084	0.084	0.084
20:1000001-2000000	20	1000000	2000000	0.164	0.164	0.164	0.164	0.164
20:2000001-3000000	20	2000000	3000000	-0.053	-0.053	-0.053	-0.053	-0.053
20:3000001-4000000	20	3000000	4000000	0.008	0.008	0.008	0.008	0.008
20:4000001-5000000	20	4000000	5000000	0.099	0.099	0.099	0.099	0.099
20:5000001-6000000	20	5000000	6000000	0.09	0.09	0.09	0.09	0.09
20:7000001-8000000	20	7000000	8000000	0.112	0.112	0.112	0.112	0.112
20:8000001-9000000	20	8000000	9000000	0.27	0.27	0.27	0.27	0.27
20:10000001-11000000	20	10000000	11000000	0.363	0.363	0.363	0.363	0.363
20:11000001-12000000	20	11000000	12000000	0.186	0.186	0.186	0.186	0.186
20:12000001-13000000	20	12000000	13000000	0.031	0.031	0.031	0.031	0.031
20:13000001-14000000	20	13000000	14000000	0.13	0.13	0.13	0.13	0.13
20:14000001-15000000	20	14000000	15000000	-0.109	-0.109	-0.109	-0.109	-0.109
20:16000001-17000000	20	16000000	17000000	0.155	0.155	0.155	0.155	0.155
20:18000001-19000000	20	18000000	19000000	0.171	0.171	0.171	0.171	0.171
20:19000001-20000000	20	19000000	20000000	0.359	0.359	0.359	0.359	0.359
20:20000001-21000000	20	20000000	21000000	0.124	0.124	0.124	0.124	0.124
20:21000001-22000000	20	21000000	22000000	-0.009	-0.009	-0.009	-0.009	-0.009
20:22000001-23000000	20	22000000	23000000	0.201	0.201	0.201	0.201	0.201
20:23000001-24000000	20	23000000	24000000	0.202	0.202	0.202	0.202	0.202
20:24000001-25000000	20	24000000	25000000	0.19	0.19	0.19	0.19	0.19
20:30000001-31000000	20	30000000	31000000	0.653	0.653	0.653	0.653	0.653
20:31000001-32000000	20	31000000	32000000	0.537	0.537	0.537	0.537	0.537
20:32000001-33000000	20	32000000	33000000	0.669	0.669	0.669	0.669	0.669
20:33000001-34000000	20	33000000	34000000	0.745	0.745	0.745	0.745	0.745
20:34000001-35000000	20	34000000	35000000	0.603	0.603	0.603	0.603	0.603
20:35000001-36000000	20	35000000	36000000	0.648	0.648	0.648	0.648	0.648
20:36000001-37000000	20	36000000	37000000	0.675	0.675	0.675	0.675	0.675
20:37000001-38000000	20	37000000	38000000	0.58	0.58	0.58	0.58	0.58
20:38000001-39000000	20	38000000	39000000	0.615	0.615	0.615	0.615	0.615
20:39000001-40000000	20	39000000	40000000	0.68	0.68	0.68	0.68	0.68
20:40000001-41000000	20	40000000	41000000	0.624	0.624	0.624	0.624	0.624
20:41000001-42000000	20	41000000	42000000	0.551	0.551	0.551	0.551	0.551
20:42000001-43000000	20	42000000	43000000	0.677	0.677	0.677	0.677	0.677
20:43000001-44000000	20	43000000	44000000	0.712	0.712	0.712	0.712	0.712
20:44000001-45000000	20	44000000	45000000	0.539	0.539	0.539	0.539	0.539
20:46000001-47000000	20	46000000	47000000	0.685	0.685	0.685	0.685	0.685
20:47000001-48000000	20	47000000	48000000	0.621	0.621	0.621	0.621	0.621
20:48000001-49000000	20	48000000	49000000	0.924	0.924	0.924	0.924	0.924
20:49000001-50000000	20	49000000	50000000	0.742	0.742	0.742	0.742	0.742
20:50000001-51000000	20	50000000	51000000	0.724	0.724	0.724	0.724	0.724
20:51000001-52000000	20	51000000	52000000	0.673	0.673	0.673	0.673	0.673
20:53000001-54000000	20	53000000	54000000	0.665	0.665	0.665	0.665	0.665
20:54000001-55000000	20	54000000	55000000	0.599	0.599	0.599	0.599	0.599
20:56000001-57000000	20	56000000	57000000	0.861	0.861	0.861	0.861	0.861
20:57000001-58000000	20	57000000	58000000	0.72	0.72	0.72	0.72	0.72
20:58000001-59000000	20	58000000	59000000	0.608	0.608	0.608	0.608	0.608
20:59000001-60000000	20	59000000	60000000	0.647	0.647	0.647	0.647	0.647
21:16000001-17000000	21	16000000	17000000	0.277	0.277	0.277	0.277	0.277
21:17000001-18000000	21	17000000	18000000	0.437	0.437	0.437	0.437	0.437
21:20000001-21000000	21	20000000	21000000	0.15	0.15	0.15	0.15	0.15
21:21000001-22000000	21	21000000	22000000	0.159	0.159	0.159	0.159	0.159
21:22000001-23000000	21	22000000	23000000	0.08	0.08	0.08	0.08	0.08
21:23000001-24000000	21	23000000	24000000	0.19	0.19	0.19	0.19	0.19
21:24000001-25000000	21	24000000	25000000	0.266	0.266	0.266	0.266	0.266
21:25000001-26000000	21	25000000	26000000	0.086	0.086	0.086	0.086	0.086
21:28000001-29000000	21	28000000	29000000	0.315	0.315	0.315	0.315	0.315
21:29000001-30000000	21	29000000	30000000	0.448	0.448	0.448	0.448	0.448
21:30000001-31000000	21	30000000	31000000	0.256	0.256	0.256	0.256	0.256
21:32000001-33000000	21	32000000	33000000	0.128	0.128	0.128	0.128	0.128
21:35000001-36000000	21	35000000	36000000	0.398	0.398	0.398	0.398	0.398
21:36000001-37000000	21	36000000	37000000	0.595	0.595	0.595	0.595	0.595
21:37000001-38000000	21	37000000	38000000	0.301	0.301	0.301	0.301	0.301
21:39000001-40000000	21	39000000	40000000	0.362	0.362	0.362	0.362	0.362
21:40000001-41000000	21	40000000	41000000	0.435	0.435	0.435	0.435	0.435
21:41000001-42000000	21	41000000	42000000	0.215	0.215	0.215	0.215	0.215
21:42000001-43000000	21	42000000	43000000	0.327	0.327	0.327	0.327	0.327
21:43000001-44000000	21	43000000	44000000	0.667	0.667	0.667	0.667	0.667
21:44000001-45000000	21	44000000	45000000	0.365	0.365	0.365	0.365	0.365
22:19000001-20000000	22	19000000	20000000	-0.243	-0.243	-0.243	-0.243	-0.243
22:20000001-21000000	22	20000000	21000000	-0.278	-0.278	-0.278	-0.278	-0.278
22:24000001-25000000	22	24000000	25000000	-0.217	-0.217	-0.217	-0.217	-0.217
22:26000001-27000000	22	26000000	27000000	-0.347	-0.347	-0.347	-0.347	-0.347
22:28000001-29000000	22	28000000	29000000	-0.221	-0.221	-0.221	-0.221	-0.221
22:29000001-30000000	22	29000000	30000000	-0.288	-0.288	-0.288	-0.288	-0.288
22:30000001-31000000	22	30000000	31000000	-0.159	-0.159	-0.159	-0.159	-0.159
22:31000001-32000000	22	31000000	32000000	-0.216	-0.216	-0.216	-0.216	-0.216
22:32000001-33000000	22	32000000	33000000	-0.281	-0.281	-0.281	-0.281	-0.281
22:33000001-34000000	22	33000000	34000000	-0.41	-0.41	-0.41	-0.41	-0.41
22:34000001-35000000	22	34000000	35000000	-0.394	-0.394	-0.394	-0.394	-0.394
22:35000001-36000000	22	35000000	36000000	-0.29	-0.29	-0.29	-0.29	-0.29
22:36000001-37000000	22	36000000	37000000	-0.028	-0.028	-0.028	-0.028	-0.028
22:37000001-38000000	22	37000000	38000000	-0.298	-0.298	-0.298	-0.298	-0.298
22:38000001-39000000	22	38000000	39000000	-0.278	-0.278	-0.278	-0.278	-0.278
22:39000001-40000000	22	39000000	40000000	-0.329	-0.329	-0.329	-0.329	-0.329
22:40000001-41000000	22	40000000	41000000	-0.332	-0.332	-0.332	-0.332	-0.332
22:41000001-42000000	22	41000000	42000000	-0.248	-0.248	-0.248	-0.248	-0.248
22:42000001-43000000	22	42000000	43000000	-0.328	-0.328	-0.328	-0.328	-0.328
22:43000001-44000000	22	43000000	44000000	-0.315	-0.315	-0.315	-0.315	-0.315
22:44000001-45000000	22	44000000	45000000	-0.339	-0.339	-0.339	-0.339	-0.339
22:45000001-46000000	22	45000000	46000000	-0.394	-0.394	-0.394	-0.394	-0.394
22:46000001-47000000	22	46000000	47000000	-0.13	-0.13	-0.13	-0.13	-0.13
22:47000001-48000000	22	47000000	48000000	-0.218	-0.218	-0.218	-0.218	-0.218
22:48000001-49000000	22	48000000	49000000	-0.411	-0.411	-0.411	-0.411	-0.411
22:50000001-51000000	22	50000000	51000000	-0.446	-0.446	-0.446	-0.446	-0.446
22:51000001-51304566	22	51000000	51304566	-0.519	-0.519	-0.519	-0.519	-0.519

## Sheet: Suppl Fig 5b_500kb_segmented
feature	chromosome	start	end	XZ98ref_10PCR	XZ98ref_12PCR	XZ98ref_14PCR	XZ98ref_16PCR	XZ98ref_18PCR
1:1000001-1500000	1	1000001	1500000	-0.002	0	0.003	-0.008	-0.002
1:2000001-2500000	1	2000001	2500000	-0.002	0	0.003	-0.008	-0.002
1:3000001-3500000	1	3000001	3500000	-0.002	0	0.003	-0.008	-0.002
1:4500001-5000000	1	4500001	5000000	-0.002	0	0.003	-0.008	-0.002
1:5000001-5500000	1	5000001	5500000	-0.002	0	0.003	-0.008	-0.002
1:6000001-6500000	1	6000001	6500000	-0.002	0	0.003	-0.008	-0.002
1:6500001-7000000	1	6500001	7000000	-0.002	0	0.003	-0.008	-0.002
1:7000001-7500000	1	7000001	7500000	-0.002	0	0.003	-0.008	-0.002
1:7500001-8000000	1	7500001	8000000	-0.002	0	0.003	-0.008	-0.002
1:8000001-8500000	1	8000001	8500000	-0.002	0	0.003	-0.008	-0.002
1:8500001-9000000	1	8500001	9000000	-0.002	0	0.003	-0.008	-0.002
1:9000001-9500000	1	9000001	9500000	-0.002	0	0.003	-0.008	-0.002
1:9500001-10000000	1	9500001	10000000	-0.002	0	0.003	-0.008	-0.002
1:10000001-10500000	1	10000001	10500000	-0.002	0	0.003	-0.008	-0.002
1:10500001-11000000	1	10500001	11000000	-0.002	0	0.003	-0.008	-0.002
1:11000001-11500000	1	11000001	11500000	-0.002	0	0.003	-0.008	-0.002
1:11500001-12000000	1	11500001	12000000	-0.002	0	0.003	-0.008	-0.002
1:12000001-12500000	1	12000001	12500000	-0.002	0	0.003	-0.008	-0.002
1:12500001-13000000	1	12500001	13000000	-0.002	0	0.003	-0.008	-0.002
1:14000001-14500000	1	14000001	14500000	-0.002	0	0.003	-0.008	-0.002
1:14500001-15000000	1	14500001	15000000	-0.002	0	0.003	-0.008	-0.002
1:15000001-15500000	1	15000001	15500000	-0.002	0	0.003	-0.008	-0.002
1:15500001-16000000	1	15500001	16000000	-0.002	0	0.003	-0.008	-0.002
1:17000001-17500000	1	17000001	17500000	-0.002	0	0.003	-0.008	-0.002
1:18000001-18500000	1	18000001	18500000	-0.002	0	0.003	-0.008	-0.002
1:18500001-19000000	1	18500001	19000000	-0.002	0	0.003	-0.008	-0.002
1:19000001-19500000	1	19000001	19500000	-0.002	0	0.003	-0.008	-0.002
1:19500001-20000000	1	19500001	20000000	-0.002	0	0.003	-0.008	-0.002
1:20000001-20500000	1	20000001	20500000	-0.272	0	-0.256	-0.272	-0.271
1:20500001-21000000	1	20500001	21000000	-0.272	-0.292	-0.256	-0.272	-0.271
1:21000001-21500000	1	21000001	21500000	-0.272	-0.292	-0.256	-0.272	-0.271
1:21500001-22000000	1	21500001	22000000	-0.272	-0.292	-0.256	-0.272	-0.271
1:22000001-22500000	1	22000001	22500000	-0.272	-0.292	-0.256	-0.272	-0.271
1:23000001-23500000	1	23000001	23500000	-0.272	-0.292	-0.256	-0.272	-0.271
1:23500001-24000000	1	23500001	24000000	-0.272	-0.292	-0.256	-0.272	-0.271
1:24500001-25000000	1	24500001	25000000	-0.272	-0.292	-0.256	-0.272	-0.271
1:25500001-26000000	1	25500001	26000000	-0.272	-0.292	-0.256	-0.272	-0.271
1:26000001-26500000	1	26000001	26500000	-0.272	-0.292	-0.256	-0.272	-0.271
1:26500001-27000000	1	26500001	27000000	-0.272	-0.292	-0.256	-0.272	-0.271
1:27000001-27500000	1	27000001	27500000	-0.272	-0.292	-0.256	-0.272	-0.271
1:27500001-28000000	1	27500001	28000000	-0.272	-0.292	-0.256	-0.272	-0.271
1:28500001-29000000	1	28500001	29000000	-0.272	-0.292	-0.256	-0.272	-0.271
1:29000001-29500000	1	29000001	29500000	-0.272	-0.292	-0.256	-0.272	-0.271
1:29500001-30000000	1	29500001	30000000	-0.272	-0.292	-0.256	-0.272	-0.271
1:30000001-30500000	1	30000001	30500000	-0.272	-0.292	-0.256	-0.272	-0.271
1:31500001-32000000	1	31500001	32000000	-0.272	-0.292	-0.256	-0.272	-0.271
1:32000001-32500000	1	32000001	32500000	-0.272	-0.292	-0.256	-0.272	-0.271
1:33000001-33500000	1	33000001	33500000	-0.272	-0.292	-0.256	-0.272	-0.271
1:33500001-34000000	1	33500001	34000000	-0.272	-0.292	-0.256	-0.272	-0.271
1:34000001-34500000	1	34000001	34500000	-0.272	-0.292	-0.256	-0.272	-0.271
1:34500001-35000000	1	34500001	35000000	-0.272	-0.292	-0.256	-0.272	-0.271
1:35000001-35500000	1	35000001	35500000	0.022	-0.292	-0.256	0.022	0.028
1:35500001-36000000	1	35500001	36000000	0.022	-0.292	-0.256	0.022	0.028
1:36000001-36500000	1	36000001	36500000	0.022	-0.292	-0.256	0.022	0.028
1:36500001-37000000	1	36500001	37000000	0.022	0.022	0.022	0.022	0.028
1:37500001-38000000	1	37500001	38000000	0.022	0.022	0.022	0.022	0.028
1:38500001-39000000	1	38500001	39000000	0.022	0.022	0.022	0.022	0.028
1:39500001-40000000	1	39500001	40000000	0.022	0.022	0.022	0.022	0.028
1:40000001-40500000	1	40000001	40500000	0.022	0.022	0.022	0.022	0.028
1:40500001-41000000	1	40500001	41000000	0.022	0.022	0.022	0.022	0.028
1:41000001-41500000	1	41000001	41500000	0.022	0.022	0.022	0.022	0.028
1:41500001-42000000	1	41500001	42000000	0.022	0.022	0.022	0.022	0.028
1:42000001-42500000	1	42000001	42500000	0.022	0.022	0.022	0.022	0.028
1:43500001-44000000	1	43500001	44000000	0.022	0.022	0.022	0.022	0.028
1:44000001-44500000	1	44000001	44500000	0.022	0.022	0.022	0.022	0.028
1:44500001-45000000	1	44500001	45000000	0.022	0.022	0.022	0.022	0.028
1:45000001-45500000	1	45000001	45500000	0.022	0.022	0.022	0.022	0.028
1:45500001-46000000	1	45500001	46000000	0.022	0.022	0.022	0.022	0.028
1:46000001-46500000	1	46000001	46500000	0.022	0.022	0.022	0.022	0.028
1:47000001-47500000	1	47000001	47500000	0.022	0.022	0.022	0.022	0.028
1:47500001-48000000	1	47500001	48000000	0.022	0.022	0.022	0.022	0.028
1:48000001-48500000	1	48000001	48500000	0.022	0.022	0.022	0.022	0.028
1:48500001-49000000	1	48500001	49000000	0.022	0.022	0.022	0.022	0.028
1:49000001-49500000	1	49000001	49500000	0.022	0.022	0.022	0.022	0.028
1:49500001-50000000	1	49500001	50000000	0.022	0.022	0.022	0.022	0.028
1:50000001-50500000	1	50000001	50500000	0.022	0.022	0.022	0.022	0.028
1:50500001-51000000	1	50500001	51000000	0.022	0.022	0.022	0.022	0.028
1:51000001-51500000	1	51000001	51500000	0.022	0.022	0.022	0.022	0.028
1:51500001-52000000	1	51500001	52000000	0.022	0.022	0.022	0.022	0.028
1:52000001-52500000	1	52000001	52500000	0.022	0.022	0.022	0.022	0.028
1:52500001-53000000	1	52500001	53000000	0.022	0.022	0.022	0.022	0.028
1:53000001-53500000	1	53000001	53500000	0.022	0.022	0.022	0.022	0.028
1:53500001-54000000	1	53500001	54000000	0.022	0.022	0.022	0.022	0.028
1:54000001-54500000	1	54000001	54500000	0.022	0.022	0.022	0.022	0.028
1:54500001-55000000	1	54500001	55000000	0.022	0.022	0.022	0.022	0.028
1:55000001-55500000	1	55000001	55500000	0.022	0.022	0.022	0.022	0.028
1:55500001-56000000	1	55500001	56000000	0.022	0.022	0.022	0.022	0.028
1:56000001-56500000	1	56000001	56500000	0.022	0.022	0.022	0.022	0.028
1:56500001-57000000	1	56500001	57000000	0.022	0.022	0.022	0.022	0.028
1:57000001-57500000	1	57000001	57500000	0.022	0.022	0.022	0.022	0.028
1:57500001-58000000	1	57500001	58000000	0.022	0.022	0.022	0.022	0.028
1:58500001-59000000	1	58500001	59000000	0.022	0.022	0.022	0.022	0.028
1:59000001-59500000	1	59000001	59500000	0.022	0.022	0.022	0.022	0.028
1:59500001-60000000	1	59500001	60000000	0.022	0.022	0.022	0.022	0.028
1:60000001-60500000	1	60000001	60500000	0.022	0.022	0.022	0.022	0.028
1:60500001-61000000	1	60500001	61000000	0.022	0.022	0.022	0.022	0.028
1:61000001-61500000	1	61000001	61500000	0.022	0.022	0.022	0.022	0.028
1:61500001-62000000	1	61500001	62000000	0.022	0.022	0.022	0.022	0.028
1:62000001-62500000	1	62000001	62500000	0.022	0.022	0.022	0.022	0.028
1:62500001-63000000	1	62500001	63000000	0.022	0.022	0.022	0.022	0.028
1:63000001-63500000	1	63000001	63500000	0.022	0.022	0.022	0.022	0.028
1:63500001-64000000	1	63500001	64000000	0.022	0.022	0.022	0.022	0.028
1:64000001-64500000	1	64000001	64500000	0.022	0.022	0.022	0.022	0.028
1:64500001-65000000	1	64500001	65000000	0.022	0.022	0.022	0.022	0.028
1:65000001-65500000	1	65000001	65500000	0.022	0.022	0.022	0.022	0.028
1:66000001-66500000	1	66000001	66500000	0.022	0.022	0.022	0.022	0.028
1:67000001-67500000	1	67000001	67500000	0.022	0.022	0.022	0.022	0.028
1:67500001-68000000	1	67500001	68000000	0.022	0.022	0.022	0.022	0.028
1:68500001-69000000	1	68500001	69000000	0.022	0.022	0.022	0.022	0.028
1:69000001-69500000	1	69000001	69500000	0.022	0.022	0.022	0.022	0.028
1:69500001-70000000	1	69500001	70000000	0.022	0.022	0.022	0.022	0.028
1:70000001-70500000	1	70000001	70500000	0.022	0.022	0.022	0.022	0.028
1:70500001-71000000	1	70500001	71000000	0.022	0.022	0.022	0.022	0.028
1:71000001-71500000	1	71000001	71500000	0.022	0.022	0.022	0.022	0.028
1:71500001-72000000	1	71500001	72000000	0.022	0.022	0.022	0.022	0.028
1:72000001-72500000	1	72000001	72500000	0.022	0.022	0.022	0.022	0.028
1:72500001-73000000	1	72500001	73000000	0.022	0.022	0.022	0.022	0.028
1:73000001-73500000	1	73000001	73500000	0.022	0.022	0.022	0.022	0.028
1:73500001-74000000	1	73500001	74000000	0.022	0.022	0.022	0.022	0.028
1:74000001-74500000	1	74000001	74500000	0.022	0.022	0.022	0.022	0.028
1:74500001-75000000	1	74500001	75000000	0.022	0.022	0.022	0.022	0.028
1:75000001-75500000	1	75000001	75500000	0.022	0.022	0.022	0.022	0.028
1:75500001-76000000	1	75500001	76000000	0.022	0.022	0.022	0.022	0.028
1:76500001-77000000	1	76500001	77000000	0.022	0.022	0.022	0.022	0.028
1:77000001-77500000	1	77000001	77500000	0.022	0.022	0.022	0.022	0.028
1:77500001-78000000	1	77500001	78000000	0.022	0.022	0.022	0.022	0.028
1:78000001-78500000	1	78000001	78500000	0.022	0.022	0.022	0.022	0.028
1:78500001-79000000	1	78500001	79000000	0.022	0.022	0.022	0.022	0.028
1:79000001-79500000	1	79000001	79500000	0.022	0.022	0.022	0.022	0.028
1:79500001-80000000	1	79500001	80000000	0.022	0.022	0.022	0.022	0.028
1:80000001-80500000	1	80000001	80500000	0.022	0.022	0.022	0.022	0.028
1:80500001-81000000	1	80500001	81000000	0.022	0.022	0.022	0.022	0.028
1:81000001-81500000	1	81000001	81500000	0.022	0.022	0.022	0.022	0.028
1:81500001-82000000	1	81500001	82000000	0.022	0.022	0.022	0.022	0.028
1:82000001-82500000	1	82000001	82500000	0.022	0.022	0.022	0.022	0.028
1:83000001-83500000	1	83000001	83500000	0.022	0.022	0.022	0.022	0.028
1:84000001-84500000	1	84000001	84500000	0.022	0.022	0.022	0.022	0.028
1:84500001-85000000	1	84500001	85000000	0.022	0.022	0.022	0.022	0.028
1:85000001-85500000	1	85000001	85500000	0.022	0.022	0.022	0.022	0.028
1:85500001-86000000	1	85500001	86000000	0.022	0.022	0.022	0.022	0.028
1:86000001-86500000	1	86000001	86500000	0.022	0.022	0.022	0.022	0.028
1:86500001-87000000	1	86500001	87000000	0.022	0.022	0.022	0.022	0.028
1:87000001-87500000	1	87000001	87500000	0.022	0.022	0.022	0.022	0.028
1:87500001-88000000	1	87500001	88000000	0.022	0.022	0.022	0.022	0.028
1:88000001-88500000	1	88000001	88500000	0.022	0.022	0.022	0.022	0.028
1:88500001-89000000	1	88500001	89000000	0.022	0.022	0.022	0.022	0.028
1:89000001-89500000	1	89000001	89500000	0.022	0.022	0.022	0.022	0.028
1:89500001-90000000	1	89500001	90000000	0.022	0.022	0.022	0.022	0.028
1:90000001-90500000	1	90000001	90500000	0.022	0.022	0.022	0.022	0.028
1:90500001-91000000	1	90500001	91000000	0.022	0.022	0.022	0.022	0.028
1:91000001-91500000	1	91000001	91500000	0.022	0.022	0.022	0.022	0.028
1:92000001-92500000	1	92000001	92500000	0.022	0.022	0.022	0.022	0.028
1:93000001-93500000	1	93000001	93500000	0.022	0.022	0.022	0.022	0.028
1:93500001-94000000	1	93500001	94000000	0.022	0.022	0.022	0.022	0.028
1:94000001-94500000	1	94000001	94500000	0.022	0.022	0.022	0.022	0.028
1:94500001-95000000	1	94500001	95000000	0.022	0.022	0.022	0.022	0.028
1:95000001-95500000	1	95000001	95500000	0.022	0.022	0.022	0.022	0.028
1:95500001-96000000	1	95500001	96000000	0.022	0.022	0.022	0.022	0.028
1:96000001-96500000	1	96000001	96500000	0.022	0.022	0.022	0.022	0.028
1:96500001-97000000	1	96500001	97000000	0.022	0.022	0.022	0.022	0.028
1:97000001-97500000	1	97000001	97500000	0.022	0.022	0.022	0.022	0.028
1:97500001-98000000	1	97500001	98000000	0.022	0.022	0.022	0.022	0.028
1:98000001-98500000	1	98000001	98500000	0.022	0.022	0.022	0.022	0.028
1:98500001-99000000	1	98500001	99000000	0.022	0.022	0.022	0.022	0.028
1:99000001-99500000	1	99000001	99500000	0.022	0.022	0.022	0.022	0.028
1:99500001-100000000	1	99500001	100000000	0.022	0.022	0.022	0.022	0.028
1:100500001-101000000	1	100500001	101000000	0.022	0.022	0.022	0.022	0.028
1:101000001-101500000	1	101000001	101500000	0.022	0.022	0.022	0.022	0.028
1:101500001-102000000	1	101500001	102000000	0.022	0.022	0.022	0.022	0.028
1:102500001-103000000	1	102500001	103000000	0.022	0.022	0.022	0.022	0.028
1:104500001-105000000	1	104500001	105000000	0.022	0.022	0.022	0.022	0.028
1:105000001-105500000	1	105000001	105500000	0.022	0.022	0.022	0.022	0.028
1:105500001-106000000	1	105500001	106000000	0.022	0.022	0.022	0.022	0.028
1:106000001-106500000	1	106000001	106500000	0.022	0.022	0.022	0.022	0.028
1:106500001-107000000	1	106500001	107000000	0.022	0.022	0.022	0.022	0.028
1:107000001-107500000	1	107000001	107500000	0.022	0.022	0.022	0.022	0.028
1:107500001-108000000	1	107500001	108000000	0.022	0.022	0.022	0.022	0.028
1:109000001-109500000	1	109000001	109500000	0.022	0.022	0.022	0.022	0.028
1:110000001-110500000	1	110000001	110500000	0.022	0.022	0.022	0.022	0.028
1:111000001-111500000	1	111000001	111500000	0.022	0.022	0.022	0.022	0.028
1:111500001-112000000	1	111500001	112000000	0.022	0.022	0.022	0.022	0.028
1:112000001-112500000	1	112000001	112500000	0.022	0.022	0.022	0.022	0.028
1:112500001-113000000	1	112500001	113000000	0.022	0.022	0.022	0.022	0.028
1:113000001-113500000	1	113000001	113500000	0.022	0.022	0.022	0.022	0.028
1:113500001-114000000	1	113500001	114000000	0.022	0.022	0.022	0.022	0.028
1:114000001-114500000	1	114000001	114500000	0.022	0.022	0.022	0.022	0.028
1:114500001-115000000	1	114500001	115000000	0.022	0.022	0.022	0.022	0.028
1:115000001-115500000	1	115000001	115500000	0.022	0.022	0.022	0.022	0.028
1:115500001-116000000	1	115500001	116000000	0.022	0.022	0.022	0.022	0.028
1:116000001-116500000	1	116000001	116500000	0.022	0.022	0.022	0.022	0.028
1:116500001-117000000	1	116500001	117000000	0.022	0.022	0.022	0.022	0.028
1:117000001-117500000	1	117000001	117500000	0.022	0.022	0.022	0.022	0.028
1:117500001-118000000	1	117500001	118000000	0.022	0.022	0.022	0.022	0.028
1:118000001-118500000	1	118000001	118500000	0.022	0.022	0.022	0.022	0.028
1:118500001-119000000	1	118500001	119000000	0.022	0.022	0.022	0.022	0.028
1:119000001-119500000	1	119000001	119500000	0.022	0.022	0.022	0.022	0.028
1:119500001-120000000	1	119500001	120000000	0.022	0.022	0.022	0.022	0.028
1:120000001-120500000	1	120000001	120500000	0.022	0.022	0.022	0.022	0.028
1:146500001-147000000	1	146500001	147000000	0.022	0.022	0.022	0.022	0.028
1:150500001-151000000	1	150500001	151000000	0.022	0.022	0.022	0.022	0.028
1:151000001-151500000	1	151000001	151500000	0.022	0.022	0.022	0.022	0.028
1:151500001-152000000	1	151500001	152000000	0.022	0.022	0.022	0.022	0.028
1:152000001-152500000	1	152000001	152500000	0.022	0.022	0.022	0.022	0.028
1:152500001-153000000	1	152500001	153000000	0.022	0.022	0.022	0.022	0.028
1:153000001-153500000	1	153000001	153500000	0.022	0.022	0.022	0.022	0.028
1:153500001-154000000	1	153500001	154000000	0.022	0.022	0.022	0.022	0.028
1:154000001-154500000	1	154000001	154500000	0.022	0.022	0.022	0.022	0.028
1:154500001-155000000	1	154500001	155000000	0.022	0.022	0.022	0.022	0.028
1:155000001-155500000	1	155000001	155500000	0.022	0.022	0.022	0.022	0.028
1:155500001-156000000	1	155500001	156000000	0.022	0.022	0.022	0.022	0.028
1:156500001-157000000	1	156500001	157000000	0.022	0.022	0.022	0.022	0.028
1:157500001-158000000	1	157500001	158000000	0.022	0.022	0.022	0.022	0.028
1:158000001-158500000	1	158000001	158500000	0.022	0.022	0.022	0.022	0.028
1:158500001-159000000	1	158500001	159000000	0.022	0.022	0.022	0.022	0.028
1:159000001-159500000	1	159000001	159500000	0.022	0.022	0.022	0.022	0.028
1:159500001-160000000	1	159500001	160000000	0.022	0.022	0.022	0.022	0.028
1:160000001-160500000	1	160000001	160500000	0.022	0.022	0.022	0.022	0.028
1:160500001-161000000	1	160500001	161000000	0.022	0.022	0.022	0.022	0.028
1:161000001-161500000	1	161000001	161500000	0.022	0.022	0.022	0.022	0.028
1:161500001-162000000	1	161500001	162000000	0.022	0.022	0.022	0.022	0.028
1:162000001-162500000	1	162000001	162500000	0.022	0.022	0.022	0.022	0.028
1:162500001-163000000	1	162500001	163000000	0.022	0.022	0.022	0.022	0.028
1:163000001-163500000	1	163000001	163500000	0.022	0.022	0.022	0.022	0.028
1:163500001-164000000	1	163500001	164000000	0.022	0.022	0.022	0.022	0.028
1:164000001-164500000	1	164000001	164500000	0.022	0.022	0.022	0.022	0.028
1:164500001-165000000	1	164500001	165000000	0.022	0.022	0.022	0.022	0.028
1:165000001-165500000	1	165000001	165500000	0.022	0.022	0.022	0.022	0.028
1:165500001-166000000	1	165500001	166000000	0.022	0.022	0.022	0.022	0.028
1:166000001-166500000	1	166000001	166500000	0.022	0.022	0.022	0.022	0.028
1:167000001-167500000	1	167000001	167500000	0.022	0.022	0.022	0.022	0.028
1:167500001-168000000	1	167500001	168000000	0.022	0.022	0.022	0.022	0.028
1:168000001-168500000	1	168000001	168500000	0.022	0.022	0.022	0.022	0.028
1:169000001-169500000	1	169000001	169500000	0.022	0.022	0.022	0.022	0.028
1:170000001-170500000	1	170000001	170500000	0.022	0.022	0.022	0.022	0.028
1:170500001-171000000	1	170500001	171000000	0.022	0.022	0.022	0.022	0.028
1:171000001-171500000	1	171000001	171500000	0.022	0.022	0.022	0.022	0.028
1:171500001-172000000	1	171500001	172000000	0.022	0.022	0.022	0.022	0.028
1:172000001-172500000	1	172000001	172500000	0.022	0.022	0.022	0.022	0.028
1:172500001-173000000	1	172500001	173000000	0.022	0.022	0.022	0.022	0.028
1:173000001-173500000	1	173000001	173500000	0.022	0.022	0.022	0.022	0.028
1:174000001-174500000	1	174000001	174500000	0.022	0.022	0.022	0.022	0.028
1:174500001-175000000	1	174500001	175000000	0.022	0.022	0.022	0.022	0.028
1:175000001-175500000	1	175000001	175500000	0.022	0.022	0.022	0.022	0.028
1:175500001-176000000	1	175500001	176000000	0.022	0.022	0.022	0.022	0.028
1:176000001-176500000	1	176000001	176500000	0.022	0.022	0.022	0.022	0.028
1:176500001-177000000	1	176500001	177000000	0.022	0.022	0.022	0.022	0.028
1:177000001-177500000	1	177000001	177500000	0.022	0.022	0.022	0.022	0.028
1:177500001-178000000	1	177500001	178000000	0.022	0.022	0.022	0.022	0.028
1:178000001-178500000	1	178000001	178500000	0.022	0.022	0.022	0.022	0.028
1:178500001-179000000	1	178500001	179000000	0.022	0.022	0.022	0.022	0.028
1:179000001-179500000	1	179000001	179500000	0.022	0.022	0.022	0.022	0.028
1:179500001-180000000	1	179500001	180000000	0.022	0.022	0.022	0.022	0.028
1:180000001-180500000	1	180000001	180500000	0.022	0.022	0.022	0.022	0.028
1:180500001-181000000	1	180500001	181000000	0.022	0.022	0.022	0.022	0.028
1:181000001-181500000	1	181000001	181500000	0.022	0.022	0.022	0.022	0.028
1:181500001-182000000	1	181500001	182000000	0.022	0.022	0.022	0.022	0.028
1:182500001-183000000	1	182500001	183000000	0.022	0.022	0.022	0.022	0.028
1:183000001-183500000	1	183000001	183500000	0.022	0.022	0.022	0.022	0.028
1:183500001-184000000	1	183500001	184000000	0.022	0.022	0.022	0.022	0.028
1:184000001-184500000	1	184000001	184500000	0.022	0.022	0.022	0.022	0.028
1:184500001-185000000	1	184500001	185000000	0.022	0.022	0.022	0.022	0.028
1:185000001-185500000	1	185000001	185500000	0.022	0.022	0.022	0.022	0.028
1:185500001-186000000	1	185500001	186000000	0.022	0.022	0.022	0.022	0.028
1:186000001-186500000	1	186000001	186500000	0.022	0.022	0.022	0.022	0.028
1:186500001-187000000	1	186500001	187000000	0.022	0.022	0.022	0.022	0.028
1:187000001-187500000	1	187000001	187500000	0.022	0.022	0.022	0.022	0.028
1:187500001-188000000	1	187500001	188000000	0.022	0.022	0.022	0.022	0.028
1:188000001-188500000	1	188000001	188500000	0.022	0.022	0.022	0.022	0.028
1:188500001-189000000	1	188500001	189000000	0.022	0.022	0.022	0.022	0.028
1:189000001-189500000	1	189000001	189500000	0.022	0.022	0.022	0.022	0.028
1:189500001-190000000	1	189500001	190000000	0.022	0.022	0.022	0.022	0.028
1:190000001-190500000	1	190000001	190500000	0.022	0.022	0.022	0.022	0.028
1:190500001-191000000	1	190500001	191000000	0.022	0.022	0.022	0.022	0.028
1:191000001-191500000	1	191000001	191500000	0.022	0.022	0.022	0.022	0.028
1:191500001-192000000	1	191500001	192000000	0.022	0.022	0.022	0.022	0.028
1:192000001-192500000	1	192000001	192500000	0.022	0.022	0.022	0.022	0.028
1:192500001-193000000	1	192500001	193000000	0.022	0.022	0.022	0.022	0.028
1:193000001-193500000	1	193000001	193500000	0.022	0.022	0.022	0.022	0.028
1:193500001-194000000	1	193500001	194000000	0.022	0.022	0.022	0.022	0.028
1:194000001-194500000	1	194000001	194500000	0.022	0.022	0.022	0.022	0.028
1:194500001-195000000	1	194500001	195000000	0.022	0.022	0.022	0.022	0.028
1:195000001-195500000	1	195000001	195500000	0.022	0.022	0.022	0.022	0.028
1:195500001-196000000	1	195500001	196000000	0.022	0.022	0.022	0.022	0.028
1:196000001-196500000	1	196000001	196500000	0.022	0.022	0.022	0.022	0.028
1:197000001-197500000	1	197000001	197500000	0.022	0.022	0.022	0.022	0.028
1:197500001-198000000	1	197500001	198000000	0.022	0.022	0.022	0.022	0.028
1:198000001-198500000	1	198000001	198500000	0.022	0.022	0.022	0.022	0.028
1:199000001-199500000	1	199000001	199500000	0.022	0.022	0.022	0.022	0.028
1:199500001-200000000	1	199500001	200000000	0.022	0.022	0.022	0.022	0.028
1:200500001-201000000	1	200500001	201000000	0.022	0.022	0.022	0.022	0.028
1:201500001-202000000	1	201500001	202000000	0.022	0.022	0.022	0.022	0.028
1:202000001-202500000	1	202000001	202500000	0.022	0.022	0.022	0.022	0.028
1:202500001-203000000	1	202500001	203000000	0.022	0.022	0.022	0.022	0.028
1:203000001-203500000	1	203000001	203500000	0.022	0.022	0.022	0.022	0.028
1:203500001-204000000	1	203500001	204000000	0.022	0.022	0.022	0.022	0.028
1:204000001-204500000	1	204000001	204500000	0.022	0.022	0.022	0.022	0.028
1:204500001-205000000	1	204500001	205000000	0.022	0.022	0.022	0.022	0.028
1:205000001-205500000	1	205000001	205500000	0.022	0.022	0.022	0.022	0.028
1:205500001-206000000	1	205500001	206000000	0.022	0.022	0.022	0.022	0.028
1:206000001-206500000	1	206000001	206500000	0.022	0.022	0.022	0.022	0.028
1:206500001-207000000	1	206500001	207000000	0.022	0.022	0.022	0.022	0.028
1:207000001-207500000	1	207000001	207500000	0.022	0.022	0.022	0.022	0.028
1:207500001-208000000	1	207500001	208000000	0.022	0.022	0.022	0.022	0.028
1:208000001-208500000	1	208000001	208500000	0.022	0.022	0.022	0.022	0.028
1:208500001-209000000	1	208500001	209000000	0.022	0.022	0.022	0.022	0.028
1:209500001-210000000	1	209500001	210000000	0.022	0.022	0.022	0.022	0.028
1:210000001-210500000	1	210000001	210500000	0.022	0.022	0.022	0.022	0.028
1:211000001-211500000	1	211000001	211500000	0.022	0.022	0.022	0.022	0.028
1:212000001-212500000	1	212000001	212500000	0.022	0.022	0.022	0.022	0.028
1:212500001-213000000	1	212500001	213000000	0.022	0.022	0.022	0.022	0.028
1:213000001-213500000	1	213000001	213500000	0.022	0.022	0.022	0.022	0.028
1:213500001-214000000	1	213500001	214000000	0.022	0.022	0.022	0.022	0.028
1:214000001-214500000	1	214000001	214500000	0.022	0.022	0.022	0.022	0.028
1:214500001-215000000	1	214500001	215000000	0.022	0.022	0.022	0.022	0.028
1:215000001-215500000	1	215000001	215500000	0.022	0.022	0.022	0.022	0.028
1:215500001-216000000	1	215500001	216000000	0.022	0.022	0.022	0.022	0.028
1:216000001-216500000	1	216000001	216500000	0.022	0.022	0.022	0.022	0.028
1:216500001-217000000	1	216500001	217000000	0.022	0.022	0.022	0.022	0.028
1:217000001-217500000	1	217000001	217500000	0.022	0.022	0.022	0.022	0.028
1:217500001-218000000	1	217500001	218000000	0.022	0.022	0.022	0.022	0.028
1:218000001-218500000	1	218000001	218500000	0.022	0.022	0.022	0.022	0.028
1:218500001-219000000	1	218500001	219000000	0.022	0.022	0.022	0.022	0.028
1:219000001-219500000	1	219000001	219500000	0.022	0.022	0.022	0.022	0.028
1:219500001-220000000	1	219500001	220000000	0.022	0.022	0.022	0.022	0.028
1:220500001-221000000	1	220500001	221000000	0.022	0.022	0.022	0.022	0.028
1:221000001-221500000	1	221000001	221500000	0.022	0.022	0.022	0.022	0.028
1:221500001-222000000	1	221500001	222000000	0.022	0.022	0.022	0.022	0.028
1:222000001-222500000	1	222000001	222500000	0.022	0.022	0.022	0.022	0.028
1:223500001-224000000	1	223500001	224000000	0.022	0.022	0.022	0.022	0.028
1:224500001-225000000	1	224500001	225000000	0.022	0.022	0.022	0.022	0.028
1:225000001-225500000	1	225000001	225500000	0.022	0.022	0.022	0.022	0.028
1:225500001-226000000	1	225500001	226000000	0.022	0.022	0.022	0.022	0.028
1:226000001-226500000	1	226000001	226500000	0.022	0.022	0.022	0.022	0.028
1:226500001-227000000	1	226500001	227000000	0.022	0.022	0.022	0.022	0.028
1:227000001-227500000	1	227000001	227500000	0.022	0.022	0.022	0.022	0.028
1:228000001-228500000	1	228000001	228500000	0.022	0.022	0.022	0.022	0.028
1:228500001-229000000	1	228500001	229000000	0.022	0.022	0.022	0.022	0.028
1:229000001-229500000	1	229000001	229500000	0.022	0.022	0.022	0.022	0.028
1:229500001-230000000	1	229500001	230000000	0.022	0.022	0.022	0.022	0.028
1:230000001-230500000	1	230000001	230500000	0.022	0.022	0.022	0.022	0.028
1:230500001-231000000	1	230500001	231000000	0.022	0.022	0.022	0.022	0.028
1:231000001-231500000	1	231000001	231500000	0.022	0.022	0.022	0.022	0.028
1:232000001-232500000	1	232000001	232500000	0.022	0.022	0.022	0.022	0.028
1:232500001-233000000	1	232500001	233000000	0.022	0.022	0.022	0.022	0.028
1:233500001-234000000	1	233500001	234000000	0.022	0.022	0.022	0.022	0.028
1:234000001-234500000	1	234000001	234500000	0.022	0.022	0.022	0.022	0.028
1:234500001-235000000	1	234500001	235000000	0.022	0.022	0.022	0.022	0.028
1:235000001-235500000	1	235000001	235500000	0.022	0.022	0.022	0.022	0.028
1:235500001-236000000	1	235500001	236000000	0.022	0.022	0.022	0.022	0.028
1:236500001-237000000	1	236500001	237000000	0.022	0.022	0.022	0.022	0.028
1:237000001-237500000	1	237000001	237500000	0.022	0.022	0.022	0.022	0.028
1:238500001-239000000	1	238500001	239000000	0.022	0.022	0.022	0.022	0.028
1:239000001-239500000	1	239000001	239500000	0.022	0.022	0.022	0.022	0.028
1:239500001-240000000	1	239500001	240000000	0.022	0.022	0.022	0.022	0.028
1:240500001-241000000	1	240500001	241000000	0.022	0.022	0.022	0.022	0.028
1:241000001-241500000	1	241000001	241500000	0.022	0.022	0.022	0.022	0.028
1:241500001-242000000	1	241500001	242000000	0.022	0.022	0.022	0.022	0.028
1:242500001-243000000	1	242500001	243000000	0.022	0.022	0.022	0.022	0.028
1:243500001-244000000	1	243500001	244000000	0.022	0.022	0.022	0.022	0.028
1:244000001-244500000	1	244000001	244500000	0.022	0.022	0.022	0.022	0.028
1:244500001-245000000	1	244500001	245000000	0.022	0.022	0.022	0.022	0.028
1:245000001-245500000	1	245000001	245500000	0.022	0.022	0.022	0.022	0.028
1:245500001-246000000	1	245500001	246000000	0.022	0.022	0.022	0.022	0.028
1:246000001-246500000	1	246000001	246500000	0.022	0.022	0.022	0.022	0.028
1:246500001-247000000	1	246500001	247000000	0.022	0.022	0.022	0.022	0.028
1:247500001-248000000	1	247500001	248000000	0.022	0.022	0.022	0.022	0.028
1:248000001-248500000	1	248000001	248500000	0.022	0.022	0.022	0.022	0.028
2:1000001-1500000	2	1000001	1500000	0.187	0.181	0.179	0.182	0.186
2:1500001-2000000	2	1500001	2000000	0.187	0.181	0.179	0.182	0.186
2:2000001-2500000	2	2000001	2500000	0.187	0.181	0.179	0.182	0.186
2:2500001-3000000	2	2500001	3000000	0.187	0.181	0.179	0.182	0.186
2:3000001-3500000	2	3000001	3500000	0.187	0.181	0.179	0.182	0.186
2:3500001-4000000	2	3500001	4000000	0.187	0.181	0.179	0.182	0.186
2:4000001-4500000	2	4000001	4500000	0.187	0.181	0.179	0.182	0.186
2:4500001-5000000	2	4500001	5000000	0.187	0.181	0.179	0.182	0.186
2:5000001-5500000	2	5000001	5500000	0.187	0.181	0.179	0.182	0.186
2:6000001-6500000	2	6000001	6500000	0.187	0.181	0.179	0.182	0.186
2:6500001-7000000	2	6500001	7000000	0.187	0.181	0.179	0.182	0.186
2:7000001-7500000	2	7000001	7500000	0.187	0.181	0.179	0.182	0.186
2:7500001-8000000	2	7500001	8000000	0.187	0.181	0.179	0.182	0.186
2:8000001-8500000	2	8000001	8500000	0.187	0.181	0.179	0.182	0.186
2:8500001-9000000	2	8500001	9000000	0.187	0.181	0.179	0.182	0.186
2:9000001-9500000	2	9000001	9500000	0.187	0.181	0.179	0.182	0.186
2:9500001-10000000	2	9500001	10000000	0.187	0.181	0.179	0.182	0.186
2:10000001-10500000	2	10000001	10500000	0.187	0.181	0.179	0.182	0.186
2:10500001-11000000	2	10500001	11000000	0.187	0.181	0.179	0.182	0.186
2:11000001-11500000	2	11000001	11500000	0.187	0.181	0.179	0.182	0.186
2:11500001-12000000	2	11500001	12000000	0.187	0.181	0.179	0.182	0.186
2:12000001-12500000	2	12000001	12500000	0.187	0.181	0.179	0.182	0.186
2:12500001-13000000	2	12500001	13000000	0.187	0.181	0.179	0.182	0.186
2:13000001-13500000	2	13000001	13500000	0.187	0.181	0.179	0.182	0.186
2:13500001-14000000	2	13500001	14000000	0.187	0.181	0.179	0.182	0.186
2:14000001-14500000	2	14000001	14500000	0.187	0.181	0.179	0.182	0.186
2:14500001-15000000	2	14500001	15000000	0.187	0.181	0.179	0.182	0.186
2:15000001-15500000	2	15000001	15500000	0.187	0.181	0.179	0.182	0.186
2:15500001-16000000	2	15500001	16000000	0.187	0.181	0.179	0.182	0.186
2:16500001-17000000	2	16500001	17000000	0.187	0.181	0.179	0.182	0.186
2:17000001-17500000	2	17000001	17500000	0.187	0.181	0.179	0.182	0.186
2:17500001-18000000	2	17500001	18000000	0.187	0.181	0.179	0.182	0.186
2:18000001-18500000	2	18000001	18500000	0.187	0.181	0.179	0.182	0.186
2:18500001-19000000	2	18500001	19000000	0.187	0.181	0.179	0.182	0.186
2:19000001-19500000	2	19000001	19500000	0.187	0.181	0.179	0.182	0.186
2:19500001-20000000	2	19500001	20000000	0.187	0.181	0.179	0.182	0.186
2:20000001-20500000	2	20000001	20500000	0.187	0.181	0.179	0.182	0.186
2:20500001-21000000	2	20500001	21000000	0.187	0.181	0.179	0.182	0.186
2:21000001-21500000	2	21000001	21500000	0.187	0.181	0.179	0.182	0.186
2:22000001-22500000	2	22000001	22500000	0.187	0.181	0.179	0.182	0.186
2:22500001-23000000	2	22500001	23000000	0.187	0.181	0.179	0.182	0.186
2:23000001-23500000	2	23000001	23500000	0.187	0.181	0.179	0.182	0.186
2:23500001-24000000	2	23500001	24000000	0.187	0.181	0.179	0.182	0.186
2:24000001-24500000	2	24000001	24500000	0.187	0.181	0.179	0.182	0.186
2:25000001-25500000	2	25000001	25500000	0.187	0.181	0.179	0.182	0.186
2:25500001-26000000	2	25500001	26000000	0.187	0.181	0.179	0.182	0.186
2:26000001-26500000	2	26000001	26500000	0.187	0.181	0.179	0.182	0.186
2:26500001-27000000	2	26500001	27000000	0.187	0.181	0.179	0.182	0.186
2:27000001-27500000	2	27000001	27500000	0.187	0.181	0.179	0.182	0.186
2:27500001-28000000	2	27500001	28000000	0.187	0.181	0.179	0.182	0.186
2:28000001-28500000	2	28000001	28500000	0.187	0.181	0.179	0.182	0.186
2:28500001-29000000	2	28500001	29000000	0.187	0.181	0.179	0.182	0.186
2:29000001-29500000	2	29000001	29500000	0.187	0.181	0.179	0.182	0.186
2:29500001-30000000	2	29500001	30000000	0.187	0.181	0.179	0.182	0.186
2:30000001-30500000	2	30000001	30500000	0.187	0.181	0.179	0.182	0.186
2:30500001-31000000	2	30500001	31000000	0.187	0.181	0.179	0.182	0.186
2:31000001-31500000	2	31000001	31500000	0.187	0.181	0.179	0.182	0.186
2:31500001-32000000	2	31500001	32000000	0.187	0.181	0.179	0.182	0.186
2:33500001-34000000	2	33500001	34000000	0.187	0.181	0.179	0.182	0.186
2:34000001-34500000	2	34000001	34500000	0.187	0.181	0.179	0.182	0.186
2:34500001-35000000	2	34500001	35000000	0.187	0.181	0.179	0.182	0.186
2:35000001-35500000	2	35000001	35500000	0.187	0.181	0.179	0.182	0.186
2:35500001-36000000	2	35500001	36000000	0.187	0.181	0.179	0.182	0.186
2:36500001-37000000	2	36500001	37000000	0.187	0.181	0.179	0.182	0.186
2:37500001-38000000	2	37500001	38000000	0.187	0.181	0.179	0.182	0.186
2:38000001-38500000	2	38000001	38500000	0.187	0.181	0.179	0.182	0.186
2:38500001-39000000	2	38500001	39000000	0.187	0.181	0.179	0.182	0.186
2:39000001-39500000	2	39000001	39500000	0.187	0.181	0.179	0.182	0.186
2:39500001-40000000	2	39500001	40000000	0.187	0.181	0.179	0.182	0.186
2:40000001-40500000	2	40000001	40500000	0.187	0.181	0.179	0.182	0.186
2:40500001-41000000	2	40500001	41000000	0.187	0.181	0.179	0.182	0.186
2:41000001-41500000	2	41000001	41500000	0.187	0.181	0.179	0.182	0.186
2:41500001-42000000	2	41500001	42000000	0.187	0.181	0.179	0.182	0.186
2:42000001-42500000	2	42000001	42500000	0.187	0.181	0.179	0.182	0.186
2:42500001-43000000	2	42500001	43000000	0.187	0.181	0.179	0.182	0.186
2:43000001-43500000	2	43000001	43500000	0.187	0.181	0.179	0.182	0.186
2:43500001-44000000	2	43500001	44000000	0.187	0.181	0.179	0.182	0.186
2:44000001-44500000	2	44000001	44500000	0.187	0.181	0.179	0.182	0.186
2:44500001-45000000	2	44500001	45000000	0.187	0.181	0.179	0.182	0.186
2:45000001-45500000	2	45000001	45500000	0.187	0.181	0.179	0.182	0.186
2:45500001-46000000	2	45500001	46000000	0.187	0.181	0.179	0.182	0.186
2:46000001-46500000	2	46000001	46500000	0.187	0.181	0.179	0.182	0.186
2:46500001-47000000	2	46500001	47000000	0.187	0.181	0.179	0.182	0.186
2:47000001-47500000	2	47000001	47500000	0.187	0.181	0.179	0.182	0.186
2:47500001-48000000	2	47500001	48000000	0.187	0.181	0.179	0.182	0.186
2:48000001-48500000	2	48000001	48500000	0.187	0.181	0.179	0.182	0.186
2:48500001-49000000	2	48500001	49000000	0.187	0.181	0.179	0.182	0.186
2:49500001-50000000	2	49500001	50000000	0.187	0.181	0.179	0.182	0.186
2:50000001-50500000	2	50000001	50500000	0.187	0.181	0.179	0.182	0.186
2:51000001-51500000	2	51000001	51500000	0.187	0.181	0.179	0.182	0.186
2:51500001-52000000	2	51500001	52000000	0.187	0.181	0.179	0.182	0.186
2:52000001-52500000	2	52000001	52500000	0.187	0.181	0.179	0.182	0.186
2:52500001-53000000	2	52500001	53000000	0.187	0.181	0.179	0.182	0.186
2:53000001-53500000	2	53000001	53500000	0.187	0.181	0.179	0.182	0.186
2:53500001-54000000	2	53500001	54000000	0.187	0.181	0.179	0.182	0.186
2:54500001-55000000	2	54500001	55000000	0.187	0.181	0.179	0.182	0.186
2:55000001-55500000	2	55000001	55500000	0.187	0.181	0.179	0.182	0.186
2:55500001-56000000	2	55500001	56000000	0.187	0.181	0.179	0.182	0.186
2:56000001-56500000	2	56000001	56500000	0.187	0.181	0.179	0.182	0.186
2:56500001-57000000	2	56500001	57000000	0.187	0.181	0.179	0.182	0.186
2:57000001-57500000	2	57000001	57500000	0.187	0.181	0.179	0.182	0.186
2:57500001-58000000	2	57500001	58000000	0.187	0.181	0.179	0.182	0.186
2:58000001-58500000	2	58000001	58500000	0.187	0.181	0.179	0.182	0.186
2:58500001-59000000	2	58500001	59000000	0.187	0.181	0.179	0.182	0.186
2:59000001-59500000	2	59000001	59500000	0.187	0.181	0.179	0.182	0.186
2:60000001-60500000	2	60000001	60500000	0.187	0.181	0.179	0.182	0.186
2:60500001-61000000	2	60500001	61000000	0.187	0.181	0.179	0.182	0.186
2:61000001-61500000	2	61000001	61500000	0.187	0.181	0.179	0.182	0.186
2:62000001-62500000	2	62000001	62500000	0.187	0.181	0.179	0.182	0.186
2:62500001-63000000	2	62500001	63000000	0.187	0.181	0.179	0.182	0.186
2:63500001-64000000	2	63500001	64000000	0.187	0.181	0.179	0.182	0.186
2:64000001-64500000	2	64000001	64500000	0.187	0.181	0.179	0.182	0.186
2:64500001-65000000	2	64500001	65000000	0.187	0.181	0.179	0.182	0.186
2:65500001-66000000	2	65500001	66000000	0.187	0.181	0.179	0.182	0.186
2:66000001-66500000	2	66000001	66500000	0.187	0.181	0.179	0.182	0.186
2:66500001-67000000	2	66500001	67000000	0.187	0.181	0.179	0.182	0.186
2:67500001-68000000	2	67500001	68000000	0.187	0.181	0.179	0.182	0.186
2:68000001-68500000	2	68000001	68500000	0.187	0.181	0.179	0.182	0.186
2:68500001-69000000	2	68500001	69000000	0.187	0.181	0.179	0.182	0.186
2:69000001-69500000	2	69000001	69500000	0.187	0.181	0.179	0.182	0.186
2:69500001-70000000	2	69500001	70000000	0.187	0.181	0.179	0.182	0.186
2:70000001-70500000	2	70000001	70500000	0.187	0.181	0.179	0.182	0.186
2:71000001-71500000	2	71000001	71500000	0.187	0.181	0.179	0.182	0.186
2:71500001-72000000	2	71500001	72000000	0.187	0.181	0.179	0.182	0.186
2:72000001-72500000	2	72000001	72500000	0.187	0.181	0.179	0.182	0.186
2:72500001-73000000	2	72500001	73000000	0.187	0.181	0.179	0.182	0.186
2:73000001-73500000	2	73000001	73500000	0.187	0.181	0.179	0.182	0.186
2:73500001-74000000	2	73500001	74000000	0.187	0.181	0.179	0.182	0.186
2:74000001-74500000	2	74000001	74500000	0.187	0.181	0.179	0.182	0.186
2:74500001-75000000	2	74500001	75000000	0.187	0.181	0.179	0.182	0.186
2:75000001-75500000	2	75000001	75500000	0.187	0.181	0.179	0.182	0.186
2:75500001-76000000	2	75500001	76000000	0.187	0.181	0.179	0.182	0.186
2:76000001-76500000	2	76000001	76500000	0.187	0.181	0.179	0.182	0.186
2:76500001-77000000	2	76500001	77000000	0.187	0.181	0.179	0.182	0.186
2:77000001-77500000	2	77000001	77500000	0.187	0.181	0.179	0.182	0.186
2:77500001-78000000	2	77500001	78000000	0.187	0.181	0.179	0.182	0.186
2:78000001-78500000	2	78000001	78500000	0.187	0.181	0.179	0.182	0.186
2:79000001-79500000	2	79000001	79500000	0.187	0.181	0.179	0.182	0.186
2:79500001-80000000	2	79500001	80000000	0.187	0.181	0.179	0.182	0.186
2:80000001-80500000	2	80000001	80500000	0.187	0.181	0.179	0.182	0.186
2:80500001-81000000	2	80500001	81000000	0.187	0.181	0.179	0.182	0.186
2:81000001-81500000	2	81000001	81500000	0.187	0.181	0.179	0.182	0.186
2:82000001-82500000	2	82000001	82500000	0.187	0.181	0.179	0.182	0.186
2:82500001-83000000	2	82500001	83000000	0.187	0.181	0.179	0.182	0.186
2:83000001-83500000	2	83000001	83500000	0.187	0.181	0.179	0.182	0.186
2:84000001-84500000	2	84000001	84500000	0.187	0.181	0.179	0.182	0.186
2:84500001-85000000	2	84500001	85000000	0.187	0.181	0.179	0.182	0.186
2:85000001-85500000	2	85000001	85500000	0.187	0.181	0.179	0.182	0.186
2:85500001-86000000	2	85500001	86000000	0.187	0.181	0.179	0.182	0.186
2:86000001-86500000	2	86000001	86500000	0.187	0.181	0.179	0.182	0.186
2:86500001-87000000	2	86500001	87000000	0.187	0.181	0.179	0.182	0.186
2:88500001-89000000	2	88500001	89000000	0.187	0.181	0.179	0.182	0.186
2:96500001-97000000	2	96500001	97000000	0.187	0.181	0.179	0.182	0.186
2:97000001-97500000	2	97000001	97500000	0.187	0.181	0.179	0.182	0.186
2:99500001-100000000	2	99500001	100000000	0.187	0.181	0.179	0.182	0.186
2:100000001-100500000	2	100000001	100500000	0.187	0.181	0.179	0.182	0.186
2:100500001-101000000	2	100500001	101000000	0.187	0.181	0.179	0.182	0.186
2:101000001-101500000	2	101000001	101500000	0.187	0.181	0.179	0.182	0.186
2:101500001-102000000	2	101500001	102000000	0.187	0.181	0.179	0.182	0.186
2:102000001-102500000	2	102000001	102500000	0.187	0.181	0.179	0.182	0.186
2:102500001-103000000	2	102500001	103000000	0.187	0.181	0.179	0.182	0.186
2:103000001-103500000	2	103000001	103500000	0.187	0.181	0.179	0.182	0.186
2:103500001-104000000	2	103500001	104000000	0.187	0.181	0.179	0.182	0.186
2:104000001-104500000	2	104000001	104500000	0.187	0.181	0.179	0.182	0.186
2:104500001-105000000	2	104500001	105000000	0.187	0.181	0.179	0.182	0.186
2:105000001-105500000	2	105000001	105500000	0.187	0.181	0.179	0.182	0.186
2:106000001-106500000	2	106000001	106500000	0.187	0.181	0.179	0.182	0.186
2:107000001-107500000	2	107000001	107500000	0.187	0.181	0.179	0.182	0.186
2:107500001-108000000	2	107500001	108000000	0.187	0.181	0.179	0.182	0.186
2:108000001-108500000	2	108000001	108500000	0.187	0.181	0.179	0.182	0.186
2:108500001-109000000	2	108500001	109000000	0.187	0.181	0.179	0.182	0.186
2:109000001-109500000	2	109000001	109500000	0.187	0.181	0.179	0.182	0.186
2:110000001-110500000	2	110000001	110500000	0.187	0.181	0.179	0.182	0.186
2:111500001-112000000	2	111500001	112000000	0.187	0.181	0.179	0.182	0.186
2:112500001-113000000	2	112500001	113000000	0.187	0.181	0.179	0.182	0.186
2:113500001-114000000	2	113500001	114000000	0.187	0.181	0.179	0.182	0.186
2:114500001-115000000	2	114500001	115000000	0.187	0.181	0.179	0.182	0.186
2:116000001-116500000	2	116000001	116500000	0.187	0.181	0.179	0.182	0.186
2:116500001-117000000	2	116500001	117000000	0.187	0.181	0.179	0.182	0.186
2:117000001-117500000	2	117000001	117500000	0.187	0.181	0.179	0.182	0.186
2:118000001-118500000	2	118000001	118500000	0.187	0.181	0.179	0.182	0.186
2:118500001-119000000	2	118500001	119000000	0.187	0.181	0.179	0.182	0.186
2:119000001-119500000	2	119000001	119500000	0.187	0.181	0.179	0.182	0.186
2:119500001-120000000	2	119500001	120000000	0.187	0.181	0.179	0.182	0.186
2:120000001-120500000	2	120000001	120500000	0.187	0.181	0.179	0.182	0.186
2:120500001-121000000	2	120500001	121000000	0.187	0.181	0.179	0.182	0.186
2:122000001-122500000	2	122000001	122500000	0.187	0.181	0.179	0.182	0.186
2:122500001-123000000	2	122500001	123000000	0.187	0.181	0.179	0.182	0.186
2:123000001-123500000	2	123000001	123500000	0.187	0.181	0.179	0.182	0.186
2:123500001-124000000	2	123500001	124000000	0.187	0.181	0.179	0.182	0.186
2:124000001-124500000	2	124000001	124500000	0.187	0.181	0.179	0.182	0.186
2:124500001-125000000	2	124500001	125000000	0.187	0.181	0.179	0.182	0.186
2:125500001-126000000	2	125500001	126000000	0.187	0.181	0.179	0.182	0.186
2:126000001-126500000	2	126000001	126500000	0.187	0.181	0.179	0.182	0.186
2:126500001-127000000	2	126500001	127000000	0.187	0.181	0.179	0.182	0.186
2:127000001-127500000	2	127000001	127500000	0.187	0.181	0.179	0.182	0.186
2:128500001-129000000	2	128500001	129000000	0.187	0.181	0.179	0.182	0.186
2:129000001-129500000	2	129000001	129500000	0.187	0.181	0.179	0.182	0.186
2:129500001-130000000	2	129500001	130000000	0.187	0.181	0.179	0.182	0.186
2:131500001-132000000	2	131500001	132000000	0.187	0.181	0.179	0.182	0.186
2:133500001-134000000	2	133500001	134000000	0.187	0.181	0.179	0.182	0.186
2:134000001-134500000	2	134000001	134500000	0.187	0.181	0.179	0.182	0.186
2:134500001-135000000	2	134500001	135000000	0.187	0.181	0.179	0.182	0.186
2:135000001-135500000	2	135000001	135500000	0.187	0.181	0.179	0.182	0.186
2:135500001-136000000	2	135500001	136000000	0.187	0.181	0.179	0.182	0.186
2:136000001-136500000	2	136000001	136500000	0.187	0.181	0.179	0.182	0.186
2:136500001-137000000	2	136500001	137000000	0.187	0.181	0.179	0.182	0.186
2:137000001-137500000	2	137000001	137500000	0.187	0.181	0.179	0.182	0.186
2:137500001-138000000	2	137500001	138000000	0.187	0.181	0.179	0.182	0.186
2:138000001-138500000	2	138000001	138500000	0.187	0.181	0.179	0.182	0.186
2:138500001-139000000	2	138500001	139000000	0.187	0.181	0.179	0.182	0.186
2:139000001-139500000	2	139000001	139500000	0.187	0.181	0.179	0.182	0.186
2:139500001-140000000	2	139500001	140000000	0.187	0.181	0.179	0.182	0.186
2:140000001-140500000	2	140000001	140500000	0.187	0.181	0.179	0.182	0.186
2:140500001-141000000	2	140500001	141000000	0.187	0.181	0.179	0.182	0.186
2:141000001-141500000	2	141000001	141500000	0.187	0.181	0.179	0.182	0.186
2:141500001-142000000	2	141500001	142000000	0.187	0.181	0.179	0.182	0.186
2:142000001-142500000	2	142000001	142500000	0.187	0.181	0.179	0.182	0.186
2:142500001-143000000	2	142500001	143000000	0.187	0.181	0.179	0.182	0.186
2:143000001-143500000	2	143000001	143500000	0.187	0.181	0.179	0.182	0.186
2:144500001-145000000	2	144500001	145000000	0.187	0.181	0.179	0.182	0.186
2:145000001-145500000	2	145000001	145500000	0.187	0.181	0.179	0.182	0.186
2:145500001-146000000	2	145500001	146000000	0.187	0.181	0.179	0.182	0.186
2:146000001-146500000	2	146000001	146500000	0.187	0.181	0.179	0.182	0.186
2:147000001-147500000	2	147000001	147500000	0.187	0.181	0.179	0.182	0.186
2:147500001-148000000	2	147500001	148000000	0.187	0.181	0.179	0.182	0.186
2:148500001-149000000	2	148500001	149000000	0.187	0.181	0.179	0.182	0.186
2:149000001-149500000	2	149000001	149500000	0.187	0.181	0.179	0.182	0.186
2:150000001-150500000	2	150000001	150500000	0.187	0.181	0.179	0.182	0.186
2:150500001-151000000	2	150500001	151000000	0.187	0.181	0.179	0.182	0.186
2:151000001-151500000	2	151000001	151500000	0.187	0.181	0.179	0.182	0.186
2:151500001-152000000	2	151500001	152000000	0.187	0.181	0.179	0.182	0.186
2:152000001-152500000	2	152000001	152500000	0.187	0.181	0.179	0.182	0.186
2:152500001-153000000	2	152500001	153000000	0.187	0.181	0.179	0.182	0.186
2:153500001-154000000	2	153500001	154000000	0.187	0.181	0.179	0.182	0.186
2:154000001-154500000	2	154000001	154500000	0.187	0.181	0.179	0.182	0.186
2:154500001-155000000	2	154500001	155000000	0.187	0.181	0.179	0.182	0.186
2:155000001-155500000	2	155000001	155500000	0.187	0.181	0.179	0.182	0.186
2:155500001-156000000	2	155500001	156000000	0.187	0.181	0.179	0.182	0.186
2:157000001-157500000	2	157000001	157500000	0.187	0.181	0.179	0.182	0.186
2:157500001-158000000	2	157500001	158000000	0.187	0.181	0.179	0.182	0.186
2:158000001-158500000	2	158000001	158500000	0.187	0.181	0.179	0.182	0.186
2:158500001-159000000	2	158500001	159000000	0.187	0.181	0.179	0.182	0.186
2:159500001-160000000	2	159500001	160000000	0.187	0.181	0.179	0.182	0.186
2:160000001-160500000	2	160000001	160500000	0.187	0.181	0.179	0.182	0.186
2:160500001-161000000	2	160500001	161000000	0.187	0.181	0.179	0.182	0.186
2:161000001-161500000	2	161000001	161500000	0.187	0.181	0.179	0.182	0.186
2:161500001-162000000	2	161500001	162000000	0.187	0.181	0.179	0.182	0.186
2:162500001-163000000	2	162500001	163000000	0.187	0.181	0.179	0.182	0.186
2:163000001-163500000	2	163000001	163500000	0.187	0.181	0.179	0.182	0.186
2:163500001-164000000	2	163500001	164000000	0.187	0.181	0.179	0.182	0.186
2:164000001-164500000	2	164000001	164500000	0.187	0.181	0.179	0.182	0.186
2:164500001-165000000	2	164500001	165000000	0.187	0.181	0.179	0.182	0.186
2:165000001-165500000	2	165000001	165500000	0.187	0.181	0.179	0.182	0.186
2:165500001-166000000	2	165500001	166000000	0.187	0.181	0.179	0.182	0.186
2:166000001-166500000	2	166000001	166500000	0.187	0.181	0.179	0.182	0.186
2:166500001-167000000	2	166500001	167000000	0.187	0.181	0.179	0.182	0.186
2:167000001-167500000	2	167000001	167500000	0.187	0.181	0.179	0.182	0.186
2:168000001-168500000	2	168000001	168500000	0.187	0.181	0.179	0.182	0.186
2:168500001-169000000	2	168500001	169000000	0.187	0.181	0.179	0.182	0.186
2:169500001-170000000	2	169500001	170000000	0.187	0.181	0.179	0.182	0.186
2:170500001-171000000	2	170500001	171000000	0.187	0.181	0.179	0.182	0.186
2:171500001-172000000	2	171500001	172000000	0.187	0.181	0.179	0.182	0.186
2:172000001-172500000	2	172000001	172500000	0.187	0.181	0.179	0.182	0.186
2:172500001-173000000	2	172500001	173000000	0.187	0.181	0.179	0.182	0.186
2:173000001-173500000	2	173000001	173500000	0.187	0.181	0.179	0.182	0.186
2:173500001-174000000	2	173500001	174000000	0.187	0.181	0.179	0.182	0.186
2:174000001-174500000	2	174000001	174500000	0.187	0.181	0.179	0.182	0.186
2:174500001-175000000	2	174500001	175000000	0.187	0.181	0.179	0.182	0.186
2:175000001-175500000	2	175000001	175500000	0.187	0.181	0.179	0.182	0.186
2:175500001-176000000	2	175500001	176000000	0.187	0.181	0.179	0.182	0.186
2:176000001-176500000	2	176000001	176500000	0.187	0.181	0.179	0.182	0.186
2:177000001-177500000	2	177000001	177500000	0.187	0.181	0.179	0.182	0.186
2:178000001-178500000	2	178000001	178500000	0.187	0.181	0.179	0.182	0.186
2:178500001-179000000	2	178500001	179000000	0.187	0.181	0.179	0.182	0.186
2:179000001-179500000	2	179000001	179500000	0.187	0.181	0.179	0.182	0.186
2:179500001-180000000	2	179500001	180000000	0.187	0.181	0.179	0.182	0.186
2:180000001-180500000	2	180000001	180500000	0.187	0.181	0.179	0.182	0.186
2:180500001-181000000	2	180500001	181000000	0.187	0.181	0.179	0.182	0.186
2:181000001-181500000	2	181000001	181500000	0.187	0.181	0.179	0.182	0.186
2:181500001-182000000	2	181500001	182000000	0.187	0.181	0.179	0.182	0.186
2:182500001-183000000	2	182500001	183000000	0.187	0.181	0.179	0.182	0.186
2:183000001-183500000	2	183000001	183500000	0.187	0.181	0.179	0.182	0.186
2:183500001-184000000	2	183500001	184000000	0.187	0.181	0.179	0.182	0.186
2:184500001-185000000	2	184500001	185000000	0.187	0.181	0.179	0.182	0.186
2:185000001-185500000	2	185000001	185500000	0.187	0.181	0.179	0.182	0.186
2:185500001-186000000	2	185500001	186000000	0.187	0.181	0.179	0.182	0.186
2:186000001-186500000	2	186000001	186500000	0.187	0.181	0.179	0.182	0.186
2:186500001-187000000	2	186500001	187000000	0.187	0.181	0.179	0.182	0.186
2:187000001-187500000	2	187000001	187500000	0.187	0.181	0.179	0.182	0.186
2:187500001-188000000	2	187500001	188000000	0.187	0.181	0.179	0.182	0.186
2:188000001-188500000	2	188000001	188500000	0.187	0.181	0.179	0.182	0.186
2:188500001-189000000	2	188500001	189000000	0.187	0.181	0.179	0.182	0.186
2:189000001-189500000	2	189000001	189500000	0.187	0.181	0.179	0.182	0.186
2:189500001-190000000	2	189500001	190000000	0.187	0.181	0.179	0.182	0.186
2:190500001-191000000	2	190500001	191000000	0.187	0.181	0.179	0.182	0.186
2:191500001-192000000	2	191500001	192000000	0.187	0.181	0.179	0.182	0.186
2:192000001-192500000	2	192000001	192500000	0.187	0.181	0.179	0.182	0.186
2:192500001-193000000	2	192500001	193000000	0.187	0.181	0.179	0.182	0.186
2:193000001-193500000	2	193000001	193500000	0.187	0.181	0.179	0.182	0.186
2:194000001-194500000	2	194000001	194500000	0.187	0.181	0.179	0.182	0.186
2:194500001-195000000	2	194500001	195000000	0.187	0.181	0.179	0.182	0.186
2:195000001-195500000	2	195000001	195500000	0.187	0.181	0.179	0.182	0.186
2:195500001-196000000	2	195500001	196000000	0.187	0.181	0.179	0.182	0.186
2:196000001-196500000	2	196000001	196500000	0.187	0.181	0.179	0.182	0.186
2:196500001-197000000	2	196500001	197000000	0.187	0.181	0.179	0.182	0.186
2:197000001-197500000	2	197000001	197500000	0.187	0.181	0.179	0.182	0.186
2:197500001-198000000	2	197500001	198000000	0.187	0.181	0.179	0.182	0.186
2:198000001-198500000	2	198000001	198500000	0.187	0.181	0.179	0.182	0.186
2:198500001-199000000	2	198500001	199000000	0.187	0.181	0.179	0.182	0.186
2:199000001-199500000	2	199000001	199500000	0.187	0.181	0.179	0.182	0.186
2:199500001-200000000	2	199500001	200000000	0.187	0.181	0.179	0.182	0.186
2:200000001-200500000	2	200000001	200500000	0.187	0.181	0.179	0.182	0.186
2:200500001-201000000	2	200500001	201000000	0.187	0.181	0.179	0.182	0.186
2:201500001-202000000	2	201500001	202000000	0.187	0.181	0.179	0.182	0.186
2:202000001-202500000	2	202000001	202500000	0.187	0.181	0.179	0.182	0.186
2:202500001-203000000	2	202500001	203000000	0.187	0.181	0.179	0.182	0.186
2:203500001-204000000	2	203500001	204000000	0.187	0.181	0.179	0.182	0.186
2:204000001-204500000	2	204000001	204500000	0.187	0.181	0.179	0.182	0.186
2:204500001-205000000	2	204500001	205000000	0.187	0.181	0.179	0.182	0.186
2:205000001-205500000	2	205000001	205500000	0.187	0.181	0.179	0.182	0.186
2:205500001-206000000	2	205500001	206000000	0.187	0.181	0.179	0.182	0.186
2:206000001-206500000	2	206000001	206500000	0.187	0.181	0.179	0.182	0.186
2:206500001-207000000	2	206500001	207000000	0.187	0.181	0.179	0.182	0.186
2:207000001-207500000	2	207000001	207500000	0.187	0.181	0.179	0.182	0.186
2:207500001-208000000	2	207500001	208000000	0.187	0.181	0.179	0.182	0.186
2:208000001-208500000	2	208000001	208500000	0.187	0.181	0.179	0.182	0.186
2:208500001-209000000	2	208500001	209000000	0.187	0.181	0.179	0.182	0.186
2:209500001-210000000	2	209500001	210000000	0.187	0.181	0.179	0.182	0.186
2:210500001-211000000	2	210500001	211000000	0.187	0.181	0.179	0.182	0.186
2:211000001-211500000	2	211000001	211500000	0.187	0.181	0.179	0.182	0.186
2:211500001-212000000	2	211500001	212000000	0.187	0.181	0.179	0.182	0.186
2:212500001-213000000	2	212500001	213000000	0.187	0.181	0.179	0.182	0.186
2:213000001-213500000	2	213000001	213500000	0.187	0.181	0.179	0.182	0.186
2:213500001-214000000	2	213500001	214000000	0.187	0.181	0.179	0.182	0.186
2:214000001-214500000	2	214000001	214500000	0.187	0.181	0.179	0.182	0.186
2:214500001-215000000	2	214500001	215000000	0.187	0.181	0.179	0.182	0.186
2:215000001-215500000	2	215000001	215500000	0.187	0.181	0.179	0.182	0.186
2:215500001-216000000	2	215500001	216000000	0.187	0.181	0.179	0.182	0.186
2:216000001-216500000	2	216000001	216500000	0.187	0.181	0.179	0.182	0.186
2:216500001-217000000	2	216500001	217000000	0.187	0.181	0.179	0.182	0.186
2:217000001-217500000	2	217000001	217500000	0.187	0.181	0.179	0.182	0.186
2:217500001-218000000	2	217500001	218000000	0.187	0.181	0.179	0.182	0.186
2:218000001-218500000	2	218000001	218500000	0.187	0.181	0.179	0.182	0.186
2:218500001-219000000	2	218500001	219000000	0.187	0.181	0.179	0.182	0.186
2:219000001-219500000	2	219000001	219500000	0.187	0.181	0.179	0.182	0.186
2:219500001-220000000	2	219500001	220000000	0.187	0.181	0.179	0.182	0.186
2:220000001-220500000	2	220000001	220500000	0.187	0.181	0.179	0.182	0.186
2:220500001-221000000	2	220500001	221000000	0.187	0.181	0.179	0.182	0.186
2:221000001-221500000	2	221000001	221500000	0.187	0.181	0.179	0.182	0.186
2:221500001-222000000	2	221500001	222000000	0.187	0.181	0.179	0.182	0.186
2:222000001-222500000	2	222000001	222500000	0.187	0.181	0.179	0.182	0.186
2:222500001-223000000	2	222500001	223000000	0.187	0.181	0.179	0.182	0.186
2:223500001-224000000	2	223500001	224000000	0.187	0.181	0.179	0.182	0.186
2:224000001-224500000	2	224000001	224500000	0.187	0.181	0.179	0.182	0.186
2:224500001-225000000	2	224500001	225000000	0.187	0.181	0.179	0.182	0.186
2:225000001-225500000	2	225000001	225500000	0.187	0.181	0.179	0.182	0.186
2:226000001-226500000	2	226000001	226500000	0.187	0.181	0.179	0.182	0.186
2:226500001-227000000	2	226500001	227000000	0.187	0.181	0.179	0.182	0.186
2:227000001-227500000	2	227000001	227500000	0.187	0.181	0.179	0.182	0.186
2:227500001-228000000	2	227500001	228000000	0.187	0.181	0.179	0.182	0.186
2:228000001-228500000	2	228000001	228500000	0.187	0.181	0.179	0.182	0.186
2:228500001-229000000	2	228500001	229000000	0.187	0.181	0.179	0.182	0.186
2:229000001-229500000	2	229000001	229500000	0.187	0.181	0.179	0.182	0.186
2:229500001-230000000	2	229500001	230000000	0.187	0.181	0.179	0.182	0.186
2:230500001-231000000	2	230500001	231000000	0.187	0.181	0.179	0.182	0.186
2:231000001-231500000	2	231000001	231500000	0.187	0.181	0.179	0.182	0.186
2:231500001-232000000	2	231500001	232000000	0.187	0.181	0.179	0.182	0.186
2:232500001-233000000	2	232500001	233000000	0.187	0.181	0.179	0.182	0.186
2:233000001-233500000	2	233000001	233500000	0.187	0.181	0.179	0.182	0.186
2:233500001-234000000	2	233500001	234000000	0.187	0.181	0.179	0.182	0.186
2:234000001-234500000	2	234000001	234500000	0.187	0.181	0.179	0.182	0.186
2:234500001-235000000	2	234500001	235000000	0.187	0.181	0.179	0.182	0.186
2:235000001-235500000	2	235000001	235500000	0.187	0.181	0.179	0.182	0.186
2:235500001-236000000	2	235500001	236000000	0.187	0.181	0.179	0.182	0.186
2:236000001-236500000	2	236000001	236500000	0.187	0.181	0.179	0.182	0.186
2:236500001-237000000	2	236500001	237000000	0.187	0.181	0.179	0.182	0.186
2:237000001-237500000	2	237000001	237500000	0.187	0.181	0.179	0.182	0.186
2:238000001-238500000	2	238000001	238500000	0.187	0.181	0.179	0.182	0.186
2:239500001-240000000	2	239500001	240000000	0.187	0.181	0.179	0.182	0.186
2:240000001-240500000	2	240000001	240500000	0.187	0.181	0.179	0.182	0.186
2:240500001-241000000	2	240500001	241000000	0.187	0.181	0.179	0.182	0.186
2:241000001-241500000	2	241000001	241500000	0.187	0.181	0.179	0.182	0.186
2:242000001-242500000	2	242000001	242500000	0.187	0.181	0.179	0.182	0.186
2:242500001-243000000	2	242500001	243000000	0.187	0.181	0.179	0.182	0.186
3:1-500000	3	1	500000	0.242	0.243	0.238	0.239	0.243
3:500001-1000000	3	500001	1000000	0.242	0.243	0.238	0.239	0.243
3:1000001-1500000	3	1000001	1500000	0.242	0.243	0.238	0.239	0.243
3:1500001-2000000	3	1500001	2000000	0.242	0.243	0.238	0.239	0.243
3:2000001-2500000	3	2000001	2500000	0.242	0.243	0.238	0.239	0.243
3:2500001-3000000	3	2500001	3000000	0.242	0.243	0.238	0.239	0.243
3:3000001-3500000	3	3000001	3500000	0.242	0.243	0.238	0.239	0.243
3:3500001-4000000	3	3500001	4000000	0.242	0.243	0.238	0.239	0.243
3:4000001-4500000	3	4000001	4500000	0.242	0.243	0.238	0.239	0.243
3:5500001-6000000	3	5500001	6000000	0.242	0.243	0.238	0.239	0.243
3:6000001-6500000	3	6000001	6500000	0.242	0.243	0.238	0.239	0.243
3:6500001-7000000	3	6500001	7000000	0.242	0.243	0.238	0.239	0.243
3:7000001-7500000	3	7000001	7500000	0.242	0.243	0.238	0.239	0.243
3:7500001-8000000	3	7500001	8000000	0.242	0.243	0.238	0.239	0.243
3:8000001-8500000	3	8000001	8500000	0.242	0.243	0.238	0.239	0.243
3:8500001-9000000	3	8500001	9000000	0.242	0.243	0.238	0.239	0.243
3:9500001-10000000	3	9500001	10000000	0.242	0.243	0.238	0.239	0.243
3:10000001-10500000	3	10000001	10500000	0.242	0.243	0.238	0.239	0.243
3:10500001-11000000	3	10500001	11000000	0.242	0.243	0.238	0.239	0.243
3:11000001-11500000	3	11000001	11500000	0.242	0.243	0.238	0.239	0.243
3:11500001-12000000	3	11500001	12000000	0.242	0.243	0.238	0.239	0.243
3:12000001-12500000	3	12000001	12500000	0.242	0.243	0.238	0.239	0.243
3:12500001-13000000	3	12500001	13000000	0.242	0.243	0.238	0.239	0.243
3:13000001-13500000	3	13000001	13500000	0.242	0.243	0.238	0.239	0.243
3:13500001-14000000	3	13500001	14000000	0.242	0.243	0.238	0.239	0.243
3:14000001-14500000	3	14000001	14500000	0.242	0.243	0.238	0.239	0.243
3:14500001-15000000	3	14500001	15000000	0.242	0.243	0.238	0.239	0.243
3:15500001-16000000	3	15500001	16000000	0.242	0.243	0.238	0.239	0.243
3:16000001-16500000	3	16000001	16500000	0.242	0.243	0.238	0.239	0.243
3:16500001-17000000	3	16500001	17000000	0.242	0.243	0.238	0.239	0.243
3:17000001-17500000	3	17000001	17500000	0.242	0.243	0.238	0.239	0.243
3:17500001-18000000	3	17500001	18000000	0.242	0.243	0.238	0.239	0.243
3:18500001-19000000	3	18500001	19000000	0.242	0.243	0.238	0.239	0.243
3:19000001-19500000	3	19000001	19500000	0.242	0.243	0.238	0.239	0.243
3:19500001-20000000	3	19500001	20000000	0.242	0.243	0.238	0.239	0.243
3:20000001-20500000	3	20000001	20500000	0.242	0.243	0.238	0.239	0.243
3:20500001-21000000	3	20500001	21000000	0.242	0.243	0.238	0.239	0.243
3:21000001-21500000	3	21000001	21500000	0.242	0.243	0.238	0.239	0.243
3:21500001-22000000	3	21500001	22000000	0.242	0.243	0.238	0.239	0.243
3:22000001-22500000	3	22000001	22500000	0.242	0.243	0.238	0.239	0.243
3:23000001-23500000	3	23000001	23500000	0.242	0.243	0.238	0.239	0.243
3:24500001-25000000	3	24500001	25000000	0.242	0.243	0.238	0.239	0.243
3:25000001-25500000	3	25000001	25500000	0.242	0.243	0.238	0.239	0.243
3:26000001-26500000	3	26000001	26500000	0.242	0.243	0.238	0.239	0.243
3:26500001-27000000	3	26500001	27000000	0.242	0.243	0.238	0.239	0.243
3:27000001-27500000	3	27000001	27500000	0.242	0.243	0.238	0.239	0.243
3:28000001-28500000	3	28000001	28500000	0.242	0.243	0.238	0.239	0.243
3:28500001-29000000	3	28500001	29000000	0.242	0.243	0.238	0.239	0.243
3:29000001-29500000	3	29000001	29500000	0.242	0.243	0.238	0.239	0.243
3:29500001-30000000	3	29500001	30000000	0.242	0.243	0.238	0.239	0.243
3:30000001-30500000	3	30000001	30500000	0.242	0.243	0.238	0.239	0.243
3:30500001-31000000	3	30500001	31000000	0.242	0.243	0.238	0.239	0.243
3:31000001-31500000	3	31000001	31500000	0.242	0.243	0.238	0.239	0.243
3:31500001-32000000	3	31500001	32000000	0.242	0.243	0.238	0.239	0.243
3:32000001-32500000	3	32000001	32500000	0.242	0.243	0.238	0.239	0.243
3:32500001-33000000	3	32500001	33000000	0.242	0.243	0.238	0.239	0.243
3:33000001-33500000	3	33000001	33500000	0.242	0.243	0.238	0.239	0.243
3:33500001-34000000	3	33500001	34000000	0.242	0.243	0.238	0.239	0.243
3:34000001-34500000	3	34000001	34500000	0.242	0.243	0.238	0.239	0.243
3:34500001-35000000	3	34500001	35000000	0.242	0.243	0.238	0.239	0.243
3:35000001-35500000	3	35000001	35500000	0.242	0.243	0.238	0.239	0.243
3:35500001-36000000	3	35500001	36000000	0.242	0.243	0.238	0.239	0.243
3:36000001-36500000	3	36000001	36500000	0.242	0.243	0.238	0.239	0.243
3:36500001-37000000	3	36500001	37000000	0.242	0.243	0.238	0.239	0.243
3:37000001-37500000	3	37000001	37500000	0.242	0.243	0.238	0.239	0.243
3:37500001-38000000	3	37500001	38000000	0.242	0.243	0.238	0.239	0.243
3:38000001-38500000	3	38000001	38500000	0.242	0.243	0.238	0.239	0.243
3:38500001-39000000	3	38500001	39000000	0.242	0.243	0.238	0.239	0.243
3:39000001-39500000	3	39000001	39500000	0.242	0.243	0.238	0.239	0.243
3:39500001-40000000	3	39500001	40000000	0.242	0.243	0.238	0.239	0.243
3:40000001-40500000	3	40000001	40500000	0.242	0.243	0.238	0.239	0.243
3:41000001-41500000	3	41000001	41500000	0.242	0.243	0.238	0.239	0.243
3:41500001-42000000	3	41500001	42000000	0.242	0.243	0.238	0.239	0.243
3:42000001-42500000	3	42000001	42500000	0.242	0.243	0.238	0.239	0.243
3:42500001-43000000	3	42500001	43000000	0.242	0.243	0.238	0.239	0.243
3:43000001-43500000	3	43000001	43500000	0.242	0.243	0.238	0.239	0.243
3:43500001-44000000	3	43500001	44000000	0.242	0.243	0.238	0.239	0.243
3:44000001-44500000	3	44000001	44500000	0.242	0.243	0.238	0.239	0.243
3:44500001-45000000	3	44500001	45000000	0.242	0.243	0.238	0.239	0.243
3:45500001-46000000	3	45500001	46000000	0.242	0.243	0.238	0.239	0.243
3:46000001-46500000	3	46000001	46500000	0.242	0.243	0.238	0.239	0.243
3:46500001-47000000	3	46500001	47000000	0.242	0.243	0.238	0.239	0.243
3:47000001-47500000	3	47000001	47500000	0.242	0.243	0.238	0.239	0.243
3:47500001-48000000	3	47500001	48000000	0.242	0.243	0.238	0.239	0.243
3:48000001-48500000	3	48000001	48500000	0.242	0.243	0.238	0.239	0.243
3:48500001-49000000	3	48500001	49000000	0.242	0.243	0.238	0.239	0.243
3:50000001-50500000	3	50000001	50500000	0.242	0.243	0.238	0.239	0.243
3:50500001-51000000	3	50500001	51000000	0.242	0.243	0.238	0.239	0.243
3:51000001-51500000	3	51000001	51500000	0.242	0.243	0.238	0.239	0.243
3:51500001-52000000	3	51500001	52000000	0.242	0.243	0.238	0.239	0.243
3:52000001-52500000	3	52000001	52500000	0.242	0.243	0.238	0.239	0.243
3:52500001-53000000	3	52500001	53000000	0.242	0.243	0.238	0.239	0.243
3:53000001-53500000	3	53000001	53500000	0.242	0.243	0.238	0.239	0.243
3:53500001-54000000	3	53500001	54000000	0.242	0.243	0.238	0.239	0.243
3:54000001-54500000	3	54000001	54500000	0.242	0.243	0.238	0.239	0.243
3:54500001-55000000	3	54500001	55000000	0.242	0.243	0.238	0.239	0.243
3:55000001-55500000	3	55000001	55500000	0.242	0.243	0.238	0.239	0.243
3:55500001-56000000	3	55500001	56000000	0.242	0.243	0.238	0.239	0.243
3:56000001-56500000	3	56000001	56500000	0.242	0.243	0.238	0.239	0.243
3:56500001-57000000	3	56500001	57000000	0.242	0.243	0.238	0.239	0.243
3:57000001-57500000	3	57000001	57500000	0.242	0.243	0.238	0.239	0.243
3:58000001-58500000	3	58000001	58500000	0.242	0.243	0.238	0.239	0.243
3:58500001-59000000	3	58500001	59000000	0.242	0.243	0.238	0.239	0.243
3:59000001-59500000	3	59000001	59500000	0.242	0.243	0.238	0.239	0.243
3:59500001-60000000	3	59500001	60000000	0.242	0.243	0.238	0.239	0.243
3:60000001-60500000	3	60000001	60500000	0.242	0.243	0.238	0.239	0.243
3:60500001-61000000	3	60500001	61000000	0.242	0.243	0.238	0.239	0.243
3:61000001-61500000	3	61000001	61500000	0.242	0.243	0.238	0.239	0.243
3:61500001-62000000	3	61500001	62000000	0.242	0.243	0.238	0.239	0.243
3:62000001-62500000	3	62000001	62500000	0.242	0.243	0.238	0.239	0.243
3:62500001-63000000	3	62500001	63000000	0.242	0.243	0.238	0.239	0.243
3:63000001-63500000	3	63000001	63500000	0.242	0.243	0.238	0.239	0.243
3:63500001-64000000	3	63500001	64000000	0.242	0.243	0.238	0.239	0.243
3:64000001-64500000	3	64000001	64500000	0.242	0.243	0.238	0.239	0.243
3:64500001-65000000	3	64500001	65000000	0.242	0.243	0.238	0.239	0.243
3:65000001-65500000	3	65000001	65500000	0.242	0.243	0.238	0.239	0.243
3:65500001-66000000	3	65500001	66000000	0.242	0.243	0.238	0.239	0.243
3:66000001-66500000	3	66000001	66500000	0.242	0.243	0.238	0.239	0.243
3:66500001-67000000	3	66500001	67000000	0.242	0.243	0.238	0.239	0.243
3:67000001-67500000	3	67000001	67500000	0.242	0.243	0.238	0.239	0.243
3:68000001-68500000	3	68000001	68500000	0.242	0.243	0.238	0.239	0.243
3:68500001-69000000	3	68500001	69000000	0.242	0.243	0.238	0.239	0.243
3:69000001-69500000	3	69000001	69500000	0.242	0.243	0.238	0.239	0.243
3:69500001-70000000	3	69500001	70000000	0.242	0.243	0.238	0.239	0.243
3:70000001-70500000	3	70000001	70500000	0.242	0.243	0.238	0.239	0.243
3:70500001-71000000	3	70500001	71000000	0.242	0.243	0.238	0.239	0.243
3:71000001-71500000	3	71000001	71500000	0.242	0.243	0.238	0.239	0.243
3:71500001-72000000	3	71500001	72000000	0.242	0.243	0.238	0.239	0.243
3:72000001-72500000	3	72000001	72500000	0.242	0.243	0.238	0.239	0.243
3:72500001-73000000	3	72500001	73000000	0.242	0.243	0.238	0.239	0.243
3:73500001-74000000	3	73500001	74000000	0.242	0.243	0.238	0.239	0.243
3:74000001-74500000	3	74000001	74500000	0.242	0.243	0.238	0.239	0.243
3:74500001-75000000	3	74500001	75000000	0.242	0.243	0.238	0.239	0.243
3:75000001-75500000	3	75000001	75500000	0.242	0.243	0.238	0.239	0.243
3:76000001-76500000	3	76000001	76500000	0.242	0.243	0.238	0.239	0.243
3:76500001-77000000	3	76500001	77000000	0.242	0.243	0.238	0.239	0.243
3:77000001-77500000	3	77000001	77500000	0.242	0.243	0.238	0.239	0.243
3:77500001-78000000	3	77500001	78000000	0.242	0.243	0.238	0.239	0.243
3:78000001-78500000	3	78000001	78500000	0.242	0.243	0.238	0.239	0.243
3:78500001-79000000	3	78500001	79000000	0.242	0.243	0.238	0.239	0.243
3:79500001-80000000	3	79500001	80000000	0.242	0.243	0.238	0.239	0.243
3:80000001-80500000	3	80000001	80500000	0.242	0.243	0.238	0.239	0.243
3:81500001-82000000	3	81500001	82000000	0.242	0.243	0.238	0.239	0.243
3:82000001-82500000	3	82000001	82500000	0.242	0.243	0.238	0.239	0.243
3:82500001-83000000	3	82500001	83000000	0.242	0.243	0.238	0.239	0.243
3:83000001-83500000	3	83000001	83500000	0.242	0.243	0.238	0.239	0.243
3:83500001-84000000	3	83500001	84000000	0.242	0.243	0.238	0.239	0.243
3:84500001-85000000	3	84500001	85000000	0.242	0.243	0.238	0.239	0.243
3:85000001-85500000	3	85000001	85500000	0.242	0.243	0.238	0.239	0.243
3:85500001-86000000	3	85500001	86000000	0.242	0.243	0.238	0.239	0.243
3:86000001-86500000	3	86000001	86500000	0.242	0.243	0.238	0.239	0.243
3:86500001-87000000	3	86500001	87000000	0.242	0.243	0.238	0.239	0.243
3:87000001-87500000	3	87000001	87500000	0.242	0.243	0.238	0.239	0.243
3:87500001-88000000	3	87500001	88000000	0.242	0.243	0.238	0.239	0.243
3:88000001-88500000	3	88000001	88500000	0.242	0.243	0.238	0.239	0.243
3:88500001-89000000	3	88500001	89000000	0.242	0.243	0.238	0.239	0.243
3:89000001-89500000	3	89000001	89500000	0.242	0.243	0.238	0.239	0.243
3:89500001-90000000	3	89500001	90000000	0.242	0.243	0.238	0.239	0.243
3:94000001-94500000	3	94000001	94500000	0.242	0.243	0.238	0.239	0.243
3:94500001-95000000	3	94500001	95000000	0.242	0.243	0.238	0.239	0.243
3:95000001-95500000	3	95000001	95500000	0.242	0.243	0.238	0.239	0.243
3:95500001-96000000	3	95500001	96000000	0.242	0.243	0.238	0.239	0.243
3:97000001-97500000	3	97000001	97500000	0.242	0.243	0.238	0.239	0.243
3:97500001-98000000	3	97500001	98000000	0.242	0.243	0.238	0.239	0.243
3:98000001-98500000	3	98000001	98500000	0.242	0.243	0.238	0.239	0.243
3:98500001-99000000	3	98500001	99000000	0.242	0.243	0.238	0.239	0.243
3:99000001-99500000	3	99000001	99500000	0.242	0.243	0.238	0.239	0.243
3:100000001-100500000	3	100000001	100500000	0.242	0.243	0.238	0.239	0.243
3:100500001-101000000	3	100500001	101000000	0.242	0.243	0.238	0.239	0.243
3:101000001-101500000	3	101000001	101500000	0.242	0.243	0.238	0.239	0.243
3:101500001-102000000	3	101500001	102000000	0.242	0.243	0.238	0.239	0.243
3:102000001-102500000	3	102000001	102500000	0.242	0.243	0.238	0.239	0.243
3:102500001-103000000	3	102500001	103000000	0.242	0.243	0.238	0.239	0.243
3:103000001-103500000	3	103000001	103500000	0.242	0.243	0.238	0.239	0.243
3:103500001-104000000	3	103500001	104000000	0.242	0.243	0.238	0.239	0.243
3:104000001-104500000	3	104000001	104500000	0.242	0.243	0.238	0.239	0.243
3:104500001-105000000	3	104500001	105000000	0.242	0.243	0.238	0.239	0.243
3:105000001-105500000	3	105000001	105500000	0.242	0.243	0.238	0.239	0.243
3:105500001-106000000	3	105500001	106000000	0.242	0.243	0.238	0.239	0.243
3:106000001-106500000	3	106000001	106500000	0.242	0.243	0.238	0.239	0.243
3:106500001-107000000	3	106500001	107000000	0.242	0.243	0.238	0.239	0.243
3:107000001-107500000	3	107000001	107500000	0.242	0.243	0.238	0.239	0.243
3:107500001-108000000	3	107500001	108000000	0.242	0.243	0.238	0.239	0.243
3:108500001-109000000	3	108500001	109000000	0.242	0.243	0.238	0.239	0.243
3:109000001-109500000	3	109000001	109500000	0.242	0.243	0.238	0.239	0.243
3:109500001-110000000	3	109500001	110000000	0.242	0.243	0.238	0.239	0.243
3:110000001-110500000	3	110000001	110500000	0.242	0.243	0.238	0.239	0.243
3:110500001-111000000	3	110500001	111000000	0.242	0.243	0.238	0.239	0.243
3:111000001-111500000	3	111000001	111500000	0.242	0.243	0.238	0.239	0.243
3:111500001-112000000	3	111500001	112000000	0.242	0.243	0.238	0.239	0.243
3:112000001-112500000	3	112000001	112500000	0.242	0.243	0.238	0.239	0.243
3:112500001-113000000	3	112500001	113000000	0.242	0.243	0.238	0.239	0.243
3:113000001-113500000	3	113000001	113500000	0.242	0.243	0.238	0.239	0.243
3:113500001-114000000	3	113500001	114000000	0.242	0.243	0.238	0.239	0.243
3:114500001-115000000	3	114500001	115000000	0.242	0.243	0.238	0.239	0.243
3:115000001-115500000	3	115000001	115500000	0.242	0.243	0.238	0.239	0.243
3:115500001-116000000	3	115500001	116000000	0.242	0.243	0.238	0.239	0.243
3:116000001-116500000	3	116000001	116500000	0.242	0.243	0.238	0.239	0.243
3:116500001-117000000	3	116500001	117000000	0.242	0.243	0.238	0.239	0.243
3:117000001-117500000	3	117000001	117500000	0.242	0.243	0.238	0.239	0.243
3:118000001-118500000	3	118000001	118500000	0.242	0.243	0.238	0.239	0.243
3:118500001-119000000	3	118500001	119000000	0.242	0.243	0.238	0.239	0.243
3:119500001-120000000	3	119500001	120000000	0.242	0.243	0.238	0.239	0.243
3:120000001-120500000	3	120000001	120500000	0.242	0.243	0.238	0.239	0.243
3:120500001-121000000	3	120500001	121000000	0.242	0.243	0.238	0.239	0.243
3:121000001-121500000	3	121000001	121500000	0.242	0.243	0.238	0.239	0.243
3:121500001-122000000	3	121500001	122000000	0.242	0.243	0.238	0.239	0.243
3:122000001-122500000	3	122000001	122500000	0.242	0.243	0.238	0.239	0.243
3:123000001-123500000	3	123000001	123500000	0.242	0.243	0.238	0.239	0.243
3:123500001-124000000	3	123500001	124000000	0.242	0.243	0.238	0.239	0.243
3:124000001-124500000	3	124000001	124500000	0.242	0.243	0.238	0.239	0.243
3:124500001-125000000	3	124500001	125000000	0.242	0.243	0.238	0.239	0.243
3:125500001-126000000	3	125500001	126000000	0.242	0.243	0.238	0.239	0.243
3:126000001-126500000	3	126000001	126500000	0.242	0.243	0.238	0.239	0.243
3:126500001-127000000	3	126500001	127000000	0.242	0.243	0.238	0.239	0.243
3:127000001-127500000	3	127000001	127500000	0.242	0.243	0.238	0.239	0.243
3:127500001-128000000	3	127500001	128000000	0.242	0.243	0.238	0.239	0.243
3:128000001-128500000	3	128000001	128500000	0.242	0.243	0.238	0.239	0.243
3:128500001-129000000	3	128500001	129000000	0.242	0.243	0.238	0.239	0.243
3:129000001-129500000	3	129000001	129500000	0.242	0.243	0.238	0.239	0.243
3:130000001-130500000	3	130000001	130500000	0.242	0.243	0.238	0.239	0.243
3:130500001-131000000	3	130500001	131000000	0.242	0.243	0.238	0.239	0.243
3:131500001-132000000	3	131500001	132000000	0.242	0.243	0.238	0.239	0.243
3:132000001-132500000	3	132000001	132500000	0.242	0.243	0.238	0.239	0.243
3:132500001-133000000	3	132500001	133000000	0.242	0.243	0.238	0.239	0.243
3:133000001-133500000	3	133000001	133500000	0.242	0.243	0.238	0.239	0.243
3:133500001-134000000	3	133500001	134000000	0.242	0.243	0.238	0.239	0.243
3:134000001-134500000	3	134000001	134500000	0.242	0.243	0.238	0.239	0.243
3:134500001-135000000	3	134500001	135000000	0.242	0.243	0.238	0.239	0.243
3:135000001-135500000	3	135000001	135500000	0.242	0.243	0.238	0.239	0.243
3:135500001-136000000	3	135500001	136000000	0.242	0.243	0.238	0.239	0.243
3:136000001-136500000	3	136000001	136500000	0.242	0.243	0.238	0.239	0.243
3:137000001-137500000	3	137000001	137500000	0.242	0.243	0.238	0.239	0.243
3:137500001-138000000	3	137500001	138000000	0.242	0.243	0.238	0.239	0.243
3:139000001-139500000	3	139000001	139500000	0.242	0.243	0.238	0.239	0.243
3:139500001-140000000	3	139500001	140000000	0.242	0.243	0.238	0.239	0.243
3:140000001-140500000	3	140000001	140500000	0.242	0.243	0.238	0.239	0.243
3:140500001-141000000	3	140500001	141000000	0.242	0.243	0.238	0.239	0.243
3:141000001-141500000	3	141000001	141500000	0.242	0.243	0.238	0.239	0.243
3:142500001-143000000	3	142500001	143000000	0.242	0.243	0.238	0.239	0.243
3:143000001-143500000	3	143000001	143500000	0.242	0.243	0.238	0.239	0.243
3:143500001-144000000	3	143500001	144000000	0.242	0.243	0.238	0.239	0.243
3:144000001-144500000	3	144000001	144500000	0.242	0.243	0.238	0.239	0.243
3:144500001-145000000	3	144500001	145000000	0.242	0.243	0.238	0.239	0.243
3:145000001-145500000	3	145000001	145500000	0.242	0.243	0.238	0.239	0.243
3:145500001-146000000	3	145500001	146000000	0.242	0.243	0.238	0.239	0.243
3:146000001-146500000	3	146000001	146500000	0.242	0.243	0.238	0.239	0.243
3:146500001-147000000	3	146500001	147000000	0.242	0.243	0.238	0.239	0.243
3:147000001-147500000	3	147000001	147500000	0.242	0.243	0.238	0.239	0.243
3:147500001-148000000	3	147500001	148000000	0.242	0.243	0.238	0.239	0.243
3:148500001-149000000	3	148500001	149000000	0.242	0.243	0.238	0.239	0.243
3:149000001-149500000	3	149000001	149500000	0.242	0.243	0.238	0.239	0.243
3:149500001-150000000	3	149500001	150000000	0.242	0.243	0.238	0.239	0.243
3:150000001-150500000	3	150000001	150500000	0.242	0.243	0.238	0.239	0.243
3:150500001-151000000	3	150500001	151000000	0.242	0.243	0.238	0.239	0.243
3:151000001-151500000	3	151000001	151500000	0.242	0.243	0.238	0.239	0.243
3:151500001-152000000	3	151500001	152000000	0.242	0.243	0.238	0.239	0.243
3:152000001-152500000	3	152000001	152500000	0.242	0.243	0.238	0.239	0.243
3:152500001-153000000	3	152500001	153000000	0.242	0.243	0.238	0.239	0.243
3:153000001-153500000	3	153000001	153500000	0.242	0.243	0.238	0.239	0.243
3:153500001-154000000	3	153500001	154000000	0.242	0.243	0.238	0.239	0.243
3:154000001-154500000	3	154000001	154500000	0.242	0.243	0.238	0.239	0.243
3:154500001-155000000	3	154500001	155000000	0.242	0.243	0.238	0.239	0.243
3:155000001-155500000	3	155000001	155500000	0.242	0.243	0.238	0.239	0.243
3:155500001-156000000	3	155500001	156000000	0.242	0.243	0.238	0.239	0.243
3:156000001-156500000	3	156000001	156500000	0.242	0.243	0.238	0.239	0.243
3:156500001-157000000	3	156500001	157000000	0.242	0.243	0.238	0.239	0.243
3:157000001-157500000	3	157000001	157500000	0.242	0.243	0.238	0.239	0.243
3:157500001-158000000	3	157500001	158000000	0.242	0.243	0.238	0.239	0.243
3:158000001-158500000	3	158000001	158500000	0.242	0.243	0.238	0.239	0.243
3:159000001-159500000	3	159000001	159500000	0.242	0.243	0.238	0.239	0.243
3:159500001-160000000	3	159500001	160000000	0.242	0.243	0.238	0.239	0.243
3:161000001-161500000	3	161000001	161500000	0.242	0.243	0.238	0.239	0.243
3:161500001-162000000	3	161500001	162000000	0.242	0.243	0.238	0.239	0.243
3:162000001-162500000	3	162000001	162500000	0.242	0.243	0.238	0.239	0.243
3:163000001-163500000	3	163000001	163500000	0.242	0.243	0.238	0.239	0.243
3:164000001-164500000	3	164000001	164500000	0.242	0.243	0.238	0.239	0.243
3:164500001-165000000	3	164500001	165000000	0.242	0.243	0.238	0.239	0.243
3:165000001-165500000	3	165000001	165500000	0.242	0.243	0.238	0.239	0.243
3:165500001-166000000	3	165500001	166000000	0.242	0.243	0.238	0.239	0.243
3:166000001-166500000	3	166000001	166500000	0.242	0.243	0.238	0.239	0.243
3:166500001-167000000	3	166500001	167000000	0.242	0.243	0.238	0.239	0.243
3:167000001-167500000	3	167000001	167500000	0.242	0.243	0.238	0.239	0.243
3:167500001-168000000	3	167500001	168000000	0.242	0.243	0.238	0.239	0.243
3:168000001-168500000	3	168000001	168500000	0.242	0.243	0.238	0.239	0.243
3:168500001-169000000	3	168500001	169000000	0.242	0.243	0.238	0.239	0.243
3:169000001-169500000	3	169000001	169500000	0.242	0.243	0.238	0.239	0.243
3:169500001-170000000	3	169500001	170000000	0.242	0.243	0.238	0.239	0.243
3:170000001-170500000	3	170000001	170500000	0.242	0.243	0.238	0.239	0.243
3:170500001-171000000	3	170500001	171000000	0.242	0.243	0.238	0.239	0.243
3:171000001-171500000	3	171000001	171500000	0.242	0.243	0.238	0.239	0.243
3:171500001-172000000	3	171500001	172000000	0.242	0.243	0.238	0.239	0.243
3:172000001-172500000	3	172000001	172500000	0.242	0.243	0.238	0.239	0.243
3:173000001-173500000	3	173000001	173500000	0.242	0.243	0.238	0.239	0.243
3:174000001-174500000	3	174000001	174500000	0.242	0.243	0.238	0.239	0.243
3:174500001-175000000	3	174500001	175000000	0.242	0.243	0.238	0.239	0.243
3:175000001-175500000	3	175000001	175500000	0.242	0.243	0.238	0.239	0.243
3:175500001-176000000	3	175500001	176000000	0.242	0.243	0.238	0.239	0.243
3:176000001-176500000	3	176000001	176500000	0.242	0.243	0.238	0.239	0.243
3:176500001-177000000	3	176500001	177000000	0.242	0.243	0.238	0.239	0.243
3:177000001-177500000	3	177000001	177500000	0.242	0.243	0.238	0.239	0.243
3:177500001-178000000	3	177500001	178000000	0.242	0.243	0.238	0.239	0.243
3:178000001-178500000	3	178000001	178500000	0.242	0.243	0.238	0.239	0.243
3:178500001-179000000	3	178500001	179000000	0.242	0.243	0.238	0.239	0.243
3:179500001-180000000	3	179500001	180000000	0.242	0.243	0.238	0.239	0.243
3:180000001-180500000	3	180000001	180500000	0.242	0.243	0.238	0.239	0.243
3:180500001-181000000	3	180500001	181000000	0.242	0.243	0.238	0.239	0.243
3:181000001-181500000	3	181000001	181500000	0.242	0.243	0.238	0.239	0.243
3:181500001-182000000	3	181500001	182000000	0.242	0.243	0.238	0.239	0.243
3:182000001-182500000	3	182000001	182500000	0.242	0.243	0.238	0.239	0.243
3:182500001-183000000	3	182500001	183000000	0.242	0.243	0.238	0.239	0.243
3:183000001-183500000	3	183000001	183500000	0.242	0.243	0.238	0.239	0.243
3:183500001-184000000	3	183500001	184000000	0.242	0.243	0.238	0.239	0.243
3:184000001-184500000	3	184000001	184500000	0.242	0.243	0.238	0.239	0.243
3:184500001-185000000	3	184500001	185000000	0.242	0.243	0.238	0.239	0.243
3:185000001-185500000	3	185000001	185500000	0.242	0.243	0.238	0.239	0.243
3:185500001-186000000	3	185500001	186000000	0.242	0.243	0.238	0.239	0.243
3:186000001-186500000	3	186000001	186500000	0.242	0.243	0.238	0.239	0.243
3:187500001-188000000	3	187500001	188000000	0.242	0.243	0.238	0.239	0.243
3:188000001-188500000	3	188000001	188500000	0.242	0.243	0.238	0.239	0.243
3:188500001-189000000	3	188500001	189000000	0.242	0.243	0.238	0.239	0.243
3:189000001-189500000	3	189000001	189500000	0.242	0.243	0.238	0.239	0.243
3:189500001-190000000	3	189500001	190000000	0.242	0.243	0.238	0.239	0.243
3:190000001-190500000	3	190000001	190500000	0.242	0.243	0.238	0.239	0.243
3:190500001-191000000	3	190500001	191000000	0.242	0.243	0.238	0.239	0.243
3:191000001-191500000	3	191000001	191500000	0.242	0.243	0.238	0.239	0.243
3:191500001-192000000	3	191500001	192000000	0.242	0.243	0.238	0.239	0.243
3:192000001-192500000	3	192000001	192500000	0.242	0.243	0.238	0.239	0.243
3:192500001-193000000	3	192500001	193000000	0.242	0.243	0.238	0.239	0.243
3:193000001-193500000	3	193000001	193500000	0.242	0.243	0.238	0.239	0.243
3:193500001-194000000	3	193500001	194000000	0.242	0.243	0.238	0.239	0.243
3:194000001-194500000	3	194000001	194500000	0.242	0.243	0.238	0.239	0.243
3:194500001-195000000	3	194500001	195000000	0.242	0.243	0.238	0.239	0.243
3:196000001-196500000	3	196000001	196500000	0.242	0.243	0.238	0.239	0.243
3:197000001-197500000	3	197000001	197500000	0.242	0.243	0.238	0.239	0.243
4:500001-1000000	4	500001	1000000	-0.301	-0.289	-0.291	-0.292	-0.286
4:1000001-1500000	4	1000001	1500000	-0.301	-0.289	-0.291	-0.292	-0.286
4:1500001-2000000	4	1500001	2000000	-0.301	-0.289	-0.291	-0.292	-0.286
4:2000001-2500000	4	2000001	2500000	-0.301	-0.289	-0.291	-0.292	-0.286
4:2500001-3000000	4	2500001	3000000	-0.301	-0.289	-0.291	-0.292	-0.286
4:3000001-3500000	4	3000001	3500000	-0.301	-0.289	-0.291	-0.292	-0.286
4:4500001-5000000	4	4500001	5000000	-0.301	-0.289	-0.291	-0.292	-0.286
4:5000001-5500000	4	5000001	5500000	-0.301	-0.289	-0.291	-0.292	-0.286
4:5500001-6000000	4	5500001	6000000	-0.301	-0.289	-0.291	-0.292	-0.286
4:6000001-6500000	4	6000001	6500000	-0.301	-0.289	-0.291	-0.292	-0.286
4:6500001-7000000	4	6500001	7000000	-0.301	-0.289	-0.291	-0.292	-0.286
4:7000001-7500000	4	7000001	7500000	-0.301	-0.289	-0.291	-0.292	-0.286
4:8500001-9000000	4	8500001	9000000	-0.301	-0.289	-0.291	-0.292	-0.286
4:10000001-10500000	4	10000001	10500000	-0.301	-0.289	-0.291	-0.292	-0.286
4:11000001-11500000	4	11000001	11500000	-0.301	-0.289	-0.291	-0.292	-0.286
4:11500001-12000000	4	11500001	12000000	-0.301	-0.289	-0.291	-0.292	-0.286
4:13000001-13500000	4	13000001	13500000	-0.301	-0.289	-0.291	-0.292	-0.286
4:13500001-14000000	4	13500001	14000000	-0.301	-0.289	-0.291	-0.292	-0.286
4:14000001-14500000	4	14000001	14500000	-0.301	-0.289	-0.291	-0.292	-0.286
4:14500001-15000000	4	14500001	15000000	-0.301	-0.289	-0.291	-0.292	-0.286
4:15000001-15500000	4	15000001	15500000	-0.301	-0.289	-0.291	-0.292	-0.286
4:15500001-16000000	4	15500001	16000000	-0.301	-0.289	-0.291	-0.292	-0.286
4:16000001-16500000	4	16000001	16500000	-0.301	-0.289	-0.291	-0.292	-0.286
4:17500001-18000000	4	17500001	18000000	-0.301	-0.289	-0.291	-0.292	-0.286
4:18000001-18500000	4	18000001	18500000	-0.301	-0.289	-0.291	-0.292	-0.286
4:18500001-19000000	4	18500001	19000000	-0.301	-0.289	-0.291	-0.292	-0.286
4:19000001-19500000	4	19000001	19500000	-0.301	-0.289	-0.291	-0.292	-0.286
4:19500001-20000000	4	19500001	20000000	-0.301	-0.289	-0.291	-0.292	-0.286
4:20000001-20500000	4	20000001	20500000	-0.301	-0.289	-0.291	-0.292	-0.286
4:20500001-21000000	4	20500001	21000000	-0.301	-0.289	-0.291	-0.292	-0.286
4:21000001-21500000	4	21000001	21500000	-0.301	-0.289	-0.291	-0.292	-0.286
4:22000001-22500000	4	22000001	22500000	-0.301	-0.289	-0.291	-0.292	-0.286
4:22500001-23000000	4	22500001	23000000	-0.301	-0.289	-0.291	-0.292	-0.286
4:23000001-23500000	4	23000001	23500000	-0.301	-0.289	-0.291	-0.292	-0.286
4:23500001-24000000	4	23500001	24000000	-0.301	-0.289	-0.291	-0.292	-0.286
4:24000001-24500000	4	24000001	24500000	-0.301	-0.289	-0.291	-0.292	-0.286
4:24500001-25000000	4	24500001	25000000	-0.301	-0.289	-0.291	-0.292	-0.286
4:25000001-25500000	4	25000001	25500000	-0.301	-0.289	-0.291	-0.292	-0.286
4:25500001-26000000	4	25500001	26000000	-0.301	-0.289	-0.291	-0.292	-0.286
4:26000001-26500000	4	26000001	26500000	-0.301	-0.289	-0.291	-0.292	-0.286
4:26500001-27000000	4	26500001	27000000	-0.301	-0.289	-0.291	-0.292	-0.286
4:27000001-27500000	4	27000001	27500000	-0.301	-0.289	-0.291	-0.292	-0.286
4:28000001-28500000	4	28000001	28500000	-0.301	-0.289	-0.291	-0.292	-0.286
4:28500001-29000000	4	28500001	29000000	-0.301	-0.289	-0.291	-0.292	-0.286
4:29000001-29500000	4	29000001	29500000	-0.301	-0.289	-0.291	-0.292	-0.286
4:29500001-30000000	4	29500001	30000000	-0.301	-0.289	-0.291	-0.292	-0.286
4:30000001-30500000	4	30000001	30500000	-0.301	-0.289	-0.291	-0.292	-0.286
4:30500001-31000000	4	30500001	31000000	-0.301	-0.289	-0.291	-0.292	-0.286
4:31000001-31500000	4	31000001	31500000	-0.301	-0.289	-0.291	-0.292	-0.286
4:31500001-32000000	4	31500001	32000000	-0.301	-0.289	-0.291	-0.292	-0.286
4:32000001-32500000	4	32000001	32500000	-0.301	-0.289	-0.291	-0.292	-0.286
4:32500001-33000000	4	32500001	33000000	-0.301	-0.289	-0.291	-0.292	-0.286
4:33000001-33500000	4	33000001	33500000	-0.301	-0.289	-0.291	-0.292	-0.286
4:33500001-34000000	4	33500001	34000000	-0.301	-0.289	-0.291	-0.292	-0.286
4:34000001-34500000	4	34000001	34500000	-0.301	-0.289	-0.291	-0.292	-0.286
4:34500001-35000000	4	34500001	35000000	-0.301	-0.289	-0.291	-0.292	-0.286
4:35000001-35500000	4	35000001	35500000	-0.301	-0.289	-0.291	-0.292	-0.286
4:35500001-36000000	4	35500001	36000000	-0.301	-0.289	-0.291	-0.292	-0.286
4:36500001-37000000	4	36500001	37000000	-0.301	-0.289	-0.291	-0.292	-0.286
4:37000001-37500000	4	37000001	37500000	-0.301	-0.289	-0.291	-0.292	-0.286
4:37500001-38000000	4	37500001	38000000	-0.301	-0.289	-0.291	-0.292	-0.286
4:38000001-38500000	4	38000001	38500000	-0.301	-0.289	-0.291	-0.292	-0.286
4:38500001-39000000	4	38500001	39000000	-0.301	-0.289	-0.291	-0.292	-0.286
4:39000001-39500000	4	39000001	39500000	-0.301	-0.289	-0.291	-0.292	-0.286
4:39500001-40000000	4	39500001	40000000	-0.301	-0.289	-0.291	-0.292	-0.286
4:40000001-40500000	4	40000001	40500000	-0.301	-0.289	-0.291	-0.292	-0.286
4:41000001-41500000	4	41000001	41500000	-0.301	-0.289	-0.291	-0.292	-0.286
4:41500001-42000000	4	41500001	42000000	-0.301	-0.289	-0.291	-0.292	-0.286
4:42000001-42500000	4	42000001	42500000	-0.301	-0.289	-0.291	-0.292	-0.286
4:43000001-43500000	4	43000001	43500000	-0.301	-0.289	-0.291	-0.292	-0.286
4:43500001-44000000	4	43500001	44000000	-0.301	-0.289	-0.291	-0.292	-0.286
4:44000001-44500000	4	44000001	44500000	-0.301	-0.289	-0.291	-0.292	-0.286
4:44500001-45000000	4	44500001	45000000	-0.301	-0.289	-0.291	-0.292	-0.286
4:45000001-45500000	4	45000001	45500000	-0.301	-0.289	-0.291	-0.292	-0.286
4:45500001-46000000	4	45500001	46000000	-0.301	-0.289	-0.291	-0.292	-0.286
4:46000001-46500000	4	46000001	46500000	-0.301	-0.289	-0.291	-0.292	-0.286
4:46500001-47000000	4	46500001	47000000	-0.301	-0.289	-0.291	-0.292	-0.286
4:47000001-47500000	4	47000001	47500000	-0.301	-0.289	-0.291	-0.292	-0.286
4:48000001-48500000	4	48000001	48500000	-0.301	-0.289	-0.291	-0.292	-0.286
4:48500001-49000000	4	48500001	49000000	-0.301	-0.289	-0.291	-0.292	-0.286
4:53000001-53500000	4	53000001	53500000	-0.301	-0.289	-0.291	-0.292	-0.286
4:53500001-54000000	4	53500001	54000000	-0.301	-0.289	-0.291	-0.292	-0.286
4:54000001-54500000	4	54000001	54500000	-0.301	-0.289	-0.291	-0.292	-0.286
4:55000001-55500000	4	55000001	55500000	-0.301	-0.289	-0.291	-0.292	-0.286
4:55500001-56000000	4	55500001	56000000	-0.301	-0.289	-0.291	-0.292	-0.286
4:56500001-57000000	4	56500001	57000000	-0.301	-0.289	-0.291	-0.292	-0.286
4:57000001-57500000	4	57000001	57500000	-0.301	-0.289	-0.291	-0.292	-0.286
4:57500001-58000000	4	57500001	58000000	-0.301	-0.289	-0.291	-0.292	-0.286
4:58500001-59000000	4	58500001	59000000	-0.301	-0.289	-0.291	-0.292	-0.286
4:59000001-59500000	4	59000001	59500000	-0.301	-0.289	-0.291	-0.292	-0.286
4:60000001-60500000	4	60000001	60500000	-0.301	-0.289	-0.291	-0.292	-0.286
4:60500001-61000000	4	60500001	61000000	-0.301	-0.289	-0.291	-0.292	-0.286
4:61000001-61500000	4	61000001	61500000	-0.301	-0.289	-0.291	-0.292	-0.286
4:61500001-62000000	4	61500001	62000000	-0.301	-0.289	-0.291	-0.292	-0.286
4:62000001-62500000	4	62000001	62500000	-0.301	-0.289	-0.291	-0.292	-0.286
4:62500001-63000000	4	62500001	63000000	-0.301	-0.289	-0.291	-0.292	-0.286
4:63000001-63500000	4	63000001	63500000	-0.301	-0.289	-0.291	-0.292	-0.286
4:63500001-64000000	4	63500001	64000000	-0.301	-0.289	-0.291	-0.292	-0.286
4:64500001-65000000	4	64500001	65000000	-0.301	-0.289	-0.291	-0.292	-0.286
4:65500001-66000000	4	65500001	66000000	-0.301	-0.289	-0.291	-0.292	-0.286
4:66000001-66500000	4	66000001	66500000	-0.301	-0.289	-0.291	-0.292	-0.286
4:66500001-67000000	4	66500001	67000000	-0.301	-0.289	-0.291	-0.292	-0.286
4:67000001-67500000	4	67000001	67500000	-0.301	-0.289	-0.291	-0.292	-0.286
4:67500001-68000000	4	67500001	68000000	-0.301	-0.289	-0.291	-0.292	-0.286
4:68500001-69000000	4	68500001	69000000	-0.301	-0.289	-0.291	-0.292	-0.286
4:69500001-70000000	4	69500001	70000000	-0.301	-0.289	-0.291	-0.292	-0.286
4:70500001-71000000	4	70500001	71000000	-0.301	-0.289	-0.291	-0.292	-0.286
4:71500001-72000000	4	71500001	72000000	-0.301	-0.289	-0.291	-0.292	-0.286
4:72000001-72500000	4	72000001	72500000	-0.301	-0.289	-0.291	-0.292	-0.286
4:72500001-73000000	4	72500001	73000000	-0.301	-0.289	-0.291	-0.292	-0.286
4:73000001-73500000	4	73000001	73500000	-0.301	-0.289	-0.291	-0.292	-0.286
4:73500001-74000000	4	73500001	74000000	-0.301	-0.289	-0.291	-0.292	-0.286
4:74000001-74500000	4	74000001	74500000	-0.301	-0.289	-0.291	-0.292	-0.286
4:74500001-75000000	4	74500001	75000000	-0.301	-0.289	-0.291	-0.292	-0.286
4:75000001-75500000	4	75000001	75500000	-0.301	-0.289	-0.291	-0.292	-0.286
4:75500001-76000000	4	75500001	76000000	-0.301	-0.289	-0.291	-0.292	-0.286
4:76000001-76500000	4	76000001	76500000	-0.301	-0.289	-0.291	-0.292	-0.286
4:77500001-78000000	4	77500001	78000000	-0.301	-0.289	-0.291	-0.292	-0.286
4:79000001-79500000	4	79000001	79500000	-0.301	-0.289	-0.291	-0.292	-0.286
4:79500001-80000000	4	79500001	80000000	-0.301	-0.289	-0.291	-0.292	-0.286
4:80000001-80500000	4	80000001	80500000	-0.301	-0.289	-0.291	-0.292	-0.286
4:81000001-81500000	4	81000001	81500000	-0.301	-0.289	-0.291	-0.292	-0.286
4:81500001-82000000	4	81500001	82000000	-0.301	-0.289	-0.291	-0.292	-0.286
4:82000001-82500000	4	82000001	82500000	-0.301	-0.289	-0.291	-0.292	-0.286
4:82500001-83000000	4	82500001	83000000	-0.301	-0.289	-0.291	-0.292	-0.286
4:83000001-83500000	4	83000001	83500000	-0.301	-0.289	-0.291	-0.292	-0.286
4:83500001-84000000	4	83500001	84000000	-0.301	-0.289	-0.291	-0.292	-0.286
4:84000001-84500000	4	84000001	84500000	-0.301	-0.289	-0.291	-0.292	-0.286
4:84500001-85000000	4	84500001	85000000	-0.301	-0.289	-0.291	-0.292	-0.286
4:85000001-85500000	4	85000001	85500000	-0.301	-0.289	-0.291	-0.292	-0.286
4:85500001-86000000	4	85500001	86000000	-0.301	-0.289	-0.291	-0.292	-0.286
4:86000001-86500000	4	86000001	86500000	-0.301	-0.289	-0.291	-0.292	-0.286
4:87000001-87500000	4	87000001	87500000	-0.301	-0.289	-0.291	-0.292	-0.286
4:87500001-88000000	4	87500001	88000000	-0.301	-0.289	-0.291	-0.292	-0.286
4:88000001-88500000	4	88000001	88500000	-0.301	-0.289	-0.291	-0.292	-0.286
4:88500001-89000000	4	88500001	89000000	-0.301	-0.289	-0.291	-0.292	-0.286
4:89000001-89500000	4	89000001	89500000	-0.301	-0.289	-0.291	-0.292	-0.286
4:89500001-90000000	4	89500001	90000000	-0.301	-0.289	-0.291	-0.292	-0.286
4:90000001-90500000	4	90000001	90500000	-0.301	-0.289	-0.291	-0.292	-0.286
4:90500001-91000000	4	90500001	91000000	-0.301	-0.289	-0.291	-0.292	-0.286
4:91000001-91500000	4	91000001	91500000	-0.301	-0.289	-0.291	-0.292	-0.286
4:91500001-92000000	4	91500001	92000000	-0.301	-0.289	-0.291	-0.292	-0.286
4:92000001-92500000	4	92000001	92500000	-0.301	-0.289	-0.291	-0.292	-0.286
4:92500001-93000000	4	92500001	93000000	-0.301	-0.289	-0.291	-0.292	-0.286
4:93000001-93500000	4	93000001	93500000	-0.301	-0.289	-0.291	-0.292	-0.286
4:94000001-94500000	4	94000001	94500000	-0.301	-0.289	-0.291	-0.292	-0.286
4:94500001-95000000	4	94500001	95000000	-0.301	-0.289	-0.291	-0.292	-0.286
4:95000001-95500000	4	95000001	95500000	-0.301	-0.289	-0.291	-0.292	-0.286
4:95500001-96000000	4	95500001	96000000	-0.301	-0.289	-0.291	-0.292	-0.286
4:96000001-96500000	4	96000001	96500000	-0.301	-0.289	-0.291	-0.292	-0.286
4:96500001-97000000	4	96500001	97000000	-0.301	-0.289	-0.291	-0.292	-0.286
4:97000001-97500000	4	97000001	97500000	-0.301	-0.289	-0.291	-0.292	-0.286
4:97500001-98000000	4	97500001	98000000	-0.301	-0.289	-0.291	-0.292	-0.286
4:98000001-98500000	4	98000001	98500000	-0.301	-0.289	-0.291	-0.292	-0.286
4:98500001-99000000	4	98500001	99000000	-0.301	-0.289	-0.291	-0.292	-0.286
4:99000001-99500000	4	99000001	99500000	-0.301	-0.289	-0.291	-0.292	-0.286
4:99500001-100000000	4	99500001	100000000	-0.301	-0.289	-0.291	-0.292	-0.286
4:100000001-100500000	4	100000001	100500000	-0.301	-0.289	-0.291	-0.292	-0.286
4:100500001-101000000	4	100500001	101000000	-0.301	-0.289	-0.291	-0.292	-0.286
4:101000001-101500000	4	101000001	101500000	-0.301	-0.289	-0.291	-0.292	-0.286
4:101500001-102000000	4	101500001	102000000	-0.301	-0.289	-0.291	-0.292	-0.286
4:102000001-102500000	4	102000001	102500000	-0.301	-0.289	-0.291	-0.292	-0.286
4:102500001-103000000	4	102500001	103000000	-0.301	-0.289	-0.291	-0.292	-0.286
4:103000001-103500000	4	103000001	103500000	-0.301	-0.289	-0.291	-0.292	-0.286
4:103500001-104000000	4	103500001	104000000	-0.301	-0.289	-0.291	-0.292	-0.286
4:104500001-105000000	4	104500001	105000000	-0.301	-0.289	-0.291	-0.292	-0.286
4:105000001-105500000	4	105000001	105500000	-0.301	-0.289	-0.291	-0.292	-0.286
4:105500001-106000000	4	105500001	106000000	-0.301	-0.289	-0.291	-0.292	-0.286
4:106000001-106500000	4	106000001	106500000	-0.301	-0.289	-0.291	-0.292	-0.286
4:106500001-107000000	4	106500001	107000000	-0.301	-0.289	-0.291	-0.292	-0.286
4:107000001-107500000	4	107000001	107500000	-0.301	-0.289	-0.291	-0.292	-0.286
4:108000001-108500000	4	108000001	108500000	-0.301	-0.289	-0.291	-0.292	-0.286
4:108500001-109000000	4	108500001	109000000	-0.301	-0.289	-0.291	-0.292	-0.286
4:109000001-109500000	4	109000001	109500000	-0.301	-0.289	-0.291	-0.292	-0.286
4:109500001-110000000	4	109500001	110000000	-0.301	-0.289	-0.291	-0.292	-0.286
4:110000001-110500000	4	110000001	110500000	-0.301	-0.289	-0.291	-0.292	-0.286
4:110500001-111000000	4	110500001	111000000	-0.301	-0.289	-0.291	-0.292	-0.286
4:111000001-111500000	4	111000001	111500000	-0.301	-0.289	-0.291	-0.292	-0.286
4:111500001-112000000	4	111500001	112000000	-0.301	-0.289	-0.291	-0.292	-0.286
4:112500001-113000000	4	112500001	113000000	-0.301	-0.289	-0.291	-0.292	-0.286
4:113000001-113500000	4	113000001	113500000	-0.301	-0.289	-0.291	-0.292	-0.286
4:113500001-114000000	4	113500001	114000000	-0.301	-0.289	-0.291	-0.292	-0.286
4:114000001-114500000	4	114000001	114500000	-0.301	-0.289	-0.291	-0.292	-0.286
4:114500001-115000000	4	114500001	115000000	-0.301	-0.289	-0.291	-0.292	-0.286
4:115000001-115500000	4	115000001	115500000	-0.301	-0.289	-0.291	-0.292	-0.286
4:115500001-116000000	4	115500001	116000000	-0.301	-0.289	-0.291	-0.292	-0.286
4:116000001-116500000	4	116000001	116500000	-0.301	-0.289	-0.291	-0.292	-0.286
4:116500001-117000000	4	116500001	117000000	-0.301	-0.289	-0.291	-0.292	-0.286
4:117500001-118000000	4	117500001	118000000	-0.301	-0.289	-0.291	-0.292	-0.286
4:118000001-118500000	4	118000001	118500000	-0.301	-0.289	-0.291	-0.292	-0.286
4:118500001-119000000	4	118500001	119000000	-0.301	-0.289	-0.291	-0.292	-0.286
4:119000001-119500000	4	119000001	119500000	-0.301	-0.289	-0.291	-0.292	-0.286
4:119500001-120000000	4	119500001	120000000	-0.301	-0.289	-0.291	-0.292	-0.286
4:120500001-121000000	4	120500001	121000000	-0.301	-0.289	-0.291	-0.292	-0.286
4:121000001-121500000	4	121000001	121500000	-0.301	-0.289	-0.291	-0.292	-0.286
4:121500001-122000000	4	121500001	122000000	-0.301	-0.289	-0.291	-0.292	-0.286
4:122000001-122500000	4	122000001	122500000	-0.301	-0.289	-0.291	-0.292	-0.286
4:122500001-123000000	4	122500001	123000000	-0.301	-0.289	-0.291	-0.292	-0.286
4:123000001-123500000	4	123000001	123500000	-0.301	-0.289	-0.291	-0.292	-0.286
4:123500001-124000000	4	123500001	124000000	-0.301	-0.289	-0.291	-0.292	-0.286
4:124500001-125000000	4	124500001	125000000	-0.301	-0.289	-0.291	-0.292	-0.286
4:125000001-125500000	4	125000001	125500000	-0.301	-0.289	-0.291	-0.292	-0.286
4:125500001-126000000	4	125500001	126000000	-0.301	-0.289	-0.291	-0.292	-0.286
4:126000001-126500000	4	126000001	126500000	-0.301	-0.289	-0.291	-0.292	-0.286
4:126500001-127000000	4	126500001	127000000	-0.301	-0.289	-0.291	-0.292	-0.286
4:127000001-127500000	4	127000001	127500000	-0.301	-0.289	-0.291	-0.292	-0.286
4:127500001-128000000	4	127500001	128000000	-0.301	-0.289	-0.291	-0.292	-0.286
4:128000001-128500000	4	128000001	128500000	-0.301	-0.289	-0.291	-0.292	-0.286
4:128500001-129000000	4	128500001	129000000	-0.301	-0.289	-0.291	-0.292	-0.286
4:129000001-129500000	4	129000001	129500000	-0.301	-0.289	-0.291	-0.292	-0.286
4:129500001-130000000	4	129500001	130000000	-0.301	-0.289	-0.291	-0.292	-0.286
4:130000001-130500000	4	130000001	130500000	-0.301	-0.289	-0.291	-0.292	-0.286
4:130500001-131000000	4	130500001	131000000	-0.301	-0.289	-0.291	-0.292	-0.286
4:131000001-131500000	4	131000001	131500000	-0.301	-0.289	-0.291	-0.292	-0.286
4:131500001-132000000	4	131500001	132000000	-0.301	-0.289	-0.291	-0.292	-0.286
4:132000001-132500000	4	132000001	132500000	-0.301	-0.289	-0.291	-0.292	-0.286
4:133000001-133500000	4	133000001	133500000	-0.301	-0.289	-0.291	-0.292	-0.286
4:133500001-134000000	4	133500001	134000000	-0.301	-0.289	-0.291	-0.292	-0.286
4:135000001-135500000	4	135000001	135500000	-0.301	-0.289	-0.291	-0.292	-0.286
4:135500001-136000000	4	135500001	136000000	-0.301	-0.289	-0.291	-0.292	-0.286
4:136500001-137000000	4	136500001	137000000	-0.301	-0.289	-0.291	-0.292	-0.286
4:137000001-137500000	4	137000001	137500000	-0.301	-0.289	-0.291	-0.292	-0.286
4:137500001-138000000	4	137500001	138000000	-0.301	-0.289	-0.291	-0.292	-0.286
4:138000001-138500000	4	138000001	138500000	-0.301	-0.289	-0.291	-0.292	-0.286
4:138500001-139000000	4	138500001	139000000	-0.301	-0.289	-0.291	-0.292	-0.286
4:139000001-139500000	4	139000001	139500000	-0.301	-0.289	-0.291	-0.292	-0.286
4:139500001-140000000	4	139500001	140000000	-0.301	-0.289	-0.291	-0.292	-0.286
4:140000001-140500000	4	140000001	140500000	-0.301	-0.289	-0.291	-0.292	-0.286
4:140500001-141000000	4	140500001	141000000	-0.301	-0.289	-0.291	-0.292	-0.286
4:141000001-141500000	4	141000001	141500000	-0.301	-0.289	-0.291	-0.292	-0.286
4:141500001-142000000	4	141500001	142000000	-0.301	-0.289	-0.291	-0.292	-0.286
4:142500001-143000000	4	142500001	143000000	-0.301	-0.289	-0.291	-0.292	-0.286
4:143000001-143500000	4	143000001	143500000	-0.301	-0.289	-0.291	-0.292	-0.286
4:143500001-144000000	4	143500001	144000000	-0.301	-0.289	-0.291	-0.292	-0.286
4:144000001-144500000	4	144000001	144500000	-0.301	-0.289	-0.291	-0.292	-0.286
4:144500001-145000000	4	144500001	145000000	-0.301	-0.289	-0.291	-0.292	-0.286
4:145000001-145500000	4	145000001	145500000	-0.301	-0.289	-0.291	-0.292	-0.286
4:145500001-146000000	4	145500001	146000000	-0.301	-0.289	-0.291	-0.292	-0.286
4:146000001-146500000	4	146000001	146500000	-0.301	-0.289	-0.291	-0.292	-0.286
4:146500001-147000000	4	146500001	147000000	-0.301	-0.289	-0.291	-0.292	-0.286
4:147000001-147500000	4	147000001	147500000	-0.301	-0.289	-0.291	-0.292	-0.286
4:147500001-148000000	4	147500001	148000000	-0.301	-0.289	-0.291	-0.292	-0.286
4:148000001-148500000	4	148000001	148500000	-0.301	-0.289	-0.291	-0.292	-0.286
4:148500001-149000000	4	148500001	149000000	-0.301	-0.289	-0.291	-0.292	-0.286
4:149000001-149500000	4	149000001	149500000	-0.301	-0.289	-0.291	-0.292	-0.286
4:149500001-150000000	4	149500001	150000000	-0.301	-0.289	-0.291	-0.292	-0.286
4:151000001-151500000	4	151000001	151500000	-0.301	-0.289	-0.291	-0.292	-0.286
4:151500001-152000000	4	151500001	152000000	-0.301	-0.289	-0.291	-0.292	-0.286
4:152000001-152500000	4	152000001	152500000	-0.301	-0.289	-0.291	-0.292	-0.286
4:152500001-153000000	4	152500001	153000000	-0.301	-0.289	-0.291	-0.292	-0.286
4:153000001-153500000	4	153000001	153500000	-0.301	-0.289	-0.291	-0.292	-0.286
4:153500001-154000000	4	153500001	154000000	-0.301	-0.289	-0.291	-0.292	-0.286
4:154500001-155000000	4	154500001	155000000	-0.301	-0.289	-0.291	-0.292	-0.286
4:155500001-156000000	4	155500001	156000000	-0.301	-0.289	-0.291	-0.292	-0.286
4:156500001-157000000	4	156500001	157000000	-0.301	-0.289	-0.291	-0.292	-0.286
4:157000001-157500000	4	157000001	157500000	-0.301	-0.289	-0.291	-0.292	-0.286
4:157500001-158000000	4	157500001	158000000	-0.301	-0.289	-0.291	-0.292	-0.286
4:158000001-158500000	4	158000001	158500000	-0.301	-0.289	-0.291	-0.292	-0.286
4:158500001-159000000	4	158500001	159000000	-0.301	-0.289	-0.291	-0.292	-0.286
4:159000001-159500000	4	159000001	159500000	-0.301	-0.289	-0.291	-0.292	-0.286
4:159500001-160000000	4	159500001	160000000	-0.301	-0.289	-0.291	-0.292	-0.286
4:160000001-160500000	4	160000001	160500000	-0.301	-0.289	-0.291	-0.292	-0.286
4:160500001-161000000	4	160500001	161000000	-0.301	-0.289	-0.291	-0.292	-0.286
4:161000001-161500000	4	161000001	161500000	-0.301	-0.289	-0.291	-0.292	-0.286
4:161500001-162000000	4	161500001	162000000	-0.301	-0.289	-0.291	-0.292	-0.286
4:162500001-163000000	4	162500001	163000000	-0.301	-0.289	-0.291	-0.292	-0.286
4:163500001-164000000	4	163500001	164000000	-0.301	-0.289	-0.291	-0.292	-0.286
4:164000001-164500000	4	164000001	164500000	-0.301	-0.289	-0.291	-0.292	-0.286
4:164500001-165000000	4	164500001	165000000	-0.301	-0.289	-0.291	-0.292	-0.286
4:165000001-165500000	4	165000001	165500000	-0.301	-0.289	-0.291	-0.292	-0.286
4:165500001-166000000	4	165500001	166000000	-0.301	-0.289	-0.291	-0.292	-0.286
4:166000001-166500000	4	166000001	166500000	-0.301	-0.289	-0.291	-0.292	-0.286
4:166500001-167000000	4	166500001	167000000	-0.301	-0.289	-0.291	-0.292	-0.286
4:167500001-168000000	4	167500001	168000000	-0.301	-0.289	-0.291	-0.292	-0.286
4:168000001-168500000	4	168000001	168500000	-0.301	-0.289	-0.291	-0.292	-0.286
4:168500001-169000000	4	168500001	169000000	-0.301	-0.289	-0.291	-0.292	-0.286
4:169000001-169500000	4	169000001	169500000	-0.301	-0.289	-0.291	-0.292	-0.286
4:169500001-170000000	4	169500001	170000000	-0.301	-0.289	-0.291	-0.292	-0.286
4:170000001-170500000	4	170000001	170500000	-0.301	-0.289	-0.291	-0.292	-0.286
4:170500001-171000000	4	170500001	171000000	-0.301	-0.289	-0.291	-0.292	-0.286
4:171000001-171500000	4	171000001	171500000	-0.301	-0.289	-0.291	-0.292	-0.286
4:171500001-172000000	4	171500001	172000000	-0.301	-0.289	-0.291	-0.292	-0.286
4:172000001-172500000	4	172000001	172500000	-0.301	-0.289	-0.291	-0.292	-0.286
4:172500001-173000000	4	172500001	173000000	-0.301	-0.289	-0.291	-0.292	-0.286
4:173000001-173500000	4	173000001	173500000	-0.301	-0.289	-0.291	-0.292	-0.286
4:173500001-174000000	4	173500001	174000000	-0.301	-0.289	-0.291	-0.292	-0.286
4:174000001-174500000	4	174000001	174500000	-0.301	-0.289	-0.291	-0.292	-0.286
4:174500001-175000000	4	174500001	175000000	-0.301	-0.289	-0.291	-0.292	-0.286
4:175000001-175500000	4	175000001	175500000	-0.301	-0.289	-0.291	-0.292	-0.286
4:175500001-176000000	4	175500001	176000000	-0.301	-0.289	-0.291	-0.292	-0.286
4:176000001-176500000	4	176000001	176500000	-0.301	-0.289	-0.291	-0.292	-0.286
4:176500001-177000000	4	176500001	177000000	-0.301	-0.289	-0.291	-0.292	-0.286
4:177000001-177500000	4	177000001	177500000	-0.301	-0.289	-0.291	-0.292	-0.286
4:177500001-178000000	4	177500001	178000000	-0.301	-0.289	-0.291	-0.292	-0.286
4:178000001-178500000	4	178000001	178500000	-0.301	-0.289	-0.291	-0.292	-0.286
4:178500001-179000000	4	178500001	179000000	-0.301	-0.289	-0.291	-0.292	-0.286
4:179000001-179500000	4	179000001	179500000	-0.301	-0.289	-0.291	-0.292	-0.286
4:179500001-180000000	4	179500001	180000000	-0.301	-0.289	-0.291	-0.292	-0.286
4:180000001-180500000	4	180000001	180500000	-0.301	-0.289	-0.291	-0.292	-0.286
4:180500001-181000000	4	180500001	181000000	-0.301	-0.289	-0.291	-0.292	-0.286
4:181000001-181500000	4	181000001	181500000	-0.301	-0.289	-0.291	-0.292	-0.286
4:181500001-182000000	4	181500001	182000000	-0.301	-0.289	-0.291	-0.292	-0.286
4:182000001-182500000	4	182000001	182500000	-0.301	-0.289	-0.291	-0.292	-0.286
4:182500001-183000000	4	182500001	183000000	-0.301	-0.289	-0.291	-0.292	-0.286
4:183000001-183500000	4	183000001	183500000	-0.301	-0.289	-0.291	-0.292	-0.286
4:183500001-184000000	4	183500001	184000000	-0.301	-0.289	-0.291	-0.292	-0.286
4:184000001-184500000	4	184000001	184500000	-0.301	-0.289	-0.291	-0.292	-0.286
4:184500001-185000000	4	184500001	185000000	-0.301	-0.289	-0.291	-0.292	-0.286
4:185000001-185500000	4	185000001	185500000	-0.301	-0.289	-0.291	-0.292	-0.286
4:185500001-186000000	4	185500001	186000000	-0.301	-0.289	-0.291	-0.292	-0.286
4:186500001-187000000	4	186500001	187000000	-0.301	-0.289	-0.291	-0.292	-0.286
4:187000001-187500000	4	187000001	187500000	-0.301	-0.289	-0.291	-0.292	-0.286
4:187500001-188000000	4	187500001	188000000	-0.301	-0.289	-0.291	-0.292	-0.286
4:188000001-188500000	4	188000001	188500000	-0.301	-0.289	-0.291	-0.292	-0.286
4:189000001-189500000	4	189000001	189500000	-0.301	-0.289	-0.291	-0.292	-0.286
4:189500001-190000000	4	189500001	190000000	-0.301	-0.289	-0.291	-0.292	-0.286
5:500001-1000000	5	500001	1000000	0	-0.003	-0.002	0	0.003
5:1500001-2000000	5	1500001	2000000	0	-0.003	-0.002	0	0.003
5:2000001-2500000	5	2000001	2500000	0	-0.003	-0.002	0	0.003
5:2500001-3000000	5	2500001	3000000	0	-0.003	-0.002	0	0.003
5:4000001-4500000	5	4000001	4500000	0	-0.003	-0.002	0	0.003
5:4500001-5000000	5	4500001	5000000	0	-0.003	-0.002	0	0.003
5:5000001-5500000	5	5000001	5500000	0	-0.003	-0.002	0	0.003
5:5500001-6000000	5	5500001	6000000	0	-0.003	-0.002	0	0.003
5:6000001-6500000	5	6000001	6500000	0	-0.003	-0.002	0	0.003
5:6500001-7000000	5	6500001	7000000	0	-0.003	-0.002	0	0.003
5:7000001-7500000	5	7000001	7500000	0	-0.003	-0.002	0	0.003
5:7500001-8000000	5	7500001	8000000	0	-0.003	-0.002	0	0.003
5:8000001-8500000	5	8000001	8500000	0	-0.003	-0.002	0	0.003
5:8500001-9000000	5	8500001	9000000	0	-0.003	-0.002	0	0.003
5:9000001-9500000	5	9000001	9500000	0	-0.003	-0.002	0	0.003
5:9500001-10000000	5	9500001	10000000	0	-0.003	-0.002	0	0.003
5:10500001-11000000	5	10500001	11000000	0	-0.003	-0.002	0	0.003
5:11000001-11500000	5	11000001	11500000	0	-0.003	-0.002	0	0.003
5:11500001-12000000	5	11500001	12000000	0	-0.003	-0.002	0	0.003
5:12500001-13000000	5	12500001	13000000	0	-0.003	-0.002	0	0.003
5:13000001-13500000	5	13000001	13500000	0	-0.003	-0.002	0	0.003
5:13500001-14000000	5	13500001	14000000	0	-0.003	-0.002	0	0.003
5:14000001-14500000	5	14000001	14500000	0	-0.003	-0.002	0	0.003
5:14500001-15000000	5	14500001	15000000	0	-0.003	-0.002	0	0.003
5:15000001-15500000	5	15000001	15500000	0	-0.003	-0.002	0	0.003
5:15500001-16000000	5	15500001	16000000	0	-0.003	-0.002	0	0.003
5:16000001-16500000	5	16000001	16500000	0	-0.003	-0.002	0	0.003
5:16500001-17000000	5	16500001	17000000	0	-0.003	-0.002	0	0.003
5:17000001-17500000	5	17000001	17500000	0	-0.003	-0.002	0	0.003
5:18000001-18500000	5	18000001	18500000	0	-0.003	-0.002	0	0.003
5:18500001-19000000	5	18500001	19000000	0	-0.003	-0.002	0	0.003
5:19000001-19500000	5	19000001	19500000	0	-0.003	-0.002	0	0.003
5:19500001-20000000	5	19500001	20000000	0	-0.003	-0.002	0	0.003
5:20000001-20500000	5	20000001	20500000	0	-0.003	-0.002	0	0.003
5:22500001-23000000	5	22500001	23000000	0	-0.003	-0.002	0	0.003
5:23000001-23500000	5	23000001	23500000	0	-0.003	-0.002	0	0.003
5:24000001-24500000	5	24000001	24500000	0	-0.003	-0.002	0	0.003
5:24500001-25000000	5	24500001	25000000	0	-0.003	-0.002	0	0.003
5:25000001-25500000	5	25000001	25500000	0	-0.003	-0.002	0	0.003
5:25500001-26000000	5	25500001	26000000	0	-0.003	-0.002	0	0.003
5:26500001-27000000	5	26500001	27000000	0	-0.003	-0.002	0	0.003
5:27000001-27500000	5	27000001	27500000	0	-0.003	-0.002	0	0.003
5:27500001-28000000	5	27500001	28000000	0	-0.003	-0.002	0	0.003
5:28000001-28500000	5	28000001	28500000	0	-0.003	-0.002	0	0.003
5:28500001-29000000	5	28500001	29000000	0	-0.003	-0.002	0	0.003
5:29000001-29500000	5	29000001	29500000	0	-0.003	-0.002	0	0.003
5:29500001-30000000	5	29500001	30000000	0	-0.003	-0.002	0	0.003
5:30000001-30500000	5	30000001	30500000	0	-0.003	-0.002	0	0.003
5:30500001-31000000	5	30500001	31000000	0	-0.003	-0.002	0	0.003
5:31000001-31500000	5	31000001	31500000	0	-0.003	-0.002	0	0.003
5:31500001-32000000	5	31500001	32000000	0	-0.003	-0.002	0	0.003
5:32000001-32500000	5	32000001	32500000	0	-0.003	-0.002	0	0.003
5:32500001-33000000	5	32500001	33000000	0	-0.003	-0.002	0	0.003
5:33000001-33500000	5	33000001	33500000	0	-0.003	-0.002	0	0.003
5:33500001-34000000	5	33500001	34000000	0	-0.003	-0.002	0	0.003
5:35000001-35500000	5	35000001	35500000	0	-0.003	-0.002	0	0.003
5:35500001-36000000	5	35500001	36000000	0	-0.003	-0.002	0	0.003
5:36000001-36500000	5	36000001	36500000	0	-0.003	-0.002	0	0.003
5:36500001-37000000	5	36500001	37000000	0	-0.003	-0.002	0	0.003
5:37000001-37500000	5	37000001	37500000	0	-0.003	-0.002	0	0.003
5:37500001-38000000	5	37500001	38000000	0	-0.003	-0.002	0	0.003
5:38000001-38500000	5	38000001	38500000	0	-0.003	-0.002	0	0.003
5:38500001-39000000	5	38500001	39000000	0	-0.003	-0.002	0	0.003
5:39000001-39500000	5	39000001	39500000	0	-0.003	-0.002	0	0.003
5:39500001-40000000	5	39500001	40000000	0	-0.003	-0.002	0	0.003
5:40000001-40500000	5	40000001	40500000	0	-0.003	-0.002	0	0.003
5:40500001-41000000	5	40500001	41000000	0	-0.003	-0.002	0	0.003
5:41500001-42000000	5	41500001	42000000	0	-0.003	-0.002	0	0.003
5:42000001-42500000	5	42000001	42500000	0	-0.003	-0.002	0	0.003
5:42500001-43000000	5	42500001	43000000	0	-0.003	-0.002	0	0.003
5:43000001-43500000	5	43000001	43500000	0	-0.003	-0.002	0	0.003
5:43500001-44000000	5	43500001	44000000	0	-0.003	-0.002	0	0.003
5:44000001-44500000	5	44000001	44500000	0	-0.003	-0.002	0	0.003
5:44500001-45000000	5	44500001	45000000	0	-0.003	-0.002	0	0.003
5:45000001-45500000	5	45000001	45500000	0	-0.003	-0.002	0	0.003
5:50000001-50500000	5	50000001	50500000	0	-0.003	-0.002	0	0.003
5:50500001-51000000	5	50500001	51000000	0	-0.003	-0.002	0	0.003
5:51000001-51500000	5	51000001	51500000	0	-0.003	-0.002	0	0.003
5:52000001-52500000	5	52000001	52500000	0	-0.003	-0.002	0	0.003
5:53000001-53500000	5	53000001	53500000	0	-0.003	-0.002	0	0.003
5:53500001-54000000	5	53500001	54000000	0	-0.003	-0.002	0	0.003
5:54000001-54500000	5	54000001	54500000	0	-0.003	-0.002	0	0.003
5:54500001-55000000	5	54500001	55000000	0	-0.003	-0.002	0	0.003
5:55000001-55500000	5	55000001	55500000	0	-0.003	-0.002	0	0.003
5:55500001-56000000	5	55500001	56000000	0	-0.003	-0.002	0	0.003
5:56000001-56500000	5	56000001	56500000	0	-0.003	-0.002	0	0.003
5:56500001-57000000	5	56500001	57000000	0	-0.003	-0.002	0	0.003
5:57000001-57500000	5	57000001	57500000	0	-0.003	-0.002	0	0.003
5:57500001-58000000	5	57500001	58000000	0	-0.003	-0.002	0	0.003
5:58500001-59000000	5	58500001	59000000	0	-0.003	-0.002	0	0.003
5:59000001-59500000	5	59000001	59500000	0	-0.003	-0.002	0	0.003
5:59500001-60000000	5	59500001	60000000	0	-0.003	-0.002	0	0.003
5:60000001-60500000	5	60000001	60500000	0	-0.003	-0.002	0	0.003
5:60500001-61000000	5	60500001	61000000	0	-0.003	-0.002	0	0.003
5:61000001-61500000	5	61000001	61500000	0	-0.003	-0.002	0	0.003
5:61500001-62000000	5	61500001	62000000	0	-0.003	-0.002	0	0.003
5:62000001-62500000	5	62000001	62500000	0	-0.003	-0.002	0	0.003
5:63000001-63500000	5	63000001	63500000	0	-0.003	-0.002	0	0.003
5:63500001-64000000	5	63500001	64000000	0	-0.003	-0.002	0	0.003
5:64000001-64500000	5	64000001	64500000	0	-0.003	-0.002	0	0.003
5:64500001-65000000	5	64500001	65000000	0	-0.003	-0.002	0	0.003
5:65500001-66000000	5	65500001	66000000	0	-0.003	-0.002	0	0.003
5:66000001-66500000	5	66000001	66500000	0	-0.003	-0.002	0	0.003
5:66500001-67000000	5	66500001	67000000	0	-0.003	-0.002	0	0.003
5:67000001-67500000	5	67000001	67500000	0	-0.003	-0.002	0	0.003
5:67500001-68000000	5	67500001	68000000	0	-0.003	-0.002	0	0.003
5:68000001-68500000	5	68000001	68500000	0	-0.003	-0.002	0	0.003
5:72000001-72500000	5	72000001	72500000	0	-0.003	-0.002	0	0.003
5:72500001-73000000	5	72500001	73000000	0	-0.003	-0.002	0	0.003
5:73000001-73500000	5	73000001	73500000	0	-0.003	-0.002	0	0.003
5:73500001-74000000	5	73500001	74000000	0	-0.003	-0.002	0	0.003
5:74000001-74500000	5	74000001	74500000	0	-0.003	-0.002	0	0.003
5:74500001-75000000	5	74500001	75000000	0	-0.003	-0.002	0	0.003
5:75000001-75500000	5	75000001	75500000	0	-0.003	-0.002	0	0.003
5:75500001-76000000	5	75500001	76000000	0	-0.003	-0.002	0	0.003
5:76000001-76500000	5	76000001	76500000	0	-0.003	-0.002	0	0.003
5:76500001-77000000	5	76500001	77000000	0	-0.003	-0.002	0	0.003
5:77000001-77500000	5	77000001	77500000	0	-0.003	-0.002	0	0.003
5:77500001-78000000	5	77500001	78000000	0	-0.003	-0.002	0	0.003
5:78000001-78500000	5	78000001	78500000	0	-0.003	-0.002	0	0.003
5:78500001-79000000	5	78500001	79000000	0	-0.003	-0.002	0	0.003
5:79000001-79500000	5	79000001	79500000	0	-0.003	-0.002	0	0.003
5:80000001-80500000	5	80000001	80500000	0	-0.003	-0.002	0	0.003
5:80500001-81000000	5	80500001	81000000	0	-0.003	-0.002	0	0.003
5:81000001-81500000	5	81000001	81500000	0	-0.003	-0.002	0	0.003
5:81500001-82000000	5	81500001	82000000	0	-0.003	-0.002	0	0.003
5:82000001-82500000	5	82000001	82500000	0	-0.003	-0.002	0	0.003
5:82500001-83000000	5	82500001	83000000	0	-0.003	-0.002	0	0.003
5:83000001-83500000	5	83000001	83500000	0	-0.003	-0.002	0	0.003
5:83500001-84000000	5	83500001	84000000	0	-0.003	-0.002	0	0.003
5:84000001-84500000	5	84000001	84500000	0	-0.003	-0.002	0	0.003
5:84500001-85000000	5	84500001	85000000	0	-0.003	-0.002	0	0.003
5:85000001-85500000	5	85000001	85500000	0	-0.003	-0.002	0	0.003
5:85500001-86000000	5	85500001	86000000	0	-0.003	-0.002	0	0.003
5:86000001-86500000	5	86000001	86500000	0	-0.003	-0.002	0	0.003
5:86500001-87000000	5	86500001	87000000	0	-0.003	-0.002	0	0.003
5:87000001-87500000	5	87000001	87500000	0	-0.003	-0.002	0	0.003
5:87500001-88000000	5	87500001	88000000	0	-0.003	-0.002	0	0.003
5:88000001-88500000	5	88000001	88500000	0	-0.003	-0.002	0	0.003
5:88500001-89000000	5	88500001	89000000	0	-0.003	-0.002	0	0.003
5:89000001-89500000	5	89000001	89500000	0	-0.003	-0.002	0	0.003
5:89500001-90000000	5	89500001	90000000	0	-0.003	-0.002	0	0.003
5:90000001-90500000	5	90000001	90500000	0	-0.003	-0.002	0	0.003
5:90500001-91000000	5	90500001	91000000	0	-0.003	-0.002	0	0.003
5:91000001-91500000	5	91000001	91500000	0	-0.003	-0.002	0	0.003
5:91500001-92000000	5	91500001	92000000	0	-0.003	-0.002	0	0.003
5:92000001-92500000	5	92000001	92500000	0	-0.003	-0.002	0	0.003
5:92500001-93000000	5	92500001	93000000	0	-0.003	-0.002	0	0.003
5:93000001-93500000	5	93000001	93500000	0	-0.003	-0.002	0	0.003
5:94000001-94500000	5	94000001	94500000	0	-0.003	-0.002	0	0.003
5:94500001-95000000	5	94500001	95000000	0	-0.003	-0.002	0	0.003
5:95000001-95500000	5	95000001	95500000	0	-0.003	-0.002	0	0.003
5:95500001-96000000	5	95500001	96000000	0	-0.003	-0.002	0	0.003
[truncated: 2,851 more rows]

## Sheet: Suppl Fig 5b_500kb_raw
feature	chromosome	start	end	XZ98ref_10PCR.bam.bed	XZ98ref_12PCR.bam.bed	XZ98ref_14PCR.bam.bed	XZ98ref_16PCR.bam.bed	XZ98ref_18PCR.bam.bed
[truncated: 4,407 more rows]

[truncated: 8 more sheets: Suppl Fig 5b_100kb_segmented, Suppl Fig 5b_100kb_raw, Suppl Fig 5b_50kb_segmented, Suppl Fig 5b_50kb_raw, Suppl Fig 5b_30kb_segmented, Suppl Fig 5b_30kb_raw, Suppl Fig 5c, Suppl Fig 5d]
