# Supplementary material for: CUTseq is a versatile method for preparing multiplexed DNA sequencing libraries from low-input samples
Source: Nat Commun. 2019 Oct 18;10:4732. doi: 10.1038/s41467-019-12570-2 (PMC6802095; doi:10.1038/s41467-019-12570-2)
Supplement: Supplementary file 7 — Source Data [file 41467_2019_12570_MOESM7_ESM.zip › Source Data/Suppl_Fig_6-7_Source_Data.xlsx]

## Sheet: Suppl Fig 6+7a_1mb_segmented
feature	chromosome	start	end	TRN8_12PCR_0.12ng	TRN8_12PCR_0.25ng	TRN8_12PCR_0.5ng	TRN8_12PCR_1ng	TRN8_14PCR_0.12ng	TRN8_14PCR_0.25ng	TRN8_14PCR_0.5ng	TRN8_14PCR_1ng	TRN8_16PCR_0.12ng	TRN8_16PCR_0.25ng	TRN8_16PCR_0.5ng	TRN8_16PCR_1ng
1:6000001-7000000	1	6000001	7000000	-0.295	-0.295	-0.296	-0.312	-0.319	-0.309	-0.294	-0.317	-0.302	-0.301	-0.311	-0.297
1:7000001-8000000	1	7000001	8000000	-0.295	-0.295	-0.296	-0.312	-0.319	-0.309	-0.294	-0.317	-0.302	-0.301	-0.311	-0.297
1:8000001-9000000	1	8000001	9000000	-0.295	-0.295	-0.296	-0.312	-0.319	-0.309	-0.294	-0.317	-0.302	-0.301	-0.311	-0.297
1:9000001-10000000	1	9000001	10000000	-0.295	-0.295	-0.296	-0.312	-0.319	-0.309	-0.294	-0.317	-0.302	-0.301	-0.311	-0.297
1:10000001-11000000	1	10000001	11000000	-0.295	-0.295	-0.296	-0.312	-0.319	-0.309	-0.294	-0.317	-0.302	-0.301	-0.311	-0.297
1:11000001-12000000	1	11000001	12000000	-0.295	-0.295	-0.296	-0.312	-0.319	-0.309	-0.294	-0.317	-0.302	-0.301	-0.311	-0.297
1:12000001-13000000	1	12000001	13000000	-0.295	-0.295	-0.296	-0.312	-0.319	-0.309	-0.294	-0.317	-0.302	-0.301	-0.311	-0.297
1:14000001-15000000	1	14000001	15000000	-0.295	-0.295	-0.296	-0.312	-0.319	-0.309	-0.294	-0.317	-0.302	-0.301	-0.311	-0.297
1:15000001-16000000	1	15000001	16000000	-0.295	-0.295	-0.296	-0.312	-0.319	-0.309	-0.294	-0.317	-0.302	-0.301	-0.311	-0.297
1:18000001-19000000	1	18000001	19000000	-0.295	-0.295	-0.296	-0.312	-0.319	-0.309	-0.294	-0.317	-0.302	-0.301	-0.311	-0.297
1:19000001-20000000	1	19000001	20000000	-0.295	-0.295	-0.296	-0.312	-0.319	-0.309	-0.294	-0.317	-0.302	-0.301	-0.311	-0.297
1:20000001-21000000	1	20000001	21000000	-0.295	-0.295	-0.296	-0.312	-0.319	-0.309	-0.294	-0.317	-0.302	-0.301	-0.311	-0.297
1:21000001-22000000	1	21000001	22000000	-0.295	-0.295	-0.296	-0.312	-0.319	-0.309	-0.294	-0.317	-0.302	-0.301	-0.311	-0.297
1:23000001-24000000	1	23000001	24000000	-0.295	-0.295	-0.296	-0.312	-0.319	-0.309	-0.294	-0.317	-0.302	-0.301	-0.311	-0.297
1:24000001-25000000	1	24000001	25000000	-0.295	-0.295	-0.296	-0.312	-0.319	-0.309	-0.294	-0.317	-0.302	-0.301	-0.311	-0.297
1:26000001-27000000	1	26000001	27000000	-0.295	-0.295	-0.296	-0.312	-0.319	-0.309	-0.294	-0.317	-0.302	-0.301	-0.311	-0.297
1:27000001-28000000	1	27000001	28000000	-0.295	-0.295	-0.296	-0.312	-0.319	-0.309	-0.294	-0.317	-0.302	-0.301	-0.311	-0.297
1:29000001-30000000	1	29000001	30000000	-0.295	-0.295	-0.296	-0.312	-0.319	-0.309	-0.294	-0.317	-0.302	-0.301	-0.311	-0.297
1:33000001-34000000	1	33000001	34000000	-0.295	-0.295	-0.296	-0.312	-0.319	-0.309	-0.294	-0.317	-0.302	-0.301	-0.311	-0.297
1:34000001-35000000	1	34000001	35000000	-0.295	-0.295	-0.296	-0.312	-0.319	-0.309	-0.294	-0.317	-0.302	-0.301	-0.311	-0.297
1:35000001-36000000	1	35000001	36000000	-0.295	-0.295	-0.296	-0.312	-0.319	-0.309	-0.294	-0.317	-0.302	-0.301	-0.311	-0.297
1:36000001-37000000	1	36000001	37000000	-0.295	-0.295	-0.296	-0.312	-0.319	-0.309	-0.294	-0.317	-0.302	-0.301	-0.311	-0.297
1:40000001-41000000	1	40000001	41000000	-0.295	-0.295	-0.296	-0.312	-0.319	-0.309	-0.294	-0.317	-0.302	-0.301	-0.311	-0.297
1:41000001-42000000	1	41000001	42000000	-0.295	-0.295	-0.296	-0.312	-0.319	-0.309	-0.294	-0.317	-0.302	-0.301	-0.311	-0.297
1:44000001-45000000	1	44000001	45000000	-0.295	-0.295	-0.296	-0.312	-0.319	-0.309	-0.294	-0.317	-0.302	-0.301	-0.311	-0.297
1:45000001-46000000	1	45000001	46000000	-0.295	-0.295	-0.296	-0.312	-0.319	-0.309	-0.294	-0.317	-0.302	-0.301	-0.311	-0.297
1:47000001-48000000	1	47000001	48000000	-0.295	-0.295	-0.296	-0.312	-0.319	-0.309	-0.294	-0.317	-0.302	-0.301	-0.311	-0.297
1:48000001-49000000	1	48000001	49000000	-0.295	-0.295	-0.296	-0.312	-0.319	-0.309	-0.294	-0.317	-0.302	-0.301	-0.311	-0.297
1:49000001-50000000	1	49000001	50000000	-0.295	-0.295	-0.296	-0.312	-0.319	-0.309	-0.294	-0.317	-0.302	-0.301	-0.311	-0.297
1:50000001-51000000	1	50000001	51000000	-0.295	-0.295	-0.296	-0.312	-0.319	-0.309	-0.294	-0.317	-0.302	-0.301	-0.311	-0.297
1:51000001-52000000	1	51000001	52000000	-0.295	-0.295	-0.296	-0.312	-0.319	-0.309	-0.294	-0.317	-0.302	-0.301	-0.311	-0.297
1:52000001-53000000	1	52000001	53000000	-0.295	-0.295	-0.296	-0.312	-0.319	-0.309	-0.294	-0.317	-0.302	-0.301	-0.311	-0.297
1:53000001-54000000	1	53000001	54000000	-0.295	-0.295	-0.296	-0.312	-0.319	-0.309	-0.294	-0.317	-0.302	-0.301	-0.311	-0.297
1:54000001-55000000	1	54000001	55000000	-0.295	-0.295	-0.296	-0.312	-0.319	-0.309	-0.294	-0.317	-0.302	-0.301	-0.311	-0.297
1:55000001-56000000	1	55000001	56000000	-0.295	-0.295	-0.296	-0.312	-0.319	-0.309	-0.294	-0.317	-0.302	-0.301	-0.311	-0.297
1:56000001-57000000	1	56000001	57000000	-0.295	-0.295	-0.296	-0.312	-0.319	-0.309	-0.294	-0.317	-0.302	-0.301	-0.311	-0.297
1:57000001-58000000	1	57000001	58000000	-0.295	-0.295	-0.296	-0.312	-0.319	-0.309	-0.294	-0.317	-0.302	-0.301	-0.311	-0.297
1:59000001-60000000	1	59000001	60000000	-0.295	-0.295	-0.296	-0.312	-0.319	-0.309	-0.294	-0.317	-0.302	-0.301	-0.311	-0.297
1:60000001-61000000	1	60000001	61000000	-0.295	-0.295	-0.296	-0.312	-0.319	-0.309	-0.294	-0.317	-0.302	-0.301	-0.311	-0.297
1:61000001-62000000	1	61000001	62000000	-0.295	-0.295	-0.296	-0.312	-0.319	-0.309	-0.294	-0.317	-0.302	-0.301	-0.311	-0.297
1:62000001-63000000	1	62000001	63000000	-0.295	-0.295	-0.296	-0.312	-0.319	-0.309	-0.294	-0.317	-0.302	-0.301	-0.311	-0.297
1:63000001-64000000	1	63000001	64000000	-0.295	-0.295	-0.296	-0.312	-0.319	-0.309	-0.294	-0.317	-0.302	-0.301	-0.311	-0.297
1:64000001-65000000	1	64000001	65000000	-0.295	-0.295	-0.296	-0.312	-0.319	-0.309	-0.294	-0.317	-0.302	-0.301	-0.311	-0.297
1:66000001-67000000	1	66000001	67000000	-0.295	-0.295	-0.296	-0.312	-0.319	-0.309	-0.294	-0.317	-0.302	-0.301	-0.311	-0.297
1:67000001-68000000	1	67000001	68000000	-0.295	-0.295	-0.296	-0.312	-0.319	-0.309	-0.294	-0.317	-0.302	-0.301	-0.311	-0.297
1:69000001-70000000	1	69000001	70000000	-0.295	-0.295	-0.296	-0.312	-0.319	-0.309	-0.294	-0.317	-0.302	-0.301	-0.311	-0.297
1:70000001-71000000	1	70000001	71000000	-0.295	-0.295	-0.296	-0.312	-0.319	-0.309	-0.294	-0.317	-0.302	-0.301	-0.311	-0.297
1:71000001-72000000	1	71000001	72000000	-0.295	-0.295	-0.296	-0.312	-0.319	-0.309	-0.294	-0.317	-0.302	-0.301	-0.311	-0.297
1:72000001-73000000	1	72000001	73000000	-0.295	-0.295	-0.296	-0.312	-0.319	-0.309	-0.294	-0.317	-0.302	-0.301	-0.311	-0.297
1:73000001-74000000	1	73000001	74000000	-0.295	-0.295	-0.296	-0.312	-0.319	-0.309	-0.294	-0.317	-0.302	-0.301	-0.311	-0.297
1:74000001-75000000	1	74000001	75000000	-0.295	-0.295	-0.296	-0.312	-0.319	-0.309	-0.294	-0.317	-0.302	-0.301	-0.311	-0.297
1:75000001-76000000	1	75000001	76000000	-0.295	-0.295	-0.296	-0.312	-0.319	-0.309	-0.294	-0.317	-0.302	-0.301	-0.311	-0.297
1:77000001-78000000	1	77000001	78000000	-0.295	-0.295	-0.296	-0.312	-0.319	-0.309	-0.294	-0.317	-0.302	-0.301	-0.311	-0.297
1:78000001-79000000	1	78000001	79000000	-0.295	-0.295	-0.296	-0.312	-0.319	-0.309	-0.294	-0.317	-0.302	-0.301	-0.311	-0.297
1:79000001-80000000	1	79000001	80000000	-0.295	-0.295	-0.296	-0.312	-0.319	-0.309	-0.294	-0.317	-0.302	-0.301	-0.311	-0.297
1:80000001-81000000	1	80000001	81000000	-0.295	-0.295	-0.296	-0.312	-0.319	-0.309	-0.294	-0.317	-0.302	-0.301	-0.311	-0.297
1:81000001-82000000	1	81000001	82000000	-0.295	-0.295	-0.296	-0.312	-0.319	-0.309	-0.294	-0.317	-0.302	-0.301	-0.311	-0.297
1:84000001-85000000	1	84000001	85000000	-0.295	-0.295	-0.296	-0.312	-0.319	-0.309	-0.294	-0.317	-0.302	-0.301	-0.311	-0.297
1:85000001-86000000	1	85000001	86000000	-0.295	-0.295	-0.296	-0.312	-0.319	-0.309	-0.294	-0.317	-0.302	-0.301	-0.311	-0.297
1:86000001-87000000	1	86000001	87000000	-0.295	-0.295	-0.296	-0.312	-0.319	-0.309	-0.294	-0.317	-0.302	-0.301	-0.311	-0.297
1:87000001-88000000	1	87000001	88000000	-0.295	-0.295	-0.296	-0.312	-0.319	-0.309	-0.294	-0.317	-0.302	-0.301	-0.311	-0.297
1:88000001-89000000	1	88000001	89000000	-0.295	-0.295	-0.296	-0.312	-0.319	-0.309	-0.294	-0.317	-0.302	-0.301	-0.311	-0.297
1:89000001-90000000	1	89000001	90000000	-0.295	-0.295	-0.296	-0.312	-0.319	-0.309	-0.294	-0.317	-0.302	-0.301	-0.311	-0.297
1:90000001-91000000	1	90000001	91000000	-0.295	-0.295	-0.296	-0.312	-0.319	-0.309	-0.294	-0.317	-0.302	-0.301	-0.311	-0.297
1:93000001-94000000	1	93000001	94000000	-0.295	-0.295	-0.296	-0.312	-0.319	-0.309	-0.294	-0.317	-0.302	-0.301	-0.311	-0.297
1:94000001-95000000	1	94000001	95000000	-0.295	-0.295	-0.296	-0.312	-0.319	-0.309	-0.294	-0.317	-0.302	-0.301	-0.311	-0.297
1:95000001-96000000	1	95000001	96000000	-0.295	-0.295	-0.296	-0.312	-0.319	-0.309	-0.294	-0.317	-0.302	-0.301	-0.311	-0.297
1:96000001-97000000	1	96000001	97000000	-0.295	-0.295	-0.296	-0.312	-0.319	-0.309	-0.294	-0.317	-0.302	-0.301	-0.311	-0.297
1:97000001-98000000	1	97000001	98000000	-0.295	-0.295	-0.296	-0.312	-0.319	-0.309	-0.294	-0.317	-0.302	-0.301	-0.311	-0.297
1:98000001-99000000	1	98000001	99000000	-0.295	-0.295	-0.296	-0.312	-0.319	-0.309	-0.294	-0.317	-0.302	-0.301	-0.311	-0.297
1:99000001-100000000	1	99000001	100000000	-0.295	-0.295	-0.296	-0.312	-0.319	-0.309	-0.294	-0.317	-0.302	-0.301	-0.311	-0.297
1:101000001-102000000	1	101000001	102000000	-0.295	-0.295	-0.296	-0.312	-0.319	-0.309	-0.294	-0.317	-0.302	-0.301	-0.311	-0.297
1:102000001-103000000	1	102000001	103000000	-0.295	-0.295	-0.296	-0.312	-0.319	-0.309	-0.294	-0.317	-0.302	-0.301	-0.311	-0.297
1:105000001-106000000	1	105000001	106000000	-0.295	-0.295	-0.296	-0.312	-0.319	-0.309	-0.294	-0.317	-0.302	-0.301	-0.311	-0.297
1:106000001-107000000	1	106000001	107000000	-0.295	-0.295	-0.296	-0.312	-0.319	-0.309	-0.294	-0.317	-0.302	-0.301	-0.311	-0.297
1:107000001-108000000	1	107000001	108000000	-0.295	-0.295	-0.296	-0.312	-0.319	-0.309	-0.294	-0.317	-0.302	-0.301	-0.311	-0.297
1:111000001-112000000	1	111000001	112000000	-0.295	-0.295	-0.296	-0.312	-0.319	-0.309	-0.294	-0.317	-0.302	-0.301	-0.311	-0.297
1:112000001-113000000	1	112000001	113000000	-0.295	-0.295	-0.296	-0.312	-0.319	-0.309	-0.294	-0.317	-0.302	-0.301	-0.311	-0.297
1:113000001-114000000	1	113000001	114000000	-0.295	-0.295	-0.296	-0.312	-0.319	-0.309	-0.294	-0.317	-0.302	-0.301	-0.311	-0.297
1:114000001-115000000	1	114000001	115000000	-0.295	-0.295	-0.296	-0.312	-0.319	-0.309	-0.294	-0.317	-0.302	-0.301	-0.311	-0.297
1:115000001-116000000	1	115000001	116000000	-0.295	-0.295	-0.296	-0.312	-0.319	-0.309	-0.294	-0.317	-0.302	-0.301	-0.311	-0.297
1:116000001-117000000	1	116000001	117000000	-0.295	-0.295	-0.296	-0.312	-0.319	-0.309	-0.294	-0.317	-0.302	-0.301	-0.311	-0.297
1:117000001-118000000	1	117000001	118000000	-0.295	-0.295	-0.296	-0.312	-0.319	-0.309	-0.294	-0.317	-0.302	-0.301	-0.311	-0.297
1:118000001-119000000	1	118000001	119000000	-0.295	-0.295	-0.296	-0.312	-0.319	-0.309	-0.294	-0.317	-0.302	-0.301	-0.311	-0.297
1:119000001-120000000	1	119000001	120000000	-0.295	-0.295	-0.296	-0.312	-0.319	-0.309	-0.294	-0.317	-0.302	-0.301	-0.311	-0.297
1:146000001-147000000	1	146000001	147000000	0.596	0.594	0.597	0.581	0.59	0.585	0.598	0.572	0.598	0.596	0.583	0.594
1:151000001-152000000	1	151000001	152000000	0.596	0.594	0.597	0.581	0.59	0.585	0.598	0.572	0.598	0.596	0.583	0.594
1:152000001-153000000	1	152000001	153000000	0.596	0.594	0.597	0.581	0.59	0.585	0.598	0.572	0.598	0.596	0.583	0.594
1:153000001-154000000	1	153000001	154000000	0.596	0.594	0.597	0.581	0.59	0.585	0.598	0.572	0.598	0.596	0.583	0.594
1:154000001-155000000	1	154000001	155000000	0.596	0.594	0.597	0.581	0.59	0.585	0.598	0.572	0.598	0.596	0.583	0.594
1:155000001-156000000	1	155000001	156000000	0.596	0.594	0.597	0.581	0.59	0.585	0.598	0.572	0.598	0.596	0.583	0.594
1:158000001-159000000	1	158000001	159000000	0.596	0.594	0.597	0.581	0.59	0.585	0.598	0.572	0.598	0.596	0.583	0.594
1:159000001-160000000	1	159000001	160000000	0.596	0.594	0.597	0.581	0.59	0.585	0.598	0.572	0.598	0.596	0.583	0.594
1:160000001-161000000	1	160000001	161000000	0.596	0.594	0.597	0.581	0.59	0.585	0.598	0.572	0.598	0.596	0.583	0.594
1:161000001-162000000	1	161000001	162000000	0.596	0.594	0.597	0.581	0.59	0.585	0.598	0.572	0.598	0.596	0.583	0.594
1:162000001-163000000	1	162000001	163000000	0.596	0.594	0.597	0.581	0.59	0.585	0.598	0.572	0.598	0.596	0.583	0.594
1:163000001-164000000	1	163000001	164000000	0.596	0.594	0.597	0.581	0.59	0.585	0.598	0.572	0.598	0.596	0.583	0.594
1:164000001-165000000	1	164000001	165000000	0.596	0.594	0.597	0.581	0.59	0.585	0.598	0.572	0.598	0.596	0.583	0.594
1:165000001-166000000	1	165000001	166000000	0.596	0.594	0.597	0.581	0.59	0.585	0.598	0.572	0.598	0.596	0.583	0.594
1:167000001-168000000	1	167000001	168000000	0.596	0.594	0.597	0.581	0.59	0.585	0.598	0.572	0.598	0.596	0.583	0.594
1:170000001-171000000	1	170000001	171000000	0.596	0.594	0.597	0.581	0.59	0.585	0.598	0.572	0.598	0.596	0.583	0.594
1:171000001-172000000	1	171000001	172000000	0.596	0.594	0.597	0.581	0.59	0.585	0.598	0.572	0.598	0.596	0.583	0.594
1:172000001-173000000	1	172000001	173000000	0.596	0.594	0.597	0.581	0.59	0.585	0.598	0.572	0.598	0.596	0.583	0.594
1:174000001-175000000	1	174000001	175000000	0.596	0.594	0.597	0.581	0.59	0.585	0.598	0.572	0.598	0.596	0.583	0.594
1:175000001-176000000	1	175000001	176000000	0.596	0.594	0.597	0.581	0.59	0.585	0.598	0.572	0.598	0.596	0.583	0.594
1:176000001-177000000	1	176000001	177000000	0.596	0.594	0.597	0.581	0.59	0.585	0.598	0.572	0.598	0.596	0.583	0.594
1:177000001-178000000	1	177000001	178000000	0.596	0.594	0.597	0.581	0.59	0.585	0.598	0.572	0.598	0.596	0.583	0.594
1:178000001-179000000	1	178000001	179000000	0.596	0.594	0.597	0.581	0.59	0.585	0.598	0.572	0.598	0.596	0.583	0.594
1:179000001-180000000	1	179000001	180000000	0.596	0.594	0.597	0.581	0.59	0.585	0.598	0.572	0.598	0.596	0.583	0.594
1:180000001-181000000	1	180000001	181000000	0.596	0.594	0.597	0.581	0.59	0.585	0.598	0.572	0.598	0.596	0.583	0.594
1:181000001-182000000	1	181000001	182000000	0.596	0.594	0.597	0.581	0.59	0.585	0.598	0.572	0.598	0.596	0.583	0.594
1:183000001-184000000	1	183000001	184000000	0.596	0.594	0.597	0.581	0.59	0.585	0.598	0.572	0.598	0.596	0.583	0.594
1:184000001-185000000	1	184000001	185000000	0.596	0.594	0.597	0.581	0.59	0.585	0.598	0.572	0.598	0.596	0.583	0.594
1:185000001-186000000	1	185000001	186000000	0.596	0.594	0.597	0.581	0.59	0.585	0.598	0.572	0.598	0.596	0.583	0.594
1:186000001-187000000	1	186000001	187000000	0.596	0.594	0.597	0.581	0.59	0.585	0.598	0.572	0.598	0.596	0.583	0.594
1:187000001-188000000	1	187000001	188000000	0.596	0.594	0.597	0.581	0.59	0.585	0.598	0.572	0.598	0.596	0.583	0.594
1:188000001-189000000	1	188000001	189000000	0.596	0.594	0.597	0.581	0.59	0.585	0.598	0.572	0.598	0.596	0.583	0.594
1:189000001-190000000	1	189000001	190000000	0.596	0.594	0.597	0.581	0.59	0.585	0.598	0.572	0.598	0.596	0.583	0.594
1:190000001-191000000	1	190000001	191000000	0.596	0.594	0.597	0.581	0.59	0.585	0.598	0.572	0.598	0.596	0.583	0.594
1:191000001-192000000	1	191000001	192000000	0.596	0.594	0.597	0.581	0.59	0.585	0.598	0.572	0.598	0.596	0.583	0.594
1:192000001-193000000	1	192000001	193000000	0.596	0.594	0.597	0.581	0.59	0.585	0.598	0.572	0.598	0.596	0.583	0.594
1:193000001-194000000	1	193000001	194000000	0.596	0.594	0.597	0.581	0.59	0.585	0.598	0.572	0.598	0.596	0.583	0.594
1:194000001-195000000	1	194000001	195000000	0.596	0.594	0.597	0.581	0.59	0.585	0.598	0.572	0.598	0.596	0.583	0.594
1:195000001-196000000	1	195000001	196000000	0.596	0.594	0.597	0.581	0.59	0.585	0.598	0.572	0.598	0.596	0.583	0.594
1:196000001-197000000	1	196000001	197000000	0.596	0.594	0.597	0.581	0.59	0.585	0.598	0.572	0.598	0.596	0.583	0.594
1:197000001-198000000	1	197000001	198000000	0.596	0.594	0.597	0.581	0.59	0.585	0.598	0.572	0.598	0.596	0.583	0.594
1:198000001-199000000	1	198000001	199000000	0.596	0.594	0.597	0.581	0.59	0.585	0.598	0.572	0.598	0.596	0.583	0.594
1:199000001-200000000	1	199000001	200000000	0.596	0.594	0.597	0.581	0.59	0.585	0.598	0.572	0.598	0.596	0.583	0.594
1:202000001-203000000	1	202000001	203000000	0.596	0.594	0.597	0.581	0.59	0.585	0.598	0.572	0.598	0.596	0.583	0.594
1:203000001-204000000	1	203000001	204000000	0.596	0.594	0.597	0.581	0.59	0.585	0.598	0.572	0.598	0.596	0.583	0.594
1:204000001-205000000	1	204000001	205000000	0.596	0.594	0.597	0.581	0.59	0.585	0.598	0.572	0.598	0.596	0.583	0.594
1:205000001-206000000	1	205000001	206000000	0.596	0.594	0.597	0.581	0.59	0.585	0.598	0.572	0.598	0.596	0.583	0.594
1:206000001-207000000	1	206000001	207000000	0.596	0.594	0.597	0.581	0.59	0.585	0.598	0.572	0.598	0.596	0.583	0.594
1:207000001-208000000	1	207000001	208000000	0.596	0.594	0.597	0.581	0.59	0.585	0.598	0.572	0.598	0.596	0.583	0.594
1:208000001-209000000	1	208000001	209000000	0.596	0.594	0.597	0.581	0.59	0.585	0.598	0.572	0.598	0.596	0.583	0.594
1:212000001-213000000	1	212000001	213000000	0.596	0.594	0.597	0.581	0.59	0.585	0.598	0.572	0.598	0.596	0.583	0.594
1:213000001-214000000	1	213000001	214000000	0.596	0.594	0.597	0.581	0.59	0.585	0.598	0.572	0.598	0.596	0.583	0.594
1:214000001-215000000	1	214000001	215000000	0.596	0.594	0.597	0.581	0.59	0.585	0.598	0.572	0.598	0.596	0.583	0.594
1:215000001-216000000	1	215000001	216000000	0.596	0.594	0.597	0.581	0.59	0.585	0.598	0.572	0.598	0.596	0.583	0.594
1:216000001-217000000	1	216000001	217000000	0.596	0.594	0.597	0.581	0.59	0.585	0.598	0.572	0.598	0.596	0.583	0.594
1:217000001-218000000	1	217000001	218000000	0.596	0.594	0.597	0.581	0.59	0.585	0.598	0.572	0.598	0.596	0.583	0.594
1:218000001-219000000	1	218000001	219000000	0.596	0.594	0.597	0.581	0.59	0.585	0.598	0.572	0.598	0.596	0.583	0.594
1:219000001-220000000	1	219000001	220000000	0.596	0.594	0.597	0.581	0.59	0.585	0.598	0.572	0.598	0.596	0.583	0.594
1:221000001-222000000	1	221000001	222000000	0.596	0.594	0.597	0.581	0.59	0.585	0.598	0.572	0.598	0.596	0.583	0.594
1:225000001-226000000	1	225000001	226000000	0.596	0.594	0.597	0.581	0.59	0.585	0.598	0.572	0.598	0.596	0.583	0.594
1:226000001-227000000	1	226000001	227000000	0.596	0.594	0.597	0.581	0.59	0.585	0.598	0.572	0.598	0.596	0.583	0.594
1:228000001-229000000	1	228000001	229000000	0.596	0.594	0.597	0.581	0.59	0.585	0.598	0.572	0.598	0.596	0.583	0.594
1:229000001-230000000	1	229000001	230000000	0.596	0.594	0.597	0.581	0.59	0.585	0.598	0.572	0.598	0.596	0.583	0.594
1:230000001-231000000	1	230000001	231000000	0.596	0.594	0.597	0.581	0.59	0.585	0.598	0.572	0.598	0.596	0.583	0.594
1:232000001-233000000	1	232000001	233000000	0.596	0.594	0.597	0.581	0.59	0.585	0.598	0.572	0.598	0.596	0.583	0.594
1:234000001-235000000	1	234000001	235000000	0.596	0.594	0.597	0.581	0.59	0.585	0.598	0.572	0.598	0.596	0.583	0.594
1:235000001-236000000	1	235000001	236000000	0.596	0.594	0.597	0.581	0.59	0.585	0.598	0.572	0.598	0.596	0.583	0.594
1:239000001-240000000	1	239000001	240000000	0.596	0.594	0.597	0.581	0.59	0.585	0.598	0.572	0.598	0.596	0.583	0.594
1:240000001-241000000	1	240000001	241000000	0.596	0.594	0.597	0.581	0.59	0.585	0.598	0.572	0.598	0.596	0.583	0.594
1:241000001-242000000	1	241000001	242000000	0.596	0.594	0.597	0.581	0.59	0.585	0.598	0.572	0.598	0.596	0.583	0.594
1:243000001-244000000	1	243000001	244000000	0.596	0.594	0.597	0.581	0.59	0.585	0.598	0.572	0.598	0.596	0.583	0.594
1:244000001-245000000	1	244000001	245000000	0.596	0.594	0.597	0.581	0.59	0.585	0.598	0.572	0.598	0.596	0.583	0.594
1:245000001-246000000	1	245000001	246000000	0.596	0.594	0.597	0.581	0.59	0.585	0.598	0.572	0.598	0.596	0.583	0.594
1:246000001-247000000	1	246000001	247000000	0.596	0.594	0.597	0.581	0.59	0.585	0.598	0.572	0.598	0.596	0.583	0.594
2:1000001-2000000	2	1000001	2000000	-0.269	-0.271	-0.273	-0.296	-0.292	-0.287	-0.274	-0.295	-0.278	-0.275	-0.287	-0.278
2:2000001-3000000	2	2000001	3000000	-0.269	-0.271	-0.273	-0.296	-0.292	-0.287	-0.274	-0.295	-0.278	-0.275	-0.287	-0.278
2:3000001-4000000	2	3000001	4000000	-0.269	-0.271	-0.273	-0.296	-0.292	-0.287	-0.274	-0.295	-0.278	-0.275	-0.287	-0.278
2:4000001-5000000	2	4000001	5000000	-0.269	-0.271	-0.273	-0.296	-0.292	-0.287	-0.274	-0.295	-0.278	-0.275	-0.287	-0.278
2:6000001-7000000	2	6000001	7000000	-0.269	-0.271	-0.273	-0.296	-0.292	-0.287	-0.274	-0.295	-0.278	-0.275	-0.287	-0.278
2:7000001-8000000	2	7000001	8000000	-0.269	-0.271	-0.273	-0.296	-0.292	-0.287	-0.274	-0.295	-0.278	-0.275	-0.287	-0.278
2:8000001-9000000	2	8000001	9000000	-0.269	-0.271	-0.273	-0.296	-0.292	-0.287	-0.274	-0.295	-0.278	-0.275	-0.287	-0.278
2:9000001-10000000	2	9000001	10000000	-0.269	-0.271	-0.273	-0.296	-0.292	-0.287	-0.274	-0.295	-0.278	-0.275	-0.287	-0.278
2:10000001-11000000	2	10000001	11000000	-0.269	-0.271	-0.273	-0.296	-0.292	-0.287	-0.274	-0.295	-0.278	-0.275	-0.287	-0.278
2:11000001-12000000	2	11000001	12000000	-0.269	-0.271	-0.273	-0.296	-0.292	-0.287	-0.274	-0.295	-0.278	-0.275	-0.287	-0.278
2:12000001-13000000	2	12000001	13000000	-0.269	-0.271	-0.273	-0.296	-0.292	-0.287	-0.274	-0.295	-0.278	-0.275	-0.287	-0.278
2:13000001-14000000	2	13000001	14000000	-0.269	-0.271	-0.273	-0.296	-0.292	-0.287	-0.274	-0.295	-0.278	-0.275	-0.287	-0.278
2:14000001-15000000	2	14000001	15000000	-0.269	-0.271	-0.273	-0.296	-0.292	-0.287	-0.274	-0.295	-0.278	-0.275	-0.287	-0.278
2:15000001-16000000	2	15000001	16000000	-0.269	-0.271	-0.273	-0.296	-0.292	-0.287	-0.274	-0.295	-0.278	-0.275	-0.287	-0.278
2:17000001-18000000	2	17000001	18000000	-0.269	-0.271	-0.273	-0.296	-0.292	-0.287	-0.274	-0.295	-0.278	-0.275	-0.287	-0.278
2:18000001-19000000	2	18000001	19000000	-0.269	-0.271	-0.273	-0.296	-0.292	-0.287	-0.274	-0.295	-0.278	-0.275	-0.287	-0.278
2:19000001-20000000	2	19000001	20000000	-0.269	-0.271	-0.273	-0.296	-0.292	-0.287	-0.274	-0.295	-0.278	-0.275	-0.287	-0.278
2:20000001-21000000	2	20000001	21000000	-0.269	-0.271	-0.273	-0.296	-0.292	-0.287	-0.274	-0.295	-0.278	-0.275	-0.287	-0.278
2:22000001-23000000	2	22000001	23000000	-0.269	-0.271	-0.273	-0.296	-0.292	-0.287	-0.274	-0.295	-0.278	-0.275	-0.287	-0.278
2:23000001-24000000	2	23000001	24000000	-0.269	-0.271	-0.273	-0.296	-0.292	-0.287	-0.274	-0.295	-0.278	-0.275	-0.287	-0.278
2:25000001-26000000	2	25000001	26000000	-0.269	-0.271	-0.273	-0.296	-0.292	-0.287	-0.274	-0.295	-0.278	-0.275	-0.287	-0.278
2:26000001-27000000	2	26000001	27000000	-0.269	-0.271	-0.273	-0.296	-0.292	-0.287	-0.274	-0.295	-0.278	-0.275	-0.287	-0.278
2:27000001-28000000	2	27000001	28000000	-0.269	-0.271	-0.273	-0.296	-0.292	-0.287	-0.274	-0.295	-0.278	-0.275	-0.287	-0.278
2:28000001-29000000	2	28000001	29000000	-0.269	-0.271	-0.273	-0.296	-0.292	-0.287	-0.274	-0.295	-0.278	-0.275	-0.287	-0.278
2:29000001-30000000	2	29000001	30000000	-0.269	-0.271	-0.273	-0.296	-0.292	-0.287	-0.274	-0.295	-0.278	-0.275	-0.287	-0.278
2:30000001-31000000	2	30000001	31000000	-0.269	-0.271	-0.273	-0.296	-0.292	-0.287	-0.274	-0.295	-0.278	-0.275	-0.287	-0.278
2:31000001-32000000	2	31000001	32000000	-0.269	-0.271	-0.273	-0.296	-0.292	-0.287	-0.274	-0.295	-0.278	-0.275	-0.287	-0.278
2:34000001-35000000	2	34000001	35000000	-0.269	-0.271	-0.273	-0.296	-0.292	-0.287	-0.274	-0.295	-0.278	-0.275	-0.287	-0.278
2:35000001-36000000	2	35000001	36000000	-0.269	-0.271	-0.273	-0.296	-0.292	-0.287	-0.274	-0.295	-0.278	-0.275	-0.287	-0.278
2:38000001-39000000	2	38000001	39000000	-0.269	-0.271	-0.273	-0.296	-0.292	-0.287	-0.274	-0.295	-0.278	-0.275	-0.287	-0.278
2:39000001-40000000	2	39000001	40000000	-0.269	-0.271	-0.273	-0.296	-0.292	-0.287	-0.274	-0.295	-0.278	-0.275	-0.287	-0.278
2:40000001-41000000	2	40000001	41000000	-0.269	-0.271	-0.273	-0.296	-0.292	-0.287	-0.274	-0.295	-0.278	-0.275	-0.287	-0.278
2:41000001-42000000	2	41000001	42000000	-0.269	-0.271	-0.273	-0.296	-0.292	-0.287	-0.274	-0.295	-0.278	-0.275	-0.287	-0.278
2:42000001-43000000	2	42000001	43000000	-0.269	-0.271	-0.273	-0.296	-0.292	-0.287	-0.274	-0.295	-0.278	-0.275	-0.287	-0.278
2:43000001-44000000	2	43000001	44000000	-0.269	-0.271	-0.273	-0.296	-0.292	-0.287	-0.274	-0.295	-0.278	-0.275	-0.287	-0.278
2:44000001-45000000	2	44000001	45000000	-0.269	-0.271	-0.273	-0.296	-0.292	-0.287	-0.274	-0.295	-0.278	-0.275	-0.287	-0.278
2:45000001-46000000	2	45000001	46000000	-0.269	-0.271	-0.273	-0.296	-0.292	-0.287	-0.274	-0.295	-0.278	-0.275	-0.287	-0.278
2:46000001-47000000	2	46000001	47000000	-0.269	-0.271	-0.273	-0.296	-0.292	-0.287	-0.274	-0.295	-0.278	-0.275	-0.287	-0.278
2:47000001-48000000	2	47000001	48000000	-0.269	-0.271	-0.273	-0.296	-0.292	-0.287	-0.274	-0.295	-0.278	-0.275	-0.287	-0.278
2:48000001-49000000	2	48000001	49000000	-0.269	-0.271	-0.273	-0.296	-0.292	-0.287	-0.274	-0.295	-0.278	-0.275	-0.287	-0.278
2:51000001-52000000	2	51000001	52000000	-0.269	-0.271	-0.273	-0.296	-0.292	-0.287	-0.274	-0.295	-0.278	-0.275	-0.287	-0.278
2:52000001-53000000	2	52000001	53000000	-0.269	-0.271	-0.273	-0.296	-0.292	-0.287	-0.274	-0.295	-0.278	-0.275	-0.287	-0.278
2:53000001-54000000	2	53000001	54000000	-0.269	-0.271	-0.273	-0.296	-0.292	-0.287	-0.274	-0.295	-0.278	-0.275	-0.287	-0.278
2:55000001-56000000	2	55000001	56000000	-0.269	-0.271	-0.273	-0.296	-0.292	-0.287	-0.274	-0.295	-0.278	-0.275	-0.287	-0.278
2:56000001-57000000	2	56000001	57000000	-0.269	-0.271	-0.273	-0.296	-0.292	-0.287	-0.274	-0.295	-0.278	-0.275	-0.287	-0.278
2:57000001-58000000	2	57000001	58000000	-0.269	-0.271	-0.273	-0.296	-0.292	-0.287	-0.274	-0.295	-0.278	-0.275	-0.287	-0.278
2:58000001-59000000	2	58000001	59000000	-0.269	-0.271	-0.273	-0.296	-0.292	-0.287	-0.274	-0.295	-0.278	-0.275	-0.287	-0.278
2:60000001-61000000	2	60000001	61000000	-0.269	-0.271	-0.273	-0.296	-0.292	-0.287	-0.274	-0.295	-0.278	-0.275	-0.287	-0.278
2:62000001-63000000	2	62000001	63000000	-0.269	-0.271	-0.273	-0.296	-0.292	-0.287	-0.274	-0.295	-0.278	-0.275	-0.287	-0.278
2:64000001-65000000	2	64000001	65000000	-0.269	-0.271	-0.273	-0.296	-0.292	-0.287	-0.274	-0.295	-0.278	-0.275	-0.287	-0.278
2:66000001-67000000	2	66000001	67000000	-0.269	-0.271	-0.273	-0.296	-0.292	-0.287	-0.274	-0.295	-0.278	-0.275	-0.287	-0.278
2:68000001-69000000	2	68000001	69000000	-0.269	-0.271	-0.273	-0.296	-0.292	-0.287	-0.274	-0.295	-0.278	-0.275	-0.287	-0.278
2:69000001-70000000	2	69000001	70000000	-0.269	-0.271	-0.273	-0.296	-0.292	-0.287	-0.274	-0.295	-0.278	-0.275	-0.287	-0.278
2:71000001-72000000	2	71000001	72000000	-0.269	-0.271	-0.273	-0.296	-0.292	-0.287	-0.274	-0.295	-0.278	-0.275	-0.287	-0.278
2:72000001-73000000	2	72000001	73000000	-0.269	-0.271	-0.273	-0.296	-0.292	-0.287	-0.274	-0.295	-0.278	-0.275	-0.287	-0.278
2:73000001-74000000	2	73000001	74000000	-0.269	-0.271	-0.273	-0.296	-0.292	-0.287	-0.274	-0.295	-0.278	-0.275	-0.287	-0.278
2:74000001-75000000	2	74000001	75000000	-0.269	-0.271	-0.273	-0.296	-0.292	-0.287	-0.274	-0.295	-0.278	-0.275	-0.287	-0.278
2:75000001-76000000	2	75000001	76000000	-0.269	-0.271	-0.273	-0.296	-0.292	-0.287	-0.274	-0.295	-0.278	-0.275	-0.287	-0.278
2:76000001-77000000	2	76000001	77000000	-0.269	-0.271	-0.273	-0.296	-0.292	-0.287	-0.274	-0.295	-0.278	-0.275	-0.287	-0.278
2:77000001-78000000	2	77000001	78000000	-0.269	-0.271	-0.273	-0.296	-0.292	-0.287	-0.274	-0.295	-0.278	-0.275	-0.287	-0.278
2:79000001-80000000	2	79000001	80000000	-0.269	-0.271	-0.273	-0.296	-0.292	-0.287	-0.274	-0.295	-0.278	-0.275	-0.287	-0.278
2:80000001-81000000	2	80000001	81000000	-0.269	-0.271	-0.273	-0.296	-0.292	-0.287	-0.274	-0.295	-0.278	-0.275	-0.287	-0.278
2:82000001-83000000	2	82000001	83000000	-0.269	-0.271	-0.273	-0.296	-0.292	-0.287	-0.274	-0.295	-0.278	-0.275	-0.287	-0.278
2:84000001-85000000	2	84000001	85000000	-0.269	-0.271	-0.273	-0.296	-0.292	-0.287	-0.274	-0.295	-0.278	-0.275	-0.287	-0.278
2:85000001-86000000	2	85000001	86000000	-0.269	-0.271	-0.273	-0.296	-0.292	-0.287	-0.274	-0.295	-0.278	-0.275	-0.287	-0.278
2:86000001-87000000	2	86000001	87000000	-0.269	-0.271	-0.273	-0.296	-0.292	-0.287	-0.274	-0.295	-0.278	-0.275	-0.287	-0.278
2:97000001-98000000	2	97000001	98000000	-0.269	-0.271	-0.273	-0.296	-0.292	-0.287	-0.274	-0.295	-0.278	-0.275	-0.287	-0.278
2:100000001-101000000	2	100000001	101000000	-0.269	-0.271	-0.273	-0.296	-0.292	-0.287	-0.274	-0.295	-0.278	-0.275	-0.287	-0.278
2:101000001-102000000	2	101000001	102000000	-0.269	-0.271	-0.273	-0.296	-0.292	-0.287	-0.274	-0.295	-0.278	-0.275	-0.287	-0.278
2:102000001-103000000	2	102000001	103000000	-0.269	-0.271	-0.273	-0.296	-0.292	-0.287	-0.274	-0.295	-0.278	-0.275	-0.287	-0.278
2:103000001-104000000	2	103000001	104000000	-0.269	-0.271	-0.273	-0.296	-0.292	-0.287	-0.274	-0.295	-0.278	-0.275	-0.287	-0.278
2:104000001-105000000	2	104000001	105000000	-0.269	-0.271	-0.273	-0.296	-0.292	-0.287	-0.274	-0.295	-0.278	-0.275	-0.287	-0.278
2:107000001-108000000	2	107000001	108000000	-0.269	-0.271	-0.273	-0.296	-0.292	-0.287	-0.274	-0.295	-0.278	-0.275	-0.287	-0.278
2:108000001-109000000	2	108000001	109000000	-0.269	-0.271	-0.273	-0.296	-0.292	-0.287	-0.274	-0.295	-0.278	-0.275	-0.287	-0.278
2:111000001-112000000	2	111000001	112000000	-0.269	-0.271	-0.273	-0.296	-0.292	-0.287	-0.274	-0.295	-0.278	-0.275	-0.287	-0.278
2:113000001-114000000	2	113000001	114000000	-0.269	-0.271	-0.273	-0.296	-0.292	-0.287	-0.274	-0.295	-0.278	-0.275	-0.287	-0.278
2:116000001-117000000	2	116000001	117000000	-0.269	-0.271	-0.273	-0.296	-0.292	-0.287	-0.274	-0.295	-0.278	-0.275	-0.287	-0.278
2:118000001-119000000	2	118000001	119000000	-0.269	-0.271	-0.273	-0.296	-0.292	-0.287	-0.274	-0.295	-0.278	-0.275	-0.287	-0.278
2:119000001-120000000	2	119000001	120000000	-0.269	-0.271	-0.273	-0.296	-0.292	-0.287	-0.274	-0.295	-0.278	-0.275	-0.287	-0.278
2:120000001-121000000	2	120000001	121000000	-0.269	-0.271	-0.273	-0.296	-0.292	-0.287	-0.274	-0.295	-0.278	-0.275	-0.287	-0.278
2:122000001-123000000	2	122000001	123000000	-0.269	-0.271	-0.273	-0.296	-0.292	-0.287	-0.274	-0.295	-0.278	-0.275	-0.287	-0.278
2:123000001-124000000	2	123000001	124000000	-0.269	-0.271	-0.273	-0.296	-0.292	-0.287	-0.274	-0.295	-0.278	-0.275	-0.287	-0.278
2:124000001-125000000	2	124000001	125000000	-0.269	-0.271	-0.273	-0.296	-0.292	-0.287	-0.274	-0.295	-0.278	-0.275	-0.287	-0.278
2:126000001-127000000	2	126000001	127000000	-0.269	-0.271	-0.273	-0.296	-0.292	-0.287	-0.274	-0.295	-0.278	-0.275	-0.287	-0.278
2:129000001-130000000	2	129000001	130000000	-0.269	-0.271	-0.273	-0.296	-0.292	-0.287	-0.274	-0.295	-0.278	-0.275	-0.287	-0.278
2:134000001-135000000	2	134000001	135000000	-0.269	-0.271	-0.273	-0.296	-0.292	-0.287	-0.274	-0.295	-0.278	-0.275	-0.287	-0.278
2:135000001-136000000	2	135000001	136000000	-0.269	-0.271	-0.273	-0.296	-0.292	-0.287	-0.274	-0.295	-0.278	-0.275	-0.287	-0.278
2:136000001-137000000	2	136000001	137000000	-0.269	-0.271	-0.273	-0.296	-0.292	-0.287	-0.274	-0.295	-0.278	-0.275	-0.287	-0.278
2:137000001-138000000	2	137000001	138000000	-0.269	-0.271	-0.273	-0.296	-0.292	-0.287	-0.274	-0.295	-0.278	-0.275	-0.287	-0.278
2:138000001-139000000	2	138000001	139000000	-0.269	-0.271	-0.273	-0.296	-0.292	-0.287	-0.274	-0.295	-0.278	-0.275	-0.287	-0.278
2:139000001-140000000	2	139000001	140000000	-0.269	-0.271	-0.273	-0.296	-0.292	-0.287	-0.274	-0.295	-0.278	-0.275	-0.287	-0.278
2:140000001-141000000	2	140000001	141000000	-0.269	-0.271	-0.273	-0.296	-0.292	-0.287	-0.274	-0.295	-0.278	-0.275	-0.287	-0.278
2:141000001-142000000	2	141000001	142000000	-0.269	-0.271	-0.273	-0.296	-0.292	-0.287	-0.274	-0.295	-0.278	-0.275	-0.287	-0.278
2:142000001-143000000	2	142000001	143000000	-0.269	-0.271	-0.273	-0.296	-0.292	-0.287	-0.274	-0.295	-0.278	-0.275	-0.287	-0.278
2:145000001-146000000	2	145000001	146000000	-0.269	-0.271	-0.273	-0.296	-0.292	-0.287	-0.274	-0.295	-0.278	-0.275	-0.287	-0.278
2:147000001-148000000	2	147000001	148000000	-0.269	-0.271	-0.273	-0.296	-0.292	-0.287	-0.274	-0.295	-0.278	-0.275	-0.287	-0.278
2:150000001-151000000	2	150000001	151000000	-0.269	-0.271	-0.273	-0.296	-0.292	-0.287	-0.274	-0.295	-0.278	-0.275	-0.287	-0.278
2:151000001-152000000	2	151000001	152000000	-0.269	-0.271	-0.273	-0.296	-0.292	-0.287	-0.274	-0.295	-0.278	-0.275	-0.287	-0.278
2:152000001-153000000	2	152000001	153000000	-0.269	-0.271	-0.273	-0.296	-0.292	-0.287	-0.274	-0.295	-0.278	-0.275	-0.287	-0.278
2:154000001-155000000	2	154000001	155000000	-0.269	-0.271	-0.273	-0.296	-0.292	-0.287	-0.274	-0.295	-0.278	-0.275	-0.287	-0.278
2:155000001-156000000	2	155000001	156000000	-0.269	-0.271	-0.273	-0.296	-0.292	-0.287	-0.274	-0.295	-0.278	-0.275	-0.287	-0.278
2:157000001-158000000	2	157000001	158000000	-0.269	-0.271	-0.273	-0.296	-0.292	-0.287	-0.274	-0.295	-0.278	-0.275	-0.287	-0.278
2:158000001-159000000	2	158000001	159000000	-0.269	-0.271	-0.273	-0.296	-0.292	-0.287	-0.274	-0.295	-0.278	-0.275	-0.287	-0.278
2:160000001-161000000	2	160000001	161000000	-0.269	-0.271	-0.273	-0.296	-0.292	-0.287	-0.274	-0.295	-0.278	-0.275	-0.287	-0.278
2:161000001-162000000	2	161000001	162000000	-0.269	-0.271	-0.273	-0.296	-0.292	-0.287	-0.274	-0.295	-0.278	-0.275	-0.287	-0.278
2:163000001-164000000	2	163000001	164000000	-0.269	-0.271	-0.273	-0.296	-0.292	-0.287	-0.274	-0.295	-0.278	-0.275	-0.287	-0.278
2:164000001-165000000	2	164000001	165000000	-0.269	-0.271	-0.273	-0.296	-0.292	-0.287	-0.274	-0.295	-0.278	-0.275	-0.287	-0.278
2:165000001-166000000	2	165000001	166000000	-0.269	-0.271	-0.273	-0.296	-0.292	-0.287	-0.274	-0.295	-0.278	-0.275	-0.287	-0.278
2:166000001-167000000	2	166000001	167000000	-0.269	-0.271	-0.273	-0.296	-0.292	-0.287	-0.274	-0.295	-0.278	-0.275	-0.287	-0.278
2:168000001-169000000	2	168000001	169000000	-0.269	-0.271	-0.273	-0.296	-0.292	-0.287	-0.274	-0.295	-0.278	-0.275	-0.287	-0.278
2:172000001-173000000	2	172000001	173000000	-0.269	-0.271	-0.273	-0.296	-0.292	-0.287	-0.274	-0.295	-0.278	-0.275	-0.287	-0.278
2:173000001-174000000	2	173000001	174000000	-0.269	-0.271	-0.273	-0.296	-0.292	-0.287	-0.274	-0.295	-0.278	-0.275	-0.287	-0.278
2:174000001-175000000	2	174000001	175000000	-0.269	-0.271	-0.273	-0.296	-0.292	-0.287	-0.274	-0.295	-0.278	-0.275	-0.287	-0.278
2:175000001-176000000	2	175000001	176000000	-0.269	-0.271	-0.273	-0.296	-0.292	-0.287	-0.274	-0.295	-0.278	-0.275	-0.287	-0.278
2:178000001-179000000	2	178000001	179000000	-0.269	-0.271	-0.273	-0.296	-0.292	-0.287	-0.274	-0.295	-0.278	-0.275	-0.287	-0.278
2:179000001-180000000	2	179000001	180000000	-0.269	-0.271	-0.273	-0.296	-0.292	-0.287	-0.274	-0.295	-0.278	-0.275	-0.287	-0.278
2:180000001-181000000	2	180000001	181000000	-0.269	-0.271	-0.273	-0.296	-0.292	-0.287	-0.274	-0.295	-0.278	-0.275	-0.287	-0.278
2:181000001-182000000	2	181000001	182000000	-0.269	-0.271	-0.273	-0.296	-0.292	-0.287	-0.274	-0.295	-0.278	-0.275	-0.287	-0.278
2:182000001-183000000	2	182000001	183000000	-0.269	-0.271	-0.273	-0.296	-0.292	-0.287	-0.274	-0.295	-0.278	-0.275	-0.287	-0.278
2:183000001-184000000	2	183000001	184000000	-0.269	-0.271	-0.273	-0.296	-0.292	-0.287	-0.274	-0.295	-0.278	-0.275	-0.287	-0.278
2:185000001-186000000	2	185000001	186000000	-0.269	-0.271	-0.273	-0.296	-0.292	-0.287	-0.274	-0.295	-0.278	-0.275	-0.287	-0.278
2:186000001-187000000	2	186000001	187000000	-0.269	-0.271	-0.273	-0.296	-0.292	-0.287	-0.274	-0.295	-0.278	-0.275	-0.287	-0.278
2:187000001-188000000	2	187000001	188000000	-0.269	-0.271	-0.273	-0.296	-0.292	-0.287	-0.274	-0.295	-0.278	-0.275	-0.287	-0.278
2:188000001-189000000	2	188000001	189000000	-0.269	-0.271	-0.273	-0.296	-0.292	-0.287	-0.274	-0.295	-0.278	-0.275	-0.287	-0.278
2:189000001-190000000	2	189000001	190000000	-0.269	-0.271	-0.273	-0.296	-0.292	-0.287	-0.274	-0.295	-0.278	-0.275	-0.287	-0.278
2:192000001-193000000	2	192000001	193000000	-0.269	-0.271	-0.273	-0.296	-0.292	-0.287	-0.274	-0.295	-0.278	-0.275	-0.287	-0.278
2:194000001-195000000	2	194000001	195000000	-0.269	-0.271	-0.273	-0.296	-0.292	-0.287	-0.274	-0.295	-0.278	-0.275	-0.287	-0.278
2:195000001-196000000	2	195000001	196000000	-0.269	-0.271	-0.273	-0.296	-0.292	-0.287	-0.274	-0.295	-0.278	-0.275	-0.287	-0.278
2:196000001-197000000	2	196000001	197000000	-0.269	-0.271	-0.273	-0.296	-0.292	-0.287	-0.274	-0.295	-0.278	-0.275	-0.287	-0.278
2:197000001-198000000	2	197000001	198000000	-0.269	-0.271	-0.273	-0.296	-0.292	-0.287	-0.274	-0.295	-0.278	-0.275	-0.287	-0.278
2:198000001-199000000	2	198000001	199000000	-0.269	-0.271	-0.273	-0.296	-0.292	-0.287	-0.274	-0.295	-0.278	-0.275	-0.287	-0.278
2:199000001-200000000	2	199000001	200000000	-0.269	-0.271	-0.273	-0.296	-0.292	-0.287	-0.274	-0.295	-0.278	-0.275	-0.287	-0.278
2:200000001-201000000	2	200000001	201000000	-0.269	-0.271	-0.273	-0.296	-0.292	-0.287	-0.274	-0.295	-0.278	-0.275	-0.287	-0.278
2:202000001-203000000	2	202000001	203000000	-0.269	-0.271	-0.273	-0.296	-0.292	-0.287	-0.274	-0.295	-0.278	-0.275	-0.287	-0.278
2:204000001-205000000	2	204000001	205000000	-0.269	-0.271	-0.273	-0.296	-0.292	-0.287	-0.274	-0.295	-0.278	-0.275	-0.287	-0.278
2:205000001-206000000	2	205000001	206000000	-0.269	-0.271	-0.273	-0.296	-0.292	-0.287	-0.274	-0.295	-0.278	-0.275	-0.287	-0.278
2:206000001-207000000	2	206000001	207000000	-0.269	-0.271	-0.273	-0.296	-0.292	-0.287	-0.274	-0.295	-0.278	-0.275	-0.287	-0.278
2:207000001-208000000	2	207000001	208000000	-0.269	-0.271	-0.273	-0.296	-0.292	-0.287	-0.274	-0.295	-0.278	-0.275	-0.287	-0.278
2:208000001-209000000	2	208000001	209000000	-0.269	-0.271	-0.273	-0.296	-0.292	-0.287	-0.274	-0.295	-0.278	-0.275	-0.287	-0.278
2:211000001-212000000	2	211000001	212000000	-0.269	-0.271	-0.273	-0.296	-0.292	-0.287	-0.274	-0.295	-0.278	-0.275	-0.287	-0.278
2:213000001-214000000	2	213000001	214000000	-0.269	-0.271	-0.273	-0.296	-0.292	-0.287	-0.274	-0.295	-0.278	-0.275	-0.287	-0.278
2:214000001-215000000	2	214000001	215000000	-0.269	-0.271	-0.273	-0.296	-0.292	-0.287	-0.274	-0.295	-0.278	-0.275	-0.287	-0.278
2:215000001-216000000	2	215000001	216000000	-0.269	-0.271	-0.273	-0.296	-0.292	-0.287	-0.274	-0.295	-0.278	-0.275	-0.287	-0.278
2:216000001-217000000	2	216000001	217000000	-0.269	-0.271	-0.273	-0.296	-0.292	-0.287	-0.274	-0.295	-0.278	-0.275	-0.287	-0.278
2:217000001-218000000	2	217000001	218000000	-0.269	-0.271	-0.273	-0.296	-0.292	-0.287	-0.274	-0.295	-0.278	-0.275	-0.287	-0.278
2:218000001-219000000	2	218000001	219000000	-0.269	-0.271	-0.273	-0.296	-0.292	-0.287	-0.274	-0.295	-0.278	-0.275	-0.287	-0.278
2:219000001-220000000	2	219000001	220000000	-0.269	-0.271	-0.273	-0.296	-0.292	-0.287	-0.274	-0.295	-0.278	-0.275	-0.287	-0.278
2:220000001-221000000	2	220000001	221000000	-0.269	-0.271	-0.273	-0.296	-0.292	-0.287	-0.274	-0.295	-0.278	-0.275	-0.287	-0.278
2:221000001-222000000	2	221000001	222000000	-0.269	-0.271	-0.273	-0.296	-0.292	-0.287	-0.274	-0.295	-0.278	-0.275	-0.287	-0.278
2:222000001-223000000	2	222000001	223000000	-0.269	-0.271	-0.273	-0.296	-0.292	-0.287	-0.274	-0.295	-0.278	-0.275	-0.287	-0.278
2:224000001-225000000	2	224000001	225000000	-0.269	-0.271	-0.273	-0.296	-0.292	-0.287	-0.274	-0.295	-0.278	-0.275	-0.287	-0.278
2:226000001-227000000	2	226000001	227000000	-0.269	-0.271	-0.273	-0.296	-0.292	-0.287	-0.274	-0.295	-0.278	-0.275	-0.287	-0.278
2:227000001-228000000	2	227000001	228000000	-0.269	-0.271	-0.273	-0.296	-0.292	-0.287	-0.274	-0.295	-0.278	-0.275	-0.287	-0.278
2:228000001-229000000	2	228000001	229000000	-0.269	-0.271	-0.273	-0.296	-0.292	-0.287	-0.274	-0.295	-0.278	-0.275	-0.287	-0.278
2:229000001-230000000	2	229000001	230000000	-0.269	-0.271	-0.273	-0.296	-0.292	-0.287	-0.274	-0.295	-0.278	-0.275	-0.287	-0.278
2:231000001-232000000	2	231000001	232000000	-0.269	-0.271	-0.273	-0.296	-0.292	-0.287	-0.274	-0.295	-0.278	-0.275	-0.287	-0.278
2:233000001-234000000	2	233000001	234000000	-0.269	-0.271	-0.273	-0.296	-0.292	-0.287	-0.274	-0.295	-0.278	-0.275	-0.287	-0.278
2:234000001-235000000	2	234000001	235000000	-0.269	-0.271	-0.273	-0.296	-0.292	-0.287	-0.274	-0.295	-0.278	-0.275	-0.287	-0.278
2:235000001-236000000	2	235000001	236000000	-0.269	-0.271	-0.273	-0.296	-0.292	-0.287	-0.274	-0.295	-0.278	-0.275	-0.287	-0.278
2:236000001-237000000	2	236000001	237000000	-0.269	-0.271	-0.273	-0.296	-0.292	-0.287	-0.274	-0.295	-0.278	-0.275	-0.287	-0.278
2:240000001-241000000	2	240000001	241000000	-0.269	-0.271	-0.273	-0.296	-0.292	-0.287	-0.274	-0.295	-0.278	-0.275	-0.287	-0.278
2:242000001-243000000	2	242000001	243000000	-0.269	-0.271	-0.273	-0.296	-0.292	-0.287	-0.274	-0.295	-0.278	-0.275	-0.287	-0.278
3:1-1000000	3	1	1000000	0	0.001	-0.003	-0.022	-0.002	-0.018	-0.003	-0.018	-0.002	-0.003	-0.035	-0.005
3:1000001-2000000	3	1000001	2000000	0	0.001	-0.003	-0.022	-0.002	-0.018	-0.003	-0.018	-0.002	-0.003	-0.035	-0.005
3:2000001-3000000	3	2000001	3000000	0	0.001	-0.003	-0.022	-0.002	-0.018	-0.003	-0.018	-0.002	-0.003	-0.035	-0.005
3:3000001-4000000	3	3000001	4000000	0	0.001	-0.003	-0.022	-0.002	-0.018	-0.003	-0.018	-0.002	-0.003	-0.035	-0.005
3:6000001-7000000	3	6000001	7000000	0	0.001	-0.003	-0.022	-0.002	-0.018	-0.003	-0.018	-0.002	-0.003	-0.035	-0.005
3:7000001-8000000	3	7000001	8000000	0	0.001	-0.003	-0.022	-0.002	-0.018	-0.003	-0.018	-0.002	-0.003	-0.035	-0.005
3:8000001-9000000	3	8000001	9000000	0	0.001	-0.003	-0.022	-0.002	-0.018	-0.003	-0.018	-0.002	-0.003	-0.035	-0.005
3:10000001-11000000	3	10000001	11000000	0	0.001	-0.003	-0.022	-0.002	-0.018	-0.003	-0.018	-0.002	-0.003	-0.035	-0.005
3:11000001-12000000	3	11000001	12000000	0	0.001	-0.003	-0.022	-0.002	-0.018	-0.003	-0.018	-0.002	-0.003	-0.035	-0.005
3:12000001-13000000	3	12000001	13000000	0	0.001	-0.003	-0.022	-0.002	-0.018	-0.003	-0.018	-0.002	-0.003	-0.035	-0.005
3:13000001-14000000	3	13000001	14000000	0	0.001	-0.003	-0.022	-0.002	-0.018	-0.003	-0.018	-0.002	-0.003	-0.035	-0.005
3:14000001-15000000	3	14000001	15000000	0	0.001	-0.003	-0.022	-0.002	-0.018	-0.003	-0.018	-0.002	-0.003	-0.035	-0.005
3:16000001-17000000	3	16000001	17000000	0	0.001	-0.003	-0.022	-0.002	-0.018	-0.003	-0.018	-0.002	-0.003	-0.035	-0.005
3:17000001-18000000	3	17000001	18000000	0	0.001	-0.003	-0.022	-0.002	-0.018	-0.003	-0.018	-0.002	-0.003	-0.035	-0.005
3:19000001-20000000	3	19000001	20000000	0	0.001	-0.003	-0.022	-0.002	-0.018	-0.003	-0.018	-0.002	-0.003	-0.035	-0.005
3:20000001-21000000	3	20000001	21000000	0	0.001	-0.003	-0.022	-0.002	-0.018	-0.003	-0.018	-0.002	-0.003	-0.035	-0.005
3:21000001-22000000	3	21000001	22000000	0	0.001	-0.003	-0.022	-0.002	-0.018	-0.003	-0.018	-0.002	-0.003	-0.035	-0.005
3:26000001-27000000	3	26000001	27000000	0	0.001	-0.003	-0.022	-0.002	-0.018	-0.003	-0.018	-0.002	-0.003	-0.035	-0.005
3:28000001-29000000	3	28000001	29000000	0	0.001	-0.003	-0.022	-0.002	-0.018	-0.003	-0.018	-0.002	-0.003	-0.035	-0.005
3:29000001-30000000	3	29000001	30000000	0	0.001	-0.003	-0.022	-0.002	-0.018	-0.003	-0.018	-0.002	-0.003	-0.035	-0.005
3:30000001-31000000	3	30000001	31000000	0	0.001	-0.003	-0.022	-0.002	-0.018	-0.003	-0.018	-0.002	-0.003	-0.035	-0.005
3:31000001-32000000	3	31000001	32000000	0	0.001	-0.003	-0.022	-0.002	-0.018	-0.003	-0.018	-0.002	-0.003	-0.035	-0.005
3:32000001-33000000	3	32000001	33000000	0	0.001	-0.003	-0.022	-0.002	-0.018	-0.003	-0.018	-0.002	-0.003	-0.035	-0.005
3:33000001-34000000	3	33000001	34000000	0	0.001	-0.003	-0.022	-0.002	-0.018	-0.003	-0.018	-0.002	-0.003	-0.035	-0.005
3:34000001-35000000	3	34000001	35000000	0	0.001	-0.003	-0.022	-0.002	-0.018	-0.003	-0.018	-0.002	-0.003	-0.035	-0.005
3:35000001-36000000	3	35000001	36000000	0	0.001	-0.003	-0.022	-0.002	-0.018	-0.003	-0.018	-0.002	-0.003	-0.035	-0.005
3:36000001-37000000	3	36000001	37000000	0	0.001	-0.003	-0.022	-0.002	-0.018	-0.003	-0.018	-0.002	-0.003	-0.035	-0.005
3:37000001-38000000	3	37000001	38000000	0	0.001	-0.003	-0.022	-0.002	-0.018	-0.003	-0.018	-0.002	-0.003	-0.035	-0.005
3:38000001-39000000	3	38000001	39000000	0	0.001	-0.003	-0.022	-0.002	-0.018	-0.003	-0.018	-0.002	-0.003	-0.035	-0.005
3:39000001-40000000	3	39000001	40000000	0	0.001	-0.003	-0.022	-0.002	-0.018	-0.003	-0.018	-0.002	-0.003	-0.035	-0.005
3:41000001-42000000	3	41000001	42000000	0	0.001	-0.003	-0.022	-0.002	-0.018	-0.003	-0.018	-0.002	-0.003	-0.035	-0.005
3:42000001-43000000	3	42000001	43000000	0	0.001	-0.003	-0.022	-0.002	-0.018	-0.003	-0.018	-0.002	-0.003	-0.035	-0.005
3:43000001-44000000	3	43000001	44000000	0	0.001	-0.003	-0.022	-0.002	-0.018	-0.003	-0.018	-0.002	-0.003	-0.035	-0.005
3:44000001-45000000	3	44000001	45000000	0	0.001	-0.003	-0.022	-0.002	-0.018	-0.003	-0.018	-0.002	-0.003	-0.035	-0.005
3:46000001-47000000	3	46000001	47000000	0	0.001	-0.003	-0.022	-0.002	-0.018	-0.003	-0.018	-0.002	-0.003	-0.035	-0.005
3:47000001-48000000	3	47000001	48000000	0	0.001	-0.003	-0.022	-0.002	-0.018	-0.003	-0.018	-0.002	-0.003	-0.035	-0.005
3:48000001-49000000	3	48000001	49000000	0	0.001	-0.003	-0.022	-0.002	-0.018	-0.003	-0.018	-0.002	-0.003	-0.035	-0.005
3:50000001-51000000	3	50000001	51000000	0	0.001	-0.003	-0.022	-0.002	-0.018	-0.003	-0.018	-0.002	-0.003	-0.035	-0.005
3:51000001-52000000	3	51000001	52000000	0	0.001	-0.003	-0.022	-0.002	-0.018	-0.003	-0.018	-0.002	-0.003	-0.035	-0.005
3:52000001-53000000	3	52000001	53000000	0	0.001	-0.003	-0.022	-0.002	-0.018	-0.003	-0.018	-0.002	-0.003	0.082	-0.005
3:53000001-54000000	3	53000001	54000000	0	0.001	-0.003	-0.022	-0.002	-0.018	-0.003	-0.018	-0.002	-0.003	0.082	-0.005
3:54000001-55000000	3	54000001	55000000	0	0.001	-0.003	-0.022	-0.002	-0.018	-0.003	-0.018	-0.002	-0.003	0.082	-0.005
3:55000001-56000000	3	55000001	56000000	0	0.001	-0.003	-0.022	-0.002	-0.018	-0.003	-0.018	-0.002	-0.003	0.082	-0.005
3:56000001-57000000	3	56000001	57000000	0	0.001	-0.003	-0.022	-0.002	-0.018	-0.003	-0.018	-0.002	-0.003	0.082	-0.005
3:58000001-59000000	3	58000001	59000000	0	0.001	-0.003	-0.022	-0.002	-0.018	-0.003	-0.018	-0.002	-0.003	0.082	-0.005
3:59000001-60000000	3	59000001	60000000	0	0.001	-0.003	-0.022	-0.002	-0.018	-0.003	-0.018	-0.002	-0.003	0.082	-0.005
3:60000001-61000000	3	60000001	61000000	0	0.001	-0.003	-0.022	-0.002	-0.018	-0.003	-0.018	-0.002	-0.003	0.082	-0.005
3:61000001-62000000	3	61000001	62000000	0	0.001	-0.003	-0.022	-0.002	-0.018	-0.003	-0.018	-0.002	-0.003	0.082	-0.005
3:62000001-63000000	3	62000001	63000000	0	0.001	-0.003	-0.022	-0.002	-0.018	-0.003	-0.018	-0.002	-0.003	0.082	-0.005
3:63000001-64000000	3	63000001	64000000	0	0.001	-0.003	-0.022	-0.002	-0.018	-0.003	-0.018	-0.002	-0.003	0.082	-0.005
3:64000001-65000000	3	64000001	65000000	0	0.001	-0.003	-0.022	-0.002	-0.018	-0.003	-0.018	-0.002	-0.003	0.082	-0.005
3:65000001-66000000	3	65000001	66000000	0	0.001	-0.003	-0.022	-0.002	-0.018	-0.003	-0.018	-0.002	-0.003	0.082	-0.005
3:66000001-67000000	3	66000001	67000000	0	0.001	-0.003	-0.022	-0.002	-0.018	-0.003	-0.018	-0.002	-0.003	0.082	-0.005
3:68000001-69000000	3	68000001	69000000	0	0.001	-0.003	-0.022	-0.002	-0.018	-0.003	-0.018	-0.002	-0.003	0.082	-0.005
3:69000001-70000000	3	69000001	70000000	0	0.001	-0.003	-0.022	-0.002	-0.018	-0.003	-0.018	-0.002	-0.003	0.082	-0.005
3:70000001-71000000	3	70000001	71000000	0	0.001	-0.003	-0.022	-0.002	-0.018	-0.003	-0.018	-0.002	-0.003	0.082	-0.005
3:71000001-72000000	3	71000001	72000000	0	0.001	-0.003	-0.022	-0.002	-0.018	-0.003	-0.018	-0.002	-0.003	0.082	-0.005
3:72000001-73000000	3	72000001	73000000	0	0.001	-0.003	-0.022	-0.002	-0.018	-0.003	-0.018	-0.002	-0.003	0.082	-0.005
3:74000001-75000000	3	74000001	75000000	0	0.001	-0.003	-0.022	-0.002	-0.018	-0.003	-0.018	-0.002	-0.003	-0.039	-0.005
3:76000001-77000000	3	76000001	77000000	0	0.001	-0.003	-0.022	-0.002	-0.018	-0.003	-0.018	-0.002	-0.003	-0.039	-0.005
3:77000001-78000000	3	77000001	78000000	0	0.001	-0.003	-0.022	-0.002	-0.018	-0.003	-0.018	-0.002	-0.003	-0.039	-0.005
3:78000001-79000000	3	78000001	79000000	0	0.001	-0.003	-0.022	-0.002	-0.018	-0.003	-0.018	-0.002	-0.003	-0.039	-0.005
3:82000001-83000000	3	82000001	83000000	0	0.001	-0.003	-0.022	-0.002	-0.018	-0.003	-0.018	-0.002	-0.003	-0.039	-0.005
3:83000001-84000000	3	83000001	84000000	0	0.001	-0.003	-0.022	-0.002	-0.018	-0.003	-0.018	-0.002	-0.003	-0.039	-0.005
3:85000001-86000000	3	85000001	86000000	0	0.001	-0.003	-0.022	-0.002	-0.018	-0.003	-0.018	-0.002	-0.003	-0.039	-0.005
3:86000001-87000000	3	86000001	87000000	0	0.001	-0.003	-0.022	-0.002	-0.018	-0.003	-0.018	-0.002	-0.003	-0.039	-0.005
3:87000001-88000000	3	87000001	88000000	0	0.001	-0.003	-0.022	-0.002	-0.018	-0.003	-0.018	-0.002	-0.003	-0.039	-0.005
3:88000001-89000000	3	88000001	89000000	0	0.001	-0.003	-0.022	-0.002	-0.018	-0.003	-0.018	-0.002	-0.003	-0.039	-0.005
3:89000001-90000000	3	89000001	90000000	0	0.001	-0.003	-0.022	-0.002	-0.018	-0.003	-0.018	-0.002	-0.003	-0.039	-0.005
3:94000001-95000000	3	94000001	95000000	0	0.001	-0.003	-0.022	-0.002	-0.018	-0.003	-0.018	-0.002	-0.003	-0.039	-0.005
3:95000001-96000000	3	95000001	96000000	0	0.001	-0.003	-0.022	-0.002	-0.018	-0.003	-0.018	-0.002	-0.003	-0.039	-0.005
3:97000001-98000000	3	97000001	98000000	0	0.001	-0.003	-0.022	-0.002	-0.018	-0.003	-0.018	-0.002	-0.003	-0.039	-0.005
3:98000001-99000000	3	98000001	99000000	0	0.001	-0.003	-0.022	-0.002	-0.018	-0.003	-0.018	-0.002	-0.003	-0.039	-0.005
3:100000001-101000000	3	100000001	101000000	0	0.001	-0.003	-0.022	-0.002	-0.018	-0.003	-0.018	-0.002	-0.003	-0.039	-0.005
3:101000001-102000000	3	101000001	102000000	0	0.001	-0.003	-0.022	-0.002	-0.018	-0.003	-0.018	-0.002	-0.003	-0.039	-0.005
3:102000001-103000000	3	102000001	103000000	0	0.001	-0.003	-0.022	-0.002	-0.018	-0.003	-0.018	-0.002	-0.003	-0.039	-0.005
3:103000001-104000000	3	103000001	104000000	0	0.001	-0.003	-0.022	-0.002	-0.018	-0.003	-0.018	-0.002	-0.003	-0.039	-0.005
3:104000001-105000000	3	104000001	105000000	0	0.001	-0.003	-0.022	-0.002	-0.018	-0.003	-0.018	-0.002	-0.003	-0.039	-0.005
3:105000001-106000000	3	105000001	106000000	0	0.001	-0.003	-0.022	-0.002	-0.018	-0.003	-0.018	-0.002	-0.003	-0.039	-0.005
3:106000001-107000000	3	106000001	107000000	0	0.001	-0.003	-0.022	-0.002	-0.018	-0.003	-0.018	-0.002	-0.003	-0.039	-0.005
3:107000001-108000000	3	107000001	108000000	0	0.001	-0.003	-0.022	-0.002	-0.018	-0.003	-0.018	-0.002	-0.003	-0.039	-0.005
3:109000001-110000000	3	109000001	110000000	0	0.001	-0.003	-0.022	-0.002	-0.018	-0.003	-0.018	-0.002	-0.003	-0.039	-0.005
3:110000001-111000000	3	110000001	111000000	0	0.001	-0.003	-0.022	-0.002	-0.018	-0.003	-0.018	-0.002	-0.003	-0.039	-0.005
3:111000001-112000000	3	111000001	112000000	0	0.001	-0.003	-0.022	-0.002	-0.018	-0.003	-0.018	-0.002	-0.003	-0.039	-0.005
3:112000001-113000000	3	112000001	113000000	0	0.001	-0.003	-0.022	-0.002	-0.018	-0.003	-0.018	-0.002	-0.003	-0.039	-0.005
3:113000001-114000000	3	113000001	114000000	0	0.001	-0.003	-0.022	-0.002	-0.018	-0.003	-0.018	-0.002	-0.003	-0.039	-0.005
3:114000001-115000000	3	114000001	115000000	0	0.001	-0.003	-0.022	-0.002	-0.018	-0.003	-0.018	-0.002	-0.003	-0.039	-0.005
3:115000001-116000000	3	115000001	116000000	0	0.001	-0.003	-0.022	-0.002	-0.018	-0.003	-0.018	-0.002	-0.003	-0.039	-0.005
3:116000001-117000000	3	116000001	117000000	0	0.001	-0.003	-0.022	-0.002	-0.018	-0.003	-0.018	-0.002	-0.003	-0.039	-0.005
3:118000001-119000000	3	118000001	119000000	0	0.001	-0.003	-0.022	-0.002	-0.018	-0.003	-0.018	-0.002	-0.003	-0.039	-0.005
3:120000001-121000000	3	120000001	121000000	0	0.001	-0.003	-0.022	-0.002	-0.018	-0.003	-0.018	-0.002	-0.003	-0.039	-0.005
3:121000001-122000000	3	121000001	122000000	0	0.001	-0.003	-0.022	-0.002	-0.018	-0.003	-0.018	-0.002	-0.003	-0.039	-0.005
3:123000001-124000000	3	123000001	124000000	0	0.001	-0.003	-0.022	-0.002	-0.018	-0.003	-0.018	-0.002	-0.003	-0.039	-0.005
3:124000001-125000000	3	124000001	125000000	0	0.001	-0.003	-0.022	-0.002	-0.018	-0.003	-0.018	-0.002	-0.003	-0.039	-0.005
3:126000001-127000000	3	126000001	127000000	0	0.001	-0.003	-0.022	-0.002	-0.018	-0.003	-0.018	-0.002	-0.003	-0.039	-0.005
3:127000001-128000000	3	127000001	128000000	0	0.001	-0.003	-0.022	-0.002	-0.018	-0.003	-0.018	-0.002	-0.003	-0.039	-0.005
3:128000001-129000000	3	128000001	129000000	0	0.001	-0.003	-0.022	-0.002	-0.018	-0.003	-0.018	-0.002	-0.003	-0.039	-0.005
3:129000001-130000000	3	129000001	130000000	0	0.001	-0.003	-0.022	-0.002	-0.018	-0.003	-0.018	-0.002	-0.003	-0.039	-0.005
3:130000001-131000000	3	130000001	131000000	0	0.001	-0.003	-0.022	-0.002	-0.018	-0.003	-0.018	-0.002	-0.003	-0.039	-0.005
3:132000001-133000000	3	132000001	133000000	0	0.001	-0.003	-0.022	-0.002	-0.018	-0.003	-0.018	-0.002	-0.003	-0.039	-0.005
3:133000001-134000000	3	133000001	134000000	0	0.001	-0.003	-0.022	-0.002	-0.018	-0.003	-0.018	-0.002	-0.003	-0.039	-0.005
3:134000001-135000000	3	134000001	135000000	0	0.001	-0.003	-0.022	-0.002	-0.018	-0.003	-0.018	-0.002	-0.003	-0.039	-0.005
3:135000001-136000000	3	135000001	136000000	0	0.001	-0.003	-0.022	-0.002	-0.018	-0.003	-0.018	-0.002	-0.003	-0.039	-0.005
3:137000001-138000000	3	137000001	138000000	0	0.001	-0.003	-0.022	-0.002	-0.018	-0.003	-0.018	-0.002	-0.003	-0.039	-0.005
3:139000001-140000000	3	139000001	140000000	0	0.001	-0.003	-0.022	-0.002	-0.018	-0.003	-0.018	-0.002	-0.003	-0.039	-0.005
3:140000001-141000000	3	140000001	141000000	0	0.001	-0.003	-0.022	-0.002	-0.018	-0.003	-0.018	-0.002	-0.003	-0.039	-0.005
3:143000001-144000000	3	143000001	144000000	0	0.001	-0.003	-0.022	-0.002	-0.018	-0.003	-0.018	-0.002	-0.003	-0.039	-0.005
3:144000001-145000000	3	144000001	145000000	0	0.001	-0.003	-0.022	-0.002	-0.018	-0.003	-0.018	-0.002	-0.003	-0.039	-0.005
3:145000001-146000000	3	145000001	146000000	0	0.001	-0.003	-0.022	-0.002	-0.018	-0.003	-0.018	-0.002	-0.003	-0.039	-0.005
3:146000001-147000000	3	146000001	147000000	0	0.001	-0.003	-0.022	-0.002	-0.018	-0.003	-0.018	-0.002	-0.003	-0.039	-0.005
3:147000001-148000000	3	147000001	148000000	0	0.001	-0.003	-0.022	-0.002	-0.018	-0.003	-0.018	-0.002	-0.003	-0.039	-0.005
3:149000001-150000000	3	149000001	150000000	0	0.001	-0.003	-0.022	-0.002	-0.018	-0.003	-0.018	-0.002	-0.003	-0.039	-0.005
3:150000001-151000000	3	150000001	151000000	0	0.001	-0.003	-0.022	-0.002	-0.018	-0.003	-0.018	-0.002	-0.003	-0.039	-0.005
3:151000001-152000000	3	151000001	152000000	0	0.001	-0.003	-0.022	-0.002	-0.018	-0.003	-0.018	-0.002	-0.003	-0.039	-0.005
3:152000001-153000000	3	152000001	153000000	0	0.001	-0.003	-0.022	-0.002	-0.018	-0.003	-0.018	-0.002	-0.003	-0.039	-0.005
3:153000001-154000000	3	153000001	154000000	0	0.001	-0.003	-0.022	-0.002	-0.018	-0.003	-0.018	-0.002	-0.003	-0.039	-0.005
3:154000001-155000000	3	154000001	155000000	0	0.001	-0.003	-0.022	-0.002	-0.018	-0.003	-0.018	-0.002	-0.003	-0.039	-0.005
3:155000001-156000000	3	155000001	156000000	0	0.001	-0.003	-0.022	-0.002	-0.018	-0.003	-0.018	-0.002	-0.003	-0.039	-0.005
3:156000001-157000000	3	156000001	157000000	0	0.001	-0.003	-0.022	-0.002	-0.018	-0.003	-0.018	-0.002	-0.003	-0.039	-0.005
3:157000001-158000000	3	157000001	158000000	0	0.001	-0.003	-0.022	-0.002	-0.018	-0.003	-0.018	-0.002	-0.003	-0.039	-0.005
3:159000001-160000000	3	159000001	160000000	0	0.001	-0.003	-0.022	-0.002	-0.018	-0.003	-0.018	-0.002	-0.003	-0.039	-0.005
3:161000001-162000000	3	161000001	162000000	0	0.001	-0.003	-0.022	-0.002	-0.018	-0.003	-0.018	-0.002	-0.003	-0.039	-0.005
3:164000001-165000000	3	164000001	165000000	0	0.001	-0.003	-0.022	-0.002	-0.018	-0.003	-0.018	-0.002	-0.003	-0.039	-0.005
3:165000001-166000000	3	165000001	166000000	0	0.001	-0.003	-0.022	-0.002	-0.018	-0.003	-0.018	-0.002	-0.003	-0.039	-0.005
3:166000001-167000000	3	166000001	167000000	0	0.001	-0.003	-0.022	-0.002	-0.018	-0.003	-0.018	-0.002	-0.003	-0.039	-0.005
3:167000001-168000000	3	167000001	168000000	0	0.001	-0.003	-0.022	-0.002	-0.018	-0.003	-0.018	-0.002	-0.003	-0.039	-0.005
3:168000001-169000000	3	168000001	169000000	0	0.001	-0.003	-0.022	-0.002	-0.018	-0.003	-0.018	-0.002	-0.003	-0.039	-0.005
3:169000001-170000000	3	169000001	170000000	0	0.001	-0.003	-0.022	-0.002	-0.018	-0.003	-0.018	-0.002	-0.003	-0.039	-0.005
3:170000001-171000000	3	170000001	171000000	0	0.001	-0.003	-0.022	-0.002	-0.018	-0.003	-0.018	-0.002	-0.003	-0.039	-0.005
3:171000001-172000000	3	171000001	172000000	0	0.001	-0.003	-0.022	-0.002	-0.018	-0.003	-0.018	-0.002	-0.003	-0.039	-0.005
3:174000001-175000000	3	174000001	175000000	0	0.001	-0.003	-0.022	-0.002	-0.018	-0.003	-0.018	-0.002	-0.003	-0.039	-0.005
3:175000001-176000000	3	175000001	176000000	0	0.001	-0.003	-0.022	-0.002	-0.018	-0.003	-0.018	-0.002	-0.003	-0.039	-0.005
3:176000001-177000000	3	176000001	177000000	0	0.001	-0.003	-0.022	-0.002	-0.018	-0.003	-0.018	-0.002	-0.003	-0.039	-0.005
3:177000001-178000000	3	177000001	178000000	0	0.001	-0.003	-0.022	-0.002	-0.018	-0.003	-0.018	-0.002	-0.003	-0.039	-0.005
3:178000001-179000000	3	178000001	179000000	0	0.001	-0.003	-0.022	-0.002	-0.018	-0.003	-0.018	-0.002	-0.003	-0.039	-0.005
3:180000001-181000000	3	180000001	181000000	0	0.001	-0.003	-0.022	-0.002	-0.018	-0.003	-0.018	-0.002	-0.003	-0.039	-0.005
3:181000001-182000000	3	181000001	182000000	0	0.001	-0.003	-0.022	-0.002	-0.018	-0.003	-0.018	-0.002	-0.003	-0.039	-0.005
3:182000001-183000000	3	182000001	183000000	0	0.001	-0.003	-0.022	-0.002	-0.018	-0.003	-0.018	-0.002	-0.003	-0.039	-0.005
3:183000001-184000000	3	183000001	184000000	0	0.001	-0.003	-0.022	-0.002	-0.018	-0.003	-0.018	-0.002	-0.003	-0.039	-0.005
3:184000001-185000000	3	184000001	185000000	0	0.001	-0.003	-0.022	-0.002	-0.018	-0.003	-0.018	-0.002	-0.003	-0.039	-0.005
3:185000001-186000000	3	185000001	186000000	0	0.001	-0.003	-0.022	-0.002	-0.018	-0.003	-0.018	-0.002	-0.003	-0.039	-0.005
3:188000001-189000000	3	188000001	189000000	0	0.001	-0.003	-0.022	-0.002	-0.018	-0.003	-0.018	-0.002	-0.003	-0.039	-0.005
3:189000001-190000000	3	189000001	190000000	0	0.001	-0.003	-0.022	-0.002	-0.018	-0.003	-0.018	-0.002	-0.003	-0.039	-0.005
3:190000001-191000000	3	190000001	191000000	0	0.001	-0.003	-0.022	-0.002	-0.018	-0.003	-0.018	-0.002	-0.003	-0.039	-0.005
3:191000001-192000000	3	191000001	192000000	0	0.001	-0.003	-0.022	-0.002	-0.018	-0.003	-0.018	-0.002	-0.003	-0.039	-0.005
3:192000001-193000000	3	192000001	193000000	0	0.001	-0.003	-0.022	-0.002	-0.018	-0.003	-0.018	-0.002	-0.003	-0.039	-0.005
3:193000001-194000000	3	193000001	194000000	0	0.001	-0.003	-0.022	-0.002	-0.018	-0.003	-0.018	-0.002	-0.003	-0.039	-0.005
3:194000001-195000000	3	194000001	195000000	0	0.001	-0.003	-0.022	-0.002	-0.018	-0.003	-0.018	-0.002	-0.003	-0.039	-0.005
4:1000001-2000000	4	1000001	2000000	0.002	0.018	0.015	0.001	0.002	0	0.014	0.002	0.02	0.017	0	0.019
4:2000001-3000000	4	2000001	3000000	0.002	0.018	0.015	0.001	0.002	0	0.014	0.002	0.02	0.017	0	0.019
4:3000001-4000000	4	3000001	4000000	0.002	0.018	0.015	0.001	0.002	0	0.014	0.002	0.02	0.017	0	0.019
4:4000001-5000000	4	4000001	5000000	0.002	0.018	0.015	0.001	0.002	0	0.014	0.002	0.02	0.017	0	0.019
4:5000001-6000000	4	5000001	6000000	0.002	0.018	0.015	0.001	0.002	0	0.014	0.002	0.02	0.017	0	0.019
4:6000001-7000000	4	6000001	7000000	0.002	0.018	0.015	0.001	0.002	0	0.014	0.002	0.02	0.017	0	0.019
4:11000001-12000000	4	11000001	12000000	0.002	0.018	0.015	0.001	0.002	0	0.014	0.002	0.02	0.017	0	0.019
4:13000001-14000000	4	13000001	14000000	0.002	0.018	0.015	0.001	0.002	0	0.014	0.002	0.02	0.017	0	0.019
4:14000001-15000000	4	14000001	15000000	0.002	0.018	0.015	0.001	0.002	0	0.014	0.002	0.02	0.017	0	0.019
4:15000001-16000000	4	15000001	16000000	0.002	0.018	0.015	0.001	0.002	0	0.014	0.002	0.02	0.017	0	0.019
4:18000001-19000000	4	18000001	19000000	0.002	0.018	0.015	0.001	0.002	0	0.014	0.002	0.02	0.017	0	0.019
4:19000001-20000000	4	19000001	20000000	0.002	0.018	0.015	0.001	0.002	0	0.014	0.002	0.02	0.017	0	0.019
4:20000001-21000000	4	20000001	21000000	0.002	0.018	0.015	0.001	0.002	0	0.014	0.002	0.02	0.017	0	0.019
4:22000001-23000000	4	22000001	23000000	0.002	0.018	0.015	0.001	0.002	0	0.014	0.002	0.02	0.017	0	0.019
4:23000001-24000000	4	23000001	24000000	0.002	0.018	0.015	0.001	0.002	0	0.014	0.002	0.02	0.017	0	0.019
4:24000001-25000000	4	24000001	25000000	0.002	0.018	0.015	0.001	0.002	0	0.014	0.002	0.02	0.017	0	0.019
4:25000001-26000000	4	25000001	26000000	0.002	0.018	0.015	0.001	0.002	0	0.014	0.002	0.02	0.017	0	0.019
4:26000001-27000000	4	26000001	27000000	0.002	0.018	0.015	0.001	0.002	0	0.014	0.002	0.02	0.017	0	0.019
4:28000001-29000000	4	28000001	29000000	0.002	0.018	0.015	0.001	0.002	0	0.014	0.002	0.02	0.017	0	0.019
4:29000001-30000000	4	29000001	30000000	0.002	0.018	0.015	0.001	0.002	0	0.014	0.002	0.02	0.017	0	0.019
4:30000001-31000000	4	30000001	31000000	0.002	0.018	0.015	0.001	0.002	0	0.014	0.002	0.02	0.017	0	0.019
4:31000001-32000000	4	31000001	32000000	0.002	0.018	0.015	0.001	0.002	0	0.014	0.002	0.02	0.017	0	0.019
4:32000001-33000000	4	32000001	33000000	0.002	0.018	0.015	0.001	0.002	0	0.014	0.002	0.02	0.017	0	0.019
4:33000001-34000000	4	33000001	34000000	0.002	0.018	0.015	0.001	0.002	0	0.014	0.002	0.02	0.017	0	0.019
4:34000001-35000000	4	34000001	35000000	0.002	0.018	0.015	0.001	0.002	0	0.014	0.002	0.02	0.017	0	0.019
4:35000001-36000000	4	35000001	36000000	0.002	0.018	0.015	0.001	0.002	0	0.014	0.002	0.02	0.017	0	0.019
4:36000001-37000000	4	36000001	37000000	0.002	0.018	0.015	0.001	0.002	0	0.014	0.002	0.02	0.017	0	0.019
4:37000001-38000000	4	37000001	38000000	0.002	0.018	0.015	0.001	0.002	0	0.014	0.002	0.02	0.017	0	0.019
4:38000001-39000000	4	38000001	39000000	0.002	0.018	0.015	0.001	0.002	0	0.014	0.002	0.02	0.017	0	0.019
4:39000001-40000000	4	39000001	40000000	0.002	0.018	0.015	0.001	0.002	0	0.014	0.002	0.02	0.017	0	0.019
4:41000001-42000000	4	41000001	42000000	0.002	0.018	0.015	0.001	0.002	0	0.014	0.002	0.02	0.017	0	0.019
4:43000001-44000000	4	43000001	44000000	0.002	0.018	0.015	0.001	0.002	0	0.014	0.002	0.02	0.017	0	0.019
4:44000001-45000000	4	44000001	45000000	0.002	0.018	0.015	0.001	0.002	0	0.014	0.002	0.02	0.017	0	0.019
4:45000001-46000000	4	45000001	46000000	0.002	0.018	0.015	0.001	0.002	0	0.014	0.002	0.02	0.017	0	0.019
4:46000001-47000000	4	46000001	47000000	0.002	0.018	0.015	0.001	0.002	0	0.014	0.002	0.02	0.017	0	0.019
4:48000001-49000000	4	48000001	49000000	0.002	0.018	0.015	0.001	0.002	0	0.014	0.002	0.02	0.017	0	0.019
4:53000001-54000000	4	53000001	54000000	0.002	0.018	0.015	0.001	0.002	0	0.014	0.002	0.02	0.017	0	0.019
4:55000001-56000000	4	55000001	56000000	0.002	0.018	0.015	0.001	0.002	0	0.014	0.002	0.02	0.017	0	0.019
4:57000001-58000000	4	57000001	58000000	0.002	0.018	0.015	0.001	0.002	0	0.014	0.002	0.02	0.017	0	0.019
4:60000001-61000000	4	60000001	61000000	0.002	0.018	0.015	0.001	0.002	0	0.014	0.002	0.02	0.017	0	0.019
4:61000001-62000000	4	61000001	62000000	0.002	0.018	0.015	0.001	0.002	0	0.014	0.002	0.02	0.017	0	0.019
4:62000001-63000000	4	62000001	63000000	0.002	0.018	0.015	0.001	0.002	0	0.014	0.002	0.02	0.017	0	0.019
4:63000001-64000000	4	63000001	64000000	0.002	0.018	0.015	0.001	0.002	0	0.014	0.002	0.02	0.017	0	0.019
4:66000001-67000000	4	66000001	67000000	0.002	0.018	0.015	0.001	0.002	0	0.014	0.002	0.02	0.017	0	0.019
4:67000001-68000000	4	67000001	68000000	0.002	0.018	0.015	0.001	0.002	0	0.014	0.002	0.02	0.017	0	0.019
4:72000001-73000000	4	72000001	73000000	0.002	0.018	0.015	0.001	0.002	0	0.014	0.002	0.02	0.017	0	0.019
4:73000001-74000000	4	73000001	74000000	0.002	0.018	0.015	0.001	0.002	0	0.014	0.002	0.02	0.017	0	0.019
4:74000001-75000000	4	74000001	75000000	0.002	0.018	0.015	0.001	0.002	0	0.014	0.002	0.02	0.017	0	0.019
4:75000001-76000000	4	75000001	76000000	0.002	0.018	0.015	0.001	0.002	0	0.014	0.002	0.02	0.017	0	0.019
4:79000001-80000000	4	79000001	80000000	0.002	0.018	0.015	0.001	0.002	0	0.014	0.002	0.02	0.017	0	0.019
4:81000001-82000000	4	81000001	82000000	0.002	0.018	0.015	0.001	0.002	0	0.014	0.002	0.02	0.017	0	0.019
4:82000001-83000000	4	82000001	83000000	0.002	0.018	0.015	0.001	0.002	0	0.014	0.002	0.02	0.017	0	0.019
4:83000001-84000000	4	83000001	84000000	0.002	0.018	0.015	0.001	0.002	0	0.014	0.002	0.02	0.017	0	0.019
4:84000001-85000000	4	84000001	85000000	0.002	0.018	0.015	0.001	0.002	0	0.014	0.002	0.02	0.017	0	0.019
4:85000001-86000000	4	85000001	86000000	0.002	0.018	0.015	0.001	0.002	0	0.014	0.002	0.02	0.017	0	0.019
4:87000001-88000000	4	87000001	88000000	0.002	0.018	0.015	0.001	0.002	0	0.014	0.002	0.02	0.017	0	0.019
4:88000001-89000000	4	88000001	89000000	0.002	0.018	0.015	0.001	0.002	0	0.014	0.002	0.02	0.017	0	0.019
4:89000001-90000000	4	89000001	90000000	0.002	0.018	0.015	0.001	0.002	0	0.014	0.002	0.02	0.017	0	0.019
4:90000001-91000000	4	90000001	91000000	0.002	0.018	0.015	0.001	0.002	0	0.014	0.002	0.02	0.017	0	0.019
4:91000001-92000000	4	91000001	92000000	0.002	0.018	0.015	0.001	0.002	0	0.014	0.002	0.02	0.017	0	0.019
4:92000001-93000000	4	92000001	93000000	0.002	0.018	0.015	0.001	0.002	0	0.014	0.002	0.02	0.017	0	0.019
4:94000001-95000000	4	94000001	95000000	0.002	0.018	0.015	0.001	0.002	0	0.014	0.002	0.02	0.017	0	0.019
4:95000001-96000000	4	95000001	96000000	0.002	0.018	0.015	0.001	0.002	0	0.014	0.002	0.02	0.017	0	0.019
4:96000001-97000000	4	96000001	97000000	0.002	0.018	0.015	0.001	0.002	0	0.014	0.002	0.02	0.017	0	0.019
4:97000001-98000000	4	97000001	98000000	0.002	0.018	0.015	0.001	0.002	0	0.014	0.002	0.02	0.017	0	0.019
4:98000001-99000000	4	98000001	99000000	0.002	0.018	0.015	0.001	0.002	0	0.014	0.002	0.02	0.017	0	0.019
4:99000001-100000000	4	99000001	100000000	0.002	0.018	0.015	0.001	0.002	0	0.014	0.002	0.02	0.017	0	0.019
4:100000001-101000000	4	100000001	101000000	0.002	0.018	0.015	0.001	0.002	0	0.014	0.002	0.02	0.017	0	0.019
4:101000001-102000000	4	101000001	102000000	0.002	0.018	0.015	0.001	0.002	0	0.014	0.002	0.02	0.017	0	0.019
4:102000001-103000000	4	102000001	103000000	0.002	0.018	0.015	0.001	0.002	0	0.014	0.002	0.02	0.017	0	0.019
4:103000001-104000000	4	103000001	104000000	0.002	0.018	0.015	0.001	0.002	0	0.014	0.002	0.02	0.017	0	0.019
4:105000001-106000000	4	105000001	106000000	0.002	0.018	0.015	0.001	0.002	0	0.014	0.002	0.02	0.017	0	0.019
4:106000001-107000000	4	106000001	107000000	0.002	0.018	0.015	0.001	0.002	0	0.014	0.002	0.02	0.017	0	0.019
4:108000001-109000000	4	108000001	109000000	0.002	0.018	0.015	0.001	0.002	0	0.014	0.002	0.02	0.017	0	0.019
4:109000001-110000000	4	109000001	110000000	0.002	0.018	0.015	0.001	0.002	0	0.014	0.002	0.02	0.017	0	0.019
4:110000001-111000000	4	110000001	111000000	0.002	0.018	0.015	0.001	0.002	0	0.014	0.002	0.02	0.017	0	0.019
4:111000001-112000000	4	111000001	112000000	0.002	0.018	0.015	0.001	0.002	0	0.014	0.002	0.02	0.017	0	0.019
4:113000001-114000000	4	113000001	114000000	0.002	0.018	0.015	0.001	0.002	0	0.014	0.002	0.02	0.017	0	0.019
4:114000001-115000000	4	114000001	115000000	0.002	0.018	0.015	0.001	0.002	0	0.014	0.002	0.02	0.017	0	0.019
4:115000001-116000000	4	115000001	116000000	0.002	0.018	0.015	0.001	0.002	0	0.014	0.002	0.02	0.017	0	0.019
4:116000001-117000000	4	116000001	117000000	0.002	0.018	0.015	0.001	0.002	0	0.014	0.002	0.02	0.017	0	0.019
4:118000001-119000000	4	118000001	119000000	0.002	0.018	0.015	0.001	0.002	0	0.014	0.002	0.02	0.017	0	0.019
4:119000001-120000000	4	119000001	120000000	0.002	0.018	0.015	0.001	0.002	0	0.014	0.002	0.02	0.017	0	0.019
4:121000001-122000000	4	121000001	122000000	0.002	0.018	0.015	0.001	0.002	0	0.014	0.002	0.02	0.017	0	0.019
4:122000001-123000000	4	122000001	123000000	0.002	0.018	0.015	0.001	0.002	0	0.014	0.002	0.02	0.017	0	0.019
4:123000001-124000000	4	123000001	124000000	0.002	0.018	0.015	0.001	0.002	0	0.014	0.002	0.02	0.017	0	0.019
4:125000001-126000000	4	125000001	126000000	0.002	0.018	0.015	0.001	0.002	0	0.014	0.002	0.02	0.017	0	0.019
4:126000001-127000000	4	126000001	127000000	0.002	0.018	0.015	0.001	0.002	0	0.014	0.002	0.02	0.017	0	0.019
4:127000001-128000000	4	127000001	128000000	0.002	0.018	0.015	0.001	0.002	0	0.014	0.002	0.02	0.017	0	0.019
4:128000001-129000000	4	128000001	129000000	0.002	0.018	0.015	0.001	0.002	0	0.014	0.002	0.02	0.017	0	0.019
4:129000001-130000000	4	129000001	130000000	0.002	0.018	0.015	0.001	0.002	0	0.014	0.002	0.02	0.017	0	0.019
4:130000001-131000000	4	130000001	131000000	0.002	0.018	0.015	0.001	0.002	0	0.014	0.002	0.02	0.017	0	0.019
4:131000001-132000000	4	131000001	132000000	0.002	0.018	0.015	0.001	0.002	0	0.014	0.002	0.02	0.017	0	0.019
4:132000001-133000000	4	132000001	133000000	0.002	0.018	0.015	0.001	0.002	0	0.014	0.002	0.02	0.017	0	0.019
4:133000001-134000000	4	133000001	134000000	0.002	0.018	0.015	0.001	0.002	0	0.014	0.002	0.02	0.017	0	0.019
4:135000001-136000000	4	135000001	136000000	0.002	0.018	0.015	0.001	0.002	0	0.014	0.002	0.02	0.017	0	0.019
4:137000001-138000000	4	137000001	138000000	0.002	0.018	0.015	0.001	0.002	0	0.014	0.002	0.02	0.017	0	0.019
4:138000001-139000000	4	138000001	139000000	0.002	0.018	0.015	0.001	0.002	0	0.014	0.002	0.02	0.017	0	0.019
4:139000001-140000000	4	139000001	140000000	0.002	0.018	0.015	0.001	0.002	0	0.014	0.002	0.02	0.017	0	0.019
4:140000001-141000000	4	140000001	141000000	0.002	0.018	0.015	0.001	0.002	0	0.014	0.002	0.02	0.017	0	0.019
4:141000001-142000000	4	141000001	142000000	0.002	0.018	0.015	0.001	0.002	0	0.014	0.002	0.02	0.017	0	0.019
4:143000001-144000000	4	143000001	144000000	0.002	0.018	0.015	0.001	0.002	0	0.014	0.002	0.02	0.017	0	0.019
4:144000001-145000000	4	144000001	145000000	0.002	0.018	0.015	0.001	0.002	0	0.014	0.002	0.02	0.017	0	0.019
4:145000001-146000000	4	145000001	146000000	0.002	0.018	0.015	0.001	0.002	0	0.014	0.002	0.02	0.017	0	0.019
4:146000001-147000000	4	146000001	147000000	0.002	0.018	0.015	0.001	0.002	0	0.014	0.002	0.02	0.017	0	0.019
4:147000001-148000000	4	147000001	148000000	0.002	0.018	0.015	0.001	0.002	0	0.014	0.002	0.02	0.017	0	0.019
4:148000001-149000000	4	148000001	149000000	0.002	0.018	0.015	0.001	0.002	0	0.014	0.002	0.02	0.017	0	0.019
4:149000001-150000000	4	149000001	150000000	0.002	0.018	0.015	0.001	0.002	0	0.014	0.002	0.02	0.017	0	0.019
4:151000001-152000000	4	151000001	152000000	0.002	0.018	0.015	0.001	0.002	0	0.014	0.002	0.02	0.017	0	0.019
4:152000001-153000000	4	152000001	153000000	0.002	0.018	0.015	0.001	0.002	0	0.014	0.002	0.02	0.017	0	0.019
4:153000001-154000000	4	153000001	154000000	0.002	0.018	0.015	0.001	0.002	0	0.014	0.002	0.02	0.017	0	0.019
4:157000001-158000000	4	157000001	158000000	0.002	0.018	0.015	0.001	0.002	0	0.014	0.002	0.02	0.017	0	0.019
4:158000001-159000000	4	158000001	159000000	0.002	0.018	0.015	0.001	0.002	0	0.014	0.002	0.02	0.017	0	0.019
4:159000001-160000000	4	159000001	160000000	0.002	0.018	0.015	0.001	0.002	0	0.014	0.002	0.02	0.017	0	0.019
4:160000001-161000000	4	160000001	161000000	0.002	0.018	0.015	0.001	0.002	0	0.014	0.002	0.02	0.017	0	0.019
4:161000001-162000000	4	161000001	162000000	0.002	0.018	0.015	0.001	0.002	0	0.014	0.002	0.02	0.017	0	0.019
4:164000001-165000000	4	164000001	165000000	0.002	0.018	0.015	0.001	0.002	0	0.014	0.002	0.02	0.017	0	0.019
4:165000001-166000000	4	165000001	166000000	0.002	0.018	0.015	0.001	0.002	0	0.014	0.002	0.02	0.017	0	0.019
4:166000001-167000000	4	166000001	167000000	0.002	0.018	0.015	0.001	0.002	0	0.014	0.002	0.02	0.017	0	0.019
4:168000001-169000000	4	168000001	169000000	0.002	0.018	0.015	0.001	0.002	0	0.014	0.002	0.02	0.017	0	0.019
4:169000001-170000000	4	169000001	170000000	0.002	0.018	0.015	0.001	0.002	0	0.014	0.002	0.02	0.017	0	0.019
4:170000001-171000000	4	170000001	171000000	0.002	0.018	0.015	0.001	0.002	0	0.014	0.002	0.02	0.017	0	0.019
4:171000001-172000000	4	171000001	172000000	0.002	0.018	0.015	0.001	0.002	0	0.014	0.002	0.02	0.017	0	0.019
4:172000001-173000000	4	172000001	173000000	0.002	0.018	0.015	0.001	0.002	0	0.014	0.002	0.02	0.017	0	0.019
4:173000001-174000000	4	173000001	174000000	0.002	0.018	0.015	0.001	0.002	0	0.014	0.002	0.02	0.017	0	0.019
4:174000001-175000000	4	174000001	175000000	0.002	0.018	0.015	0.001	0.002	0	0.014	0.002	0.02	0.017	0	0.019
4:175000001-176000000	4	175000001	176000000	0.002	0.018	0.015	0.001	0.002	0	0.014	0.002	0.02	0.017	0	0.019
4:176000001-177000000	4	176000001	177000000	0.002	0.018	0.015	0.001	0.002	0	0.014	0.002	0.02	0.017	0	0.019
4:177000001-178000000	4	177000001	178000000	0.002	0.018	0.015	0.001	0.002	0	0.014	0.002	0.02	0.017	0	0.019
4:178000001-179000000	4	178000001	179000000	0.002	0.018	0.015	0.001	0.002	0	0.014	0.002	0.02	0.017	0	0.019
4:179000001-180000000	4	179000001	180000000	0.002	0.018	0.015	0.001	0.002	0	0.014	0.002	0.02	0.017	0	0.019
4:180000001-181000000	4	180000001	181000000	0.002	0.018	0.015	0.001	0.002	0	0.014	0.002	0.02	0.017	0	0.019
4:181000001-182000000	4	181000001	182000000	0.002	0.018	0.015	0.001	0.002	0	0.014	0.002	0.02	0.017	0	0.019
4:182000001-183000000	4	182000001	183000000	0.002	0.018	0.015	0.001	0.002	0	0.014	0.002	0.02	0.017	0	0.019
4:183000001-184000000	4	183000001	184000000	0.002	0.018	0.015	0.001	0.002	0	0.014	0.002	0.02	0.017	0	0.019
4:184000001-185000000	4	184000001	185000000	0.002	0.018	0.015	0.001	0.002	0	0.014	0.002	0.02	0.017	0	0.019
4:185000001-186000000	4	185000001	186000000	0.002	0.018	0.015	0.001	0.002	0	0.014	0.002	0.02	0.017	0	0.019
4:187000001-188000000	4	187000001	188000000	0.002	0.018	0.015	0.001	0.002	0	0.014	0.002	0.02	0.017	0	0.019
4:188000001-189000000	4	188000001	189000000	0.002	0.018	0.015	0.001	0.002	0	0.014	0.002	0.02	0.017	0	0.019
4:189000001-190000000	4	189000001	190000000	0.002	0.018	0.015	0.001	0.002	0	0.014	0.002	0.02	0.017	0	0.019
5:2000001-3000000	5	2000001	3000000	0.002	0.162	0.001	-0.016	-0.005	-0.009	0.003	-0.02	0.002	-0.001	-0.013	0.002
5:4000001-5000000	5	4000001	5000000	0.002	0.162	0.001	-0.016	-0.005	-0.009	0.003	-0.02	0.002	-0.001	-0.013	0.002
5:5000001-6000000	5	5000001	6000000	0.002	0.162	0.001	-0.016	-0.005	-0.009	0.003	-0.02	0.002	-0.001	-0.013	0.002
5:6000001-7000000	5	6000001	7000000	0.002	0.162	0.001	-0.016	-0.005	-0.009	0.003	-0.02	0.002	-0.001	-0.013	0.002
5:7000001-8000000	5	7000001	8000000	0.002	0.162	0.001	-0.016	-0.005	-0.009	0.003	-0.02	0.002	-0.001	-0.013	0.002
5:8000001-9000000	5	8000001	9000000	0.002	0.162	0.001	-0.016	-0.005	-0.009	0.003	-0.02	0.002	-0.001	-0.013	0.002
5:9000001-10000000	5	9000001	10000000	0.002	0.162	0.001	-0.016	-0.005	-0.009	0.003	-0.02	0.002	-0.001	-0.013	0.002
5:11000001-12000000	5	11000001	12000000	0.002	0.162	0.001	-0.016	-0.005	-0.009	0.003	-0.02	0.002	-0.001	-0.013	0.002
5:13000001-14000000	5	13000001	14000000	0.002	0.162	0.001	-0.016	-0.005	-0.009	0.003	-0.02	0.002	-0.001	-0.013	0.002
5:14000001-15000000	5	14000001	15000000	0.002	0.162	0.001	-0.016	-0.005	-0.009	0.003	-0.02	0.002	-0.001	-0.013	0.002
5:15000001-16000000	5	15000001	16000000	0.002	0.162	0.001	-0.016	-0.005	-0.009	0.003	-0.02	0.002	-0.001	-0.013	0.002
5:16000001-17000000	5	16000001	17000000	0.002	0.162	0.001	-0.016	-0.005	-0.009	0.003	-0.02	0.002	-0.001	-0.013	0.002
5:18000001-19000000	5	18000001	19000000	0.002	-0.003	0.001	-0.016	-0.005	-0.009	0.003	-0.02	0.002	-0.001	-0.013	0.002
5:19000001-20000000	5	19000001	20000000	0.002	-0.003	0.001	-0.016	-0.005	-0.009	0.003	-0.02	0.002	-0.001	-0.013	0.002
5:20000001-21000000	5	20000001	21000000	0.002	-0.003	0.001	-0.016	-0.005	-0.009	0.003	-0.02	0.002	-0.001	-0.013	0.002
5:22000001-23000000	5	22000001	23000000	0.002	-0.003	0.001	-0.016	-0.005	-0.009	0.003	-0.02	0.002	-0.001	-0.013	0.002
5:24000001-25000000	5	24000001	25000000	0.002	-0.003	0.001	-0.016	-0.005	-0.009	0.003	-0.02	0.002	-0.001	-0.013	0.002
5:25000001-26000000	5	25000001	26000000	0.002	-0.003	0.001	-0.016	-0.005	-0.009	0.003	-0.02	0.002	-0.001	-0.013	0.002
5:26000001-27000000	5	26000001	27000000	0.002	-0.003	0.001	-0.016	-0.005	-0.009	0.003	-0.02	0.002	-0.001	-0.013	0.002
5:27000001-28000000	5	27000001	28000000	0.002	-0.003	0.001	-0.016	-0.005	-0.009	0.003	-0.02	0.002	-0.001	-0.013	0.002
5:28000001-29000000	5	28000001	29000000	0.002	-0.003	0.001	-0.016	-0.005	-0.009	0.003	-0.02	0.002	-0.001	-0.013	0.002
5:29000001-30000000	5	29000001	30000000	0.002	-0.003	0.001	-0.016	-0.005	-0.009	0.003	-0.02	0.002	-0.001	-0.013	0.002
5:30000001-31000000	5	30000001	31000000	0.002	-0.003	0.001	-0.016	-0.005	-0.009	0.003	-0.02	0.002	-0.001	-0.013	0.002
5:31000001-32000000	5	31000001	32000000	0.002	-0.003	0.001	-0.016	-0.005	-0.009	0.003	-0.02	0.002	-0.001	-0.013	0.002
5:32000001-33000000	5	32000001	33000000	0.002	-0.003	0.001	-0.016	-0.005	-0.009	0.003	-0.02	0.002	-0.001	-0.013	0.002
5:33000001-34000000	5	33000001	34000000	0.002	-0.003	0.001	-0.016	-0.005	-0.009	0.003	-0.02	0.002	-0.001	-0.013	0.002
5:35000001-36000000	5	35000001	36000000	0.002	-0.003	0.001	-0.016	-0.005	-0.009	0.003	-0.02	0.002	-0.001	-0.013	0.002
5:36000001-37000000	5	36000001	37000000	0.002	-0.003	0.001	-0.016	-0.005	-0.009	0.003	-0.02	0.002	-0.001	-0.013	0.002
5:37000001-38000000	5	37000001	38000000	0.002	-0.003	0.001	-0.016	-0.005	-0.009	0.003	-0.02	0.002	-0.001	-0.013	0.002
5:38000001-39000000	5	38000001	39000000	0.002	-0.003	0.001	-0.016	-0.005	-0.009	0.003	-0.02	0.002	-0.001	-0.013	0.002
5:39000001-40000000	5	39000001	40000000	0.002	-0.003	0.001	-0.016	-0.005	-0.009	0.003	-0.02	0.002	-0.001	-0.013	0.002
5:40000001-41000000	5	40000001	41000000	0.002	-0.003	0.001	-0.016	-0.005	-0.009	0.003	-0.02	0.002	-0.001	-0.013	0.002
5:42000001-43000000	5	42000001	43000000	0.002	-0.003	0.001	-0.016	-0.005	-0.009	0.003	-0.02	0.002	-0.001	-0.013	0.002
5:43000001-44000000	5	43000001	44000000	0.002	-0.003	0.001	-0.016	-0.005	-0.009	0.003	-0.02	0.002	-0.001	-0.013	0.002
5:44000001-45000000	5	44000001	45000000	0.002	-0.003	0.001	-0.016	-0.005	-0.009	0.003	-0.02	0.002	-0.001	-0.013	0.002
5:50000001-51000000	5	50000001	51000000	0.002	-0.003	0.001	-0.016	-0.005	-0.009	0.003	-0.02	0.002	-0.001	-0.013	0.002
5:53000001-54000000	5	53000001	54000000	0.002	-0.003	0.001	-0.016	-0.005	-0.009	0.003	-0.02	0.002	-0.001	-0.013	0.002
5:54000001-55000000	5	54000001	55000000	0.002	-0.003	0.001	-0.016	-0.005	-0.009	0.003	-0.02	0.002	-0.001	-0.013	0.002
5:55000001-56000000	5	55000001	56000000	0.002	-0.003	0.001	-0.016	-0.005	-0.009	0.003	-0.02	0.002	-0.001	-0.013	0.002
5:56000001-57000000	5	56000001	57000000	0.002	-0.003	0.001	-0.016	-0.005	-0.009	0.003	-0.02	0.002	-0.001	-0.013	0.002
5:57000001-58000000	5	57000001	58000000	0.002	-0.003	0.001	-0.016	-0.005	-0.009	0.003	-0.02	0.002	-0.001	-0.013	0.002
5:59000001-60000000	5	59000001	60000000	0.002	-0.003	0.001	-0.016	-0.005	-0.009	0.003	-0.02	0.002	-0.001	-0.013	0.002
5:60000001-61000000	5	60000001	61000000	0.002	-0.003	0.001	-0.016	-0.005	-0.009	0.003	-0.02	0.002	-0.001	-0.013	0.002
5:61000001-62000000	5	61000001	62000000	0.002	-0.003	0.001	-0.016	-0.005	-0.009	0.003	-0.02	0.002	-0.001	-0.013	0.002
5:63000001-64000000	5	63000001	64000000	0.002	-0.003	0.001	-0.016	-0.005	-0.009	0.003	-0.02	0.002	-0.001	-0.013	0.002
5:64000001-65000000	5	64000001	65000000	0.002	-0.003	0.001	-0.016	-0.005	-0.009	0.003	-0.02	0.002	-0.001	-0.013	0.002
5:66000001-67000000	5	66000001	67000000	0.002	-0.003	0.001	-0.016	-0.005	-0.009	0.003	-0.02	0.002	-0.001	-0.013	0.002
5:67000001-68000000	5	67000001	68000000	0.002	-0.003	0.001	-0.016	-0.005	-0.009	0.003	-0.02	0.002	-0.001	-0.013	0.002
5:68000001-69000000	5	68000001	69000000	0.002	-0.003	0.001	-0.016	-0.005	-0.009	0.003	-0.02	0.002	-0.001	-0.013	0.002
5:70000001-71000000	5	70000001	71000000	0.002	-0.003	0.001	-0.016	-0.005	-0.009	0.003	-0.02	0.002	-0.001	-0.013	0.002
5:72000001-73000000	5	72000001	73000000	0.002	-0.003	0.001	-0.016	-0.005	-0.009	0.003	-0.02	0.002	-0.001	-0.013	0.002
5:73000001-74000000	5	73000001	74000000	0.002	-0.003	0.001	-0.016	-0.005	-0.009	0.003	-0.02	0.002	-0.001	-0.013	0.002
5:74000001-75000000	5	74000001	75000000	0.002	-0.003	0.001	-0.016	-0.005	-0.009	0.003	-0.02	0.002	-0.001	-0.013	0.002
5:75000001-76000000	5	75000001	76000000	0.002	-0.003	0.001	-0.016	-0.005	-0.009	0.003	-0.02	0.002	-0.001	-0.013	0.002
5:76000001-77000000	5	76000001	77000000	0.002	-0.003	0.001	-0.016	-0.005	-0.009	0.003	-0.02	0.002	-0.001	-0.013	0.002
5:77000001-78000000	5	77000001	78000000	0.002	-0.003	0.001	-0.016	-0.005	-0.009	0.003	-0.02	0.002	-0.001	-0.013	0.002
5:78000001-79000000	5	78000001	79000000	0.002	-0.003	0.001	-0.016	-0.005	-0.009	0.003	-0.02	0.002	-0.001	-0.013	0.002
5:80000001-81000000	5	80000001	81000000	0.002	-0.003	0.001	-0.016	-0.005	-0.009	0.003	-0.02	0.002	-0.001	-0.013	0.002
5:81000001-82000000	5	81000001	82000000	0.002	-0.003	0.001	-0.016	-0.005	-0.009	0.003	-0.02	0.002	-0.001	-0.013	0.002
5:82000001-83000000	5	82000001	83000000	0.002	-0.003	0.001	-0.016	-0.005	-0.009	0.003	-0.02	0.002	-0.001	-0.013	0.002
5:83000001-84000000	5	83000001	84000000	0.002	-0.003	0.001	-0.016	-0.005	-0.009	0.003	-0.02	0.002	-0.001	-0.013	0.002
5:84000001-85000000	5	84000001	85000000	0.002	-0.003	0.001	-0.016	-0.005	-0.009	0.003	-0.02	0.002	-0.001	-0.013	0.002
5:85000001-86000000	5	85000001	86000000	0.002	-0.003	0.001	-0.016	-0.005	-0.009	0.003	-0.02	0.002	-0.001	-0.013	0.002
5:86000001-87000000	5	86000001	87000000	0.002	-0.003	0.001	-0.016	-0.005	-0.009	0.003	-0.02	0.002	-0.001	-0.013	0.002
5:87000001-88000000	5	87000001	88000000	0.002	-0.003	0.001	-0.016	-0.005	-0.009	0.003	-0.02	0.002	-0.001	-0.013	0.002
5:89000001-90000000	5	89000001	90000000	0.002	-0.003	0.001	-0.016	-0.005	-0.009	0.003	-0.02	0.002	-0.001	-0.013	0.002
5:90000001-91000000	5	90000001	91000000	0.002	-0.003	0.001	-0.016	-0.005	-0.009	0.003	-0.02	0.002	-0.001	-0.013	0.002
5:91000001-92000000	5	91000001	92000000	0.002	-0.003	0.001	-0.016	-0.005	-0.009	0.003	-0.02	0.002	-0.001	-0.013	0.002
5:92000001-93000000	5	92000001	93000000	0.002	-0.003	0.001	-0.016	-0.005	-0.009	0.003	-0.02	0.002	-0.001	-0.013	0.002
5:94000001-95000000	5	94000001	95000000	0.002	-0.003	0.001	-0.016	-0.005	-0.009	0.003	-0.02	0.002	-0.001	-0.013	0.002
5:95000001-96000000	5	95000001	96000000	0.002	-0.003	0.001	-0.016	-0.005	-0.009	0.003	-0.02	0.002	-0.001	-0.013	0.002
5:98000001-99000000	5	98000001	99000000	0.002	-0.003	0.001	-0.016	-0.005	-0.009	0.003	-0.02	0.002	-0.001	-0.013	0.002
5:100000001-101000000	5	100000001	101000000	0.002	-0.003	0.001	-0.016	-0.005	-0.009	0.003	-0.02	0.002	-0.001	-0.013	0.002
5:101000001-102000000	5	101000001	102000000	0.002	-0.003	0.001	-0.016	-0.005	-0.009	0.003	-0.02	0.002	-0.001	-0.013	0.002
5:102000001-103000000	5	102000001	103000000	0.002	-0.003	0.001	-0.016	-0.005	-0.009	0.003	-0.02	0.002	-0.001	-0.013	0.002
5:104000001-105000000	5	104000001	105000000	0.002	-0.003	0.001	-0.016	-0.005	-0.009	0.003	-0.02	0.002	-0.001	-0.013	0.002
5:106000001-107000000	5	106000001	107000000	0.002	-0.003	0.001	-0.016	-0.005	-0.009	0.003	-0.02	0.002	-0.001	-0.013	0.002
5:107000001-108000000	5	107000001	108000000	0.002	-0.003	0.001	-0.016	-0.005	-0.009	0.003	-0.02	0.002	-0.001	-0.013	0.002
5:108000001-109000000	5	108000001	109000000	0.002	-0.003	0.001	-0.016	-0.005	-0.009	0.003	-0.02	0.002	-0.001	-0.013	0.002
5:109000001-110000000	5	109000001	110000000	0.002	-0.003	0.001	-0.016	-0.005	-0.009	0.003	-0.02	0.002	-0.001	-0.013	0.002
5:110000001-111000000	5	110000001	111000000	0.002	-0.003	0.001	-0.016	-0.005	-0.009	0.003	-0.02	0.002	-0.001	-0.013	0.002
5:111000001-112000000	5	111000001	112000000	0.002	-0.003	0.001	-0.016	-0.005	-0.009	0.003	-0.02	0.002	-0.001	-0.013	0.002
5:112000001-113000000	5	112000001	113000000	0.002	-0.003	0.001	-0.016	-0.005	-0.009	0.003	-0.02	0.002	-0.001	-0.013	0.002
5:113000001-114000000	5	113000001	114000000	0.002	-0.003	0.001	-0.016	-0.005	-0.009	0.003	-0.02	0.002	-0.001	-0.013	0.002
5:114000001-115000000	5	114000001	115000000	0.002	-0.003	0.001	-0.016	-0.005	-0.009	0.003	-0.02	0.002	-0.001	-0.013	0.002
5:115000001-116000000	5	115000001	116000000	0.002	-0.003	0.001	-0.016	-0.005	-0.009	0.003	-0.02	0.002	-0.001	-0.013	0.002
5:116000001-117000000	5	116000001	117000000	0.002	-0.003	0.001	-0.016	-0.005	-0.009	0.003	-0.02	0.002	-0.001	-0.013	0.002
5:117000001-118000000	5	117000001	118000000	0.002	-0.003	0.001	-0.016	-0.005	-0.009	0.003	-0.02	0.002	-0.001	-0.013	0.002
5:118000001-119000000	5	118000001	119000000	0.002	-0.003	0.001	-0.016	-0.005	-0.009	0.003	-0.02	0.002	-0.001	-0.013	0.002
5:119000001-120000000	5	119000001	120000000	0.002	-0.003	0.001	-0.016	-0.005	-0.009	0.003	-0.02	0.002	-0.001	-0.013	0.002
5:120000001-121000000	5	120000001	121000000	0.002	-0.003	0.001	-0.016	-0.005	-0.009	0.003	-0.02	0.002	-0.001	-0.013	0.002
5:121000001-122000000	5	121000001	122000000	0.002	-0.003	0.001	-0.016	-0.005	-0.009	0.003	-0.02	0.002	-0.001	-0.013	0.002
5:124000001-125000000	5	124000001	125000000	0.002	-0.003	0.001	-0.016	-0.005	-0.009	0.003	-0.02	0.002	-0.001	-0.013	0.002
5:125000001-126000000	5	125000001	126000000	0.002	-0.003	0.001	-0.016	-0.005	-0.009	0.003	-0.02	0.002	-0.001	-0.013	0.002
5:126000001-127000000	5	126000001	127000000	0.002	-0.003	0.001	-0.016	-0.005	-0.009	0.003	-0.02	0.002	-0.001	-0.013	0.002
5:127000001-128000000	5	127000001	128000000	0.002	-0.003	0.001	-0.016	-0.005	-0.009	0.003	-0.02	0.002	-0.001	-0.013	0.002
5:128000001-129000000	5	128000001	129000000	0.002	-0.003	0.001	-0.016	-0.005	-0.009	0.003	-0.02	0.002	-0.001	-0.013	0.002
5:129000001-130000000	5	129000001	130000000	0.002	-0.003	0.001	-0.016	-0.005	-0.009	0.003	-0.02	0.002	-0.001	-0.013	0.002
5:130000001-131000000	5	130000001	131000000	0.002	-0.003	0.001	-0.016	-0.005	-0.009	0.003	-0.02	0.002	-0.001	-0.013	0.002
5:131000001-132000000	5	131000001	132000000	0.002	-0.003	0.001	-0.016	-0.005	-0.009	0.003	-0.02	0.002	-0.001	-0.013	0.002
5:132000001-133000000	5	132000001	133000000	0.002	-0.003	0.001	-0.016	-0.005	-0.009	0.003	-0.02	0.002	-0.001	-0.013	0.002
5:133000001-134000000	5	133000001	134000000	0.002	-0.003	0.001	-0.016	-0.005	-0.009	0.003	-0.02	0.002	-0.001	-0.013	0.002
5:135000001-136000000	5	135000001	136000000	0.002	-0.003	0.001	-0.016	-0.005	-0.009	0.003	-0.02	0.002	-0.001	-0.013	0.002
5:136000001-137000000	5	136000001	137000000	0.002	-0.003	0.001	-0.016	-0.005	-0.009	0.003	-0.02	0.002	-0.001	-0.013	0.002
5:137000001-138000000	5	137000001	138000000	0.002	-0.003	0.001	-0.016	-0.005	-0.009	0.003	-0.02	0.002	-0.001	-0.013	0.002
5:138000001-139000000	5	138000001	139000000	0.002	-0.003	0.001	-0.016	-0.005	-0.009	0.003	-0.02	0.002	-0.001	-0.013	0.002
5:139000001-140000000	5	139000001	140000000	0.002	-0.003	0.001	-0.016	-0.005	-0.009	0.003	-0.02	0.002	-0.001	-0.013	0.002
5:140000001-141000000	5	140000001	141000000	0.002	-0.003	0.001	-0.016	-0.005	-0.009	0.003	-0.02	0.002	-0.001	-0.013	0.002
5:141000001-142000000	5	141000001	142000000	0.002	-0.003	0.001	-0.016	-0.005	-0.009	0.003	-0.02	0.002	-0.001	-0.013	0.002
5:143000001-144000000	5	143000001	144000000	0.002	-0.003	0.001	-0.016	-0.005	-0.009	0.003	-0.02	0.002	-0.001	-0.013	0.002
5:144000001-145000000	5	144000001	145000000	0.002	-0.003	0.001	-0.016	-0.005	-0.009	0.003	-0.02	0.002	-0.001	-0.013	0.002
5:146000001-147000000	5	146000001	147000000	0.002	-0.003	0.001	-0.016	-0.005	-0.009	0.003	-0.02	0.002	-0.001	-0.013	0.002
5:147000001-148000000	5	147000001	148000000	0.002	-0.003	0.001	-0.016	-0.005	-0.009	0.003	-0.02	0.002	-0.001	-0.013	0.002
5:148000001-149000000	5	148000001	149000000	0.002	-0.003	0.001	-0.016	-0.005	-0.009	0.003	-0.02	0.002	-0.001	-0.013	0.002
5:149000001-150000000	5	149000001	150000000	0.002	-0.003	0.001	-0.016	-0.005	-0.009	0.003	-0.02	0.002	-0.001	-0.013	0.002
5:151000001-152000000	5	151000001	152000000	0.002	-0.003	0.001	-0.016	-0.005	-0.009	0.003	-0.02	0.002	-0.001	-0.013	0.002
5:152000001-153000000	5	152000001	153000000	0.002	-0.003	0.001	-0.016	-0.005	-0.009	0.003	-0.02	0.002	-0.001	-0.013	0.002
5:153000001-154000000	5	153000001	154000000	0.002	-0.003	0.001	-0.016	-0.005	-0.009	0.003	-0.02	0.002	-0.001	-0.013	0.002
5:155000001-156000000	5	155000001	156000000	0.002	-0.003	0.001	-0.016	-0.005	-0.009	0.003	-0.02	0.002	-0.001	-0.013	0.002
5:158000001-159000000	5	158000001	159000000	0.002	-0.003	0.001	-0.016	-0.005	-0.009	0.003	-0.02	0.002	-0.001	-0.013	0.002
5:159000001-160000000	5	159000001	160000000	0.002	-0.003	0.001	-0.016	-0.005	-0.009	0.003	-0.02	0.002	-0.001	-0.013	0.002
5:161000001-162000000	5	161000001	162000000	0.002	-0.003	0.001	-0.016	-0.005	-0.009	0.003	-0.02	0.002	-0.001	-0.013	0.002
5:162000001-163000000	5	162000001	163000000	0.002	-0.003	0.001	-0.016	-0.005	-0.009	0.003	-0.02	0.002	-0.001	-0.013	0.002
5:163000001-164000000	5	163000001	164000000	0.002	-0.003	0.001	-0.016	-0.005	-0.009	0.003	-0.02	0.002	-0.001	-0.013	0.002
5:164000001-165000000	5	164000001	165000000	0.002	-0.003	0.001	-0.016	-0.005	-0.009	0.003	-0.02	0.002	-0.001	-0.013	0.002
5:166000001-167000000	5	166000001	167000000	0.002	-0.003	0.001	-0.016	-0.005	-0.009	0.003	-0.02	0.002	-0.001	-0.013	0.002
5:167000001-168000000	5	167000001	168000000	0.002	-0.003	0.001	-0.016	-0.005	-0.009	0.003	-0.02	0.002	-0.001	-0.013	0.002
5:168000001-169000000	5	168000001	169000000	0.002	-0.003	0.001	-0.016	-0.005	-0.009	0.003	-0.02	0.002	-0.001	-0.013	0.002
5:169000001-170000000	5	169000001	170000000	0.002	-0.003	0.001	-0.016	-0.005	-0.009	0.003	-0.02	0.002	-0.001	-0.013	0.002
5:170000001-171000000	5	170000001	171000000	0.002	-0.003	0.001	-0.016	-0.005	-0.009	0.003	-0.02	0.002	-0.001	-0.013	0.002
5:171000001-172000000	5	171000001	172000000	0.002	-0.003	0.001	-0.016	-0.005	-0.009	0.003	-0.02	0.002	-0.001	-0.013	0.002
5:172000001-173000000	5	172000001	173000000	0.002	-0.003	0.001	-0.016	-0.005	-0.009	0.003	-0.02	0.002	-0.001	-0.013	0.002
5:173000001-174000000	5	173000001	174000000	0.002	-0.003	0.001	-0.016	-0.005	-0.009	0.003	-0.02	0.002	-0.001	-0.013	0.002
5:176000001-177000000	5	176000001	177000000	0.002	-0.003	0.001	-0.016	-0.005	-0.009	0.003	-0.02	0.002	-0.001	-0.013	0.002
5:178000001-179000000	5	178000001	179000000	0.002	-0.003	0.001	-0.016	-0.005	-0.009	0.003	-0.02	0.002	-0.001	-0.013	0.002
5:180000001-180915260	5	180000001	180915260	0.002	-0.003	0.001	-0.016	-0.005	-0.009	0.003	-0.02	0.002	-0.001	-0.013	0.002
6:1000001-2000000	6	1000001	2000000	0.399	0.404	0.4	0.308	0.402	0.382	0.399	0.304	0.341	0.401	0.384	0.4
6:2000001-3000000	6	2000001	3000000	0.399	0.404	0.4	0.308	0.402	0.382	0.399	0.304	0.341	0.401	0.384	0.4
6:3000001-4000000	6	3000001	4000000	0.399	0.404	0.4	0.308	0.402	0.382	0.399	0.304	0.341	0.401	0.384	0.4
6:6000001-7000000	6	6000001	7000000	0.399	0.404	0.4	0.308	0.402	0.382	0.399	0.304	0.341	0.401	0.384	0.4
6:7000001-8000000	6	7000001	8000000	0.399	0.404	0.4	0.308	0.402	0.382	0.399	0.304	0.341	0.401	0.384	0.4
6:8000001-9000000	6	8000001	9000000	0.399	0.404	0.4	0.308	0.402	0.382	0.399	0.304	0.341	0.401	0.384	0.4
6:9000001-10000000	6	9000001	10000000	0.399	0.404	0.4	0.308	0.402	0.382	0.399	0.304	0.341	0.401	0.384	0.4
6:10000001-11000000	6	10000001	11000000	0.399	0.404	0.4	0.308	0.402	0.382	0.399	0.304	0.341	0.401	0.384	0.4
6:11000001-12000000	6	11000001	12000000	0.399	0.404	0.4	0.308	0.402	0.382	0.399	0.304	0.341	0.401	0.384	0.4
6:12000001-13000000	6	12000001	13000000	0.399	0.404	0.4	0.308	0.402	0.382	0.399	0.304	0.341	0.401	0.384	0.4
6:13000001-14000000	6	13000001	14000000	0.399	0.404	0.4	0.308	0.402	0.382	0.399	0.304	0.341	0.401	0.384	0.4
6:14000001-15000000	6	14000001	15000000	0.399	0.404	0.4	0.308	0.402	0.382	0.399	0.304	0.341	0.401	0.384	0.4
6:17000001-18000000	6	17000001	18000000	0.399	0.404	0.4	0.308	0.402	0.382	0.399	0.304	0.341	0.401	0.384	0.4
6:18000001-19000000	6	18000001	19000000	0.399	0.404	0.4	0.308	0.402	0.382	0.399	0.304	0.341	0.401	0.384	0.4
6:19000001-20000000	6	19000001	20000000	0.399	0.404	0.4	0.308	0.402	0.382	0.399	0.304	0.341	0.401	0.384	0.4
6:20000001-21000000	6	20000001	21000000	0.399	0.404	0.4	0.308	0.402	0.382	0.399	0.304	0.341	0.401	0.384	0.4
6:21000001-22000000	6	21000001	22000000	0.399	0.404	0.4	0.308	0.402	0.382	0.399	0.304	0.341	0.401	0.384	0.4
6:24000001-25000000	6	24000001	25000000	0.399	0.404	0.4	0.308	0.402	0.382	0.399	0.304	0.341	0.401	0.384	0.4
6:25000001-26000000	6	25000001	26000000	0.399	0.404	0.4	0.308	0.402	0.382	0.399	0.304	0.341	0.401	0.384	0.4
6:27000001-28000000	6	27000001	28000000	0.399	0.404	0.4	0.308	0.402	0.382	0.399	0.304	0.341	0.401	0.384	0.4
6:30000001-31000000	6	30000001	31000000	0.399	0.404	0.4	0.308	0.402	0.382	0.399	0.304	0.341	0.401	0.384	0.4
6:33000001-34000000	6	33000001	34000000	0.399	0.404	0.4	0.308	0.402	0.382	0.399	0.304	0.341	0.401	0.384	0.4
6:35000001-36000000	6	35000001	36000000	0.399	0.404	0.4	0.308	0.402	0.382	0.399	0.304	0.341	0.401	0.384	0.4
6:39000001-40000000	6	39000001	40000000	0.399	0.404	0.4	0.308	0.402	0.382	0.399	0.304	0.341	0.401	0.384	0.4
6:40000001-41000000	6	40000001	41000000	0.399	0.404	0.4	0.308	0.402	0.382	0.399	0.304	0.341	0.401	0.384	0.4
6:42000001-43000000	6	42000001	43000000	0.399	0.404	0.4	0.308	0.402	0.382	0.399	0.304	0.341	0.401	0.384	0.4
6:43000001-44000000	6	43000001	44000000	0.399	0.404	0.4	0.308	0.402	0.382	0.399	0.304	0.341	0.401	0.384	0.4
6:44000001-45000000	6	44000001	45000000	0.399	0.404	0.4	0.308	0.402	0.382	0.399	0.304	0.341	0.401	0.384	0.4
6:45000001-46000000	6	45000001	46000000	0.399	0.404	0.4	0.308	0.402	0.382	0.399	0.304	0.341	0.401	0.384	0.4
6:47000001-48000000	6	47000001	48000000	0.399	0.404	0.4	0.308	0.402	0.382	0.399	0.304	0.341	0.401	0.384	0.4
6:48000001-49000000	6	48000001	49000000	-0.038	-0.044	-0.039	0.308	-0.049	-0.047	-0.032	0.304	0.341	-0.058	-0.054	-0.056
6:49000001-50000000	6	49000001	50000000	-0.038	-0.044	-0.039	0.308	-0.049	-0.047	-0.032	0.304	0.341	-0.058	-0.054	-0.056
6:52000001-53000000	6	52000001	53000000	-0.038	-0.044	-0.039	0.308	-0.049	-0.047	-0.032	0.304	0.341	-0.058	-0.054	-0.056
6:53000001-54000000	6	53000001	54000000	-0.038	-0.044	-0.039	0.308	-0.049	-0.047	-0.032	0.304	0.341	-0.058	-0.054	-0.056
6:55000001-56000000	6	55000001	56000000	-0.038	-0.044	-0.039	0.308	-0.049	-0.047	-0.032	0.304	0.341	-0.058	-0.054	-0.056
6:56000001-57000000	6	56000001	57000000	-0.038	-0.044	-0.039	0.308	-0.049	-0.047	-0.032	0.304	0.341	-0.058	-0.054	-0.056
6:63000001-64000000	6	63000001	64000000	-0.66	-0.666	-0.663	-0.69	-0.668	-0.679	-0.666	-0.682	-0.653	-0.672	-0.677	-0.665
6:64000001-65000000	6	64000001	65000000	-0.66	-0.666	-0.663	-0.69	-0.668	-0.679	-0.666	-0.682	-0.653	-0.672	-0.677	-0.665
6:65000001-66000000	6	65000001	66000000	-0.66	-0.666	-0.663	-0.69	-0.668	-0.679	-0.666	-0.682	-0.653	-0.672	-0.677	-0.665
6:66000001-67000000	6	66000001	67000000	-0.66	-0.666	-0.663	-0.69	-0.668	-0.679	-0.666	-0.682	-0.653	-0.672	-0.677	-0.665
6:68000001-69000000	6	68000001	69000000	-0.66	-0.666	-0.663	-0.69	-0.668	-0.679	-0.666	-0.682	-0.653	-0.672	-0.677	-0.665
6:69000001-70000000	6	69000001	70000000	-0.66	-0.666	-0.663	-0.69	-0.668	-0.679	-0.666	-0.682	-0.653	-0.672	-0.677	-0.665
6:72000001-73000000	6	72000001	73000000	-0.66	-0.666	-0.663	-0.69	-0.668	-0.679	-0.666	-0.682	-0.653	-0.672	-0.677	-0.665
6:73000001-74000000	6	73000001	74000000	-0.66	-0.666	-0.663	-0.69	-0.668	-0.679	-0.666	-0.682	-0.653	-0.672	-0.677	-0.665
6:75000001-76000000	6	75000001	76000000	-0.66	-0.666	-0.663	-0.69	-0.668	-0.679	-0.666	-0.682	-0.653	-0.672	-0.677	-0.665
6:76000001-77000000	6	76000001	77000000	-0.66	-0.666	-0.663	-0.69	-0.668	-0.679	-0.666	-0.682	-0.653	-0.672	-0.677	-0.665
6:77000001-78000000	6	77000001	78000000	-0.66	-0.666	-0.663	-0.69	-0.668	-0.679	-0.666	-0.682	-0.653	-0.672	-0.677	-0.665
6:78000001-79000000	6	78000001	79000000	-0.66	-0.666	-0.663	-0.69	-0.668	-0.679	-0.666	-0.682	-0.653	-0.672	-0.677	-0.665
6:79000001-80000000	6	79000001	80000000	-0.66	-0.666	-0.663	-0.69	-0.668	-0.679	-0.666	-0.682	-0.653	-0.672	-0.677	-0.665
6:80000001-81000000	6	80000001	81000000	-0.66	-0.666	-0.663	-0.69	-0.668	-0.679	-0.666	-0.682	-0.653	-0.672	-0.677	-0.665
6:81000001-82000000	6	81000001	82000000	-0.66	-0.666	-0.663	-0.69	-0.668	-0.679	-0.666	-0.682	-0.653	-0.672	-0.677	-0.665
6:83000001-84000000	6	83000001	84000000	-0.66	-0.666	-0.663	-0.69	-0.668	-0.679	-0.666	-0.682	-0.653	-0.672	-0.677	-0.665
6:85000001-86000000	6	85000001	86000000	-0.66	-0.666	-0.663	-0.69	-0.668	-0.679	-0.666	-0.682	-0.653	-0.672	-0.677	-0.665
6:86000001-87000000	6	86000001	87000000	-0.66	-0.666	-0.663	-0.69	-0.668	-0.679	-0.666	-0.682	-0.653	-0.672	-0.677	-0.665
6:87000001-88000000	6	87000001	88000000	-0.66	-0.666	-0.663	-0.69	-0.668	-0.679	-0.666	-0.682	-0.653	-0.672	-0.677	-0.665
6:88000001-89000000	6	88000001	89000000	-0.66	-0.666	-0.663	-0.69	-0.668	-0.679	-0.666	-0.682	-0.653	-0.672	-0.677	-0.665
6:89000001-90000000	6	89000001	90000000	-0.66	-0.666	-0.663	-0.69	-0.668	-0.679	-0.666	-0.682	-0.653	-0.672	-0.677	-0.665
6:90000001-91000000	6	90000001	91000000	-0.66	-0.666	-0.663	-0.69	-0.668	-0.679	-0.666	-0.682	-0.653	-0.672	-0.677	-0.665
6:91000001-92000000	6	91000001	92000000	-0.66	-0.666	-0.663	-0.69	-0.668	-0.679	-0.666	-0.682	-0.653	-0.672	-0.677	-0.665
6:92000001-93000000	6	92000001	93000000	-0.66	-0.666	-0.663	-0.69	-0.668	-0.679	-0.666	-0.682	-0.653	-0.672	-0.677	-0.665
6:93000001-94000000	6	93000001	94000000	-0.66	-0.666	-0.663	-0.69	-0.668	-0.679	-0.666	-0.682	-0.653	-0.672	-0.677	-0.665
6:94000001-95000000	6	94000001	95000000	-0.66	-0.666	-0.663	-0.69	-0.668	-0.679	-0.666	-0.682	-0.653	-0.672	-0.677	-0.665
6:95000001-96000000	6	95000001	96000000	-0.66	-0.666	-0.663	-0.69	-0.668	-0.679	-0.666	-0.682	-0.653	-0.672	-0.677	-0.665
6:96000001-97000000	6	96000001	97000000	-0.66	-0.666	-0.663	-0.69	-0.668	-0.679	-0.666	-0.682	-0.653	-0.672	-0.677	-0.665
6:97000001-98000000	6	97000001	98000000	-0.66	-0.666	-0.663	-0.69	-0.668	-0.679	-0.666	-0.682	-0.653	-0.672	-0.677	-0.665
6:98000001-99000000	6	98000001	99000000	-0.66	-0.666	-0.663	-0.69	-0.668	-0.679	-0.666	-0.682	-0.653	-0.672	-0.677	-0.665
6:101000001-102000000	6	101000001	102000000	-0.66	-0.666	-0.663	-0.69	-0.668	-0.679	-0.666	-0.682	-0.653	-0.672	-0.677	-0.665
6:102000001-103000000	6	102000001	103000000	-0.66	-0.666	-0.663	-0.69	-0.668	-0.679	-0.666	-0.682	-0.653	-0.672	-0.677	-0.665
6:103000001-104000000	6	103000001	104000000	-0.66	-0.666	-0.663	-0.69	-0.668	-0.679	-0.666	-0.682	-0.653	-0.672	-0.677	-0.665
6:106000001-107000000	6	106000001	107000000	-0.66	-0.666	-0.663	-0.69	-0.668	-0.679	-0.666	-0.682	-0.653	-0.672	-0.677	-0.665
6:107000001-108000000	6	107000001	108000000	-0.66	-0.666	-0.663	-0.69	-0.668	-0.679	-0.666	-0.682	-0.653	-0.672	-0.677	-0.665
6:108000001-109000000	6	108000001	109000000	-0.66	-0.666	-0.663	-0.69	-0.668	-0.679	-0.666	-0.682	-0.653	-0.672	-0.677	-0.665
6:109000001-110000000	6	109000001	110000000	-0.66	-0.666	-0.663	-0.69	-0.668	-0.679	-0.666	-0.682	-0.653	-0.672	-0.677	-0.665
6:110000001-111000000	6	110000001	111000000	-0.66	-0.666	-0.663	-0.69	-0.668	-0.679	-0.666	-0.682	-0.653	-0.672	-0.677	-0.665
6:111000001-112000000	6	111000001	112000000	-0.66	-0.666	-0.663	-0.69	-0.668	-0.679	-0.666	-0.682	-0.653	-0.672	-0.677	-0.665
6:112000001-113000000	6	112000001	113000000	-0.66	-0.666	-0.663	-0.69	-0.668	-0.679	-0.666	-0.682	-0.653	-0.672	-0.677	-0.665
6:113000001-114000000	6	113000001	114000000	-0.66	-0.666	-0.663	-0.69	-0.668	-0.679	-0.666	-0.682	-0.653	-0.672	-0.677	-0.665
6:115000001-116000000	6	115000001	116000000	-0.66	-0.666	-0.663	-0.69	-0.668	-0.679	-0.666	-0.682	-0.653	-0.672	-0.677	-0.665
6:116000001-117000000	6	116000001	117000000	-0.66	-0.666	-0.663	-0.69	-0.668	-0.679	-0.666	-0.682	-0.653	-0.672	-0.677	-0.665
6:118000001-119000000	6	118000001	119000000	-0.66	-0.666	-0.663	-0.69	-0.668	-0.679	-0.666	-0.682	-0.653	-0.672	-0.677	-0.665
6:119000001-120000000	6	119000001	120000000	-0.66	-0.666	-0.663	-0.69	-0.668	-0.679	-0.666	-0.682	-0.653	-0.672	-0.677	-0.665
6:121000001-122000000	6	121000001	122000000	-0.66	-0.666	-0.663	-0.69	-0.668	-0.679	-0.666	-0.682	-0.653	-0.672	-0.677	-0.665
6:122000001-123000000	6	122000001	123000000	-0.66	-0.666	-0.663	-0.69	-0.668	-0.679	-0.666	-0.682	-0.653	-0.672	-0.677	-0.665
6:123000001-124000000	6	123000001	124000000	-0.66	-0.666	-0.663	-0.69	-0.668	-0.679	-0.666	-0.682	-0.653	-0.672	-0.677	-0.665
6:125000001-126000000	6	125000001	126000000	-0.66	-0.666	-0.663	-0.69	-0.668	-0.679	-0.666	-0.682	-0.653	-0.672	-0.677	-0.665
6:126000001-127000000	6	126000001	127000000	-0.66	-0.666	-0.663	-0.69	-0.668	-0.679	-0.666	-0.682	-0.653	-0.672	-0.677	-0.665
6:127000001-128000000	6	127000001	128000000	-0.66	-0.666	-0.663	-0.69	-0.668	-0.679	-0.666	-0.682	-0.653	-0.672	-0.677	-0.665
6:128000001-129000000	6	128000001	129000000	-0.66	-0.666	-0.663	-0.69	-0.668	-0.679	-0.666	-0.682	-0.653	-0.672	-0.677	-0.665
6:129000001-130000000	6	129000001	130000000	-0.66	-0.666	-0.663	-0.69	-0.668	-0.679	-0.666	-0.682	-0.653	-0.672	-0.677	-0.665
6:130000001-131000000	6	130000001	131000000	-0.66	-0.666	-0.663	-0.69	-0.668	-0.679	-0.666	-0.682	-0.653	-0.672	-0.677	-0.665
6:131000001-132000000	6	131000001	132000000	-0.66	-0.666	-0.663	-0.69	-0.668	-0.679	-0.666	-0.682	-0.653	-0.672	-0.677	-0.665
6:132000001-133000000	6	132000001	133000000	-0.66	-0.666	-0.663	-0.69	-0.668	-0.679	-0.666	-0.682	-0.653	-0.672	-0.677	-0.665
6:135000001-136000000	6	135000001	136000000	-0.66	-0.666	-0.663	-0.69	-0.668	-0.679	-0.666	-0.682	-0.653	-0.672	-0.677	-0.665
6:136000001-137000000	6	136000001	137000000	-0.66	-0.666	-0.663	-0.69	-0.668	-0.679	-0.666	-0.682	-0.653	-0.672	-0.677	-0.665
6:138000001-139000000	6	138000001	139000000	-0.66	-0.666	-0.663	-0.69	-0.668	-0.679	-0.666	-0.682	-0.653	-0.672	-0.677	-0.665
6:139000001-140000000	6	139000001	140000000	-0.66	-0.666	-0.663	-0.69	-0.668	-0.679	-0.666	-0.682	-0.653	-0.672	-0.677	-0.665
6:140000001-141000000	6	140000001	141000000	-0.66	-0.666	-0.663	-0.69	-0.668	-0.679	-0.666	-0.682	-0.653	-0.672	-0.677	-0.665
6:142000001-143000000	6	142000001	143000000	-0.66	-0.666	-0.663	-0.69	-0.668	-0.679	-0.666	-0.682	-0.653	-0.672	-0.677	-0.665
6:143000001-144000000	6	143000001	144000000	-0.66	-0.666	-0.663	-0.69	-0.668	-0.679	-0.666	-0.682	-0.653	-0.672	-0.677	-0.665
6:145000001-146000000	6	145000001	146000000	-0.66	-0.666	-0.663	-0.69	-0.668	-0.679	-0.666	-0.682	-0.653	-0.672	-0.677	-0.665
6:146000001-147000000	6	146000001	147000000	-0.66	-0.666	-0.663	-0.69	-0.668	-0.679	-0.666	-0.682	-0.653	-0.672	-0.677	-0.665
6:147000001-148000000	6	147000001	148000000	-0.66	-0.666	-0.663	-0.69	-0.668	-0.679	-0.666	-0.682	-0.653	-0.672	-0.677	-0.665
6:148000001-149000000	6	148000001	149000000	-0.66	-0.666	-0.663	-0.69	-0.668	-0.679	-0.666	-0.682	-0.653	-0.672	-0.677	-0.665
6:149000001-150000000	6	149000001	150000000	-0.66	-0.666	-0.663	-0.69	-0.668	-0.679	-0.666	-0.682	-0.653	-0.672	-0.677	-0.665
6:151000001-152000000	6	151000001	152000000	-0.66	-0.666	-0.663	-0.69	-0.668	-0.679	-0.666	-0.682	-0.653	-0.672	-0.677	-0.665
6:153000001-154000000	6	153000001	154000000	-0.66	-0.666	-0.663	-0.69	-0.668	-0.679	-0.666	-0.682	-0.653	-0.672	-0.677	-0.665
6:154000001-155000000	6	154000001	155000000	-0.66	-0.666	-0.663	-0.69	-0.668	-0.679	-0.666	-0.682	-0.653	-0.672	-0.677	-0.665
6:155000001-156000000	6	155000001	156000000	-0.66	-0.666	-0.663	-0.69	-0.668	-0.679	-0.666	-0.682	-0.653	-0.672	-0.677	-0.665
6:156000001-157000000	6	156000001	157000000	-0.66	-0.666	-0.663	-0.69	-0.668	-0.679	-0.666	-0.682	-0.653	-0.672	-0.677	-0.665
6:158000001-159000000	6	158000001	159000000	-0.66	-0.666	-0.663	-0.69	-0.668	-0.679	-0.666	-0.682	-0.653	-0.672	-0.677	-0.665
6:159000001-160000000	6	159000001	160000000	-0.66	-0.666	-0.663	-0.69	-0.668	-0.679	-0.666	-0.682	-0.653	-0.672	-0.677	-0.665
6:160000001-161000000	6	160000001	161000000	-0.66	-0.666	-0.663	-0.69	-0.668	-0.679	-0.666	-0.682	-0.653	-0.672	-0.677	-0.665
6:161000001-162000000	6	161000001	162000000	-0.66	-0.666	-0.663	-0.69	-0.668	-0.679	-0.666	-0.682	-0.653	-0.672	-0.677	-0.665
6:162000001-163000000	6	162000001	163000000	-0.66	-0.666	-0.663	-0.69	-0.668	-0.679	-0.666	-0.682	-0.653	-0.672	-0.677	-0.665
6:163000001-164000000	6	163000001	164000000	-0.66	-0.666	-0.663	-0.69	-0.668	-0.679	-0.666	-0.682	-0.653	-0.672	-0.677	-0.665
6:164000001-165000000	6	164000001	165000000	-0.66	-0.666	-0.663	-0.69	-0.668	-0.679	-0.666	-0.682	-0.653	-0.672	-0.677	-0.665
6:165000001-166000000	6	165000001	166000000	-0.66	-0.666	-0.663	-0.69	-0.668	-0.679	-0.666	-0.682	-0.653	-0.672	-0.677	-0.665
6:166000001-167000000	6	166000001	167000000	-0.66	-0.666	-0.663	-0.69	-0.668	-0.679	-0.666	-0.682	-0.653	-0.672	-0.677	-0.665
6:167000001-168000000	6	167000001	168000000	-0.66	-0.666	-0.663	-0.69	-0.668	-0.679	-0.666	-0.682	-0.653	-0.672	-0.677	-0.665
6:168000001-169000000	6	168000001	169000000	-0.66	-0.666	-0.663	-0.69	-0.668	-0.679	-0.666	-0.682	-0.653	-0.672	-0.677	-0.665
7:1-1000000	7	1	1000000	0.013	0.016	0.016	0.002	-0.001	-0.001	0.015	0.002	0.01	0.014	0.002	0.019
7:2000001-3000000	7	2000001	3000000	0.013	0.016	0.016	0.002	-0.001	-0.001	0.015	0.002	0.01	0.014	0.002	0.019
7:4000001-5000000	7	4000001	5000000	0.013	0.016	0.016	0.002	-0.001	-0.001	0.015	0.002	0.01	0.014	0.002	0.019
7:6000001-7000000	7	6000001	7000000	0.013	0.016	0.016	0.002	-0.001	-0.001	0.015	0.002	0.01	0.014	0.002	0.019
7:7000001-8000000	7	7000001	8000000	0.013	0.016	0.016	0.002	-0.001	-0.001	0.015	0.002	0.01	0.014	0.002	0.019
7:8000001-9000000	7	8000001	9000000	0.013	0.016	0.016	0.002	-0.001	-0.001	0.015	0.002	0.01	0.014	0.002	0.019
7:9000001-10000000	7	9000001	10000000	0.013	0.016	0.016	0.002	-0.001	-0.001	0.015	0.002	0.01	0.014	0.002	0.019
7:10000001-11000000	7	10000001	11000000	0.013	0.016	0.016	0.002	-0.001	-0.001	0.015	0.002	0.01	0.014	0.002	0.019
7:11000001-12000000	7	11000001	12000000	0.013	0.016	0.016	0.002	-0.001	-0.001	0.015	0.002	0.01	0.014	0.002	0.019
7:12000001-13000000	7	12000001	13000000	0.013	0.016	0.016	0.002	-0.001	-0.001	0.015	0.002	0.01	0.014	0.002	0.019
7:13000001-14000000	7	13000001	14000000	0.013	0.016	0.016	0.002	-0.001	-0.001	0.015	0.002	0.01	0.014	0.002	0.019
7:14000001-15000000	7	14000001	15000000	0.013	0.016	0.016	0.002	-0.001	-0.001	0.015	0.002	0.01	0.014	0.002	0.019
7:15000001-16000000	7	15000001	16000000	0.013	0.016	0.016	0.002	-0.001	-0.001	0.015	0.002	0.01	0.014	0.002	0.019
7:16000001-17000000	7	16000001	17000000	0.013	0.016	0.016	0.002	-0.001	-0.001	0.015	0.002	0.01	0.014	0.002	0.019
7:17000001-18000000	7	17000001	18000000	0.013	0.016	0.016	0.002	-0.001	-0.001	0.015	0.002	0.01	0.014	0.002	0.019
7:18000001-19000000	7	18000001	19000000	0.013	0.016	0.016	0.002	-0.001	-0.001	0.015	0.002	0.01	0.014	0.002	0.019
7:19000001-20000000	7	19000001	20000000	0.013	0.016	0.016	0.002	-0.001	-0.001	0.015	0.002	0.01	0.014	0.002	0.019
7:20000001-21000000	7	20000001	21000000	0.013	0.016	0.016	0.002	-0.001	-0.001	0.015	0.002	0.01	0.014	0.002	0.019
7:21000001-22000000	7	21000001	22000000	0.013	0.016	0.016	0.002	-0.001	-0.001	0.015	0.002	0.01	0.014	0.002	0.019
7:22000001-23000000	7	22000001	23000000	0.013	0.016	0.016	0.002	-0.001	-0.001	0.015	0.002	0.01	0.014	0.002	0.019
7:23000001-24000000	7	23000001	24000000	0.013	0.016	0.016	0.002	-0.001	-0.001	0.015	0.002	0.01	0.014	0.002	0.019
7:24000001-25000000	7	24000001	25000000	0.013	0.016	0.016	0.002	-0.001	-0.001	0.015	0.002	0.01	0.014	0.002	0.019
7:25000001-26000000	7	25000001	26000000	0.013	0.016	0.016	0.002	-0.001	-0.001	0.015	0.002	0.01	0.014	0.002	0.019
7:26000001-27000000	7	26000001	27000000	0.013	0.016	0.016	0.002	-0.001	-0.001	0.015	0.002	0.01	0.014	0.002	0.019
7:28000001-29000000	7	28000001	29000000	0.013	0.016	0.016	0.002	-0.001	-0.001	0.015	0.002	0.01	0.014	0.002	0.019
7:29000001-30000000	7	29000001	30000000	0.013	0.016	0.016	0.002	-0.001	-0.001	0.015	0.002	0.01	0.014	0.002	0.019
7:30000001-31000000	7	30000001	31000000	0.013	0.016	0.016	0.002	-0.001	-0.001	0.015	0.002	0.01	0.014	0.002	0.019
7:31000001-32000000	7	31000001	32000000	0.013	0.016	0.016	0.002	-0.001	-0.001	0.015	0.002	0.01	0.014	0.002	0.019
7:32000001-33000000	7	32000001	33000000	0.013	0.016	0.016	0.002	-0.001	-0.001	0.015	0.002	0.01	0.014	0.002	0.019
7:34000001-35000000	7	34000001	35000000	0.013	0.016	0.016	0.002	-0.001	-0.001	0.015	0.002	0.01	0.014	0.002	0.019
7:35000001-36000000	7	35000001	36000000	0.013	0.016	0.016	0.002	-0.001	-0.001	0.015	0.002	0.01	0.014	0.002	0.019
7:37000001-38000000	7	37000001	38000000	0.013	0.016	0.016	0.002	-0.001	-0.001	0.015	0.002	0.01	0.014	0.002	0.019
7:38000001-39000000	7	38000001	39000000	0.013	0.016	0.016	0.002	-0.001	-0.001	0.015	0.002	0.01	0.014	0.002	0.019
7:40000001-41000000	7	40000001	41000000	0.013	0.016	0.016	0.002	-0.001	-0.001	0.015	0.002	0.01	0.014	0.002	0.019
7:41000001-42000000	7	41000001	42000000	0.013	0.016	0.016	0.002	-0.001	-0.001	0.015	0.002	0.01	0.014	0.002	0.019
7:42000001-43000000	7	42000001	43000000	0.013	0.016	0.016	0.002	-0.001	-0.001	0.015	0.002	0.01	0.014	0.002	0.019
7:44000001-45000000	7	44000001	45000000	0.013	0.016	0.016	0.002	-0.001	-0.001	0.015	0.002	0.01	0.014	0.002	0.019
7:46000001-47000000	7	46000001	47000000	0.013	0.016	0.016	0.002	-0.001	-0.001	0.015	0.002	0.01	0.014	0.002	0.019
7:47000001-48000000	7	47000001	48000000	0.013	0.016	0.016	0.002	-0.001	-0.001	0.015	0.002	0.01	0.014	0.002	0.019
7:49000001-50000000	7	49000001	50000000	0.013	0.016	0.016	0.002	-0.001	-0.001	0.015	0.002	0.01	0.014	0.002	0.019
7:50000001-51000000	7	50000001	51000000	0.013	0.016	0.016	0.002	-0.001	-0.001	0.015	0.002	0.01	0.014	0.002	0.019
7:51000001-52000000	7	51000001	52000000	0.013	0.016	0.016	0.002	-0.001	-0.001	0.015	0.002	0.01	0.014	0.002	0.019
7:52000001-53000000	7	52000001	53000000	0.013	0.016	0.016	0.002	-0.001	-0.001	0.015	0.002	0.01	0.014	0.002	0.019
7:53000001-54000000	7	53000001	54000000	0.013	0.016	0.016	0.002	-0.001	-0.001	0.015	0.002	0.01	0.014	0.002	0.019
7:54000001-55000000	7	54000001	55000000	0.013	0.016	0.016	0.002	-0.001	-0.001	0.015	0.002	0.01	0.014	0.002	0.019
7:55000001-56000000	7	55000001	56000000	0.013	0.016	0.016	0.002	-0.001	-0.001	0.015	0.002	0.01	0.014	0.002	0.019
7:69000001-70000000	7	69000001	70000000	0.013	0.016	0.016	0.002	-0.001	-0.001	0.015	0.002	0.01	0.014	0.002	0.019
7:70000001-71000000	7	70000001	71000000	0.013	0.016	0.016	0.002	-0.001	-0.001	0.015	0.002	0.01	0.014	0.002	0.019
7:71000001-72000000	7	71000001	72000000	0.013	0.016	0.016	0.002	-0.001	-0.001	0.015	0.002	0.01	0.014	0.002	0.019
7:73000001-74000000	7	73000001	74000000	0.013	0.016	0.016	0.002	-0.001	-0.001	0.015	0.002	0.01	0.014	0.002	0.019
7:75000001-76000000	7	75000001	76000000	0.013	0.016	0.016	0.002	-0.001	-0.001	0.015	0.002	0.01	0.014	0.002	0.019
7:77000001-78000000	7	77000001	78000000	0.013	0.016	0.016	0.002	-0.001	-0.001	0.015	0.002	0.01	0.014	0.002	0.019
7:79000001-80000000	7	79000001	80000000	0.013	0.016	0.016	0.002	-0.001	-0.001	0.015	0.002	0.01	0.014	0.002	0.019
7:81000001-82000000	7	81000001	82000000	0.013	0.016	0.016	0.002	-0.001	-0.001	0.015	0.002	0.01	0.014	0.002	0.019
7:82000001-83000000	7	82000001	83000000	0.013	0.016	0.016	0.002	-0.001	-0.001	0.015	0.002	0.01	0.014	0.002	0.019
7:83000001-84000000	7	83000001	84000000	0.013	0.016	0.016	0.002	-0.001	-0.001	0.015	0.002	0.01	0.014	0.002	0.019
7:84000001-85000000	7	84000001	85000000	0.013	0.016	0.016	0.002	-0.001	-0.001	0.015	0.002	0.01	0.014	0.002	0.019
7:85000001-86000000	7	85000001	86000000	0.013	0.016	0.016	0.002	-0.001	-0.001	0.015	0.002	0.01	0.014	0.002	0.019
7:86000001-87000000	7	86000001	87000000	0.013	0.016	0.016	0.002	-0.001	-0.001	0.015	0.002	0.01	0.014	0.002	0.019
7:87000001-88000000	7	87000001	88000000	0.013	0.016	0.016	0.002	-0.001	-0.001	0.015	0.002	0.01	0.014	0.002	0.019
7:88000001-89000000	7	88000001	89000000	0.013	0.016	0.016	0.002	-0.001	-0.001	0.015	0.002	0.01	0.014	0.002	0.019
7:89000001-90000000	7	89000001	90000000	0.013	0.016	0.016	0.002	-0.001	-0.001	0.015	0.002	0.01	0.014	0.002	0.019
7:90000001-91000000	7	90000001	91000000	0.013	0.016	0.016	0.002	-0.001	-0.001	0.015	0.002	0.01	0.014	0.002	0.019
7:91000001-92000000	7	91000001	92000000	0.013	0.016	0.016	0.002	-0.001	-0.001	0.015	0.002	0.01	0.014	0.002	0.019
7:93000001-94000000	7	93000001	94000000	0.013	0.016	0.016	0.002	-0.001	-0.001	0.015	0.002	0.01	0.014	0.002	0.019
7:95000001-96000000	7	95000001	96000000	0.013	0.016	0.016	0.002	-0.001	-0.001	0.015	0.002	0.01	0.014	0.002	0.019
7:96000001-97000000	7	96000001	97000000	0.013	0.016	0.016	0.002	-0.001	-0.001	0.015	0.002	0.01	0.014	0.002	0.019
7:97000001-98000000	7	97000001	98000000	0.013	0.016	0.016	0.002	-0.001	-0.001	0.015	0.002	0.01	0.014	0.002	0.019
7:98000001-99000000	7	98000001	99000000	0.013	0.016	0.016	0.002	-0.001	-0.001	0.015	0.002	0.01	0.014	0.002	0.019
7:102000001-103000000	7	102000001	103000000	0.013	0.016	0.016	0.002	-0.001	-0.001	0.015	0.002	0.01	0.014	0.002	0.019
7:103000001-104000000	7	103000001	104000000	0.013	0.016	0.016	0.002	-0.001	-0.001	0.015	0.002	0.01	0.014	0.002	0.019
7:105000001-106000000	7	105000001	106000000	0.013	0.016	0.016	0.002	-0.001	-0.001	0.015	0.002	0.01	0.014	0.002	0.019
7:106000001-107000000	7	106000001	107000000	0.013	0.016	0.016	0.002	-0.001	-0.001	0.015	0.002	0.01	0.014	0.002	0.019
7:107000001-108000000	7	107000001	108000000	0.013	0.016	0.016	0.002	-0.001	-0.001	0.015	0.002	0.01	0.014	0.002	0.019
7:108000001-109000000	7	108000001	109000000	0.013	0.016	0.016	0.002	-0.001	-0.001	0.015	0.002	0.01	0.014	0.002	0.019
7:109000001-110000000	7	109000001	110000000	0.013	0.016	0.016	0.002	-0.001	-0.001	0.015	0.002	0.01	0.014	0.002	0.019
7:110000001-111000000	7	110000001	111000000	0.013	0.016	0.016	0.002	-0.001	-0.001	0.015	0.002	0.01	0.014	0.002	0.019
7:112000001-113000000	7	112000001	113000000	0.013	0.016	0.016	0.002	-0.001	-0.001	0.015	0.002	0.01	0.014	0.002	0.019
7:113000001-114000000	7	113000001	114000000	0.013	0.016	0.016	0.002	-0.001	-0.001	0.015	0.002	0.01	0.014	0.002	0.019
7:114000001-115000000	7	114000001	115000000	0.013	0.016	0.016	0.002	-0.001	-0.001	0.015	0.002	0.01	0.014	0.002	0.019
7:115000001-116000000	7	115000001	116000000	0.013	0.016	0.016	0.002	-0.001	-0.001	0.015	0.002	0.01	0.014	0.002	0.019
7:116000001-117000000	7	116000001	117000000	0.013	0.016	0.016	0.002	-0.001	-0.001	0.015	0.002	0.01	0.014	0.002	0.019
7:117000001-118000000	7	117000001	118000000	0.013	0.016	0.016	0.002	-0.001	-0.001	0.015	0.002	0.01	0.014	0.002	0.019
7:118000001-119000000	7	118000001	119000000	0.013	0.016	0.016	0.002	-0.001	-0.001	0.015	0.002	0.01	0.014	0.002	0.019
7:119000001-120000000	7	119000001	120000000	0.013	0.016	0.016	0.002	-0.001	-0.001	0.015	0.002	0.01	0.014	0.002	0.019
7:120000001-121000000	7	120000001	121000000	0.013	0.016	0.016	0.002	-0.001	-0.001	0.015	0.002	0.01	0.014	0.002	0.019
7:121000001-122000000	7	121000001	122000000	0.013	0.016	0.016	0.002	-0.001	-0.001	0.015	0.002	0.01	0.014	0.002	0.019
7:122000001-123000000	7	122000001	123000000	0.013	0.016	0.016	0.002	-0.001	-0.001	0.015	0.002	0.01	0.014	0.002	0.019
7:123000001-124000000	7	123000001	124000000	0.013	0.016	0.016	0.002	-0.001	-0.001	0.015	0.002	0.01	0.014	0.002	0.019
7:124000001-125000000	7	124000001	125000000	0.013	0.016	0.016	0.002	-0.001	-0.001	0.015	0.002	0.01	0.014	0.002	0.019
7:125000001-126000000	7	125000001	126000000	0.013	0.016	0.016	0.002	-0.001	-0.001	0.015	0.002	0.01	0.014	0.002	0.019
7:126000001-127000000	7	126000001	127000000	0.013	0.016	0.016	0.002	-0.001	-0.001	0.015	0.002	0.01	0.014	0.002	0.019
7:127000001-128000000	7	127000001	128000000	0.013	0.016	0.016	0.002	-0.001	-0.001	0.015	0.002	0.01	0.014	0.002	0.019
7:129000001-130000000	7	129000001	130000000	0.013	0.016	0.016	0.002	-0.001	-0.001	0.015	0.002	0.01	0.014	0.002	0.019
7:130000001-131000000	7	130000001	131000000	0.013	0.016	0.016	0.002	-0.001	-0.001	0.015	0.002	0.01	0.014	0.002	0.019
7:132000001-133000000	7	132000001	133000000	0.013	0.016	0.016	0.002	-0.001	-0.001	0.015	0.002	0.01	0.014	0.002	0.019
7:133000001-134000000	7	133000001	134000000	0.013	0.016	0.016	0.002	-0.001	-0.001	0.015	0.002	0.01	0.014	0.002	0.019
7:136000001-137000000	7	136000001	137000000	0.013	0.016	0.016	0.002	-0.001	-0.001	0.015	0.002	0.01	0.014	0.002	0.019
7:138000001-139000000	7	138000001	139000000	0.013	0.016	0.016	0.002	-0.001	-0.001	0.015	0.002	0.01	0.014	0.002	0.019
7:139000001-140000000	7	139000001	140000000	0.013	0.016	0.016	0.002	-0.001	-0.001	0.015	0.002	0.01	0.014	0.002	0.019
7:140000001-141000000	7	140000001	141000000	0.013	0.016	0.016	0.002	-0.001	-0.001	0.015	0.002	0.01	0.014	0.002	0.019
7:144000001-145000000	7	144000001	145000000	0.013	0.016	0.016	0.002	-0.001	-0.001	0.015	0.002	0.01	0.014	0.002	0.019
7:146000001-147000000	7	146000001	147000000	0.013	0.016	0.016	0.002	-0.001	-0.001	0.015	0.002	0.01	0.014	0.002	0.019
7:147000001-148000000	7	147000001	148000000	0.013	0.016	0.016	0.002	-0.001	-0.001	0.015	0.002	0.01	0.014	0.002	0.019
7:148000001-149000000	7	148000001	149000000	0.013	0.016	0.016	0.002	-0.001	-0.001	0.015	0.002	0.01	0.014	0.002	0.019
7:150000001-151000000	7	150000001	151000000	0.013	0.016	0.016	0.002	-0.001	-0.001	0.015	0.002	0.01	0.014	0.002	0.019
7:151000001-152000000	7	151000001	152000000	0.013	0.016	0.016	0.002	-0.001	-0.001	0.015	0.002	0.01	0.014	0.002	0.019
7:152000001-153000000	7	152000001	153000000	0.013	0.016	0.016	0.002	-0.001	-0.001	0.015	0.002	0.01	0.014	0.002	0.019
7:154000001-155000000	7	154000001	155000000	0.013	0.016	0.016	0.002	-0.001	-0.001	0.015	0.002	0.01	0.014	0.002	0.019
7:155000001-156000000	7	155000001	156000000	0.013	0.016	0.016	0.002	-0.001	-0.001	0.015	0.002	0.01	0.014	0.002	0.019
7:156000001-157000000	7	156000001	157000000	0.013	0.016	0.016	0.002	-0.001	-0.001	0.015	0.002	0.01	0.014	0.002	0.019
8:1000001-2000000	8	1000001	2000000	-0.672	-0.606	-0.676	-0.704	-0.674	-0.688	-0.622	-0.693	-0.687	-0.605	-0.687	-0.622
8:2000001-3000000	8	2000001	3000000	-0.672	-0.606	-0.676	-0.704	-0.674	-0.688	-0.622	-0.693	-0.687	-0.605	-0.687	-0.622
8:3000001-4000000	8	3000001	4000000	-0.672	-0.606	-0.676	-0.704	-0.674	-0.688	-0.622	-0.693	-0.687	-0.605	-0.687	-0.622
8:4000001-5000000	8	4000001	5000000	-0.672	-0.606	-0.676	-0.704	-0.674	-0.688	-0.622	-0.693	-0.687	-0.605	-0.687	-0.622
8:5000001-6000000	8	5000001	6000000	-0.672	-0.606	-0.676	-0.704	-0.674	-0.688	-0.622	-0.693	-0.687	-0.605	-0.687	-0.622
8:8000001-9000000	8	8000001	9000000	-0.672	-0.606	-0.676	-0.704	-0.674	-0.688	-0.622	-0.693	-0.687	-0.605	-0.687	-0.622
8:9000001-10000000	8	9000001	10000000	-0.672	-0.606	-0.676	-0.704	-0.674	-0.688	-0.622	-0.693	-0.687	-0.605	-0.687	-0.622
8:10000001-11000000	8	10000001	11000000	-0.672	-0.606	-0.676	-0.704	-0.674	-0.688	-0.622	-0.693	-0.687	-0.605	-0.687	-0.622
8:11000001-12000000	8	11000001	12000000	-0.672	-0.606	-0.676	-0.704	-0.674	-0.688	-0.622	-0.693	-0.687	-0.605	-0.687	-0.622
8:13000001-14000000	8	13000001	14000000	-0.672	-0.606	-0.676	-0.704	-0.674	-0.688	-0.622	-0.693	-0.687	-0.605	-0.687	-0.622
8:14000001-15000000	8	14000001	15000000	-0.672	-0.606	-0.676	-0.704	-0.674	-0.688	-0.622	-0.693	-0.687	-0.605	-0.687	-0.622
8:15000001-16000000	8	15000001	16000000	-0.672	-0.606	-0.676	-0.704	-0.674	-0.688	-0.622	-0.693	-0.687	-0.605	-0.687	-0.622
8:18000001-19000000	8	18000001	19000000	-0.672	-0.606	-0.676	-0.704	-0.674	-0.688	-0.622	-0.693	-0.687	-0.605	-0.687	-0.622
8:20000001-21000000	8	20000001	21000000	-0.672	-0.606	-0.676	-0.704	-0.674	-0.688	-0.622	-0.693	-0.687	-0.605	-0.687	-0.622
8:22000001-23000000	8	22000001	23000000	-0.672	-0.606	-0.676	-0.704	-0.674	-0.688	-0.622	-0.693	-0.687	-0.605	-0.687	-0.622
8:23000001-24000000	8	23000001	24000000	-0.672	-0.606	-0.676	-0.704	-0.674	-0.688	-0.622	-0.693	-0.687	-0.605	-0.687	-0.622
8:24000001-25000000	8	24000001	25000000	-0.672	-0.606	-0.676	-0.704	-0.674	-0.688	-0.622	-0.693	-0.687	-0.605	-0.687	-0.622
8:25000001-26000000	8	25000001	26000000	-0.672	-0.606	-0.676	-0.704	-0.674	-0.688	-0.622	-0.693	-0.687	-0.605	-0.687	-0.622
8:26000001-27000000	8	26000001	27000000	-0.672	-0.606	-0.676	-0.704	-0.674	-0.688	-0.622	-0.693	-0.687	-0.605	-0.687	-0.622
8:27000001-28000000	8	27000001	28000000	-0.672	-0.606	-0.676	-0.704	-0.674	-0.688	-0.622	-0.693	-0.687	-0.605	-0.687	-0.622
8:28000001-29000000	8	28000001	29000000	-0.672	-0.606	-0.676	-0.704	-0.674	-0.688	-0.622	-0.693	-0.687	-0.605	-0.687	-0.622
8:30000001-31000000	8	30000001	31000000	-0.672	-0.606	-0.676	-0.704	-0.674	-0.688	-0.622	-0.693	-0.687	-0.605	-0.687	-0.622
8:31000001-32000000	8	31000001	32000000	-0.672	-0.606	-0.676	-0.704	-0.674	-0.688	-0.622	-0.693	-0.687	-0.605	-0.687	-0.622
8:33000001-34000000	8	33000001	34000000	0.697	-0.606	0.695	0.7	0.705	0.675	-0.622	0.688	0.874	-0.605	0.682	-0.622
8:34000001-35000000	8	34000001	35000000	0.697	0.699	0.695	0.7	0.705	0.675	0.705	0.688	0.874	0.694	0.682	0.718
8:35000001-36000000	8	35000001	36000000	0.697	0.699	0.695	0.7	0.705	0.675	0.705	0.688	0.874	0.694	0.682	0.718
8:36000001-37000000	8	36000001	37000000	0.697	0.699	0.695	0.7	0.705	0.675	0.705	0.688	0.874	0.694	0.682	0.718
8:37000001-38000000	8	37000001	38000000	0.697	0.699	0.695	0.7	0.705	0.675	0.705	0.688	0.874	0.694	0.682	0.718
8:38000001-39000000	8	38000001	39000000	0.697	0.699	0.695	0.7	0.705	0.675	0.705	0.688	0.874	0.694	0.682	0.718
8:39000001-40000000	8	39000001	40000000	0.697	0.699	0.695	0.7	0.705	0.675	0.705	0.688	0.874	0.694	0.682	0.718
8:40000001-41000000	8	40000001	41000000	0.697	0.699	0.695	0.7	0.705	0.675	0.705	0.688	0.874	0.694	0.682	0.718
8:41000001-42000000	8	41000001	42000000	0.697	0.699	0.695	0.7	0.705	0.675	0.705	0.688	0.874	0.694	0.682	0.718
8:42000001-43000000	8	42000001	43000000	0.697	0.699	0.695	0.7	0.705	0.675	0.705	0.688	0.874	0.694	0.682	0.718
8:50000001-51000000	8	50000001	51000000	0.697	0.699	0.695	0.7	0.705	0.675	0.705	0.688	0.58	0.694	0.682	0.718
8:52000001-53000000	8	52000001	53000000	0.697	0.699	0.695	0.7	0.705	0.675	0.705	0.688	0.58	0.694	0.682	0.718
8:53000001-54000000	8	53000001	54000000	0.697	0.699	0.695	0.7	0.705	0.675	0.705	0.688	0.58	0.694	0.682	0.718
8:54000001-55000000	8	54000001	55000000	0.697	0.699	0.695	0.7	0.705	0.675	0.705	0.688	0.58	0.694	0.682	0.718
8:57000001-58000000	8	57000001	58000000	0.697	0.699	0.695	0.7	0.705	0.675	0.705	0.688	0.58	0.694	0.682	0.718
8:58000001-59000000	8	58000001	59000000	0.697	0.699	0.695	0.7	0.705	0.675	0.705	0.688	0.58	0.694	0.682	0.718
8:59000001-60000000	8	59000001	60000000	0.697	0.699	0.695	0.7	0.705	0.675	0.705	0.688	0.58	0.694	0.682	0.718
8:60000001-61000000	8	60000001	61000000	0.697	0.699	0.695	0.7	0.705	0.675	0.705	0.688	0.58	0.694	0.682	0.718
8:61000001-62000000	8	61000001	62000000	0.697	0.699	0.695	0.7	0.705	0.675	0.705	0.688	0.58	0.694	0.682	0.718
8:62000001-63000000	8	62000001	63000000	0.697	0.699	0.695	0.7	0.705	0.675	0.705	0.688	0.58	0.694	0.682	0.718
8:64000001-65000000	8	64000001	65000000	0.697	0.699	0.695	0.7	0.705	0.675	0.705	0.688	0.58	0.694	0.682	0.718
8:65000001-66000000	8	65000001	66000000	0.697	0.699	0.695	0.7	0.705	0.675	0.705	0.688	0.58	0.694	0.682	0.718
8:66000001-67000000	8	66000001	67000000	0.697	0.699	0.695	0.7	0.705	0.675	0.705	0.688	0.58	0.694	0.682	0.718
8:67000001-68000000	8	67000001	68000000	1.451	1.459	1.451	1.447	1.447	1.439	1.451	1.442	1.456	1.452	1.439	1.463
8:68000001-69000000	8	68000001	69000000	1.451	1.459	1.451	1.447	1.447	1.439	1.451	1.442	1.456	1.452	1.439	1.463
8:71000001-72000000	8	71000001	72000000	1.451	1.459	1.451	1.447	1.447	1.439	1.451	1.442	1.456	1.452	1.439	1.463
8:72000001-73000000	8	72000001	73000000	1.451	1.459	1.451	1.447	1.447	1.439	1.451	1.442	1.456	1.452	1.439	1.463
8:73000001-74000000	8	73000001	74000000	1.451	1.459	1.451	1.447	1.447	1.439	1.451	1.442	1.456	1.452	1.439	1.463
8:74000001-75000000	8	74000001	75000000	1.451	1.459	1.451	1.447	1.447	1.439	1.451	1.442	1.456	1.452	1.439	1.463
8:75000001-76000000	8	75000001	76000000	1.451	1.459	1.451	1.447	1.447	1.439	1.451	1.442	1.456	1.452	1.439	1.463
8:78000001-79000000	8	78000001	79000000	1.451	1.459	1.451	1.447	1.447	1.439	1.451	1.442	1.456	1.452	1.439	1.463
8:79000001-80000000	8	79000001	80000000	1.451	1.459	1.451	1.447	1.447	1.439	1.451	1.442	1.456	1.452	1.439	1.463
8:80000001-81000000	8	80000001	81000000	1.451	1.459	1.451	1.447	1.447	1.439	1.451	1.442	1.456	1.452	1.439	1.463
8:82000001-83000000	8	82000001	83000000	1.451	1.459	1.451	1.447	1.447	1.439	1.451	1.442	1.456	1.452	1.439	1.463
8:83000001-84000000	8	83000001	84000000	1.451	1.459	1.451	1.447	1.447	1.439	1.451	1.442	1.456	1.452	1.439	1.463
8:84000001-85000000	8	84000001	85000000	1.451	1.459	1.451	1.447	1.447	1.439	1.451	1.442	1.456	1.452	1.439	1.463
8:85000001-86000000	8	85000001	86000000	1.451	1.459	1.451	1.447	1.447	1.439	1.451	1.442	1.456	1.452	1.439	1.463
8:86000001-87000000	8	86000001	87000000	1.451	1.459	1.451	1.447	1.447	1.439	1.451	1.442	1.456	1.452	1.439	1.463
8:87000001-88000000	8	87000001	88000000	1.451	1.459	1.451	1.447	1.447	1.439	1.451	1.442	1.456	1.452	1.439	1.463
8:88000001-89000000	8	88000001	89000000	1.451	1.459	1.451	1.447	1.447	1.439	1.451	1.442	1.456	1.452	1.439	1.463
8:89000001-90000000	8	89000001	90000000	1.451	1.459	1.451	1.447	1.447	1.439	1.451	1.442	1.456	1.452	1.439	1.463
8:90000001-91000000	8	90000001	91000000	1.451	1.459	1.451	1.447	1.447	1.439	1.451	1.442	1.456	1.452	1.439	1.463
8:91000001-92000000	8	91000001	92000000	1.451	1.459	1.451	1.447	1.447	1.439	1.451	1.442	1.456	1.452	1.439	1.463
8:92000001-93000000	8	92000001	93000000	1.451	1.459	1.451	1.447	1.447	1.439	1.451	1.442	1.456	1.452	1.439	1.463
8:93000001-94000000	8	93000001	94000000	1.451	1.459	1.451	1.447	1.447	1.439	1.451	1.442	1.456	1.452	1.439	1.463
8:94000001-95000000	8	94000001	95000000	1.451	1.459	1.451	1.447	1.447	1.439	1.451	1.442	1.456	1.452	1.439	1.463
8:95000001-96000000	8	95000001	96000000	1.451	1.459	1.451	1.447	1.447	1.439	1.451	1.442	1.456	1.452	1.439	1.463
8:96000001-97000000	8	96000001	97000000	1.451	1.459	1.451	1.447	1.447	1.439	1.451	1.442	1.456	1.452	1.439	1.463
8:99000001-100000000	8	99000001	100000000	1.451	1.459	1.451	1.447	1.447	1.439	1.451	1.442	1.456	1.452	1.439	1.463
8:101000001-102000000	8	101000001	102000000	1.451	1.459	1.451	1.447	1.447	1.439	1.451	1.442	1.456	1.452	1.439	1.463
8:104000001-105000000	8	104000001	105000000	1.451	1.459	1.451	1.447	1.447	1.439	1.451	1.442	1.456	1.452	1.439	1.463
8:105000001-106000000	8	105000001	106000000	1.451	1.459	1.451	1.447	1.447	1.439	1.451	1.442	1.456	1.452	1.439	1.463
8:106000001-107000000	8	106000001	107000000	1.451	1.459	1.451	1.447	1.447	1.439	1.451	1.442	1.456	1.452	1.439	1.463
8:108000001-109000000	8	108000001	109000000	1.451	1.459	1.451	1.447	1.447	1.439	1.451	1.442	1.456	1.452	1.439	1.463
8:110000001-111000000	8	110000001	111000000	1.451	1.459	1.451	1.447	1.447	1.439	1.451	1.442	1.456	1.452	1.439	1.463
8:111000001-112000000	8	111000001	112000000	1.451	1.459	1.451	1.447	1.447	1.439	1.451	1.442	1.456	1.452	1.439	1.463
8:112000001-113000000	8	112000001	113000000	1.451	1.459	1.451	1.447	1.447	1.439	1.451	1.442	1.456	1.452	1.439	1.463
8:113000001-114000000	8	113000001	114000000	1.451	1.459	1.451	1.447	1.447	1.439	1.451	1.442	1.456	1.452	1.439	1.463
8:114000001-115000000	8	114000001	115000000	1.451	1.459	1.451	1.447	1.447	1.439	1.451	1.442	1.456	1.452	1.439	1.463
8:115000001-116000000	8	115000001	116000000	1.451	1.459	1.451	1.447	1.447	1.439	1.451	1.442	1.456	1.452	1.439	1.463
8:116000001-117000000	8	116000001	117000000	1.451	1.459	1.451	1.447	1.447	1.439	1.451	1.442	1.456	1.452	1.439	1.463
8:118000001-119000000	8	118000001	119000000	1.451	1.459	1.451	1.447	1.447	1.439	1.451	1.442	1.456	1.452	1.439	1.463
8:119000001-120000000	8	119000001	120000000	1.451	1.459	1.451	1.447	1.447	1.439	1.451	1.442	1.456	1.452	1.439	1.463
8:120000001-121000000	8	120000001	121000000	1.451	1.459	1.451	1.447	1.447	1.439	1.451	1.442	1.456	1.452	1.439	1.463
8:121000001-122000000	8	121000001	122000000	1.451	1.459	1.451	1.447	1.447	1.439	1.451	1.442	1.456	1.452	1.439	1.463
8:122000001-123000000	8	122000001	123000000	1.451	1.459	1.451	1.447	1.447	1.439	1.451	1.442	1.456	1.452	1.439	1.463
8:123000001-124000000	8	123000001	124000000	1.451	1.459	1.451	1.447	1.447	1.439	1.451	1.442	1.456	1.452	1.439	1.463
8:124000001-125000000	8	124000001	125000000	1.451	1.459	1.451	1.447	1.447	1.439	1.451	1.442	1.456	1.452	1.439	1.463
8:125000001-126000000	8	125000001	126000000	1.451	1.459	1.451	1.447	1.447	1.439	1.451	1.442	1.456	1.452	1.439	1.463
8:126000001-127000000	8	126000001	127000000	1.451	1.459	1.451	1.447	1.447	1.439	1.451	1.442	1.456	1.452	1.439	1.463
8:127000001-128000000	8	127000001	128000000	1.451	1.459	1.451	1.447	1.447	1.439	1.451	1.442	1.456	1.452	1.439	1.463
8:129000001-130000000	8	129000001	130000000	1.451	1.459	1.451	1.447	1.447	1.439	1.451	1.442	1.456	1.452	1.439	1.463
8:130000001-131000000	8	130000001	131000000	1.451	1.459	1.451	1.447	1.447	1.439	1.451	1.442	1.456	1.452	1.439	1.463
8:131000001-132000000	8	131000001	132000000	1.451	1.459	1.451	1.447	1.447	1.439	1.451	1.442	1.456	1.452	1.439	1.463
8:132000001-133000000	8	132000001	133000000	1.451	1.459	1.451	1.447	1.447	1.439	1.451	1.442	1.456	1.452	1.439	1.463
8:134000001-135000000	8	134000001	135000000	1.451	1.459	1.451	1.447	1.447	1.439	1.451	1.442	1.456	1.452	1.439	1.463
8:137000001-138000000	8	137000001	138000000	1.451	1.459	1.451	1.447	1.447	1.439	1.451	1.442	1.456	1.452	1.439	1.463
8:138000001-139000000	8	138000001	139000000	1.451	1.459	1.451	1.447	1.447	1.439	1.451	1.442	1.456	1.452	1.439	1.463
8:139000001-140000000	8	139000001	140000000	1.451	1.459	1.451	1.447	1.447	1.439	1.451	1.442	1.456	1.452	1.439	1.463
8:141000001-142000000	8	141000001	142000000	1.451	1.459	1.451	1.447	1.447	1.439	1.451	1.442	1.456	1.452	1.439	1.463
8:142000001-143000000	8	142000001	143000000	1.451	1.459	1.451	1.447	1.447	1.439	1.451	1.442	1.456	1.452	1.439	1.463
8:143000001-144000000	8	143000001	144000000	1.451	1.459	1.451	1.447	1.447	1.439	1.451	1.442	1.456	1.452	1.439	1.463
8:144000001-145000000	8	144000001	145000000	1.451	1.459	1.451	1.447	1.447	1.439	1.451	1.442	1.456	1.452	1.439	1.463
8:145000001-146000000	8	145000001	146000000	1.451	1.459	1.451	1.447	1.447	1.439	1.451	1.442	1.456	1.452	1.439	1.463
8:146000001-146364022	8	146000001	146364022	1.451	1.459	1.451	1.447	1.447	1.439	1.451	1.442	1.456	1.452	1.439	1.463
9:2000001-3000000	9	2000001	3000000	-0.44	-0.428	-0.438	-0.437	-0.458	-0.445	-0.438	-0.438	-0.429	-0.435	-0.449	-0.419
9:3000001-4000000	9	3000001	4000000	-0.44	-0.428	-0.438	-0.437	-0.458	-0.445	-0.438	-0.438	-0.429	-0.435	-0.449	-0.419
9:5000001-6000000	9	5000001	6000000	-0.44	-0.428	-0.438	-0.437	-0.458	-0.445	-0.438	-0.438	-0.429	-0.435	-0.449	-0.419
9:6000001-7000000	9	6000001	7000000	-0.44	-0.428	-0.438	-0.437	-0.458	-0.445	-0.438	-0.438	-0.429	-0.435	-0.449	-0.419
9:8000001-9000000	9	8000001	9000000	-0.44	-0.428	-0.438	-0.437	-0.458	-0.445	-0.438	-0.438	-0.429	-0.435	-0.449	-0.419
9:9000001-10000000	9	9000001	10000000	-0.44	-0.428	-0.438	-0.437	-0.458	-0.445	-0.438	-0.438	-0.429	-0.435	-0.449	-0.419
9:10000001-11000000	9	10000001	11000000	-0.44	-0.428	-0.438	-0.437	-0.458	-0.445	-0.438	-0.438	-0.429	-0.435	-0.449	-0.419
9:11000001-12000000	9	11000001	12000000	-0.44	-0.428	-0.438	-0.437	-0.458	-0.445	-0.438	-0.438	-0.429	-0.435	-0.449	-0.419
9:12000001-13000000	9	12000001	13000000	-0.44	-0.428	-0.438	-0.437	-0.458	-0.445	-0.438	-0.438	-0.429	-0.435	-0.449	-0.419
9:13000001-14000000	9	13000001	14000000	-0.44	-0.428	-0.438	-0.437	-0.458	-0.445	-0.438	-0.438	-0.429	-0.435	-0.449	-0.419
9:14000001-15000000	9	14000001	15000000	-0.44	-0.428	-0.438	-0.437	-0.458	-0.445	-0.438	-0.438	-0.429	-0.435	-0.449	-0.419
9:15000001-16000000	9	15000001	16000000	-0.44	-0.428	-0.438	-0.437	-0.458	-0.445	-0.438	-0.438	-0.429	-0.435	-0.449	-0.419
9:16000001-17000000	9	16000001	17000000	-0.44	-0.428	-0.438	-0.437	-0.458	-0.445	-0.438	-0.438	-0.429	-0.435	-0.449	-0.419
9:18000001-19000000	9	18000001	19000000	-0.44	-0.428	-0.438	-0.437	-0.458	-0.445	-0.438	-0.438	-0.429	-0.435	-0.449	-0.419
9:21000001-22000000	9	21000001	22000000	-0.44	-0.428	-0.438	-0.437	-0.458	-0.445	-0.438	-0.438	-0.429	-0.435	-0.449	-0.419
9:22000001-23000000	9	22000001	23000000	-0.44	-0.428	-0.438	-0.437	-0.458	-0.445	-0.438	-0.438	-0.429	-0.435	-0.449	-0.419
9:23000001-24000000	9	23000001	24000000	-0.44	-0.428	-0.438	-0.437	-0.458	-0.445	-0.438	-0.438	-0.429	-0.435	-0.449	-0.419
9:24000001-25000000	9	24000001	25000000	-0.44	-0.428	-0.438	-0.437	-0.458	-0.445	-0.438	-0.438	-0.429	-0.435	-0.449	-0.419
9:25000001-26000000	9	25000001	26000000	-0.44	-0.428	-0.438	-0.437	-0.458	-0.445	-0.438	-0.438	-0.429	-0.435	-0.449	-0.419
9:27000001-28000000	9	27000001	28000000	-0.44	-0.428	-0.438	-0.437	-0.458	-0.445	-0.438	-0.438	-0.429	-0.435	-0.449	-0.419
9:29000001-30000000	9	29000001	30000000	-0.44	-0.428	-0.438	-0.437	-0.458	-0.445	-0.438	-0.438	-0.429	-0.435	-0.449	-0.419
9:30000001-31000000	9	30000001	31000000	-0.44	-0.428	-0.438	-0.437	-0.458	-0.445	-0.438	-0.438	-0.429	-0.435	-0.449	-0.419
9:31000001-32000000	9	31000001	32000000	-0.44	-0.428	-0.438	-0.437	-0.458	-0.445	-0.438	-0.438	-0.429	-0.435	-0.449	-0.419
9:34000001-35000000	9	34000001	35000000	-0.44	-0.428	-0.438	-0.437	-0.458	-0.445	-0.438	-0.438	-0.429	-0.435	-0.449	-0.419
9:35000001-36000000	9	35000001	36000000	-0.44	-0.428	-0.438	-0.437	-0.458	-0.445	-0.438	-0.438	-0.429	-0.435	-0.449	-0.419
9:36000001-37000000	9	36000001	37000000	-0.44	-0.428	-0.438	-0.437	-0.458	-0.445	-0.438	-0.438	-0.429	-0.435	-0.449	-0.419
9:37000001-38000000	9	37000001	38000000	-0.44	-0.428	-0.438	-0.437	-0.458	-0.445	-0.438	-0.438	-0.429	-0.435	-0.449	-0.419
9:38000001-39000000	9	38000001	39000000	-0.44	-0.428	-0.438	-0.437	-0.458	-0.445	-0.438	-0.438	-0.429	-0.435	-0.449	-0.419
9:71000001-72000000	9	71000001	72000000	-0.44	-0.428	-0.438	-0.437	-0.458	-0.445	-0.438	-0.438	-0.429	-0.435	-0.449	-0.419
9:73000001-74000000	9	73000001	74000000	-0.44	-0.428	-0.438	-0.437	-0.458	-0.445	-0.438	-0.438	-0.429	-0.435	-0.449	-0.419
9:74000001-75000000	9	74000001	75000000	-0.44	-0.428	-0.438	-0.437	-0.458	-0.445	-0.438	-0.438	-0.429	-0.435	-0.449	-0.419
9:75000001-76000000	9	75000001	76000000	-0.44	-0.428	-0.438	-0.437	-0.458	-0.445	-0.438	-0.438	-0.429	-0.435	-0.449	-0.419
9:76000001-77000000	9	76000001	77000000	-0.44	-0.428	-0.438	-0.437	-0.458	-0.445	-0.438	-0.438	-0.429	-0.435	-0.449	-0.419
9:77000001-78000000	9	77000001	78000000	-0.44	-0.428	-0.438	-0.437	-0.458	-0.445	-0.438	-0.438	-0.429	-0.435	-0.449	-0.419
9:80000001-81000000	9	80000001	81000000	-0.44	-0.428	-0.438	-0.437	-0.458	-0.445	-0.438	-0.438	-0.429	-0.435	-0.449	-0.419
9:81000001-82000000	9	81000001	82000000	-0.44	-0.428	-0.438	-0.437	-0.458	-0.445	-0.438	-0.438	-0.429	-0.435	-0.449	-0.419
9:82000001-83000000	9	82000001	83000000	-0.44	-0.428	-0.438	-0.437	-0.458	-0.445	-0.438	-0.438	-0.429	-0.435	-0.449	-0.419
9:83000001-84000000	9	83000001	84000000	-0.44	-0.428	-0.438	-0.437	-0.458	-0.445	-0.438	-0.438	-0.429	-0.435	-0.449	-0.419
9:85000001-86000000	9	85000001	86000000	-0.44	-0.428	-0.438	-0.437	-0.458	-0.445	-0.438	-0.438	-0.429	-0.435	-0.449	-0.419
9:86000001-87000000	9	86000001	87000000	-0.44	-0.428	-0.438	-0.437	-0.458	-0.445	-0.438	-0.438	-0.429	-0.435	-0.449	-0.419
9:87000001-88000000	9	87000001	88000000	-0.44	-0.428	-0.438	-0.437	-0.458	-0.445	-0.438	-0.438	-0.429	-0.435	-0.449	-0.419
9:88000001-89000000	9	88000001	89000000	-0.44	-0.428	-0.438	-0.437	-0.458	-0.445	-0.438	-0.438	-0.429	-0.435	-0.449	-0.419
9:89000001-90000000	9	89000001	90000000	-0.44	-0.428	-0.438	-0.437	-0.458	-0.445	-0.438	-0.438	-0.429	-0.435	-0.449	-0.419
9:90000001-91000000	9	90000001	91000000	-0.44	-0.428	-0.438	-0.437	-0.458	-0.445	-0.438	-0.438	-0.429	-0.435	-0.449	-0.419
9:91000001-92000000	9	91000001	92000000	-0.44	-0.428	-0.438	-0.437	-0.458	-0.445	-0.438	-0.438	-0.429	-0.435	-0.449	-0.419
9:93000001-94000000	9	93000001	94000000	-0.44	-0.428	-0.438	-0.437	-0.458	-0.445	-0.438	-0.438	-0.429	-0.435	-0.449	-0.419
9:94000001-95000000	9	94000001	95000000	-0.44	-0.428	-0.438	-0.437	-0.458	-0.445	-0.438	-0.438	-0.429	-0.435	-0.449	-0.419
9:95000001-96000000	9	95000001	96000000	-0.44	-0.428	-0.438	-0.437	-0.458	-0.445	-0.438	-0.438	-0.429	-0.435	-0.449	-0.419
9:96000001-97000000	9	96000001	97000000	-0.44	-0.428	-0.438	-0.437	-0.458	-0.445	-0.438	-0.438	-0.429	-0.435	-0.449	-0.419
9:97000001-98000000	9	97000001	98000000	-0.44	-0.428	-0.438	-0.437	-0.458	-0.445	-0.438	-0.438	-0.429	-0.435	-0.449	-0.419
9:98000001-99000000	9	98000001	99000000	-0.44	-0.428	-0.438	-0.437	-0.458	-0.445	-0.438	-0.438	-0.429	-0.435	-0.449	-0.419
9:100000001-101000000	9	100000001	101000000	-0.44	-0.428	-0.438	-0.437	-0.458	-0.445	-0.438	-0.438	-0.429	-0.435	-0.449	-0.419
9:101000001-102000000	9	101000001	102000000	-0.44	-0.428	-0.438	-0.437	-0.458	-0.445	-0.438	-0.438	-0.429	-0.435	-0.449	-0.419
9:102000001-103000000	9	102000001	103000000	-0.44	-0.428	-0.438	-0.437	-0.458	-0.445	-0.438	-0.438	-0.429	-0.435	-0.449	-0.419
9:103000001-104000000	9	103000001	104000000	-0.44	-0.428	-0.438	-0.437	-0.458	-0.445	-0.438	-0.438	-0.429	-0.435	-0.449	-0.419
9:104000001-105000000	9	104000001	105000000	-0.44	-0.428	-0.438	-0.437	-0.458	-0.445	-0.438	-0.438	-0.429	-0.435	-0.449	-0.419
9:105000001-106000000	9	105000001	106000000	-0.44	-0.428	-0.438	-0.437	-0.458	-0.445	-0.438	-0.438	-0.429	-0.435	-0.449	-0.419
9:108000001-109000000	9	108000001	109000000	-0.44	-0.428	-0.438	-0.437	-0.458	-0.445	-0.438	-0.438	-0.429	-0.435	-0.449	-0.419
9:109000001-110000000	9	109000001	110000000	-0.44	-0.428	-0.438	-0.437	-0.458	-0.445	-0.438	-0.438	-0.429	-0.435	-0.449	-0.419
9:111000001-112000000	9	111000001	112000000	-0.44	-0.428	-0.438	-0.437	-0.458	-0.445	-0.438	-0.438	-0.429	-0.435	-0.449	-0.419
9:112000001-113000000	9	112000001	113000000	-0.44	-0.428	-0.438	-0.437	-0.458	-0.445	-0.438	-0.438	-0.429	-0.435	-0.449	-0.419
9:114000001-115000000	9	114000001	115000000	-0.44	-0.428	-0.438	-0.437	-0.458	-0.445	-0.438	-0.438	-0.429	-0.435	-0.449	-0.419
9:115000001-116000000	9	115000001	116000000	-0.44	-0.428	-0.438	-0.437	-0.458	-0.445	-0.438	-0.438	-0.429	-0.435	-0.449	-0.419
9:116000001-117000000	9	116000001	117000000	-0.44	-0.428	-0.438	-0.437	-0.458	-0.445	-0.438	-0.438	-0.429	-0.435	-0.449	-0.419
9:117000001-118000000	9	117000001	118000000	-0.44	-0.428	-0.438	-0.437	-0.458	-0.445	-0.438	-0.438	-0.429	-0.435	-0.449	-0.419
9:118000001-119000000	9	118000001	119000000	-0.44	-0.428	-0.438	-0.437	-0.458	-0.445	-0.438	-0.438	-0.429	-0.435	-0.449	-0.419
9:120000001-121000000	9	120000001	121000000	-0.44	-0.428	-0.438	-0.437	-0.458	-0.445	-0.438	-0.438	-0.429	-0.435	-0.449	-0.419
9:121000001-122000000	9	121000001	122000000	-0.44	-0.428	-0.438	-0.437	-0.458	-0.445	-0.438	-0.438	-0.429	-0.435	-0.449	-0.419
9:122000001-123000000	9	122000001	123000000	-0.44	-0.428	-0.438	-0.437	-0.458	-0.445	-0.438	-0.438	-0.429	-0.435	-0.449	-0.419
9:123000001-124000000	9	123000001	124000000	-0.44	-0.428	-0.438	-0.437	-0.458	-0.445	-0.438	-0.438	-0.429	-0.435	-0.449	-0.419
9:124000001-125000000	9	124000001	125000000	-0.44	-0.428	-0.438	-0.437	-0.458	-0.445	-0.438	-0.438	-0.429	-0.435	-0.449	-0.419
9:125000001-126000000	9	125000001	126000000	-0.44	-0.428	-0.438	-0.437	-0.458	-0.445	-0.438	-0.438	-0.429	-0.435	-0.449	-0.419
9:127000001-128000000	9	127000001	128000000	-0.44	-0.428	-0.438	-0.437	-0.458	-0.445	-0.438	-0.438	-0.429	-0.435	-0.449	-0.419
9:128000001-129000000	9	128000001	129000000	-0.44	-0.428	-0.438	-0.437	-0.458	-0.445	-0.438	-0.438	-0.429	-0.435	-0.449	-0.419
9:129000001-130000000	9	129000001	130000000	-0.44	-0.428	-0.438	-0.437	-0.458	-0.445	-0.438	-0.438	-0.429	-0.435	-0.449	-0.419
9:130000001-131000000	9	130000001	131000000	-0.44	-0.428	-0.438	-0.437	-0.458	-0.445	-0.438	-0.438	-0.429	-0.435	-0.449	-0.419
9:132000001-133000000	9	132000001	133000000	-0.44	-0.428	-0.438	-0.437	-0.458	-0.445	-0.438	-0.438	-0.429	-0.435	-0.449	-0.419
9:133000001-134000000	9	133000001	134000000	-0.44	-0.428	-0.438	-0.437	-0.458	-0.445	-0.438	-0.438	-0.429	-0.435	-0.449	-0.419
9:134000001-135000000	9	134000001	135000000	-0.44	-0.428	-0.438	-0.437	-0.458	-0.445	-0.438	-0.438	-0.429	-0.435	-0.449	-0.419
9:135000001-136000000	9	135000001	136000000	-0.44	-0.428	-0.438	-0.437	-0.458	-0.445	-0.438	-0.438	-0.429	-0.435	-0.449	-0.419
9:136000001-137000000	9	136000001	137000000	-0.44	-0.428	-0.438	-0.437	-0.458	-0.445	-0.438	-0.438	-0.429	-0.435	-0.449	-0.419
9:137000001-138000000	9	137000001	138000000	-0.44	-0.428	-0.438	-0.437	-0.458	-0.445	-0.438	-0.438	-0.429	-0.435	-0.449	-0.419
9:139000001-140000000	9	139000001	140000000	-0.44	-0.428	-0.438	-0.437	-0.458	-0.445	-0.438	-0.438	-0.429	-0.435	-0.449	-0.419
10:1000001-2000000	10	1000001	2000000	-0.259	-0.26	-0.262	-0.29	-0.278	-0.273	-0.263	-0.289	-0.272	-0.261	-0.278	-0.271
10:2000001-3000000	10	2000001	3000000	-0.259	-0.26	-0.262	-0.29	-0.278	-0.273	-0.263	-0.289	-0.272	-0.261	-0.278	-0.271
10:3000001-4000000	10	3000001	4000000	-0.259	-0.26	-0.262	-0.29	-0.278	-0.273	-0.263	-0.289	-0.272	-0.261	-0.278	-0.271
10:4000001-5000000	10	4000001	5000000	-0.259	-0.26	-0.262	-0.29	-0.278	-0.273	-0.263	-0.289	-0.272	-0.261	-0.278	-0.271
10:6000001-7000000	10	6000001	7000000	-0.259	-0.26	-0.262	-0.29	-0.278	-0.273	-0.263	-0.289	-0.272	-0.261	-0.278	-0.271
10:8000001-9000000	10	8000001	9000000	-0.259	-0.26	-0.262	-0.29	-0.278	-0.273	-0.263	-0.289	-0.272	-0.261	-0.278	-0.271
10:10000001-11000000	10	10000001	11000000	-0.259	-0.26	-0.262	-0.29	-0.278	-0.273	-0.263	-0.289	-0.272	-0.261	-0.278	-0.271
10:11000001-12000000	10	11000001	12000000	-0.259	-0.26	-0.262	-0.29	-0.278	-0.273	-0.263	-0.289	-0.272	-0.261	-0.278	-0.271
10:12000001-13000000	10	12000001	13000000	-0.259	-0.26	-0.262	-0.29	-0.278	-0.273	-0.263	-0.289	-0.272	-0.261	-0.278	-0.271
10:13000001-14000000	10	13000001	14000000	-0.259	-0.26	-0.262	-0.29	-0.278	-0.273	-0.263	-0.289	-0.272	-0.261	-0.278	-0.271
10:14000001-15000000	10	14000001	15000000	-0.259	-0.26	-0.262	-0.29	-0.278	-0.273	-0.263	-0.289	-0.272	-0.261	-0.278	-0.271
10:15000001-16000000	10	15000001	16000000	-0.259	-0.26	-0.262	-0.29	-0.278	-0.273	-0.263	-0.289	-0.272	-0.261	-0.278	-0.271
10:16000001-17000000	10	16000001	17000000	-0.259	-0.26	-0.262	-0.29	-0.278	-0.273	-0.263	-0.289	-0.272	-0.261	-0.278	-0.271
10:19000001-20000000	10	19000001	20000000	-0.259	-0.26	-0.262	-0.29	-0.278	-0.273	-0.263	-0.289	-0.272	-0.261	-0.278	-0.271
10:21000001-22000000	10	21000001	22000000	-0.259	-0.26	-0.262	-0.29	-0.278	-0.273	-0.263	-0.289	-0.272	-0.261	-0.278	-0.271
10:22000001-23000000	10	22000001	23000000	-0.259	-0.26	-0.262	-0.29	-0.278	-0.273	-0.263	-0.289	-0.272	-0.261	-0.278	-0.271
10:23000001-24000000	10	23000001	24000000	-0.259	-0.26	-0.262	-0.29	-0.278	-0.273	-0.263	-0.289	-0.272	-0.261	-0.278	-0.271
10:24000001-25000000	10	24000001	25000000	-0.259	-0.26	-0.262	-0.29	-0.278	-0.273	-0.263	-0.289	-0.272	-0.261	-0.278	-0.271
10:25000001-26000000	10	25000001	26000000	-0.259	-0.26	-0.262	-0.29	-0.278	-0.273	-0.263	-0.289	-0.272	-0.261	-0.278	-0.271
10:26000001-27000000	10	26000001	27000000	-0.259	-0.26	-0.262	-0.29	-0.278	-0.273	-0.263	-0.289	-0.272	-0.261	-0.278	-0.271
10:27000001-28000000	10	27000001	28000000	-0.259	-0.26	-0.262	-0.29	-0.278	-0.273	-0.263	-0.289	-0.272	-0.261	-0.278	-0.271
10:28000001-29000000	10	28000001	29000000	-0.259	-0.26	-0.262	-0.29	-0.278	-0.273	-0.263	-0.289	-0.272	-0.261	-0.278	-0.271
10:29000001-30000000	10	29000001	30000000	-0.259	-0.26	-0.262	-0.29	-0.278	-0.273	-0.263	-0.289	-0.272	-0.261	-0.278	-0.271
10:30000001-31000000	10	30000001	31000000	-0.259	-0.26	-0.262	-0.29	-0.278	-0.273	-0.263	-0.289	-0.272	-0.261	-0.278	-0.271
10:31000001-32000000	10	31000001	32000000	-0.259	-0.26	-0.262	-0.29	-0.278	-0.273	-0.263	-0.289	-0.272	-0.261	-0.278	-0.271
10:33000001-34000000	10	33000001	34000000	-0.259	-0.26	-0.262	-0.29	-0.278	-0.273	-0.263	-0.289	-0.272	-0.261	-0.278	-0.271
10:34000001-35000000	10	34000001	35000000	-0.259	-0.26	-0.262	-0.29	-0.278	-0.273	-0.263	-0.289	-0.272	-0.261	-0.278	-0.271
10:44000001-45000000	10	44000001	45000000	-0.259	-0.26	-0.262	-0.29	-0.278	-0.273	-0.263	-0.289	-0.272	-0.261	-0.278	-0.271
10:45000001-46000000	10	45000001	46000000	-0.259	-0.26	-0.262	-0.29	-0.278	-0.273	-0.263	-0.289	-0.272	-0.261	-0.278	-0.271
10:49000001-50000000	10	49000001	50000000	-0.259	-0.26	-0.262	-0.29	-0.278	-0.273	-0.263	-0.289	-0.272	-0.261	-0.278	-0.271
10:52000001-53000000	10	52000001	53000000	-0.259	-0.26	-0.262	-0.29	-0.278	-0.273	-0.263	-0.289	-0.272	-0.261	-0.278	-0.271
10:53000001-54000000	10	53000001	54000000	-0.259	-0.26	-0.262	-0.29	-0.278	-0.273	-0.263	-0.289	-0.272	-0.261	-0.278	-0.271
10:54000001-55000000	10	54000001	55000000	-0.259	-0.26	-0.262	-0.29	-0.278	-0.273	-0.263	-0.289	-0.272	-0.261	-0.278	-0.271
10:56000001-57000000	10	56000001	57000000	-0.259	-0.26	-0.262	-0.29	-0.278	-0.273	-0.263	-0.289	-0.272	-0.261	-0.278	-0.271
10:58000001-59000000	10	58000001	59000000	-0.259	-0.26	-0.262	-0.29	-0.278	-0.273	-0.263	-0.289	-0.272	-0.261	-0.278	-0.271
10:60000001-61000000	10	60000001	61000000	-0.259	-0.26	-0.262	-0.29	-0.278	-0.273	-0.263	-0.289	-0.272	-0.261	-0.278	-0.271
10:62000001-63000000	10	62000001	63000000	-0.259	-0.26	-0.262	-0.29	-0.278	-0.273	-0.263	-0.289	-0.272	-0.261	-0.278	-0.271
10:63000001-64000000	10	63000001	64000000	-0.259	-0.26	-0.262	-0.29	-0.278	-0.273	-0.263	-0.289	-0.272	-0.261	-0.278	-0.271
10:64000001-65000000	10	64000001	65000000	-0.259	-0.26	-0.262	-0.29	-0.278	-0.273	-0.263	-0.289	-0.272	-0.261	-0.278	-0.271
10:65000001-66000000	10	65000001	66000000	-0.259	-0.26	-0.262	-0.29	-0.278	-0.273	-0.263	-0.289	-0.272	-0.261	-0.278	-0.271
10:66000001-67000000	10	66000001	67000000	-0.259	-0.26	-0.262	-0.29	-0.278	-0.273	-0.263	-0.289	-0.272	-0.261	-0.278	-0.271
10:67000001-68000000	10	67000001	68000000	-0.259	-0.26	-0.262	-0.29	-0.278	-0.273	-0.263	-0.289	-0.272	-0.261	-0.278	-0.271
10:69000001-70000000	10	69000001	70000000	-0.259	-0.26	-0.262	-0.29	-0.278	-0.273	-0.263	-0.289	-0.272	-0.261	-0.278	-0.271
10:71000001-72000000	10	71000001	72000000	-0.259	-0.26	-0.262	-0.29	-0.278	-0.273	-0.263	-0.289	-0.272	-0.261	-0.278	-0.271
10:73000001-74000000	10	73000001	74000000	-0.259	-0.26	-0.262	-0.29	-0.278	-0.273	-0.263	-0.289	-0.272	-0.261	-0.278	-0.271
10:76000001-77000000	10	76000001	77000000	-0.259	-0.26	-0.262	-0.29	-0.278	-0.273	-0.263	-0.289	-0.272	-0.261	-0.278	-0.271
10:77000001-78000000	10	77000001	78000000	-0.259	-0.26	-0.262	-0.29	-0.278	-0.273	-0.263	-0.289	-0.272	-0.261	-0.278	-0.271
10:78000001-79000000	10	78000001	79000000	-0.259	-0.26	-0.262	-0.29	-0.278	-0.273	-0.263	-0.289	-0.272	-0.261	-0.278	-0.271
10:82000001-83000000	10	82000001	83000000	-0.259	-0.26	-0.262	-0.29	-0.278	-0.273	-0.263	-0.289	-0.272	-0.261	-0.278	-0.271
10:83000001-84000000	10	83000001	84000000	-0.259	-0.26	-0.262	-0.29	-0.278	-0.273	-0.263	-0.289	-0.272	-0.261	-0.278	-0.271
10:84000001-85000000	10	84000001	85000000	-0.259	-0.26	-0.262	-0.29	-0.278	-0.273	-0.263	-0.289	-0.272	-0.261	-0.278	-0.271
10:85000001-86000000	10	85000001	86000000	-0.259	-0.26	-0.262	-0.29	-0.278	-0.273	-0.263	-0.289	-0.272	-0.261	-0.278	-0.271
10:86000001-87000000	10	86000001	87000000	-0.259	-0.26	-0.262	-0.29	-0.278	-0.273	-0.263	-0.289	-0.272	-0.261	-0.278	-0.271
10:87000001-88000000	10	87000001	88000000	-0.259	-0.26	-0.262	-0.29	-0.278	-0.273	-0.263	-0.289	-0.272	-0.261	-0.278	-0.271
10:88000001-89000000	10	88000001	89000000	-0.259	-0.26	-0.262	-0.29	-0.278	-0.273	-0.263	-0.289	-0.272	-0.261	-0.278	-0.271
10:89000001-90000000	10	89000001	90000000	-0.259	-0.26	-0.262	-0.29	-0.278	-0.273	-0.263	-0.289	-0.272	-0.261	-0.278	-0.271
10:90000001-91000000	10	90000001	91000000	-0.259	-0.26	-0.262	-0.29	-0.278	-0.273	-0.263	-0.289	-0.272	-0.261	-0.278	-0.271
10:92000001-93000000	10	92000001	93000000	-0.627	-0.622	-0.636	-0.632	-0.599	-0.629	-0.633	-0.643	-0.633	-0.618	-0.64	-0.632
10:93000001-94000000	10	93000001	94000000	-0.627	-0.622	-0.636	-0.632	-0.599	-0.629	-0.633	-0.643	-0.633	-0.618	-0.64	-0.632
10:94000001-95000000	10	94000001	95000000	-0.627	-0.622	-0.636	-0.632	-0.599	-0.629	-0.633	-0.643	-0.633	-0.618	-0.64	-0.632
10:95000001-96000000	10	95000001	96000000	-0.627	-0.622	-0.636	-0.632	-0.599	-0.629	-0.633	-0.643	-0.633	-0.618	-0.64	-0.632
10:96000001-97000000	10	96000001	97000000	-0.627	-0.622	-0.636	-0.632	-0.599	-0.629	-0.633	-0.643	-0.633	-0.618	-0.64	-0.632
10:97000001-98000000	10	97000001	98000000	-0.627	-0.622	-0.636	-0.632	-0.599	-0.629	-0.633	-0.643	-0.633	-0.618	-0.64	-0.632
10:98000001-99000000	10	98000001	99000000	-0.627	-0.622	-0.636	-0.632	-0.599	-0.629	-0.633	-0.643	-0.633	-0.618	-0.64	-0.632
10:99000001-100000000	10	99000001	100000000	-0.627	-0.622	-0.636	-0.632	-0.599	-0.629	-0.633	-0.643	-0.633	-0.618	-0.64	-0.632
10:100000001-101000000	10	100000001	101000000	-0.627	-0.622	-0.636	-0.632	-0.599	-0.629	-0.633	-0.643	-0.633	-0.618	-0.64	-0.632
10:102000001-103000000	10	102000001	103000000	-0.627	-0.622	-0.636	-0.632	-0.599	-0.629	-0.633	-0.643	-0.633	-0.618	-0.64	-0.632
10:103000001-104000000	10	103000001	104000000	-0.627	-0.622	-0.636	-0.632	-0.599	-0.629	-0.633	-0.643	-0.633	-0.618	-0.64	-0.632
10:104000001-105000000	10	104000001	105000000	-0.627	-0.622	-0.636	-0.632	-0.599	-0.629	-0.633	-0.643	-0.633	-0.618	-0.64	-0.632
10:105000001-106000000	10	105000001	106000000	-0.627	-0.622	-0.636	-0.632	-0.599	-0.629	-0.633	-0.643	-0.633	-0.618	-0.64	-0.632
10:107000001-108000000	10	107000001	108000000	-0.627	-0.622	-0.636	-0.632	-0.599	-0.629	-0.633	-0.643	-0.633	-0.618	-0.64	-0.632
10:108000001-109000000	10	108000001	109000000	-0.627	-0.622	-0.636	-0.632	-0.599	-0.629	-0.633	-0.643	-0.633	-0.618	-0.64	-0.632
10:110000001-111000000	10	110000001	111000000	-0.627	-0.622	-0.636	-0.632	-0.599	-0.629	-0.633	-0.643	-0.633	-0.618	-0.64	-0.632
10:111000001-112000000	10	111000001	112000000	-0.627	-0.622	-0.636	-0.632	-0.599	-0.629	-0.633	-0.643	-0.633	-0.618	-0.64	-0.632
10:112000001-113000000	10	112000001	113000000	-0.627	-0.622	-0.636	-0.632	-0.599	-0.629	-0.633	-0.643	-0.633	-0.618	-0.64	-0.632
10:113000001-114000000	10	113000001	114000000	-0.627	-0.622	-0.636	-0.632	-0.599	-0.629	-0.633	-0.643	-0.633	-0.618	-0.64	-0.632
10:114000001-115000000	10	114000001	115000000	-0.627	-0.622	-0.636	-0.632	-0.599	-0.629	-0.633	-0.643	-0.633	-0.618	-0.64	-0.632
10:115000001-116000000	10	115000001	116000000	-0.627	-0.622	-0.636	-0.632	-0.599	-0.629	-0.633	-0.643	-0.633	-0.618	-0.64	-0.632
10:116000001-117000000	10	116000001	117000000	-0.627	-0.622	-0.636	-0.632	-0.599	-0.629	-0.633	-0.643	-0.633	-0.618	-0.64	-0.632
10:117000001-118000000	10	117000001	118000000	-0.627	-0.622	-0.636	-0.632	-0.599	-0.629	-0.633	-0.643	-0.633	-0.618	-0.64	-0.632
10:118000001-119000000	10	118000001	119000000	-0.627	-0.622	-0.636	-0.632	-0.599	-0.629	-0.633	-0.643	-0.633	-0.618	-0.64	-0.632
10:120000001-121000000	10	120000001	121000000	-0.627	-0.622	-0.636	-0.632	-0.599	-0.629	-0.633	-0.643	-0.633	-0.618	-0.64	-0.632
10:121000001-122000000	10	121000001	122000000	-0.627	-0.622	-0.636	-0.632	-0.599	-0.629	-0.633	-0.643	-0.633	-0.618	-0.64	-0.632
10:123000001-124000000	10	123000001	124000000	-0.627	-0.622	-0.636	-0.632	-0.599	-0.629	-0.633	-0.643	-0.633	-0.618	-0.64	-0.632
10:124000001-125000000	10	124000001	125000000	-0.627	-0.622	-0.636	-0.632	-0.599	-0.629	-0.633	-0.643	-0.633	-0.618	-0.64	-0.632
10:125000001-126000000	10	125000001	126000000	-0.627	-0.622	-0.636	-0.632	-0.599	-0.629	-0.633	-0.643	-0.633	-0.618	-0.64	-0.632
10:126000001-127000000	10	126000001	127000000	-0.627	-0.622	-0.636	-0.632	-0.599	-0.629	-0.633	-0.643	-0.633	-0.618	-0.64	-0.632
10:127000001-128000000	10	127000001	128000000	-0.627	-0.622	-0.636	-0.632	-0.599	-0.629	-0.633	-0.643	-0.633	-0.618	-0.64	-0.632
10:128000001-129000000	10	128000001	129000000	-0.627	-0.622	-0.636	-0.632	-0.599	-0.629	-0.633	-0.643	-0.633	-0.618	-0.64	-0.632
10:130000001-131000000	10	130000001	131000000	-0.227	-0.233	-0.243	-0.249	-0.599	-0.259	-0.262	-0.249	-0.265	-0.244	-0.26	-0.238
10:131000001-132000000	10	131000001	132000000	-0.227	-0.233	-0.243	-0.249	-0.599	-0.259	-0.262	-0.249	-0.265	-0.244	-0.26	-0.238
10:132000001-133000000	10	132000001	133000000	-0.227	-0.233	-0.243	-0.249	-0.599	-0.259	-0.262	-0.249	-0.265	-0.244	-0.26	-0.238
10:133000001-134000000	10	133000001	134000000	-0.227	-0.233	-0.243	-0.249	-0.599	-0.259	-0.262	-0.249	-0.265	-0.244	-0.26	-0.238
11:2000001-3000000	11	2000001	3000000	-0.314	-0.417	-0.425	-0.43	-0.424	-0.434	-0.426	-0.322	-0.422	-0.425	-0.437	-0.415
11:3000001-4000000	11	3000001	4000000	-0.314	-0.417	-0.425	-0.43	-0.424	-0.434	-0.426	-0.322	-0.422	-0.425	-0.437	-0.415
11:4000001-5000000	11	4000001	5000000	-0.314	-0.417	-0.425	-0.43	-0.424	-0.434	-0.426	-0.322	-0.422	-0.425	-0.437	-0.415
11:5000001-6000000	11	5000001	6000000	-0.314	-0.417	-0.425	-0.43	-0.424	-0.434	-0.426	-0.322	-0.422	-0.425	-0.437	-0.415
11:7000001-8000000	11	7000001	8000000	-0.314	-0.417	-0.425	-0.43	-0.424	-0.434	-0.426	-0.322	-0.422	-0.425	-0.437	-0.415
11:8000001-9000000	11	8000001	9000000	-0.314	-0.417	-0.425	-0.43	-0.424	-0.434	-0.426	-0.322	-0.422	-0.425	-0.437	-0.415
11:9000001-10000000	11	9000001	10000000	-0.314	-0.417	-0.425	-0.43	-0.424	-0.434	-0.426	-0.322	-0.422	-0.425	-0.437	-0.415
11:11000001-12000000	11	11000001	12000000	-0.314	-0.417	-0.425	-0.43	-0.424	-0.434	-0.426	-0.322	-0.422	-0.425	-0.437	-0.415
11:12000001-13000000	11	12000001	13000000	-0.314	-0.417	-0.425	-0.43	-0.424	-0.434	-0.426	-0.322	-0.422	-0.425	-0.437	-0.415
11:14000001-15000000	11	14000001	15000000	-0.314	-0.417	-0.425	-0.43	-0.424	-0.434	-0.426	-0.322	-0.422	-0.425	-0.437	-0.415
11:15000001-16000000	11	15000001	16000000	-0.314	-0.417	-0.425	-0.43	-0.424	-0.434	-0.426	-0.322	-0.422	-0.425	-0.437	-0.415
11:16000001-17000000	11	16000001	17000000	-0.314	-0.417	-0.425	-0.43	-0.424	-0.434	-0.426	-0.322	-0.422	-0.425	-0.437	-0.415
11:17000001-18000000	11	17000001	18000000	-0.314	-0.417	-0.425	-0.43	-0.424	-0.434	-0.426	-0.322	-0.422	-0.425	-0.437	-0.415
11:19000001-20000000	11	19000001	20000000	-0.314	-0.417	-0.425	-0.43	-0.424	-0.434	-0.426	-0.322	-0.422	-0.425	-0.437	-0.415
11:20000001-21000000	11	20000001	21000000	-0.314	-0.417	-0.425	-0.43	-0.424	-0.434	-0.426	-0.322	-0.422	-0.425	-0.437	-0.415
11:21000001-22000000	11	21000001	22000000	-0.314	-0.417	-0.425	-0.43	-0.424	-0.434	-0.426	-0.322	-0.422	-0.425	-0.437	-0.415
11:24000001-25000000	11	24000001	25000000	-0.314	-0.417	-0.425	-0.43	-0.424	-0.434	-0.426	-0.322	-0.422	-0.425	-0.437	-0.415
11:25000001-26000000	11	25000001	26000000	-0.314	-0.417	-0.425	-0.43	-0.424	-0.434	-0.426	-0.322	-0.422	-0.425	-0.437	-0.415
11:26000001-27000000	11	26000001	27000000	-0.314	-0.417	-0.425	-0.43	-0.424	-0.434	-0.426	-0.322	-0.422	-0.425	-0.437	-0.415
11:27000001-28000000	11	27000001	28000000	-0.314	-0.417	-0.425	-0.43	-0.424	-0.434	-0.426	-0.322	-0.422	-0.425	-0.437	-0.415
11:28000001-29000000	11	28000001	29000000	-0.314	-0.417	-0.425	-0.43	-0.424	-0.434	-0.426	-0.322	-0.422	-0.425	-0.437	-0.415
11:29000001-30000000	11	29000001	30000000	-0.314	-0.417	-0.425	-0.43	-0.424	-0.434	-0.426	-0.322	-0.422	-0.425	-0.437	-0.415
11:30000001-31000000	11	30000001	31000000	-0.314	-0.417	-0.425	-0.43	-0.424	-0.434	-0.426	-0.322	-0.422	-0.425	-0.437	-0.415
11:31000001-32000000	11	31000001	32000000	-0.314	-0.417	-0.425	-0.43	-0.424	-0.434	-0.426	-0.322	-0.422	-0.425	-0.437	-0.415
11:32000001-33000000	11	32000001	33000000	-0.314	-0.417	-0.425	-0.43	-0.424	-0.434	-0.426	-0.322	-0.422	-0.425	-0.437	-0.415
11:33000001-34000000	11	33000001	34000000	-0.314	-0.417	-0.425	-0.43	-0.424	-0.434	-0.426	-0.322	-0.422	-0.425	-0.437	-0.415
11:34000001-35000000	11	34000001	35000000	-0.314	-0.417	-0.425	-0.43	-0.424	-0.434	-0.426	-0.322	-0.422	-0.425	-0.437	-0.415
11:35000001-36000000	11	35000001	36000000	-0.314	-0.417	-0.425	-0.43	-0.424	-0.434	-0.426	-0.322	-0.422	-0.425	-0.437	-0.415
11:36000001-37000000	11	36000001	37000000	-0.314	-0.417	-0.425	-0.43	-0.424	-0.434	-0.426	-0.322	-0.422	-0.425	-0.437	-0.415
11:37000001-38000000	11	37000001	38000000	-0.314	-0.417	-0.425	-0.43	-0.424	-0.434	-0.426	-0.322	-0.422	-0.425	-0.437	-0.415
11:39000001-40000000	11	39000001	40000000	-0.314	-0.417	-0.425	-0.43	-0.424	-0.434	-0.426	-0.322	-0.422	-0.425	-0.437	-0.415
11:41000001-42000000	11	41000001	42000000	-0.314	-0.417	-0.425	-0.43	-0.424	-0.434	-0.426	-0.322	-0.422	-0.425	-0.437	-0.415
11:42000001-43000000	11	42000001	43000000	-0.314	-0.417	-0.425	-0.43	-0.424	-0.434	-0.426	-0.322	-0.422	-0.425	-0.437	-0.415
11:43000001-44000000	11	43000001	44000000	-0.314	-0.417	-0.425	-0.43	-0.424	-0.434	-0.426	-0.322	-0.422	-0.425	-0.437	-0.415
11:44000001-45000000	11	44000001	45000000	-0.314	-0.417	-0.425	-0.43	-0.424	-0.434	-0.426	-0.322	-0.422	-0.425	-0.437	-0.415
11:45000001-46000000	11	45000001	46000000	-0.314	-0.417	-0.425	-0.43	-0.424	-0.434	-0.426	-0.322	-0.422	-0.425	-0.437	-0.415
11:46000001-47000000	11	46000001	47000000	-0.314	-0.417	-0.425	-0.43	-0.424	-0.434	-0.426	-0.322	-0.422	-0.425	-0.437	-0.415
11:47000001-48000000	11	47000001	48000000	-0.314	-0.417	-0.425	-0.43	-0.424	-0.434	-0.426	-0.322	-0.422	-0.425	-0.437	-0.415
11:56000001-57000000	11	56000001	57000000	-0.314	-0.417	-0.425	-0.43	-0.424	-0.434	-0.426	-0.322	-0.422	-0.425	-0.437	-0.415
11:57000001-58000000	11	57000001	58000000	-0.314	-0.417	-0.425	-0.43	-0.424	-0.434	-0.426	-0.322	-0.422	-0.425	-0.437	-0.415
11:58000001-59000000	11	58000001	59000000	-0.314	-0.417	-0.425	-0.43	-0.424	-0.434	-0.426	-0.322	-0.422	-0.425	-0.437	-0.415
11:59000001-60000000	11	59000001	60000000	-0.314	-0.417	-0.425	-0.43	-0.424	-0.434	-0.426	-0.322	-0.422	-0.425	-0.437	-0.415
11:60000001-61000000	11	60000001	61000000	-0.314	-0.417	-0.425	-0.43	-0.424	-0.434	-0.426	-0.322	-0.422	-0.425	-0.437	-0.415
11:61000001-62000000	11	61000001	62000000	-0.314	-0.417	-0.425	-0.43	-0.424	-0.434	-0.426	-0.322	-0.422	-0.425	-0.437	-0.415
11:62000001-63000000	11	62000001	63000000	-0.314	-0.417	-0.425	-0.43	-0.424	-0.434	-0.426	-0.322	-0.422	-0.425	-0.437	-0.415
11:63000001-64000000	11	63000001	64000000	-0.314	-0.417	-0.425	-0.43	-0.424	-0.434	-0.426	-0.322	-0.422	-0.425	-0.437	-0.415
11:64000001-65000000	11	64000001	65000000	-0.314	-0.417	-0.425	-0.43	-0.424	-0.434	-0.426	-0.322	-0.422	-0.425	-0.437	-0.415
11:65000001-66000000	11	65000001	66000000	-0.314	-0.417	-0.425	-0.43	-0.424	-0.434	-0.426	-0.322	-0.422	-0.425	-0.437	-0.415
11:66000001-67000000	11	66000001	67000000	0.687	-0.417	-0.425	-0.43	-0.424	-0.434	-0.426	0.673	-0.422	-0.425	-0.437	-0.415
11:68000001-69000000	11	68000001	69000000	0.687	-0.417	-0.425	-0.43	-0.424	-0.434	-0.426	0.673	-0.422	-0.425	-0.437	-0.415
11:69000001-70000000	11	69000001	70000000	0.687	-0.417	-0.425	-0.43	-0.424	-0.434	-0.426	0.673	-0.422	-0.425	-0.437	-0.415
11:70000001-71000000	11	70000001	71000000	0.687	-0.417	-0.425	-0.43	-0.424	-0.434	-0.426	0.673	-0.422	-0.425	-0.437	-0.415
11:76000001-77000000	11	76000001	77000000	-0.674	-0.417	-0.425	-0.43	-0.424	-0.434	-0.426	-0.701	-0.422	-0.425	-0.437	-0.415
11:78000001-79000000	11	78000001	79000000	-0.674	-0.417	-0.425	-0.43	-0.424	-0.434	-0.426	-0.701	-0.422	-0.425	-0.437	-0.415
11:79000001-80000000	11	79000001	80000000	-0.674	-0.417	-0.425	-0.43	-0.424	-0.434	-0.426	-0.701	-0.422	-0.425	-0.437	-0.415
11:80000001-81000000	11	80000001	81000000	-0.674	-0.417	-0.425	-0.43	-0.424	-0.434	-0.426	-0.701	-0.422	-0.425	-0.437	-0.415
11:81000001-82000000	11	81000001	82000000	-0.674	-0.417	-0.425	-0.43	-0.424	-0.434	-0.426	-0.701	-0.422	-0.425	-0.437	-0.415
11:83000001-84000000	11	83000001	84000000	-0.674	-0.417	-0.425	-0.43	-0.424	-0.434	-0.426	-0.701	-0.422	-0.425	-0.437	-0.415
11:88000001-89000000	11	88000001	89000000	-0.674	-0.417	-0.425	-0.43	-0.424	-0.434	-0.426	-0.701	-0.422	-0.425	-0.437	-0.415
11:90000001-91000000	11	90000001	91000000	-0.674	-0.417	-0.425	-0.43	-0.424	-0.434	-0.426	-0.701	-0.422	-0.425	-0.437	-0.415
11:91000001-92000000	11	91000001	92000000	-0.674	-0.417	-0.425	-0.43	-0.424	-0.434	-0.426	-0.701	-0.422	-0.425	-0.437	-0.415
11:92000001-93000000	11	92000001	93000000	-0.674	-0.417	-0.425	-0.43	-0.424	-0.434	-0.426	-0.701	-0.422	-0.425	-0.437	-0.415
11:93000001-94000000	11	93000001	94000000	-0.674	-0.417	-0.425	-0.43	-0.424	-0.434	-0.426	-0.701	-0.422	-0.425	-0.437	-0.415
11:95000001-96000000	11	95000001	96000000	-0.674	-0.417	-0.425	-0.43	-0.424	-0.434	-0.426	-0.701	-0.422	-0.425	-0.437	-0.415
11:96000001-97000000	11	96000001	97000000	-0.674	-0.417	-0.425	-0.43	-0.424	-0.434	-0.426	-0.701	-0.422	-0.425	-0.437	-0.415
11:97000001-98000000	11	97000001	98000000	-0.674	-0.417	-0.425	-0.43	-0.424	-0.434	-0.426	-0.701	-0.422	-0.425	-0.437	-0.415
11:98000001-99000000	11	98000001	99000000	-0.674	-0.417	-0.425	-0.43	-0.424	-0.434	-0.426	-0.701	-0.422	-0.425	-0.437	-0.415
11:99000001-100000000	11	99000001	100000000	-0.674	-0.417	-0.425	-0.43	-0.424	-0.434	-0.426	-0.701	-0.422	-0.425	-0.437	-0.415
11:100000001-101000000	11	100000001	101000000	-0.674	-0.417	-0.425	-0.43	-0.424	-0.434	-0.426	-0.701	-0.422	-0.425	-0.437	-0.415
11:101000001-102000000	11	101000001	102000000	-0.674	-0.417	-0.425	-0.43	-0.424	-0.434	-0.426	-0.701	-0.422	-0.425	-0.437	-0.415
11:104000001-105000000	11	104000001	105000000	-0.674	-0.417	-0.425	-0.43	-0.424	-0.434	-0.426	-0.701	-0.422	-0.425	-0.437	-0.415
11:105000001-106000000	11	105000001	106000000	-0.674	-0.417	-0.425	-0.43	-0.424	-0.434	-0.426	-0.701	-0.422	-0.425	-0.437	-0.415
11:106000001-107000000	11	106000001	107000000	-0.674	-0.417	-0.425	-0.43	-0.424	-0.434	-0.426	-0.701	-0.422	-0.425	-0.437	-0.415
11:107000001-108000000	11	107000001	108000000	-0.674	-0.417	-0.425	-0.43	-0.424	-0.434	-0.426	-0.701	-0.422	-0.425	-0.437	-0.415
11:108000001-109000000	11	108000001	109000000	-0.674	-0.417	-0.425	-0.43	-0.424	-0.434	-0.426	-0.701	-0.422	-0.425	-0.437	-0.415
11:109000001-110000000	11	109000001	110000000	-0.674	-0.417	-0.425	-0.43	-0.424	-0.434	-0.426	-0.701	-0.422	-0.425	-0.437	-0.415
11:110000001-111000000	11	110000001	111000000	-0.674	-0.417	-0.425	-0.43	-0.424	-0.434	-0.426	-0.701	-0.422	-0.425	-0.437	-0.415
11:112000001-113000000	11	112000001	113000000	-0.674	-0.417	-0.425	-0.43	-0.424	-0.434	-0.426	-0.701	-0.422	-0.425	-0.437	-0.415
11:113000001-114000000	11	113000001	114000000	-0.674	-0.417	-0.425	-0.43	-0.424	-0.434	-0.426	-0.701	-0.422	-0.425	-0.437	-0.415
11:114000001-115000000	11	114000001	115000000	-0.674	-0.417	-0.425	-0.43	-0.424	-0.434	-0.426	-0.701	-0.422	-0.425	-0.437	-0.415
11:115000001-116000000	11	115000001	116000000	-0.674	-0.417	-0.425	-0.43	-0.424	-0.434	-0.426	-0.701	-0.422	-0.425	-0.437	-0.415
11:116000001-117000000	11	116000001	117000000	-0.674	-0.417	-0.425	-0.43	-0.424	-0.434	-0.426	-0.701	-0.422	-0.425	-0.437	-0.415
11:117000001-118000000	11	117000001	118000000	-0.674	-0.417	-0.425	-0.43	-0.424	-0.434	-0.426	-0.701	-0.422	-0.425	-0.437	-0.415
11:118000001-119000000	11	118000001	119000000	-0.674	-0.417	-0.425	-0.43	-0.424	-0.434	-0.426	-0.701	-0.422	-0.425	-0.437	-0.415
11:119000001-120000000	11	119000001	120000000	-0.674	-0.417	-0.425	-0.43	-0.424	-0.434	-0.426	-0.701	-0.422	-0.425	-0.437	-0.415
11:120000001-121000000	11	120000001	121000000	-0.674	-0.417	-0.425	-0.43	-0.424	-0.434	-0.426	-0.701	-0.422	-0.425	-0.437	-0.415
11:121000001-122000000	11	121000001	122000000	-0.674	-0.417	-0.425	-0.43	-0.424	-0.434	-0.426	-0.701	-0.422	-0.425	-0.437	-0.415
11:123000001-124000000	11	123000001	124000000	-0.674	-0.417	-0.425	-0.43	-0.424	-0.434	-0.426	-0.701	-0.422	-0.425	-0.437	-0.415
11:124000001-125000000	11	124000001	125000000	-0.674	-0.417	-0.425	-0.43	-0.424	-0.434	-0.426	-0.701	-0.422	-0.425	-0.437	-0.415
11:125000001-126000000	11	125000001	126000000	-0.674	-0.417	-0.425	-0.43	-0.424	-0.434	-0.426	-0.701	-0.422	-0.425	-0.437	-0.415
11:126000001-127000000	11	126000001	127000000	-0.674	-0.417	-0.425	-0.43	-0.424	-0.434	-0.426	-0.701	-0.422	-0.425	-0.437	-0.415
11:127000001-128000000	11	127000001	128000000	-0.674	-0.417	-0.425	-0.43	-0.424	-0.434	-0.426	-0.701	-0.422	-0.425	-0.437	-0.415
11:128000001-129000000	11	128000001	129000000	-0.674	-0.417	-0.425	-0.43	-0.424	-0.434	-0.426	-0.701	-0.422	-0.425	-0.437	-0.415
11:130000001-131000000	11	130000001	131000000	-0.674	-0.417	-0.425	-0.43	-0.424	-0.434	-0.426	-0.701	-0.422	-0.425	-0.437	-0.415
11:131000001-132000000	11	131000001	132000000	-0.674	-0.417	-0.425	-0.43	-0.424	-0.434	-0.426	-0.701	-0.422	-0.425	-0.437	-0.415
11:132000001-133000000	11	132000001	133000000	-0.674	-0.417	-0.425	-0.43	-0.424	-0.434	-0.426	-0.701	-0.422	-0.425	-0.437	-0.415
11:133000001-134000000	11	133000001	134000000	-0.674	-0.417	-0.425	-0.43	-0.424	-0.434	-0.426	-0.701	-0.422	-0.425	-0.437	-0.415
12:1000001-2000000	12	1000001	2000000	0.031	0.038	0.041	0.018	0.028	0.022	0.039	0.023	0.027	0.037	0.027	0.033
12:2000001-3000000	12	2000001	3000000	0.031	0.038	0.041	0.018	0.028	0.022	0.039	0.023	0.027	0.037	0.027	0.033
12:3000001-4000000	12	3000001	4000000	0.031	0.038	0.041	0.018	0.028	0.022	0.039	0.023	0.027	0.037	0.027	0.033
12:4000001-5000000	12	4000001	5000000	0.031	0.038	0.041	0.018	0.028	0.022	0.039	0.023	0.027	0.037	0.027	0.033
12:5000001-6000000	12	5000001	6000000	0.031	0.038	0.041	0.018	0.028	0.022	0.039	0.023	0.027	0.037	0.027	0.033
12:6000001-7000000	12	6000001	7000000	0.031	0.038	0.041	0.018	0.028	0.022	0.039	0.023	0.027	0.037	0.027	0.033
12:7000001-8000000	12	7000001	8000000	0.031	0.038	0.041	0.018	0.028	0.022	0.039	0.023	0.027	0.037	0.027	0.033
12:8000001-9000000	12	8000001	9000000	0.031	0.038	0.041	0.018	0.028	0.022	0.039	0.023	0.027	0.037	0.027	0.033
12:9000001-10000000	12	9000001	10000000	0.031	0.038	0.041	0.018	0.028	0.022	0.039	0.023	0.027	0.037	0.027	0.033
12:10000001-11000000	12	10000001	11000000	0.031	0.038	0.041	0.018	0.028	0.022	0.039	0.023	0.027	0.037	0.027	0.033
12:11000001-12000000	12	11000001	12000000	0.031	0.038	0.041	0.018	0.028	0.022	0.039	0.023	0.027	0.037	0.027	0.033
12:12000001-13000000	12	12000001	13000000	0.031	0.038	0.041	0.018	0.028	0.022	0.039	0.023	0.027	0.037	0.027	0.033
12:14000001-15000000	12	14000001	15000000	0.031	0.038	0.041	0.018	0.028	0.022	0.039	0.023	0.027	0.037	0.027	0.033
12:15000001-16000000	12	15000001	16000000	0.031	0.038	0.041	0.018	0.028	0.022	0.039	0.023	0.027	0.037	0.027	0.033
12:16000001-17000000	12	16000001	17000000	0.031	0.038	0.041	0.018	0.028	0.022	0.039	0.023	0.027	0.037	0.027	0.033
12:17000001-18000000	12	17000001	18000000	0.031	0.038	0.041	0.018	0.028	0.022	0.039	0.023	0.027	0.037	0.027	0.033
12:21000001-22000000	12	21000001	22000000	0.031	0.038	0.041	0.018	0.028	0.022	0.039	0.023	0.027	0.037	0.027	0.033
12:22000001-23000000	12	22000001	23000000	0.031	0.038	0.041	0.018	0.028	0.022	0.039	0.023	0.027	0.037	0.027	0.033
12:23000001-24000000	12	23000001	24000000	0.031	0.038	0.041	0.018	0.028	0.022	0.039	0.023	0.027	0.037	0.027	0.033
12:24000001-25000000	12	24000001	25000000	0.031	0.038	0.041	0.018	0.028	0.022	0.039	0.023	0.027	0.037	0.027	0.033
12:25000001-26000000	12	25000001	26000000	0.031	0.038	0.041	0.018	0.028	0.022	0.039	0.023	0.027	0.037	0.027	0.033
12:26000001-27000000	12	26000001	27000000	0.031	0.038	0.041	0.018	0.028	0.022	0.039	0.023	0.027	0.037	0.027	0.033
12:28000001-29000000	12	28000001	29000000	0.031	0.038	0.041	0.018	0.028	0.022	0.039	0.023	0.027	0.037	0.027	0.033
12:29000001-30000000	12	29000001	30000000	0.031	0.038	0.041	0.018	0.028	0.022	0.039	0.023	0.027	0.037	0.027	0.033
12:31000001-32000000	12	31000001	32000000	0.031	0.038	0.041	0.018	0.028	0.022	0.039	0.023	0.027	0.037	0.027	0.033
12:32000001-33000000	12	32000001	33000000	0.031	0.038	0.041	0.018	0.028	0.022	0.039	0.023	0.027	0.037	0.027	0.033
12:33000001-34000000	12	33000001	34000000	0.031	0.038	0.041	0.018	0.028	0.022	0.039	0.023	0.027	0.037	0.027	0.033
12:39000001-40000000	12	39000001	40000000	0.031	0.038	0.041	0.018	0.028	0.022	0.039	0.023	0.027	0.037	0.027	0.033
12:40000001-41000000	12	40000001	41000000	0.031	0.038	0.041	0.018	0.028	0.022	0.039	0.023	0.027	0.037	0.027	0.033
12:43000001-44000000	12	43000001	44000000	0.031	0.038	0.041	0.018	0.028	0.022	0.039	0.023	0.027	0.037	0.027	0.033
12:44000001-45000000	12	44000001	45000000	0.031	0.038	0.041	0.018	0.028	0.022	0.039	0.023	0.027	0.037	0.027	0.033
12:45000001-46000000	12	45000001	46000000	0.031	0.038	0.041	0.018	0.028	0.022	0.039	0.023	0.027	0.037	0.027	0.033
12:46000001-47000000	12	46000001	47000000	0.031	0.038	0.041	0.018	0.028	0.022	0.039	0.023	0.027	0.037	0.027	0.033
12:47000001-48000000	12	47000001	48000000	0.031	0.038	0.041	0.018	0.028	0.022	0.039	0.023	0.027	0.037	0.027	0.033
12:49000001-50000000	12	49000001	50000000	0.031	0.038	0.041	0.018	0.028	0.022	0.039	0.023	0.027	0.037	0.027	0.033
12:50000001-51000000	12	50000001	51000000	0.031	0.038	0.041	0.018	0.028	0.022	0.039	0.023	0.027	0.037	0.027	0.033
12:51000001-52000000	12	51000001	52000000	0.031	0.038	0.041	0.018	0.028	0.022	0.039	0.023	0.027	0.037	0.027	0.033
12:52000001-53000000	12	52000001	53000000	0.031	0.038	0.041	0.018	0.028	0.022	0.039	0.023	0.027	0.037	0.027	0.033
12:53000001-54000000	12	53000001	54000000	0.031	0.038	0.041	0.018	0.028	0.022	0.039	0.023	0.027	0.037	0.027	0.033
12:54000001-55000000	12	54000001	55000000	0.031	0.038	0.041	0.018	0.028	0.022	0.039	0.023	0.027	0.037	0.027	0.033
12:59000001-60000000	12	59000001	60000000	0.031	0.038	0.041	0.018	0.028	0.022	0.039	0.023	0.027	0.037	0.027	0.033
12:61000001-62000000	12	61000001	62000000	0.031	0.038	0.041	0.018	0.028	0.022	0.039	0.023	0.027	0.037	0.027	0.033
12:62000001-63000000	12	62000001	63000000	0.031	0.038	0.041	0.018	0.028	0.022	0.039	0.023	0.027	0.037	0.027	0.033
12:63000001-64000000	12	63000001	64000000	0.031	0.038	0.041	0.018	0.028	0.022	0.039	0.023	0.027	0.037	0.027	0.033
12:64000001-65000000	12	64000001	65000000	0.031	0.038	0.041	0.018	0.028	0.022	0.039	0.023	0.027	0.037	0.027	0.033
12:65000001-66000000	12	65000001	66000000	0.031	0.038	0.041	0.018	0.028	0.022	0.039	0.023	0.027	0.037	0.027	0.033
12:66000001-67000000	12	66000001	67000000	0.031	0.038	0.041	0.018	0.028	0.022	0.039	0.023	0.027	0.037	0.027	0.033
12:68000001-69000000	12	68000001	69000000	0.031	0.038	0.041	0.018	0.028	0.022	0.039	0.023	0.027	0.037	0.027	0.033
12:71000001-72000000	12	71000001	72000000	0.031	0.038	0.041	0.018	0.028	0.022	0.039	0.023	0.027	0.037	0.027	0.033
12:72000001-73000000	12	72000001	73000000	0.031	0.038	0.041	0.018	0.028	0.022	0.039	0.023	0.027	0.037	0.027	0.033
12:73000001-74000000	12	73000001	74000000	0.031	0.038	0.041	0.018	0.028	0.022	0.039	0.023	0.027	0.037	0.027	0.033
12:74000001-75000000	12	74000001	75000000	0.031	0.038	0.041	0.018	0.028	0.022	0.039	0.023	0.027	0.037	0.027	0.033
12:76000001-77000000	12	76000001	77000000	0.031	0.038	0.041	0.018	0.028	0.022	0.039	0.023	0.027	0.037	0.027	0.033
12:77000001-78000000	12	77000001	78000000	0.031	0.038	0.041	0.018	0.028	0.022	0.039	0.023	0.027	0.037	0.027	0.033
12:78000001-79000000	12	78000001	79000000	0.031	0.038	0.041	0.018	0.028	0.022	0.039	0.023	0.027	0.037	0.027	0.033
12:79000001-80000000	12	79000001	80000000	0.031	0.038	0.041	0.018	0.028	0.022	0.039	0.023	0.027	0.037	0.027	0.033
12:81000001-82000000	12	81000001	82000000	0.031	0.038	0.041	0.018	0.028	0.022	0.039	0.023	0.027	0.037	0.027	0.033
12:82000001-83000000	12	82000001	83000000	0.031	0.038	0.041	0.018	0.028	0.022	0.039	0.023	0.027	0.037	0.027	0.033
12:83000001-84000000	12	83000001	84000000	0.031	0.038	0.041	0.018	0.028	0.022	0.039	0.023	0.027	0.037	0.027	0.033
12:86000001-87000000	12	86000001	87000000	0.031	0.038	0.041	0.018	0.028	0.022	0.039	0.023	0.027	0.037	0.027	0.033
12:87000001-88000000	12	87000001	88000000	0.031	0.038	0.041	0.018	0.028	0.022	0.039	0.023	0.027	0.037	0.027	0.033
12:88000001-89000000	12	88000001	89000000	0.031	0.038	0.041	0.018	0.028	0.022	0.039	0.023	0.027	0.037	0.027	0.033
12:89000001-90000000	12	89000001	90000000	0.031	0.038	0.041	0.018	0.028	0.022	0.039	0.023	0.027	0.037	0.027	0.033
12:90000001-91000000	12	90000001	91000000	0.031	0.038	0.041	0.018	0.028	0.022	0.039	0.023	0.027	0.037	0.027	0.033
12:92000001-93000000	12	92000001	93000000	0.031	0.038	0.041	0.018	0.028	0.022	0.039	0.023	0.027	0.037	0.027	0.033
12:93000001-94000000	12	93000001	94000000	0.031	0.038	0.041	0.018	0.028	0.022	0.039	0.023	0.027	0.037	0.027	0.033
12:95000001-96000000	12	95000001	96000000	0.031	0.038	0.041	0.018	0.028	0.022	0.039	0.023	0.027	0.037	0.027	0.033
12:96000001-97000000	12	96000001	97000000	0.031	0.038	0.041	0.018	0.028	0.022	0.039	0.023	0.027	0.037	0.027	0.033
12:97000001-98000000	12	97000001	98000000	0.031	0.038	0.041	0.018	0.028	0.022	0.039	0.023	0.027	0.037	0.027	0.033
12:98000001-99000000	12	98000001	99000000	0.031	0.038	0.041	0.018	0.028	0.022	0.039	0.023	0.027	0.037	0.027	0.033
12:99000001-100000000	12	99000001	100000000	0.031	0.038	0.041	0.018	0.028	0.022	0.039	0.023	0.027	0.037	0.027	0.033
12:100000001-101000000	12	100000001	101000000	0.031	0.038	0.041	0.018	0.028	0.022	0.039	0.023	0.027	0.037	0.027	0.033
12:101000001-102000000	12	101000001	102000000	0.031	0.038	0.041	0.018	0.028	0.022	0.039	0.023	0.027	0.037	0.027	0.033
12:103000001-104000000	12	103000001	104000000	0.031	0.038	0.041	0.018	0.028	0.022	0.039	0.023	0.027	0.037	0.027	0.033
12:105000001-106000000	12	105000001	106000000	0.031	0.038	0.041	0.018	0.028	0.022	0.039	0.023	0.027	0.037	0.027	0.033
12:106000001-107000000	12	106000001	107000000	0.031	0.038	0.041	0.018	0.028	0.022	0.039	0.023	0.027	0.037	0.027	0.033
12:107000001-108000000	12	107000001	108000000	0.031	0.038	0.041	0.018	0.028	0.022	0.039	0.023	0.027	0.037	0.027	0.033
12:108000001-109000000	12	108000001	109000000	0.031	0.038	0.041	0.018	0.028	0.022	0.039	0.023	0.027	0.037	0.027	0.033
12:109000001-110000000	12	109000001	110000000	0.031	0.038	0.041	0.018	0.028	0.022	0.039	0.023	0.027	0.037	0.027	0.033
12:110000001-111000000	12	110000001	111000000	0.031	0.038	0.041	0.018	0.028	0.022	0.039	0.023	0.027	0.037	0.027	0.033
12:111000001-112000000	12	111000001	112000000	0.031	0.038	0.041	0.018	0.028	0.022	0.039	0.023	0.027	0.037	0.027	0.033
12:112000001-113000000	12	112000001	113000000	0.031	0.038	0.041	0.018	0.028	0.022	0.039	0.023	0.027	0.037	0.027	0.033
12:114000001-115000000	12	114000001	115000000	0.031	0.038	0.041	0.018	0.028	0.022	0.039	0.023	0.027	0.037	0.027	0.033
12:115000001-116000000	12	115000001	116000000	0.031	0.038	0.041	0.018	0.028	0.022	0.039	0.023	0.027	0.037	0.027	0.033
12:116000001-117000000	12	116000001	117000000	0.031	0.038	0.041	0.018	0.028	0.022	0.039	0.023	0.027	0.037	0.027	0.033
12:117000001-118000000	12	117000001	118000000	0.031	0.038	0.041	0.018	0.028	0.022	0.039	0.023	0.027	0.037	0.027	0.033
12:119000001-120000000	12	119000001	120000000	0.031	0.038	0.041	0.018	0.028	0.022	0.039	0.023	0.027	0.037	0.027	0.033
12:120000001-121000000	12	120000001	121000000	0.031	0.038	0.041	0.018	0.028	0.022	0.039	0.023	0.027	0.037	0.027	0.033
12:121000001-122000000	12	121000001	122000000	0.031	0.038	0.041	0.018	0.028	0.022	0.039	0.023	0.027	0.037	0.027	0.033
12:122000001-123000000	12	122000001	123000000	0.031	0.038	0.041	0.018	0.028	0.022	0.039	0.023	0.027	0.037	0.027	0.033
12:123000001-124000000	12	123000001	124000000	0.031	0.038	0.041	0.018	0.028	0.022	0.039	0.023	0.027	0.037	0.027	0.033
12:124000001-125000000	12	124000001	125000000	0.031	0.038	0.041	0.018	0.028	0.022	0.039	0.023	0.027	0.037	0.027	0.033
12:126000001-127000000	12	126000001	127000000	0.031	0.038	0.041	0.018	0.028	0.022	0.039	0.023	0.027	0.037	0.027	0.033
12:128000001-129000000	12	128000001	129000000	0.031	0.038	0.041	0.018	0.028	0.022	0.039	0.023	0.027	0.037	0.027	0.033
12:130000001-131000000	12	130000001	131000000	0.031	0.038	0.041	0.018	0.028	0.022	0.039	0.023	0.027	0.037	0.027	0.033
13:20000001-21000000	13	20000001	21000000	-0.644	-0.635	-0.646	-0.656	-0.649	-0.666	-0.645	-0.663	-0.649	-0.642	-0.666	-0.655
13:21000001-22000000	13	21000001	22000000	-0.644	-0.635	-0.646	-0.656	-0.649	-0.666	-0.645	-0.663	-0.649	-0.642	-0.666	-0.655
13:22000001-23000000	13	22000001	23000000	-0.644	-0.635	-0.646	-0.656	-0.649	-0.666	-0.645	-0.663	-0.649	-0.642	-0.666	-0.655
13:26000001-27000000	13	26000001	27000000	-0.644	-0.635	-0.646	-0.656	-0.649	-0.666	-0.645	-0.663	-0.649	-0.642	-0.666	-0.655
13:27000001-28000000	13	27000001	28000000	-0.644	-0.635	-0.646	-0.656	-0.649	-0.666	-0.645	-0.663	-0.649	-0.642	-0.666	-0.655
13:28000001-29000000	13	28000001	29000000	-0.644	-0.635	-0.646	-0.656	-0.649	-0.666	-0.645	-0.663	-0.649	-0.642	-0.666	-0.655
13:29000001-30000000	13	29000001	30000000	-0.644	-0.635	-0.646	-0.656	-0.649	-0.666	-0.645	-0.663	-0.649	-0.642	-0.666	-0.655
13:31000001-32000000	13	31000001	32000000	-0.644	-0.635	-0.646	-0.656	-0.649	-0.666	-0.645	-0.663	-0.649	-0.642	-0.666	-0.655
13:32000001-33000000	13	32000001	33000000	-0.644	-0.635	-0.646	-0.656	-0.649	-0.666	-0.645	-0.663	-0.649	-0.642	-0.666	-0.655
13:33000001-34000000	13	33000001	34000000	-0.644	-0.635	-0.646	-0.656	-0.649	-0.666	-0.645	-0.663	-0.649	-0.642	-0.666	-0.655
13:34000001-35000000	13	34000001	35000000	-0.644	-0.635	-0.646	-0.656	-0.649	-0.666	-0.645	-0.663	-0.649	-0.642	-0.666	-0.655
13:36000001-37000000	13	36000001	37000000	-0.644	-0.635	-0.646	-0.656	-0.649	-0.666	-0.645	-0.663	-0.649	-0.642	-0.666	-0.655
13:37000001-38000000	13	37000001	38000000	-0.644	-0.635	-0.646	-0.656	-0.649	-0.666	-0.645	-0.663	-0.649	-0.642	-0.666	-0.655
13:38000001-39000000	13	38000001	39000000	-0.644	-0.635	-0.646	-0.656	-0.649	-0.666	-0.645	-0.663	-0.649	-0.642	-0.666	-0.655
13:39000001-40000000	13	39000001	40000000	-0.644	-0.635	-0.646	-0.656	-0.649	-0.666	-0.645	-0.663	-0.649	-0.642	-0.666	-0.655
13:40000001-41000000	13	40000001	41000000	-0.644	-0.635	-0.646	-0.656	-0.649	-0.666	-0.645	-0.663	-0.649	-0.642	-0.666	-0.655
13:42000001-43000000	13	42000001	43000000	-0.644	-0.635	-0.646	-0.656	-0.649	-0.666	-0.645	-0.663	-0.649	-0.642	-0.666	-0.655
13:43000001-44000000	13	43000001	44000000	-0.644	-0.635	-0.646	-0.656	-0.649	-0.666	-0.645	-0.663	-0.649	-0.642	-0.666	-0.655
13:44000001-45000000	13	44000001	45000000	-0.644	-0.635	-0.646	-0.656	-0.649	-0.666	-0.645	-0.663	-0.649	-0.642	-0.666	-0.655
13:45000001-46000000	13	45000001	46000000	-0.644	-0.635	-0.646	-0.656	-0.649	-0.666	-0.645	-0.663	-0.649	-0.642	-0.666	-0.655
13:46000001-47000000	13	46000001	47000000	-0.644	-0.635	-0.646	-0.656	-0.649	-0.666	-0.645	-0.663	-0.649	-0.642	-0.666	-0.655
13:48000001-49000000	13	48000001	49000000	-0.644	-0.635	-0.646	-0.656	-0.649	-0.666	-0.645	-0.663	-0.649	-0.642	-0.666	-0.655
13:49000001-50000000	13	49000001	50000000	-0.644	-0.635	-0.646	-0.656	-0.649	-0.666	-0.645	-0.663	-0.649	-0.642	-0.666	-0.655
13:50000001-51000000	13	50000001	51000000	-0.644	-0.635	-0.646	-0.656	-0.649	-0.666	-0.645	-0.663	-0.649	-0.642	-0.666	-0.655
13:51000001-52000000	13	51000001	52000000	-0.644	-0.635	-0.646	-0.656	-0.649	-0.666	-0.645	-0.663	-0.649	-0.642	-0.666	-0.655
13:52000001-53000000	13	52000001	53000000	-0.644	-0.635	-0.646	-0.656	-0.649	-0.666	-0.645	-0.663	-0.649	-0.642	-0.666	-0.655
13:53000001-54000000	13	53000001	54000000	-0.644	-0.635	-0.646	-0.656	-0.649	-0.666	-0.645	-0.663	-0.649	-0.642	-0.666	-0.655
13:55000001-56000000	13	55000001	56000000	-0.644	-0.635	-0.646	-0.656	-0.649	-0.666	-0.645	-0.663	-0.649	-0.642	-0.666	-0.655
13:57000001-58000000	13	57000001	58000000	-0.644	-0.635	-0.646	-0.656	-0.649	-0.666	-0.645	-0.663	-0.649	-0.642	-0.666	-0.655
13:58000001-59000000	13	58000001	59000000	-0.644	-0.635	-0.646	-0.656	-0.649	-0.666	-0.645	-0.663	-0.649	-0.642	-0.666	-0.655
13:59000001-60000000	13	59000001	60000000	-0.644	-0.635	-0.646	-0.656	-0.649	-0.666	-0.645	-0.663	-0.649	-0.642	-0.666	-0.655
13:60000001-61000000	13	60000001	61000000	-0.644	-0.635	-0.646	-0.656	-0.649	-0.666	-0.645	-0.663	-0.649	-0.642	-0.666	-0.655
13:61000001-62000000	13	61000001	62000000	-0.644	-0.635	-0.646	-0.656	-0.649	-0.666	-0.645	-0.663	-0.649	-0.642	-0.666	-0.655
13:62000001-63000000	13	62000001	63000000	-0.644	-0.635	-0.646	-0.656	-0.649	-0.666	-0.645	-0.663	-0.649	-0.642	-0.666	-0.655
13:63000001-64000000	13	63000001	64000000	-0.644	-0.635	-0.646	-0.656	-0.649	-0.666	-0.645	-0.663	-0.649	-0.642	-0.666	-0.655
13:64000001-65000000	13	64000001	65000000	-0.644	-0.635	-0.646	-0.656	-0.649	-0.666	-0.645	-0.663	-0.649	-0.642	-0.666	-0.655
13:65000001-66000000	13	65000001	66000000	-0.644	-0.635	-0.646	-0.656	-0.649	-0.666	-0.645	-0.663	-0.649	-0.642	-0.666	-0.655
13:66000001-67000000	13	66000001	67000000	-0.644	-0.635	-0.646	-0.656	-0.649	-0.666	-0.645	-0.663	-0.649	-0.642	-0.666	-0.655
13:67000001-68000000	13	67000001	68000000	-0.644	-0.635	-0.646	-0.656	-0.649	-0.666	-0.645	-0.663	-0.649	-0.642	-0.666	-0.655
13:69000001-70000000	13	69000001	70000000	-0.644	-0.635	-0.646	-0.656	-0.649	-0.666	-0.645	-0.663	-0.649	-0.642	-0.666	-0.655
13:70000001-71000000	13	70000001	71000000	-0.644	-0.635	-0.646	-0.656	-0.649	-0.666	-0.645	-0.663	-0.649	-0.642	-0.666	-0.655
13:71000001-72000000	13	71000001	72000000	-0.644	-0.635	-0.646	-0.656	-0.649	-0.666	-0.645	-0.663	-0.649	-0.642	-0.666	-0.655
13:72000001-73000000	13	72000001	73000000	-0.644	-0.635	-0.646	-0.656	-0.649	-0.666	-0.645	-0.663	-0.649	-0.642	-0.666	-0.655
13:73000001-74000000	13	73000001	74000000	-0.644	-0.635	-0.646	-0.656	-0.649	-0.666	-0.645	-0.663	-0.649	-0.642	-0.666	-0.655
13:75000001-76000000	13	75000001	76000000	-0.644	-0.635	-0.646	-0.656	-0.649	-0.666	-0.645	-0.663	-0.649	-0.642	-0.666	-0.655
13:76000001-77000000	13	76000001	77000000	-0.644	-0.635	-0.646	-0.656	-0.649	-0.666	-0.645	-0.663	-0.649	-0.642	-0.666	-0.655
13:78000001-79000000	13	78000001	79000000	-0.644	-0.635	-0.646	-0.656	-0.649	-0.666	-0.645	-0.663	-0.649	-0.642	-0.666	-0.655
13:79000001-80000000	13	79000001	80000000	-0.644	-0.635	-0.646	-0.656	-0.649	-0.666	-0.645	-0.663	-0.649	-0.642	-0.666	-0.655
13:80000001-81000000	13	80000001	81000000	-0.644	-0.635	-0.646	-0.656	-0.649	-0.666	-0.645	-0.663	-0.649	-0.642	-0.666	-0.655
13:81000001-82000000	13	81000001	82000000	-0.644	-0.635	-0.646	-0.656	-0.649	-0.666	-0.645	-0.663	-0.649	-0.642	-0.666	-0.655
13:83000001-84000000	13	83000001	84000000	-0.644	-0.635	-0.646	-0.656	-0.649	-0.666	-0.645	-0.663	-0.649	-0.642	-0.666	-0.655
13:84000001-85000000	13	84000001	85000000	-0.644	-0.635	-0.646	-0.656	-0.649	-0.666	-0.645	-0.663	-0.649	-0.642	-0.666	-0.655
13:86000001-87000000	13	86000001	87000000	-0.644	-0.635	-0.646	-0.656	-0.649	-0.666	-0.645	-0.663	-0.649	-0.642	-0.666	-0.655
13:87000001-88000000	13	87000001	88000000	-0.644	-0.635	-0.646	-0.656	-0.649	-0.666	-0.645	-0.663	-0.649	-0.642	-0.666	-0.655
13:88000001-89000000	13	88000001	89000000	-0.644	-0.635	-0.646	-0.656	-0.649	-0.666	-0.645	-0.663	-0.649	-0.642	-0.666	-0.655
13:89000001-90000000	13	89000001	90000000	-0.644	-0.635	-0.646	-0.656	-0.649	-0.666	-0.645	-0.663	-0.649	-0.642	-0.666	-0.655
13:90000001-91000000	13	90000001	91000000	-0.644	-0.635	-0.646	-0.656	-0.649	-0.666	-0.645	-0.663	-0.649	-0.642	-0.666	-0.655
13:91000001-92000000	13	91000001	92000000	-0.644	-0.635	-0.646	-0.656	-0.649	-0.666	-0.645	-0.663	-0.649	-0.642	-0.666	-0.655
13:92000001-93000000	13	92000001	93000000	-0.644	-0.635	-0.646	-0.656	-0.649	-0.666	-0.645	-0.663	-0.649	-0.642	-0.666	-0.655
13:93000001-94000000	13	93000001	94000000	-0.644	-0.635	-0.646	-0.656	-0.649	-0.666	-0.645	-0.663	-0.649	-0.642	-0.666	-0.655
13:96000001-97000000	13	96000001	97000000	-0.644	-0.635	-0.646	-0.656	-0.649	-0.666	-0.645	-0.663	-0.649	-0.642	-0.666	-0.655
13:97000001-98000000	13	97000001	98000000	-0.644	-0.635	-0.646	-0.656	-0.649	-0.666	-0.645	-0.663	-0.649	-0.642	-0.666	-0.655
13:98000001-99000000	13	98000001	99000000	-0.644	-0.635	-0.646	-0.656	-0.649	-0.666	-0.645	-0.663	-0.649	-0.642	-0.666	-0.655
13:99000001-100000000	13	99000001	100000000	-0.644	-0.635	-0.646	-0.656	-0.649	-0.666	-0.645	-0.663	-0.649	-0.642	-0.666	-0.655
13:100000001-101000000	13	100000001	101000000	-0.644	-0.635	-0.646	-0.656	-0.649	-0.666	-0.645	-0.663	-0.649	-0.642	-0.666	-0.655
13:101000001-102000000	13	101000001	102000000	-0.644	-0.635	-0.646	-0.656	-0.649	-0.666	-0.645	-0.663	-0.649	-0.642	-0.666	-0.655
13:103000001-104000000	13	103000001	104000000	-0.644	-0.635	-0.646	-0.656	-0.649	-0.666	-0.645	-0.663	-0.649	-0.642	-0.666	-0.655
13:105000001-106000000	13	105000001	106000000	-0.644	-0.635	-0.646	-0.656	-0.649	-0.666	-0.645	-0.663	-0.649	-0.642	-0.666	-0.655
13:106000001-107000000	13	106000001	107000000	-0.644	-0.635	-0.646	-0.656	-0.649	-0.666	-0.645	-0.663	-0.649	-0.642	-0.666	-0.655
13:107000001-108000000	13	107000001	108000000	-0.644	-0.635	-0.646	-0.656	-0.649	-0.666	-0.645	-0.663	-0.649	-0.642	-0.666	-0.655
13:108000001-109000000	13	108000001	109000000	-0.644	-0.635	-0.646	-0.656	-0.649	-0.666	-0.645	-0.663	-0.649	-0.642	-0.666	-0.655
13:109000001-110000000	13	109000001	110000000	-0.644	-0.635	-0.646	-0.656	-0.649	-0.666	-0.645	-0.663	-0.649	-0.642	-0.666	-0.655
13:111000001-112000000	13	111000001	112000000	-0.644	-0.635	-0.646	-0.656	-0.649	-0.666	-0.645	-0.663	-0.649	-0.642	-0.666	-0.655
13:112000001-113000000	13	112000001	113000000	-0.644	-0.635	-0.646	-0.656	-0.649	-0.666	-0.645	-0.663	-0.649	-0.642	-0.666	-0.655
13:115000001-115169878	13	115000001	115169878	-0.644	-0.635	-0.646	-0.656	-0.649	-0.666	-0.645	-0.663	-0.649	-0.642	-0.666	-0.655
14:21000001-22000000	14	21000001	22000000	-0.003	0.003	0.006	-0.008	-0.016	-0.015	0.001	-0.002	-0.014	0.004	-0.011	0.003
14:24000001-25000000	14	24000001	25000000	-0.003	0.003	0.006	-0.008	-0.016	-0.015	0.001	-0.002	-0.014	0.004	-0.011	0.003
14:25000001-26000000	14	25000001	26000000	-0.003	0.003	0.006	-0.008	-0.016	-0.015	0.001	-0.002	-0.014	0.004	-0.011	0.003
14:26000001-27000000	14	26000001	27000000	-0.003	0.003	0.006	-0.008	-0.016	-0.015	0.001	-0.002	-0.014	0.004	-0.011	0.003
14:27000001-28000000	14	27000001	28000000	-0.003	0.003	0.006	-0.008	-0.016	-0.015	0.001	-0.002	-0.014	0.004	-0.011	0.003
14:28000001-29000000	14	28000001	29000000	-0.003	0.003	0.006	-0.008	-0.016	-0.015	0.001	-0.002	-0.014	0.004	-0.011	0.003
14:29000001-30000000	14	29000001	30000000	-0.003	0.003	0.006	-0.008	-0.016	-0.015	0.001	-0.002	-0.014	0.004	-0.011	0.003
14:30000001-31000000	14	30000001	31000000	-0.003	0.003	0.006	-0.008	-0.016	-0.015	0.001	-0.002	-0.014	0.004	-0.011	0.003
14:31000001-32000000	14	31000001	32000000	-0.003	0.003	0.006	-0.008	-0.016	-0.015	0.001	-0.002	-0.014	0.004	-0.011	0.003
14:33000001-34000000	14	33000001	34000000	-0.003	0.003	0.006	-0.008	-0.016	-0.015	0.001	-0.002	-0.014	0.004	-0.011	0.003
14:34000001-35000000	14	34000001	35000000	-0.003	0.003	0.006	-0.008	-0.016	-0.015	0.001	-0.002	-0.014	0.004	-0.011	0.003
14:35000001-36000000	14	35000001	36000000	-0.003	0.003	0.006	-0.008	-0.016	-0.015	0.001	-0.002	-0.014	0.004	-0.011	0.003
14:36000001-37000000	14	36000001	37000000	-0.003	0.003	0.006	-0.008	-0.016	-0.015	0.001	-0.002	-0.014	0.004	-0.011	0.003
14:37000001-38000000	14	37000001	38000000	-0.003	0.003	0.006	-0.008	-0.016	-0.015	0.001	-0.002	-0.014	0.004	-0.011	0.003
14:38000001-39000000	14	38000001	39000000	-0.003	0.003	0.006	-0.008	-0.016	-0.015	0.001	-0.002	-0.014	0.004	-0.011	0.003
14:39000001-40000000	14	39000001	40000000	-0.003	0.003	0.006	-0.008	-0.016	-0.015	0.001	-0.002	-0.014	0.004	-0.011	0.003
14:41000001-42000000	14	41000001	42000000	-0.003	0.003	0.006	-0.008	-0.016	-0.015	0.001	-0.002	-0.014	0.004	-0.011	0.003
14:42000001-43000000	14	42000001	43000000	-0.003	0.003	0.006	-0.008	-0.016	-0.015	0.001	-0.002	-0.014	0.004	-0.011	0.003
14:44000001-45000000	14	44000001	45000000	-0.003	0.003	0.006	-0.008	-0.016	-0.015	0.001	-0.002	-0.014	0.004	-0.011	0.003
14:46000001-47000000	14	46000001	47000000	-0.003	0.003	0.006	-0.008	-0.016	-0.015	0.001	-0.002	-0.014	0.004	-0.011	0.003
14:47000001-48000000	14	47000001	48000000	-0.003	0.003	0.006	-0.008	-0.016	-0.015	0.001	-0.002	-0.014	0.004	-0.011	0.003
14:48000001-49000000	14	48000001	49000000	-0.003	0.003	0.006	-0.008	-0.016	-0.015	0.001	-0.002	-0.014	0.004	-0.011	0.003
14:50000001-51000000	14	50000001	51000000	-0.003	0.003	0.006	-0.008	-0.016	-0.015	0.001	-0.002	-0.014	0.004	-0.011	0.003
14:51000001-52000000	14	51000001	52000000	-0.003	0.003	0.006	-0.008	-0.016	-0.015	0.001	-0.002	-0.014	0.004	-0.011	0.003
14:52000001-53000000	14	52000001	53000000	-0.003	0.003	0.006	-0.008	-0.016	-0.015	0.001	-0.002	-0.014	0.004	-0.011	0.003
14:54000001-55000000	14	54000001	55000000	-0.003	0.003	0.006	-0.008	-0.016	-0.015	0.001	-0.002	-0.014	0.004	-0.011	0.003
14:57000001-58000000	14	57000001	58000000	-0.003	0.003	0.006	-0.008	-0.016	-0.015	0.001	-0.002	-0.014	0.004	-0.011	0.003
14:58000001-59000000	14	58000001	59000000	-0.003	0.003	0.006	-0.008	-0.016	-0.015	0.001	-0.002	-0.014	0.004	-0.011	0.003
14:59000001-60000000	14	59000001	60000000	-0.003	0.003	0.006	-0.008	-0.016	-0.015	0.001	-0.002	-0.014	0.004	-0.011	0.003
14:60000001-61000000	14	60000001	61000000	-0.003	0.003	0.006	-0.008	-0.016	-0.015	0.001	-0.002	-0.014	0.004	-0.011	0.003
14:62000001-63000000	14	62000001	63000000	-0.003	0.003	0.006	-0.008	-0.016	-0.015	0.001	-0.002	-0.014	0.004	-0.011	0.003
14:63000001-64000000	14	63000001	64000000	-0.003	0.003	0.006	-0.008	-0.016	-0.015	0.001	-0.002	-0.014	0.004	-0.011	0.003
14:64000001-65000000	14	64000001	65000000	-0.003	0.003	0.006	-0.008	-0.016	-0.015	0.001	-0.002	-0.014	0.004	-0.011	0.003
14:65000001-66000000	14	65000001	66000000	-0.003	0.003	0.006	-0.008	-0.016	-0.015	0.001	-0.002	-0.014	0.004	-0.011	0.003
14:66000001-67000000	14	66000001	67000000	-0.003	0.003	0.006	-0.008	-0.016	-0.015	0.001	-0.002	-0.014	0.004	-0.011	0.003
14:67000001-68000000	14	67000001	68000000	-0.003	0.003	0.006	-0.008	-0.016	-0.015	0.001	-0.002	-0.014	0.004	-0.011	0.003
14:68000001-69000000	14	68000001	69000000	-0.003	0.003	0.006	-0.008	-0.016	-0.015	0.001	-0.002	-0.014	0.004	-0.011	0.003
14:69000001-70000000	14	69000001	70000000	-0.003	0.003	0.006	-0.008	-0.016	-0.015	0.001	-0.002	-0.014	0.004	-0.011	0.003
14:70000001-71000000	14	70000001	71000000	-0.003	0.003	0.006	-0.008	-0.016	-0.015	0.001	-0.002	-0.014	0.004	-0.011	0.003
14:71000001-72000000	14	71000001	72000000	-0.003	0.003	0.006	-0.008	-0.016	-0.015	0.001	-0.002	-0.014	0.004	-0.011	0.003
14:73000001-74000000	14	73000001	74000000	-0.003	0.003	0.006	-0.008	-0.016	-0.015	0.001	-0.002	-0.014	0.004	-0.011	0.003
14:74000001-75000000	14	74000001	75000000	-0.003	0.003	0.006	-0.008	-0.016	-0.015	0.001	-0.002	-0.014	0.004	-0.011	0.003
14:75000001-76000000	14	75000001	76000000	-0.003	0.003	0.006	-0.008	-0.016	-0.015	0.001	-0.002	-0.014	0.004	-0.011	0.003
14:76000001-77000000	14	76000001	77000000	-0.003	0.003	0.006	-0.008	-0.016	-0.015	0.001	-0.002	-0.014	0.004	-0.011	0.003
14:77000001-78000000	14	77000001	78000000	-0.003	0.003	0.006	-0.008	-0.016	-0.015	0.001	-0.002	-0.014	0.004	-0.011	0.003
14:78000001-79000000	14	78000001	79000000	-0.003	0.003	0.006	-0.008	-0.016	-0.015	0.001	-0.002	-0.014	0.004	-0.011	0.003
14:79000001-80000000	14	79000001	80000000	-0.003	0.003	0.006	-0.008	-0.016	-0.015	0.001	-0.002	-0.014	0.004	-0.011	0.003
14:80000001-81000000	14	80000001	81000000	-0.003	0.003	0.006	-0.008	-0.016	-0.015	0.001	-0.002	-0.014	0.004	-0.011	0.003
14:81000001-82000000	14	81000001	82000000	-0.003	0.003	0.006	-0.008	-0.016	-0.015	0.001	-0.002	-0.014	0.004	-0.011	0.003
14:82000001-83000000	14	82000001	83000000	-0.003	0.003	0.006	-0.008	-0.016	-0.015	0.001	-0.002	-0.014	0.004	-0.011	0.003
14:83000001-84000000	14	83000001	84000000	-0.003	0.003	0.006	-0.008	-0.016	-0.015	0.001	-0.002	-0.014	0.004	-0.011	0.003
14:85000001-86000000	14	85000001	86000000	-0.003	0.003	0.006	-0.008	-0.016	-0.015	0.001	-0.002	-0.014	0.004	-0.011	0.003
14:86000001-87000000	14	86000001	87000000	-0.003	0.003	0.006	-0.008	-0.016	-0.015	0.001	-0.002	-0.014	0.004	-0.011	0.003
14:87000001-88000000	14	87000001	88000000	-0.003	0.003	0.006	-0.008	-0.016	-0.015	0.001	-0.002	-0.014	0.004	-0.011	0.003
14:89000001-90000000	14	89000001	90000000	-0.003	0.003	0.006	-0.008	-0.016	-0.015	0.001	-0.002	-0.014	0.004	-0.011	0.003
14:93000001-94000000	14	93000001	94000000	-0.003	0.003	0.006	-0.008	-0.016	-0.015	0.001	-0.002	-0.014	0.004	-0.011	0.003
14:94000001-95000000	14	94000001	95000000	-0.003	0.003	0.006	-0.008	-0.016	-0.015	0.001	-0.002	-0.014	0.004	-0.011	0.003
14:96000001-97000000	14	96000001	97000000	-0.003	0.003	0.006	-0.008	-0.016	-0.015	0.001	-0.002	-0.014	0.004	-0.011	0.003
14:97000001-98000000	14	97000001	98000000	-0.003	0.003	0.006	-0.008	-0.016	-0.015	0.001	-0.002	-0.014	0.004	-0.011	0.003
14:98000001-99000000	14	98000001	99000000	-0.003	0.003	0.006	-0.008	-0.016	-0.015	0.001	-0.002	-0.014	0.004	-0.011	0.003
14:99000001-100000000	14	99000001	100000000	-0.003	0.003	0.006	-0.008	-0.016	-0.015	0.001	-0.002	-0.014	0.004	-0.011	0.003
14:100000001-101000000	14	100000001	101000000	-0.003	0.003	0.006	-0.008	-0.016	-0.015	0.001	-0.002	-0.014	0.004	-0.011	0.003
14:101000001-102000000	14	101000001	102000000	-0.003	0.003	0.006	-0.008	-0.016	-0.015	0.001	-0.002	-0.014	0.004	-0.011	0.003
14:102000001-103000000	14	102000001	103000000	-0.003	0.003	0.006	-0.008	-0.016	-0.015	0.001	-0.002	-0.014	0.004	-0.011	0.003
14:103000001-104000000	14	103000001	104000000	-0.003	0.003	0.006	-0.008	-0.016	-0.015	0.001	-0.002	-0.014	0.004	-0.011	0.003
15:22000001-23000000	15	22000001	23000000	-0.297	-0.288	-0.295	-0.304	-0.299	-0.304	-0.296	-0.305	-0.294	-0.289	-0.307	-0.297
15:26000001-27000000	15	26000001	27000000	-0.297	-0.288	-0.295	-0.304	-0.299	-0.304	-0.296	-0.305	-0.294	-0.289	-0.307	-0.297
15:29000001-30000000	15	29000001	30000000	-0.297	-0.288	-0.295	-0.304	-0.299	-0.304	-0.296	-0.305	-0.294	-0.289	-0.307	-0.297
15:31000001-32000000	15	31000001	32000000	-0.297	-0.288	-0.295	-0.304	-0.299	-0.304	-0.296	-0.305	-0.294	-0.289	-0.307	-0.297
15:33000001-34000000	15	33000001	34000000	-0.297	-0.288	-0.295	-0.304	-0.299	-0.304	-0.296	-0.305	-0.294	-0.289	-0.307	-0.297
15:36000001-37000000	15	36000001	37000000	-0.297	-0.288	-0.295	-0.304	-0.299	-0.304	-0.296	-0.305	-0.294	-0.289	-0.307	-0.297
15:37000001-38000000	15	37000001	38000000	-0.297	-0.288	-0.295	-0.304	-0.299	-0.304	-0.296	-0.305	-0.294	-0.289	-0.307	-0.297
15:38000001-39000000	15	38000001	39000000	-0.297	-0.288	-0.295	-0.304	-0.299	-0.304	-0.296	-0.305	-0.294	-0.289	-0.307	-0.297
15:39000001-40000000	15	39000001	40000000	-0.297	-0.288	-0.295	-0.304	-0.299	-0.304	-0.296	-0.305	-0.294	-0.289	-0.307	-0.297
15:40000001-41000000	15	40000001	41000000	-0.297	-0.288	-0.295	-0.304	-0.299	-0.304	-0.296	-0.305	-0.294	-0.289	-0.307	-0.297
15:41000001-42000000	15	41000001	42000000	-0.297	-0.288	-0.295	-0.304	-0.299	-0.304	-0.296	-0.305	-0.294	-0.289	-0.307	-0.297
15:42000001-43000000	15	42000001	43000000	-0.297	-0.288	-0.295	-0.304	-0.299	-0.304	-0.296	-0.305	-0.294	-0.289	-0.307	-0.297
15:43000001-44000000	15	43000001	44000000	-0.297	-0.288	-0.295	-0.304	-0.299	-0.304	-0.296	-0.305	-0.294	-0.289	-0.307	-0.297
15:44000001-45000000	15	44000001	45000000	-0.297	-0.288	-0.295	-0.304	-0.299	-0.304	-0.296	-0.305	-0.294	-0.289	-0.307	-0.297
15:45000001-46000000	15	45000001	46000000	-0.297	-0.288	-0.295	-0.304	-0.299	-0.304	-0.296	-0.305	-0.294	-0.289	-0.307	-0.297
15:47000001-48000000	15	47000001	48000000	-0.297	-0.288	-0.295	-0.304	-0.299	-0.304	-0.296	-0.305	-0.294	-0.289	-0.307	-0.297
15:48000001-49000000	15	48000001	49000000	-0.297	-0.288	-0.295	-0.304	-0.299	-0.304	-0.296	-0.305	-0.294	-0.289	-0.307	-0.297
15:49000001-50000000	15	49000001	50000000	-0.297	-0.288	-0.295	-0.304	-0.299	-0.304	-0.296	-0.305	-0.294	-0.289	-0.307	-0.297
15:51000001-52000000	15	51000001	52000000	-0.297	-0.288	-0.295	-0.304	-0.299	-0.304	-0.296	-0.305	-0.294	-0.289	-0.307	-0.297
15:52000001-53000000	15	52000001	53000000	-0.297	-0.288	-0.295	-0.304	-0.299	-0.304	-0.296	-0.305	-0.294	-0.289	-0.307	-0.297
15:54000001-55000000	15	54000001	55000000	-0.297	-0.288	-0.295	-0.304	-0.299	-0.304	-0.296	-0.305	-0.294	-0.289	-0.307	-0.297
15:55000001-56000000	15	55000001	56000000	-0.297	-0.288	-0.295	-0.304	-0.299	-0.304	-0.296	-0.305	-0.294	-0.289	-0.307	-0.297
15:56000001-57000000	15	56000001	57000000	-0.297	-0.288	-0.295	-0.304	-0.299	-0.304	-0.296	-0.305	-0.294	-0.289	-0.307	-0.297
15:57000001-58000000	15	57000001	58000000	-0.297	-0.288	-0.295	-0.304	-0.299	-0.304	-0.296	-0.305	-0.294	-0.289	-0.307	-0.297
15:58000001-59000000	15	58000001	59000000	-0.297	-0.288	-0.295	-0.304	-0.299	-0.304	-0.296	-0.305	-0.294	-0.289	-0.307	-0.297
15:60000001-61000000	15	60000001	61000000	-0.297	-0.288	-0.295	-0.304	-0.299	-0.304	-0.296	-0.305	-0.294	-0.289	-0.307	-0.297
15:61000001-62000000	15	61000001	62000000	-0.297	-0.288	-0.295	-0.304	-0.299	-0.304	-0.296	-0.305	-0.294	-0.289	-0.307	-0.297
15:62000001-63000000	15	62000001	63000000	-0.297	-0.288	-0.295	-0.304	-0.299	-0.304	-0.296	-0.305	-0.294	-0.289	-0.307	-0.297
15:63000001-64000000	15	63000001	64000000	-0.297	-0.288	-0.295	-0.304	-0.299	-0.304	-0.296	-0.305	-0.294	-0.289	-0.307	-0.297
15:65000001-66000000	15	65000001	66000000	-0.297	-0.288	-0.295	-0.304	-0.299	-0.304	-0.296	-0.305	-0.294	-0.289	-0.307	-0.297
15:66000001-67000000	15	66000001	67000000	-0.297	-0.288	-0.295	-0.304	-0.299	-0.304	-0.296	-0.305	-0.294	-0.289	-0.307	-0.297
15:67000001-68000000	15	67000001	68000000	-0.297	-0.288	-0.295	-0.304	-0.299	-0.304	-0.296	-0.305	-0.294	-0.289	-0.307	-0.297
15:68000001-69000000	15	68000001	69000000	-0.297	-0.288	-0.295	-0.304	-0.299	-0.304	-0.296	-0.305	-0.294	-0.289	-0.307	-0.297
15:69000001-70000000	15	69000001	70000000	-0.297	-0.288	-0.295	-0.304	-0.299	-0.304	-0.296	-0.305	-0.294	-0.289	-0.307	-0.297
15:70000001-71000000	15	70000001	71000000	-0.297	-0.288	-0.295	-0.304	-0.299	-0.304	-0.296	-0.305	-0.294	-0.289	-0.307	-0.297
15:71000001-72000000	15	71000001	72000000	-0.297	-0.288	-0.295	-0.304	-0.299	-0.304	-0.296	-0.305	-0.294	-0.289	-0.307	-0.297
15:72000001-73000000	15	72000001	73000000	-0.297	-0.288	-0.295	-0.304	-0.299	-0.304	-0.296	-0.305	-0.294	-0.289	-0.307	-0.297
15:73000001-74000000	15	73000001	74000000	-0.297	-0.288	-0.295	-0.304	-0.299	-0.304	-0.296	-0.305	-0.294	-0.289	-0.307	-0.297
15:74000001-75000000	15	74000001	75000000	-0.297	-0.288	-0.295	-0.304	-0.299	-0.304	-0.296	-0.305	-0.294	-0.289	-0.307	-0.297
15:75000001-76000000	15	75000001	76000000	-0.297	-0.288	-0.295	-0.304	-0.299	-0.304	-0.296	-0.305	-0.294	-0.289	-0.307	-0.297
15:76000001-77000000	15	76000001	77000000	-0.297	-0.288	-0.295	-0.304	-0.299	-0.304	-0.296	-0.305	-0.294	-0.289	-0.307	-0.297
15:77000001-78000000	15	77000001	78000000	-0.297	-0.288	-0.295	-0.304	-0.299	-0.304	-0.296	-0.305	-0.294	-0.289	-0.307	-0.297
15:78000001-79000000	15	78000001	79000000	-0.297	-0.288	-0.295	-0.304	-0.299	-0.304	-0.296	-0.305	-0.294	-0.289	-0.307	-0.297
15:79000001-80000000	15	79000001	80000000	-0.297	-0.288	-0.295	-0.304	-0.299	-0.304	-0.296	-0.305	-0.294	-0.289	-0.307	-0.297
15:81000001-82000000	15	81000001	82000000	-0.297	-0.288	-0.295	-0.304	-0.299	-0.304	-0.296	-0.305	-0.294	-0.289	-0.307	-0.297
15:82000001-83000000	15	82000001	83000000	-0.297	-0.288	-0.295	-0.304	-0.299	-0.304	-0.296	-0.305	-0.294	-0.289	-0.307	-0.297
15:83000001-84000000	15	83000001	84000000	-0.297	-0.288	-0.295	-0.304	-0.299	-0.304	-0.296	-0.305	-0.294	-0.289	-0.307	-0.297
15:84000001-85000000	15	84000001	85000000	-0.297	-0.288	-0.295	-0.304	-0.299	-0.304	-0.296	-0.305	-0.294	-0.289	-0.307	-0.297
15:85000001-86000000	15	85000001	86000000	-0.297	-0.288	-0.295	-0.304	-0.299	-0.304	-0.296	-0.305	-0.294	-0.289	-0.307	-0.297
15:86000001-87000000	15	86000001	87000000	-0.297	-0.288	-0.295	-0.304	-0.299	-0.304	-0.296	-0.305	-0.294	-0.289	-0.307	-0.297
15:87000001-88000000	15	87000001	88000000	-0.297	-0.288	-0.295	-0.304	-0.299	-0.304	-0.296	-0.305	-0.294	-0.289	-0.307	-0.297
15:89000001-90000000	15	89000001	90000000	-0.297	-0.288	-0.295	-0.304	-0.299	-0.304	-0.296	-0.305	-0.294	-0.289	-0.307	-0.297
15:90000001-91000000	15	90000001	91000000	-0.297	-0.288	-0.295	-0.304	-0.299	-0.304	-0.296	-0.305	-0.294	-0.289	-0.307	-0.297
15:91000001-92000000	15	91000001	92000000	-0.297	-0.288	-0.295	-0.304	-0.299	-0.304	-0.296	-0.305	-0.294	-0.289	-0.307	-0.297
15:92000001-93000000	15	92000001	93000000	-0.297	-0.288	-0.295	-0.304	-0.299	-0.304	-0.296	-0.305	-0.294	-0.289	-0.307	-0.297
15:93000001-94000000	15	93000001	94000000	-0.297	-0.288	-0.295	-0.304	-0.299	-0.304	-0.296	-0.305	-0.294	-0.289	-0.307	-0.297
15:95000001-96000000	15	95000001	96000000	-0.297	-0.288	-0.295	-0.304	-0.299	-0.304	-0.296	-0.305	-0.294	-0.289	-0.307	-0.297
15:96000001-97000000	15	96000001	97000000	-0.297	-0.288	-0.295	-0.304	-0.299	-0.304	-0.296	-0.305	-0.294	-0.289	-0.307	-0.297
15:97000001-98000000	15	97000001	98000000	-0.297	-0.288	-0.295	-0.304	-0.299	-0.304	-0.296	-0.305	-0.294	-0.289	-0.307	-0.297
15:98000001-99000000	15	98000001	99000000	-0.297	-0.288	-0.295	-0.304	-0.299	-0.304	-0.296	-0.305	-0.294	-0.289	-0.307	-0.297
15:99000001-100000000	15	99000001	100000000	-0.297	-0.288	-0.295	-0.304	-0.299	-0.304	-0.296	-0.305	-0.294	-0.289	-0.307	-0.297
15:100000001-101000000	15	100000001	101000000	-0.297	-0.288	-0.295	-0.304	-0.299	-0.304	-0.296	-0.305	-0.294	-0.289	-0.307	-0.297
16:1000001-2000000	16	1000001	2000000	0.291	0.273	0.272	0.279	0.251	0.267	0.272	0.264	0.268	0.276	0.259	0.298
16:2000001-3000000	16	2000001	3000000	0.291	0.273	0.272	0.279	0.251	0.267	0.272	0.264	0.268	0.276	0.259	0.298
16:4000001-5000000	16	4000001	5000000	0.291	0.273	0.272	0.279	0.251	0.267	0.272	0.264	0.268	0.276	0.259	0.298
16:7000001-8000000	16	7000001	8000000	0.291	0.273	0.272	0.279	0.251	0.267	0.272	0.264	0.268	0.276	0.259	0.298
16:8000001-9000000	16	8000001	9000000	0.291	0.273	0.272	0.279	0.251	0.267	0.272	0.264	0.268	0.276	0.259	0.298
16:9000001-10000000	16	9000001	10000000	0.291	0.273	0.272	0.279	0.251	0.267	0.272	0.264	0.268	0.276	0.259	0.298
16:10000001-11000000	16	10000001	11000000	0.291	0.273	0.272	0.279	0.251	0.267	0.272	0.264	0.268	0.276	0.259	0.298
16:11000001-12000000	16	11000001	12000000	0.291	0.273	0.272	0.279	0.251	0.267	0.272	0.264	0.268	0.276	0.259	0.298
16:14000001-15000000	16	14000001	15000000	0.291	0.273	0.272	0.279	0.251	0.267	0.272	0.264	0.268	0.276	0.259	0.298
16:15000001-16000000	16	15000001	16000000	0.291	0.273	0.272	0.279	0.251	0.267	0.272	0.264	0.268	0.276	0.259	0.298
16:17000001-18000000	16	17000001	18000000	0.291	0.273	0.272	0.279	0.251	0.267	0.272	0.264	0.268	0.276	0.259	0.298
16:19000001-20000000	16	19000001	20000000	0.291	0.273	0.272	0.279	0.251	0.267	0.272	0.264	0.268	0.276	0.259	0.298
16:20000001-21000000	16	20000001	21000000	0.291	0.273	0.272	0.279	0.251	0.267	0.272	0.264	0.268	0.276	0.259	0.298
16:25000001-26000000	16	25000001	26000000	0.291	0.273	0.272	0.279	0.251	0.267	0.272	0.264	0.268	0.276	0.259	0.298
16:26000001-27000000	16	26000001	27000000	0.291	0.273	0.272	0.279	0.251	0.267	0.272	0.264	0.268	0.276	0.259	0.298
16:27000001-28000000	16	27000001	28000000	0.291	0.273	0.272	0.279	0.251	0.267	0.272	0.264	0.268	0.276	0.259	0.298
16:30000001-31000000	16	30000001	31000000	0.291	0.273	0.272	0.279	0.251	0.267	0.272	0.264	0.268	0.276	0.259	0.298
16:31000001-32000000	16	31000001	32000000	0.291	0.273	0.272	0.279	0.251	0.267	0.272	0.264	0.268	0.276	0.259	0.298
16:48000001-49000000	16	48000001	49000000	-0.651	-0.628	-0.629	-0.661	-0.643	-0.649	-0.639	-0.656	-0.665	-0.623	-0.654	-0.65
16:49000001-50000000	16	49000001	50000000	-0.651	-0.628	-0.629	-0.661	-0.643	-0.649	-0.639	-0.656	-0.665	-0.623	-0.654	-0.65
16:51000001-52000000	16	51000001	52000000	-0.651	-0.628	-0.629	-0.661	-0.643	-0.649	-0.639	-0.656	-0.665	-0.623	-0.654	-0.65
16:52000001-53000000	16	52000001	53000000	-0.651	-0.628	-0.629	-0.661	-0.643	-0.649	-0.639	-0.656	-0.665	-0.623	-0.654	-0.65
16:53000001-54000000	16	53000001	54000000	-0.651	-0.628	-0.629	-0.661	-0.643	-0.649	-0.639	-0.656	-0.665	-0.623	-0.654	-0.65
16:54000001-55000000	16	54000001	55000000	-0.651	-0.628	-0.629	-0.661	-0.643	-0.649	-0.639	-0.656	-0.665	-0.623	-0.654	-0.65
16:56000001-57000000	16	56000001	57000000	-0.651	-0.628	-0.629	-0.661	-0.643	-0.649	-0.639	-0.656	-0.665	-0.623	-0.654	-0.65
16:57000001-58000000	16	57000001	58000000	-0.651	-0.628	-0.629	-0.661	-0.643	-0.649	-0.639	-0.656	-0.665	-0.623	-0.654	-0.65
16:58000001-59000000	16	58000001	59000000	-0.651	-0.628	-0.629	-0.661	-0.643	-0.649	-0.639	-0.656	-0.665	-0.623	-0.654	-0.65
16:59000001-60000000	16	59000001	60000000	-0.651	-0.628	-0.629	-0.661	-0.643	-0.649	-0.639	-0.656	-0.665	-0.623	-0.654	-0.65
16:60000001-61000000	16	60000001	61000000	-0.651	-0.628	-0.629	-0.661	-0.643	-0.649	-0.639	-0.656	-0.665	-0.623	-0.654	-0.65
16:61000001-62000000	16	61000001	62000000	-0.651	-0.628	-0.629	-0.661	-0.643	-0.649	-0.639	-0.656	-0.665	-0.623	-0.654	-0.65
16:62000001-63000000	16	62000001	63000000	-0.651	-0.628	-0.629	-0.661	-0.643	-0.649	-0.639	-0.656	-0.665	-0.623	-0.654	-0.65
16:63000001-64000000	16	63000001	64000000	-0.651	-0.628	-0.629	-0.661	-0.643	-0.649	-0.639	-0.656	-0.665	-0.623	-0.654	-0.65
16:64000001-65000000	16	64000001	65000000	-0.651	-0.628	-0.629	-0.661	-0.643	-0.649	-0.639	-0.656	-0.665	-0.623	-0.654	-0.65
16:65000001-66000000	16	65000001	66000000	-0.651	-0.628	-0.629	-0.661	-0.643	-0.649	-0.639	-0.656	-0.665	-0.623	-0.654	-0.65
16:66000001-67000000	16	66000001	67000000	-0.651	-0.628	-0.629	-0.661	-0.643	-0.649	-0.639	-0.656	-0.665	-0.623	-0.654	-0.65
16:67000001-68000000	16	67000001	68000000	-0.651	-0.628	-0.629	-0.661	-0.643	-0.649	-0.639	-0.656	-0.665	-0.623	-0.654	-0.65
16:68000001-69000000	16	68000001	69000000	-0.651	-0.628	-0.629	-0.661	-0.643	-0.649	-0.639	-0.656	-0.665	-0.623	-0.654	-0.65
16:69000001-70000000	16	69000001	70000000	-0.651	-0.628	-0.629	-0.661	-0.643	-0.649	-0.639	-0.656	-0.665	-0.623	-0.654	-0.65
16:72000001-73000000	16	72000001	73000000	-0.651	-0.628	-0.629	-0.661	-0.643	-0.649	-0.639	-0.656	-0.665	-0.623	-0.654	-0.65
16:73000001-74000000	16	73000001	74000000	-0.651	-0.628	-0.629	-0.661	-0.643	-0.649	-0.639	-0.656	-0.665	-0.623	-0.654	-0.65
16:74000001-75000000	16	74000001	75000000	-0.651	-0.628	-0.629	-0.661	-0.643	-0.649	-0.639	-0.656	-0.665	-0.623	-0.654	-0.65
16:75000001-76000000	16	75000001	76000000	-0.651	-0.628	-0.629	-0.661	-0.643	-0.649	-0.639	-0.656	-0.665	-0.623	-0.654	-0.65
16:76000001-77000000	16	76000001	77000000	-0.651	-0.628	-0.629	-0.661	-0.643	-0.649	-0.639	-0.656	-0.665	-0.623	-0.654	-0.65
16:77000001-78000000	16	77000001	78000000	-0.651	-0.628	-0.629	-0.661	-0.643	-0.649	-0.639	-0.656	-0.665	-0.623	-0.654	-0.65
16:78000001-79000000	16	78000001	79000000	-0.651	-0.628	-0.629	-0.661	-0.643	-0.649	-0.639	-0.656	-0.665	-0.623	-0.654	-0.65
16:79000001-80000000	16	79000001	80000000	-0.651	-0.628	-0.629	-0.661	-0.643	-0.649	-0.639	-0.656	-0.665	-0.623	-0.654	-0.65
16:82000001-83000000	16	82000001	83000000	-0.651	-0.628	-0.629	-0.661	-0.643	-0.649	-0.639	-0.656	-0.665	-0.623	-0.654	-0.65
16:83000001-84000000	16	83000001	84000000	-0.651	-0.628	-0.629	-0.661	-0.643	-0.649	-0.639	-0.656	-0.665	-0.623	-0.654	-0.65
16:84000001-85000000	16	84000001	85000000	-0.651	-0.628	-0.629	-0.661	-0.643	-0.649	-0.639	-0.656	-0.665	-0.623	-0.654	-0.65
16:87000001-88000000	16	87000001	88000000	-0.651	-0.628	-0.629	-0.661	-0.643	-0.649	-0.639	-0.656	-0.665	-0.623	-0.654	-0.65
16:88000001-89000000	16	88000001	89000000	-0.651	-0.628	-0.629	-0.661	-0.643	-0.649	-0.639	-0.656	-0.665	-0.623	-0.654	-0.65
16:89000001-90000000	16	89000001	90000000	-0.651	-0.628	-0.629	-0.661	-0.643	-0.649	-0.639	-0.656	-0.665	-0.623	-0.654	-0.65
17:1-1000000	17	1	1000000	-0.717	-0.671	-0.678	-0.682	-0.693	-0.7	-0.674	-0.705	-0.659	-0.679	-0.684	-0.669
17:1000001-2000000	17	1000001	2000000	-0.717	-0.671	-0.678	-0.682	-0.693	-0.7	-0.674	-0.705	-0.659	-0.679	-0.684	-0.669
17:2000001-3000000	17	2000001	3000000	-0.717	-0.671	-0.678	-0.682	-0.693	-0.7	-0.674	-0.705	-0.659	-0.679	-0.684	-0.669
17:3000001-4000000	17	3000001	4000000	-0.717	-0.671	-0.678	-0.682	-0.693	-0.7	-0.674	-0.705	-0.659	-0.679	-0.684	-0.669
17:4000001-5000000	17	4000001	5000000	-0.717	-0.671	-0.678	-0.682	-0.693	-0.7	-0.674	-0.705	-0.659	-0.679	-0.684	-0.669
17:6000001-7000000	17	6000001	7000000	-0.717	-0.671	-0.678	-0.682	-0.693	-0.7	-0.674	-0.705	-0.659	-0.679	-0.684	-0.669
17:7000001-8000000	17	7000001	8000000	-0.717	-0.671	-0.678	-0.682	-0.693	-0.7	-0.674	-0.705	-0.659	-0.679	-0.684	-0.669
17:8000001-9000000	17	8000001	9000000	-0.717	-0.671	-0.678	-0.682	-0.693	-0.7	-0.674	-0.705	-0.659	-0.679	-0.684	-0.669
17:9000001-10000000	17	9000001	10000000	-0.717	-0.671	-0.678	-0.682	-0.693	-0.7	-0.674	-0.705	-0.659	-0.679	-0.684	-0.669
17:10000001-11000000	17	10000001	11000000	-0.717	-0.671	-0.678	-0.682	-0.693	-0.7	-0.674	-0.705	-0.659	-0.679	-0.684	-0.669
17:11000001-12000000	17	11000001	12000000	-0.717	-0.671	-0.678	-0.682	-0.693	-0.7	-0.674	-0.705	-0.659	-0.679	-0.684	-0.669
17:12000001-13000000	17	12000001	13000000	-0.717	-0.671	-0.678	-0.682	-0.693	-0.7	-0.674	-0.705	-0.659	-0.679	-0.684	-0.669
17:13000001-14000000	17	13000001	14000000	-0.717	-0.671	-0.678	-0.682	-0.693	-0.7	-0.674	-0.705	-0.659	-0.679	-0.684	-0.669
17:14000001-15000000	17	14000001	15000000	-0.717	-0.671	-0.678	-0.682	-0.693	-0.7	-0.674	-0.705	-0.659	-0.679	-0.684	-0.669
17:16000001-17000000	17	16000001	17000000	-0.717	-0.671	-0.678	-0.682	-0.693	-0.7	-0.674	-0.705	-0.659	-0.679	-0.684	-0.669
17:17000001-18000000	17	17000001	18000000	-0.717	-0.671	-0.678	-0.682	-0.693	-0.7	-0.674	-0.705	-0.659	-0.679	-0.684	-0.669
17:26000001-27000000	17	26000001	27000000	-0.717	-0.671	-0.678	-0.682	-0.693	-0.7	-0.674	-0.705	-0.659	-0.679	-0.684	-0.669
17:27000001-28000000	17	27000001	28000000	-0.717	-0.671	-0.678	-0.682	-0.693	-0.7	-0.674	-0.705	-0.659	-0.679	-0.684	-0.669
17:28000001-29000000	17	28000001	29000000	0.187	-0.671	-0.678	-0.682	-0.693	-0.7	-0.674	-0.705	-0.659	-0.679	-0.684	-0.669
17:29000001-30000000	17	29000001	30000000	0.187	-0.671	-0.678	-0.682	-0.693	-0.7	-0.674	-0.705	-0.659	-0.679	-0.684	-0.669
17:34000001-35000000	17	34000001	35000000	0.187	0.223	0.214	0.208	0.211	0.203	0.216	0.204	0.21	0.23	0.199	0.22
17:35000001-36000000	17	35000001	36000000	0.187	0.223	0.214	0.208	0.211	0.203	0.216	0.204	0.21	0.23	0.199	0.22
17:36000001-37000000	17	36000001	37000000	0.187	0.223	0.214	0.208	0.211	0.203	0.216	0.204	0.21	0.23	0.199	0.22
17:37000001-38000000	17	37000001	38000000	0.187	0.223	0.214	0.208	0.211	0.203	0.216	0.204	0.21	0.23	0.199	0.22
17:39000001-40000000	17	39000001	40000000	0.187	0.223	0.214	0.208	0.211	0.203	0.216	0.204	0.21	0.23	0.199	0.22
17:40000001-41000000	17	40000001	41000000	0.187	0.223	0.214	0.208	0.211	0.203	0.216	0.204	0.21	0.23	0.199	0.22
17:43000001-44000000	17	43000001	44000000	0.187	0.223	0.214	0.208	0.211	0.203	0.216	0.204	0.21	0.23	0.199	0.22
17:45000001-46000000	17	45000001	46000000	0.187	0.223	0.214	0.208	0.211	0.203	0.216	0.204	0.21	0.23	0.199	0.22
17:46000001-47000000	17	46000001	47000000	0.187	0.223	0.214	0.208	0.211	0.203	0.216	0.204	0.21	0.23	0.199	0.22
17:47000001-48000000	17	47000001	48000000	0.187	0.223	0.214	0.208	0.211	0.203	0.216	0.204	0.21	0.23	0.199	0.22
17:48000001-49000000	17	48000001	49000000	0.187	0.223	0.214	0.208	0.211	0.203	0.216	0.204	0.21	0.23	0.199	0.22
17:49000001-50000000	17	49000001	50000000	0.187	0.223	0.214	0.208	0.211	0.203	0.216	0.204	0.21	0.23	0.199	0.22
17:50000001-51000000	17	50000001	51000000	0.187	0.223	0.214	0.208	0.211	0.203	0.216	0.204	0.21	0.23	0.199	0.22
17:52000001-53000000	17	52000001	53000000	0.187	0.223	0.214	0.208	0.211	0.203	0.216	0.204	0.21	0.23	0.199	0.22
17:53000001-54000000	17	53000001	54000000	0.187	0.223	0.214	0.208	0.211	0.203	0.216	0.204	0.21	0.23	0.199	0.22
17:54000001-55000000	17	54000001	55000000	0.187	0.223	0.214	0.208	0.211	0.203	0.216	0.204	0.21	0.23	0.199	0.22
17:56000001-57000000	17	56000001	57000000	0.187	0.223	0.214	0.208	0.211	0.203	0.216	0.204	0.21	0.23	0.199	0.22
17:57000001-58000000	17	57000001	58000000	0.187	0.223	0.214	0.208	0.211	0.203	0.216	0.204	0.21	0.23	0.199	0.22
17:59000001-60000000	17	59000001	60000000	0.187	0.223	0.214	0.208	0.211	0.203	0.216	0.204	0.21	0.23	0.199	0.22
17:62000001-63000000	17	62000001	63000000	0.187	0.223	0.214	0.208	0.211	0.203	0.216	0.204	0.21	0.23	0.199	0.22
17:63000001-64000000	17	63000001	64000000	0.187	0.223	0.214	0.208	0.211	0.203	0.216	0.204	0.21	0.23	0.199	0.22
17:64000001-65000000	17	64000001	65000000	0.187	0.223	0.214	0.208	0.211	0.203	0.216	0.204	0.21	0.23	0.199	0.22
17:65000001-66000000	17	65000001	66000000	0.187	0.223	0.214	0.208	0.211	0.203	0.216	0.204	0.21	0.23	0.199	0.22
17:66000001-67000000	17	66000001	67000000	0.187	0.223	0.214	0.208	0.211	0.203	0.216	0.204	0.21	0.23	0.199	0.22
17:67000001-68000000	17	67000001	68000000	0.187	0.223	0.214	0.208	0.211	0.203	0.216	0.204	0.21	0.23	0.199	0.22
17:68000001-69000000	17	68000001	69000000	0.187	0.223	0.214	0.208	0.211	0.203	0.216	0.204	0.21	0.23	0.199	0.22
17:69000001-70000000	17	69000001	70000000	0.187	0.223	0.214	0.208	0.211	0.203	0.216	0.204	0.21	0.23	0.199	0.22
17:72000001-73000000	17	72000001	73000000	0.187	0.223	0.214	0.208	0.211	0.203	0.216	0.204	0.21	0.23	0.199	0.22
17:73000001-74000000	17	73000001	74000000	0.187	0.223	0.214	0.208	0.211	0.203	0.216	0.204	0.21	0.23	0.199	0.22
17:76000001-77000000	17	76000001	77000000	0.187	0.223	0.214	0.208	0.211	0.203	0.216	0.204	0.21	0.23	0.199	0.22
17:78000001-79000000	17	78000001	79000000	0.187	0.223	0.214	0.208	0.211	0.203	0.216	0.204	0.21	0.23	0.199	0.22
17:79000001-80000000	17	79000001	80000000	0.187	0.223	0.214	0.208	0.211	0.203	0.216	0.204	0.21	0.23	0.199	0.22
17:80000001-81000000	17	80000001	81000000	0.187	0.223	0.214	0.208	0.211	0.203	0.216	0.204	0.21	0.23	0.199	0.22
18:1000001-2000000	18	1000001	2000000	-0.41	-0.412	-0.421	-0.436	-0.443	-0.427	-0.422	-0.415	-0.444	-0.422	-0.423	-0.4
18:3000001-4000000	18	3000001	4000000	-0.41	-0.412	-0.421	-0.436	-0.443	-0.427	-0.422	-0.415	-0.444	-0.422	-0.423	-0.4
18:4000001-5000000	18	4000001	5000000	-0.41	-0.412	-0.421	-0.436	-0.443	-0.427	-0.422	-0.415	-0.444	-0.422	-0.423	-0.4
18:5000001-6000000	18	5000001	6000000	-0.41	-0.412	-0.421	-0.436	-0.443	-0.427	-0.422	-0.415	-0.444	-0.422	-0.423	-0.4
18:7000001-8000000	18	7000001	8000000	-0.41	-0.412	-0.421	-0.436	-0.443	-0.427	-0.422	-0.415	-0.444	-0.422	-0.423	-0.4
18:8000001-9000000	18	8000001	9000000	-0.41	-0.412	-0.421	-0.436	-0.443	-0.427	-0.422	-0.415	-0.444	-0.422	-0.423	-0.4
18:9000001-10000000	18	9000001	10000000	-0.41	-0.412	-0.421	-0.436	-0.443	-0.427	-0.422	-0.415	-0.444	-0.422	-0.423	-0.4
18:10000001-11000000	18	10000001	11000000	-0.41	-0.412	-0.421	-0.436	-0.443	-0.427	-0.422	-0.415	-0.444	-0.422	-0.423	-0.4
18:11000001-12000000	18	11000001	12000000	-0.41	-0.412	-0.421	-0.436	-0.443	-0.427	-0.422	-0.415	-0.444	-0.422	-0.423	-0.4
18:12000001-13000000	18	12000001	13000000	-0.41	-0.412	-0.421	-0.436	-0.443	-0.427	-0.422	-0.415	-0.444	-0.422	-0.423	-0.4
18:13000001-14000000	18	13000001	14000000	-0.41	-0.412	-0.421	-0.436	-0.443	-0.427	-0.422	-0.415	-0.444	-0.422	-0.423	-0.4
18:20000001-21000000	18	20000001	21000000	-1.039	-1.097	-1.118	-1.146	-1.071	-1.127	-1.129	-1.128	-1.122	-1.116	-1.142	-1.153
18:22000001-23000000	18	22000001	23000000	-1.039	-1.097	-1.118	-1.146	-1.071	-1.127	-1.129	-1.128	-1.122	-1.116	-1.142	-1.153
18:23000001-24000000	18	23000001	24000000	-1.039	-1.097	-1.118	-1.146	-1.071	-1.127	-1.129	-1.128	-1.122	-1.116	-1.142	-1.153
18:24000001-25000000	18	24000001	25000000	-1.039	-1.097	-1.118	-1.146	-1.071	-1.127	-1.129	-1.128	-1.122	-1.116	-1.142	-1.153
18:25000001-26000000	18	25000001	26000000	-1.039	-1.097	-1.118	-1.146	-1.071	-1.127	-1.129	-1.128	-1.122	-1.116	-1.142	-1.153
18:26000001-27000000	18	26000001	27000000	-1.039	-1.097	-1.118	-1.146	-1.071	-1.127	-1.129	-1.128	-1.122	-1.116	-1.142	-1.153
18:27000001-28000000	18	27000001	28000000	-1.039	-1.097	-1.118	-1.146	-1.071	-1.127	-1.129	-1.128	-1.122	-1.116	-1.142	-1.153
18:30000001-31000000	18	30000001	31000000	-1.039	-1.097	-1.118	-1.146	-1.071	-1.127	-1.129	-1.128	-1.122	-1.116	-1.142	-1.153
18:31000001-32000000	18	31000001	32000000	-1.039	-1.097	-1.118	-1.146	-1.071	-1.127	-1.129	-1.128	-1.122	-1.116	-1.142	-1.153
18:32000001-33000000	18	32000001	33000000	-1.039	-1.097	-1.118	-1.146	-1.071	-1.127	-1.129	-1.128	-1.122	-1.116	-1.142	-1.153
18:33000001-34000000	18	33000001	34000000	-1.039	-1.097	-1.118	-1.146	-1.071	-1.127	-1.129	-1.128	-1.122	-1.116	-1.142	-1.153
18:34000001-35000000	18	34000001	35000000	-1.039	-1.097	-1.118	-1.146	-1.071	-1.127	-1.129	-1.128	-1.122	-1.116	-1.142	-1.153
18:35000001-36000000	18	35000001	36000000	-1.039	-1.097	-1.118	-1.146	-1.071	-1.127	-1.129	-1.128	-1.122	-1.116	-1.142	-1.153
18:37000001-38000000	18	37000001	38000000	-0.547	-0.54	-0.542	-0.569	-0.537	-0.561	-0.543	-0.567	-0.522	-0.535	-0.557	-0.548
18:38000001-39000000	18	38000001	39000000	-0.547	-0.54	-0.542	-0.569	-0.537	-0.561	-0.543	-0.567	-0.522	-0.535	-0.557	-0.548
18:39000001-40000000	18	39000001	40000000	-0.547	-0.54	-0.542	-0.569	-0.537	-0.561	-0.543	-0.567	-0.522	-0.535	-0.557	-0.548
18:40000001-41000000	18	40000001	41000000	-0.547	-0.54	-0.542	-0.569	-0.537	-0.561	-0.543	-0.567	-0.522	-0.535	-0.557	-0.548
18:41000001-42000000	18	41000001	42000000	-0.547	-0.54	-0.542	-0.569	-0.537	-0.561	-0.543	-0.567	-0.522	-0.535	-0.557	-0.548
18:46000001-47000000	18	46000001	47000000	-0.547	-0.54	-0.542	-0.569	-0.537	-0.561	-0.543	-0.567	-0.522	-0.535	-0.557	-0.548
18:47000001-48000000	18	47000001	48000000	-0.547	-0.54	-0.542	-0.569	-0.537	-0.561	-0.543	-0.567	-0.522	-0.535	-0.557	-0.548
18:49000001-50000000	18	49000001	50000000	-0.547	-0.54	-0.542	-0.569	-0.537	-0.561	-0.543	-0.567	-0.522	-0.535	-0.557	-0.548
18:51000001-52000000	18	51000001	52000000	-0.547	-0.54	-0.542	-0.569	-0.537	-0.561	-0.543	-0.567	-0.522	-0.535	-0.557	-0.548
18:52000001-53000000	18	52000001	53000000	-0.547	-0.54	-0.542	-0.569	-0.537	-0.561	-0.543	-0.567	-0.522	-0.535	-0.557	-0.548
18:53000001-54000000	18	53000001	54000000	-0.547	-0.54	-0.542	-0.569	-0.537	-0.561	-0.543	-0.567	-0.522	-0.535	-0.557	-0.548
18:54000001-55000000	18	54000001	55000000	-0.547	-0.54	-0.542	-0.569	-0.537	-0.561	-0.543	-0.567	-0.522	-0.535	-0.557	-0.548
18:55000001-56000000	18	55000001	56000000	-0.547	-0.54	-0.542	-0.569	-0.537	-0.561	-0.543	-0.567	-0.522	-0.535	-0.557	-0.548
18:56000001-57000000	18	56000001	57000000	-0.547	-0.54	-0.542	-0.569	-0.537	-0.561	-0.543	-0.567	-0.522	-0.535	-0.557	-0.548
18:57000001-58000000	18	57000001	58000000	-0.547	-0.54	-0.542	-0.569	-0.537	-0.561	-0.543	-0.567	-0.522	-0.535	-0.557	-0.548
18:59000001-60000000	18	59000001	60000000	-0.547	-0.54	-0.542	-0.569	-0.537	-0.561	-0.543	-0.567	-0.522	-0.535	-0.557	-0.548
18:60000001-61000000	18	60000001	61000000	-0.547	-0.54	-0.542	-0.569	-0.537	-0.561	-0.543	-0.567	-0.522	-0.535	-0.557	-0.548
18:61000001-62000000	18	61000001	62000000	-0.547	-0.54	-0.542	-0.569	-0.537	-0.561	-0.543	-0.567	-0.522	-0.535	-0.557	-0.548
18:62000001-63000000	18	62000001	63000000	-0.547	-0.54	-0.542	-0.569	-0.537	-0.561	-0.543	-0.567	-0.522	-0.535	-0.557	-0.548
18:63000001-64000000	18	63000001	64000000	-0.547	-0.54	-0.542	-0.569	-0.537	-0.561	-0.543	-0.567	-0.522	-0.535	-0.557	-0.548
18:64000001-65000000	18	64000001	65000000	-0.547	-0.54	-0.542	-0.569	-0.537	-0.561	-0.543	-0.567	-0.522	-0.535	-0.557	-0.548
18:65000001-66000000	18	65000001	66000000	-0.547	-0.54	-0.542	-0.569	-0.537	-0.561	-0.543	-0.567	-0.522	-0.535	-0.557	-0.548
18:67000001-68000000	18	67000001	68000000	-0.547	-0.54	-0.542	-0.569	-0.537	-0.561	-0.543	-0.567	-0.522	-0.535	-0.557	-0.548
18:68000001-69000000	18	68000001	69000000	-0.547	-0.54	-0.542	-0.569	-0.537	-0.561	-0.543	-0.567	-0.522	-0.535	-0.557	-0.548
18:69000001-70000000	18	69000001	70000000	-0.547	-0.54	-0.542	-0.569	-0.537	-0.561	-0.543	-0.567	-0.522	-0.535	-0.557	-0.548
18:70000001-71000000	18	70000001	71000000	-0.547	-0.54	-0.542	-0.569	-0.537	-0.561	-0.543	-0.567	-0.522	-0.535	-0.557	-0.548
18:71000001-72000000	18	71000001	72000000	-0.547	-0.54	-0.542	-0.569	-0.537	-0.561	-0.543	-0.567	-0.522	-0.535	-0.557	-0.548
18:73000001-74000000	18	73000001	74000000	-0.547	-0.54	-0.542	-0.569	-0.537	-0.561	-0.543	-0.567	-0.522	-0.535	-0.557	-0.548
18:74000001-75000000	18	74000001	75000000	-0.547	-0.54	-0.542	-0.569	-0.537	-0.561	-0.543	-0.567	-0.522	-0.535	-0.557	-0.548
18:76000001-77000000	18	76000001	77000000	-0.547	-0.54	-0.542	-0.569	-0.537	-0.561	-0.543	-0.567	-0.522	-0.535	-0.557	-0.548
18:78000001-78077248	18	78000001	78077248	-0.547	-0.54	-0.542	-0.569	-0.537	-0.561	-0.543	-0.567	-0.522	-0.535	-0.557	-0.548
19:1000001-2000000	19	1000001	2000000	-0.291	-0.264	-0.267	-0.273	-0.28	-0.281	-0.267	-0.246	-0.301	-0.263	-0.276	-0.265
19:2000001-3000000	19	2000001	3000000	-0.291	-0.264	-0.267	-0.273	-0.28	-0.281	-0.267	-0.246	-0.301	-0.263	-0.276	-0.265
19:3000001-4000000	19	3000001	4000000	-0.291	-0.264	-0.267	-0.273	-0.28	-0.281	-0.267	-0.246	-0.301	-0.263	-0.276	-0.265
19:4000001-5000000	19	4000001	5000000	-0.291	-0.264	-0.267	-0.273	-0.28	-0.281	-0.267	-0.246	-0.301	-0.263	-0.276	-0.265
19:5000001-6000000	19	5000001	6000000	-0.291	-0.264	-0.267	-0.273	-0.28	-0.281	-0.267	-0.246	-0.301	-0.263	-0.276	-0.265
19:7000001-8000000	19	7000001	8000000	-0.291	-0.264	-0.267	-0.273	-0.28	-0.281	-0.267	-0.246	-0.301	-0.263	-0.276	-0.265
19:8000001-9000000	19	8000001	9000000	-0.291	-0.264	-0.267	-0.273	-0.28	-0.281	-0.267	-0.246	-0.301	-0.263	-0.276	-0.265
19:11000001-12000000	19	11000001	12000000	-0.291	-0.264	-0.267	-0.273	-0.28	-0.281	-0.267	-0.246	-0.301	-0.263	-0.276	-0.265
19:12000001-13000000	19	12000001	13000000	-0.291	-0.264	-0.267	-0.273	-0.28	-0.281	-0.267	-0.246	-0.301	-0.263	-0.276	-0.265
19:13000001-14000000	19	13000001	14000000	-0.291	-0.264	-0.267	-0.273	-0.28	-0.281	-0.267	-0.246	-0.301	-0.263	-0.276	-0.265
19:14000001-15000000	19	14000001	15000000	-0.291	-0.264	-0.267	-0.273	-0.28	-0.281	-0.267	-0.246	-0.301	-0.263	-0.276	-0.265
19:15000001-16000000	19	15000001	16000000	-0.291	-0.264	-0.267	-0.273	-0.28	-0.281	-0.267	-0.246	-0.301	-0.263	-0.276	-0.265
19:16000001-17000000	19	16000001	17000000	-0.291	-0.264	-0.267	-0.273	-0.28	-0.281	-0.267	-0.246	-0.301	-0.263	-0.276	-0.265
19:17000001-18000000	19	17000001	18000000	-0.291	-0.264	-0.267	-0.273	-0.28	-0.281	-0.267	-0.246	-0.301	-0.263	-0.276	-0.265
19:18000001-19000000	19	18000001	19000000	-0.291	-0.264	-0.267	-0.273	-0.28	-0.281	-0.267	-0.246	-0.301	-0.263	-0.276	-0.265
19:19000001-20000000	19	19000001	20000000	-0.291	-0.264	-0.267	-0.273	-0.28	-0.281	-0.267	-0.246	-0.301	-0.263	-0.276	-0.265
19:29000001-30000000	19	29000001	30000000	-0.024	-0.039	-0.035	-0.042	-0.065	-0.049	-0.039	-0.246	-0.03	-0.026	-0.051	-0.008
19:30000001-31000000	19	30000001	31000000	-0.024	-0.039	-0.035	-0.042	-0.065	-0.049	-0.039	-0.037	-0.03	-0.026	-0.051	-0.008
19:31000001-32000000	19	31000001	32000000	-0.024	-0.039	-0.035	-0.042	-0.065	-0.049	-0.039	-0.037	-0.03	-0.026	-0.051	-0.008
19:32000001-33000000	19	32000001	33000000	-0.024	-0.039	-0.035	-0.042	-0.065	-0.049	-0.039	-0.037	-0.03	-0.026	-0.051	-0.008
19:33000001-34000000	19	33000001	34000000	-0.024	-0.039	-0.035	-0.042	-0.065	-0.049	-0.039	-0.037	-0.03	-0.026	-0.051	-0.008
19:34000001-35000000	19	34000001	35000000	-0.024	-0.039	-0.035	-0.042	-0.065	-0.049	-0.039	-0.037	-0.03	-0.026	-0.051	-0.008
19:35000001-36000000	19	35000001	36000000	-0.024	-0.039	-0.035	-0.042	-0.065	-0.049	-0.039	-0.037	-0.03	-0.026	-0.051	-0.008
19:38000001-39000000	19	38000001	39000000	-0.024	-0.039	-0.035	-0.042	-0.065	-0.049	-0.039	-0.037	-0.03	-0.026	-0.051	-0.008
19:39000001-40000000	19	39000001	40000000	-0.024	-0.039	-0.035	-0.042	-0.065	-0.049	-0.039	-0.037	-0.03	-0.026	-0.051	-0.008
19:40000001-41000000	19	40000001	41000000	-0.024	-0.039	-0.035	-0.042	-0.065	-0.049	-0.039	-0.037	-0.03	-0.026	-0.051	-0.008
19:41000001-42000000	19	41000001	42000000	-0.024	-0.039	-0.035	-0.042	-0.065	-0.049	-0.039	-0.037	-0.03	-0.026	-0.051	-0.008
19:47000001-48000000	19	47000001	48000000	-0.024	-0.039	-0.035	-0.042	-0.065	-0.049	-0.039	-0.037	-0.03	-0.026	-0.051	-0.008
19:49000001-50000000	19	49000001	50000000	-0.024	-0.039	-0.035	-0.042	-0.065	-0.049	-0.039	-0.037	-0.03	-0.026	-0.051	-0.008
19:50000001-51000000	19	50000001	51000000	-0.024	-0.039	-0.035	-0.042	-0.065	-0.049	-0.039	-0.037	-0.03	-0.026	-0.051	-0.008
19:51000001-52000000	19	51000001	52000000	-0.024	-0.039	-0.035	-0.042	-0.065	-0.049	-0.039	-0.037	-0.03	-0.026	-0.051	-0.008
19:56000001-57000000	19	56000001	57000000	-0.024	-0.039	-0.035	-0.042	-0.065	-0.049	-0.039	-0.037	-0.03	-0.026	-0.051	-0.008
19:57000001-58000000	19	57000001	58000000	-0.024	-0.039	-0.035	-0.042	-0.065	-0.049	-0.039	-0.037	-0.03	-0.026	-0.051	-0.008
20:1000001-2000000	20	1000001	2000000	-0.341	-0.316	-0.336	-0.361	-0.364	-0.338	-0.333	-0.348	-0.348	-0.335	-0.345	-0.336
20:2000001-3000000	20	2000001	3000000	-0.341	-0.316	-0.336	-0.361	-0.364	-0.338	-0.333	-0.348	-0.348	-0.335	-0.345	-0.336
20:3000001-4000000	20	3000001	4000000	-0.341	-0.316	-0.336	-0.361	-0.364	-0.338	-0.333	-0.348	-0.348	-0.335	-0.345	-0.336
20:4000001-5000000	20	4000001	5000000	-0.341	-0.316	-0.336	-0.361	-0.364	-0.338	-0.333	-0.348	-0.348	-0.335	-0.345	-0.336
20:5000001-6000000	20	5000001	6000000	-0.341	-0.316	-0.336	-0.361	-0.364	-0.338	-0.333	-0.348	-0.348	-0.335	-0.345	-0.336
20:7000001-8000000	20	7000001	8000000	-0.341	-0.316	-0.336	-0.361	-0.364	-0.338	-0.333	-0.348	-0.348	-0.335	-0.345	-0.336
20:8000001-9000000	20	8000001	9000000	-0.341	-0.316	-0.336	-0.361	-0.364	-0.338	-0.333	-0.348	-0.348	-0.335	-0.345	-0.336
20:10000001-11000000	20	10000001	11000000	-0.341	-0.316	-0.336	-0.361	-0.364	-0.338	-0.333	-0.348	-0.348	-0.335	-0.345	-0.336
20:11000001-12000000	20	11000001	12000000	-0.341	-0.316	-0.336	-0.361	-0.364	-0.338	-0.333	-0.348	-0.348	-0.335	-0.345	-0.336
20:12000001-13000000	20	12000001	13000000	-0.341	-0.316	-0.336	-0.361	-0.364	-0.338	-0.333	-0.348	-0.348	-0.335	-0.345	-0.336
20:13000001-14000000	20	13000001	14000000	-0.341	-0.316	-0.336	-0.361	-0.364	-0.338	-0.333	-0.348	-0.348	-0.335	-0.345	-0.336
20:14000001-15000000	20	14000001	15000000	-0.341	-0.316	-0.336	-0.361	-0.364	-0.338	-0.333	-0.348	-0.348	-0.335	-0.345	-0.336
20:16000001-17000000	20	16000001	17000000	-0.341	-0.316	-0.336	-0.361	-0.364	-0.338	-0.333	-0.348	-0.348	-0.335	-0.345	-0.336
20:18000001-19000000	20	18000001	19000000	-0.341	-0.316	-0.336	-0.361	-0.364	-0.338	-0.333	-0.348	-0.348	-0.335	-0.345	-0.336
20:19000001-20000000	20	19000001	20000000	-0.341	-0.316	-0.336	-0.361	-0.364	-0.338	-0.333	-0.348	-0.348	-0.335	-0.345	-0.336
20:20000001-21000000	20	20000001	21000000	-0.341	-0.316	-0.336	-0.361	-0.364	-0.338	-0.333	-0.348	-0.348	-0.335	-0.345	-0.336
20:21000001-22000000	20	21000001	22000000	-0.341	-0.316	-0.336	-0.361	-0.364	-0.338	-0.333	-0.348	-0.348	-0.335	-0.345	-0.336
20:22000001-23000000	20	22000001	23000000	-0.341	-0.316	-0.336	-0.361	-0.364	-0.338	-0.333	-0.348	-0.348	-0.335	-0.345	-0.336
20:23000001-24000000	20	23000001	24000000	-0.341	-0.316	-0.336	-0.361	-0.364	-0.338	-0.333	-0.348	-0.348	-0.335	-0.345	-0.336
20:24000001-25000000	20	24000001	25000000	-0.341	-0.316	-0.336	-0.361	-0.364	-0.338	-0.333	-0.348	-0.348	-0.335	-0.345	-0.336
20:30000001-31000000	20	30000001	31000000	0.689	0.713	0.7	0.682	0.681	0.694	0.695	0.682	0.703	0.708	0.684	0.703
20:31000001-32000000	20	31000001	32000000	0.689	0.713	0.7	0.682	0.681	0.694	0.695	0.682	0.703	0.708	0.684	0.703
20:32000001-33000000	20	32000001	33000000	0.689	0.713	0.7	0.682	0.681	0.694	0.695	0.682	0.703	0.708	0.684	0.703
20:33000001-34000000	20	33000001	34000000	0.689	0.713	0.7	0.682	0.681	0.694	0.695	0.682	0.703	0.708	0.684	0.703
20:34000001-35000000	20	34000001	35000000	0.689	0.713	0.7	0.682	0.681	0.694	0.695	0.682	0.703	0.708	0.684	0.703
20:35000001-36000000	20	35000001	36000000	0.689	0.713	0.7	0.682	0.681	0.694	0.695	0.682	0.703	0.708	0.684	0.703
20:36000001-37000000	20	36000001	37000000	0.689	0.713	0.7	0.682	0.681	0.694	0.695	0.682	0.703	0.708	0.684	0.703
20:37000001-38000000	20	37000001	38000000	0.689	0.713	0.7	0.682	0.681	0.694	0.695	0.682	0.703	0.708	0.684	0.703
20:38000001-39000000	20	38000001	39000000	0.689	0.713	0.7	0.682	0.681	0.694	0.695	0.682	0.703	0.708	0.684	0.703
20:39000001-40000000	20	39000001	40000000	0.689	0.713	0.7	0.682	0.681	0.694	0.695	0.682	0.703	0.708	0.684	0.703
20:40000001-41000000	20	40000001	41000000	0.689	0.713	0.7	0.682	0.681	0.694	0.695	0.682	0.703	0.708	0.684	0.703
20:41000001-42000000	20	41000001	42000000	0.689	0.713	0.7	0.682	0.681	0.694	0.695	0.682	0.703	0.708	0.684	0.703
20:42000001-43000000	20	42000001	43000000	0.689	0.713	0.7	0.682	0.681	0.694	0.695	0.682	0.703	0.708	0.684	0.703
20:43000001-44000000	20	43000001	44000000	0.689	0.713	0.7	0.682	0.681	0.694	0.695	0.682	0.703	0.708	0.684	0.703
20:44000001-45000000	20	44000001	45000000	0.689	0.713	0.7	0.682	0.681	0.694	0.695	0.682	0.703	0.708	0.684	0.703
20:46000001-47000000	20	46000001	47000000	0.689	0.713	0.7	0.682	0.681	0.694	0.695	0.682	0.703	0.708	0.684	0.703
20:47000001-48000000	20	47000001	48000000	0.689	0.713	0.7	0.682	0.681	0.694	0.695	0.682	0.703	0.708	0.684	0.703
20:48000001-49000000	20	48000001	49000000	0.689	0.713	0.7	0.682	0.681	0.694	0.695	0.682	0.703	0.708	0.684	0.703
20:49000001-50000000	20	49000001	50000000	0.689	0.713	0.7	0.682	0.681	0.694	0.695	0.682	0.703	0.708	0.684	0.703
20:50000001-51000000	20	50000001	51000000	0.689	0.713	0.7	0.682	0.681	0.694	0.695	0.682	0.703	0.708	0.684	0.703
20:51000001-52000000	20	51000001	52000000	0.689	0.713	0.7	0.682	0.681	0.694	0.695	0.682	0.703	0.708	0.684	0.703
20:53000001-54000000	20	53000001	54000000	0.689	0.713	0.7	0.682	0.681	0.694	0.695	0.682	0.703	0.708	0.684	0.703
20:54000001-55000000	20	54000001	55000000	0.689	0.713	0.7	0.682	0.681	0.694	0.695	0.682	0.703	0.708	0.684	0.703
20:56000001-57000000	20	56000001	57000000	0.689	0.713	0.7	0.682	0.681	0.694	0.695	0.682	0.703	0.708	0.684	0.703
20:57000001-58000000	20	57000001	58000000	0.689	0.713	0.7	0.682	0.681	0.694	0.695	0.682	0.703	0.708	0.684	0.703
20:58000001-59000000	20	58000001	59000000	0.689	0.713	0.7	0.682	0.681	0.694	0.695	0.682	0.703	0.708	0.684	0.703
20:59000001-60000000	20	59000001	60000000	0.689	0.713	0.7	0.682	0.681	0.694	0.695	0.682	0.703	0.708	0.684	0.703
21:16000001-17000000	21	16000001	17000000	0.094	0.088	0.075	0.05	0.097	0.073	0.079	0.055	0.076	0.081	0.06	0.067
21:17000001-18000000	21	17000001	18000000	0.094	0.088	0.075	0.05	0.097	0.073	0.079	0.055	0.076	0.081	0.06	0.067
21:20000001-21000000	21	20000001	21000000	0.094	0.088	0.075	0.05	0.097	0.073	0.079	0.055	0.076	0.081	0.06	0.067
21:21000001-22000000	21	21000001	22000000	0.094	0.088	0.075	0.05	0.097	0.073	0.079	0.055	0.076	0.081	0.06	0.067
21:22000001-23000000	21	22000001	23000000	0.094	0.088	0.075	0.05	0.097	0.073	0.079	0.055	0.076	0.081	0.06	0.067
21:23000001-24000000	21	23000001	24000000	0.094	0.088	0.075	0.05	0.097	0.073	0.079	0.055	0.076	0.081	0.06	0.067
21:24000001-25000000	21	24000001	25000000	0.094	0.088	0.075	0.05	0.097	0.073	0.079	0.055	0.076	0.081	0.06	0.067
21:25000001-26000000	21	25000001	26000000	0.094	0.088	0.075	0.05	0.097	0.073	0.079	0.055	0.076	0.081	0.06	0.067
21:28000001-29000000	21	28000001	29000000	0.094	0.088	0.075	0.05	0.097	0.073	0.079	0.055	0.076	0.081	0.06	0.067
21:29000001-30000000	21	29000001	30000000	0.094	0.088	0.075	0.05	0.097	0.073	0.079	0.055	0.076	0.081	0.06	0.067
21:30000001-31000000	21	30000001	31000000	0.094	0.088	0.075	0.05	0.097	0.073	0.079	0.055	0.076	0.081	0.06	0.067
21:32000001-33000000	21	32000001	33000000	0.094	0.088	0.075	0.05	0.097	0.073	0.079	0.055	0.076	0.081	0.06	0.067
21:35000001-36000000	21	35000001	36000000	0.094	0.088	0.075	0.05	0.097	0.073	0.079	0.055	0.076	0.081	0.06	0.067
21:36000001-37000000	21	36000001	37000000	0.094	0.088	0.075	0.05	0.097	0.073	0.079	0.055	0.076	0.081	0.06	0.067
21:37000001-38000000	21	37000001	38000000	0.094	0.088	0.075	0.05	0.097	0.073	0.079	0.055	0.076	0.081	0.06	0.067
21:39000001-40000000	21	39000001	40000000	0.094	0.088	0.075	0.05	0.097	0.073	0.079	0.055	0.076	0.081	0.06	0.067
21:40000001-41000000	21	40000001	41000000	0.094	0.088	0.075	0.05	0.097	0.073	0.079	0.055	0.076	0.081	0.06	0.067
21:41000001-42000000	21	41000001	42000000	0.094	0.088	0.075	0.05	0.097	0.073	0.079	0.055	0.076	0.081	0.06	0.067
21:42000001-43000000	21	42000001	43000000	0.094	0.088	0.075	0.05	0.097	0.073	0.079	0.055	0.076	0.081	0.06	0.067
21:43000001-44000000	21	43000001	44000000	0.094	0.088	0.075	0.05	0.097	0.073	0.079	0.055	0.076	0.081	0.06	0.067
21:44000001-45000000	21	44000001	45000000	0.094	0.088	0.075	0.05	0.097	0.073	0.079	0.055	0.076	0.081	0.06	0.067
22:19000001-20000000	22	19000001	20000000	0.03	0.022	0.017	0.005	0.01	0.002	0.017	0.012	0.012	0.029	0.002	0.017
22:20000001-21000000	22	20000001	21000000	0.03	0.022	0.017	0.005	0.01	0.002	0.017	0.012	0.012	0.029	0.002	0.017
22:24000001-25000000	22	24000001	25000000	0.03	0.022	0.017	0.005	0.01	0.002	0.017	0.012	0.012	0.029	0.002	0.017
22:26000001-27000000	22	26000001	27000000	0.03	0.022	0.017	0.005	0.01	0.002	0.017	0.012	0.012	0.029	0.002	0.017
22:28000001-29000000	22	28000001	29000000	0.03	0.022	0.017	0.005	0.01	0.002	0.017	0.012	0.012	0.029	0.002	0.017
22:29000001-30000000	22	29000001	30000000	0.03	0.022	0.017	0.005	0.01	0.002	0.017	0.012	0.012	0.029	0.002	0.017
22:30000001-31000000	22	30000001	31000000	0.03	0.022	0.017	0.005	0.01	0.002	0.017	0.012	0.012	0.029	0.002	0.017
22:31000001-32000000	22	31000001	32000000	0.03	0.022	0.017	0.005	0.01	0.002	0.017	0.012	0.012	0.029	0.002	0.017
22:32000001-33000000	22	32000001	33000000	0.03	0.022	0.017	0.005	0.01	0.002	0.017	0.012	0.012	0.029	0.002	0.017
22:33000001-34000000	22	33000001	34000000	0.03	0.022	0.017	0.005	0.01	0.002	0.017	0.012	0.012	0.029	0.002	0.017
22:34000001-35000000	22	34000001	35000000	0.03	0.022	0.017	0.005	0.01	0.002	0.017	0.012	0.012	0.029	0.002	0.017
22:35000001-36000000	22	35000001	36000000	0.03	0.022	0.017	0.005	0.01	0.002	0.017	0.012	0.012	0.029	0.002	0.017
22:36000001-37000000	22	36000001	37000000	0.03	0.022	0.017	0.005	0.01	0.002	0.017	0.012	0.012	0.029	0.002	0.017
22:37000001-38000000	22	37000001	38000000	0.03	0.022	0.017	0.005	0.01	0.002	0.017	0.012	0.012	0.029	0.002	0.017
22:38000001-39000000	22	38000001	39000000	0.03	0.022	0.017	0.005	0.01	0.002	0.017	0.012	0.012	0.029	0.002	0.017
22:39000001-40000000	22	39000001	40000000	0.03	0.022	0.017	0.005	0.01	0.002	0.017	0.012	0.012	0.029	0.002	0.017
22:40000001-41000000	22	40000001	41000000	0.03	0.022	0.017	0.005	0.01	0.002	0.017	0.012	0.012	0.029	0.002	0.017
22:41000001-42000000	22	41000001	42000000	0.03	0.022	0.017	0.005	0.01	0.002	0.017	0.012	0.012	0.029	0.002	0.017
22:42000001-43000000	22	42000001	43000000	0.03	0.022	0.017	0.005	0.01	0.002	0.017	0.012	0.012	0.029	0.002	0.017
22:43000001-44000000	22	43000001	44000000	0.03	0.022	0.017	0.005	0.01	0.002	0.017	0.012	0.012	0.029	0.002	0.017
22:44000001-45000000	22	44000001	45000000	0.03	0.022	0.017	0.005	0.01	0.002	0.017	0.012	0.012	0.029	0.002	0.017
22:45000001-46000000	22	45000001	46000000	0.03	0.022	0.017	0.005	0.01	0.002	0.017	0.012	0.012	0.029	0.002	0.017
22:46000001-47000000	22	46000001	47000000	0.03	0.022	0.017	0.005	0.01	0.002	0.017	0.012	0.012	0.029	0.002	0.017
22:47000001-48000000	22	47000001	48000000	0.03	0.022	0.017	0.005	0.01	0.002	0.017	0.012	0.012	0.029	0.002	0.017
22:48000001-49000000	22	48000001	49000000	0.03	0.022	0.017	0.005	0.01	0.002	0.017	0.012	0.012	0.029	0.002	0.017
22:50000001-51000000	22	50000001	51000000	0.03	0.022	0.017	0.005	0.01	0.002	0.017	0.012	0.012	0.029	0.002	0.017
22:51000001-51304566	22	51000001	51304566	0.03	0.022	0.017	0.005	0.01	0.002	0.017	0.012	0.012	0.029	0.002	0.017

## Sheet: Suppl Fig 6+7a_1mb_raw
feature	chromosome	start	end	TRN8_12PCR_0.12ng.bam.bed	TRN8_12PCR_0.25ng.bam.bed	TRN8_12PCR_0.5ng.bam.bed	TRN8_12PCR_1ng.bam.bed	TRN8_14PCR_0.12ng.bam.bed	TRN8_14PCR_0.25ng.bam.bed	TRN8_14PCR_0.5ng.bam.bed	TRN8_14PCR_1ng.bam.bed	TRN8_16PCR_0.12ng.bam.bed	TRN8_16PCR_0.25ng.bam.bed	TRN8_16PCR_0.5ng.bam.bed	TRN8_16PCR_1ng.bam.bed
1:6000001-7000000	1	6000000	7000000	-0.475	-0.475	-0.475	-0.475	-0.475	-0.475	-0.475	-0.475	-0.475	-0.475	-0.475	-0.475
1:7000001-8000000	1	7000000	8000000	-0.265	-0.265	-0.265	-0.265	-0.265	-0.265	-0.265	-0.265	-0.265	-0.265	-0.265	-0.265
1:8000001-9000000	1	8000000	9000000	-0.151	-0.151	-0.151	-0.151	-0.151	-0.151	-0.151	-0.151	-0.151	-0.151	-0.151	-0.151
1:9000001-10000000	1	9000000	10000000	-0.32	-0.32	-0.32	-0.32	-0.32	-0.32	-0.32	-0.32	-0.32	-0.32	-0.32	-0.32
1:10000001-11000000	1	10000000	11000000	-0.511	-0.511	-0.511	-0.511	-0.511	-0.511	-0.511	-0.511	-0.511	-0.511	-0.511	-0.511
1:11000001-12000000	1	11000000	12000000	-0.395	-0.395	-0.395	-0.395	-0.395	-0.395	-0.395	-0.395	-0.395	-0.395	-0.395	-0.395
1:12000001-13000000	1	12000000	13000000	-0.308	-0.308	-0.308	-0.308	-0.308	-0.308	-0.308	-0.308	-0.308	-0.308	-0.308	-0.308
1:14000001-15000000	1	14000000	15000000	-0.121	-0.121	-0.121	-0.121	-0.121	-0.121	-0.121	-0.121	-0.121	-0.121	-0.121	-0.121
1:15000001-16000000	1	15000000	16000000	-0.2	-0.2	-0.2	-0.2	-0.2	-0.2	-0.2	-0.2	-0.2	-0.2	-0.2	-0.2
1:18000001-19000000	1	18000000	19000000	-0.335	-0.335	-0.335	-0.335	-0.335	-0.335	-0.335	-0.335	-0.335	-0.335	-0.335	-0.335
1:19000001-20000000	1	19000000	20000000	-0.2	-0.2	-0.2	-0.2	-0.2	-0.2	-0.2	-0.2	-0.2	-0.2	-0.2	-0.2
1:20000001-21000000	1	20000000	21000000	-0.449	-0.449	-0.449	-0.449	-0.449	-0.449	-0.449	-0.449	-0.449	-0.449	-0.449	-0.449
1:21000001-22000000	1	21000000	22000000	-0.275	-0.275	-0.275	-0.275	-0.275	-0.275	-0.275	-0.275	-0.275	-0.275	-0.275	-0.275
1:23000001-24000000	1	23000000	24000000	-0.284	-0.284	-0.284	-0.284	-0.284	-0.284	-0.284	-0.284	-0.284	-0.284	-0.284	-0.284
1:24000001-25000000	1	24000000	25000000	-0.299	-0.299	-0.299	-0.299	-0.299	-0.299	-0.299	-0.299	-0.299	-0.299	-0.299	-0.299
1:26000001-27000000	1	26000000	27000000	-0.347	-0.347	-0.347	-0.347	-0.347	-0.347	-0.347	-0.347	-0.347	-0.347	-0.347	-0.347
1:27000001-28000000	1	27000000	28000000	-0.31	-0.31	-0.31	-0.31	-0.31	-0.31	-0.31	-0.31	-0.31	-0.31	-0.31	-0.31
1:29000001-30000000	1	29000000	30000000	-0.438	-0.438	-0.438	-0.438	-0.438	-0.438	-0.438	-0.438	-0.438	-0.438	-0.438	-0.438
1:33000001-34000000	1	33000000	34000000	-0.227	-0.227	-0.227	-0.227	-0.227	-0.227	-0.227	-0.227	-0.227	-0.227	-0.227	-0.227
1:34000001-35000000	1	34000000	35000000	-0.299	-0.299	-0.299	-0.299	-0.299	-0.299	-0.299	-0.299	-0.299	-0.299	-0.299	-0.299
1:35000001-36000000	1	35000000	36000000	-0.209	-0.209	-0.209	-0.209	-0.209	-0.209	-0.209	-0.209	-0.209	-0.209	-0.209	-0.209
1:36000001-37000000	1	36000000	37000000	-0.316	-0.316	-0.316	-0.316	-0.316	-0.316	-0.316	-0.316	-0.316	-0.316	-0.316	-0.316
1:40000001-41000000	1	40000000	41000000	-0.351	-0.351	-0.351	-0.351	-0.351	-0.351	-0.351	-0.351	-0.351	-0.351	-0.351	-0.351
1:41000001-42000000	1	41000000	42000000	-0.194	-0.194	-0.194	-0.194	-0.194	-0.194	-0.194	-0.194	-0.194	-0.194	-0.194	-0.194
1:44000001-45000000	1	44000000	45000000	-0.269	-0.269	-0.269	-0.269	-0.269	-0.269	-0.269	-0.269	-0.269	-0.269	-0.269	-0.269
1:45000001-46000000	1	45000000	46000000	-0.285	-0.285	-0.285	-0.285	-0.285	-0.285	-0.285	-0.285	-0.285	-0.285	-0.285	-0.285
1:47000001-48000000	1	47000000	48000000	-0.498	-0.498	-0.498	-0.498	-0.498	-0.498	-0.498	-0.498	-0.498	-0.498	-0.498	-0.498
1:48000001-49000000	1	48000000	49000000	-0.474	-0.474	-0.474	-0.474	-0.474	-0.474	-0.474	-0.474	-0.474	-0.474	-0.474	-0.474
1:49000001-50000000	1	49000000	50000000	-0.313	-0.313	-0.313	-0.313	-0.313	-0.313	-0.313	-0.313	-0.313	-0.313	-0.313	-0.313
1:50000001-51000000	1	50000000	51000000	-0.55	-0.55	-0.55	-0.55	-0.55	-0.55	-0.55	-0.55	-0.55	-0.55	-0.55	-0.55
1:51000001-52000000	1	51000000	52000000	-0.243	-0.243	-0.243	-0.243	-0.243	-0.243	-0.243	-0.243	-0.243	-0.243	-0.243	-0.243
1:52000001-53000000	1	52000000	53000000	-0.374	-0.374	-0.374	-0.374	-0.374	-0.374	-0.374	-0.374	-0.374	-0.374	-0.374	-0.374
1:53000001-54000000	1	53000000	54000000	-0.296	-0.296	-0.296	-0.296	-0.296	-0.296	-0.296	-0.296	-0.296	-0.296	-0.296	-0.296
1:54000001-55000000	1	54000000	55000000	-0.307	-0.307	-0.307	-0.307	-0.307	-0.307	-0.307	-0.307	-0.307	-0.307	-0.307	-0.307
1:55000001-56000000	1	55000000	56000000	-0.232	-0.232	-0.232	-0.232	-0.232	-0.232	-0.232	-0.232	-0.232	-0.232	-0.232	-0.232
1:56000001-57000000	1	56000000	57000000	-0.349	-0.349	-0.349	-0.349	-0.349	-0.349	-0.349	-0.349	-0.349	-0.349	-0.349	-0.349
1:57000001-58000000	1	57000000	58000000	-0.027	-0.027	-0.027	-0.027	-0.027	-0.027	-0.027	-0.027	-0.027	-0.027	-0.027	-0.027
1:59000001-60000000	1	59000000	60000000	-0.103	-0.103	-0.103	-0.103	-0.103	-0.103	-0.103	-0.103	-0.103	-0.103	-0.103	-0.103
1:60000001-61000000	1	60000000	61000000	-0.225	-0.225	-0.225	-0.225	-0.225	-0.225	-0.225	-0.225	-0.225	-0.225	-0.225	-0.225
1:61000001-62000000	1	61000000	62000000	-0.137	-0.137	-0.137	-0.137	-0.137	-0.137	-0.137	-0.137	-0.137	-0.137	-0.137	-0.137
1:62000001-63000000	1	62000000	63000000	-0.22	-0.22	-0.22	-0.22	-0.22	-0.22	-0.22	-0.22	-0.22	-0.22	-0.22	-0.22
1:63000001-64000000	1	63000000	64000000	-0.335	-0.335	-0.335	-0.335	-0.335	-0.335	-0.335	-0.335	-0.335	-0.335	-0.335	-0.335
1:64000001-65000000	1	64000000	65000000	-0.355	-0.355	-0.355	-0.355	-0.355	-0.355	-0.355	-0.355	-0.355	-0.355	-0.355	-0.355
1:66000001-67000000	1	66000000	67000000	-0.604	-0.604	-0.604	-0.604	-0.604	-0.604	-0.604	-0.604	-0.604	-0.604	-0.604	-0.604
1:67000001-68000000	1	67000000	68000000	-0.315	-0.315	-0.315	-0.315	-0.315	-0.315	-0.315	-0.315	-0.315	-0.315	-0.315	-0.315
1:69000001-70000000	1	69000000	70000000	-0.464	-0.464	-0.464	-0.464	-0.464	-0.464	-0.464	-0.464	-0.464	-0.464	-0.464	-0.464
1:70000001-71000000	1	70000000	71000000	-0.48	-0.48	-0.48	-0.48	-0.48	-0.48	-0.48	-0.48	-0.48	-0.48	-0.48	-0.48
1:71000001-72000000	1	71000000	72000000	-0.068	-0.068	-0.068	-0.068	-0.068	-0.068	-0.068	-0.068	-0.068	-0.068	-0.068	-0.068
1:72000001-73000000	1	72000000	73000000	-0.165	-0.165	-0.165	-0.165	-0.165	-0.165	-0.165	-0.165	-0.165	-0.165	-0.165	-0.165
1:73000001-74000000	1	73000000	74000000	-0.283	-0.283	-0.283	-0.283	-0.283	-0.283	-0.283	-0.283	-0.283	-0.283	-0.283	-0.283
1:74000001-75000000	1	74000000	75000000	-0.232	-0.232	-0.232	-0.232	-0.232	-0.232	-0.232	-0.232	-0.232	-0.232	-0.232	-0.232
1:75000001-76000000	1	75000000	76000000	-0.31	-0.31	-0.31	-0.31	-0.31	-0.31	-0.31	-0.31	-0.31	-0.31	-0.31	-0.31
1:77000001-78000000	1	77000000	78000000	-0.105	-0.105	-0.105	-0.105	-0.105	-0.105	-0.105	-0.105	-0.105	-0.105	-0.105	-0.105
1:78000001-79000000	1	78000000	79000000	-0.428	-0.428	-0.428	-0.428	-0.428	-0.428	-0.428	-0.428	-0.428	-0.428	-0.428	-0.428
1:79000001-80000000	1	79000000	80000000	-0.347	-0.347	-0.347	-0.347	-0.347	-0.347	-0.347	-0.347	-0.347	-0.347	-0.347	-0.347
1:80000001-81000000	1	80000000	81000000	-0.422	-0.422	-0.422	-0.422	-0.422	-0.422	-0.422	-0.422	-0.422	-0.422	-0.422	-0.422
1:81000001-82000000	1	81000000	82000000	-0.314	-0.314	-0.314	-0.314	-0.314	-0.314	-0.314	-0.314	-0.314	-0.314	-0.314	-0.314
1:84000001-85000000	1	84000000	85000000	-0.133	-0.133	-0.133	-0.133	-0.133	-0.133	-0.133	-0.133	-0.133	-0.133	-0.133	-0.133
1:85000001-86000000	1	85000000	86000000	-0.095	-0.095	-0.095	-0.095	-0.095	-0.095	-0.095	-0.095	-0.095	-0.095	-0.095	-0.095
1:86000001-87000000	1	86000000	87000000	-0.4	-0.4	-0.4	-0.4	-0.4	-0.4	-0.4	-0.4	-0.4	-0.4	-0.4	-0.4
1:87000001-88000000	1	87000000	88000000	-0.367	-0.367	-0.367	-0.367	-0.367	-0.367	-0.367	-0.367	-0.367	-0.367	-0.367	-0.367
1:88000001-89000000	1	88000000	89000000	-0.087	-0.087	-0.087	-0.087	-0.087	-0.087	-0.087	-0.087	-0.087	-0.087	-0.087	-0.087
1:89000001-90000000	1	89000000	90000000	-0.291	-0.291	-0.291	-0.291	-0.291	-0.291	-0.291	-0.291	-0.291	-0.291	-0.291	-0.291
1:90000001-91000000	1	90000000	91000000	-0.196	-0.196	-0.196	-0.196	-0.196	-0.196	-0.196	-0.196	-0.196	-0.196	-0.196	-0.196
1:93000001-94000000	1	93000000	94000000	-0.308	-0.308	-0.308	-0.308	-0.308	-0.308	-0.308	-0.308	-0.308	-0.308	-0.308	-0.308
1:94000001-95000000	1	94000000	95000000	-0.324	-0.324	-0.324	-0.324	-0.324	-0.324	-0.324	-0.324	-0.324	-0.324	-0.324	-0.324
1:95000001-96000000	1	95000000	96000000	-0.148	-0.148	-0.148	-0.148	-0.148	-0.148	-0.148	-0.148	-0.148	-0.148	-0.148	-0.148
1:96000001-97000000	1	96000000	97000000	-0.293	-0.293	-0.293	-0.293	-0.293	-0.293	-0.293	-0.293	-0.293	-0.293	-0.293	-0.293
1:97000001-98000000	1	97000000	98000000	-0.216	-0.216	-0.216	-0.216	-0.216	-0.216	-0.216	-0.216	-0.216	-0.216	-0.216	-0.216
1:98000001-99000000	1	98000000	99000000	-0.275	-0.275	-0.275	-0.275	-0.275	-0.275	-0.275	-0.275	-0.275	-0.275	-0.275	-0.275
1:99000001-100000000	1	99000000	100000000	-0.542	-0.542	-0.542	-0.542	-0.542	-0.542	-0.542	-0.542	-0.542	-0.542	-0.542	-0.542
1:101000001-102000000	1	101000000	102000000	-0.446	-0.446	-0.446	-0.446	-0.446	-0.446	-0.446	-0.446	-0.446	-0.446	-0.446	-0.446
1:102000001-103000000	1	102000000	103000000	-0.287	-0.287	-0.287	-0.287	-0.287	-0.287	-0.287	-0.287	-0.287	-0.287	-0.287	-0.287
1:105000001-106000000	1	105000000	106000000	-0.295	-0.295	-0.295	-0.295	-0.295	-0.295	-0.295	-0.295	-0.295	-0.295	-0.295	-0.295
1:106000001-107000000	1	106000000	107000000	-0.448	-0.448	-0.448	-0.448	-0.448	-0.448	-0.448	-0.448	-0.448	-0.448	-0.448	-0.448
1:107000001-108000000	1	107000000	108000000	-0.154	-0.154	-0.154	-0.154	-0.154	-0.154	-0.154	-0.154	-0.154	-0.154	-0.154	-0.154
1:111000001-112000000	1	111000000	112000000	-0.317	-0.317	-0.317	-0.317	-0.317	-0.317	-0.317	-0.317	-0.317	-0.317	-0.317	-0.317
1:112000001-113000000	1	112000000	113000000	-0.353	-0.353	-0.353	-0.353	-0.353	-0.353	-0.353	-0.353	-0.353	-0.353	-0.353	-0.353
1:113000001-114000000	1	113000000	114000000	-0.425	-0.425	-0.425	-0.425	-0.425	-0.425	-0.425	-0.425	-0.425	-0.425	-0.425	-0.425
1:114000001-115000000	1	114000000	115000000	-0.274	-0.274	-0.274	-0.274	-0.274	-0.274	-0.274	-0.274	-0.274	-0.274	-0.274	-0.274
1:115000001-116000000	1	115000000	116000000	-0.232	-0.232	-0.232	-0.232	-0.232	-0.232	-0.232	-0.232	-0.232	-0.232	-0.232	-0.232
1:116000001-117000000	1	116000000	117000000	-0.114	-0.114	-0.114	-0.114	-0.114	-0.114	-0.114	-0.114	-0.114	-0.114	-0.114	-0.114
1:117000001-118000000	1	117000000	118000000	-0.226	-0.226	-0.226	-0.226	-0.226	-0.226	-0.226	-0.226	-0.226	-0.226	-0.226	-0.226
1:118000001-119000000	1	118000000	119000000	-0.27	-0.27	-0.27	-0.27	-0.27	-0.27	-0.27	-0.27	-0.27	-0.27	-0.27	-0.27
1:119000001-120000000	1	119000000	120000000	-0.411	-0.411	-0.411	-0.411	-0.411	-0.411	-0.411	-0.411	-0.411	-0.411	-0.411	-0.411
1:146000001-147000000	1	146000000	147000000	0.315	0.315	0.315	0.315	0.315	0.315	0.315	0.315	0.315	0.315	0.315	0.315
1:151000001-152000000	1	151000000	152000000	0.683	0.683	0.683	0.683	0.683	0.683	0.683	0.683	0.683	0.683	0.683	0.683
1:152000001-153000000	1	152000000	153000000	0.472	0.472	0.472	0.472	0.472	0.472	0.472	0.472	0.472	0.472	0.472	0.472
1:153000001-154000000	1	153000000	154000000	0.361	0.361	0.361	0.361	0.361	0.361	0.361	0.361	0.361	0.361	0.361	0.361
1:154000001-155000000	1	154000000	155000000	0.574	0.574	0.574	0.574	0.574	0.574	0.574	0.574	0.574	0.574	0.574	0.574
1:155000001-156000000	1	155000000	156000000	0.501	0.501	0.501	0.501	0.501	0.501	0.501	0.501	0.501	0.501	0.501	0.501
1:158000001-159000000	1	158000000	159000000	0.397	0.397	0.397	0.397	0.397	0.397	0.397	0.397	0.397	0.397	0.397	0.397
1:159000001-160000000	1	159000000	160000000	0.441	0.441	0.441	0.441	0.441	0.441	0.441	0.441	0.441	0.441	0.441	0.441
1:160000001-161000000	1	160000000	161000000	0.572	0.572	0.572	0.572	0.572	0.572	0.572	0.572	0.572	0.572	0.572	0.572
1:161000001-162000000	1	161000000	162000000	0.241	0.241	0.241	0.241	0.241	0.241	0.241	0.241	0.241	0.241	0.241	0.241
1:162000001-163000000	1	162000000	163000000	0.762	0.762	0.762	0.762	0.762	0.762	0.762	0.762	0.762	0.762	0.762	0.762
1:163000001-164000000	1	163000000	164000000	0.587	0.587	0.587	0.587	0.587	0.587	0.587	0.587	0.587	0.587	0.587	0.587
1:164000001-165000000	1	164000000	165000000	0.661	0.661	0.661	0.661	0.661	0.661	0.661	0.661	0.661	0.661	0.661	0.661
1:165000001-166000000	1	165000000	166000000	0.573	0.573	0.573	0.573	0.573	0.573	0.573	0.573	0.573	0.573	0.573	0.573
1:167000001-168000000	1	167000000	168000000	0.626	0.626	0.626	0.626	0.626	0.626	0.626	0.626	0.626	0.626	0.626	0.626
1:170000001-171000000	1	170000000	171000000	0.55	0.55	0.55	0.55	0.55	0.55	0.55	0.55	0.55	0.55	0.55	0.55
1:171000001-172000000	1	171000000	172000000	0.574	0.574	0.574	0.574	0.574	0.574	0.574	0.574	0.574	0.574	0.574	0.574
1:172000001-173000000	1	172000000	173000000	0.704	0.704	0.704	0.704	0.704	0.704	0.704	0.704	0.704	0.704	0.704	0.704
1:174000001-175000000	1	174000000	175000000	0.547	0.547	0.547	0.547	0.547	0.547	0.547	0.547	0.547	0.547	0.547	0.547
1:175000001-176000000	1	175000000	176000000	0.649	0.649	0.649	0.649	0.649	0.649	0.649	0.649	0.649	0.649	0.649	0.649
1:176000001-177000000	1	176000000	177000000	0.466	0.466	0.466	0.466	0.466	0.466	0.466	0.466	0.466	0.466	0.466	0.466
1:177000001-178000000	1	177000000	178000000	0.728	0.728	0.728	0.728	0.728	0.728	0.728	0.728	0.728	0.728	0.728	0.728
1:178000001-179000000	1	178000000	179000000	0.567	0.567	0.567	0.567	0.567	0.567	0.567	0.567	0.567	0.567	0.567	0.567
1:179000001-180000000	1	179000000	180000000	0.705	0.705	0.705	0.705	0.705	0.705	0.705	0.705	0.705	0.705	0.705	0.705
1:180000001-181000000	1	180000000	181000000	0.644	0.644	0.644	0.644	0.644	0.644	0.644	0.644	0.644	0.644	0.644	0.644
1:181000001-182000000	1	181000000	182000000	0.591	0.591	0.591	0.591	0.591	0.591	0.591	0.591	0.591	0.591	0.591	0.591
1:183000001-184000000	1	183000000	184000000	0.678	0.678	0.678	0.678	0.678	0.678	0.678	0.678	0.678	0.678	0.678	0.678
1:184000001-185000000	1	184000000	185000000	0.815	0.815	0.815	0.815	0.815	0.815	0.815	0.815	0.815	0.815	0.815	0.815
1:185000001-186000000	1	185000000	186000000	0.516	0.516	0.516	0.516	0.516	0.516	0.516	0.516	0.516	0.516	0.516	0.516
1:186000001-187000000	1	186000000	187000000	0.504	0.504	0.504	0.504	0.504	0.504	0.504	0.504	0.504	0.504	0.504	0.504
1:187000001-188000000	1	187000000	188000000	0.501	0.501	0.501	0.501	0.501	0.501	0.501	0.501	0.501	0.501	0.501	0.501
1:188000001-189000000	1	188000000	189000000	0.631	0.631	0.631	0.631	0.631	0.631	0.631	0.631	0.631	0.631	0.631	0.631
1:189000001-190000000	1	189000000	190000000	0.703	0.703	0.703	0.703	0.703	0.703	0.703	0.703	0.703	0.703	0.703	0.703
1:190000001-191000000	1	190000000	191000000	0.748	0.748	0.748	0.748	0.748	0.748	0.748	0.748	0.748	0.748	0.748	0.748
1:191000001-192000000	1	191000000	192000000	0.724	0.724	0.724	0.724	0.724	0.724	0.724	0.724	0.724	0.724	0.724	0.724
1:192000001-193000000	1	192000000	193000000	0.483	0.483	0.483	0.483	0.483	0.483	0.483	0.483	0.483	0.483	0.483	0.483
1:193000001-194000000	1	193000000	194000000	0.55	0.55	0.55	0.55	0.55	0.55	0.55	0.55	0.55	0.55	0.55	0.55
1:194000001-195000000	1	194000000	195000000	0.56	0.56	0.56	0.56	0.56	0.56	0.56	0.56	0.56	0.56	0.56	0.56
1:195000001-196000000	1	195000000	196000000	0.636	0.636	0.636	0.636	0.636	0.636	0.636	0.636	0.636	0.636	0.636	0.636
1:196000001-197000000	1	196000000	197000000	0.343	0.343	0.343	0.343	0.343	0.343	0.343	0.343	0.343	0.343	0.343	0.343
1:197000001-198000000	1	197000000	198000000	0.663	0.663	0.663	0.663	0.663	0.663	0.663	0.663	0.663	0.663	0.663	0.663
1:198000001-199000000	1	198000000	199000000	0.811	0.811	0.811	0.811	0.811	0.811	0.811	0.811	0.811	0.811	0.811	0.811
1:199000001-200000000	1	199000000	200000000	0.578	0.578	0.578	0.578	0.578	0.578	0.578	0.578	0.578	0.578	0.578	0.578
1:202000001-203000000	1	202000000	203000000	0.496	0.496	0.496	0.496	0.496	0.496	0.496	0.496	0.496	0.496	0.496	0.496
1:203000001-204000000	1	203000000	204000000	0.679	0.679	0.679	0.679	0.679	0.679	0.679	0.679	0.679	0.679	0.679	0.679
1:204000001-205000000	1	204000000	205000000	0.618	0.618	0.618	0.618	0.618	0.618	0.618	0.618	0.618	0.618	0.618	0.618
1:205000001-206000000	1	205000000	206000000	0.531	0.531	0.531	0.531	0.531	0.531	0.531	0.531	0.531	0.531	0.531	0.531
1:206000001-207000000	1	206000000	207000000	0.475	0.475	0.475	0.475	0.475	0.475	0.475	0.475	0.475	0.475	0.475	0.475
1:207000001-208000000	1	207000000	208000000	0.563	0.563	0.563	0.563	0.563	0.563	0.563	0.563	0.563	0.563	0.563	0.563
1:208000001-209000000	1	208000000	209000000	0.609	0.609	0.609	0.609	0.609	0.609	0.609	0.609	0.609	0.609	0.609	0.609
1:212000001-213000000	1	212000000	213000000	0.684	0.684	0.684	0.684	0.684	0.684	0.684	0.684	0.684	0.684	0.684	0.684
1:213000001-214000000	1	213000000	214000000	0.542	0.542	0.542	0.542	0.542	0.542	0.542	0.542	0.542	0.542	0.542	0.542
1:214000001-215000000	1	214000000	215000000	0.613	0.613	0.613	0.613	0.613	0.613	0.613	0.613	0.613	0.613	0.613	0.613
1:215000001-216000000	1	215000000	216000000	0.746	0.746	0.746	0.746	0.746	0.746	0.746	0.746	0.746	0.746	0.746	0.746
1:216000001-217000000	1	216000000	217000000	0.735	0.735	0.735	0.735	0.735	0.735	0.735	0.735	0.735	0.735	0.735	0.735
1:217000001-218000000	1	217000000	218000000	0.771	0.771	0.771	0.771	0.771	0.771	0.771	0.771	0.771	0.771	0.771	0.771
1:218000001-219000000	1	218000000	219000000	0.466	0.466	0.466	0.466	0.466	0.466	0.466	0.466	0.466	0.466	0.466	0.466
1:219000001-220000000	1	219000000	220000000	0.672	0.672	0.672	0.672	0.672	0.672	0.672	0.672	0.672	0.672	0.672	0.672
1:221000001-222000000	1	221000000	222000000	0.631	0.631	0.631	0.631	0.631	0.631	0.631	0.631	0.631	0.631	0.631	0.631
1:225000001-226000000	1	225000000	226000000	0.663	0.663	0.663	0.663	0.663	0.663	0.663	0.663	0.663	0.663	0.663	0.663
1:226000001-227000000	1	226000000	227000000	0.586	0.586	0.586	0.586	0.586	0.586	0.586	0.586	0.586	0.586	0.586	0.586
1:228000001-229000000	1	228000000	229000000	0.588	0.588	0.588	0.588	0.588	0.588	0.588	0.588	0.588	0.588	0.588	0.588
1:229000001-230000000	1	229000000	230000000	0.689	0.689	0.689	0.689	0.689	0.689	0.689	0.689	0.689	0.689	0.689	0.689
1:230000001-231000000	1	230000000	231000000	0.553	0.553	0.553	0.553	0.553	0.553	0.553	0.553	0.553	0.553	0.553	0.553
1:232000001-233000000	1	232000000	233000000	0.724	0.724	0.724	0.724	0.724	0.724	0.724	0.724	0.724	0.724	0.724	0.724
1:234000001-235000000	1	234000000	235000000	0.719	0.719	0.719	0.719	0.719	0.719	0.719	0.719	0.719	0.719	0.719	0.719
1:235000001-236000000	1	235000000	236000000	0.735	0.735	0.735	0.735	0.735	0.735	0.735	0.735	0.735	0.735	0.735	0.735
1:239000001-240000000	1	239000000	240000000	0.468	0.468	0.468	0.468	0.468	0.468	0.468	0.468	0.468	0.468	0.468	0.468
1:240000001-241000000	1	240000000	241000000	0.627	0.627	0.627	0.627	0.627	0.627	0.627	0.627	0.627	0.627	0.627	0.627
1:241000001-242000000	1	241000000	242000000	0.587	0.587	0.587	0.587	0.587	0.587	0.587	0.587	0.587	0.587	0.587	0.587
1:243000001-244000000	1	243000000	244000000	0.459	0.459	0.459	0.459	0.459	0.459	0.459	0.459	0.459	0.459	0.459	0.459
1:244000001-245000000	1	244000000	245000000	0.579	0.579	0.579	0.579	0.579	0.579	0.579	0.579	0.579	0.579	0.579	0.579
1:245000001-246000000	1	245000000	246000000	0.48	0.48	0.48	0.48	0.48	0.48	0.48	0.48	0.48	0.48	0.48	0.48
1:246000001-247000000	1	246000000	247000000	0.718	0.718	0.718	0.718	0.718	0.718	0.718	0.718	0.718	0.718	0.718	0.718
2:1000001-2000000	2	1000000	2000000	-0.377	-0.377	-0.377	-0.377	-0.377	-0.377	-0.377	-0.377	-0.377	-0.377	-0.377	-0.377
2:2000001-3000000	2	2000000	3000000	-0.339	-0.339	-0.339	-0.339	-0.339	-0.339	-0.339	-0.339	-0.339	-0.339	-0.339	-0.339
2:3000001-4000000	2	3000000	4000000	-0.272	-0.272	-0.272	-0.272	-0.272	-0.272	-0.272	-0.272	-0.272	-0.272	-0.272	-0.272
2:4000001-5000000	2	4000000	5000000	-0.254	-0.254	-0.254	-0.254	-0.254	-0.254	-0.254	-0.254	-0.254	-0.254	-0.254	-0.254
2:6000001-7000000	2	6000000	7000000	-0.153	-0.153	-0.153	-0.153	-0.153	-0.153	-0.153	-0.153	-0.153	-0.153	-0.153	-0.153
2:7000001-8000000	2	7000000	8000000	-0.174	-0.174	-0.174	-0.174	-0.174	-0.174	-0.174	-0.174	-0.174	-0.174	-0.174	-0.174
2:8000001-9000000	2	8000000	9000000	-0.188	-0.188	-0.188	-0.188	-0.188	-0.188	-0.188	-0.188	-0.188	-0.188	-0.188	-0.188
2:9000001-10000000	2	9000000	10000000	-0.249	-0.249	-0.249	-0.249	-0.249	-0.249	-0.249	-0.249	-0.249	-0.249	-0.249	-0.249
2:10000001-11000000	2	10000000	11000000	-0.211	-0.211	-0.211	-0.211	-0.211	-0.211	-0.211	-0.211	-0.211	-0.211	-0.211	-0.211
2:11000001-12000000	2	11000000	12000000	-0.168	-0.168	-0.168	-0.168	-0.168	-0.168	-0.168	-0.168	-0.168	-0.168	-0.168	-0.168
2:12000001-13000000	2	12000000	13000000	-0.109	-0.109	-0.109	-0.109	-0.109	-0.109	-0.109	-0.109	-0.109	-0.109	-0.109	-0.109
2:13000001-14000000	2	13000000	14000000	-0.254	-0.254	-0.254	-0.254	-0.254	-0.254	-0.254	-0.254	-0.254	-0.254	-0.254	-0.254
2:14000001-15000000	2	14000000	15000000	-0.147	-0.147	-0.147	-0.147	-0.147	-0.147	-0.147	-0.147	-0.147	-0.147	-0.147	-0.147
2:15000001-16000000	2	15000000	16000000	-0.254	-0.254	-0.254	-0.254	-0.254	-0.254	-0.254	-0.254	-0.254	-0.254	-0.254	-0.254
2:17000001-18000000	2	17000000	18000000	-0.367	-0.367	-0.367	-0.367	-0.367	-0.367	-0.367	-0.367	-0.367	-0.367	-0.367	-0.367
2:18000001-19000000	2	18000000	19000000	-0.282	-0.282	-0.282	-0.282	-0.282	-0.282	-0.282	-0.282	-0.282	-0.282	-0.282	-0.282
2:19000001-20000000	2	19000000	20000000	-0.266	-0.266	-0.266	-0.266	-0.266	-0.266	-0.266	-0.266	-0.266	-0.266	-0.266	-0.266
2:20000001-21000000	2	20000000	21000000	-0.162	-0.162	-0.162	-0.162	-0.162	-0.162	-0.162	-0.162	-0.162	-0.162	-0.162	-0.162
2:22000001-23000000	2	22000000	23000000	-0.374	-0.374	-0.374	-0.374	-0.374	-0.374	-0.374	-0.374	-0.374	-0.374	-0.374	-0.374
2:23000001-24000000	2	23000000	24000000	-0.299	-0.299	-0.299	-0.299	-0.299	-0.299	-0.299	-0.299	-0.299	-0.299	-0.299	-0.299
2:25000001-26000000	2	25000000	26000000	-0.273	-0.273	-0.273	-0.273	-0.273	-0.273	-0.273	-0.273	-0.273	-0.273	-0.273	-0.273
2:26000001-27000000	2	26000000	27000000	-0.326	-0.326	-0.326	-0.326	-0.326	-0.326	-0.326	-0.326	-0.326	-0.326	-0.326	-0.326
2:27000001-28000000	2	27000000	28000000	-0.453	-0.453	-0.453	-0.453	-0.453	-0.453	-0.453	-0.453	-0.453	-0.453	-0.453	-0.453
2:28000001-29000000	2	28000000	29000000	-0.159	-0.159	-0.159	-0.159	-0.159	-0.159	-0.159	-0.159	-0.159	-0.159	-0.159	-0.159
2:29000001-30000000	2	29000000	30000000	-0.208	-0.208	-0.208	-0.208	-0.208	-0.208	-0.208	-0.208	-0.208	-0.208	-0.208	-0.208
2:30000001-31000000	2	30000000	31000000	-0.392	-0.392	-0.392	-0.392	-0.392	-0.392	-0.392	-0.392	-0.392	-0.392	-0.392	-0.392
2:31000001-32000000	2	31000000	32000000	-0.48	-0.48	-0.48	-0.48	-0.48	-0.48	-0.48	-0.48	-0.48	-0.48	-0.48	-0.48
2:34000001-35000000	2	34000000	35000000	-0.502	-0.502	-0.502	-0.502	-0.502	-0.502	-0.502	-0.502	-0.502	-0.502	-0.502	-0.502
2:35000001-36000000	2	35000000	36000000	-0.27	-0.27	-0.27	-0.27	-0.27	-0.27	-0.27	-0.27	-0.27	-0.27	-0.27	-0.27
2:38000001-39000000	2	38000000	39000000	-0.068	-0.068	-0.068	-0.068	-0.068	-0.068	-0.068	-0.068	-0.068	-0.068	-0.068	-0.068
2:39000001-40000000	2	39000000	40000000	-0.322	-0.322	-0.322	-0.322	-0.322	-0.322	-0.322	-0.322	-0.322	-0.322	-0.322	-0.322
2:40000001-41000000	2	40000000	41000000	-0.214	-0.214	-0.214	-0.214	-0.214	-0.214	-0.214	-0.214	-0.214	-0.214	-0.214	-0.214
2:41000001-42000000	2	41000000	42000000	-0.307	-0.307	-0.307	-0.307	-0.307	-0.307	-0.307	-0.307	-0.307	-0.307	-0.307	-0.307
2:42000001-43000000	2	42000000	43000000	-0.125	-0.125	-0.125	-0.125	-0.125	-0.125	-0.125	-0.125	-0.125	-0.125	-0.125	-0.125
2:43000001-44000000	2	43000000	44000000	-0.382	-0.382	-0.382	-0.382	-0.382	-0.382	-0.382	-0.382	-0.382	-0.382	-0.382	-0.382
2:44000001-45000000	2	44000000	45000000	-0.269	-0.269	-0.269	-0.269	-0.269	-0.269	-0.269	-0.269	-0.269	-0.269	-0.269	-0.269
2:45000001-46000000	2	45000000	46000000	-0.283	-0.283	-0.283	-0.283	-0.283	-0.283	-0.283	-0.283	-0.283	-0.283	-0.283	-0.283
2:46000001-47000000	2	46000000	47000000	-0.089	-0.089	-0.089	-0.089	-0.089	-0.089	-0.089	-0.089	-0.089	-0.089	-0.089	-0.089
2:47000001-48000000	2	47000000	48000000	-0.207	-0.207	-0.207	-0.207	-0.207	-0.207	-0.207	-0.207	-0.207	-0.207	-0.207	-0.207
2:48000001-49000000	2	48000000	49000000	-0.227	-0.227	-0.227	-0.227	-0.227	-0.227	-0.227	-0.227	-0.227	-0.227	-0.227	-0.227
2:51000001-52000000	2	51000000	52000000	-0.191	-0.191	-0.191	-0.191	-0.191	-0.191	-0.191	-0.191	-0.191	-0.191	-0.191	-0.191
2:52000001-53000000	2	52000000	53000000	-0.378	-0.378	-0.378	-0.378	-0.378	-0.378	-0.378	-0.378	-0.378	-0.378	-0.378	-0.378
2:53000001-54000000	2	53000000	54000000	-0.317	-0.317	-0.317	-0.317	-0.317	-0.317	-0.317	-0.317	-0.317	-0.317	-0.317	-0.317
2:55000001-56000000	2	55000000	56000000	-0.247	-0.247	-0.247	-0.247	-0.247	-0.247	-0.247	-0.247	-0.247	-0.247	-0.247	-0.247
2:56000001-57000000	2	56000000	57000000	-0.239	-0.239	-0.239	-0.239	-0.239	-0.239	-0.239	-0.239	-0.239	-0.239	-0.239	-0.239
2:57000001-58000000	2	57000000	58000000	-0.319	-0.319	-0.319	-0.319	-0.319	-0.319	-0.319	-0.319	-0.319	-0.319	-0.319	-0.319
2:58000001-59000000	2	58000000	59000000	-0.118	-0.118	-0.118	-0.118	-0.118	-0.118	-0.118	-0.118	-0.118	-0.118	-0.118	-0.118
2:60000001-61000000	2	60000000	61000000	-0.301	-0.301	-0.301	-0.301	-0.301	-0.301	-0.301	-0.301	-0.301	-0.301	-0.301	-0.301
2:62000001-63000000	2	62000000	63000000	-0.295	-0.295	-0.295	-0.295	-0.295	-0.295	-0.295	-0.295	-0.295	-0.295	-0.295	-0.295
2:64000001-65000000	2	64000000	65000000	-0.511	-0.511	-0.511	-0.511	-0.511	-0.511	-0.511	-0.511	-0.511	-0.511	-0.511	-0.511
2:66000001-67000000	2	66000000	67000000	-0.466	-0.466	-0.466	-0.466	-0.466	-0.466	-0.466	-0.466	-0.466	-0.466	-0.466	-0.466
2:68000001-69000000	2	68000000	69000000	-0.265	-0.265	-0.265	-0.265	-0.265	-0.265	-0.265	-0.265	-0.265	-0.265	-0.265	-0.265
2:69000001-70000000	2	69000000	70000000	-0.411	-0.411	-0.411	-0.411	-0.411	-0.411	-0.411	-0.411	-0.411	-0.411	-0.411	-0.411
2:71000001-72000000	2	71000000	72000000	-0.38	-0.38	-0.38	-0.38	-0.38	-0.38	-0.38	-0.38	-0.38	-0.38	-0.38	-0.38
2:72000001-73000000	2	72000000	73000000	-0.307	-0.307	-0.307	-0.307	-0.307	-0.307	-0.307	-0.307	-0.307	-0.307	-0.307	-0.307
2:73000001-74000000	2	73000000	74000000	-0.326	-0.326	-0.326	-0.326	-0.326	-0.326	-0.326	-0.326	-0.326	-0.326	-0.326	-0.326
2:74000001-75000000	2	74000000	75000000	-0.187	-0.187	-0.187	-0.187	-0.187	-0.187	-0.187	-0.187	-0.187	-0.187	-0.187	-0.187
2:75000001-76000000	2	75000000	76000000	-0.281	-0.281	-0.281	-0.281	-0.281	-0.281	-0.281	-0.281	-0.281	-0.281	-0.281	-0.281
2:76000001-77000000	2	76000000	77000000	-0.451	-0.451	-0.451	-0.451	-0.451	-0.451	-0.451	-0.451	-0.451	-0.451	-0.451	-0.451
2:77000001-78000000	2	77000000	78000000	-0.462	-0.462	-0.462	-0.462	-0.462	-0.462	-0.462	-0.462	-0.462	-0.462	-0.462	-0.462
2:79000001-80000000	2	79000000	80000000	-0.297	-0.297	-0.297	-0.297	-0.297	-0.297	-0.297	-0.297	-0.297	-0.297	-0.297	-0.297
2:80000001-81000000	2	80000000	81000000	-0.244	-0.244	-0.244	-0.244	-0.244	-0.244	-0.244	-0.244	-0.244	-0.244	-0.244	-0.244
2:82000001-83000000	2	82000000	83000000	-0.353	-0.353	-0.353	-0.353	-0.353	-0.353	-0.353	-0.353	-0.353	-0.353	-0.353	-0.353
2:84000001-85000000	2	84000000	85000000	-0.5	-0.5	-0.5	-0.5	-0.5	-0.5	-0.5	-0.5	-0.5	-0.5	-0.5	-0.5
2:85000001-86000000	2	85000000	86000000	-0.278	-0.278	-0.278	-0.278	-0.278	-0.278	-0.278	-0.278	-0.278	-0.278	-0.278	-0.278
2:86000001-87000000	2	86000000	87000000	-0.171	-0.171	-0.171	-0.171	-0.171	-0.171	-0.171	-0.171	-0.171	-0.171	-0.171	-0.171
2:97000001-98000000	2	97000000	98000000	-0.237	-0.237	-0.237	-0.237	-0.237	-0.237	-0.237	-0.237	-0.237	-0.237	-0.237	-0.237
2:100000001-101000000	2	100000000	101000000	-0.074	-0.074	-0.074	-0.074	-0.074	-0.074	-0.074	-0.074	-0.074	-0.074	-0.074	-0.074
2:101000001-102000000	2	101000000	102000000	-0.213	-0.213	-0.213	-0.213	-0.213	-0.213	-0.213	-0.213	-0.213	-0.213	-0.213	-0.213
2:102000001-103000000	2	102000000	103000000	-0.121	-0.121	-0.121	-0.121	-0.121	-0.121	-0.121	-0.121	-0.121	-0.121	-0.121	-0.121
2:103000001-104000000	2	103000000	104000000	-0.22	-0.22	-0.22	-0.22	-0.22	-0.22	-0.22	-0.22	-0.22	-0.22	-0.22	-0.22
2:104000001-105000000	2	104000000	105000000	-0.231	-0.231	-0.231	-0.231	-0.231	-0.231	-0.231	-0.231	-0.231	-0.231	-0.231	-0.231
2:107000001-108000000	2	107000000	108000000	-0.331	-0.331	-0.331	-0.331	-0.331	-0.331	-0.331	-0.331	-0.331	-0.331	-0.331	-0.331
2:108000001-109000000	2	108000000	109000000	-0.322	-0.322	-0.322	-0.322	-0.322	-0.322	-0.322	-0.322	-0.322	-0.322	-0.322	-0.322
2:111000001-112000000	2	111000000	112000000	-0.393	-0.393	-0.393	-0.393	-0.393	-0.393	-0.393	-0.393	-0.393	-0.393	-0.393	-0.393
2:113000001-114000000	2	113000000	114000000	-0.148	-0.148	-0.148	-0.148	-0.148	-0.148	-0.148	-0.148	-0.148	-0.148	-0.148	-0.148
2:116000001-117000000	2	116000000	117000000	-0.389	-0.389	-0.389	-0.389	-0.389	-0.389	-0.389	-0.389	-0.389	-0.389	-0.389	-0.389
2:118000001-119000000	2	118000000	119000000	-0.436	-0.436	-0.436	-0.436	-0.436	-0.436	-0.436	-0.436	-0.436	-0.436	-0.436	-0.436
2:119000001-120000000	2	119000000	120000000	-0.382	-0.382	-0.382	-0.382	-0.382	-0.382	-0.382	-0.382	-0.382	-0.382	-0.382	-0.382
2:120000001-121000000	2	120000000	121000000	-0.279	-0.279	-0.279	-0.279	-0.279	-0.279	-0.279	-0.279	-0.279	-0.279	-0.279	-0.279
2:122000001-123000000	2	122000000	123000000	-0.274	-0.274	-0.274	-0.274	-0.274	-0.274	-0.274	-0.274	-0.274	-0.274	-0.274	-0.274
2:123000001-124000000	2	123000000	124000000	-0.116	-0.116	-0.116	-0.116	-0.116	-0.116	-0.116	-0.116	-0.116	-0.116	-0.116	-0.116
2:124000001-125000000	2	124000000	125000000	-0.353	-0.353	-0.353	-0.353	-0.353	-0.353	-0.353	-0.353	-0.353	-0.353	-0.353	-0.353
2:126000001-127000000	2	126000000	127000000	-0.261	-0.261	-0.261	-0.261	-0.261	-0.261	-0.261	-0.261	-0.261	-0.261	-0.261	-0.261
2:129000001-130000000	2	129000000	130000000	-0.07	-0.07	-0.07	-0.07	-0.07	-0.07	-0.07	-0.07	-0.07	-0.07	-0.07	-0.07
2:134000001-135000000	2	134000000	135000000	-0.035	-0.035	-0.035	-0.035	-0.035	-0.035	-0.035	-0.035	-0.035	-0.035	-0.035	-0.035
2:135000001-136000000	2	135000000	136000000	-0.265	-0.265	-0.265	-0.265	-0.265	-0.265	-0.265	-0.265	-0.265	-0.265	-0.265	-0.265
2:136000001-137000000	2	136000000	137000000	-0.351	-0.351	-0.351	-0.351	-0.351	-0.351	-0.351	-0.351	-0.351	-0.351	-0.351	-0.351
2:137000001-138000000	2	137000000	138000000	-0.202	-0.202	-0.202	-0.202	-0.202	-0.202	-0.202	-0.202	-0.202	-0.202	-0.202	-0.202
2:138000001-139000000	2	138000000	139000000	-0.288	-0.288	-0.288	-0.288	-0.288	-0.288	-0.288	-0.288	-0.288	-0.288	-0.288	-0.288
2:139000001-140000000	2	139000000	140000000	-0.287	-0.287	-0.287	-0.287	-0.287	-0.287	-0.287	-0.287	-0.287	-0.287	-0.287	-0.287
2:140000001-141000000	2	140000000	141000000	-0.303	-0.303	-0.303	-0.303	-0.303	-0.303	-0.303	-0.303	-0.303	-0.303	-0.303	-0.303
2:141000001-142000000	2	141000000	142000000	-0.253	-0.253	-0.253	-0.253	-0.253	-0.253	-0.253	-0.253	-0.253	-0.253	-0.253	-0.253
2:142000001-143000000	2	142000000	143000000	-0.052	-0.052	-0.052	-0.052	-0.052	-0.052	-0.052	-0.052	-0.052	-0.052	-0.052	-0.052
2:145000001-146000000	2	145000000	146000000	-0.098	-0.098	-0.098	-0.098	-0.098	-0.098	-0.098	-0.098	-0.098	-0.098	-0.098	-0.098
2:147000001-148000000	2	147000000	148000000	-0.285	-0.285	-0.285	-0.285	-0.285	-0.285	-0.285	-0.285	-0.285	-0.285	-0.285	-0.285
2:150000001-151000000	2	150000000	151000000	-0.258	-0.258	-0.258	-0.258	-0.258	-0.258	-0.258	-0.258	-0.258	-0.258	-0.258	-0.258
2:151000001-152000000	2	151000000	152000000	-0.126	-0.126	-0.126	-0.126	-0.126	-0.126	-0.126	-0.126	-0.126	-0.126	-0.126	-0.126
2:152000001-153000000	2	152000000	153000000	-0.301	-0.301	-0.301	-0.301	-0.301	-0.301	-0.301	-0.301	-0.301	-0.301	-0.301	-0.301
2:154000001-155000000	2	154000000	155000000	-0.447	-0.447	-0.447	-0.447	-0.447	-0.447	-0.447	-0.447	-0.447	-0.447	-0.447	-0.447
2:155000001-156000000	2	155000000	156000000	-0.124	-0.124	-0.124	-0.124	-0.124	-0.124	-0.124	-0.124	-0.124	-0.124	-0.124	-0.124
2:157000001-158000000	2	157000000	158000000	-0.298	-0.298	-0.298	-0.298	-0.298	-0.298	-0.298	-0.298	-0.298	-0.298	-0.298	-0.298
2:158000001-159000000	2	158000000	159000000	-0.277	-0.277	-0.277	-0.277	-0.277	-0.277	-0.277	-0.277	-0.277	-0.277	-0.277	-0.277
2:160000001-161000000	2	160000000	161000000	-0.239	-0.239	-0.239	-0.239	-0.239	-0.239	-0.239	-0.239	-0.239	-0.239	-0.239	-0.239
2:161000001-162000000	2	161000000	162000000	-0.411	-0.411	-0.411	-0.411	-0.411	-0.411	-0.411	-0.411	-0.411	-0.411	-0.411	-0.411
2:163000001-164000000	2	163000000	164000000	-0.248	-0.248	-0.248	-0.248	-0.248	-0.248	-0.248	-0.248	-0.248	-0.248	-0.248	-0.248
2:164000001-165000000	2	164000000	165000000	-0.25	-0.25	-0.25	-0.25	-0.25	-0.25	-0.25	-0.25	-0.25	-0.25	-0.25	-0.25
2:165000001-166000000	2	165000000	166000000	-0.365	-0.365	-0.365	-0.365	-0.365	-0.365	-0.365	-0.365	-0.365	-0.365	-0.365	-0.365
2:166000001-167000000	2	166000000	167000000	-0.31	-0.31	-0.31	-0.31	-0.31	-0.31	-0.31	-0.31	-0.31	-0.31	-0.31	-0.31
2:168000001-169000000	2	168000000	169000000	-0.384	-0.384	-0.384	-0.384	-0.384	-0.384	-0.384	-0.384	-0.384	-0.384	-0.384	-0.384
2:172000001-173000000	2	172000000	173000000	-0.373	-0.373	-0.373	-0.373	-0.373	-0.373	-0.373	-0.373	-0.373	-0.373	-0.373	-0.373
2:173000001-174000000	2	173000000	174000000	-0.295	-0.295	-0.295	-0.295	-0.295	-0.295	-0.295	-0.295	-0.295	-0.295	-0.295	-0.295
2:174000001-175000000	2	174000000	175000000	-0.199	-0.199	-0.199	-0.199	-0.199	-0.199	-0.199	-0.199	-0.199	-0.199	-0.199	-0.199
2:175000001-176000000	2	175000000	176000000	-0.452	-0.452	-0.452	-0.452	-0.452	-0.452	-0.452	-0.452	-0.452	-0.452	-0.452	-0.452
2:178000001-179000000	2	178000000	179000000	-0.144	-0.144	-0.144	-0.144	-0.144	-0.144	-0.144	-0.144	-0.144	-0.144	-0.144	-0.144
2:179000001-180000000	2	179000000	180000000	-0.357	-0.357	-0.357	-0.357	-0.357	-0.357	-0.357	-0.357	-0.357	-0.357	-0.357	-0.357
2:180000001-181000000	2	180000000	181000000	-0.125	-0.125	-0.125	-0.125	-0.125	-0.125	-0.125	-0.125	-0.125	-0.125	-0.125	-0.125
2:181000001-182000000	2	181000000	182000000	-0.23	-0.23	-0.23	-0.23	-0.23	-0.23	-0.23	-0.23	-0.23	-0.23	-0.23	-0.23
2:182000001-183000000	2	182000000	183000000	-0.181	-0.181	-0.181	-0.181	-0.181	-0.181	-0.181	-0.181	-0.181	-0.181	-0.181	-0.181
2:183000001-184000000	2	183000000	184000000	-0.217	-0.217	-0.217	-0.217	-0.217	-0.217	-0.217	-0.217	-0.217	-0.217	-0.217	-0.217
2:185000001-186000000	2	185000000	186000000	-0.189	-0.189	-0.189	-0.189	-0.189	-0.189	-0.189	-0.189	-0.189	-0.189	-0.189	-0.189
2:186000001-187000000	2	186000000	187000000	-0.371	-0.371	-0.371	-0.371	-0.371	-0.371	-0.371	-0.371	-0.371	-0.371	-0.371	-0.371
2:187000001-188000000	2	187000000	188000000	-0.503	-0.503	-0.503	-0.503	-0.503	-0.503	-0.503	-0.503	-0.503	-0.503	-0.503	-0.503
2:188000001-189000000	2	188000000	189000000	-0.46	-0.46	-0.46	-0.46	-0.46	-0.46	-0.46	-0.46	-0.46	-0.46	-0.46	-0.46
2:189000001-190000000	2	189000000	190000000	-0.149	-0.149	-0.149	-0.149	-0.149	-0.149	-0.149	-0.149	-0.149	-0.149	-0.149	-0.149
2:192000001-193000000	2	192000000	193000000	-0.179	-0.179	-0.179	-0.179	-0.179	-0.179	-0.179	-0.179	-0.179	-0.179	-0.179	-0.179
2:194000001-195000000	2	194000000	195000000	-0.396	-0.396	-0.396	-0.396	-0.396	-0.396	-0.396	-0.396	-0.396	-0.396	-0.396	-0.396
2:195000001-196000000	2	195000000	196000000	-0.462	-0.462	-0.462	-0.462	-0.462	-0.462	-0.462	-0.462	-0.462	-0.462	-0.462	-0.462
2:196000001-197000000	2	196000000	197000000	-0.361	-0.361	-0.361	-0.361	-0.361	-0.361	-0.361	-0.361	-0.361	-0.361	-0.361	-0.361
2:197000001-198000000	2	197000000	198000000	-0.328	-0.328	-0.328	-0.328	-0.328	-0.328	-0.328	-0.328	-0.328	-0.328	-0.328	-0.328
2:198000001-199000000	2	198000000	199000000	-0.372	-0.372	-0.372	-0.372	-0.372	-0.372	-0.372	-0.372	-0.372	-0.372	-0.372	-0.372
2:199000001-200000000	2	199000000	200000000	-0.338	-0.338	-0.338	-0.338	-0.338	-0.338	-0.338	-0.338	-0.338	-0.338	-0.338	-0.338
2:200000001-201000000	2	200000000	201000000	-0.329	-0.329	-0.329	-0.329	-0.329	-0.329	-0.329	-0.329	-0.329	-0.329	-0.329	-0.329
2:202000001-203000000	2	202000000	203000000	-0.523	-0.523	-0.523	-0.523	-0.523	-0.523	-0.523	-0.523	-0.523	-0.523	-0.523	-0.523
2:204000001-205000000	2	204000000	205000000	-0.293	-0.293	-0.293	-0.293	-0.293	-0.293	-0.293	-0.293	-0.293	-0.293	-0.293	-0.293
2:205000001-206000000	2	205000000	206000000	-0.042	-0.042	-0.042	-0.042	-0.042	-0.042	-0.042	-0.042	-0.042	-0.042	-0.042	-0.042
2:206000001-207000000	2	206000000	207000000	-0.208	-0.208	-0.208	-0.208	-0.208	-0.208	-0.208	-0.208	-0.208	-0.208	-0.208	-0.208
2:207000001-208000000	2	207000000	208000000	-0.335	-0.335	-0.335	-0.335	-0.335	-0.335	-0.335	-0.335	-0.335	-0.335	-0.335	-0.335
2:208000001-209000000	2	208000000	209000000	-0.361	-0.361	-0.361	-0.361	-0.361	-0.361	-0.361	-0.361	-0.361	-0.361	-0.361	-0.361
2:211000001-212000000	2	211000000	212000000	-0.209	-0.209	-0.209	-0.209	-0.209	-0.209	-0.209	-0.209	-0.209	-0.209	-0.209	-0.209
2:213000001-214000000	2	213000000	214000000	-0.088	-0.088	-0.088	-0.088	-0.088	-0.088	-0.088	-0.088	-0.088	-0.088	-0.088	-0.088
2:214000001-215000000	2	214000000	215000000	-0.357	-0.357	-0.357	-0.357	-0.357	-0.357	-0.357	-0.357	-0.357	-0.357	-0.357	-0.357
2:215000001-216000000	2	215000000	216000000	-0.248	-0.248	-0.248	-0.248	-0.248	-0.248	-0.248	-0.248	-0.248	-0.248	-0.248	-0.248
2:216000001-217000000	2	216000000	217000000	-0.026	-0.026	-0.026	-0.026	-0.026	-0.026	-0.026	-0.026	-0.026	-0.026	-0.026	-0.026
2:217000001-218000000	2	217000000	218000000	0.023	0.023	0.023	0.023	0.023	0.023	0.023	0.023	0.023	0.023	0.023	0.023
2:218000001-219000000	2	218000000	219000000	-0.17	-0.17	-0.17	-0.17	-0.17	-0.17	-0.17	-0.17	-0.17	-0.17	-0.17	-0.17
2:219000001-220000000	2	219000000	220000000	-0.537	-0.537	-0.537	-0.537	-0.537	-0.537	-0.537	-0.537	-0.537	-0.537	-0.537	-0.537
2:220000001-221000000	2	220000000	221000000	-0.471	-0.471	-0.471	-0.471	-0.471	-0.471	-0.471	-0.471	-0.471	-0.471	-0.471	-0.471
2:221000001-222000000	2	221000000	222000000	-0.297	-0.297	-0.297	-0.297	-0.297	-0.297	-0.297	-0.297	-0.297	-0.297	-0.297	-0.297
2:222000001-223000000	2	222000000	223000000	-0.259	-0.259	-0.259	-0.259	-0.259	-0.259	-0.259	-0.259	-0.259	-0.259	-0.259	-0.259
2:224000001-225000000	2	224000000	225000000	-0.174	-0.174	-0.174	-0.174	-0.174	-0.174	-0.174	-0.174	-0.174	-0.174	-0.174	-0.174
2:226000001-227000000	2	226000000	227000000	0.03	0.03	0.03	0.03	0.03	0.03	0.03	0.03	0.03	0.03	0.03	0.03
2:227000001-228000000	2	227000000	228000000	-0.205	-0.205	-0.205	-0.205	-0.205	-0.205	-0.205	-0.205	-0.205	-0.205	-0.205	-0.205
2:228000001-229000000	2	228000000	229000000	-0.255	-0.255	-0.255	-0.255	-0.255	-0.255	-0.255	-0.255	-0.255	-0.255	-0.255	-0.255
2:229000001-230000000	2	229000000	230000000	-0.32	-0.32	-0.32	-0.32	-0.32	-0.32	-0.32	-0.32	-0.32	-0.32	-0.32	-0.32
2:231000001-232000000	2	231000000	232000000	-0.272	-0.272	-0.272	-0.272	-0.272	-0.272	-0.272	-0.272	-0.272	-0.272	-0.272	-0.272
2:233000001-234000000	2	233000000	234000000	-0.358	-0.358	-0.358	-0.358	-0.358	-0.358	-0.358	-0.358	-0.358	-0.358	-0.358	-0.358
2:234000001-235000000	2	234000000	235000000	-0.155	-0.155	-0.155	-0.155	-0.155	-0.155	-0.155	-0.155	-0.155	-0.155	-0.155	-0.155
2:235000001-236000000	2	235000000	236000000	-0.108	-0.108	-0.108	-0.108	-0.108	-0.108	-0.108	-0.108	-0.108	-0.108	-0.108	-0.108
2:236000001-237000000	2	236000000	237000000	-0.051	-0.051	-0.051	-0.051	-0.051	-0.051	-0.051	-0.051	-0.051	-0.051	-0.051	-0.051
2:240000001-241000000	2	240000000	241000000	-0.218	-0.218	-0.218	-0.218	-0.218	-0.218	-0.218	-0.218	-0.218	-0.218	-0.218	-0.218
2:242000001-243000000	2	242000000	243000000	-0.396	-0.396	-0.396	-0.396	-0.396	-0.396	-0.396	-0.396	-0.396	-0.396	-0.396	-0.396
3:1-1000000	3	0	1000000	-0.097	-0.097	-0.097	-0.097	-0.097	-0.097	-0.097	-0.097	-0.097	-0.097	-0.097	-0.097
3:1000001-2000000	3	1000000	2000000	-0.174	-0.174	-0.174	-0.174	-0.174	-0.174	-0.174	-0.174	-0.174	-0.174	-0.174	-0.174
3:2000001-3000000	3	2000000	3000000	-0.126	-0.126	-0.126	-0.126	-0.126	-0.126	-0.126	-0.126	-0.126	-0.126	-0.126	-0.126
3:3000001-4000000	3	3000000	4000000	0.126	0.126	0.126	0.126	0.126	0.126	0.126	0.126	0.126	0.126	0.126	0.126
3:6000001-7000000	3	6000000	7000000	0.001	0.001	0.001	0.001	0.001	0.001	0.001	0.001	0.001	0.001	0.001	0.001
3:7000001-8000000	3	7000000	8000000	0.091	0.091	0.091	0.091	0.091	0.091	0.091	0.091	0.091	0.091	0.091	0.091
3:8000001-9000000	3	8000000	9000000	0.02	0.02	0.02	0.02	0.02	0.02	0.02	0.02	0.02	0.02	0.02	0.02
3:10000001-11000000	3	10000000	11000000	-0.134	-0.134	-0.134	-0.134	-0.134	-0.134	-0.134	-0.134	-0.134	-0.134	-0.134	-0.134
3:11000001-12000000	3	11000000	12000000	-0.01	-0.01	-0.01	-0.01	-0.01	-0.01	-0.01	-0.01	-0.01	-0.01	-0.01	-0.01
3:12000001-13000000	3	12000000	13000000	-0.046	-0.046	-0.046	-0.046	-0.046	-0.046	-0.046	-0.046	-0.046	-0.046	-0.046	-0.046
3:13000001-14000000	3	13000000	14000000	0.048	0.048	0.048	0.048	0.048	0.048	0.048	0.048	0.048	0.048	0.048	0.048
3:14000001-15000000	3	14000000	15000000	0.008	0.008	0.008	0.008	0.008	0.008	0.008	0.008	0.008	0.008	0.008	0.008
3:16000001-17000000	3	16000000	17000000	0.023	0.023	0.023	0.023	0.023	0.023	0.023	0.023	0.023	0.023	0.023	0.023
3:17000001-18000000	3	17000000	18000000	0.105	0.105	0.105	0.105	0.105	0.105	0.105	0.105	0.105	0.105	0.105	0.105
3:19000001-20000000	3	19000000	20000000	-0.071	-0.071	-0.071	-0.071	-0.071	-0.071	-0.071	-0.071	-0.071	-0.071	-0.071	-0.071
3:20000001-21000000	3	20000000	21000000	-0.126	-0.126	-0.126	-0.126	-0.126	-0.126	-0.126	-0.126	-0.126	-0.126	-0.126	-0.126
3:21000001-22000000	3	21000000	22000000	-0.04	-0.04	-0.04	-0.04	-0.04	-0.04	-0.04	-0.04	-0.04	-0.04	-0.04	-0.04
3:26000001-27000000	3	26000000	27000000	-0.048	-0.048	-0.048	-0.048	-0.048	-0.048	-0.048	-0.048	-0.048	-0.048	-0.048	-0.048
3:28000001-29000000	3	28000000	29000000	0.006	0.006	0.006	0.006	0.006	0.006	0.006	0.006	0.006	0.006	0.006	0.006
3:29000001-30000000	3	29000000	30000000	0.138	0.138	0.138	0.138	0.138	0.138	0.138	0.138	0.138	0.138	0.138	0.138
3:30000001-31000000	3	30000000	31000000	0.088	0.088	0.088	0.088	0.088	0.088	0.088	0.088	0.088	0.088	0.088	0.088
3:31000001-32000000	3	31000000	32000000	0.144	0.144	0.144	0.144	0.144	0.144	0.144	0.144	0.144	0.144	0.144	0.144
3:32000001-33000000	3	32000000	33000000	-0.029	-0.029	-0.029	-0.029	-0.029	-0.029	-0.029	-0.029	-0.029	-0.029	-0.029	-0.029
3:33000001-34000000	3	33000000	34000000	0.078	0.078	0.078	0.078	0.078	0.078	0.078	0.078	0.078	0.078	0.078	0.078
3:34000001-35000000	3	34000000	35000000	0.017	0.017	0.017	0.017	0.017	0.017	0.017	0.017	0.017	0.017	0.017	0.017
3:35000001-36000000	3	35000000	36000000	-0.039	-0.039	-0.039	-0.039	-0.039	-0.039	-0.039	-0.039	-0.039	-0.039	-0.039	-0.039
3:36000001-37000000	3	36000000	37000000	-0.08	-0.08	-0.08	-0.08	-0.08	-0.08	-0.08	-0.08	-0.08	-0.08	-0.08	-0.08
3:37000001-38000000	3	37000000	38000000	0.323	0.323	0.323	0.323	0.323	0.323	0.323	0.323	0.323	0.323	0.323	0.323
3:38000001-39000000	3	38000000	39000000	-0.126	-0.126	-0.126	-0.126	-0.126	-0.126	-0.126	-0.126	-0.126	-0.126	-0.126	-0.126
3:39000001-40000000	3	39000000	40000000	-0.16	-0.16	-0.16	-0.16	-0.16	-0.16	-0.16	-0.16	-0.16	-0.16	-0.16	-0.16
3:41000001-42000000	3	41000000	42000000	-0.057	-0.057	-0.057	-0.057	-0.057	-0.057	-0.057	-0.057	-0.057	-0.057	-0.057	-0.057
3:42000001-43000000	3	42000000	43000000	0.056	0.056	0.056	0.056	0.056	0.056	0.056	0.056	0.056	0.056	0.056	0.056
3:43000001-44000000	3	43000000	44000000	0.058	0.058	0.058	0.058	0.058	0.058	0.058	0.058	0.058	0.058	0.058	0.058
3:44000001-45000000	3	44000000	45000000	-0.139	-0.139	-0.139	-0.139	-0.139	-0.139	-0.139	-0.139	-0.139	-0.139	-0.139	-0.139
3:46000001-47000000	3	46000000	47000000	0.101	0.101	0.101	0.101	0.101	0.101	0.101	0.101	0.101	0.101	0.101	0.101
3:47000001-48000000	3	47000000	48000000	0.059	0.059	0.059	0.059	0.059	0.059	0.059	0.059	0.059	0.059	0.059	0.059
3:48000001-49000000	3	48000000	49000000	0.216	0.216	0.216	0.216	0.216	0.216	0.216	0.216	0.216	0.216	0.216	0.216
3:50000001-51000000	3	50000000	51000000	0.001	0.001	0.001	0.001	0.001	0.001	0.001	0.001	0.001	0.001	0.001	0.001
3:51000001-52000000	3	51000000	52000000	-0.14	-0.14	-0.14	-0.14	-0.14	-0.14	-0.14	-0.14	-0.14	-0.14	-0.14	-0.14
3:52000001-53000000	3	52000000	53000000	0.142	0.142	0.142	0.142	0.142	0.142	0.142	0.142	0.142	0.142	0.142	0.142
3:53000001-54000000	3	53000000	54000000	0.129	0.129	0.129	0.129	0.129	0.129	0.129	0.129	0.129	0.129	0.129	0.129
3:54000001-55000000	3	54000000	55000000	0.116	0.116	0.116	0.116	0.116	0.116	0.116	0.116	0.116	0.116	0.116	0.116
3:55000001-56000000	3	55000000	56000000	0.152	0.152	0.152	0.152	0.152	0.152	0.152	0.152	0.152	0.152	0.152	0.152
3:56000001-57000000	3	56000000	57000000	0.122	0.122	0.122	0.122	0.122	0.122	0.122	0.122	0.122	0.122	0.122	0.122
3:58000001-59000000	3	58000000	59000000	0.032	0.032	0.032	0.032	0.032	0.032	0.032	0.032	0.032	0.032	0.032	0.032
3:59000001-60000000	3	59000000	60000000	0.208	0.208	0.208	0.208	0.208	0.208	0.208	0.208	0.208	0.208	0.208	0.208
3:60000001-61000000	3	60000000	61000000	0.192	0.192	0.192	0.192	0.192	0.192	0.192	0.192	0.192	0.192	0.192	0.192
3:61000001-62000000	3	61000000	62000000	0.079	0.079	0.079	0.079	0.079	0.079	0.079	0.079	0.079	0.079	0.079	0.079
3:62000001-63000000	3	62000000	63000000	0.012	0.012	0.012	0.012	0.012	0.012	0.012	0.012	0.012	0.012	0.012	0.012
3:63000001-64000000	3	63000000	64000000	-0.146	-0.146	-0.146	-0.146	-0.146	-0.146	-0.146	-0.146	-0.146	-0.146	-0.146	-0.146
3:64000001-65000000	3	64000000	65000000	0.179	0.179	0.179	0.179	0.179	0.179	0.179	0.179	0.179	0.179	0.179	0.179
3:65000001-66000000	3	65000000	66000000	0.148	0.148	0.148	0.148	0.148	0.148	0.148	0.148	0.148	0.148	0.148	0.148
3:66000001-67000000	3	66000000	67000000	0.168	0.168	0.168	0.168	0.168	0.168	0.168	0.168	0.168	0.168	0.168	0.168
3:68000001-69000000	3	68000000	69000000	-0.17	-0.17	-0.17	-0.17	-0.17	-0.17	-0.17	-0.17	-0.17	-0.17	-0.17	-0.17
3:69000001-70000000	3	69000000	70000000	0.043	0.043	0.043	0.043	0.043	0.043	0.043	0.043	0.043	0.043	0.043	0.043
3:70000001-71000000	3	70000000	71000000	-0.026	-0.026	-0.026	-0.026	-0.026	-0.026	-0.026	-0.026	-0.026	-0.026	-0.026	-0.026
3:71000001-72000000	3	71000000	72000000	0.185	0.185	0.185	0.185	0.185	0.185	0.185	0.185	0.185	0.185	0.185	0.185
3:72000001-73000000	3	72000000	73000000	0.119	0.119	0.119	0.119	0.119	0.119	0.119	0.119	0.119	0.119	0.119	0.119
3:74000001-75000000	3	74000000	75000000	-0.129	-0.129	-0.129	-0.129	-0.129	-0.129	-0.129	-0.129	-0.129	-0.129	-0.129	-0.129
3:76000001-77000000	3	76000000	77000000	0.115	0.115	0.115	0.115	0.115	0.115	0.115	0.115	0.115	0.115	0.115	0.115
3:77000001-78000000	3	77000000	78000000	-0.076	-0.076	-0.076	-0.076	-0.076	-0.076	-0.076	-0.076	-0.076	-0.076	-0.076	-0.076
3:78000001-79000000	3	78000000	79000000	-0.153	-0.153	-0.153	-0.153	-0.153	-0.153	-0.153	-0.153	-0.153	-0.153	-0.153	-0.153
3:82000001-83000000	3	82000000	83000000	0.133	0.133	0.133	0.133	0.133	0.133	0.133	0.133	0.133	0.133	0.133	0.133
3:83000001-84000000	3	83000000	84000000	0.059	0.059	0.059	0.059	0.059	0.059	0.059	0.059	0.059	0.059	0.059	0.059
3:85000001-86000000	3	85000000	86000000	0.104	0.104	0.104	0.104	0.104	0.104	0.104	0.104	0.104	0.104	0.104	0.104
3:86000001-87000000	3	86000000	87000000	-0.028	-0.028	-0.028	-0.028	-0.028	-0.028	-0.028	-0.028	-0.028	-0.028	-0.028	-0.028
3:87000001-88000000	3	87000000	88000000	-0.006	-0.006	-0.006	-0.006	-0.006	-0.006	-0.006	-0.006	-0.006	-0.006	-0.006	-0.006
3:88000001-89000000	3	88000000	89000000	-0.123	-0.123	-0.123	-0.123	-0.123	-0.123	-0.123	-0.123	-0.123	-0.123	-0.123	-0.123
3:89000001-90000000	3	89000000	90000000	0.079	0.079	0.079	0.079	0.079	0.079	0.079	0.079	0.079	0.079	0.079	0.079
3:94000001-95000000	3	94000000	95000000	-0.113	-0.113	-0.113	-0.113	-0.113	-0.113	-0.113	-0.113	-0.113	-0.113	-0.113	-0.113
3:95000001-96000000	3	95000000	96000000	-0.02	-0.02	-0.02	-0.02	-0.02	-0.02	-0.02	-0.02	-0.02	-0.02	-0.02	-0.02
3:97000001-98000000	3	97000000	98000000	0.019	0.019	0.019	0.019	0.019	0.019	0.019	0.019	0.019	0.019	0.019	0.019
3:98000001-99000000	3	98000000	99000000	-0.169	-0.169	-0.169	-0.169	-0.169	-0.169	-0.169	-0.169	-0.169	-0.169	-0.169	-0.169
3:100000001-101000000	3	100000000	101000000	0.017	0.017	0.017	0.017	0.017	0.017	0.017	0.017	0.017	0.017	0.017	0.017
3:101000001-102000000	3	101000000	102000000	-0.078	-0.078	-0.078	-0.078	-0.078	-0.078	-0.078	-0.078	-0.078	-0.078	-0.078	-0.078
3:102000001-103000000	3	102000000	103000000	0.073	0.073	0.073	0.073	0.073	0.073	0.073	0.073	0.073	0.073	0.073	0.073
3:103000001-104000000	3	103000000	104000000	0.088	0.088	0.088	0.088	0.088	0.088	0.088	0.088	0.088	0.088	0.088	0.088
3:104000001-105000000	3	104000000	105000000	0.2	0.2	0.2	0.2	0.2	0.2	0.2	0.2	0.2	0.2	0.2	0.2
3:105000001-106000000	3	105000000	106000000	0.076	0.076	0.076	0.076	0.076	0.076	0.076	0.076	0.076	0.076	0.076	0.076
3:106000001-107000000	3	106000000	107000000	-0.097	-0.097	-0.097	-0.097	-0.097	-0.097	-0.097	-0.097	-0.097	-0.097	-0.097	-0.097
3:107000001-108000000	3	107000000	108000000	0.169	0.169	0.169	0.169	0.169	0.169	0.169	0.169	0.169	0.169	0.169	0.169
3:109000001-110000000	3	109000000	110000000	-0.059	-0.059	-0.059	-0.059	-0.059	-0.059	-0.059	-0.059	-0.059	-0.059	-0.059	-0.059
3:110000001-111000000	3	110000000	111000000	-0.085	-0.085	-0.085	-0.085	-0.085	-0.085	-0.085	-0.085	-0.085	-0.085	-0.085	-0.085
3:111000001-112000000	3	111000000	112000000	-0.155	-0.155	-0.155	-0.155	-0.155	-0.155	-0.155	-0.155	-0.155	-0.155	-0.155	-0.155
3:112000001-113000000	3	112000000	113000000	-0.018	-0.018	-0.018	-0.018	-0.018	-0.018	-0.018	-0.018	-0.018	-0.018	-0.018	-0.018
3:113000001-114000000	3	113000000	114000000	0.015	0.015	0.015	0.015	0.015	0.015	0.015	0.015	0.015	0.015	0.015	0.015
3:114000001-115000000	3	114000000	115000000	0.024	0.024	0.024	0.024	0.024	0.024	0.024	0.024	0.024	0.024	0.024	0.024
3:115000001-116000000	3	115000000	116000000	-0.104	-0.104	-0.104	-0.104	-0.104	-0.104	-0.104	-0.104	-0.104	-0.104	-0.104	-0.104
3:116000001-117000000	3	116000000	117000000	0.013	0.013	0.013	0.013	0.013	0.013	0.013	0.013	0.013	0.013	0.013	0.013
3:118000001-119000000	3	118000000	119000000	-0.264	-0.264	-0.264	-0.264	-0.264	-0.264	-0.264	-0.264	-0.264	-0.264	-0.264	-0.264
3:120000001-121000000	3	120000000	121000000	-0.041	-0.041	-0.041	-0.041	-0.041	-0.041	-0.041	-0.041	-0.041	-0.041	-0.041	-0.041
3:121000001-122000000	3	121000000	122000000	-0.139	-0.139	-0.139	-0.139	-0.139	-0.139	-0.139	-0.139	-0.139	-0.139	-0.139	-0.139
3:123000001-124000000	3	123000000	124000000	-0.203	-0.203	-0.203	-0.203	-0.203	-0.203	-0.203	-0.203	-0.203	-0.203	-0.203	-0.203
3:124000001-125000000	3	124000000	125000000	0.095	0.095	0.095	0.095	0.095	0.095	0.095	0.095	0.095	0.095	0.095	0.095
3:126000001-127000000	3	126000000	127000000	0.076	0.076	0.076	0.076	0.076	0.076	0.076	0.076	0.076	0.076	0.076	0.076
3:127000001-128000000	3	127000000	128000000	-0.011	-0.011	-0.011	-0.011	-0.011	-0.011	-0.011	-0.011	-0.011	-0.011	-0.011	-0.011
3:128000001-129000000	3	128000000	129000000	0.006	0.006	0.006	0.006	0.006	0.006	0.006	0.006	0.006	0.006	0.006	0.006
3:129000001-130000000	3	129000000	130000000	-0.155	-0.155	-0.155	-0.155	-0.155	-0.155	-0.155	-0.155	-0.155	-0.155	-0.155	-0.155
3:130000001-131000000	3	130000000	131000000	-0.04	-0.04	-0.04	-0.04	-0.04	-0.04	-0.04	-0.04	-0.04	-0.04	-0.04	-0.04
3:132000001-133000000	3	132000000	133000000	-0.053	-0.053	-0.053	-0.053	-0.053	-0.053	-0.053	-0.053	-0.053	-0.053	-0.053	-0.053
3:133000001-134000000	3	133000000	134000000	0.145	0.145	0.145	0.145	0.145	0.145	0.145	0.145	0.145	0.145	0.145	0.145
3:134000001-135000000	3	134000000	135000000	0.106	0.106	0.106	0.106	0.106	0.106	0.106	0.106	0.106	0.106	0.106	0.106
3:135000001-136000000	3	135000000	136000000	0.013	0.013	0.013	0.013	0.013	0.013	0.013	0.013	0.013	0.013	0.013	0.013
3:137000001-138000000	3	137000000	138000000	-0.196	-0.196	-0.196	-0.196	-0.196	-0.196	-0.196	-0.196	-0.196	-0.196	-0.196	-0.196
3:139000001-140000000	3	139000000	140000000	0.194	0.194	0.194	0.194	0.194	0.194	0.194	0.194	0.194	0.194	0.194	0.194
3:140000001-141000000	3	140000000	141000000	0.045	0.045	0.045	0.045	0.045	0.045	0.045	0.045	0.045	0.045	0.045	0.045
3:143000001-144000000	3	143000000	144000000	-0.115	-0.115	-0.115	-0.115	-0.115	-0.115	-0.115	-0.115	-0.115	-0.115	-0.115	-0.115
3:144000001-145000000	3	144000000	145000000	0.052	0.052	0.052	0.052	0.052	0.052	0.052	0.052	0.052	0.052	0.052	0.052
3:145000001-146000000	3	145000000	146000000	0.111	0.111	0.111	0.111	0.111	0.111	0.111	0.111	0.111	0.111	0.111	0.111
3:146000001-147000000	3	146000000	147000000	-0.127	-0.127	-0.127	-0.127	-0.127	-0.127	-0.127	-0.127	-0.127	-0.127	-0.127	-0.127
3:147000001-148000000	3	147000000	148000000	0.019	0.019	0.019	0.019	0.019	0.019	0.019	0.019	0.019	0.019	0.019	0.019
3:149000001-150000000	3	149000000	150000000	0.047	0.047	0.047	0.047	0.047	0.047	0.047	0.047	0.047	0.047	0.047	0.047
3:150000001-151000000	3	150000000	151000000	0.164	0.164	0.164	0.164	0.164	0.164	0.164	0.164	0.164	0.164	0.164	0.164
3:151000001-152000000	3	151000000	152000000	0.041	0.041	0.041	0.041	0.041	0.041	0.041	0.041	0.041	0.041	0.041	0.041
3:152000001-153000000	3	152000000	153000000	-0.123	-0.123	-0.123	-0.123	-0.123	-0.123	-0.123	-0.123	-0.123	-0.123	-0.123	-0.123
3:153000001-154000000	3	153000000	154000000	-0.135	-0.135	-0.135	-0.135	-0.135	-0.135	-0.135	-0.135	-0.135	-0.135	-0.135	-0.135
3:154000001-155000000	3	154000000	155000000	-0.105	-0.105	-0.105	-0.105	-0.105	-0.105	-0.105	-0.105	-0.105	-0.105	-0.105	-0.105
3:155000001-156000000	3	155000000	156000000	-0.136	-0.136	-0.136	-0.136	-0.136	-0.136	-0.136	-0.136	-0.136	-0.136	-0.136	-0.136
3:156000001-157000000	3	156000000	157000000	0.059	0.059	0.059	0.059	0.059	0.059	0.059	0.059	0.059	0.059	0.059	0.059
3:157000001-158000000	3	157000000	158000000	-0.141	-0.141	-0.141	-0.141	-0.141	-0.141	-0.141	-0.141	-0.141	-0.141	-0.141	-0.141
3:159000001-160000000	3	159000000	160000000	-0.188	-0.188	-0.188	-0.188	-0.188	-0.188	-0.188	-0.188	-0.188	-0.188	-0.188	-0.188
3:161000001-162000000	3	161000000	162000000	-0.159	-0.159	-0.159	-0.159	-0.159	-0.159	-0.159	-0.159	-0.159	-0.159	-0.159	-0.159
3:164000001-165000000	3	164000000	165000000	0.097	0.097	0.097	0.097	0.097	0.097	0.097	0.097	0.097	0.097	0.097	0.097
3:165000001-166000000	3	165000000	166000000	0.039	0.039	0.039	0.039	0.039	0.039	0.039	0.039	0.039	0.039	0.039	0.039
3:166000001-167000000	3	166000000	167000000	-0.067	-0.067	-0.067	-0.067	-0.067	-0.067	-0.067	-0.067	-0.067	-0.067	-0.067	-0.067
3:167000001-168000000	3	167000000	168000000	-0.014	-0.014	-0.014	-0.014	-0.014	-0.014	-0.014	-0.014	-0.014	-0.014	-0.014	-0.014
3:168000001-169000000	3	168000000	169000000	-0.065	-0.065	-0.065	-0.065	-0.065	-0.065	-0.065	-0.065	-0.065	-0.065	-0.065	-0.065
3:169000001-170000000	3	169000000	170000000	0.116	0.116	0.116	0.116	0.116	0.116	0.116	0.116	0.116	0.116	0.116	0.116
3:170000001-171000000	3	170000000	171000000	-0.11	-0.11	-0.11	-0.11	-0.11	-0.11	-0.11	-0.11	-0.11	-0.11	-0.11	-0.11
3:171000001-172000000	3	171000000	172000000	-0.095	-0.095	-0.095	-0.095	-0.095	-0.095	-0.095	-0.095	-0.095	-0.095	-0.095	-0.095
3:174000001-175000000	3	174000000	175000000	0.288	0.288	0.288	0.288	0.288	0.288	0.288	0.288	0.288	0.288	0.288	0.288
3:175000001-176000000	3	175000000	176000000	-0.058	-0.058	-0.058	-0.058	-0.058	-0.058	-0.058	-0.058	-0.058	-0.058	-0.058	-0.058
3:176000001-177000000	3	176000000	177000000	-0.06	-0.06	-0.06	-0.06	-0.06	-0.06	-0.06	-0.06	-0.06	-0.06	-0.06	-0.06
3:177000001-178000000	3	177000000	178000000	0.036	0.036	0.036	0.036	0.036	0.036	0.036	0.036	0.036	0.036	0.036	0.036
3:178000001-179000000	3	178000000	179000000	-0.119	-0.119	-0.119	-0.119	-0.119	-0.119	-0.119	-0.119	-0.119	-0.119	-0.119	-0.119
3:180000001-181000000	3	180000000	181000000	-0.121	-0.121	-0.121	-0.121	-0.121	-0.121	-0.121	-0.121	-0.121	-0.121	-0.121	-0.121
3:181000001-182000000	3	181000000	182000000	-0.012	-0.012	-0.012	-0.012	-0.012	-0.012	-0.012	-0.012	-0.012	-0.012	-0.012	-0.012
3:182000001-183000000	3	182000000	183000000	-0.399	-0.399	-0.399	-0.399	-0.399	-0.399	-0.399	-0.399	-0.399	-0.399	-0.399	-0.399
3:183000001-184000000	3	183000000	184000000	-0.056	-0.056	-0.056	-0.056	-0.056	-0.056	-0.056	-0.056	-0.056	-0.056	-0.056	-0.056
3:184000001-185000000	3	184000000	185000000	-0.146	-0.146	-0.146	-0.146	-0.146	-0.146	-0.146	-0.146	-0.146	-0.146	-0.146	-0.146
3:185000001-186000000	3	185000000	186000000	0.085	0.085	0.085	0.085	0.085	0.085	0.085	0.085	0.085	0.085	0.085	0.085
3:188000001-189000000	3	188000000	189000000	0.123	0.123	0.123	0.123	0.123	0.123	0.123	0.123	0.123	0.123	0.123	0.123
3:189000001-190000000	3	189000000	190000000	0.032	0.032	0.032	0.032	0.032	0.032	0.032	0.032	0.032	0.032	0.032	0.032
3:190000001-191000000	3	190000000	191000000	0.027	0.027	0.027	0.027	0.027	0.027	0.027	0.027	0.027	0.027	0.027	0.027
3:191000001-192000000	3	191000000	192000000	-0.162	-0.162	-0.162	-0.162	-0.162	-0.162	-0.162	-0.162	-0.162	-0.162	-0.162	-0.162
3:192000001-193000000	3	192000000	193000000	-0.097	-0.097	-0.097	-0.097	-0.097	-0.097	-0.097	-0.097	-0.097	-0.097	-0.097	-0.097
3:193000001-194000000	3	193000000	194000000	0.105	0.105	0.105	0.105	0.105	0.105	0.105	0.105	0.105	0.105	0.105	0.105
3:194000001-195000000	3	194000000	195000000	-0.002	-0.002	-0.002	-0.002	-0.002	-0.002	-0.002	-0.002	-0.002	-0.002	-0.002	-0.002
4:1000001-2000000	4	1000000	2000000	-0.082	-0.082	-0.082	-0.082	-0.082	-0.082	-0.082	-0.082	-0.082	-0.082	-0.082	-0.082
4:2000001-3000000	4	2000000	3000000	0.19	0.19	0.19	0.19	0.19	0.19	0.19	0.19	0.19	0.19	0.19	0.19
4:3000001-4000000	4	3000000	4000000	0.04	0.04	0.04	0.04	0.04	0.04	0.04	0.04	0.04	0.04	0.04	0.04
4:4000001-5000000	4	4000000	5000000	-0.096	-0.096	-0.096	-0.096	-0.096	-0.096	-0.096	-0.096	-0.096	-0.096	-0.096	-0.096
4:5000001-6000000	4	5000000	6000000	0.096	0.096	0.096	0.096	0.096	0.096	0.096	0.096	0.096	0.096	0.096	0.096
4:6000001-7000000	4	6000000	7000000	0.136	0.136	0.136	0.136	0.136	0.136	0.136	0.136	0.136	0.136	0.136	0.136
4:11000001-12000000	4	11000000	12000000	-0.045	-0.045	-0.045	-0.045	-0.045	-0.045	-0.045	-0.045	-0.045	-0.045	-0.045	-0.045
4:13000001-14000000	4	13000000	14000000	0.001	0.001	0.001	0.001	0.001	0.001	0.001	0.001	0.001	0.001	0.001	0.001
4:14000001-15000000	4	14000000	15000000	0.07	0.07	0.07	0.07	0.07	0.07	0.07	0.07	0.07	0.07	0.07	0.07
4:15000001-16000000	4	15000000	16000000	-0.012	-0.012	-0.012	-0.012	-0.012	-0.012	-0.012	-0.012	-0.012	-0.012	-0.012	-0.012
4:18000001-19000000	4	18000000	19000000	-0.192	-0.192	-0.192	-0.192	-0.192	-0.192	-0.192	-0.192	-0.192	-0.192	-0.192	-0.192
4:19000001-20000000	4	19000000	20000000	0.008	0.008	0.008	0.008	0.008	0.008	0.008	0.008	0.008	0.008	0.008	0.008
4:20000001-21000000	4	20000000	21000000	-0.107	-0.107	-0.107	-0.107	-0.107	-0.107	-0.107	-0.107	-0.107	-0.107	-0.107	-0.107
4:22000001-23000000	4	22000000	23000000	-0.043	-0.043	-0.043	-0.043	-0.043	-0.043	-0.043	-0.043	-0.043	-0.043	-0.043	-0.043
4:23000001-24000000	4	23000000	24000000	0.019	0.019	0.019	0.019	0.019	0.019	0.019	0.019	0.019	0.019	0.019	0.019
4:24000001-25000000	4	24000000	25000000	-0.083	-0.083	-0.083	-0.083	-0.083	-0.083	-0.083	-0.083	-0.083	-0.083	-0.083	-0.083
4:25000001-26000000	4	25000000	26000000	0.007	0.007	0.007	0.007	0.007	0.007	0.007	0.007	0.007	0.007	0.007	0.007
4:26000001-27000000	4	26000000	27000000	0.007	0.007	0.007	0.007	0.007	0.007	0.007	0.007	0.007	0.007	0.007	0.007
4:28000001-29000000	4	28000000	29000000	0.023	0.023	0.023	0.023	0.023	0.023	0.023	0.023	0.023	0.023	0.023	0.023
4:29000001-30000000	4	29000000	30000000	0.014	0.014	0.014	0.014	0.014	0.014	0.014	0.014	0.014	0.014	0.014	0.014
4:30000001-31000000	4	30000000	31000000	0.096	0.096	0.096	0.096	0.096	0.096	0.096	0.096	0.096	0.096	0.096	0.096
4:31000001-32000000	4	31000000	32000000	0.148	0.148	0.148	0.148	0.148	0.148	0.148	0.148	0.148	0.148	0.148	0.148
4:32000001-33000000	4	32000000	33000000	0.073	0.073	0.073	0.073	0.073	0.073	0.073	0.073	0.073	0.073	0.073	0.073
4:33000001-34000000	4	33000000	34000000	0.16	0.16	0.16	0.16	0.16	0.16	0.16	0.16	0.16	0.16	0.16	0.16
4:34000001-35000000	4	34000000	35000000	0.219	0.219	0.219	0.219	0.219	0.219	0.219	0.219	0.219	0.219	0.219	0.219
4:35000001-36000000	4	35000000	36000000	-0.064	-0.064	-0.064	-0.064	-0.064	-0.064	-0.064	-0.064	-0.064	-0.064	-0.064	-0.064
4:36000001-37000000	4	36000000	37000000	0.035	0.035	0.035	0.035	0.035	0.035	0.035	0.035	0.035	0.035	0.035	0.035
4:37000001-38000000	4	37000000	38000000	0.001	0.001	0.001	0.001	0.001	0.001	0.001	0.001	0.001	0.001	0.001	0.001
4:38000001-39000000	4	38000000	39000000	0.173	0.173	0.173	0.173	0.173	0.173	0.173	0.173	0.173	0.173	0.173	0.173
4:39000001-40000000	4	39000000	40000000	0.155	0.155	0.155	0.155	0.155	0.155	0.155	0.155	0.155	0.155	0.155	0.155
4:41000001-42000000	4	41000000	42000000	0.126	0.126	0.126	0.126	0.126	0.126	0.126	0.126	0.126	0.126	0.126	0.126
4:43000001-44000000	4	43000000	44000000	-0.097	-0.097	-0.097	-0.097	-0.097	-0.097	-0.097	-0.097	-0.097	-0.097	-0.097	-0.097
4:44000001-45000000	4	44000000	45000000	0.046	0.046	0.046	0.046	0.046	0.046	0.046	0.046	0.046	0.046	0.046	0.046
4:45000001-46000000	4	45000000	46000000	0.074	0.074	0.074	0.074	0.074	0.074	0.074	0.074	0.074	0.074	0.074	0.074
4:46000001-47000000	4	46000000	47000000	-0.03	-0.03	-0.03	-0.03	-0.03	-0.03	-0.03	-0.03	-0.03	-0.03	-0.03	-0.03
4:48000001-49000000	4	48000000	49000000	-0.064	-0.064	-0.064	-0.064	-0.064	-0.064	-0.064	-0.064	-0.064	-0.064	-0.064	-0.064
4:53000001-54000000	4	53000000	54000000	0.07	0.07	0.07	0.07	0.07	0.07	0.07	0.07	0.07	0.07	0.07	0.07
4:55000001-56000000	4	55000000	56000000	-0.175	-0.175	-0.175	-0.175	-0.175	-0.175	-0.175	-0.175	-0.175	-0.175	-0.175	-0.175
4:57000001-58000000	4	57000000	58000000	-0.071	-0.071	-0.071	-0.071	-0.071	-0.071	-0.071	-0.071	-0.071	-0.071	-0.071	-0.071
4:60000001-61000000	4	60000000	61000000	-0.05	-0.05	-0.05	-0.05	-0.05	-0.05	-0.05	-0.05	-0.05	-0.05	-0.05	-0.05
4:61000001-62000000	4	61000000	62000000	-0.105	-0.105	-0.105	-0.105	-0.105	-0.105	-0.105	-0.105	-0.105	-0.105	-0.105	-0.105
4:62000001-63000000	4	62000000	63000000	-0.006	-0.006	-0.006	-0.006	-0.006	-0.006	-0.006	-0.006	-0.006	-0.006	-0.006	-0.006
4:63000001-64000000	4	63000000	64000000	-0.277	-0.277	-0.277	-0.277	-0.277	-0.277	-0.277	-0.277	-0.277	-0.277	-0.277	-0.277
4:66000001-67000000	4	66000000	67000000	-0.055	-0.055	-0.055	-0.055	-0.055	-0.055	-0.055	-0.055	-0.055	-0.055	-0.055	-0.055
4:67000001-68000000	4	67000000	68000000	-0.011	-0.011	-0.011	-0.011	-0.011	-0.011	-0.011	-0.011	-0.011	-0.011	-0.011	-0.011
4:72000001-73000000	4	72000000	73000000	0.007	0.007	0.007	0.007	0.007	0.007	0.007	0.007	0.007	0.007	0.007	0.007
4:73000001-74000000	4	73000000	74000000	-0.153	-0.153	-0.153	-0.153	-0.153	-0.153	-0.153	-0.153	-0.153	-0.153	-0.153	-0.153
4:74000001-75000000	4	74000000	75000000	0.034	0.034	0.034	0.034	0.034	0.034	0.034	0.034	0.034	0.034	0.034	0.034
4:75000001-76000000	4	75000000	76000000	-0.006	-0.006	-0.006	-0.006	-0.006	-0.006	-0.006	-0.006	-0.006	-0.006	-0.006	-0.006
4:79000001-80000000	4	79000000	80000000	-0.039	-0.039	-0.039	-0.039	-0.039	-0.039	-0.039	-0.039	-0.039	-0.039	-0.039	-0.039
4:81000001-82000000	4	81000000	82000000	-0.21	-0.21	-0.21	-0.21	-0.21	-0.21	-0.21	-0.21	-0.21	-0.21	-0.21	-0.21
4:82000001-83000000	4	82000000	83000000	-0.149	-0.149	-0.149	-0.149	-0.149	-0.149	-0.149	-0.149	-0.149	-0.149	-0.149	-0.149
4:83000001-84000000	4	83000000	84000000	-0.05	-0.05	-0.05	-0.05	-0.05	-0.05	-0.05	-0.05	-0.05	-0.05	-0.05	-0.05
4:84000001-85000000	4	84000000	85000000	0.04	0.04	0.04	0.04	0.04	0.04	0.04	0.04	0.04	0.04	0.04	0.04
4:85000001-86000000	4	85000000	86000000	-0.002	-0.002	-0.002	-0.002	-0.002	-0.002	-0.002	-0.002	-0.002	-0.002	-0.002	-0.002
4:87000001-88000000	4	87000000	88000000	0.18	0.18	0.18	0.18	0.18	0.18	0.18	0.18	0.18	0.18	0.18	0.18
4:88000001-89000000	4	88000000	89000000	0.077	0.077	0.077	0.077	0.077	0.077	0.077	0.077	0.077	0.077	0.077	0.077
4:89000001-90000000	4	89000000	90000000	-0.185	-0.185	-0.185	-0.185	-0.185	-0.185	-0.185	-0.185	-0.185	-0.185	-0.185	-0.185
4:90000001-91000000	4	90000000	91000000	0.05	0.05	0.05	0.05	0.05	0.05	0.05	0.05	0.05	0.05	0.05	0.05
4:91000001-92000000	4	91000000	92000000	-0.063	-0.063	-0.063	-0.063	-0.063	-0.063	-0.063	-0.063	-0.063	-0.063	-0.063	-0.063
4:92000001-93000000	4	92000000	93000000	0.08	0.08	0.08	0.08	0.08	0.08	0.08	0.08	0.08	0.08	0.08	0.08
4:94000001-95000000	4	94000000	95000000	0.039	0.039	0.039	0.039	0.039	0.039	0.039	0.039	0.039	0.039	0.039	0.039
4:95000001-96000000	4	95000000	96000000	0.201	0.201	0.201	0.201	0.201	0.201	0.201	0.201	0.201	0.201	0.201	0.201
4:96000001-97000000	4	96000000	97000000	0.158	0.158	0.158	0.158	0.158	0.158	0.158	0.158	0.158	0.158	0.158	0.158
4:97000001-98000000	4	97000000	98000000	0.186	0.186	0.186	0.186	0.186	0.186	0.186	0.186	0.186	0.186	0.186	0.186
4:98000001-99000000	4	98000000	99000000	0.041	0.041	0.041	0.041	0.041	0.041	0.041	0.041	0.041	0.041	0.041	0.041
4:99000001-100000000	4	99000000	100000000	0.087	0.087	0.087	0.087	0.087	0.087	0.087	0.087	0.087	0.087	0.087	0.087
4:100000001-101000000	4	100000000	101000000	0.088	0.088	0.088	0.088	0.088	0.088	0.088	0.088	0.088	0.088	0.088	0.088
4:101000001-102000000	4	101000000	102000000	-0.028	-0.028	-0.028	-0.028	-0.028	-0.028	-0.028	-0.028	-0.028	-0.028	-0.028	-0.028
4:102000001-103000000	4	102000000	103000000	0.148	0.148	0.148	0.148	0.148	0.148	0.148	0.148	0.148	0.148	0.148	0.148
4:103000001-104000000	4	103000000	104000000	0.019	0.019	0.019	0.019	0.019	0.019	0.019	0.019	0.019	0.019	0.019	0.019
4:105000001-106000000	4	105000000	106000000	-0.06	-0.06	-0.06	-0.06	-0.06	-0.06	-0.06	-0.06	-0.06	-0.06	-0.06	-0.06
4:106000001-107000000	4	106000000	107000000	0.112	0.112	0.112	0.112	0.112	0.112	0.112	0.112	0.112	0.112	0.112	0.112
4:108000001-109000000	4	108000000	109000000	-0.025	-0.025	-0.025	-0.025	-0.025	-0.025	-0.025	-0.025	-0.025	-0.025	-0.025	-0.025
4:109000001-110000000	4	109000000	110000000	0.076	0.076	0.076	0.076	0.076	0.076	0.076	0.076	0.076	0.076	0.076	0.076
4:110000001-111000000	4	110000000	111000000	0.062	0.062	0.062	0.062	0.062	0.062	0.062	0.062	0.062	0.062	0.062	0.062
4:111000001-112000000	4	111000000	112000000	-0.163	-0.163	-0.163	-0.163	-0.163	-0.163	-0.163	-0.163	-0.163	-0.163	-0.163	-0.163
4:113000001-114000000	4	113000000	114000000	-0.057	-0.057	-0.057	-0.057	-0.057	-0.057	-0.057	-0.057	-0.057	-0.057	-0.057	-0.057
4:114000001-115000000	4	114000000	115000000	-0.06	-0.06	-0.06	-0.06	-0.06	-0.06	-0.06	-0.06	-0.06	-0.06	-0.06	-0.06
4:115000001-116000000	4	115000000	116000000	0.205	0.205	0.205	0.205	0.205	0.205	0.205	0.205	0.205	0.205	0.205	0.205
4:116000001-117000000	4	116000000	117000000	0.006	0.006	0.006	0.006	0.006	0.006	0.006	0.006	0.006	0.006	0.006	0.006
4:118000001-119000000	4	118000000	119000000	-0.048	-0.048	-0.048	-0.048	-0.048	-0.048	-0.048	-0.048	-0.048	-0.048	-0.048	-0.048
4:119000001-120000000	4	119000000	120000000	-0.015	-0.015	-0.015	-0.015	-0.015	-0.015	-0.015	-0.015	-0.015	-0.015	-0.015	-0.015
4:121000001-122000000	4	121000000	122000000	-0.082	-0.082	-0.082	-0.082	-0.082	-0.082	-0.082	-0.082	-0.082	-0.082	-0.082	-0.082
4:122000001-123000000	4	122000000	123000000	-0.056	-0.056	-0.056	-0.056	-0.056	-0.056	-0.056	-0.056	-0.056	-0.056	-0.056	-0.056
4:123000001-124000000	4	123000000	124000000	-0.086	-0.086	-0.086	-0.086	-0.086	-0.086	-0.086	-0.086	-0.086	-0.086	-0.086	-0.086
4:125000001-126000000	4	125000000	126000000	0.183	0.183	0.183	0.183	0.183	0.183	0.183	0.183	0.183	0.183	0.183	0.183
4:126000001-127000000	4	126000000	127000000	0.084	0.084	0.084	0.084	0.084	0.084	0.084	0.084	0.084	0.084	0.084	0.084
4:127000001-128000000	4	127000000	128000000	-0.177	-0.177	-0.177	-0.177	-0.177	-0.177	-0.177	-0.177	-0.177	-0.177	-0.177	-0.177
4:128000001-129000000	4	128000000	129000000	-0.126	-0.126	-0.126	-0.126	-0.126	-0.126	-0.126	-0.126	-0.126	-0.126	-0.126	-0.126
4:129000001-130000000	4	129000000	130000000	0.175	0.175	0.175	0.175	0.175	0.175	0.175	0.175	0.175	0.175	0.175	0.175
4:130000001-131000000	4	130000000	131000000	-0.02	-0.02	-0.02	-0.02	-0.02	-0.02	-0.02	-0.02	-0.02	-0.02	-0.02	-0.02
4:131000001-132000000	4	131000000	132000000	0.171	0.171	0.171	0.171	0.171	0.171	0.171	0.171	0.171	0.171	0.171	0.171
4:132000001-133000000	4	132000000	133000000	-0.229	-0.229	-0.229	-0.229	-0.229	-0.229	-0.229	-0.229	-0.229	-0.229	-0.229	-0.229
4:133000001-134000000	4	133000000	134000000	-0.128	-0.128	-0.128	-0.128	-0.128	-0.128	-0.128	-0.128	-0.128	-0.128	-0.128	-0.128
4:135000001-136000000	4	135000000	136000000	-0.077	-0.077	-0.077	-0.077	-0.077	-0.077	-0.077	-0.077	-0.077	-0.077	-0.077	-0.077
4:137000001-138000000	4	137000000	138000000	0.062	0.062	0.062	0.062	0.062	0.062	0.062	0.062	0.062	0.062	0.062	0.062
4:138000001-139000000	4	138000000	139000000	-0.082	-0.082	-0.082	-0.082	-0.082	-0.082	-0.082	-0.082	-0.082	-0.082	-0.082	-0.082
4:139000001-140000000	4	139000000	140000000	0.053	0.053	0.053	0.053	0.053	0.053	0.053	0.053	0.053	0.053	0.053	0.053
4:140000001-141000000	4	140000000	141000000	0.11	0.11	0.11	0.11	0.11	0.11	0.11	0.11	0.11	0.11	0.11	0.11
4:141000001-142000000	4	141000000	142000000	0.082	0.082	0.082	0.082	0.082	0.082	0.082	0.082	0.082	0.082	0.082	0.082
4:143000001-144000000	4	143000000	144000000	0.154	0.154	0.154	0.154	0.154	0.154	0.154	0.154	0.154	0.154	0.154	0.154
4:144000001-145000000	4	144000000	145000000	0.046	0.046	0.046	0.046	0.046	0.046	0.046	0.046	0.046	0.046	0.046	0.046
4:145000001-146000000	4	145000000	146000000	-0.112	-0.112	-0.112	-0.112	-0.112	-0.112	-0.112	-0.112	-0.112	-0.112	-0.112	-0.112
4:146000001-147000000	4	146000000	147000000	-0.044	-0.044	-0.044	-0.044	-0.044	-0.044	-0.044	-0.044	-0.044	-0.044	-0.044	-0.044
4:147000001-148000000	4	147000000	148000000	0.004	0.004	0.004	0.004	0.004	0.004	0.004	0.004	0.004	0.004	0.004	0.004
4:148000001-149000000	4	148000000	149000000	0.083	0.083	0.083	0.083	0.083	0.083	0.083	0.083	0.083	0.083	0.083	0.083
4:149000001-150000000	4	149000000	150000000	0.077	0.077	0.077	0.077	0.077	0.077	0.077	0.077	0.077	0.077	0.077	0.077
4:151000001-152000000	4	151000000	152000000	0.027	0.027	0.027	0.027	0.027	0.027	0.027	0.027	0.027	0.027	0.027	0.027
4:152000001-153000000	4	152000000	153000000	0.13	0.13	0.13	0.13	0.13	0.13	0.13	0.13	0.13	0.13	0.13	0.13
4:153000001-154000000	4	153000000	154000000	0.019	0.019	0.019	0.019	0.019	0.019	0.019	0.019	0.019	0.019	0.019	0.019
4:157000001-158000000	4	157000000	158000000	0.037	0.037	0.037	0.037	0.037	0.037	0.037	0.037	0.037	0.037	0.037	0.037
4:158000001-159000000	4	158000000	159000000	0.016	0.016	0.016	0.016	0.016	0.016	0.016	0.016	0.016	0.016	0.016	0.016
4:159000001-160000000	4	159000000	160000000	0.013	0.013	0.013	0.013	0.013	0.013	0.013	0.013	0.013	0.013	0.013	0.013
4:160000001-161000000	4	160000000	161000000	0.014	0.014	0.014	0.014	0.014	0.014	0.014	0.014	0.014	0.014	0.014	0.014
4:161000001-162000000	4	161000000	162000000	0.048	0.048	0.048	0.048	0.048	0.048	0.048	0.048	0.048	0.048	0.048	0.048
4:164000001-165000000	4	164000000	165000000	-0.056	-0.056	-0.056	-0.056	-0.056	-0.056	-0.056	-0.056	-0.056	-0.056	-0.056	-0.056
4:165000001-166000000	4	165000000	166000000	-0.203	-0.203	-0.203	-0.203	-0.203	-0.203	-0.203	-0.203	-0.203	-0.203	-0.203	-0.203
4:166000001-167000000	4	166000000	167000000	-0.17	-0.17	-0.17	-0.17	-0.17	-0.17	-0.17	-0.17	-0.17	-0.17	-0.17	-0.17
4:168000001-169000000	4	168000000	169000000	-0.166	-0.166	-0.166	-0.166	-0.166	-0.166	-0.166	-0.166	-0.166	-0.166	-0.166	-0.166
4:169000001-170000000	4	169000000	170000000	0.058	0.058	0.058	0.058	0.058	0.058	0.058	0.058	0.058	0.058	0.058	0.058
4:170000001-171000000	4	170000000	171000000	-0.077	-0.077	-0.077	-0.077	-0.077	-0.077	-0.077	-0.077	-0.077	-0.077	-0.077	-0.077
4:171000001-172000000	4	171000000	172000000	-0.023	-0.023	-0.023	-0.023	-0.023	-0.023	-0.023	-0.023	-0.023	-0.023	-0.023	-0.023
4:172000001-173000000	4	172000000	173000000	0.123	0.123	0.123	0.123	0.123	0.123	0.123	0.123	0.123	0.123	0.123	0.123
4:173000001-174000000	4	173000000	174000000	-0.035	-0.035	-0.035	-0.035	-0.035	-0.035	-0.035	-0.035	-0.035	-0.035	-0.035	-0.035
4:174000001-175000000	4	174000000	175000000	-0.203	-0.203	-0.203	-0.203	-0.203	-0.203	-0.203	-0.203	-0.203	-0.203	-0.203	-0.203
4:175000001-176000000	4	175000000	176000000	0.066	0.066	0.066	0.066	0.066	0.066	0.066	0.066	0.066	0.066	0.066	0.066
4:176000001-177000000	4	176000000	177000000	-0.062	-0.062	-0.062	-0.062	-0.062	-0.062	-0.062	-0.062	-0.062	-0.062	-0.062	-0.062
4:177000001-178000000	4	177000000	178000000	0.023	0.023	0.023	0.023	0.023	0.023	0.023	0.023	0.023	0.023	0.023	0.023
4:178000001-179000000	4	178000000	179000000	-0.306	-0.306	-0.306	-0.306	-0.306	-0.306	-0.306	-0.306	-0.306	-0.306	-0.306	-0.306
4:179000001-180000000	4	179000000	180000000	-0.158	-0.158	-0.158	-0.158	-0.158	-0.158	-0.158	-0.158	-0.158	-0.158	-0.158	-0.158
4:180000001-181000000	4	180000000	181000000	0.004	0.004	0.004	0.004	0.004	0.004	0.004	0.004	0.004	0.004	0.004	0.004
4:181000001-182000000	4	181000000	182000000	0.262	0.262	0.262	0.262	0.262	0.262	0.262	0.262	0.262	0.262	0.262	0.262
4:182000001-183000000	4	182000000	183000000	0.071	0.071	0.071	0.071	0.071	0.071	0.071	0.071	0.071	0.071	0.071	0.071
4:183000001-184000000	4	183000000	184000000	-0.092	-0.092	-0.092	-0.092	-0.092	-0.092	-0.092	-0.092	-0.092	-0.092	-0.092	-0.092
4:184000001-185000000	4	184000000	185000000	-0.117	-0.117	-0.117	-0.117	-0.117	-0.117	-0.117	-0.117	-0.117	-0.117	-0.117	-0.117
4:185000001-186000000	4	185000000	186000000	0.189	0.189	0.189	0.189	0.189	0.189	0.189	0.189	0.189	0.189	0.189	0.189
4:187000001-188000000	4	187000000	188000000	-0.154	-0.154	-0.154	-0.154	-0.154	-0.154	-0.154	-0.154	-0.154	-0.154	-0.154	-0.154
4:188000001-189000000	4	188000000	189000000	-0.057	-0.057	-0.057	-0.057	-0.057	-0.057	-0.057	-0.057	-0.057	-0.057	-0.057	-0.057
4:189000001-190000000	4	189000000	190000000	-0.192	-0.192	-0.192	-0.192	-0.192	-0.192	-0.192	-0.192	-0.192	-0.192	-0.192	-0.192
5:2000001-3000000	5	2000000	3000000	0.072	0.072	0.072	0.072	0.072	0.072	0.072	0.072	0.072	0.072	0.072	0.072
5:4000001-5000000	5	4000000	5000000	0.103	0.103	0.103	0.103	0.103	0.103	0.103	0.103	0.103	0.103	0.103	0.103
5:5000001-6000000	5	5000000	6000000	0.135	0.135	0.135	0.135	0.135	0.135	0.135	0.135	0.135	0.135	0.135	0.135
5:6000001-7000000	5	6000000	7000000	0.192	0.192	0.192	0.192	0.192	0.192	0.192	0.192	0.192	0.192	0.192	0.192
5:7000001-8000000	5	7000000	8000000	0.111	0.111	0.111	0.111	0.111	0.111	0.111	0.111	0.111	0.111	0.111	0.111
5:8000001-9000000	5	8000000	9000000	0.042	0.042	0.042	0.042	0.042	0.042	0.042	0.042	0.042	0.042	0.042	0.042
5:9000001-10000000	5	9000000	10000000	0.332	0.332	0.332	0.332	0.332	0.332	0.332	0.332	0.332	0.332	0.332	0.332
5:11000001-12000000	5	11000000	12000000	0.352	0.352	0.352	0.352	0.352	0.352	0.352	0.352	0.352	0.352	0.352	0.352
5:13000001-14000000	5	13000000	14000000	0.164	0.164	0.164	0.164	0.164	0.164	0.164	0.164	0.164	0.164	0.164	0.164
5:14000001-15000000	5	14000000	15000000	0.14	0.14	0.14	0.14	0.14	0.14	0.14	0.14	0.14	0.14	0.14	0.14
5:15000001-16000000	5	15000000	16000000	0.203	0.203	0.203	0.203	0.203	0.203	0.203	0.203	0.203	0.203	0.203	0.203
5:16000001-17000000	5	16000000	17000000	0.116	0.116	0.116	0.116	0.116	0.116	0.116	0.116	0.116	0.116	0.116	0.116
5:18000001-19000000	5	18000000	19000000	0.053	0.053	0.053	0.053	0.053	0.053	0.053	0.053	0.053	0.053	0.053	0.053
5:19000001-20000000	5	19000000	20000000	0.03	0.03	0.03	0.03	0.03	0.03	0.03	0.03	0.03	0.03	0.03	0.03
5:20000001-21000000	5	20000000	21000000	-0.09	-0.09	-0.09	-0.09	-0.09	-0.09	-0.09	-0.09	-0.09	-0.09	-0.09	-0.09
5:22000001-23000000	5	22000000	23000000	-0.148	-0.148	-0.148	-0.148	-0.148	-0.148	-0.148	-0.148	-0.148	-0.148	-0.148	-0.148
5:24000001-25000000	5	24000000	25000000	-0.173	-0.173	-0.173	-0.173	-0.173	-0.173	-0.173	-0.173	-0.173	-0.173	-0.173	-0.173
5:25000001-26000000	5	25000000	26000000	-0.202	-0.202	-0.202	-0.202	-0.202	-0.202	-0.202	-0.202	-0.202	-0.202	-0.202	-0.202
5:26000001-27000000	5	26000000	27000000	0.163	0.163	0.163	0.163	0.163	0.163	0.163	0.163	0.163	0.163	0.163	0.163
5:27000001-28000000	5	27000000	28000000	-0.042	-0.042	-0.042	-0.042	-0.042	-0.042	-0.042	-0.042	-0.042	-0.042	-0.042	-0.042
5:28000001-29000000	5	28000000	29000000	-0.063	-0.063	-0.063	-0.063	-0.063	-0.063	-0.063	-0.063	-0.063	-0.063	-0.063	-0.063
5:29000001-30000000	5	29000000	30000000	-0.253	-0.253	-0.253	-0.253	-0.253	-0.253	-0.253	-0.253	-0.253	-0.253	-0.253	-0.253
5:30000001-31000000	5	30000000	31000000	-0.097	-0.097	-0.097	-0.097	-0.097	-0.097	-0.097	-0.097	-0.097	-0.097	-0.097	-0.097
5:31000001-32000000	5	31000000	32000000	-0.053	-0.053	-0.053	-0.053	-0.053	-0.053	-0.053	-0.053	-0.053	-0.053	-0.053	-0.053
5:32000001-33000000	5	32000000	33000000	0.255	0.255	0.255	0.255	0.255	0.255	0.255	0.255	0.255	0.255	0.255	0.255
5:33000001-34000000	5	33000000	34000000	-0.05	-0.05	-0.05	-0.05	-0.05	-0.05	-0.05	-0.05	-0.05	-0.05	-0.05	-0.05
5:35000001-36000000	5	35000000	36000000	0.102	0.102	0.102	0.102	0.102	0.102	0.102	0.102	0.102	0.102	0.102	0.102
5:36000001-37000000	5	36000000	37000000	0.061	0.061	0.061	0.061	0.061	0.061	0.061	0.061	0.061	0.061	0.061	0.061
5:37000001-38000000	5	37000000	38000000	-0.128	-0.128	-0.128	-0.128	-0.128	-0.128	-0.128	-0.128	-0.128	-0.128	-0.128	-0.128
5:38000001-39000000	5	38000000	39000000	0.071	0.071	0.071	0.071	0.071	0.071	0.071	0.071	0.071	0.071	0.071	0.071
5:39000001-40000000	5	39000000	40000000	0.053	0.053	0.053	0.053	0.053	0.053	0.053	0.053	0.053	0.053	0.053	0.053
5:40000001-41000000	5	40000000	41000000	-0.069	-0.069	-0.069	-0.069	-0.069	-0.069	-0.069	-0.069	-0.069	-0.069	-0.069	-0.069
5:42000001-43000000	5	42000000	43000000	0.157	0.157	0.157	0.157	0.157	0.157	0.157	0.157	0.157	0.157	0.157	0.157
5:43000001-44000000	5	43000000	44000000	-0.137	-0.137	-0.137	-0.137	-0.137	-0.137	-0.137	-0.137	-0.137	-0.137	-0.137	-0.137
5:44000001-45000000	5	44000000	45000000	0.021	0.021	0.021	0.021	0.021	0.021	0.021	0.021	0.021	0.021	0.021	0.021
5:50000001-51000000	5	50000000	51000000	0.068	0.068	0.068	0.068	0.068	0.068	0.068	0.068	0.068	0.068	0.068	0.068
5:53000001-54000000	5	53000000	54000000	-0.042	-0.042	-0.042	-0.042	-0.042	-0.042	-0.042	-0.042	-0.042	-0.042	-0.042	-0.042
5:54000001-55000000	5	54000000	55000000	-0.067	-0.067	-0.067	-0.067	-0.067	-0.067	-0.067	-0.067	-0.067	-0.067	-0.067	-0.067
5:55000001-56000000	5	55000000	56000000	0.174	0.174	0.174	0.174	0.174	0.174	0.174	0.174	0.174	0.174	0.174	0.174
5:56000001-57000000	5	56000000	57000000	-0.008	-0.008	-0.008	-0.008	-0.008	-0.008	-0.008	-0.008	-0.008	-0.008	-0.008	-0.008
5:57000001-58000000	5	57000000	58000000	0.13	0.13	0.13	0.13	0.13	0.13	0.13	0.13	0.13	0.13	0.13	0.13
5:59000001-60000000	5	59000000	60000000	-0.184	-0.184	-0.184	-0.184	-0.184	-0.184	-0.184	-0.184	-0.184	-0.184	-0.184	-0.184
5:60000001-61000000	5	60000000	61000000	0.016	0.016	0.016	0.016	0.016	0.016	0.016	0.016	0.016	0.016	0.016	0.016
5:61000001-62000000	5	61000000	62000000	-0.025	-0.025	-0.025	-0.025	-0.025	-0.025	-0.025	-0.025	-0.025	-0.025	-0.025	-0.025
5:63000001-64000000	5	63000000	64000000	-0.258	-0.258	-0.258	-0.258	-0.258	-0.258	-0.258	-0.258	-0.258	-0.258	-0.258	-0.258
5:64000001-65000000	5	64000000	65000000	-0.075	-0.075	-0.075	-0.075	-0.075	-0.075	-0.075	-0.075	-0.075	-0.075	-0.075	-0.075
5:66000001-67000000	5	66000000	67000000	0.324	0.324	0.324	0.324	0.324	0.324	0.324	0.324	0.324	0.324	0.324	0.324
5:67000001-68000000	5	67000000	68000000	0.114	0.114	0.114	0.114	0.114	0.114	0.114	0.114	0.114	0.114	0.114	0.114
5:68000001-69000000	5	68000000	69000000	0.033	0.033	0.033	0.033	0.033	0.033	0.033	0.033	0.033	0.033	0.033	0.033
5:70000001-71000000	5	70000000	71000000	-0.438	-0.438	-0.438	-0.438	-0.438	-0.438	-0.438	-0.438	-0.438	-0.438	-0.438	-0.438
5:72000001-73000000	5	72000000	73000000	-0.031	-0.031	-0.031	-0.031	-0.031	-0.031	-0.031	-0.031	-0.031	-0.031	-0.031	-0.031
5:73000001-74000000	5	73000000	74000000	0.158	0.158	0.158	0.158	0.158	0.158	0.158	0.158	0.158	0.158	0.158	0.158
5:74000001-75000000	5	74000000	75000000	-0.031	-0.031	-0.031	-0.031	-0.031	-0.031	-0.031	-0.031	-0.031	-0.031	-0.031	-0.031
5:75000001-76000000	5	75000000	76000000	-0.011	-0.011	-0.011	-0.011	-0.011	-0.011	-0.011	-0.011	-0.011	-0.011	-0.011	-0.011
5:76000001-77000000	5	76000000	77000000	-0.042	-0.042	-0.042	-0.042	-0.042	-0.042	-0.042	-0.042	-0.042	-0.042	-0.042	-0.042
5:77000001-78000000	5	77000000	78000000	-0.021	-0.021	-0.021	-0.021	-0.021	-0.021	-0.021	-0.021	-0.021	-0.021	-0.021	-0.021
5:78000001-79000000	5	78000000	79000000	-0.135	-0.135	-0.135	-0.135	-0.135	-0.135	-0.135	-0.135	-0.135	-0.135	-0.135	-0.135
5:80000001-81000000	5	80000000	81000000	-0.026	-0.026	-0.026	-0.026	-0.026	-0.026	-0.026	-0.026	-0.026	-0.026	-0.026	-0.026
5:81000001-82000000	5	81000000	82000000	-0.045	-0.045	-0.045	-0.045	-0.045	-0.045	-0.045	-0.045	-0.045	-0.045	-0.045	-0.045
5:82000001-83000000	5	82000000	83000000	-0.025	-0.025	-0.025	-0.025	-0.025	-0.025	-0.025	-0.025	-0.025	-0.025	-0.025	-0.025
5:83000001-84000000	5	83000000	84000000	-0.226	-0.226	-0.226	-0.226	-0.226	-0.226	-0.226	-0.226	-0.226	-0.226	-0.226	-0.226
5:84000001-85000000	5	84000000	85000000	0.068	0.068	0.068	0.068	0.068	0.068	0.068	0.068	0.068	0.068	0.068	0.068
5:85000001-86000000	5	85000000	86000000	-0.21	-0.21	-0.21	-0.21	-0.21	-0.21	-0.21	-0.21	-0.21	-0.21	-0.21	-0.21
5:86000001-87000000	5	86000000	87000000	-0.132	-0.132	-0.132	-0.132	-0.132	-0.132	-0.132	-0.132	-0.132	-0.132	-0.132	-0.132
5:87000001-88000000	5	87000000	88000000	0.013	0.013	0.013	0.013	0.013	0.013	0.013	0.013	0.013	0.013	0.013	0.013
5:89000001-90000000	5	89000000	90000000	-0.197	-0.197	-0.197	-0.197	-0.197	-0.197	-0.197	-0.197	-0.197	-0.197	-0.197	-0.197
5:90000001-91000000	5	90000000	91000000	-0.111	-0.111	-0.111	-0.111	-0.111	-0.111	-0.111	-0.111	-0.111	-0.111	-0.111	-0.111
5:91000001-92000000	5	91000000	92000000	0.219	0.219	0.219	0.219	0.219	0.219	0.219	0.219	0.219	0.219	0.219	0.219
5:92000001-93000000	5	92000000	93000000	0.092	0.092	0.092	0.092	0.092	0.092	0.092	0.092	0.092	0.092	0.092	0.092
5:94000001-95000000	5	94000000	95000000	-0.06	-0.06	-0.06	-0.06	-0.06	-0.06	-0.06	-0.06	-0.06	-0.06	-0.06	-0.06
5:95000001-96000000	5	95000000	96000000	0.189	0.189	0.189	0.189	0.189	0.189	0.189	0.189	0.189	0.189	0.189	0.189
5:98000001-99000000	5	98000000	99000000	-0.276	-0.276	-0.276	-0.276	-0.276	-0.276	-0.276	-0.276	-0.276	-0.276	-0.276	-0.276
5:100000001-101000000	5	100000000	101000000	-0.021	-0.021	-0.021	-0.021	-0.021	-0.021	-0.021	-0.021	-0.021	-0.021	-0.021	-0.021
5:101000001-102000000	5	101000000	102000000	-0.002	-0.002	-0.002	-0.002	-0.002	-0.002	-0.002	-0.002	-0.002	-0.002	-0.002	-0.002
5:102000001-103000000	5	102000000	103000000	0.216	0.216	0.216	0.216	0.216	0.216	0.216	0.216	0.216	0.216	0.216	0.216
5:104000001-105000000	5	104000000	105000000	0.029	0.029	0.029	0.029	0.029	0.029	0.029	0.029	0.029	0.029	0.029	0.029
5:106000001-107000000	5	106000000	107000000	0.149	0.149	0.149	0.149	0.149	0.149	0.149	0.149	0.149	0.149	0.149	0.149
5:107000001-108000000	5	107000000	108000000	-0.093	-0.093	-0.093	-0.093	-0.093	-0.093	-0.093	-0.093	-0.093	-0.093	-0.093	-0.093
5:108000001-109000000	5	108000000	109000000	-0.112	-0.112	-0.112	-0.112	-0.112	-0.112	-0.112	-0.112	-0.112	-0.112	-0.112	-0.112
5:109000001-110000000	5	109000000	110000000	-0.035	-0.035	-0.035	-0.035	-0.035	-0.035	-0.035	-0.035	-0.035	-0.035	-0.035	-0.035
5:110000001-111000000	5	110000000	111000000	0.025	0.025	0.025	0.025	0.025	0.025	0.025	0.025	0.025	0.025	0.025	0.025
5:111000001-112000000	5	111000000	112000000	0.044	0.044	0.044	0.044	0.044	0.044	0.044	0.044	0.044	0.044	0.044	0.044
5:112000001-113000000	5	112000000	113000000	-0.028	-0.028	-0.028	-0.028	-0.028	-0.028	-0.028	-0.028	-0.028	-0.028	-0.028	-0.028
5:113000001-114000000	5	113000000	114000000	-0.088	-0.088	-0.088	-0.088	-0.088	-0.088	-0.088	-0.088	-0.088	-0.088	-0.088	-0.088
5:114000001-115000000	5	114000000	115000000	0.022	0.022	0.022	0.022	0.022	0.022	0.022	0.022	0.022	0.022	0.022	0.022
5:115000001-116000000	5	115000000	116000000	0.052	0.052	0.052	0.052	0.052	0.052	0.052	0.052	0.052	0.052	0.052	0.052
5:116000001-117000000	5	116000000	117000000	0.16	0.16	0.16	0.16	0.16	0.16	0.16	0.16	0.16	0.16	0.16	0.16
5:117000001-118000000	5	117000000	118000000	0.062	0.062	0.062	0.062	0.062	0.062	0.062	0.062	0.062	0.062	0.062	0.062
5:118000001-119000000	5	118000000	119000000	-0.087	-0.087	-0.087	-0.087	-0.087	-0.087	-0.087	-0.087	-0.087	-0.087	-0.087	-0.087
5:119000001-120000000	5	119000000	120000000	-0.048	-0.048	-0.048	-0.048	-0.048	-0.048	-0.048	-0.048	-0.048	-0.048	-0.048	-0.048
5:120000001-121000000	5	120000000	121000000	-0.223	-0.223	-0.223	-0.223	-0.223	-0.223	-0.223	-0.223	-0.223	-0.223	-0.223	-0.223
5:121000001-122000000	5	121000000	122000000	-0.112	-0.112	-0.112	-0.112	-0.112	-0.112	-0.112	-0.112	-0.112	-0.112	-0.112	-0.112
5:124000001-125000000	5	124000000	125000000	0.11	0.11	0.11	0.11	0.11	0.11	0.11	0.11	0.11	0.11	0.11	0.11
5:125000001-126000000	5	125000000	126000000	-0.012	-0.012	-0.012	-0.012	-0.012	-0.012	-0.012	-0.012	-0.012	-0.012	-0.012	-0.012
5:126000001-127000000	5	126000000	127000000	0.196	0.196	0.196	0.196	0.196	0.196	0.196	0.196	0.196	0.196	0.196	0.196
5:127000001-128000000	5	127000000	128000000	-0.022	-0.022	-0.022	-0.022	-0.022	-0.022	-0.022	-0.022	-0.022	-0.022	-0.022	-0.022
5:128000001-129000000	5	128000000	129000000	-0.146	-0.146	-0.146	-0.146	-0.146	-0.146	-0.146	-0.146	-0.146	-0.146	-0.146	-0.146
5:129000001-130000000	5	129000000	130000000	-0.017	-0.017	-0.017	-0.017	-0.017	-0.017	-0.017	-0.017	-0.017	-0.017	-0.017	-0.017
5:130000001-131000000	5	130000000	131000000	0.047	0.047	0.047	0.047	0.047	0.047	0.047	0.047	0.047	0.047	0.047	0.047
5:131000001-132000000	5	131000000	132000000	0.201	0.201	0.201	0.201	0.201	0.201	0.201	0.201	0.201	0.201	0.201	0.201
5:132000001-133000000	5	132000000	133000000	0.093	0.093	0.093	0.093	0.093	0.093	0.093	0.093	0.093	0.093	0.093	0.093
5:133000001-134000000	5	133000000	134000000	0.198	0.198	0.198	0.198	0.198	0.198	0.198	0.198	0.198	0.198	0.198	0.198
5:135000001-136000000	5	135000000	136000000	-0.116	-0.116	-0.116	-0.116	-0.116	-0.116	-0.116	-0.116	-0.116	-0.116	-0.116	-0.116
5:136000001-137000000	5	136000000	137000000	-0.056	-0.056	-0.056	-0.056	-0.056	-0.056	-0.056	-0.056	-0.056	-0.056	-0.056	-0.056
5:137000001-138000000	5	137000000	138000000	0.005	0.005	0.005	0.005	0.005	0.005	0.005	0.005	0.005	0.005	0.005	0.005
5:138000001-139000000	5	138000000	139000000	-0.073	-0.073	-0.073	-0.073	-0.073	-0.073	-0.073	-0.073	-0.073	-0.073	-0.073	-0.073
5:139000001-140000000	5	139000000	140000000	-0.026	-0.026	-0.026	-0.026	-0.026	-0.026	-0.026	-0.026	-0.026	-0.026	-0.026	-0.026
5:140000001-141000000	5	140000000	141000000	-0.318	-0.318	-0.318	-0.318	-0.318	-0.318	-0.318	-0.318	-0.318	-0.318	-0.318	-0.318
5:141000001-142000000	5	141000000	142000000	-0.204	-0.204	-0.204	-0.204	-0.204	-0.204	-0.204	-0.204	-0.204	-0.204	-0.204	-0.204
5:143000001-144000000	5	143000000	144000000	-0.003	-0.003	-0.003	-0.003	-0.003	-0.003	-0.003	-0.003	-0.003	-0.003	-0.003	-0.003
5:144000001-145000000	5	144000000	145000000	-0.037	-0.037	-0.037	-0.037	-0.037	-0.037	-0.037	-0.037	-0.037	-0.037	-0.037	-0.037
5:146000001-147000000	5	146000000	147000000	0.061	0.061	0.061	0.061	0.061	0.061	0.061	0.061	0.061	0.061	0.061	0.061
5:147000001-148000000	5	147000000	148000000	-0.049	-0.049	-0.049	-0.049	-0.049	-0.049	-0.049	-0.049	-0.049	-0.049	-0.049	-0.049
5:148000001-149000000	5	148000000	149000000	0.155	0.155	0.155	0.155	0.155	0.155	0.155	0.155	0.155	0.155	0.155	0.155
5:149000001-150000000	5	149000000	150000000	-0.082	-0.082	-0.082	-0.082	-0.082	-0.082	-0.082	-0.082	-0.082	-0.082	-0.082	-0.082
5:151000001-152000000	5	151000000	152000000	-0.075	-0.075	-0.075	-0.075	-0.075	-0.075	-0.075	-0.075	-0.075	-0.075	-0.075	-0.075
5:152000001-153000000	5	152000000	153000000	-0.047	-0.047	-0.047	-0.047	-0.047	-0.047	-0.047	-0.047	-0.047	-0.047	-0.047	-0.047
5:153000001-154000000	5	153000000	154000000	-0.068	-0.068	-0.068	-0.068	-0.068	-0.068	-0.068	-0.068	-0.068	-0.068	-0.068	-0.068
5:155000001-156000000	5	155000000	156000000	-0.142	-0.142	-0.142	-0.142	-0.142	-0.142	-0.142	-0.142	-0.142	-0.142	-0.142	-0.142
5:158000001-159000000	5	158000000	159000000	0.071	0.071	0.071	0.071	0.071	0.071	0.071	0.071	0.071	0.071	0.071	0.071
5:159000001-160000000	5	159000000	160000000	0.036	0.036	0.036	0.036	0.036	0.036	0.036	0.036	0.036	0.036	0.036	0.036
5:161000001-162000000	5	161000000	162000000	-0.063	-0.063	-0.063	-0.063	-0.063	-0.063	-0.063	-0.063	-0.063	-0.063	-0.063	-0.063
5:162000001-163000000	5	162000000	163000000	-0.053	-0.053	-0.053	-0.053	-0.053	-0.053	-0.053	-0.053	-0.053	-0.053	-0.053	-0.053
5:163000001-164000000	5	163000000	164000000	-0.018	-0.018	-0.018	-0.018	-0.018	-0.018	-0.018	-0.018	-0.018	-0.018	-0.018	-0.018
5:164000001-165000000	5	164000000	165000000	0.135	0.135	0.135	0.135	0.135	0.135	0.135	0.135	0.135	0.135	0.135	0.135
5:166000001-167000000	5	166000000	167000000	-0.094	-0.094	-0.094	-0.094	-0.094	-0.094	-0.094	-0.094	-0.094	-0.094	-0.094	-0.094
5:167000001-168000000	5	167000000	168000000	0.076	0.076	0.076	0.076	0.076	0.076	0.076	0.076	0.076	0.076	0.076	0.076
5:168000001-169000000	5	168000000	169000000	0.042	0.042	0.042	0.042	0.042	0.042	0.042	0.042	0.042	0.042	0.042	0.042
5:169000001-170000000	5	169000000	170000000	0.044	0.044	0.044	0.044	0.044	0.044	0.044	0.044	0.044	0.044	0.044	0.044
5:170000001-171000000	5	170000000	171000000	-0.16	-0.16	-0.16	-0.16	-0.16	-0.16	-0.16	-0.16	-0.16	-0.16	-0.16	-0.16
5:171000001-172000000	5	171000000	172000000	0.157	0.157	0.157	0.157	0.157	0.157	0.157	0.157	0.157	0.157	0.157	0.157
5:172000001-173000000	5	172000000	173000000	0.041	0.041	0.041	0.041	0.041	0.041	0.041	0.041	0.041	0.041	0.041	0.041
5:173000001-174000000	5	173000000	174000000	0.33	0.33	0.33	0.33	0.33	0.33	0.33	0.33	0.33	0.33	0.33	0.33
5:176000001-177000000	5	176000000	177000000	-0.278	-0.278	-0.278	-0.278	-0.278	-0.278	-0.278	-0.278	-0.278	-0.278	-0.278	-0.278
5:178000001-179000000	5	178000000	179000000	-0.088	-0.088	-0.088	-0.088	-0.088	-0.088	-0.088	-0.088	-0.088	-0.088	-0.088	-0.088
5:180000001-180915260	5	180000000	180915260	-0.233	-0.233	-0.233	-0.233	-0.233	-0.233	-0.233	-0.233	-0.233	-0.233	-0.233	-0.233
6:1000001-2000000	6	1000000	2000000	0.219	0.219	0.219	0.219	0.219	0.219	0.219	0.219	0.219	0.219	0.219	0.219
6:2000001-3000000	6	2000000	3000000	0.273	0.273	0.273	0.273	0.273	0.273	0.273	0.273	0.273	0.273	0.273	0.273
6:3000001-4000000	6	3000000	4000000	0.384	0.384	0.384	0.384	0.384	0.384	0.384	0.384	0.384	0.384	0.384	0.384
6:6000001-7000000	6	6000000	7000000	0.473	0.473	0.473	0.473	0.473	0.473	0.473	0.473	0.473	0.473	0.473	0.473
6:7000001-8000000	6	7000000	8000000	0.361	0.361	0.361	0.361	0.361	0.361	0.361	0.361	0.361	0.361	0.361	0.361
6:8000001-9000000	6	8000000	9000000	0.353	0.353	0.353	0.353	0.353	0.353	0.353	0.353	0.353	0.353	0.353	0.353
6:9000001-10000000	6	9000000	10000000	0.405	0.405	0.405	0.405	0.405	0.405	0.405	0.405	0.405	0.405	0.405	0.405
6:10000001-11000000	6	10000000	11000000	0.462	0.462	0.462	0.462	0.462	0.462	0.462	0.462	0.462	0.462	0.462	0.462
6:11000001-12000000	6	11000000	12000000	0.477	0.477	0.477	0.477	0.477	0.477	0.477	0.477	0.477	0.477	0.477	0.477
6:12000001-13000000	6	12000000	13000000	0.581	0.581	0.581	0.581	0.581	0.581	0.581	0.581	0.581	0.581	0.581	0.581
6:13000001-14000000	6	13000000	14000000	0.417	0.417	0.417	0.417	0.417	0.417	0.417	0.417	0.417	0.417	0.417	0.417
6:14000001-15000000	6	14000000	15000000	0.537	0.537	0.537	0.537	0.537	0.537	0.537	0.537	0.537	0.537	0.537	0.537
6:17000001-18000000	6	17000000	18000000	0.642	0.642	0.642	0.642	0.642	0.642	0.642	0.642	0.642	0.642	0.642	0.642
6:18000001-19000000	6	18000000	19000000	0.331	0.331	0.331	0.331	0.331	0.331	0.331	0.331	0.331	0.331	0.331	0.331
6:19000001-20000000	6	19000000	20000000	0.349	0.349	0.349	0.349	0.349	0.349	0.349	0.349	0.349	0.349	0.349	0.349
6:20000001-21000000	6	20000000	21000000	0.514	0.514	0.514	0.514	0.514	0.514	0.514	0.514	0.514	0.514	0.514	0.514
6:21000001-22000000	6	21000000	22000000	0.389	0.389	0.389	0.389	0.389	0.389	0.389	0.389	0.389	0.389	0.389	0.389
6:24000001-25000000	6	24000000	25000000	0.379	0.379	0.379	0.379	0.379	0.379	0.379	0.379	0.379	0.379	0.379	0.379
6:25000001-26000000	6	25000000	26000000	0.273	0.273	0.273	0.273	0.273	0.273	0.273	0.273	0.273	0.273	0.273	0.273
6:27000001-28000000	6	27000000	28000000	0.093	0.093	0.093	0.093	0.093	0.093	0.093	0.093	0.093	0.093	0.093	0.093
6:30000001-31000000	6	30000000	31000000	0.223	0.223	0.223	0.223	0.223	0.223	0.223	0.223	0.223	0.223	0.223	0.223
6:33000001-34000000	6	33000000	34000000	0.342	0.342	0.342	0.342	0.342	0.342	0.342	0.342	0.342	0.342	0.342	0.342
6:35000001-36000000	6	35000000	36000000	0.481	0.481	0.481	0.481	0.481	0.481	0.481	0.481	0.481	0.481	0.481	0.481
6:39000001-40000000	6	39000000	40000000	0.338	0.338	0.338	0.338	0.338	0.338	0.338	0.338	0.338	0.338	0.338	0.338
6:40000001-41000000	6	40000000	41000000	0.535	0.535	0.535	0.535	0.535	0.535	0.535	0.535	0.535	0.535	0.535	0.535
6:42000001-43000000	6	42000000	43000000	0.433	0.433	0.433	0.433	0.433	0.433	0.433	0.433	0.433	0.433	0.433	0.433
6:43000001-44000000	6	43000000	44000000	0.327	0.327	0.327	0.327	0.327	0.327	0.327	0.327	0.327	0.327	0.327	0.327
6:44000001-45000000	6	44000000	45000000	0.499	0.499	0.499	0.499	0.499	0.499	0.499	0.499	0.499	0.499	0.499	0.499
6:45000001-46000000	6	45000000	46000000	0.526	0.526	0.526	0.526	0.526	0.526	0.526	0.526	0.526	0.526	0.526	0.526
6:47000001-48000000	6	47000000	48000000	0.297	0.297	0.297	0.297	0.297	0.297	0.297	0.297	0.297	0.297	0.297	0.297
6:48000001-49000000	6	48000000	49000000	-0.154	-0.154	-0.154	-0.154	-0.154	-0.154	-0.154	-0.154	-0.154	-0.154	-0.154	-0.154
6:49000001-50000000	6	49000000	50000000	-0.028	-0.028	-0.028	-0.028	-0.028	-0.028	-0.028	-0.028	-0.028	-0.028	-0.028	-0.028
6:52000001-53000000	6	52000000	53000000	-0.196	-0.196	-0.196	-0.196	-0.196	-0.196	-0.196	-0.196	-0.196	-0.196	-0.196	-0.196
6:53000001-54000000	6	53000000	54000000	0.052	0.052	0.052	0.052	0.052	0.052	0.052	0.052	0.052	0.052	0.052	0.052
6:55000001-56000000	6	55000000	56000000	0.096	0.096	0.096	0.096	0.096	0.096	0.096	0.096	0.096	0.096	0.096	0.096
6:56000001-57000000	6	56000000	57000000	-0.013	-0.013	-0.013	-0.013	-0.013	-0.013	-0.013	-0.013	-0.013	-0.013	-0.013	-0.013
6:63000001-64000000	6	63000000	64000000	-0.296	-0.296	-0.296	-0.296	-0.296	-0.296	-0.296	-0.296	-0.296	-0.296	-0.296	-0.296
6:64000001-65000000	6	64000000	65000000	-0.559	-0.559	-0.559	-0.559	-0.559	-0.559	-0.559	-0.559	-0.559	-0.559	-0.559	-0.559
6:65000001-66000000	6	65000000	66000000	-0.77	-0.77	-0.77	-0.77	-0.77	-0.77	-0.77	-0.77	-0.77	-0.77	-0.77	-0.77
6:66000001-67000000	6	66000000	67000000	-0.986	-0.986	-0.986	-0.986	-0.986	-0.986	-0.986	-0.986	-0.986	-0.986	-0.986	-0.986
6:68000001-69000000	6	68000000	69000000	-0.823	-0.823	-0.823	-0.823	-0.823	-0.823	-0.823	-0.823	-0.823	-0.823	-0.823	-0.823
6:69000001-70000000	6	69000000	70000000	-0.906	-0.906	-0.906	-0.906	-0.906	-0.906	-0.906	-0.906	-0.906	-0.906	-0.906	-0.906
6:72000001-73000000	6	72000000	73000000	-0.727	-0.727	-0.727	-0.727	-0.727	-0.727	-0.727	-0.727	-0.727	-0.727	-0.727	-0.727
6:73000001-74000000	6	73000000	74000000	-0.673	-0.673	-0.673	-0.673	-0.673	-0.673	-0.673	-0.673	-0.673	-0.673	-0.673	-0.673
6:75000001-76000000	6	75000000	76000000	-0.771	-0.771	-0.771	-0.771	-0.771	-0.771	-0.771	-0.771	-0.771	-0.771	-0.771	-0.771
6:76000001-77000000	6	76000000	77000000	-0.567	-0.567	-0.567	-0.567	-0.567	-0.567	-0.567	-0.567	-0.567	-0.567	-0.567	-0.567
6:77000001-78000000	6	77000000	78000000	-0.792	-0.792	-0.792	-0.792	-0.792	-0.792	-0.792	-0.792	-0.792	-0.792	-0.792	-0.792
6:78000001-79000000	6	78000000	79000000	-0.683	-0.683	-0.683	-0.683	-0.683	-0.683	-0.683	-0.683	-0.683	-0.683	-0.683	-0.683
6:79000001-80000000	6	79000000	80000000	-0.819	-0.819	-0.819	-0.819	-0.819	-0.819	-0.819	-0.819	-0.819	-0.819	-0.819	-0.819
6:80000001-81000000	6	80000000	81000000	-0.68	-0.68	-0.68	-0.68	-0.68	-0.68	-0.68	-0.68	-0.68	-0.68	-0.68	-0.68
6:81000001-82000000	6	81000000	82000000	-0.722	-0.722	-0.722	-0.722	-0.722	-0.722	-0.722	-0.722	-0.722	-0.722	-0.722	-0.722
6:83000001-84000000	6	83000000	84000000	-0.773	-0.773	-0.773	-0.773	-0.773	-0.773	-0.773	-0.773	-0.773	-0.773	-0.773	-0.773
6:85000001-86000000	6	85000000	86000000	-0.632	-0.632	-0.632	-0.632	-0.632	-0.632	-0.632	-0.632	-0.632	-0.632	-0.632	-0.632
6:86000001-87000000	6	86000000	87000000	-0.621	-0.621	-0.621	-0.621	-0.621	-0.621	-0.621	-0.621	-0.621	-0.621	-0.621	-0.621
6:87000001-88000000	6	87000000	88000000	-0.654	-0.654	-0.654	-0.654	-0.654	-0.654	-0.654	-0.654	-0.654	-0.654	-0.654	-0.654
6:88000001-89000000	6	88000000	89000000	-0.633	-0.633	-0.633	-0.633	-0.633	-0.633	-0.633	-0.633	-0.633	-0.633	-0.633	-0.633
6:89000001-90000000	6	89000000	90000000	-0.751	-0.751	-0.751	-0.751	-0.751	-0.751	-0.751	-0.751	-0.751	-0.751	-0.751	-0.751
6:90000001-91000000	6	90000000	91000000	-0.73	-0.73	-0.73	-0.73	-0.73	-0.73	-0.73	-0.73	-0.73	-0.73	-0.73	-0.73
6:91000001-92000000	6	91000000	92000000	-0.769	-0.769	-0.769	-0.769	-0.769	-0.769	-0.769	-0.769	-0.769	-0.769	-0.769	-0.769
6:92000001-93000000	6	92000000	93000000	-0.462	-0.462	-0.462	-0.462	-0.462	-0.462	-0.462	-0.462	-0.462	-0.462	-0.462	-0.462
6:93000001-94000000	6	93000000	94000000	-0.683	-0.683	-0.683	-0.683	-0.683	-0.683	-0.683	-0.683	-0.683	-0.683	-0.683	-0.683
6:94000001-95000000	6	94000000	95000000	-0.809	-0.809	-0.809	-0.809	-0.809	-0.809	-0.809	-0.809	-0.809	-0.809	-0.809	-0.809
6:95000001-96000000	6	95000000	96000000	-0.688	-0.688	-0.688	-0.688	-0.688	-0.688	-0.688	-0.688	-0.688	-0.688	-0.688	-0.688
6:96000001-97000000	6	96000000	97000000	-0.638	-0.638	-0.638	-0.638	-0.638	-0.638	-0.638	-0.638	-0.638	-0.638	-0.638	-0.638
6:97000001-98000000	6	97000000	98000000	-0.608	-0.608	-0.608	-0.608	-0.608	-0.608	-0.608	-0.608	-0.608	-0.608	-0.608	-0.608
6:98000001-99000000	6	98000000	99000000	-0.894	-0.894	-0.894	-0.894	-0.894	-0.894	-0.894	-0.894	-0.894	-0.894	-0.894	-0.894
6:101000001-102000000	6	101000000	102000000	-0.824	-0.824	-0.824	-0.824	-0.824	-0.824	-0.824	-0.824	-0.824	-0.824	-0.824	-0.824
6:102000001-103000000	6	102000000	103000000	-0.766	-0.766	-0.766	-0.766	-0.766	-0.766	-0.766	-0.766	-0.766	-0.766	-0.766	-0.766
6:103000001-104000000	6	103000000	104000000	-0.888	-0.888	-0.888	-0.888	-0.888	-0.888	-0.888	-0.888	-0.888	-0.888	-0.888	-0.888
6:106000001-107000000	6	106000000	107000000	-0.569	-0.569	-0.569	-0.569	-0.569	-0.569	-0.569	-0.569	-0.569	-0.569	-0.569	-0.569
6:107000001-108000000	6	107000000	108000000	-0.59	-0.59	-0.59	-0.59	-0.59	-0.59	-0.59	-0.59	-0.59	-0.59	-0.59	-0.59
6:108000001-109000000	6	108000000	109000000	-0.712	-0.712	-0.712	-0.712	-0.712	-0.712	-0.712	-0.712	-0.712	-0.712	-0.712	-0.712
6:109000001-110000000	6	109000000	110000000	-0.719	-0.719	-0.719	-0.719	-0.719	-0.719	-0.719	-0.719	-0.719	-0.719	-0.719	-0.719
6:110000001-111000000	6	110000000	111000000	-0.791	-0.791	-0.791	-0.791	-0.791	-0.791	-0.791	-0.791	-0.791	-0.791	-0.791	-0.791
6:111000001-112000000	6	111000000	112000000	-0.594	-0.594	-0.594	-0.594	-0.594	-0.594	-0.594	-0.594	-0.594	-0.594	-0.594	-0.594
6:112000001-113000000	6	112000000	113000000	-0.743	-0.743	-0.743	-0.743	-0.743	-0.743	-0.743	-0.743	-0.743	-0.743	-0.743	-0.743
6:113000001-114000000	6	113000000	114000000	-0.682	-0.682	-0.682	-0.682	-0.682	-0.682	-0.682	-0.682	-0.682	-0.682	-0.682	-0.682
6:115000001-116000000	6	115000000	116000000	-0.74	-0.74	-0.74	-0.74	-0.74	-0.74	-0.74	-0.74	-0.74	-0.74	-0.74	-0.74
6:116000001-117000000	6	116000000	117000000	-0.812	-0.812	-0.812	-0.812	-0.812	-0.812	-0.812	-0.812	-0.812	-0.812	-0.812	-0.812
6:118000001-119000000	6	118000000	119000000	-0.71	-0.71	-0.71	-0.71	-0.71	-0.71	-0.71	-0.71	-0.71	-0.71	-0.71	-0.71
6:119000001-120000000	6	119000000	120000000	-0.655	-0.655	-0.655	-0.655	-0.655	-0.655	-0.655	-0.655	-0.655	-0.655	-0.655	-0.655
6:121000001-122000000	6	121000000	122000000	-0.601	-0.601	-0.601	-0.601	-0.601	-0.601	-0.601	-0.601	-0.601	-0.601	-0.601	-0.601
6:122000001-123000000	6	122000000	123000000	-0.682	-0.682	-0.682	-0.682	-0.682	-0.682	-0.682	-0.682	-0.682	-0.682	-0.682	-0.682
6:123000001-124000000	6	123000000	124000000	-0.787	-0.787	-0.787	-0.787	-0.787	-0.787	-0.787	-0.787	-0.787	-0.787	-0.787	-0.787
6:125000001-126000000	6	125000000	126000000	-0.706	-0.706	-0.706	-0.706	-0.706	-0.706	-0.706	-0.706	-0.706	-0.706	-0.706	-0.706
6:126000001-127000000	6	126000000	127000000	-0.508	-0.508	-0.508	-0.508	-0.508	-0.508	-0.508	-0.508	-0.508	-0.508	-0.508	-0.508
6:127000001-128000000	6	127000000	128000000	-0.86	-0.86	-0.86	-0.86	-0.86	-0.86	-0.86	-0.86	-0.86	-0.86	-0.86	-0.86
6:128000001-129000000	6	128000000	129000000	-0.455	-0.455	-0.455	-0.455	-0.455	-0.455	-0.455	-0.455	-0.455	-0.455	-0.455	-0.455
6:129000001-130000000	6	129000000	130000000	-0.643	-0.643	-0.643	-0.643	-0.643	-0.643	-0.643	-0.643	-0.643	-0.643	-0.643	-0.643
6:130000001-131000000	6	130000000	131000000	-0.584	-0.584	-0.584	-0.584	-0.584	-0.584	-0.584	-0.584	-0.584	-0.584	-0.584	-0.584
6:131000001-132000000	6	131000000	132000000	-0.772	-0.772	-0.772	-0.772	-0.772	-0.772	-0.772	-0.772	-0.772	-0.772	-0.772	-0.772
6:132000001-133000000	6	132000000	133000000	-0.533	-0.533	-0.533	-0.533	-0.533	-0.533	-0.533	-0.533	-0.533	-0.533	-0.533	-0.533
6:135000001-136000000	6	135000000	136000000	-0.512	-0.512	-0.512	-0.512	-0.512	-0.512	-0.512	-0.512	-0.512	-0.512	-0.512	-0.512
6:136000001-137000000	6	136000000	137000000	-0.549	-0.549	-0.549	-0.549	-0.549	-0.549	-0.549	-0.549	-0.549	-0.549	-0.549	-0.549
6:138000001-139000000	6	138000000	139000000	-0.577	-0.577	-0.577	-0.577	-0.577	-0.577	-0.577	-0.577	-0.577	-0.577	-0.577	-0.577
6:139000001-140000000	6	139000000	140000000	-0.399	-0.399	-0.399	-0.399	-0.399	-0.399	-0.399	-0.399	-0.399	-0.399	-0.399	-0.399
6:140000001-141000000	6	140000000	141000000	-0.566	-0.566	-0.566	-0.566	-0.566	-0.566	-0.566	-0.566	-0.566	-0.566	-0.566	-0.566
6:142000001-143000000	6	142000000	143000000	-0.731	-0.731	-0.731	-0.731	-0.731	-0.731	-0.731	-0.731	-0.731	-0.731	-0.731	-0.731
6:143000001-144000000	6	143000000	144000000	-0.489	-0.489	-0.489	-0.489	-0.489	-0.489	-0.489	-0.489	-0.489	-0.489	-0.489	-0.489
6:145000001-146000000	6	145000000	146000000	-0.538	-0.538	-0.538	-0.538	-0.538	-0.538	-0.538	-0.538	-0.538	-0.538	-0.538	-0.538
6:146000001-147000000	6	146000000	147000000	-0.738	-0.738	-0.738	-0.738	-0.738	-0.738	-0.738	-0.738	-0.738	-0.738	-0.738	-0.738
6:147000001-148000000	6	147000000	148000000	-0.525	-0.525	-0.525	-0.525	-0.525	-0.525	-0.525	-0.525	-0.525	-0.525	-0.525	-0.525
6:148000001-149000000	6	148000000	149000000	-0.643	-0.643	-0.643	-0.643	-0.643	-0.643	-0.643	-0.643	-0.643	-0.643	-0.643	-0.643
6:149000001-150000000	6	149000000	150000000	-0.427	-0.427	-0.427	-0.427	-0.427	-0.427	-0.427	-0.427	-0.427	-0.427	-0.427	-0.427
6:151000001-152000000	6	151000000	152000000	-0.457	-0.457	-0.457	-0.457	-0.457	-0.457	-0.457	-0.457	-0.457	-0.457	-0.457	-0.457
6:153000001-154000000	6	153000000	154000000	-0.582	-0.582	-0.582	-0.582	-0.582	-0.582	-0.582	-0.582	-0.582	-0.582	-0.582	-0.582
6:154000001-155000000	6	154000000	155000000	-0.64	-0.64	-0.64	-0.64	-0.64	-0.64	-0.64	-0.64	-0.64	-0.64	-0.64	-0.64
6:155000001-156000000	6	155000000	156000000	-0.73	-0.73	-0.73	-0.73	-0.73	-0.73	-0.73	-0.73	-0.73	-0.73	-0.73	-0.73
6:156000001-157000000	6	156000000	157000000	-0.577	-0.577	-0.577	-0.577	-0.577	-0.577	-0.577	-0.577	-0.577	-0.577	-0.577	-0.577
6:158000001-159000000	6	158000000	159000000	-0.583	-0.583	-0.583	-0.583	-0.583	-0.583	-0.583	-0.583	-0.583	-0.583	-0.583	-0.583
6:159000001-160000000	6	159000000	160000000	-0.53	-0.53	-0.53	-0.53	-0.53	-0.53	-0.53	-0.53	-0.53	-0.53	-0.53	-0.53
6:160000001-161000000	6	160000000	161000000	-0.601	-0.601	-0.601	-0.601	-0.601	-0.601	-0.601	-0.601	-0.601	-0.601	-0.601	-0.601
6:161000001-162000000	6	161000000	162000000	-0.641	-0.641	-0.641	-0.641	-0.641	-0.641	-0.641	-0.641	-0.641	-0.641	-0.641	-0.641
6:162000001-163000000	6	162000000	163000000	-0.594	-0.594	-0.594	-0.594	-0.594	-0.594	-0.594	-0.594	-0.594	-0.594	-0.594	-0.594
6:163000001-164000000	6	163000000	164000000	-0.523	-0.523	-0.523	-0.523	-0.523	-0.523	-0.523	-0.523	-0.523	-0.523	-0.523	-0.523
6:164000001-165000000	6	164000000	165000000	-0.652	-0.652	-0.652	-0.652	-0.652	-0.652	-0.652	-0.652	-0.652	-0.652	-0.652	-0.652
6:165000001-166000000	6	165000000	166000000	-0.812	-0.812	-0.812	-0.812	-0.812	-0.812	-0.812	-0.812	-0.812	-0.812	-0.812	-0.812
6:166000001-167000000	6	166000000	167000000	-0.677	-0.677	-0.677	-0.677	-0.677	-0.677	-0.677	-0.677	-0.677	-0.677	-0.677	-0.677
6:167000001-168000000	6	167000000	168000000	-0.789	-0.789	-0.789	-0.789	-0.789	-0.789	-0.789	-0.789	-0.789	-0.789	-0.789	-0.789
6:168000001-169000000	6	168000000	169000000	-0.587	-0.587	-0.587	-0.587	-0.587	-0.587	-0.587	-0.587	-0.587	-0.587	-0.587	-0.587
7:1-1000000	7	0	1000000	-0.327	-0.327	-0.327	-0.327	-0.327	-0.327	-0.327	-0.327	-0.327	-0.327	-0.327	-0.327
7:2000001-3000000	7	2000000	3000000	-0.089	-0.089	-0.089	-0.089	-0.089	-0.089	-0.089	-0.089	-0.089	-0.089	-0.089	-0.089
7:4000001-5000000	7	4000000	5000000	-0.006	-0.006	-0.006	-0.006	-0.006	-0.006	-0.006	-0.006	-0.006	-0.006	-0.006	-0.006
7:6000001-7000000	7	6000000	7000000	0.044	0.044	0.044	0.044	0.044	0.044	0.044	0.044	0.044	0.044	0.044	0.044
7:7000001-8000000	7	7000000	8000000	0.08	0.08	0.08	0.08	0.08	0.08	0.08	0.08	0.08	0.08	0.08	0.08
7:8000001-9000000	7	8000000	9000000	0.112	0.112	0.112	0.112	0.112	0.112	0.112	0.112	0.112	0.112	0.112	0.112
7:9000001-10000000	7	9000000	10000000	-0.07	-0.07	-0.07	-0.07	-0.07	-0.07	-0.07	-0.07	-0.07	-0.07	-0.07	-0.07
7:10000001-11000000	7	10000000	11000000	-0.07	-0.07	-0.07	-0.07	-0.07	-0.07	-0.07	-0.07	-0.07	-0.07	-0.07	-0.07
7:11000001-12000000	7	11000000	12000000	0.181	0.181	0.181	0.181	0.181	0.181	0.181	0.181	0.181	0.181	0.181	0.181
7:12000001-13000000	7	12000000	13000000	-0.068	-0.068	-0.068	-0.068	-0.068	-0.068	-0.068	-0.068	-0.068	-0.068	-0.068	-0.068
7:13000001-14000000	7	13000000	14000000	-0.138	-0.138	-0.138	-0.138	-0.138	-0.138	-0.138	-0.138	-0.138	-0.138	-0.138	-0.138
7:14000001-15000000	7	14000000	15000000	-0.056	-0.056	-0.056	-0.056	-0.056	-0.056	-0.056	-0.056	-0.056	-0.056	-0.056	-0.056
7:15000001-16000000	7	15000000	16000000	0.101	0.101	0.101	0.101	0.101	0.101	0.101	0.101	0.101	0.101	0.101	0.101
7:16000001-17000000	7	16000000	17000000	0.052	0.052	0.052	0.052	0.052	0.052	0.052	0.052	0.052	0.052	0.052	0.052
7:17000001-18000000	7	17000000	18000000	0.161	0.161	0.161	0.161	0.161	0.161	0.161	0.161	0.161	0.161	0.161	0.161
7:18000001-19000000	7	18000000	19000000	0.299	0.299	0.299	0.299	0.299	0.299	0.299	0.299	0.299	0.299	0.299	0.299
7:19000001-20000000	7	19000000	20000000	-0.107	-0.107	-0.107	-0.107	-0.107	-0.107	-0.107	-0.107	-0.107	-0.107	-0.107	-0.107
7:20000001-21000000	7	20000000	21000000	-0.009	-0.009	-0.009	-0.009	-0.009	-0.009	-0.009	-0.009	-0.009	-0.009	-0.009	-0.009
7:21000001-22000000	7	21000000	22000000	0.01	0.01	0.01	0.01	0.01	0.01	0.01	0.01	0.01	0.01	0.01	0.01
7:22000001-23000000	7	22000000	23000000	0.048	0.048	0.048	0.048	0.048	0.048	0.048	0.048	0.048	0.048	0.048	0.048
7:23000001-24000000	7	23000000	24000000	-0.074	-0.074	-0.074	-0.074	-0.074	-0.074	-0.074	-0.074	-0.074	-0.074	-0.074	-0.074
7:24000001-25000000	7	24000000	25000000	-0.18	-0.18	-0.18	-0.18	-0.18	-0.18	-0.18	-0.18	-0.18	-0.18	-0.18	-0.18
7:25000001-26000000	7	25000000	26000000	-0.018	-0.018	-0.018	-0.018	-0.018	-0.018	-0.018	-0.018	-0.018	-0.018	-0.018	-0.018
7:26000001-27000000	7	26000000	27000000	0.071	0.071	0.071	0.071	0.071	0.071	0.071	0.071	0.071	0.071	0.071	0.071
7:28000001-29000000	7	28000000	29000000	0.068	0.068	0.068	0.068	0.068	0.068	0.068	0.068	0.068	0.068	0.068	0.068
7:29000001-30000000	7	29000000	30000000	-0.031	-0.031	-0.031	-0.031	-0.031	-0.031	-0.031	-0.031	-0.031	-0.031	-0.031	-0.031
7:30000001-31000000	7	30000000	31000000	0.113	0.113	0.113	0.113	0.113	0.113	0.113	0.113	0.113	0.113	0.113	0.113
7:31000001-32000000	7	31000000	32000000	-0.201	-0.201	-0.201	-0.201	-0.201	-0.201	-0.201	-0.201	-0.201	-0.201	-0.201	-0.201
7:32000001-33000000	7	32000000	33000000	-0.177	-0.177	-0.177	-0.177	-0.177	-0.177	-0.177	-0.177	-0.177	-0.177	-0.177	-0.177
7:34000001-35000000	7	34000000	35000000	-0.033	-0.033	-0.033	-0.033	-0.033	-0.033	-0.033	-0.033	-0.033	-0.033	-0.033	-0.033
7:35000001-36000000	7	35000000	36000000	-0.162	-0.162	-0.162	-0.162	-0.162	-0.162	-0.162	-0.162	-0.162	-0.162	-0.162	-0.162
7:37000001-38000000	7	37000000	38000000	0.24	0.24	0.24	0.24	0.24	0.24	0.24	0.24	0.24	0.24	0.24	0.24
7:38000001-39000000	7	38000000	39000000	0.063	0.063	0.063	0.063	0.063	0.063	0.063	0.063	0.063	0.063	0.063	0.063
7:40000001-41000000	7	40000000	41000000	0.158	0.158	0.158	0.158	0.158	0.158	0.158	0.158	0.158	0.158	0.158	0.158
7:41000001-42000000	7	41000000	42000000	0.223	0.223	0.223	0.223	0.223	0.223	0.223	0.223	0.223	0.223	0.223	0.223
7:42000001-43000000	7	42000000	43000000	0.352	0.352	0.352	0.352	0.352	0.352	0.352	0.352	0.352	0.352	0.352	0.352
7:44000001-45000000	7	44000000	45000000	-0.078	-0.078	-0.078	-0.078	-0.078	-0.078	-0.078	-0.078	-0.078	-0.078	-0.078	-0.078
7:46000001-47000000	7	46000000	47000000	0.175	0.175	0.175	0.175	0.175	0.175	0.175	0.175	0.175	0.175	0.175	0.175
7:47000001-48000000	7	47000000	48000000	0.328	0.328	0.328	0.328	0.328	0.328	0.328	0.328	0.328	0.328	0.328	0.328
7:49000001-50000000	7	49000000	50000000	-0.068	-0.068	-0.068	-0.068	-0.068	-0.068	-0.068	-0.068	-0.068	-0.068	-0.068	-0.068
7:50000001-51000000	7	50000000	51000000	0.082	0.082	0.082	0.082	0.082	0.082	0.082	0.082	0.082	0.082	0.082	0.082
7:51000001-52000000	7	51000000	52000000	0.127	0.127	0.127	0.127	0.127	0.127	0.127	0.127	0.127	0.127	0.127	0.127
7:52000001-53000000	7	52000000	53000000	0.07	0.07	0.07	0.07	0.07	0.07	0.07	0.07	0.07	0.07	0.07	0.07
7:53000001-54000000	7	53000000	54000000	0.09	0.09	0.09	0.09	0.09	0.09	0.09	0.09	0.09	0.09	0.09	0.09
7:54000001-55000000	7	54000000	55000000	-0.219	-0.219	-0.219	-0.219	-0.219	-0.219	-0.219	-0.219	-0.219	-0.219	-0.219	-0.219
7:55000001-56000000	7	55000000	56000000	-0.057	-0.057	-0.057	-0.057	-0.057	-0.057	-0.057	-0.057	-0.057	-0.057	-0.057	-0.057
7:69000001-70000000	7	69000000	70000000	0.115	0.115	0.115	0.115	0.115	0.115	0.115	0.115	0.115	0.115	0.115	0.115
7:70000001-71000000	7	70000000	71000000	-0.008	-0.008	-0.008	-0.008	-0.008	-0.008	-0.008	-0.008	-0.008	-0.008	-0.008	-0.008
7:71000001-72000000	7	71000000	72000000	0.023	0.023	0.023	0.023	0.023	0.023	0.023	0.023	0.023	0.023	0.023	0.023
7:73000001-74000000	7	73000000	74000000	0.065	0.065	0.065	0.065	0.065	0.065	0.065	0.065	0.065	0.065	0.065	0.065
7:75000001-76000000	7	75000000	76000000	-0.021	-0.021	-0.021	-0.021	-0.021	-0.021	-0.021	-0.021	-0.021	-0.021	-0.021	-0.021
7:77000001-78000000	7	77000000	78000000	0.044	0.044	0.044	0.044	0.044	0.044	0.044	0.044	0.044	0.044	0.044	0.044
7:79000001-80000000	7	79000000	80000000	0.106	0.106	0.106	0.106	0.106	0.106	0.106	0.106	0.106	0.106	0.106	0.106
7:81000001-82000000	7	81000000	82000000	0.265	0.265	0.265	0.265	0.265	0.265	0.265	0.265	0.265	0.265	0.265	0.265
7:82000001-83000000	7	82000000	83000000	-0.023	-0.023	-0.023	-0.023	-0.023	-0.023	-0.023	-0.023	-0.023	-0.023	-0.023	-0.023
7:83000001-84000000	7	83000000	84000000	-0.085	-0.085	-0.085	-0.085	-0.085	-0.085	-0.085	-0.085	-0.085	-0.085	-0.085	-0.085
7:84000001-85000000	7	84000000	85000000	0.008	0.008	0.008	0.008	0.008	0.008	0.008	0.008	0.008	0.008	0.008	0.008
7:85000001-86000000	7	85000000	86000000	-0.082	-0.082	-0.082	-0.082	-0.082	-0.082	-0.082	-0.082	-0.082	-0.082	-0.082	-0.082
7:86000001-87000000	7	86000000	87000000	-0.14	-0.14	-0.14	-0.14	-0.14	-0.14	-0.14	-0.14	-0.14	-0.14	-0.14	-0.14
7:87000001-88000000	7	87000000	88000000	0.041	0.041	0.041	0.041	0.041	0.041	0.041	0.041	0.041	0.041	0.041	0.041
7:88000001-89000000	7	88000000	89000000	0.028	0.028	0.028	0.028	0.028	0.028	0.028	0.028	0.028	0.028	0.028	0.028
7:89000001-90000000	7	89000000	90000000	-0.257	-0.257	-0.257	-0.257	-0.257	-0.257	-0.257	-0.257	-0.257	-0.257	-0.257	-0.257
7:90000001-91000000	7	90000000	91000000	0.053	0.053	0.053	0.053	0.053	0.053	0.053	0.053	0.053	0.053	0.053	0.053
7:91000001-92000000	7	91000000	92000000	0.014	0.014	0.014	0.014	0.014	0.014	0.014	0.014	0.014	0.014	0.014	0.014
7:93000001-94000000	7	93000000	94000000	-0.118	-0.118	-0.118	-0.118	-0.118	-0.118	-0.118	-0.118	-0.118	-0.118	-0.118	-0.118
7:95000001-96000000	7	95000000	96000000	-0.061	-0.061	-0.061	-0.061	-0.061	-0.061	-0.061	-0.061	-0.061	-0.061	-0.061	-0.061
7:96000001-97000000	7	96000000	97000000	-0.122	-0.122	-0.122	-0.122	-0.122	-0.122	-0.122	-0.122	-0.122	-0.122	-0.122	-0.122
7:97000001-98000000	7	97000000	98000000	-0.067	-0.067	-0.067	-0.067	-0.067	-0.067	-0.067	-0.067	-0.067	-0.067	-0.067	-0.067
7:98000001-99000000	7	98000000	99000000	0.045	0.045	0.045	0.045	0.045	0.045	0.045	0.045	0.045	0.045	0.045	0.045
7:102000001-103000000	7	102000000	103000000	-0.355	-0.355	-0.355	-0.355	-0.355	-0.355	-0.355	-0.355	-0.355	-0.355	-0.355	-0.355
7:103000001-104000000	7	103000000	104000000	-0.102	-0.102	-0.102	-0.102	-0.102	-0.102	-0.102	-0.102	-0.102	-0.102	-0.102	-0.102
7:105000001-106000000	7	105000000	106000000	0.216	0.216	0.216	0.216	0.216	0.216	0.216	0.216	0.216	0.216	0.216	0.216
7:106000001-107000000	7	106000000	107000000	0.001	0.001	0.001	0.001	0.001	0.001	0.001	0.001	0.001	0.001	0.001	0.001
7:107000001-108000000	7	107000000	108000000	0.036	0.036	0.036	0.036	0.036	0.036	0.036	0.036	0.036	0.036	0.036	0.036
7:108000001-109000000	7	108000000	109000000	-0.009	-0.009	-0.009	-0.009	-0.009	-0.009	-0.009	-0.009	-0.009	-0.009	-0.009	-0.009
7:109000001-110000000	7	109000000	110000000	-0.01	-0.01	-0.01	-0.01	-0.01	-0.01	-0.01	-0.01	-0.01	-0.01	-0.01	-0.01
7:110000001-111000000	7	110000000	111000000	0.042	0.042	0.042	0.042	0.042	0.042	0.042	0.042	0.042	0.042	0.042	0.042
7:112000001-113000000	7	112000000	113000000	0.138	0.138	0.138	0.138	0.138	0.138	0.138	0.138	0.138	0.138	0.138	0.138
7:113000001-114000000	7	113000000	114000000	0.067	0.067	0.067	0.067	0.067	0.067	0.067	0.067	0.067	0.067	0.067	0.067
7:114000001-115000000	7	114000000	115000000	0.047	0.047	0.047	0.047	0.047	0.047	0.047	0.047	0.047	0.047	0.047	0.047
7:115000001-116000000	7	115000000	116000000	0.194	0.194	0.194	0.194	0.194	0.194	0.194	0.194	0.194	0.194	0.194	0.194
7:116000001-117000000	7	116000000	117000000	-0.031	-0.031	-0.031	-0.031	-0.031	-0.031	-0.031	-0.031	-0.031	-0.031	-0.031	-0.031
7:117000001-118000000	7	117000000	118000000	0.115	0.115	0.115	0.115	0.115	0.115	0.115	0.115	0.115	0.115	0.115	0.115
7:118000001-119000000	7	118000000	119000000	0.281	0.281	0.281	0.281	0.281	0.281	0.281	0.281	0.281	0.281	0.281	0.281
7:119000001-120000000	7	119000000	120000000	-0.113	-0.113	-0.113	-0.113	-0.113	-0.113	-0.113	-0.113	-0.113	-0.113	-0.113	-0.113
7:120000001-121000000	7	120000000	121000000	0.054	0.054	0.054	0.054	0.054	0.054	0.054	0.054	0.054	0.054	0.054	0.054
7:121000001-122000000	7	121000000	122000000	-0.004	-0.004	-0.004	-0.004	-0.004	-0.004	-0.004	-0.004	-0.004	-0.004	-0.004	-0.004
7:122000001-123000000	7	122000000	123000000	0.076	0.076	0.076	0.076	0.076	0.076	0.076	0.076	0.076	0.076	0.076	0.076
7:123000001-124000000	7	123000000	124000000	-0.016	-0.016	-0.016	-0.016	-0.016	-0.016	-0.016	-0.016	-0.016	-0.016	-0.016	-0.016
7:124000001-125000000	7	124000000	125000000	-0.009	-0.009	-0.009	-0.009	-0.009	-0.009	-0.009	-0.009	-0.009	-0.009	-0.009	-0.009
7:125000001-126000000	7	125000000	126000000	-0.04	-0.04	-0.04	-0.04	-0.04	-0.04	-0.04	-0.04	-0.04	-0.04	-0.04	-0.04
7:126000001-127000000	7	126000000	127000000	-0.053	-0.053	-0.053	-0.053	-0.053	-0.053	-0.053	-0.053	-0.053	-0.053	-0.053	-0.053
7:127000001-128000000	7	127000000	128000000	0.054	0.054	0.054	0.054	0.054	0.054	0.054	0.054	0.054	0.054	0.054	0.054
7:129000001-130000000	7	129000000	130000000	0.006	0.006	0.006	0.006	0.006	0.006	0.006	0.006	0.006	0.006	0.006	0.006
7:130000001-131000000	7	130000000	131000000	0.069	0.069	0.069	0.069	0.069	0.069	0.069	0.069	0.069	0.069	0.069	0.069
7:132000001-133000000	7	132000000	133000000	0.089	0.089	0.089	0.089	0.089	0.089	0.089	0.089	0.089	0.089	0.089	0.089
7:133000001-134000000	7	133000000	134000000	0.026	0.026	0.026	0.026	0.026	0.026	0.026	0.026	0.026	0.026	0.026	0.026
7:136000001-137000000	7	136000000	137000000	-0.241	-0.241	-0.241	-0.241	-0.241	-0.241	-0.241	-0.241	-0.241	-0.241	-0.241	-0.241
7:138000001-139000000	7	138000000	139000000	0.008	0.008	0.008	0.008	0.008	0.008	0.008	0.008	0.008	0.008	0.008	0.008
7:139000001-140000000	7	139000000	140000000	0.085	0.085	0.085	0.085	0.085	0.085	0.085	0.085	0.085	0.085	0.085	0.085
7:140000001-141000000	7	140000000	141000000	-0.019	-0.019	-0.019	-0.019	-0.019	-0.019	-0.019	-0.019	-0.019	-0.019	-0.019	-0.019
7:144000001-145000000	7	144000000	145000000	-0.134	-0.134	-0.134	-0.134	-0.134	-0.134	-0.134	-0.134	-0.134	-0.134	-0.134	-0.134
7:146000001-147000000	7	146000000	147000000	0.035	0.035	0.035	0.035	0.035	0.035	0.035	0.035	0.035	0.035	0.035	0.035
7:147000001-148000000	7	147000000	148000000	-0.118	-0.118	-0.118	-0.118	-0.118	-0.118	-0.118	-0.118	-0.118	-0.118	-0.118	-0.118
7:148000001-149000000	7	148000000	149000000	0.09	0.09	0.09	0.09	0.09	0.09	0.09	0.09	0.09	0.09	0.09	0.09
7:150000001-151000000	7	150000000	151000000	-0.088	-0.088	-0.088	-0.088	-0.088	-0.088	-0.088	-0.088	-0.088	-0.088	-0.088	-0.088
7:151000001-152000000	7	151000000	152000000	0.002	0.002	0.002	0.002	0.002	0.002	0.002	0.002	0.002	0.002	0.002	0.002
7:152000001-153000000	7	152000000	153000000	0.014	0.014	0.014	0.014	0.014	0.014	0.014	0.014	0.014	0.014	0.014	0.014
7:154000001-155000000	7	154000000	155000000	-0.085	-0.085	-0.085	-0.085	-0.085	-0.085	-0.085	-0.085	-0.085	-0.085	-0.085	-0.085
7:155000001-156000000	7	155000000	156000000	0.043	0.043	0.043	0.043	0.043	0.043	0.043	0.043	0.043	0.043	0.043	0.043
7:156000001-157000000	7	156000000	157000000	-0.049	-0.049	-0.049	-0.049	-0.049	-0.049	-0.049	-0.049	-0.049	-0.049	-0.049	-0.049
8:1000001-2000000	8	1000000	2000000	-0.712	-0.712	-0.712	-0.712	-0.712	-0.712	-0.712	-0.712	-0.712	-0.712	-0.712	-0.712
8:2000001-3000000	8	2000000	3000000	-0.719	-0.719	-0.719	-0.719	-0.719	-0.719	-0.719	-0.719	-0.719	-0.719	-0.719	-0.719
8:3000001-4000000	8	3000000	4000000	-0.675	-0.675	-0.675	-0.675	-0.675	-0.675	-0.675	-0.675	-0.675	-0.675	-0.675	-0.675
8:4000001-5000000	8	4000000	5000000	-0.618	-0.618	-0.618	-0.618	-0.618	-0.618	-0.618	-0.618	-0.618	-0.618	-0.618	-0.618
8:5000001-6000000	8	5000000	6000000	-0.661	-0.661	-0.661	-0.661	-0.661	-0.661	-0.661	-0.661	-0.661	-0.661	-0.661	-0.661
8:8000001-9000000	8	8000000	9000000	-0.668	-0.668	-0.668	-0.668	-0.668	-0.668	-0.668	-0.668	-0.668	-0.668	-0.668	-0.668
8:9000001-10000000	8	9000000	10000000	-0.806	-0.806	-0.806	-0.806	-0.806	-0.806	-0.806	-0.806	-0.806	-0.806	-0.806	-0.806
8:10000001-11000000	8	10000000	11000000	-0.643	-0.643	-0.643	-0.643	-0.643	-0.643	-0.643	-0.643	-0.643	-0.643	-0.643	-0.643
8:11000001-12000000	8	11000000	12000000	-0.939	-0.939	-0.939	-0.939	-0.939	-0.939	-0.939	-0.939	-0.939	-0.939	-0.939	-0.939
8:13000001-14000000	8	13000000	14000000	-0.815	-0.815	-0.815	-0.815	-0.815	-0.815	-0.815	-0.815	-0.815	-0.815	-0.815	-0.815
8:14000001-15000000	8	14000000	15000000	-0.558	-0.558	-0.558	-0.558	-0.558	-0.558	-0.558	-0.558	-0.558	-0.558	-0.558	-0.558
8:15000001-16000000	8	15000000	16000000	-0.603	-0.603	-0.603	-0.603	-0.603	-0.603	-0.603	-0.603	-0.603	-0.603	-0.603	-0.603
8:18000001-19000000	8	18000000	19000000	-0.681	-0.681	-0.681	-0.681	-0.681	-0.681	-0.681	-0.681	-0.681	-0.681	-0.681	-0.681
8:20000001-21000000	8	20000000	21000000	-0.658	-0.658	-0.658	-0.658	-0.658	-0.658	-0.658	-0.658	-0.658	-0.658	-0.658	-0.658
8:22000001-23000000	8	22000000	23000000	-0.77	-0.77	-0.77	-0.77	-0.77	-0.77	-0.77	-0.77	-0.77	-0.77	-0.77	-0.77
8:23000001-24000000	8	23000000	24000000	-0.626	-0.626	-0.626	-0.626	-0.626	-0.626	-0.626	-0.626	-0.626	-0.626	-0.626	-0.626
8:24000001-25000000	8	24000000	25000000	-0.753	-0.753	-0.753	-0.753	-0.753	-0.753	-0.753	-0.753	-0.753	-0.753	-0.753	-0.753
8:25000001-26000000	8	25000000	26000000	-0.672	-0.672	-0.672	-0.672	-0.672	-0.672	-0.672	-0.672	-0.672	-0.672	-0.672	-0.672
8:26000001-27000000	8	26000000	27000000	-0.581	-0.581	-0.581	-0.581	-0.581	-0.581	-0.581	-0.581	-0.581	-0.581	-0.581	-0.581
8:27000001-28000000	8	27000000	28000000	-0.553	-0.553	-0.553	-0.553	-0.553	-0.553	-0.553	-0.553	-0.553	-0.553	-0.553	-0.553
8:28000001-29000000	8	28000000	29000000	-0.677	-0.677	-0.677	-0.677	-0.677	-0.677	-0.677	-0.677	-0.677	-0.677	-0.677	-0.677
8:30000001-31000000	8	30000000	31000000	-0.462	-0.462	-0.462	-0.462	-0.462	-0.462	-0.462	-0.462	-0.462	-0.462	-0.462	-0.462
8:31000001-32000000	8	31000000	32000000	-0.639	-0.639	-0.639	-0.639	-0.639	-0.639	-0.639	-0.639	-0.639	-0.639	-0.639	-0.639
8:33000001-34000000	8	33000000	34000000	0.474	0.474	0.474	0.474	0.474	0.474	0.474	0.474	0.474	0.474	0.474	0.474
8:34000001-35000000	8	34000000	35000000	0.656	0.656	0.656	0.656	0.656	0.656	0.656	0.656	0.656	0.656	0.656	0.656
8:35000001-36000000	8	35000000	36000000	0.566	0.566	0.566	0.566	0.566	0.566	0.566	0.566	0.566	0.566	0.566	0.566
8:36000001-37000000	8	36000000	37000000	0.718	0.718	0.718	0.718	0.718	0.718	0.718	0.718	0.718	0.718	0.718	0.718
8:37000001-38000000	8	37000000	38000000	0.978	0.978	0.978	0.978	0.978	0.978	0.978	0.978	0.978	0.978	0.978	0.978
8:38000001-39000000	8	38000000	39000000	1.038	1.038	1.038	1.038	1.038	1.038	1.038	1.038	1.038	1.038	1.038	1.038
8:39000001-40000000	8	39000000	40000000	1.023	1.023	1.023	1.023	1.023	1.023	1.023	1.023	1.023	1.023	1.023	1.023
8:40000001-41000000	8	40000000	41000000	1.151	1.151	1.151	1.151	1.151	1.151	1.151	1.151	1.151	1.151	1.151	1.151
8:41000001-42000000	8	41000000	42000000	0.92	0.92	0.92	0.92	0.92	0.92	0.92	0.92	0.92	0.92	0.92	0.92
8:42000001-43000000	8	42000000	43000000	1.234	1.234	1.234	1.234	1.234	1.234	1.234	1.234	1.234	1.234	1.234	1.234
8:50000001-51000000	8	50000000	51000000	0.426	0.426	0.426	0.426	0.426	0.426	0.426	0.426	0.426	0.426	0.426	0.426
8:52000001-53000000	8	52000000	53000000	0.327	0.327	0.327	0.327	0.327	0.327	0.327	0.327	0.327	0.327	0.327	0.327
8:53000001-54000000	8	53000000	54000000	0.652	0.652	0.652	0.652	0.652	0.652	0.652	0.652	0.652	0.652	0.652	0.652
8:54000001-55000000	8	54000000	55000000	0.764	0.764	0.764	0.764	0.764	0.764	0.764	0.764	0.764	0.764	0.764	0.764
8:57000001-58000000	8	57000000	58000000	0.407	0.407	0.407	0.407	0.407	0.407	0.407	0.407	0.407	0.407	0.407	0.407
8:58000001-59000000	8	58000000	59000000	0.614	0.614	0.614	0.614	0.614	0.614	0.614	0.614	0.614	0.614	0.614	0.614
8:59000001-60000000	8	59000000	60000000	0.675	0.675	0.675	0.675	0.675	0.675	0.675	0.675	0.675	0.675	0.675	0.675
8:60000001-61000000	8	60000000	61000000	0.557	0.557	0.557	0.557	0.557	0.557	0.557	0.557	0.557	0.557	0.557	0.557
8:61000001-62000000	8	61000000	62000000	0.567	0.567	0.567	0.567	0.567	0.567	0.567	0.567	0.567	0.567	0.567	0.567
8:62000001-63000000	8	62000000	63000000	0.603	0.603	0.603	0.603	0.603	0.603	0.603	0.603	0.603	0.603	0.603	0.603
8:64000001-65000000	8	64000000	65000000	0.414	0.414	0.414	0.414	0.414	0.414	0.414	0.414	0.414	0.414	0.414	0.414
8:65000001-66000000	8	65000000	66000000	0.551	0.551	0.551	0.551	0.551	0.551	0.551	0.551	0.551	0.551	0.551	0.551
8:66000001-67000000	8	66000000	67000000	0.477	0.477	0.477	0.477	0.477	0.477	0.477	0.477	0.477	0.477	0.477	0.477
8:67000001-68000000	8	67000000	68000000	1.592	1.592	1.592	1.592	1.592	1.592	1.592	1.592	1.592	1.592	1.592	1.592
8:68000001-69000000	8	68000000	69000000	1.541	1.541	1.541	1.541	1.541	1.541	1.541	1.541	1.541	1.541	1.541	1.541
8:71000001-72000000	8	71000000	72000000	1.469	1.469	1.469	1.469	1.469	1.469	1.469	1.469	1.469	1.469	1.469	1.469
8:72000001-73000000	8	72000000	73000000	1.463	1.463	1.463	1.463	1.463	1.463	1.463	1.463	1.463	1.463	1.463	1.463
8:73000001-74000000	8	73000000	74000000	1.337	1.337	1.337	1.337	1.337	1.337	1.337	1.337	1.337	1.337	1.337	1.337
8:74000001-75000000	8	74000000	75000000	1.412	1.412	1.412	1.412	1.412	1.412	1.412	1.412	1.412	1.412	1.412	1.412
8:75000001-76000000	8	75000000	76000000	1.648	1.648	1.648	1.648	1.648	1.648	1.648	1.648	1.648	1.648	1.648	1.648
8:78000001-79000000	8	78000000	79000000	1.483	1.483	1.483	1.483	1.483	1.483	1.483	1.483	1.483	1.483	1.483	1.483
8:79000001-80000000	8	79000000	80000000	1.364	1.364	1.364	1.364	1.364	1.364	1.364	1.364	1.364	1.364	1.364	1.364
8:80000001-81000000	8	80000000	81000000	1.442	1.442	1.442	1.442	1.442	1.442	1.442	1.442	1.442	1.442	1.442	1.442
8:82000001-83000000	8	82000000	83000000	1.372	1.372	1.372	1.372	1.372	1.372	1.372	1.372	1.372	1.372	1.372	1.372
8:83000001-84000000	8	83000000	84000000	1.432	1.432	1.432	1.432	1.432	1.432	1.432	1.432	1.432	1.432	1.432	1.432
8:84000001-85000000	8	84000000	85000000	1.399	1.399	1.399	1.399	1.399	1.399	1.399	1.399	1.399	1.399	1.399	1.399
8:85000001-86000000	8	85000000	86000000	1.366	1.366	1.366	1.366	1.366	1.366	1.366	1.366	1.366	1.366	1.366	1.366
8:86000001-87000000	8	86000000	87000000	1.29	1.29	1.29	1.29	1.29	1.29	1.29	1.29	1.29	1.29	1.29	1.29
8:87000001-88000000	8	87000000	88000000	1.442	1.442	1.442	1.442	1.442	1.442	1.442	1.442	1.442	1.442	1.442	1.442
8:88000001-89000000	8	88000000	89000000	1.396	1.396	1.396	1.396	1.396	1.396	1.396	1.396	1.396	1.396	1.396	1.396
8:89000001-90000000	8	89000000	90000000	1.269	1.269	1.269	1.269	1.269	1.269	1.269	1.269	1.269	1.269	1.269	1.269
8:90000001-91000000	8	90000000	91000000	1.378	1.378	1.378	1.378	1.378	1.378	1.378	1.378	1.378	1.378	1.378	1.378
8:91000001-92000000	8	91000000	92000000	1.313	1.313	1.313	1.313	1.313	1.313	1.313	1.313	1.313	1.313	1.313	1.313
8:92000001-93000000	8	92000000	93000000	1.357	1.357	1.357	1.357	1.357	1.357	1.357	1.357	1.357	1.357	1.357	1.357
8:93000001-94000000	8	93000000	94000000	1.445	1.445	1.445	1.445	1.445	1.445	1.445	1.445	1.445	1.445	1.445	1.445
8:94000001-95000000	8	94000000	95000000	1.385	1.385	1.385	1.385	1.385	1.385	1.385	1.385	1.385	1.385	1.385	1.385
8:95000001-96000000	8	95000000	96000000	1.494	1.494	1.494	1.494	1.494	1.494	1.494	1.494	1.494	1.494	1.494	1.494
8:96000001-97000000	8	96000000	97000000	1.491	1.491	1.491	1.491	1.491	1.491	1.491	1.491	1.491	1.491	1.491	1.491
8:99000001-100000000	8	99000000	100000000	1.481	1.481	1.481	1.481	1.481	1.481	1.481	1.481	1.481	1.481	1.481	1.481
8:101000001-102000000	8	101000000	102000000	1.527	1.527	1.527	1.527	1.527	1.527	1.527	1.527	1.527	1.527	1.527	1.527
8:104000001-105000000	8	104000000	105000000	1.372	1.372	1.372	1.372	1.372	1.372	1.372	1.372	1.372	1.372	1.372	1.372
8:105000001-106000000	8	105000000	106000000	1.276	1.276	1.276	1.276	1.276	1.276	1.276	1.276	1.276	1.276	1.276	1.276
8:106000001-107000000	8	106000000	107000000	1.388	1.388	1.388	1.388	1.388	1.388	1.388	1.388	1.388	1.388	1.388	1.388
8:108000001-109000000	8	108000000	109000000	1.334	1.334	1.334	1.334	1.334	1.334	1.334	1.334	1.334	1.334	1.334	1.334
8:110000001-111000000	8	110000000	111000000	1.323	1.323	1.323	1.323	1.323	1.323	1.323	1.323	1.323	1.323	1.323	1.323
8:111000001-112000000	8	111000000	112000000	1.354	1.354	1.354	1.354	1.354	1.354	1.354	1.354	1.354	1.354	1.354	1.354
8:112000001-113000000	8	112000000	113000000	1.393	1.393	1.393	1.393	1.393	1.393	1.393	1.393	1.393	1.393	1.393	1.393
8:113000001-114000000	8	113000000	114000000	1.485	1.485	1.485	1.485	1.485	1.485	1.485	1.485	1.485	1.485	1.485	1.485
8:114000001-115000000	8	114000000	115000000	1.556	1.556	1.556	1.556	1.556	1.556	1.556	1.556	1.556	1.556	1.556	1.556
8:115000001-116000000	8	115000000	116000000	1.424	1.424	1.424	1.424	1.424	1.424	1.424	1.424	1.424	1.424	1.424	1.424
8:116000001-117000000	8	116000000	117000000	1.748	1.748	1.748	1.748	1.748	1.748	1.748	1.748	1.748	1.748	1.748	1.748
8:118000001-119000000	8	118000000	119000000	1.486	1.486	1.486	1.486	1.486	1.486	1.486	1.486	1.486	1.486	1.486	1.486
8:119000001-120000000	8	119000000	120000000	1.545	1.545	1.545	1.545	1.545	1.545	1.545	1.545	1.545	1.545	1.545	1.545
8:120000001-121000000	8	120000000	121000000	1.425	1.425	1.425	1.425	1.425	1.425	1.425	1.425	1.425	1.425	1.425	1.425
8:121000001-122000000	8	121000000	122000000	1.413	1.413	1.413	1.413	1.413	1.413	1.413	1.413	1.413	1.413	1.413	1.413
8:122000001-123000000	8	122000000	123000000	1.337	1.337	1.337	1.337	1.337	1.337	1.337	1.337	1.337	1.337	1.337	1.337
8:123000001-124000000	8	123000000	124000000	1.559	1.559	1.559	1.559	1.559	1.559	1.559	1.559	1.559	1.559	1.559	1.559
8:124000001-125000000	8	124000000	125000000	1.499	1.499	1.499	1.499	1.499	1.499	1.499	1.499	1.499	1.499	1.499	1.499
8:125000001-126000000	8	125000000	126000000	1.552	1.552	1.552	1.552	1.552	1.552	1.552	1.552	1.552	1.552	1.552	1.552
8:126000001-127000000	8	126000000	127000000	1.634	1.634	1.634	1.634	1.634	1.634	1.634	1.634	1.634	1.634	1.634	1.634
8:127000001-128000000	8	127000000	128000000	1.551	1.551	1.551	1.551	1.551	1.551	1.551	1.551	1.551	1.551	1.551	1.551
8:129000001-130000000	8	129000000	130000000	1.576	1.576	1.576	1.576	1.576	1.576	1.576	1.576	1.576	1.576	1.576	1.576
8:130000001-131000000	8	130000000	131000000	1.477	1.477	1.477	1.477	1.477	1.477	1.477	1.477	1.477	1.477	1.477	1.477
8:131000001-132000000	8	131000000	132000000	1.539	1.539	1.539	1.539	1.539	1.539	1.539	1.539	1.539	1.539	1.539	1.539
8:132000001-133000000	8	132000000	133000000	1.375	1.375	1.375	1.375	1.375	1.375	1.375	1.375	1.375	1.375	1.375	1.375
8:134000001-135000000	8	134000000	135000000	1.763	1.763	1.763	1.763	1.763	1.763	1.763	1.763	1.763	1.763	1.763	1.763
8:137000001-138000000	8	137000000	138000000	1.368	1.368	1.368	1.368	1.368	1.368	1.368	1.368	1.368	1.368	1.368	1.368
8:138000001-139000000	8	138000000	139000000	1.46	1.46	1.46	1.46	1.46	1.46	1.46	1.46	1.46	1.46	1.46	1.46
8:139000001-140000000	8	139000000	140000000	1.594	1.594	1.594	1.594	1.594	1.594	1.594	1.594	1.594	1.594	1.594	1.594
8:141000001-142000000	8	141000000	142000000	1.672	1.672	1.672	1.672	1.672	1.672	1.672	1.672	1.672	1.672	1.672	1.672
8:142000001-143000000	8	142000000	143000000	1.387	1.387	1.387	1.387	1.387	1.387	1.387	1.387	1.387	1.387	1.387	1.387
8:143000001-144000000	8	143000000	144000000	1.248	1.248	1.248	1.248	1.248	1.248	1.248	1.248	1.248	1.248	1.248	1.248
8:144000001-145000000	8	144000000	145000000	1.296	1.296	1.296	1.296	1.296	1.296	1.296	1.296	1.296	1.296	1.296	1.296
8:145000001-146000000	8	145000000	146000000	1.328	1.328	1.328	1.328	1.328	1.328	1.328	1.328	1.328	1.328	1.328	1.328
8:146000001-146364022	8	146000000	146364022	1.486	1.486	1.486	1.486	1.486	1.486	1.486	1.486	1.486	1.486	1.486	1.486
9:2000001-3000000	9	2000000	3000000	-0.242	-0.242	-0.242	-0.242	-0.242	-0.242	-0.242	-0.242	-0.242	-0.242	-0.242	-0.242
9:3000001-4000000	9	3000000	4000000	-0.497	-0.497	-0.497	-0.497	-0.497	-0.497	-0.497	-0.497	-0.497	-0.497	-0.497	-0.497
9:5000001-6000000	9	5000000	6000000	-0.543	-0.543	-0.543	-0.543	-0.543	-0.543	-0.543	-0.543	-0.543	-0.543	-0.543	-0.543
9:6000001-7000000	9	6000000	7000000	-0.456	-0.456	-0.456	-0.456	-0.456	-0.456	-0.456	-0.456	-0.456	-0.456	-0.456	-0.456
9:8000001-9000000	9	8000000	9000000	-0.462	-0.462	-0.462	-0.462	-0.462	-0.462	-0.462	-0.462	-0.462	-0.462	-0.462	-0.462
9:9000001-10000000	9	9000000	10000000	-0.319	-0.319	-0.319	-0.319	-0.319	-0.319	-0.319	-0.319	-0.319	-0.319	-0.319	-0.319
9:10000001-11000000	9	10000000	11000000	-0.562	-0.562	-0.562	-0.562	-0.562	-0.562	-0.562	-0.562	-0.562	-0.562	-0.562	-0.562
9:11000001-12000000	9	11000000	12000000	-0.64	-0.64	-0.64	-0.64	-0.64	-0.64	-0.64	-0.64	-0.64	-0.64	-0.64	-0.64
9:12000001-13000000	9	12000000	13000000	-0.465	-0.465	-0.465	-0.465	-0.465	-0.465	-0.465	-0.465	-0.465	-0.465	-0.465	-0.465
9:13000001-14000000	9	13000000	14000000	-0.185	-0.185	-0.185	-0.185	-0.185	-0.185	-0.185	-0.185	-0.185	-0.185	-0.185	-0.185
9:14000001-15000000	9	14000000	15000000	-0.412	-0.412	-0.412	-0.412	-0.412	-0.412	-0.412	-0.412	-0.412	-0.412	-0.412	-0.412
9:15000001-16000000	9	15000000	16000000	-0.462	-0.462	-0.462	-0.462	-0.462	-0.462	-0.462	-0.462	-0.462	-0.462	-0.462	-0.462
9:16000001-17000000	9	16000000	17000000	-0.398	-0.398	-0.398	-0.398	-0.398	-0.398	-0.398	-0.398	-0.398	-0.398	-0.398	-0.398
9:18000001-19000000	9	18000000	19000000	-0.34	-0.34	-0.34	-0.34	-0.34	-0.34	-0.34	-0.34	-0.34	-0.34	-0.34	-0.34
9:21000001-22000000	9	21000000	22000000	-0.562	-0.562	-0.562	-0.562	-0.562	-0.562	-0.562	-0.562	-0.562	-0.562	-0.562	-0.562
9:22000001-23000000	9	22000000	23000000	-0.546	-0.546	-0.546	-0.546	-0.546	-0.546	-0.546	-0.546	-0.546	-0.546	-0.546	-0.546
9:23000001-24000000	9	23000000	24000000	-0.517	-0.517	-0.517	-0.517	-0.517	-0.517	-0.517	-0.517	-0.517	-0.517	-0.517	-0.517
9:24000001-25000000	9	24000000	25000000	-0.509	-0.509	-0.509	-0.509	-0.509	-0.509	-0.509	-0.509	-0.509	-0.509	-0.509	-0.509
9:25000001-26000000	9	25000000	26000000	-0.45	-0.45	-0.45	-0.45	-0.45	-0.45	-0.45	-0.45	-0.45	-0.45	-0.45	-0.45
9:27000001-28000000	9	27000000	28000000	-0.503	-0.503	-0.503	-0.503	-0.503	-0.503	-0.503	-0.503	-0.503	-0.503	-0.503	-0.503
9:29000001-30000000	9	29000000	30000000	-0.347	-0.347	-0.347	-0.347	-0.347	-0.347	-0.347	-0.347	-0.347	-0.347	-0.347	-0.347
9:30000001-31000000	9	30000000	31000000	-0.484	-0.484	-0.484	-0.484	-0.484	-0.484	-0.484	-0.484	-0.484	-0.484	-0.484	-0.484
9:31000001-32000000	9	31000000	32000000	-0.515	-0.515	-0.515	-0.515	-0.515	-0.515	-0.515	-0.515	-0.515	-0.515	-0.515	-0.515
9:34000001-35000000	9	34000000	35000000	-0.538	-0.538	-0.538	-0.538	-0.538	-0.538	-0.538	-0.538	-0.538	-0.538	-0.538	-0.538
9:35000001-36000000	9	35000000	36000000	-0.517	-0.517	-0.517	-0.517	-0.517	-0.517	-0.517	-0.517	-0.517	-0.517	-0.517	-0.517
9:36000001-37000000	9	36000000	37000000	-0.468	-0.468	-0.468	-0.468	-0.468	-0.468	-0.468	-0.468	-0.468	-0.468	-0.468	-0.468
9:37000001-38000000	9	37000000	38000000	-0.538	-0.538	-0.538	-0.538	-0.538	-0.538	-0.538	-0.538	-0.538	-0.538	-0.538	-0.538
9:38000001-39000000	9	38000000	39000000	-0.421	-0.421	-0.421	-0.421	-0.421	-0.421	-0.421	-0.421	-0.421	-0.421	-0.421	-0.421
9:71000001-72000000	9	71000000	72000000	-0.644	-0.644	-0.644	-0.644	-0.644	-0.644	-0.644	-0.644	-0.644	-0.644	-0.644	-0.644
9:73000001-74000000	9	73000000	74000000	-0.395	-0.395	-0.395	-0.395	-0.395	-0.395	-0.395	-0.395	-0.395	-0.395	-0.395	-0.395
9:74000001-75000000	9	74000000	75000000	-0.476	-0.476	-0.476	-0.476	-0.476	-0.476	-0.476	-0.476	-0.476	-0.476	-0.476	-0.476
9:75000001-76000000	9	75000000	76000000	-0.257	-0.257	-0.257	-0.257	-0.257	-0.257	-0.257	-0.257	-0.257	-0.257	-0.257	-0.257
9:76000001-77000000	9	76000000	77000000	-0.334	-0.334	-0.334	-0.334	-0.334	-0.334	-0.334	-0.334	-0.334	-0.334	-0.334	-0.334
9:77000001-78000000	9	77000000	78000000	-0.582	-0.582	-0.582	-0.582	-0.582	-0.582	-0.582	-0.582	-0.582	-0.582	-0.582	-0.582
9:80000001-81000000	9	80000000	81000000	-0.383	-0.383	-0.383	-0.383	-0.383	-0.383	-0.383	-0.383	-0.383	-0.383	-0.383	-0.383
9:81000001-82000000	9	81000000	82000000	-0.473	-0.473	-0.473	-0.473	-0.473	-0.473	-0.473	-0.473	-0.473	-0.473	-0.473	-0.473
9:82000001-83000000	9	82000000	83000000	-0.348	-0.348	-0.348	-0.348	-0.348	-0.348	-0.348	-0.348	-0.348	-0.348	-0.348	-0.348
9:83000001-84000000	9	83000000	84000000	-0.692	-0.692	-0.692	-0.692	-0.692	-0.692	-0.692	-0.692	-0.692	-0.692	-0.692	-0.692
9:85000001-86000000	9	85000000	86000000	-0.411	-0.411	-0.411	-0.411	-0.411	-0.411	-0.411	-0.411	-0.411	-0.411	-0.411	-0.411
9:86000001-87000000	9	86000000	87000000	-0.387	-0.387	-0.387	-0.387	-0.387	-0.387	-0.387	-0.387	-0.387	-0.387	-0.387	-0.387
9:87000001-88000000	9	87000000	88000000	-0.291	-0.291	-0.291	-0.291	-0.291	-0.291	-0.291	-0.291	-0.291	-0.291	-0.291	-0.291
9:88000001-89000000	9	88000000	89000000	-0.497	-0.497	-0.497	-0.497	-0.497	-0.497	-0.497	-0.497	-0.497	-0.497	-0.497	-0.497
9:89000001-90000000	9	89000000	90000000	-0.477	-0.477	-0.477	-0.477	-0.477	-0.477	-0.477	-0.477	-0.477	-0.477	-0.477	-0.477
9:90000001-91000000	9	90000000	91000000	-0.531	-0.531	-0.531	-0.531	-0.531	-0.531	-0.531	-0.531	-0.531	-0.531	-0.531	-0.531
9:91000001-92000000	9	91000000	92000000	-0.201	-0.201	-0.201	-0.201	-0.201	-0.201	-0.201	-0.201	-0.201	-0.201	-0.201	-0.201
9:93000001-94000000	9	93000000	94000000	-0.379	-0.379	-0.379	-0.379	-0.379	-0.379	-0.379	-0.379	-0.379	-0.379	-0.379	-0.379
9:94000001-95000000	9	94000000	95000000	-0.358	-0.358	-0.358	-0.358	-0.358	-0.358	-0.358	-0.358	-0.358	-0.358	-0.358	-0.358
9:95000001-96000000	9	95000000	96000000	-0.239	-0.239	-0.239	-0.239	-0.239	-0.239	-0.239	-0.239	-0.239	-0.239	-0.239	-0.239
9:96000001-97000000	9	96000000	97000000	-0.345	-0.345	-0.345	-0.345	-0.345	-0.345	-0.345	-0.345	-0.345	-0.345	-0.345	-0.345
9:97000001-98000000	9	97000000	98000000	-0.445	-0.445	-0.445	-0.445	-0.445	-0.445	-0.445	-0.445	-0.445	-0.445	-0.445	-0.445
9:98000001-99000000	9	98000000	99000000	-0.505	-0.505	-0.505	-0.505	-0.505	-0.505	-0.505	-0.505	-0.505	-0.505	-0.505	-0.505
9:100000001-101000000	9	100000000	101000000	-0.367	-0.367	-0.367	-0.367	-0.367	-0.367	-0.367	-0.367	-0.367	-0.367	-0.367	-0.367
9:101000001-102000000	9	101000000	102000000	-0.405	-0.405	-0.405	-0.405	-0.405	-0.405	-0.405	-0.405	-0.405	-0.405	-0.405	-0.405
9:102000001-103000000	9	102000000	103000000	-0.48	-0.48	-0.48	-0.48	-0.48	-0.48	-0.48	-0.48	-0.48	-0.48	-0.48	-0.48
9:103000001-104000000	9	103000000	104000000	-0.363	-0.363	-0.363	-0.363	-0.363	-0.363	-0.363	-0.363	-0.363	-0.363	-0.363	-0.363
9:104000001-105000000	9	104000000	105000000	-0.657	-0.657	-0.657	-0.657	-0.657	-0.657	-0.657	-0.657	-0.657	-0.657	-0.657	-0.657
9:105000001-106000000	9	105000000	106000000	-0.6	-0.6	-0.6	-0.6	-0.6	-0.6	-0.6	-0.6	-0.6	-0.6	-0.6	-0.6
9:108000001-109000000	9	108000000	109000000	-0.459	-0.459	-0.459	-0.459	-0.459	-0.459	-0.459	-0.459	-0.459	-0.459	-0.459	-0.459
9:109000001-110000000	9	109000000	110000000	-0.405	-0.405	-0.405	-0.405	-0.405	-0.405	-0.405	-0.405	-0.405	-0.405	-0.405	-0.405
9:111000001-112000000	9	111000000	112000000	-0.355	-0.355	-0.355	-0.355	-0.355	-0.355	-0.355	-0.355	-0.355	-0.355	-0.355	-0.355
9:112000001-113000000	9	112000000	113000000	-0.55	-0.55	-0.55	-0.55	-0.55	-0.55	-0.55	-0.55	-0.55	-0.55	-0.55	-0.55
9:114000001-115000000	9	114000000	115000000	-0.323	-0.323	-0.323	-0.323	-0.323	-0.323	-0.323	-0.323	-0.323	-0.323	-0.323	-0.323
9:115000001-116000000	9	115000000	116000000	-0.408	-0.408	-0.408	-0.408	-0.408	-0.408	-0.408	-0.408	-0.408	-0.408	-0.408	-0.408
9:116000001-117000000	9	116000000	117000000	-0.406	-0.406	-0.406	-0.406	-0.406	-0.406	-0.406	-0.406	-0.406	-0.406	-0.406	-0.406
9:117000001-118000000	9	117000000	118000000	-0.434	-0.434	-0.434	-0.434	-0.434	-0.434	-0.434	-0.434	-0.434	-0.434	-0.434	-0.434
9:118000001-119000000	9	118000000	119000000	-0.389	-0.389	-0.389	-0.389	-0.389	-0.389	-0.389	-0.389	-0.389	-0.389	-0.389	-0.389
9:120000001-121000000	9	120000000	121000000	-0.264	-0.264	-0.264	-0.264	-0.264	-0.264	-0.264	-0.264	-0.264	-0.264	-0.264	-0.264
9:121000001-122000000	9	121000000	122000000	-0.362	-0.362	-0.362	-0.362	-0.362	-0.362	-0.362	-0.362	-0.362	-0.362	-0.362	-0.362
9:122000001-123000000	9	122000000	123000000	-0.473	-0.473	-0.473	-0.473	-0.473	-0.473	-0.473	-0.473	-0.473	-0.473	-0.473	-0.473
9:123000001-124000000	9	123000000	124000000	-0.333	-0.333	-0.333	-0.333	-0.333	-0.333	-0.333	-0.333	-0.333	-0.333	-0.333	-0.333
9:124000001-125000000	9	124000000	125000000	-0.668	-0.668	-0.668	-0.668	-0.668	-0.668	-0.668	-0.668	-0.668	-0.668	-0.668	-0.668
9:125000001-126000000	9	125000000	126000000	-0.466	-0.466	-0.466	-0.466	-0.466	-0.466	-0.466	-0.466	-0.466	-0.466	-0.466	-0.466
9:127000001-128000000	9	127000000	128000000	-0.414	-0.414	-0.414	-0.414	-0.414	-0.414	-0.414	-0.414	-0.414	-0.414	-0.414	-0.414
9:128000001-129000000	9	128000000	129000000	-0.393	-0.393	-0.393	-0.393	-0.393	-0.393	-0.393	-0.393	-0.393	-0.393	-0.393	-0.393
9:129000001-130000000	9	129000000	130000000	-0.206	-0.206	-0.206	-0.206	-0.206	-0.206	-0.206	-0.206	-0.206	-0.206	-0.206	-0.206
9:130000001-131000000	9	130000000	131000000	-0.349	-0.349	-0.349	-0.349	-0.349	-0.349	-0.349	-0.349	-0.349	-0.349	-0.349	-0.349
9:132000001-133000000	9	132000000	133000000	-0.393	-0.393	-0.393	-0.393	-0.393	-0.393	-0.393	-0.393	-0.393	-0.393	-0.393	-0.393
9:133000001-134000000	9	133000000	134000000	-0.555	-0.555	-0.555	-0.555	-0.555	-0.555	-0.555	-0.555	-0.555	-0.555	-0.555	-0.555
9:134000001-135000000	9	134000000	135000000	-0.485	-0.485	-0.485	-0.485	-0.485	-0.485	-0.485	-0.485	-0.485	-0.485	-0.485	-0.485
9:135000001-136000000	9	135000000	136000000	-0.466	-0.466	-0.466	-0.466	-0.466	-0.466	-0.466	-0.466	-0.466	-0.466	-0.466	-0.466
9:136000001-137000000	9	136000000	137000000	-0.639	-0.639	-0.639	-0.639	-0.639	-0.639	-0.639	-0.639	-0.639	-0.639	-0.639	-0.639
9:137000001-138000000	9	137000000	138000000	-0.43	-0.43	-0.43	-0.43	-0.43	-0.43	-0.43	-0.43	-0.43	-0.43	-0.43	-0.43
9:139000001-140000000	9	139000000	140000000	-0.666	-0.666	-0.666	-0.666	-0.666	-0.666	-0.666	-0.666	-0.666	-0.666	-0.666	-0.666
10:1000001-2000000	10	1000000	2000000	-0.145	-0.145	-0.145	-0.145	-0.145	-0.145	-0.145	-0.145	-0.145	-0.145	-0.145	-0.145
10:2000001-3000000	10	2000000	3000000	-0.034	-0.034	-0.034	-0.034	-0.034	-0.034	-0.034	-0.034	-0.034	-0.034	-0.034	-0.034
10:3000001-4000000	10	3000000	4000000	-0.104	-0.104	-0.104	-0.104	-0.104	-0.104	-0.104	-0.104	-0.104	-0.104	-0.104	-0.104
10:4000001-5000000	10	4000000	5000000	0.027	0.027	0.027	0.027	0.027	0.027	0.027	0.027	0.027	0.027	0.027	0.027
10:6000001-7000000	10	6000000	7000000	-0.238	-0.238	-0.238	-0.238	-0.238	-0.238	-0.238	-0.238	-0.238	-0.238	-0.238	-0.238
10:8000001-9000000	10	8000000	9000000	-0.193	-0.193	-0.193	-0.193	-0.193	-0.193	-0.193	-0.193	-0.193	-0.193	-0.193	-0.193
10:10000001-11000000	10	10000000	11000000	-0.269	-0.269	-0.269	-0.269	-0.269	-0.269	-0.269	-0.269	-0.269	-0.269	-0.269	-0.269
10:11000001-12000000	10	11000000	12000000	-0.267	-0.267	-0.267	-0.267	-0.267	-0.267	-0.267	-0.267	-0.267	-0.267	-0.267	-0.267
10:12000001-13000000	10	12000000	13000000	-0.346	-0.346	-0.346	-0.346	-0.346	-0.346	-0.346	-0.346	-0.346	-0.346	-0.346	-0.346
10:13000001-14000000	10	13000000	14000000	-0.323	-0.323	-0.323	-0.323	-0.323	-0.323	-0.323	-0.323	-0.323	-0.323	-0.323	-0.323
10:14000001-15000000	10	14000000	15000000	-0.229	-0.229	-0.229	-0.229	-0.229	-0.229	-0.229	-0.229	-0.229	-0.229	-0.229	-0.229
10:15000001-16000000	10	15000000	16000000	-0.268	-0.268	-0.268	-0.268	-0.268	-0.268	-0.268	-0.268	-0.268	-0.268	-0.268	-0.268
10:16000001-17000000	10	16000000	17000000	-0.366	-0.366	-0.366	-0.366	-0.366	-0.366	-0.366	-0.366	-0.366	-0.366	-0.366	-0.366
10:19000001-20000000	10	19000000	20000000	-0.265	-0.265	-0.265	-0.265	-0.265	-0.265	-0.265	-0.265	-0.265	-0.265	-0.265	-0.265
10:21000001-22000000	10	21000000	22000000	-0.479	-0.479	-0.479	-0.479	-0.479	-0.479	-0.479	-0.479	-0.479	-0.479	-0.479	-0.479
10:22000001-23000000	10	22000000	23000000	-0.061	-0.061	-0.061	-0.061	-0.061	-0.061	-0.061	-0.061	-0.061	-0.061	-0.061	-0.061
10:23000001-24000000	10	23000000	24000000	-0.215	-0.215	-0.215	-0.215	-0.215	-0.215	-0.215	-0.215	-0.215	-0.215	-0.215	-0.215
10:24000001-25000000	10	24000000	25000000	-0.157	-0.157	-0.157	-0.157	-0.157	-0.157	-0.157	-0.157	-0.157	-0.157	-0.157	-0.157
10:25000001-26000000	10	25000000	26000000	-0.335	-0.335	-0.335	-0.335	-0.335	-0.335	-0.335	-0.335	-0.335	-0.335	-0.335	-0.335
10:26000001-27000000	10	26000000	27000000	-0.382	-0.382	-0.382	-0.382	-0.382	-0.382	-0.382	-0.382	-0.382	-0.382	-0.382	-0.382
10:27000001-28000000	10	27000000	28000000	-0.31	-0.31	-0.31	-0.31	-0.31	-0.31	-0.31	-0.31	-0.31	-0.31	-0.31	-0.31
10:28000001-29000000	10	28000000	29000000	-0.419	-0.419	-0.419	-0.419	-0.419	-0.419	-0.419	-0.419	-0.419	-0.419	-0.419	-0.419
10:29000001-30000000	10	29000000	30000000	-0.221	-0.221	-0.221	-0.221	-0.221	-0.221	-0.221	-0.221	-0.221	-0.221	-0.221	-0.221
10:30000001-31000000	10	30000000	31000000	-0.16	-0.16	-0.16	-0.16	-0.16	-0.16	-0.16	-0.16	-0.16	-0.16	-0.16	-0.16
10:31000001-32000000	10	31000000	32000000	-0.258	-0.258	-0.258	-0.258	-0.258	-0.258	-0.258	-0.258	-0.258	-0.258	-0.258	-0.258
10:33000001-34000000	10	33000000	34000000	-0.288	-0.288	-0.288	-0.288	-0.288	-0.288	-0.288	-0.288	-0.288	-0.288	-0.288	-0.288
10:34000001-35000000	10	34000000	35000000	-0.272	-0.272	-0.272	-0.272	-0.272	-0.272	-0.272	-0.272	-0.272	-0.272	-0.272	-0.272
10:44000001-45000000	10	44000000	45000000	-0.113	-0.113	-0.113	-0.113	-0.113	-0.113	-0.113	-0.113	-0.113	-0.113	-0.113	-0.113
10:45000001-46000000	10	45000000	46000000	-0.196	-0.196	-0.196	-0.196	-0.196	-0.196	-0.196	-0.196	-0.196	-0.196	-0.196	-0.196
10:49000001-50000000	10	49000000	50000000	-0.295	-0.295	-0.295	-0.295	-0.295	-0.295	-0.295	-0.295	-0.295	-0.295	-0.295	-0.295
10:52000001-53000000	10	52000000	53000000	-0.334	-0.334	-0.334	-0.334	-0.334	-0.334	-0.334	-0.334	-0.334	-0.334	-0.334	-0.334
10:53000001-54000000	10	53000000	54000000	-0.234	-0.234	-0.234	-0.234	-0.234	-0.234	-0.234	-0.234	-0.234	-0.234	-0.234	-0.234
10:54000001-55000000	10	54000000	55000000	-0.494	-0.494	-0.494	-0.494	-0.494	-0.494	-0.494	-0.494	-0.494	-0.494	-0.494	-0.494
10:56000001-57000000	10	56000000	57000000	-0.214	-0.214	-0.214	-0.214	-0.214	-0.214	-0.214	-0.214	-0.214	-0.214	-0.214	-0.214
10:58000001-59000000	10	58000000	59000000	-0.271	-0.271	-0.271	-0.271	-0.271	-0.271	-0.271	-0.271	-0.271	-0.271	-0.271	-0.271
10:60000001-61000000	10	60000000	61000000	-0.353	-0.353	-0.353	-0.353	-0.353	-0.353	-0.353	-0.353	-0.353	-0.353	-0.353	-0.353
10:62000001-63000000	10	62000000	63000000	-0.132	-0.132	-0.132	-0.132	-0.132	-0.132	-0.132	-0.132	-0.132	-0.132	-0.132	-0.132
10:63000001-64000000	10	63000000	64000000	-0.174	-0.174	-0.174	-0.174	-0.174	-0.174	-0.174	-0.174	-0.174	-0.174	-0.174	-0.174
10:64000001-65000000	10	64000000	65000000	-0.381	-0.381	-0.381	-0.381	-0.381	-0.381	-0.381	-0.381	-0.381	-0.381	-0.381	-0.381
10:65000001-66000000	10	65000000	66000000	-0.315	-0.315	-0.315	-0.315	-0.315	-0.315	-0.315	-0.315	-0.315	-0.315	-0.315	-0.315
10:66000001-67000000	10	66000000	67000000	-0.351	-0.351	-0.351	-0.351	-0.351	-0.351	-0.351	-0.351	-0.351	-0.351	-0.351	-0.351
10:67000001-68000000	10	67000000	68000000	-0.404	-0.404	-0.404	-0.404	-0.404	-0.404	-0.404	-0.404	-0.404	-0.404	-0.404	-0.404
10:69000001-70000000	10	69000000	70000000	-0.364	-0.364	-0.364	-0.364	-0.364	-0.364	-0.364	-0.364	-0.364	-0.364	-0.364	-0.364
10:71000001-72000000	10	71000000	72000000	-0.143	-0.143	-0.143	-0.143	-0.143	-0.143	-0.143	-0.143	-0.143	-0.143	-0.143	-0.143
10:73000001-74000000	10	73000000	74000000	-0.165	-0.165	-0.165	-0.165	-0.165	-0.165	-0.165	-0.165	-0.165	-0.165	-0.165	-0.165
10:76000001-77000000	10	76000000	77000000	-0.236	-0.236	-0.236	-0.236	-0.236	-0.236	-0.236	-0.236	-0.236	-0.236	-0.236	-0.236
10:77000001-78000000	10	77000000	78000000	-0.21	-0.21	-0.21	-0.21	-0.21	-0.21	-0.21	-0.21	-0.21	-0.21	-0.21	-0.21
10:78000001-79000000	10	78000000	79000000	-0.123	-0.123	-0.123	-0.123	-0.123	-0.123	-0.123	-0.123	-0.123	-0.123	-0.123	-0.123
10:82000001-83000000	10	82000000	83000000	-0.211	-0.211	-0.211	-0.211	-0.211	-0.211	-0.211	-0.211	-0.211	-0.211	-0.211	-0.211
10:83000001-84000000	10	83000000	84000000	-0.361	-0.361	-0.361	-0.361	-0.361	-0.361	-0.361	-0.361	-0.361	-0.361	-0.361	-0.361
10:84000001-85000000	10	84000000	85000000	-0.047	-0.047	-0.047	-0.047	-0.047	-0.047	-0.047	-0.047	-0.047	-0.047	-0.047	-0.047
10:85000001-86000000	10	85000000	86000000	-0.382	-0.382	-0.382	-0.382	-0.382	-0.382	-0.382	-0.382	-0.382	-0.382	-0.382	-0.382
10:86000001-87000000	10	86000000	87000000	-0.308	-0.308	-0.308	-0.308	-0.308	-0.308	-0.308	-0.308	-0.308	-0.308	-0.308	-0.308
10:87000001-88000000	10	87000000	88000000	-0.335	-0.335	-0.335	-0.335	-0.335	-0.335	-0.335	-0.335	-0.335	-0.335	-0.335	-0.335
10:88000001-89000000	10	88000000	89000000	-0.408	-0.408	-0.408	-0.408	-0.408	-0.408	-0.408	-0.408	-0.408	-0.408	-0.408	-0.408
10:89000001-90000000	10	89000000	90000000	-0.445	-0.445	-0.445	-0.445	-0.445	-0.445	-0.445	-0.445	-0.445	-0.445	-0.445	-0.445
10:90000001-91000000	10	90000000	91000000	-0.313	-0.313	-0.313	-0.313	-0.313	-0.313	-0.313	-0.313	-0.313	-0.313	-0.313	-0.313
10:92000001-93000000	10	92000000	93000000	-0.819	-0.819	-0.819	-0.819	-0.819	-0.819	-0.819	-0.819	-0.819	-0.819	-0.819	-0.819
10:93000001-94000000	10	93000000	94000000	-0.779	-0.779	-0.779	-0.779	-0.779	-0.779	-0.779	-0.779	-0.779	-0.779	-0.779	-0.779
10:94000001-95000000	10	94000000	95000000	-0.686	-0.686	-0.686	-0.686	-0.686	-0.686	-0.686	-0.686	-0.686	-0.686	-0.686	-0.686
10:95000001-96000000	10	95000000	96000000	-0.55	-0.55	-0.55	-0.55	-0.55	-0.55	-0.55	-0.55	-0.55	-0.55	-0.55	-0.55
10:96000001-97000000	10	96000000	97000000	-0.399	-0.399	-0.399	-0.399	-0.399	-0.399	-0.399	-0.399	-0.399	-0.399	-0.399	-0.399
10:97000001-98000000	10	97000000	98000000	-0.523	-0.523	-0.523	-0.523	-0.523	-0.523	-0.523	-0.523	-0.523	-0.523	-0.523	-0.523
10:98000001-99000000	10	98000000	99000000	-0.494	-0.494	-0.494	-0.494	-0.494	-0.494	-0.494	-0.494	-0.494	-0.494	-0.494	-0.494
10:99000001-100000000	10	99000000	100000000	-0.598	-0.598	-0.598	-0.598	-0.598	-0.598	-0.598	-0.598	-0.598	-0.598	-0.598	-0.598
10:100000001-101000000	10	100000000	101000000	-0.757	-0.757	-0.757	-0.757	-0.757	-0.757	-0.757	-0.757	-0.757	-0.757	-0.757	-0.757
10:102000001-103000000	10	102000000	103000000	-0.945	-0.945	-0.945	-0.945	-0.945	-0.945	-0.945	-0.945	-0.945	-0.945	-0.945	-0.945
10:103000001-104000000	10	103000000	104000000	-0.877	-0.877	-0.877	-0.877	-0.877	-0.877	-0.877	-0.877	-0.877	-0.877	-0.877	-0.877
10:104000001-105000000	10	104000000	105000000	-0.627	-0.627	-0.627	-0.627	-0.627	-0.627	-0.627	-0.627	-0.627	-0.627	-0.627	-0.627
10:105000001-106000000	10	105000000	106000000	-0.604	-0.604	-0.604	-0.604	-0.604	-0.604	-0.604	-0.604	-0.604	-0.604	-0.604	-0.604
10:107000001-108000000	10	107000000	108000000	-0.675	-0.675	-0.675	-0.675	-0.675	-0.675	-0.675	-0.675	-0.675	-0.675	-0.675	-0.675
10:108000001-109000000	10	108000000	109000000	-0.543	-0.543	-0.543	-0.543	-0.543	-0.543	-0.543	-0.543	-0.543	-0.543	-0.543	-0.543
10:110000001-111000000	10	110000000	111000000	-0.704	-0.704	-0.704	-0.704	-0.704	-0.704	-0.704	-0.704	-0.704	-0.704	-0.704	-0.704
10:111000001-112000000	10	111000000	112000000	-0.617	-0.617	-0.617	-0.617	-0.617	-0.617	-0.617	-0.617	-0.617	-0.617	-0.617	-0.617
10:112000001-113000000	10	112000000	113000000	-0.542	-0.542	-0.542	-0.542	-0.542	-0.542	-0.542	-0.542	-0.542	-0.542	-0.542	-0.542
10:113000001-114000000	10	113000000	114000000	-0.704	-0.704	-0.704	-0.704	-0.704	-0.704	-0.704	-0.704	-0.704	-0.704	-0.704	-0.704
10:114000001-115000000	10	114000000	115000000	-0.555	-0.555	-0.555	-0.555	-0.555	-0.555	-0.555	-0.555	-0.555	-0.555	-0.555	-0.555
10:115000001-116000000	10	115000000	116000000	-0.421	-0.421	-0.421	-0.421	-0.421	-0.421	-0.421	-0.421	-0.421	-0.421	-0.421	-0.421
10:116000001-117000000	10	116000000	117000000	-0.581	-0.581	-0.581	-0.581	-0.581	-0.581	-0.581	-0.581	-0.581	-0.581	-0.581	-0.581
10:117000001-118000000	10	117000000	118000000	-0.593	-0.593	-0.593	-0.593	-0.593	-0.593	-0.593	-0.593	-0.593	-0.593	-0.593	-0.593
10:118000001-119000000	10	118000000	119000000	-0.821	-0.821	-0.821	-0.821	-0.821	-0.821	-0.821	-0.821	-0.821	-0.821	-0.821	-0.821
10:120000001-121000000	10	120000000	121000000	-0.504	-0.504	-0.504	-0.504	-0.504	-0.504	-0.504	-0.504	-0.504	-0.504	-0.504	-0.504
10:121000001-122000000	10	121000000	122000000	-0.632	-0.632	-0.632	-0.632	-0.632	-0.632	-0.632	-0.632	-0.632	-0.632	-0.632	-0.632
10:123000001-124000000	10	123000000	124000000	-0.563	-0.563	-0.563	-0.563	-0.563	-0.563	-0.563	-0.563	-0.563	-0.563	-0.563	-0.563
10:124000001-125000000	10	124000000	125000000	-0.587	-0.587	-0.587	-0.587	-0.587	-0.587	-0.587	-0.587	-0.587	-0.587	-0.587	-0.587
10:125000001-126000000	10	125000000	126000000	-0.623	-0.623	-0.623	-0.623	-0.623	-0.623	-0.623	-0.623	-0.623	-0.623	-0.623	-0.623
10:126000001-127000000	10	126000000	127000000	-0.637	-0.637	-0.637	-0.637	-0.637	-0.637	-0.637	-0.637	-0.637	-0.637	-0.637	-0.637
10:127000001-128000000	10	127000000	128000000	-0.621	-0.621	-0.621	-0.621	-0.621	-0.621	-0.621	-0.621	-0.621	-0.621	-0.621	-0.621
10:128000001-129000000	10	128000000	129000000	-0.571	-0.571	-0.571	-0.571	-0.571	-0.571	-0.571	-0.571	-0.571	-0.571	-0.571	-0.571
10:130000001-131000000	10	130000000	131000000	-0.09	-0.09	-0.09	-0.09	-0.09	-0.09	-0.09	-0.09	-0.09	-0.09	-0.09	-0.09
10:131000001-132000000	10	131000000	132000000	-0.195	-0.195	-0.195	-0.195	-0.195	-0.195	-0.195	-0.195	-0.195	-0.195	-0.195	-0.195
10:132000001-133000000	10	132000000	133000000	-0.332	-0.332	-0.332	-0.332	-0.332	-0.332	-0.332	-0.332	-0.332	-0.332	-0.332	-0.332
10:133000001-134000000	10	133000000	134000000	-0.296	-0.296	-0.296	-0.296	-0.296	-0.296	-0.296	-0.296	-0.296	-0.296	-0.296	-0.296
11:2000001-3000000	11	2000000	3000000	-0.405	-0.405	-0.405	-0.405	-0.405	-0.405	-0.405	-0.405	-0.405	-0.405	-0.405	-0.405
11:3000001-4000000	11	3000000	4000000	-0.293	-0.293	-0.293	-0.293	-0.293	-0.293	-0.293	-0.293	-0.293	-0.293	-0.293	-0.293
11:4000001-5000000	11	4000000	5000000	-0.472	-0.472	-0.472	-0.472	-0.472	-0.472	-0.472	-0.472	-0.472	-0.472	-0.472	-0.472
11:5000001-6000000	11	5000000	6000000	-0.479	-0.479	-0.479	-0.479	-0.479	-0.479	-0.479	-0.479	-0.479	-0.479	-0.479	-0.479
11:7000001-8000000	11	7000000	8000000	-0.423	-0.423	-0.423	-0.423	-0.423	-0.423	-0.423	-0.423	-0.423	-0.423	-0.423	-0.423
11:8000001-9000000	11	8000000	9000000	-0.459	-0.459	-0.459	-0.459	-0.459	-0.459	-0.459	-0.459	-0.459	-0.459	-0.459	-0.459
11:9000001-10000000	11	9000000	10000000	-0.311	-0.311	-0.311	-0.311	-0.311	-0.311	-0.311	-0.311	-0.311	-0.311	-0.311	-0.311
11:11000001-12000000	11	11000000	12000000	-0.118	-0.118	-0.118	-0.118	-0.118	-0.118	-0.118	-0.118	-0.118	-0.118	-0.118	-0.118
11:12000001-13000000	11	12000000	13000000	-0.142	-0.142	-0.142	-0.142	-0.142	-0.142	-0.142	-0.142	-0.142	-0.142	-0.142	-0.142
11:14000001-15000000	11	14000000	15000000	-0.359	-0.359	-0.359	-0.359	-0.359	-0.359	-0.359	-0.359	-0.359	-0.359	-0.359	-0.359
11:15000001-16000000	11	15000000	16000000	-0.185	-0.185	-0.185	-0.185	-0.185	-0.185	-0.185	-0.185	-0.185	-0.185	-0.185	-0.185
11:16000001-17000000	11	16000000	17000000	-0.248	-0.248	-0.248	-0.248	-0.248	-0.248	-0.248	-0.248	-0.248	-0.248	-0.248	-0.248
11:17000001-18000000	11	17000000	18000000	-0.291	-0.291	-0.291	-0.291	-0.291	-0.291	-0.291	-0.291	-0.291	-0.291	-0.291	-0.291
11:19000001-20000000	11	19000000	20000000	-0.148	-0.148	-0.148	-0.148	-0.148	-0.148	-0.148	-0.148	-0.148	-0.148	-0.148	-0.148
11:20000001-21000000	11	20000000	21000000	-0.444	-0.444	-0.444	-0.444	-0.444	-0.444	-0.444	-0.444	-0.444	-0.444	-0.444	-0.444
11:21000001-22000000	11	21000000	22000000	-0.221	-0.221	-0.221	-0.221	-0.221	-0.221	-0.221	-0.221	-0.221	-0.221	-0.221	-0.221
11:24000001-25000000	11	24000000	25000000	-0.311	-0.311	-0.311	-0.311	-0.311	-0.311	-0.311	-0.311	-0.311	-0.311	-0.311	-0.311
11:25000001-26000000	11	25000000	26000000	-0.231	-0.231	-0.231	-0.231	-0.231	-0.231	-0.231	-0.231	-0.231	-0.231	-0.231	-0.231
11:26000001-27000000	11	26000000	27000000	-0.247	-0.247	-0.247	-0.247	-0.247	-0.247	-0.247	-0.247	-0.247	-0.247	-0.247	-0.247
11:27000001-28000000	11	27000000	28000000	-0.406	-0.406	-0.406	-0.406	-0.406	-0.406	-0.406	-0.406	-0.406	-0.406	-0.406	-0.406
11:28000001-29000000	11	28000000	29000000	-0.24	-0.24	-0.24	-0.24	-0.24	-0.24	-0.24	-0.24	-0.24	-0.24	-0.24	-0.24
11:29000001-30000000	11	29000000	30000000	-0.424	-0.424	-0.424	-0.424	-0.424	-0.424	-0.424	-0.424	-0.424	-0.424	-0.424	-0.424
11:30000001-31000000	11	30000000	31000000	-0.287	-0.287	-0.287	-0.287	-0.287	-0.287	-0.287	-0.287	-0.287	-0.287	-0.287	-0.287
11:31000001-32000000	11	31000000	32000000	-0.383	-0.383	-0.383	-0.383	-0.383	-0.383	-0.383	-0.383	-0.383	-0.383	-0.383	-0.383
11:32000001-33000000	11	32000000	33000000	-0.367	-0.367	-0.367	-0.367	-0.367	-0.367	-0.367	-0.367	-0.367	-0.367	-0.367	-0.367
11:33000001-34000000	11	33000000	34000000	-0.396	-0.396	-0.396	-0.396	-0.396	-0.396	-0.396	-0.396	-0.396	-0.396	-0.396	-0.396
11:34000001-35000000	11	34000000	35000000	-0.202	-0.202	-0.202	-0.202	-0.202	-0.202	-0.202	-0.202	-0.202	-0.202	-0.202	-0.202
11:35000001-36000000	11	35000000	36000000	-0.013	-0.013	-0.013	-0.013	-0.013	-0.013	-0.013	-0.013	-0.013	-0.013	-0.013	-0.013
11:36000001-37000000	11	36000000	37000000	-0.204	-0.204	-0.204	-0.204	-0.204	-0.204	-0.204	-0.204	-0.204	-0.204	-0.204	-0.204
11:37000001-38000000	11	37000000	38000000	-0.23	-0.23	-0.23	-0.23	-0.23	-0.23	-0.23	-0.23	-0.23	-0.23	-0.23	-0.23
11:39000001-40000000	11	39000000	40000000	-0.475	-0.475	-0.475	-0.475	-0.475	-0.475	-0.475	-0.475	-0.475	-0.475	-0.475	-0.475
11:41000001-42000000	11	41000000	42000000	-0.299	-0.299	-0.299	-0.299	-0.299	-0.299	-0.299	-0.299	-0.299	-0.299	-0.299	-0.299
11:42000001-43000000	11	42000000	43000000	-0.25	-0.25	-0.25	-0.25	-0.25	-0.25	-0.25	-0.25	-0.25	-0.25	-0.25	-0.25
11:43000001-44000000	11	43000000	44000000	-0.403	-0.403	-0.403	-0.403	-0.403	-0.403	-0.403	-0.403	-0.403	-0.403	-0.403	-0.403
11:44000001-45000000	11	44000000	45000000	-0.454	-0.454	-0.454	-0.454	-0.454	-0.454	-0.454	-0.454	-0.454	-0.454	-0.454	-0.454
11:45000001-46000000	11	45000000	46000000	-0.303	-0.303	-0.303	-0.303	-0.303	-0.303	-0.303	-0.303	-0.303	-0.303	-0.303	-0.303
11:46000001-47000000	11	46000000	47000000	-0.399	-0.399	-0.399	-0.399	-0.399	-0.399	-0.399	-0.399	-0.399	-0.399	-0.399	-0.399
11:47000001-48000000	11	47000000	48000000	-0.334	-0.334	-0.334	-0.334	-0.334	-0.334	-0.334	-0.334	-0.334	-0.334	-0.334	-0.334
11:56000001-57000000	11	56000000	57000000	-0.33	-0.33	-0.33	-0.33	-0.33	-0.33	-0.33	-0.33	-0.33	-0.33	-0.33	-0.33
11:57000001-58000000	11	57000000	58000000	-0.387	-0.387	-0.387	-0.387	-0.387	-0.387	-0.387	-0.387	-0.387	-0.387	-0.387	-0.387
11:58000001-59000000	11	58000000	59000000	-0.385	-0.385	-0.385	-0.385	-0.385	-0.385	-0.385	-0.385	-0.385	-0.385	-0.385	-0.385
11:59000001-60000000	11	59000000	60000000	-0.227	-0.227	-0.227	-0.227	-0.227	-0.227	-0.227	-0.227	-0.227	-0.227	-0.227	-0.227
11:60000001-61000000	11	60000000	61000000	-0.341	-0.341	-0.341	-0.341	-0.341	-0.341	-0.341	-0.341	-0.341	-0.341	-0.341	-0.341
11:61000001-62000000	11	61000000	62000000	-0.295	-0.295	-0.295	-0.295	-0.295	-0.295	-0.295	-0.295	-0.295	-0.295	-0.295	-0.295
11:62000001-63000000	11	62000000	63000000	-0.279	-0.279	-0.279	-0.279	-0.279	-0.279	-0.279	-0.279	-0.279	-0.279	-0.279	-0.279
11:63000001-64000000	11	63000000	64000000	-0.37	-0.37	-0.37	-0.37	-0.37	-0.37	-0.37	-0.37	-0.37	-0.37	-0.37	-0.37
11:64000001-65000000	11	64000000	65000000	-0.405	-0.405	-0.405	-0.405	-0.405	-0.405	-0.405	-0.405	-0.405	-0.405	-0.405	-0.405
11:65000001-66000000	11	65000000	66000000	-0.263	-0.263	-0.263	-0.263	-0.263	-0.263	-0.263	-0.263	-0.263	-0.263	-0.263	-0.263
11:66000001-67000000	11	66000000	67000000	0.999	0.999	0.999	0.999	0.999	0.999	0.999	0.999	0.999	0.999	0.999	0.999
11:68000001-69000000	11	68000000	69000000	0.658	0.658	0.658	0.658	0.658	0.658	0.658	0.658	0.658	0.658	0.658	0.658
11:69000001-70000000	11	69000000	70000000	0.783	0.783	0.783	0.783	0.783	0.783	0.783	0.783	0.783	0.783	0.783	0.783
11:70000001-71000000	11	70000000	71000000	0.256	0.256	0.256	0.256	0.256	0.256	0.256	0.256	0.256	0.256	0.256	0.256
11:76000001-77000000	11	76000000	77000000	-0.482	-0.482	-0.482	-0.482	-0.482	-0.482	-0.482	-0.482	-0.482	-0.482	-0.482	-0.482
11:78000001-79000000	11	78000000	79000000	-0.654	-0.654	-0.654	-0.654	-0.654	-0.654	-0.654	-0.654	-0.654	-0.654	-0.654	-0.654
11:79000001-80000000	11	79000000	80000000	-0.598	-0.598	-0.598	-0.598	-0.598	-0.598	-0.598	-0.598	-0.598	-0.598	-0.598	-0.598
11:80000001-81000000	11	80000000	81000000	-0.552	-0.552	-0.552	-0.552	-0.552	-0.552	-0.552	-0.552	-0.552	-0.552	-0.552	-0.552
11:81000001-82000000	11	81000000	82000000	-0.726	-0.726	-0.726	-0.726	-0.726	-0.726	-0.726	-0.726	-0.726	-0.726	-0.726	-0.726
11:83000001-84000000	11	83000000	84000000	-0.644	-0.644	-0.644	-0.644	-0.644	-0.644	-0.644	-0.644	-0.644	-0.644	-0.644	-0.644
11:88000001-89000000	11	88000000	89000000	-0.77	-0.77	-0.77	-0.77	-0.77	-0.77	-0.77	-0.77	-0.77	-0.77	-0.77	-0.77
11:90000001-91000000	11	90000000	91000000	-0.611	-0.611	-0.611	-0.611	-0.611	-0.611	-0.611	-0.611	-0.611	-0.611	-0.611	-0.611
11:91000001-92000000	11	91000000	92000000	-0.761	-0.761	-0.761	-0.761	-0.761	-0.761	-0.761	-0.761	-0.761	-0.761	-0.761	-0.761
11:92000001-93000000	11	92000000	93000000	-0.805	-0.805	-0.805	-0.805	-0.805	-0.805	-0.805	-0.805	-0.805	-0.805	-0.805	-0.805
11:93000001-94000000	11	93000000	94000000	-0.647	-0.647	-0.647	-0.647	-0.647	-0.647	-0.647	-0.647	-0.647	-0.647	-0.647	-0.647
11:95000001-96000000	11	95000000	96000000	-0.685	-0.685	-0.685	-0.685	-0.685	-0.685	-0.685	-0.685	-0.685	-0.685	-0.685	-0.685
11:96000001-97000000	11	96000000	97000000	-0.702	-0.702	-0.702	-0.702	-0.702	-0.702	-0.702	-0.702	-0.702	-0.702	-0.702	-0.702
11:97000001-98000000	11	97000000	98000000	-0.646	-0.646	-0.646	-0.646	-0.646	-0.646	-0.646	-0.646	-0.646	-0.646	-0.646	-0.646
11:98000001-99000000	11	98000000	99000000	-0.639	-0.639	-0.639	-0.639	-0.639	-0.639	-0.639	-0.639	-0.639	-0.639	-0.639	-0.639
11:99000001-100000000	11	99000000	100000000	-0.817	-0.817	-0.817	-0.817	-0.817	-0.817	-0.817	-0.817	-0.817	-0.817	-0.817	-0.817
11:100000001-101000000	11	100000000	101000000	-0.804	-0.804	-0.804	-0.804	-0.804	-0.804	-0.804	-0.804	-0.804	-0.804	-0.804	-0.804
11:101000001-102000000	11	101000000	102000000	-0.756	-0.756	-0.756	-0.756	-0.756	-0.756	-0.756	-0.756	-0.756	-0.756	-0.756	-0.756
11:104000001-105000000	11	104000000	105000000	-0.378	-0.378	-0.378	-0.378	-0.378	-0.378	-0.378	-0.378	-0.378	-0.378	-0.378	-0.378
11:105000001-106000000	11	105000000	106000000	-0.658	-0.658	-0.658	-0.658	-0.658	-0.658	-0.658	-0.658	-0.658	-0.658	-0.658	-0.658
11:106000001-107000000	11	106000000	107000000	-0.522	-0.522	-0.522	-0.522	-0.522	-0.522	-0.522	-0.522	-0.522	-0.522	-0.522	-0.522
11:107000001-108000000	11	107000000	108000000	-0.652	-0.652	-0.652	-0.652	-0.652	-0.652	-0.652	-0.652	-0.652	-0.652	-0.652	-0.652
11:108000001-109000000	11	108000000	109000000	-0.643	-0.643	-0.643	-0.643	-0.643	-0.643	-0.643	-0.643	-0.643	-0.643	-0.643	-0.643
11:109000001-110000000	11	109000000	110000000	-0.748	-0.748	-0.748	-0.748	-0.748	-0.748	-0.748	-0.748	-0.748	-0.748	-0.748	-0.748
11:110000001-111000000	11	110000000	111000000	-0.82	-0.82	-0.82	-0.82	-0.82	-0.82	-0.82	-0.82	-0.82	-0.82	-0.82	-0.82
11:112000001-113000000	11	112000000	113000000	-0.77	-0.77	-0.77	-0.77	-0.77	-0.77	-0.77	-0.77	-0.77	-0.77	-0.77	-0.77
11:113000001-114000000	11	113000000	114000000	-0.635	-0.635	-0.635	-0.635	-0.635	-0.635	-0.635	-0.635	-0.635	-0.635	-0.635	-0.635
11:114000001-115000000	11	114000000	115000000	-0.723	-0.723	-0.723	-0.723	-0.723	-0.723	-0.723	-0.723	-0.723	-0.723	-0.723	-0.723
11:115000001-116000000	11	115000000	116000000	-0.588	-0.588	-0.588	-0.588	-0.588	-0.588	-0.588	-0.588	-0.588	-0.588	-0.588	-0.588
11:116000001-117000000	11	116000000	117000000	-0.589	-0.589	-0.589	-0.589	-0.589	-0.589	-0.589	-0.589	-0.589	-0.589	-0.589	-0.589
11:117000001-118000000	11	117000000	118000000	-0.65	-0.65	-0.65	-0.65	-0.65	-0.65	-0.65	-0.65	-0.65	-0.65	-0.65	-0.65
11:118000001-119000000	11	118000000	119000000	-0.837	-0.837	-0.837	-0.837	-0.837	-0.837	-0.837	-0.837	-0.837	-0.837	-0.837	-0.837
11:119000001-120000000	11	119000000	120000000	-0.725	-0.725	-0.725	-0.725	-0.725	-0.725	-0.725	-0.725	-0.725	-0.725	-0.725	-0.725
11:120000001-121000000	11	120000000	121000000	-0.705	-0.705	-0.705	-0.705	-0.705	-0.705	-0.705	-0.705	-0.705	-0.705	-0.705	-0.705
11:121000001-122000000	11	121000000	122000000	-0.676	-0.676	-0.676	-0.676	-0.676	-0.676	-0.676	-0.676	-0.676	-0.676	-0.676	-0.676
11:123000001-124000000	11	123000000	124000000	-0.769	-0.769	-0.769	-0.769	-0.769	-0.769	-0.769	-0.769	-0.769	-0.769	-0.769	-0.769
11:124000001-125000000	11	124000000	125000000	-0.775	-0.775	-0.775	-0.775	-0.775	-0.775	-0.775	-0.775	-0.775	-0.775	-0.775	-0.775
11:125000001-126000000	11	125000000	126000000	-0.619	-0.619	-0.619	-0.619	-0.619	-0.619	-0.619	-0.619	-0.619	-0.619	-0.619	-0.619
11:126000001-127000000	11	126000000	127000000	-0.755	-0.755	-0.755	-0.755	-0.755	-0.755	-0.755	-0.755	-0.755	-0.755	-0.755	-0.755
11:127000001-128000000	11	127000000	128000000	-0.795	-0.795	-0.795	-0.795	-0.795	-0.795	-0.795	-0.795	-0.795	-0.795	-0.795	-0.795
[truncated: 590 more rows]

## Sheet: Suppl Fig 6+7a_500kb_segmented
feature	chromosome	start	end	TRN8_12PCR_0.12ng	TRN8_12PCR_0.25ng	TRN8_12PCR_0.5ng	TRN8_12PCR_1ng	TRN8_14PCR_0.12ng	TRN8_14PCR_0.25ng	TRN8_14PCR_0.5ng	TRN8_14PCR_1ng	TRN8_16PCR_0.12ng	TRN8_16PCR_0.25ng	TRN8_16PCR_0.5ng	TRN8_16PCR_1ng
[truncated: 4,407 more rows]

[truncated: 12 more sheets: Suppl Fig 6+7a_500kb_raw, Suppl Fig 6+7a_100kb_segmented, Suppl Fig 6+7a_100kb_raw, Suppl Fig 6+7a_50kb_segmented, Suppl Fig 6+7a_50kb_raw, Suppl Fig 6+7a_30kb_segmented, Suppl Fig 6+7a_30kb_raw, Suppl Fig 7b, Suppl Fig 7c, Suppl Fig 7d, Suppl Fig 7e, Suppl Fig 7f]
