# Supplementary material for: CUTseq is a versatile method for preparing multiplexed DNA sequencing libraries from low-input samples
Source: Nat Commun. 2019 Oct 18;10:4732. doi: 10.1038/s41467-019-12570-2 (PMC6802095; doi:10.1038/s41467-019-12570-2)
Supplement: Supplementary file 7 — Source Data [file 41467_2019_12570_MOESM7_ESM.zip › Source Data/Suppl_Fig_8-9_Source_Data.xlsx]

## Sheet: Suppl Fig 8+9a_1mb_segmented
feature	chromosome	start	end	CS_TRN-10	CS_TRN-11	CS_TRN-12	CS_TRN-13	CS_TRN-14	CS_TRN-15	CS_TRN-16	CS_TRN-7	CS_TRN-8	CS_TRN-9	NN_TRN-10	NN_TRN-11	NN_TRN-12	NN_TRN-13	NN_TRN-14	NN_TRN-15	NN_TRN-16	NN_TRN-7	NN_TRN-8	NN_TRN-9
1:6000001-7000000	1	6000001	7000000	0.009	-0.021	-0.015	-0.038	-0.024	0.001	0.082	-0.087	-0.302	-0.435	0.008	0.007	0	-0.035	-0.016	0.021	0.074	-0.047	-0.297	-0.504
1:7000001-8000000	1	7000001	8000000	0.009	-0.021	-0.015	-0.038	-0.024	0.001	0.082	-0.087	-0.302	-0.435	0.008	0.007	0	-0.035	-0.016	0.021	0.074	-0.047	-0.297	-0.504
1:8000001-9000000	1	8000001	9000000	0.009	-0.021	-0.015	-0.038	-0.024	0.001	0.082	-0.087	-0.302	-0.435	0.008	0.007	0	-0.035	-0.016	0.021	0.074	-0.047	-0.297	-0.504
1:9000001-10000000	1	9000001	10000000	0.009	-0.021	-0.015	-0.038	-0.024	0.001	0.082	-0.087	-0.302	-0.435	0.008	0.007	0	-0.035	-0.016	0.021	0.074	-0.047	-0.297	-0.504
1:10000001-11000000	1	10000001	11000000	0.009	-0.021	-0.015	-0.038	-0.024	0.001	0.082	-0.087	-0.302	-0.435	0.008	0.007	0	-0.035	-0.016	0.021	0.074	-0.047	-0.297	-0.009
1:11000001-12000000	1	11000001	12000000	0.009	-0.021	-0.015	-0.038	-0.024	0.001	0.082	-0.087	-0.302	-0.435	0.008	0.007	0	-0.035	-0.016	0.021	0.074	-0.047	-0.297	-0.009
1:12000001-13000000	1	12000001	13000000	0.009	-0.021	-0.015	-0.038	-0.024	0.001	0.082	-0.087	-0.302	-0.05	0.008	0.007	0	-0.035	-0.016	0.021	0.074	-0.047	-0.297	-0.009
1:14000001-15000000	1	14000001	15000000	0.009	-0.021	-0.015	-0.038	-0.024	0.001	0.082	-0.087	-0.302	-0.05	0.008	0.007	0	-0.035	-0.016	0.021	0.074	-0.047	-0.297	-0.009
1:15000001-16000000	1	15000001	16000000	0.009	-0.021	-0.015	-0.038	-0.024	0.001	0.082	-0.087	-0.302	-0.05	0.008	0.007	0	-0.035	-0.016	0.021	0.074	-0.047	-0.297	-0.009
1:18000001-19000000	1	18000001	19000000	0.009	-0.021	-0.015	-0.038	-0.024	0.001	0.082	-0.087	-0.302	-0.05	0.008	0.007	0	-0.035	-0.016	0.021	0.074	-0.047	-0.297	-0.009
1:19000001-20000000	1	19000001	20000000	0.009	-0.021	-0.015	-0.038	-0.024	0.001	0.082	-0.087	-0.302	-0.05	0.008	0.007	0	-0.035	-0.016	0.021	0.074	-0.047	-0.297	-0.009
1:20000001-21000000	1	20000001	21000000	0.009	-0.021	-0.015	-0.038	-0.024	0.001	0.082	-0.087	-0.302	-0.05	0.008	0.007	0	-0.035	-0.016	0.021	0.074	-0.047	-0.297	-0.009
1:21000001-22000000	1	21000001	22000000	0.009	-0.021	-0.015	-0.038	-0.024	0.001	0.082	-0.087	-0.302	-0.05	0.008	0.007	0	-0.035	-0.016	0.021	0.074	-0.047	-0.297	-0.009
1:23000001-24000000	1	23000001	24000000	0.009	-0.021	-0.015	-0.038	-0.024	0.001	0.082	-0.087	-0.302	-0.05	0.008	0.007	0	-0.035	-0.016	0.021	0.074	-0.047	-0.297	-0.009
1:24000001-25000000	1	24000001	25000000	0.009	-0.021	-0.015	-0.038	-0.024	0.001	0.082	-0.087	-0.302	-0.05	0.008	0.007	0	-0.035	-0.016	0.021	0.074	-0.047	-0.297	-0.009
1:26000001-27000000	1	26000001	27000000	0.009	-0.021	-0.015	-0.038	-0.024	0.001	0.082	-0.087	-0.302	-0.05	0.008	0.007	0	-0.035	-0.016	0.021	0.074	-0.047	-0.297	-0.009
1:27000001-28000000	1	27000001	28000000	0.009	-0.021	-0.015	-0.038	-0.024	0.001	0.082	-0.087	-0.302	-0.05	0.008	0.007	0	-0.035	-0.016	0.021	0.074	-0.047	-0.297	-0.009
1:29000001-30000000	1	29000001	30000000	0.009	-0.021	-0.015	-0.038	-0.024	0.001	0.082	-0.087	-0.302	-0.05	0.008	0.007	0	-0.035	-0.016	0.021	0.074	-0.047	-0.297	-0.009
1:33000001-34000000	1	33000001	34000000	0.009	-0.021	-0.015	-0.038	-0.024	0.001	0.082	-0.087	-0.302	-0.05	0.008	0.007	0	-0.035	-0.016	0.021	0.074	-0.047	-0.297	-0.009
1:34000001-35000000	1	34000001	35000000	0.009	-0.021	-0.015	-0.038	-0.024	0.001	0.082	-0.087	-0.302	-0.05	0.008	0.007	0	-0.035	-0.016	0.021	0.074	-0.047	-0.297	-0.009
1:35000001-36000000	1	35000001	36000000	0.009	-0.021	-0.015	-0.038	-0.024	0.001	0.082	-0.087	-0.302	-0.05	0.008	0.007	0	-0.035	-0.016	0.021	0.074	-0.047	-0.297	-0.009
1:36000001-37000000	1	36000001	37000000	0.009	-0.021	-0.015	-0.038	-0.024	0.001	0.082	-0.087	-0.302	-0.05	0.008	0.007	0	-0.035	-0.016	0.021	0.074	-0.047	-0.297	-0.009
1:40000001-41000000	1	40000001	41000000	0.009	-0.021	-0.015	-0.038	-0.024	0.001	0.082	-0.087	-0.302	-0.05	0.008	0.007	0	-0.035	-0.016	0.021	0.074	-0.047	-0.297	-0.009
1:41000001-42000000	1	41000001	42000000	0.009	-0.021	-0.015	-0.038	-0.024	0.001	0.082	-0.087	-0.302	-0.05	0.008	0.007	0	-0.035	-0.016	0.021	0.074	-0.047	-0.297	-0.009
1:44000001-45000000	1	44000001	45000000	0.009	-0.021	-0.015	-0.038	-0.024	0.001	0.082	-0.087	-0.302	-0.05	0.008	0.007	0	-0.035	-0.016	0.021	0.074	-0.047	-0.297	-0.009
1:45000001-46000000	1	45000001	46000000	0.009	-0.021	-0.015	-0.038	-0.024	0.001	0.082	-0.087	-0.302	-0.05	0.008	0.007	0	-0.035	-0.016	0.021	0.074	-0.047	-0.297	-0.009
1:47000001-48000000	1	47000001	48000000	0.009	-0.021	-0.015	-0.038	-0.024	0.001	0.082	-0.087	-0.302	-0.05	0.008	0.007	0	-0.035	-0.016	0.021	0.074	-0.047	-0.297	-0.009
1:48000001-49000000	1	48000001	49000000	0.009	-0.021	-0.015	-0.038	-0.024	0.001	0.082	-0.087	-0.302	-0.05	0.008	0.007	0	-0.035	-0.016	0.021	0.074	-0.047	-0.297	-0.009
1:49000001-50000000	1	49000001	50000000	0.009	-0.021	-0.015	-0.038	-0.024	0.001	0.082	-0.087	-0.302	-0.05	0.008	0.007	0	-0.035	-0.016	0.021	0.074	-0.047	-0.297	-0.009
1:50000001-51000000	1	50000001	51000000	0.009	-0.021	-0.015	-0.038	-0.024	0.001	0.082	-0.087	-0.302	-0.05	0.008	0.007	0	-0.035	-0.016	0.021	0.074	-0.047	-0.297	-0.009
1:51000001-52000000	1	51000001	52000000	0.009	-0.021	-0.015	-0.038	-0.024	0.001	0.082	-0.087	-0.302	-0.05	0.008	0.007	0	-0.035	-0.016	0.021	0.074	-0.047	-0.297	-0.009
1:52000001-53000000	1	52000001	53000000	0.009	-0.021	-0.015	-0.038	-0.024	0.001	0.082	-0.087	-0.302	-0.05	0.008	0.007	0	-0.035	-0.016	0.021	0.074	-0.047	-0.297	-0.009
1:53000001-54000000	1	53000001	54000000	0.009	-0.021	-0.015	-0.038	-0.024	0.001	0.082	-0.087	-0.302	-0.05	0.008	0.007	0	-0.035	-0.016	0.021	0.074	-0.047	-0.297	-0.009
1:54000001-55000000	1	54000001	55000000	0.009	-0.021	-0.015	-0.038	-0.024	0.001	0.082	-0.087	-0.302	-0.05	0.008	0.007	0	-0.035	-0.016	0.021	0.074	-0.047	-0.297	-0.009
1:55000001-56000000	1	55000001	56000000	0.009	-0.021	-0.015	-0.038	-0.024	0.001	0.082	-0.087	-0.302	-0.05	0.008	0.007	0	-0.035	-0.016	0.021	0.074	-0.047	-0.297	-0.009
1:56000001-57000000	1	56000001	57000000	0.009	-0.021	-0.015	-0.038	-0.024	0.001	0.082	-0.087	-0.302	-0.05	0.008	0.007	0	-0.035	-0.016	0.021	0.074	-0.047	-0.297	-0.009
1:57000001-58000000	1	57000001	58000000	0.009	-0.021	-0.015	-0.038	-0.024	0.001	0.082	-0.087	-0.302	-0.05	0.008	0.007	0	-0.035	-0.016	0.021	0.074	-0.047	-0.297	-0.009
1:59000001-60000000	1	59000001	60000000	0.009	-0.021	-0.015	-0.038	-0.024	0.001	0.082	-0.087	-0.302	-0.05	0.008	0.007	0	-0.035	-0.016	0.021	0.074	-0.047	-0.297	-0.009
1:60000001-61000000	1	60000001	61000000	0.009	-0.021	-0.015	-0.038	-0.024	0.001	0.082	-0.087	-0.302	-0.05	0.008	0.007	0	-0.035	-0.016	0.021	0.074	-0.047	-0.297	-0.009
1:61000001-62000000	1	61000001	62000000	0.009	-0.021	-0.015	-0.038	-0.024	0.001	0.082	-0.087	-0.302	-0.05	0.008	0.007	0	-0.035	-0.016	0.021	0.074	-0.047	-0.297	-0.009
1:62000001-63000000	1	62000001	63000000	0.009	-0.021	-0.015	-0.038	-0.024	0.001	0.082	-0.087	-0.302	-0.05	0.008	0.007	0	-0.035	-0.016	0.021	0.074	-0.047	-0.297	-0.009
1:63000001-64000000	1	63000001	64000000	0.009	-0.021	-0.015	-0.038	-0.024	0.001	0.082	-0.087	-0.302	-0.05	0.008	0.007	0	-0.035	-0.016	0.021	0.074	-0.047	-0.297	-0.009
1:64000001-65000000	1	64000001	65000000	0.009	-0.021	-0.015	-0.038	-0.024	0.001	0.082	-0.087	-0.302	-0.05	0.008	0.007	0	-0.035	-0.016	0.021	0.074	-0.047	-0.297	-0.009
1:66000001-67000000	1	66000001	67000000	0.009	-0.021	-0.015	-0.038	-0.024	0.001	0.082	-0.087	-0.302	-0.05	0.008	0.007	0	-0.035	-0.016	0.021	0.074	-0.047	-0.297	-0.009
1:67000001-68000000	1	67000001	68000000	0.009	-0.021	-0.015	-0.038	-0.024	0.001	0.082	-0.087	-0.302	-0.05	0.008	0.007	0	-0.035	-0.016	0.021	0.074	-0.047	-0.297	-0.009
1:69000001-70000000	1	69000001	70000000	0.009	-0.021	-0.015	-0.038	-0.024	0.001	0.082	-0.087	-0.302	-0.05	0.008	0.007	0	-0.035	-0.016	0.021	0.074	-0.047	-0.297	-0.009
1:70000001-71000000	1	70000001	71000000	0.009	-0.021	-0.015	-0.038	-0.024	0.001	0.082	-0.087	-0.302	-0.05	0.008	0.007	0	-0.035	-0.016	0.021	0.074	-0.047	-0.297	-0.009
1:71000001-72000000	1	71000001	72000000	0.009	-0.021	-0.015	-0.038	-0.024	0.001	0.082	-0.087	-0.302	-0.05	0.008	0.007	0	-0.035	-0.016	0.021	0.074	-0.047	-0.297	-0.009
1:72000001-73000000	1	72000001	73000000	0.009	-0.021	-0.015	-0.038	-0.024	0.001	0.082	-0.087	-0.302	-0.05	0.008	0.007	0	-0.035	-0.016	0.021	0.074	-0.047	-0.297	-0.009
1:73000001-74000000	1	73000001	74000000	0.009	-0.021	-0.015	-0.038	-0.024	0.001	0.082	-0.087	-0.302	-0.05	0.008	0.007	0	-0.035	-0.016	0.021	0.074	-0.047	-0.297	-0.009
1:74000001-75000000	1	74000001	75000000	0.009	-0.021	-0.015	-0.038	-0.024	0.001	0.082	-0.087	-0.302	-0.05	0.008	0.007	0	-0.035	-0.016	0.021	0.074	-0.047	-0.297	-0.009
1:75000001-76000000	1	75000001	76000000	0.009	-0.021	-0.015	-0.038	-0.024	0.001	0.082	-0.087	-0.302	-0.05	0.008	0.007	0	-0.035	-0.016	0.021	0.074	-0.047	-0.297	-0.009
1:77000001-78000000	1	77000001	78000000	0.009	-0.021	-0.015	-0.038	-0.024	0.001	0.082	-0.087	-0.302	-0.05	0.008	0.007	0	-0.035	-0.016	0.021	0.074	-0.047	-0.297	-0.009
1:78000001-79000000	1	78000001	79000000	0.009	-0.021	-0.015	-0.038	-0.024	0.001	0.082	-0.087	-0.302	-0.05	0.008	0.007	0	-0.035	-0.016	0.021	0.074	-0.047	-0.297	-0.009
1:79000001-80000000	1	79000001	80000000	0.009	-0.021	-0.015	-0.038	-0.024	0.001	0.082	-0.087	-0.302	-0.05	0.008	0.007	0	-0.035	-0.016	0.021	0.074	-0.047	-0.297	-0.009
1:80000001-81000000	1	80000001	81000000	0.009	-0.021	-0.015	-0.038	-0.024	0.001	0.082	-0.087	-0.302	-0.05	0.008	0.007	0	-0.035	-0.016	0.021	0.074	-0.047	-0.297	-0.009
1:81000001-82000000	1	81000001	82000000	0.009	-0.021	-0.015	-0.038	-0.024	0.001	0.082	-0.087	-0.302	-0.05	0.008	0.007	0	-0.035	-0.016	0.021	0.074	-0.047	-0.297	-0.009
1:84000001-85000000	1	84000001	85000000	0.009	-0.021	-0.015	-0.038	-0.024	0.001	0.082	-0.087	-0.302	-0.05	0.008	0.007	0	-0.035	-0.016	0.021	0.074	-0.047	-0.297	-0.009
1:85000001-86000000	1	85000001	86000000	0.009	-0.021	-0.015	-0.038	-0.024	0.001	0.082	-0.087	-0.302	-0.05	0.008	0.007	0	-0.035	-0.016	0.021	0.074	-0.047	-0.297	-0.009
1:86000001-87000000	1	86000001	87000000	0.009	-0.021	-0.015	-0.038	-0.024	0.001	0.082	-0.087	-0.302	-0.05	0.008	0.007	0	-0.035	-0.016	0.021	0.074	-0.047	-0.297	-0.009
1:87000001-88000000	1	87000001	88000000	0.009	-0.021	-0.015	-0.038	-0.024	0.001	0.082	-0.087	-0.302	-0.05	0.008	0.007	0	-0.035	-0.016	0.021	0.074	-0.047	-0.297	-0.009
1:88000001-89000000	1	88000001	89000000	0.009	-0.021	-0.015	-0.038	-0.024	0.001	0.082	-0.087	-0.302	-0.05	0.008	0.007	0	-0.035	-0.016	0.021	0.074	-0.047	-0.297	-0.009
1:89000001-90000000	1	89000001	90000000	0.009	-0.021	-0.015	-0.038	-0.024	0.001	0.082	-0.087	-0.302	-0.05	0.008	0.007	0	-0.035	-0.016	0.021	0.074	-0.047	-0.297	-0.009
1:90000001-91000000	1	90000001	91000000	0.009	-0.021	-0.015	-0.038	-0.024	0.001	0.082	-0.087	-0.302	-0.05	0.008	0.007	0	-0.035	-0.016	0.021	0.074	-0.047	-0.297	-0.009
1:93000001-94000000	1	93000001	94000000	0.009	-0.021	-0.015	-0.038	-0.024	0.001	0.082	-0.087	-0.302	-0.05	0.008	0.007	0	-0.035	-0.016	0.021	0.074	-0.047	-0.297	-0.009
1:94000001-95000000	1	94000001	95000000	0.009	-0.021	-0.015	-0.038	-0.024	0.001	0.082	-0.087	-0.302	-0.05	0.008	0.007	0	-0.035	-0.016	0.021	0.074	-0.047	-0.297	-0.009
1:95000001-96000000	1	95000001	96000000	0.009	-0.021	-0.015	-0.038	-0.024	0.001	0.082	-0.087	-0.302	-0.05	0.008	0.007	0	-0.035	-0.016	0.021	0.074	-0.047	-0.297	-0.009
1:96000001-97000000	1	96000001	97000000	0.009	-0.021	-0.015	-0.038	-0.024	0.001	0.082	-0.087	-0.302	-0.05	0.008	0.007	0	-0.035	-0.016	0.021	0.074	-0.047	-0.297	-0.009
1:97000001-98000000	1	97000001	98000000	0.009	-0.021	-0.015	-0.038	-0.024	0.001	0.082	-0.087	-0.302	-0.05	0.008	0.007	0	-0.035	-0.016	0.021	0.074	-0.047	-0.297	-0.009
1:98000001-99000000	1	98000001	99000000	0.009	-0.021	-0.015	-0.038	-0.024	0.001	0.082	-0.087	-0.302	-0.05	0.008	0.007	0	-0.035	-0.016	0.021	0.074	-0.047	-0.297	-0.009
1:99000001-100000000	1	99000001	100000000	0.009	-0.021	-0.015	-0.038	-0.024	0.001	0.082	-0.087	-0.302	-0.05	0.008	0.007	0	-0.035	-0.016	0.021	0.074	-0.047	-0.297	-0.009
1:101000001-102000000	1	101000001	102000000	0.009	-0.021	-0.015	-0.038	-0.024	0.001	0.082	-0.087	-0.302	-0.05	0.008	0.007	0	-0.035	-0.016	0.021	0.074	-0.047	-0.297	-0.009
1:102000001-103000000	1	102000001	103000000	0.009	-0.021	-0.015	-0.038	-0.024	0.001	0.082	-0.087	-0.302	-0.05	0.008	0.007	0	-0.035	-0.016	0.021	0.074	-0.047	-0.297	-0.009
1:105000001-106000000	1	105000001	106000000	0.009	-0.021	-0.015	-0.038	-0.024	0.001	0.082	-0.087	-0.302	-0.05	0.008	0.007	0	-0.035	-0.016	0.021	0.074	-0.047	-0.297	-0.009
1:106000001-107000000	1	106000001	107000000	0.009	-0.021	-0.015	-0.038	-0.024	0.001	0.082	-0.087	-0.302	-0.05	0.008	0.007	0	-0.035	-0.016	0.021	0.074	-0.047	-0.297	-0.009
1:107000001-108000000	1	107000001	108000000	0.009	-0.021	-0.015	-0.038	-0.024	0.001	0.082	-0.087	-0.302	-0.05	0.008	0.007	0	-0.035	-0.016	0.021	0.074	-0.047	-0.297	-0.009
1:111000001-112000000	1	111000001	112000000	0.009	-0.021	-0.015	-0.038	-0.024	0.001	0.082	-0.087	-0.302	-0.05	0.008	0.007	0	-0.035	-0.016	0.021	0.074	-0.047	-0.297	-0.009
1:112000001-113000000	1	112000001	113000000	0.009	-0.021	-0.015	-0.038	-0.024	0.001	0.082	-0.087	-0.302	-0.05	0.008	0.007	0	-0.035	-0.016	0.021	0.074	-0.047	-0.297	-0.009
1:113000001-114000000	1	113000001	114000000	0.009	-0.021	-0.015	-0.038	-0.024	0.001	0.082	-0.087	-0.302	-0.05	0.008	0.007	0	-0.035	-0.016	0.021	0.074	-0.047	-0.297	-0.009
1:114000001-115000000	1	114000001	115000000	0.009	-0.021	-0.015	-0.038	-0.024	0.001	0.082	-0.087	-0.302	-0.05	0.008	0.007	0	-0.035	-0.016	0.021	0.074	-0.047	-0.297	-0.009
1:115000001-116000000	1	115000001	116000000	0.009	-0.021	-0.015	-0.038	-0.024	0.001	0.082	-0.087	-0.302	-0.05	0.008	0.007	0	-0.035	-0.016	0.021	0.074	-0.047	-0.297	-0.009
1:116000001-117000000	1	116000001	117000000	0.009	-0.021	-0.015	-0.038	-0.024	0.001	0.082	-0.087	-0.302	-0.05	0.008	0.007	0	-0.035	-0.016	0.021	0.074	-0.047	-0.297	-0.009
1:117000001-118000000	1	117000001	118000000	0.009	-0.021	-0.015	-0.038	-0.024	0.001	0.082	-0.087	-0.302	-0.05	0.008	0.007	0	-0.035	-0.016	0.021	0.074	-0.047	-0.297	-0.009
1:118000001-119000000	1	118000001	119000000	0.009	-0.021	0.103	-0.038	-0.024	0.001	0.082	0.182	-0.302	-0.05	0.008	0.007	0	-0.035	-0.016	0.021	0.074	-0.047	-0.297	-0.009
1:119000001-120000000	1	119000001	120000000	0.009	-0.021	0.103	-0.038	-0.024	0.001	0.082	0.182	-0.302	-0.05	0.008	0.007	0	-0.035	-0.016	0.021	0.074	-0.047	-0.297	-0.009
1:146000001-147000000	1	146000001	147000000	0.009	-0.021	0.103	-0.038	-0.024	0.37	0.082	0.182	0.595	0.615	0.008	0.007	0	-0.035	-0.016	0.021	0.074	-0.047	0.615	-0.009
1:151000001-152000000	1	151000001	152000000	0.009	-0.021	0.103	-0.038	-0.024	0.37	0.082	0.182	0.595	0.615	0.008	0.007	0	-0.035	-0.016	0.395	0.074	0.202	0.615	0.661
1:152000001-153000000	1	152000001	153000000	0.009	-0.021	0.103	-0.038	-0.024	0.37	0.082	0.182	0.595	0.615	0.008	0.007	0	-0.035	-0.016	0.395	0.074	0.202	0.615	0.661
1:153000001-154000000	1	153000001	154000000	0.009	-0.021	0.103	-0.038	-0.024	0.37	0.082	0.182	0.595	0.615	0.008	0.007	0.129	-0.035	-0.016	0.395	0.074	0.202	0.615	0.661
1:154000001-155000000	1	154000001	155000000	0.009	-0.021	0.103	-0.038	-0.024	0.37	0.082	0.182	0.595	0.615	0.008	0.007	0.129	-0.035	-0.016	0.395	0.074	0.202	0.615	0.661
1:155000001-156000000	1	155000001	156000000	0.009	-0.021	0.103	-0.038	-0.024	0.37	0.082	0.182	0.595	0.615	0.008	0.007	0.129	-0.035	-0.016	0.395	0.074	0.202	0.615	0.661
1:158000001-159000000	1	158000001	159000000	0.009	-0.021	0.103	-0.038	-0.024	0.37	0.082	0.182	0.595	0.615	0.008	0.007	0.129	-0.035	-0.016	0.395	0.074	0.202	0.615	0.661
1:159000001-160000000	1	159000001	160000000	0.009	-0.021	0.103	-0.038	-0.024	0.37	0.082	0.182	0.595	0.615	0.008	0.007	0.129	-0.035	-0.016	0.395	0.074	0.202	0.615	0.661
1:160000001-161000000	1	160000001	161000000	0.009	-0.021	0.103	-0.038	-0.024	0.37	0.082	0.182	0.595	0.615	0.008	0.007	0.129	-0.035	-0.016	0.395	0.074	0.202	0.615	0.661
1:161000001-162000000	1	161000001	162000000	0.009	-0.021	0.103	-0.038	-0.024	0.37	0.082	0.182	0.595	0.615	0.008	0.007	0.129	-0.035	-0.016	0.395	0.074	0.202	0.615	0.661
1:162000001-163000000	1	162000001	163000000	0.009	-0.021	0.103	-0.038	-0.024	0.37	0.082	0.182	0.595	0.615	0.008	0.007	0.129	-0.035	-0.016	0.395	0.074	0.202	0.615	0.661
1:163000001-164000000	1	163000001	164000000	0.009	-0.021	0.103	-0.038	-0.024	0.37	0.082	0.182	0.595	0.615	0.008	0.007	0.129	-0.035	-0.016	0.395	0.074	0.202	0.615	0.661
1:164000001-165000000	1	164000001	165000000	0.009	-0.021	0.103	-0.038	-0.024	0.37	0.082	0.182	0.595	0.615	0.008	0.007	0.129	-0.035	-0.016	0.395	0.074	0.202	0.615	0.661
1:165000001-166000000	1	165000001	166000000	0.009	-0.021	0.103	-0.038	-0.024	0.37	0.082	0.182	0.595	0.615	0.008	0.007	0.129	-0.035	-0.016	0.395	0.074	0.202	0.615	0.661
1:167000001-168000000	1	167000001	168000000	0.009	-0.021	0.103	-0.038	-0.024	0.37	0.082	0.182	0.595	0.615	0.008	0.007	0.129	-0.035	-0.016	0.395	0.074	0.202	0.615	0.661
1:170000001-171000000	1	170000001	171000000	0.009	-0.021	0.103	-0.038	-0.024	0.37	0.082	0.182	0.595	0.615	0.008	0.007	0.129	-0.035	-0.016	0.395	0.074	0.202	0.615	0.661
1:171000001-172000000	1	171000001	172000000	0.009	-0.021	0.103	-0.038	-0.024	0.37	0.082	0.182	0.595	0.615	0.008	0.007	0.129	-0.035	-0.016	0.395	0.074	0.202	0.615	0.661
1:172000001-173000000	1	172000001	173000000	0.009	-0.021	0.103	-0.038	-0.024	0.37	0.082	0.182	0.595	0.615	0.008	0.007	0.129	-0.035	-0.016	0.395	0.074	0.202	0.615	0.661
1:174000001-175000000	1	174000001	175000000	0.009	-0.021	0.103	-0.038	-0.024	0.37	0.082	0.182	0.595	0.615	0.008	0.007	0.129	-0.035	-0.016	0.395	0.074	0.202	0.615	0.661
1:175000001-176000000	1	175000001	176000000	0.009	-0.021	0.103	-0.038	-0.024	0.37	0.082	0.182	0.595	0.615	0.008	0.007	0.129	-0.035	-0.016	0.395	0.074	0.202	0.615	0.661
1:176000001-177000000	1	176000001	177000000	0.009	-0.021	0.103	-0.038	-0.024	0.37	0.082	0.182	0.595	0.615	0.008	0.007	0.129	-0.035	-0.016	0.395	0.074	0.202	0.615	0.661
1:177000001-178000000	1	177000001	178000000	0.009	-0.021	0.103	-0.038	-0.024	0.37	0.082	0.182	0.595	0.615	0.008	0.007	0.129	-0.035	-0.016	0.395	0.074	0.202	0.615	0.661
1:178000001-179000000	1	178000001	179000000	0.009	-0.021	0.103	-0.038	-0.024	0.37	0.082	0.182	0.595	0.615	0.008	0.007	0.129	-0.035	-0.016	0.395	0.074	0.202	0.615	0.661
1:179000001-180000000	1	179000001	180000000	0.009	-0.021	0.103	-0.038	-0.024	0.37	0.082	0.182	0.595	0.615	0.008	0.007	0.129	-0.035	-0.016	0.395	0.074	0.202	0.615	0.661
1:180000001-181000000	1	180000001	181000000	0.009	-0.021	0.103	-0.038	-0.024	0.37	0.082	0.182	0.595	0.615	0.008	0.007	0.129	-0.035	-0.016	0.395	0.074	0.202	0.615	0.661
1:181000001-182000000	1	181000001	182000000	0.009	-0.021	0.103	-0.038	-0.024	0.37	0.082	0.182	0.595	0.615	0.008	0.007	0.129	-0.035	-0.016	0.395	0.074	0.202	0.615	0.661
1:183000001-184000000	1	183000001	184000000	0.009	-0.021	0.103	-0.038	-0.024	0.37	0.082	0.182	0.595	0.615	0.008	0.007	0.129	-0.035	-0.016	0.395	0.074	0.202	0.615	0.661
1:184000001-185000000	1	184000001	185000000	0.009	-0.021	0.103	-0.038	-0.024	0.37	0.082	0.182	0.595	0.615	0.008	0.007	0.129	-0.035	-0.016	0.395	0.074	0.202	0.615	0.661
1:185000001-186000000	1	185000001	186000000	0.009	-0.021	0.103	-0.038	-0.024	0.37	0.082	0.182	0.595	0.615	0.008	0.007	0.129	-0.035	-0.016	0.395	0.074	0.202	0.615	0.661
1:186000001-187000000	1	186000001	187000000	0.009	-0.021	0.103	-0.038	-0.024	0.37	0.082	0.182	0.595	0.615	0.008	0.007	0.129	-0.035	-0.016	0.395	0.074	0.202	0.615	0.661
1:187000001-188000000	1	187000001	188000000	0.009	-0.021	0.103	-0.038	-0.024	0.37	0.082	0.182	0.595	0.615	0.008	0.007	0.129	-0.035	-0.016	0.395	0.074	0.202	0.615	0.661
1:188000001-189000000	1	188000001	189000000	0.009	-0.021	0.103	0.074	-0.024	0.37	0.082	0.182	0.595	0.615	0.008	0.007	0.129	0.075	-0.016	0.395	0.074	0.202	0.615	0.661
1:189000001-190000000	1	189000001	190000000	0.009	-0.021	0.103	0.074	-0.024	0.37	0.082	0.182	0.595	0.615	0.008	0.007	0.129	0.075	-0.016	0.395	0.074	0.202	0.615	0.661
1:190000001-191000000	1	190000001	191000000	0.009	-0.021	0.103	0.074	-0.024	0.37	0.082	0.182	0.595	0.615	0.008	0.007	0.129	0.075	-0.016	0.395	0.074	0.202	0.615	0.661
1:191000001-192000000	1	191000001	192000000	0.009	-0.021	0.103	0.074	-0.024	0.37	0.082	0.182	0.595	0.615	0.008	0.007	0.129	0.075	-0.016	0.395	0.074	0.202	0.615	0.661
1:192000001-193000000	1	192000001	193000000	0.009	-0.021	0.103	0.074	-0.024	0.37	0.082	0.182	0.595	0.615	0.008	0.007	0.129	0.075	-0.016	0.395	0.074	0.202	0.615	0.661
1:193000001-194000000	1	193000001	194000000	0.009	-0.021	0.103	0.074	-0.024	0.37	0.082	0.182	0.595	0.615	0.008	0.007	0.129	0.075	-0.016	0.395	0.074	0.202	0.615	0.661
1:194000001-195000000	1	194000001	195000000	0.009	-0.021	0.103	0.074	-0.024	0.37	0.082	0.182	0.595	0.615	0.008	0.007	0.129	0.075	-0.016	0.395	0.074	0.202	0.615	0.661
1:195000001-196000000	1	195000001	196000000	0.009	-0.021	0.103	0.074	-0.024	0.37	0.082	0.182	0.595	0.615	0.008	0.007	0.129	0.075	-0.016	0.395	0.074	0.202	0.615	0.661
1:196000001-197000000	1	196000001	197000000	0.009	-0.021	0.103	0.074	-0.024	0.37	0.082	0.182	0.595	0.615	0.008	0.007	0.129	0.075	-0.016	0.395	0.074	0.202	0.615	0.661
1:197000001-198000000	1	197000001	198000000	0.009	-0.021	0.103	0.074	-0.024	0.37	0.082	0.182	0.595	0.615	0.008	0.007	0.129	0.075	-0.016	0.395	0.074	0.202	0.615	0.661
1:198000001-199000000	1	198000001	199000000	0.009	-0.021	0.103	0.074	-0.024	0.37	0.082	0.182	0.595	0.615	0.008	0.007	0.129	0.075	-0.016	0.395	0.074	0.202	0.615	0.661
1:199000001-200000000	1	199000001	200000000	0.009	-0.021	0.103	0.074	-0.024	0.37	0.082	0.182	0.595	0.615	0.008	0.007	0.129	0.075	-0.016	0.395	0.074	0.202	0.615	0.661
1:202000001-203000000	1	202000001	203000000	0.009	-0.021	0.103	0.074	-0.024	0.37	0.082	0.182	0.595	0.615	0.008	0.007	0.129	0.075	-0.016	0.395	0.074	0.202	0.615	0.661
1:203000001-204000000	1	203000001	204000000	0.009	-0.021	0.103	0.074	-0.024	0.37	0.082	0.182	0.595	0.615	0.008	0.007	0.129	0.075	-0.016	0.395	0.074	0.202	0.615	0.661
1:204000001-205000000	1	204000001	205000000	0.009	-0.021	0.103	0.074	-0.024	0.37	0.082	0.182	0.595	0.615	0.008	0.007	0.129	0.075	-0.016	0.395	0.074	0.202	0.615	0.661
1:205000001-206000000	1	205000001	206000000	0.009	-0.021	0.103	0.074	-0.024	0.37	0.082	0.182	0.595	0.615	0.008	0.007	0.129	0.075	-0.016	0.395	0.074	0.202	0.615	0.661
1:206000001-207000000	1	206000001	207000000	0.009	-0.021	0.103	0.074	-0.024	0.37	0.082	0.182	0.595	0.615	0.008	0.007	0.129	0.075	-0.016	0.395	0.074	0.202	0.615	0.661
1:207000001-208000000	1	207000001	208000000	0.009	-0.021	0.103	0.074	-0.024	0.37	0.082	0.182	0.595	0.615	0.008	0.007	0.129	0.075	-0.016	0.395	0.074	0.202	0.615	0.661
1:208000001-209000000	1	208000001	209000000	0.009	-0.021	0.103	0.074	-0.024	0.37	0.082	0.182	0.595	0.615	0.008	0.007	0.129	0.075	-0.016	0.395	0.074	0.202	0.615	0.661
1:212000001-213000000	1	212000001	213000000	0.009	-0.021	0.103	0.074	-0.024	0.37	0.082	0.182	0.595	0.615	0.008	0.007	0.129	0.075	-0.016	0.395	0.074	0.202	0.615	0.661
1:213000001-214000000	1	213000001	214000000	0.009	-0.021	0.103	0.074	-0.024	0.37	0.082	0.182	0.595	0.615	0.008	0.007	0.129	0.075	-0.016	0.395	0.074	0.202	0.615	0.661
1:214000001-215000000	1	214000001	215000000	0.009	-0.021	0.103	0.074	-0.024	0.37	0.082	0.182	0.595	0.615	0.008	0.007	0.129	0.075	-0.016	0.395	0.074	0.202	0.615	0.661
1:215000001-216000000	1	215000001	216000000	0.009	-0.021	0.103	0.074	-0.024	0.37	0.082	0.182	0.595	0.615	0.008	0.007	0.129	0.075	-0.016	0.395	0.074	0.202	0.615	0.661
1:216000001-217000000	1	216000001	217000000	0.009	-0.021	0.103	0.074	-0.024	0.37	0.082	0.182	0.595	0.615	0.008	0.007	0.129	0.075	-0.016	0.395	0.074	0.202	0.615	0.661
1:217000001-218000000	1	217000001	218000000	0.009	-0.021	0.103	0.074	-0.024	0.37	0.082	0.182	0.595	0.615	0.008	0.007	0.129	0.075	-0.016	0.395	0.074	0.202	0.615	0.661
1:218000001-219000000	1	218000001	219000000	0.009	-0.021	0.103	0.074	-0.024	0.37	0.082	0.182	0.595	0.615	0.008	0.007	0.129	0.075	-0.016	0.395	0.074	0.202	0.615	0.661
1:219000001-220000000	1	219000001	220000000	0.009	-0.021	0.103	0.074	-0.024	0.37	0.082	0.182	0.595	0.615	0.008	0.007	0.129	0.075	-0.016	0.395	0.074	0.202	0.615	0.661
1:221000001-222000000	1	221000001	222000000	0.009	-0.021	0.103	0.074	-0.024	0.37	0.082	0.182	0.595	0.615	0.008	0.007	0.129	0.075	-0.016	0.395	0.074	0.202	0.615	0.661
1:225000001-226000000	1	225000001	226000000	0.009	-0.021	0.103	0.074	-0.024	0.37	0.082	0.182	0.595	0.615	0.008	0.007	0.129	0.075	-0.016	0.395	0.074	0.202	0.615	0.661
1:226000001-227000000	1	226000001	227000000	0.009	-0.021	0.103	0.074	-0.024	0.37	0.082	0.182	0.595	0.615	0.008	0.007	0.129	0.075	-0.016	0.395	0.074	0.202	0.615	0.661
1:228000001-229000000	1	228000001	229000000	0.009	-0.021	0.103	0.074	-0.024	0.37	0.082	0.182	0.595	0.615	0.008	0.007	0.129	0.075	-0.016	0.395	0.074	0.202	0.615	0.661
1:229000001-230000000	1	229000001	230000000	0.009	-0.021	0.103	0.074	-0.024	0.37	0.082	0.182	0.595	0.615	0.008	0.007	0.129	0.075	-0.016	0.395	0.074	0.202	0.615	0.661
1:230000001-231000000	1	230000001	231000000	0.009	-0.021	0.103	0.074	-0.024	0.37	0.082	0.182	0.595	0.615	0.008	0.007	0.129	0.075	-0.016	0.395	0.074	0.202	0.615	0.661
1:232000001-233000000	1	232000001	233000000	0.009	-0.021	0.103	0.074	-0.024	0.37	0.082	0.182	0.595	0.615	0.008	0.007	0.129	0.075	-0.016	0.395	0.074	0.202	0.615	0.661
1:234000001-235000000	1	234000001	235000000	0.009	-0.021	0.103	0.074	-0.024	0.37	0.082	0.182	0.595	0.615	0.008	0.007	0.129	0.075	-0.016	0.395	0.074	0.202	0.615	0.661
1:235000001-236000000	1	235000001	236000000	0.009	-0.021	0.103	0.074	-0.024	0.37	0.082	0.182	0.595	0.615	0.008	0.007	0.129	0.075	-0.016	0.395	0.074	0.202	0.615	0.661
1:239000001-240000000	1	239000001	240000000	0.009	-0.021	0.103	0.074	-0.024	0.37	0.082	0.182	0.595	0.615	0.008	0.007	0.129	0.075	-0.016	0.395	0.074	0.202	0.615	0.661
1:240000001-241000000	1	240000001	241000000	0.009	-0.021	0.103	0.074	-0.024	0.37	0.082	0.182	0.595	0.615	0.008	0.007	0.129	0.075	-0.016	0.395	0.074	0.202	0.615	0.661
1:241000001-242000000	1	241000001	242000000	0.009	-0.021	0.103	0.074	-0.024	0.37	0.082	0.182	0.595	0.615	0.008	0.007	0.129	0.075	-0.016	0.395	0.074	0.202	0.615	0.661
1:243000001-244000000	1	243000001	244000000	0.009	-0.021	0.103	0.074	-0.024	0.37	0.082	0.182	0.595	0.615	0.008	0.007	0.129	0.075	-0.016	0.395	0.074	0.202	0.615	0.661
1:244000001-245000000	1	244000001	245000000	0.009	-0.021	0.103	0.074	-0.024	0.37	0.082	0.182	0.595	0.615	0.008	0.007	0.129	0.075	-0.016	0.395	0.074	0.202	0.615	0.661
1:245000001-246000000	1	245000001	246000000	0.009	-0.021	0.103	0.074	-0.024	0.37	0.082	0.182	0.595	0.615	0.008	0.007	0.129	0.075	-0.016	0.395	0.074	0.202	0.615	0.661
1:246000001-247000000	1	246000001	247000000	0.009	-0.021	0.103	0.074	-0.024	0.37	0.082	0.182	0.595	0.615	0.008	0.007	0.129	0.075	-0.016	0.395	0.074	0.202	0.615	0.661
2:1000001-2000000	2	1000001	2000000	0.104	-0.003	0.098	-0.441	-0.453	0.145	0	0.103	-0.238	-0.003	-0.024	-0.002	0.002	-0.504	-0.081	0.009	-0.017	0.084	-0.271	-0.006
2:2000001-3000000	2	2000001	3000000	0.104	-0.003	0.098	-0.441	-0.453	0.145	0	0.103	-0.238	-0.003	-0.024	-0.002	0.002	-0.504	-0.081	0.009	-0.017	0.084	-0.271	-0.006
2:3000001-4000000	2	3000001	4000000	0.104	-0.003	0.098	-0.441	-0.453	0.145	0	0.103	-0.238	-0.003	-0.024	-0.002	0.002	-0.504	-0.081	0.009	-0.017	0.084	-0.271	-0.006
2:4000001-5000000	2	4000001	5000000	0.104	-0.003	0.098	-0.441	-0.453	0.145	0	0.103	-0.238	-0.003	-0.024	-0.002	0.002	-0.504	-0.081	0.009	-0.017	0.084	-0.271	-0.006
2:6000001-7000000	2	6000001	7000000	0.104	-0.003	0.098	-0.441	-0.453	0.145	0	0.103	-0.238	-0.003	-0.024	-0.002	0.002	-0.504	-0.081	0.009	-0.017	0.084	-0.271	-0.006
2:7000001-8000000	2	7000001	8000000	0.104	-0.003	0.098	-0.441	-0.453	0.145	0	0.103	-0.238	-0.003	-0.024	-0.002	0.002	-0.504	-0.081	0.009	-0.017	0.084	-0.271	-0.006
2:8000001-9000000	2	8000001	9000000	0.104	-0.003	0.098	-0.441	-0.453	0.145	0	0.103	-0.238	-0.003	-0.024	-0.002	0.002	-0.504	-0.66	0.009	-0.017	0.084	-0.271	-0.006
2:9000001-10000000	2	9000001	10000000	0.104	-0.003	0.098	-0.441	-0.453	0.145	0	0.103	-0.238	-0.003	-0.024	-0.002	0.002	-0.504	-0.66	0.009	-0.017	0.084	-0.271	-0.006
2:10000001-11000000	2	10000001	11000000	0.104	-0.003	0.098	-0.441	-0.453	0.145	0	0.103	-0.238	-0.003	-0.024	-0.002	0.002	-0.504	-0.66	0.009	-0.017	0.084	-0.271	-0.006
2:11000001-12000000	2	11000001	12000000	0.104	-0.003	0.098	-0.441	-0.453	0.145	0	0.103	-0.238	-0.003	-0.024	-0.002	0.002	-0.504	-0.66	0.009	-0.017	0.084	-0.271	-0.006
2:12000001-13000000	2	12000001	13000000	0.104	-0.003	0.098	-0.441	-0.453	0.145	0	0.103	-0.238	-0.003	-0.024	-0.002	0.002	-0.504	-0.66	0.009	-0.017	0.084	-0.271	-0.006
2:13000001-14000000	2	13000001	14000000	0.104	-0.003	0.098	-0.441	-0.453	0.145	0	0.103	-0.238	-0.003	-0.024	-0.002	0.002	-0.504	-0.66	0.009	-0.017	0.084	-0.271	-0.006
2:14000001-15000000	2	14000001	15000000	0.104	-0.003	0.098	-0.441	-0.453	0.145	0	0.103	-0.238	-0.003	-0.024	-0.002	0.002	-0.504	-0.66	0.009	-0.017	0.084	-0.271	-0.006
2:15000001-16000000	2	15000001	16000000	0.104	-0.003	0.098	-0.441	-0.453	0.145	0	0.103	-0.238	-0.003	-0.024	-0.002	0.002	-0.504	-0.66	0.009	-0.017	0.084	-0.271	-0.006
2:17000001-18000000	2	17000001	18000000	0.104	-0.003	0.098	-0.441	-0.453	0.002	0	0.103	-0.238	-0.003	-0.024	-0.002	0.002	-0.504	-0.66	0.009	-0.017	0.084	-0.271	-0.006
2:18000001-19000000	2	18000001	19000000	0.104	-0.003	0.098	-0.441	-0.453	0.002	0	0.103	-0.238	-0.003	-0.024	-0.002	0.002	-0.504	-0.66	0.009	-0.017	0.084	-0.271	-0.006
2:19000001-20000000	2	19000001	20000000	0.104	-0.003	-0.009	-0.441	-0.453	0.002	0	0.103	-0.238	-0.003	-0.024	-0.002	0.002	-0.504	-0.66	0.009	-0.017	0.084	-0.271	-0.006
2:20000001-21000000	2	20000001	21000000	0.104	-0.003	-0.009	-0.441	-0.453	0.002	0	0.103	-0.238	-0.003	-0.024	-0.002	0.002	-0.504	-0.66	0.009	-0.017	0.084	-0.271	-0.006
2:22000001-23000000	2	22000001	23000000	0.104	-0.003	-0.009	-0.441	-0.453	0.002	0	0.103	-0.238	-0.003	-0.024	-0.002	0.002	-0.504	-0.66	0.009	-0.017	0.084	-0.271	-0.006
2:23000001-24000000	2	23000001	24000000	0.104	-0.003	-0.009	-0.441	-0.453	0.002	0	0.103	-0.238	-0.003	-0.024	-0.002	0.002	-0.504	-0.66	0.009	-0.017	0.084	-0.271	-0.006
2:25000001-26000000	2	25000001	26000000	0.104	-0.003	-0.009	-0.441	-0.453	0.002	0	0.103	-0.238	-0.003	-0.024	-0.002	0.002	-0.504	-0.66	0.009	-0.017	0.084	-0.271	-0.006
2:26000001-27000000	2	26000001	27000000	0.002	-0.003	-0.009	-0.053	-0.453	0.002	0	0.103	-0.238	-0.003	-0.024	-0.002	0.002	-0.006	-0.66	0.009	-0.017	0.084	-0.271	-0.006
2:27000001-28000000	2	27000001	28000000	0.002	-0.003	-0.009	-0.053	-0.453	0.002	0	0.103	-0.238	-0.003	-0.024	-0.002	0.002	-0.006	-0.66	0.009	-0.017	0.084	-0.271	-0.006
2:28000001-29000000	2	28000001	29000000	0.002	-0.003	-0.009	-0.053	-0.453	0.002	0	0.103	-0.238	-0.003	-0.024	-0.002	0.002	-0.006	-0.66	0.009	-0.017	0.084	-0.271	-0.006
2:29000001-30000000	2	29000001	30000000	0.002	-0.003	-0.009	-0.053	-0.016	0.002	0	0.103	-0.238	-0.003	-0.024	-0.002	0.002	-0.006	-0.018	0.009	-0.017	0.084	-0.271	-0.006
2:30000001-31000000	2	30000001	31000000	0.002	-0.003	-0.009	-0.053	-0.016	0.002	0	0.103	-0.238	-0.003	-0.024	-0.002	0.002	-0.006	-0.018	0.009	-0.017	0.084	-0.271	-0.006
2:31000001-32000000	2	31000001	32000000	0.002	-0.003	-0.009	-0.053	-0.016	0.002	0	0.103	-0.238	-0.003	-0.024	-0.002	0.002	-0.006	-0.018	0.009	-0.017	0.084	-0.271	-0.006
2:34000001-35000000	2	34000001	35000000	0.002	-0.003	-0.009	-0.053	-0.016	0.002	0	0.103	-0.238	-0.003	-0.024	-0.002	0.002	-0.006	-0.018	0.009	-0.017	0.084	-0.271	-0.006
2:35000001-36000000	2	35000001	36000000	0.002	-0.003	-0.009	-0.053	-0.016	0.002	0	0.103	-0.238	-0.003	-0.024	-0.002	0.002	-0.006	-0.018	0.009	-0.017	0.084	-0.271	-0.006
2:38000001-39000000	2	38000001	39000000	0.002	-0.003	-0.009	-0.053	-0.016	0.002	0	0.103	-0.238	-0.003	-0.024	-0.002	0.002	-0.006	-0.018	0.009	-0.017	0.084	-0.271	-0.006
2:39000001-40000000	2	39000001	40000000	0.002	-0.003	-0.009	-0.053	-0.016	0.002	0	0.103	-0.238	-0.003	-0.024	-0.002	0.002	-0.006	-0.018	0.009	-0.017	0.084	-0.271	-0.006
2:40000001-41000000	2	40000001	41000000	0.002	-0.003	-0.009	-0.053	-0.016	0.002	0	0.103	-0.238	-0.003	-0.024	-0.002	0.002	-0.006	-0.018	0.009	-0.017	0.084	-0.271	-0.006
2:41000001-42000000	2	41000001	42000000	0.002	-0.003	-0.009	-0.053	-0.016	0.002	0	0.103	-0.238	-0.003	-0.024	-0.002	0.002	-0.006	-0.018	0.009	-0.017	0.084	-0.271	-0.006
2:42000001-43000000	2	42000001	43000000	0.002	-0.003	-0.009	-0.053	-0.016	0.002	0	0.103	-0.238	-0.003	-0.024	-0.002	0.002	-0.006	-0.018	0.009	-0.017	0.084	-0.271	-0.006
2:43000001-44000000	2	43000001	44000000	0.002	-0.003	-0.009	-0.053	-0.016	0.002	0	0.103	-0.238	-0.003	-0.024	-0.002	0.002	-0.006	-0.018	0.009	-0.017	0.084	-0.271	-0.006
2:44000001-45000000	2	44000001	45000000	0.002	-0.003	-0.009	-0.053	-0.016	0.002	0	0.103	-0.238	-0.003	-0.024	-0.002	0.002	-0.006	-0.018	0.009	-0.017	0.084	-0.271	-0.006
2:45000001-46000000	2	45000001	46000000	0.002	-0.003	-0.009	-0.053	-0.016	0.002	0	0.103	-0.238	-0.003	-0.024	-0.002	0.002	-0.006	-0.018	0.009	-0.017	0.084	-0.271	-0.006
2:46000001-47000000	2	46000001	47000000	0.002	-0.003	-0.009	-0.053	-0.016	0.002	0	0.103	-0.238	-0.003	-0.024	-0.002	0.002	-0.006	-0.018	0.009	-0.017	0.084	-0.271	-0.006
2:47000001-48000000	2	47000001	48000000	0.002	-0.003	-0.009	-0.053	-0.016	0.002	0	0.103	-0.238	-0.003	-0.024	-0.002	0.002	-0.006	-0.018	0.009	-0.017	0.084	-0.271	-0.006
2:48000001-49000000	2	48000001	49000000	0.002	-0.003	-0.009	-0.053	-0.016	0.002	0	0.103	-0.238	-0.003	-0.024	-0.002	0.002	-0.006	-0.018	0.009	-0.017	0.084	-0.271	-0.006
2:51000001-52000000	2	51000001	52000000	0.002	-0.003	-0.009	-0.053	-0.016	0.002	0	0.103	-0.238	-0.003	-0.024	-0.002	0.002	-0.006	-0.018	0.009	-0.017	0.084	-0.271	-0.006
2:52000001-53000000	2	52000001	53000000	0.002	-0.003	-0.009	-0.053	-0.016	0.002	0	0.103	-0.238	-0.003	-0.024	-0.002	0.002	-0.006	-0.018	0.009	-0.017	0.084	-0.271	-0.006
2:53000001-54000000	2	53000001	54000000	0.002	-0.003	-0.009	-0.053	-0.016	0.002	0	0.103	-0.238	-0.003	-0.024	-0.002	0.002	-0.006	-0.018	0.009	-0.017	0.084	-0.271	-0.006
2:55000001-56000000	2	55000001	56000000	0.002	-0.003	-0.009	-0.053	-0.016	0.002	0	0.103	-0.238	-0.003	-0.024	-0.002	0.002	-0.006	-0.018	0.009	-0.017	0.084	-0.271	-0.006
2:56000001-57000000	2	56000001	57000000	0.002	-0.003	-0.009	-0.053	-0.016	0.002	0	0.103	-0.238	-0.003	-0.024	-0.002	0.002	-0.006	-0.018	0.009	-0.017	0.084	-0.271	-0.006
2:57000001-58000000	2	57000001	58000000	0.002	-0.003	-0.009	-0.053	-0.016	0.002	0	0.103	-0.238	-0.003	-0.024	-0.002	0.002	-0.006	-0.018	0.009	-0.017	0.084	-0.271	-0.006
2:58000001-59000000	2	58000001	59000000	0.002	-0.003	-0.009	-0.053	-0.016	0.002	0	0.103	-0.238	-0.003	-0.024	-0.002	0.002	-0.006	-0.018	0.009	-0.017	0.084	-0.271	-0.006
2:60000001-61000000	2	60000001	61000000	0.002	-0.003	-0.009	-0.053	-0.016	0.002	0	0.103	-0.238	-0.003	-0.024	-0.002	0.002	-0.006	-0.018	0.009	-0.017	0.084	-0.271	-0.006
2:62000001-63000000	2	62000001	63000000	0.002	-0.003	-0.009	-0.053	-0.016	0.002	0	0.103	-0.238	-0.003	-0.024	-0.002	0.002	-0.006	-0.018	0.009	-0.017	0.084	-0.271	-0.006
2:64000001-65000000	2	64000001	65000000	0.002	-0.003	-0.009	-0.053	-0.016	0.002	0	0.103	-0.238	-0.003	-0.024	-0.002	0.002	-0.006	-0.018	0.009	-0.017	0.084	-0.271	-0.006
2:66000001-67000000	2	66000001	67000000	0.002	-0.003	-0.009	-0.053	-0.016	0.002	0	0.103	-0.238	-0.003	-0.024	-0.002	0.002	-0.006	-0.018	0.009	-0.017	0.084	-0.271	-0.006
2:68000001-69000000	2	68000001	69000000	0.002	-0.003	-0.009	-0.053	-0.016	0.002	0	0.103	-0.238	-0.003	-0.024	-0.002	0.002	-0.006	-0.018	0.009	-0.017	0.084	-0.271	-0.006
2:69000001-70000000	2	69000001	70000000	0.002	-0.003	-0.009	-0.053	-0.016	0.002	0	0.103	-0.238	-0.003	-0.024	-0.002	0.002	-0.006	-0.018	0.009	-0.017	0.084	-0.271	-0.006
2:71000001-72000000	2	71000001	72000000	0.002	-0.003	-0.009	-0.053	-0.016	0.002	0	0.103	-0.238	-0.003	-0.024	-0.002	0.002	-0.006	-0.018	0.009	-0.017	0.084	-0.271	-0.006
2:72000001-73000000	2	72000001	73000000	0.002	-0.003	-0.009	-0.053	-0.016	0.002	0	0.103	-0.238	-0.003	-0.024	-0.002	0.002	-0.006	-0.018	0.009	-0.017	0.084	-0.271	-0.006
2:73000001-74000000	2	73000001	74000000	0.002	-0.003	-0.009	-0.053	-0.016	0.002	0	0.103	-0.238	-0.003	-0.024	-0.002	0.002	-0.006	-0.018	0.009	-0.017	0.084	-0.271	-0.006
2:74000001-75000000	2	74000001	75000000	0.002	-0.003	-0.009	-0.053	-0.016	0.002	0	0.103	-0.238	-0.003	-0.024	-0.002	0.002	-0.006	-0.018	0.009	-0.017	0.084	-0.271	-0.006
2:75000001-76000000	2	75000001	76000000	0.002	-0.003	-0.009	-0.053	-0.016	0.002	0	0.103	-0.238	-0.003	-0.024	-0.002	0.002	-0.006	-0.018	0.009	-0.017	0.084	-0.271	-0.006
2:76000001-77000000	2	76000001	77000000	0.002	-0.003	-0.009	-0.053	-0.016	0.002	0	0.103	-0.238	-0.003	-0.024	-0.002	0.002	-0.006	-0.018	0.009	-0.017	0.084	-0.271	-0.006
2:77000001-78000000	2	77000001	78000000	0.002	-0.003	-0.009	-0.053	-0.016	0.002	0	0.103	-0.238	-0.003	-0.024	-0.002	0.002	-0.006	-0.018	0.009	-0.017	0.084	-0.271	-0.006
2:79000001-80000000	2	79000001	80000000	0.002	-0.003	-0.009	-0.053	-0.016	0.002	0	0.103	-0.238	-0.003	-0.024	-0.002	0.002	-0.006	-0.018	0.009	-0.017	0.084	-0.271	-0.006
2:80000001-81000000	2	80000001	81000000	0.002	-0.003	-0.009	-0.053	-0.016	0.002	0	0.103	-0.238	-0.003	-0.024	-0.002	0.002	-0.006	-0.018	0.009	-0.017	0.084	-0.271	-0.006
2:82000001-83000000	2	82000001	83000000	0.002	-0.003	-0.009	0.022	-0.016	0.002	0	0.103	-0.238	-0.003	-0.024	-0.002	0.002	-0.006	-0.018	0.009	-0.017	0.084	-0.271	-0.006
2:84000001-85000000	2	84000001	85000000	0.002	-0.003	-0.009	0.022	-0.016	0.002	0	0.103	-0.238	-0.003	-0.024	-0.002	0.002	-0.006	-0.018	0.009	-0.017	0.084	-0.271	-0.006
2:85000001-86000000	2	85000001	86000000	0.002	-0.003	-0.009	0.022	-0.016	0.002	0	0.103	-0.238	-0.003	-0.024	-0.002	0.002	-0.006	-0.018	0.009	-0.017	0.084	-0.271	-0.006
2:86000001-87000000	2	86000001	87000000	0.002	-0.003	-0.009	0.022	-0.016	0.002	0	0.103	-0.238	-0.003	-0.024	-0.002	0.002	-0.006	-0.018	0.009	-0.017	0.084	-0.271	-0.006
2:97000001-98000000	2	97000001	98000000	0.002	-0.003	-0.009	0.022	-0.016	0.002	0	0.103	-0.238	-0.003	-0.024	-0.002	0.002	-0.006	-0.018	0.009	-0.017	0.084	-0.271	-0.006
2:100000001-101000000	2	100000001	101000000	0.002	-0.003	-0.009	0.022	-0.016	0.002	0	0.103	-0.238	-0.003	-0.024	-0.002	0.002	-0.006	-0.018	0.009	-0.017	0.084	-0.271	-0.006
2:101000001-102000000	2	101000001	102000000	0.002	-0.003	-0.009	0.022	-0.016	0.002	0	0.103	-0.238	-0.003	-0.024	-0.002	0.002	-0.006	-0.018	0.009	-0.017	0.084	-0.271	-0.006
2:102000001-103000000	2	102000001	103000000	0.002	-0.003	-0.009	0.022	-0.016	0.002	0	0.103	-0.238	-0.003	-0.024	-0.002	0.002	-0.006	-0.018	0.009	-0.017	0.084	-0.271	-0.006
2:103000001-104000000	2	103000001	104000000	0.002	-0.003	-0.009	0.022	-0.016	0.002	0	0.103	-0.238	-0.003	-0.024	-0.002	0.002	-0.006	-0.018	0.009	-0.017	0.084	-0.271	-0.006
2:104000001-105000000	2	104000001	105000000	0.002	-0.003	-0.009	0.022	-0.016	0.002	0	0.103	-0.238	-0.003	-0.024	-0.002	0.002	-0.006	-0.018	0.009	-0.017	0.084	-0.271	-0.006
2:107000001-108000000	2	107000001	108000000	0.002	-0.003	-0.009	0.022	-0.016	0.002	0	0.103	-0.238	-0.003	-0.024	-0.002	0.002	-0.006	-0.018	0.009	-0.017	0.084	-0.493	-0.006
2:108000001-109000000	2	108000001	109000000	0.002	-0.003	-0.009	0.022	-0.016	0.002	0	0.103	-0.238	-0.003	-0.024	-0.002	0.002	-0.006	-0.018	0.009	-0.017	0.084	-0.493	-0.006
2:111000001-112000000	2	111000001	112000000	0.002	-0.003	-0.009	0.022	-0.016	0.002	0	0.103	-0.238	-0.003	-0.024	-0.002	0.002	-0.006	-0.018	0.009	-0.017	0.084	-0.493	-0.006
2:113000001-114000000	2	113000001	114000000	0.002	-0.003	-0.009	0.022	-0.016	0.002	0	0.103	-0.238	-0.003	-0.024	-0.002	0.002	-0.006	-0.018	0.009	-0.017	0.084	-0.493	-0.006
2:116000001-117000000	2	116000001	117000000	0.002	-0.003	-0.009	0.022	-0.016	0.002	0	0.103	-0.238	-0.003	-0.024	-0.002	0.002	-0.006	-0.018	0.009	-0.017	0.084	-0.493	-0.006
2:118000001-119000000	2	118000001	119000000	0.002	-0.003	-0.009	0.022	-0.016	0.002	0	0.103	-0.238	-0.003	-0.024	-0.002	0.002	-0.006	-0.018	0.009	-0.017	0.084	-0.493	-0.006
2:119000001-120000000	2	119000001	120000000	0.002	-0.003	-0.009	0.022	-0.016	0.002	0	0.103	-0.238	-0.003	-0.024	-0.002	0.002	-0.006	-0.018	0.009	-0.017	0.084	-0.493	-0.006
2:120000001-121000000	2	120000001	121000000	0.002	-0.003	-0.009	0.022	-0.016	0.002	0	0.103	-0.238	-0.003	-0.024	-0.002	0.002	-0.006	-0.018	0.009	-0.017	0.084	-0.264	-0.006
2:122000001-123000000	2	122000001	123000000	0.002	-0.003	-0.009	0.022	-0.016	0.002	0	0.103	-0.238	-0.003	-0.024	-0.002	0.002	-0.006	-0.018	0.009	-0.017	0.084	-0.264	-0.006
2:123000001-124000000	2	123000001	124000000	0.002	-0.003	-0.009	0.022	-0.016	0.002	0	0.103	-0.238	-0.003	-0.024	-0.002	0.002	-0.006	-0.018	0.009	-0.017	0.084	-0.264	-0.006
2:124000001-125000000	2	124000001	125000000	0.002	-0.003	-0.009	0.022	-0.016	0.002	0	0.103	-0.238	-0.003	-0.024	-0.002	0.002	-0.006	-0.018	0.009	-0.017	0.084	-0.264	-0.006
2:126000001-127000000	2	126000001	127000000	0.367	-0.003	-0.009	0.022	-0.016	0.002	0	0.103	-0.238	-0.003	0.286	-0.002	0.002	-0.006	-0.018	0.009	-0.017	0.084	-0.264	-0.006
2:129000001-130000000	2	129000001	130000000	0.367	-0.003	-0.009	0.022	-0.016	0.002	0	0.103	-0.238	-0.003	0.286	-0.002	0.002	-0.006	-0.018	0.009	-0.017	0.084	-0.264	-0.006
2:134000001-135000000	2	134000001	135000000	0.367	-0.003	-0.009	0.022	-0.016	0.002	0	0.103	-0.238	-0.003	0.286	-0.002	0.002	-0.006	-0.018	0.009	-0.017	0.084	-0.264	-0.006
2:135000001-136000000	2	135000001	136000000	0.367	-0.003	-0.009	0.022	-0.016	0.002	0	0.103	-0.238	-0.003	0.286	-0.002	0.002	-0.006	-0.018	0.009	-0.017	0.084	-0.264	-0.006
2:136000001-137000000	2	136000001	137000000	0.367	-0.003	-0.009	0.022	-0.016	0.002	0	0.103	-0.238	-0.003	0.286	-0.002	0.002	-0.006	-0.018	0.009	-0.017	0.084	-0.264	-0.006
2:137000001-138000000	2	137000001	138000000	0.367	-0.003	-0.009	0.022	-0.016	0.002	0	0.103	-0.238	-0.003	0.286	-0.002	0.002	-0.006	-0.018	0.009	-0.017	0.084	-0.264	-0.006
2:138000001-139000000	2	138000001	139000000	0.367	-0.003	-0.009	0.022	-0.016	0.002	0	0.103	-0.238	-0.003	0.286	-0.002	0.002	-0.006	-0.018	0.009	-0.017	0.084	-0.264	-0.006
2:139000001-140000000	2	139000001	140000000	0.367	-0.003	-0.009	0.022	-0.016	0.002	0	0.103	-0.238	-0.003	0.286	-0.002	0.002	-0.006	-0.018	0.009	-0.017	0.084	-0.264	-0.006
2:140000001-141000000	2	140000001	141000000	0.367	-0.003	-0.009	0.022	-0.016	0.002	0	0.103	-0.238	-0.003	0.286	-0.002	0.002	-0.006	-0.018	0.009	-0.017	0.084	-0.264	-0.006
2:141000001-142000000	2	141000001	142000000	0.367	-0.003	-0.009	0.022	-0.016	0.002	0	0.103	-0.238	-0.003	0.286	-0.002	0.002	-0.006	-0.018	0.009	-0.017	0.084	-0.264	-0.006
2:142000001-143000000	2	142000001	143000000	0.367	-0.003	-0.009	0.022	-0.016	0.002	0	0.103	-0.238	-0.003	0.286	-0.002	0.002	-0.006	-0.018	0.009	-0.017	0.084	-0.264	-0.006
2:145000001-146000000	2	145000001	146000000	0.367	-0.003	-0.009	0.022	-0.016	0.002	0	0.103	-0.238	-0.003	0.286	-0.002	0.002	-0.006	-0.018	0.009	-0.017	0.084	-0.264	-0.006
2:147000001-148000000	2	147000001	148000000	0.367	-0.003	-0.009	0.022	-0.016	0.002	0	0.103	-0.238	-0.003	0.286	-0.002	0.002	-0.006	-0.018	0.009	-0.017	0.084	-0.264	-0.006
2:150000001-151000000	2	150000001	151000000	0.367	-0.003	-0.009	0.022	-0.016	0.002	0	0.103	-0.238	-0.003	0.286	-0.002	0.002	-0.006	-0.018	0.009	-0.017	0.084	-0.264	-0.006
2:151000001-152000000	2	151000001	152000000	0.367	-0.003	-0.009	0.022	-0.016	0.002	0	0.103	-0.238	-0.003	0.286	-0.002	0.002	-0.006	-0.018	0.009	-0.017	0.084	-0.264	-0.006
2:152000001-153000000	2	152000001	153000000	0.367	-0.003	-0.009	0.022	-0.016	0.002	0	0.103	-0.238	-0.003	0.286	-0.002	0.002	-0.006	-0.018	0.009	-0.017	0.084	-0.264	-0.006
2:154000001-155000000	2	154000001	155000000	0.367	-0.003	-0.009	0.022	-0.016	0.002	0	0.103	-0.238	-0.003	0.286	-0.002	0.002	-0.006	-0.018	0.009	-0.017	0.084	-0.264	-0.006
2:155000001-156000000	2	155000001	156000000	0.367	-0.003	-0.009	0.022	-0.016	0.002	0	0.103	-0.238	-0.003	0.286	-0.002	0.002	-0.006	-0.018	0.009	-0.017	0.084	-0.264	-0.006
2:157000001-158000000	2	157000001	158000000	0.367	-0.003	-0.009	0.022	-0.016	0.002	0	0.103	-0.238	-0.003	0.406	-0.002	0.002	-0.006	-0.018	0.009	-0.017	0.084	-0.264	-0.006
2:158000001-159000000	2	158000001	159000000	0.367	-0.003	-0.009	0.022	-0.016	0.002	0	0.103	-0.238	-0.003	0.406	-0.002	0.002	-0.006	-0.018	0.009	-0.017	0.084	-0.264	-0.006
2:160000001-161000000	2	160000001	161000000	0.367	-0.003	-0.009	0.022	-0.016	0.002	0	0.103	-0.238	-0.003	0.406	-0.002	0.002	-0.006	-0.018	0.009	-0.017	0.084	-0.264	-0.006
2:161000001-162000000	2	161000001	162000000	0.367	-0.003	-0.009	0.022	-0.016	0.002	0	0.103	-0.238	-0.003	0.406	-0.002	0.002	-0.006	-0.018	0.009	-0.017	0.084	-0.264	-0.006
2:163000001-164000000	2	163000001	164000000	0.367	-0.003	-0.009	0.022	-0.016	0.002	0	0.103	-0.238	-0.003	0.406	-0.002	0.002	-0.006	-0.018	0.009	-0.017	0.084	-0.264	-0.006
2:164000001-165000000	2	164000001	165000000	0.367	-0.003	-0.009	0.022	-0.016	0.002	0	0.103	-0.238	-0.003	0.406	-0.002	0.002	-0.006	-0.018	0.009	-0.017	0.084	-0.264	-0.006
2:165000001-166000000	2	165000001	166000000	0.367	-0.003	-0.009	0.022	-0.016	0.002	0	0.103	-0.238	-0.003	0.406	-0.002	0.002	-0.006	-0.018	0.009	-0.017	0.084	-0.264	-0.006
2:166000001-167000000	2	166000001	167000000	0.367	-0.003	-0.009	0.022	-0.016	0.002	0	0.103	-0.238	-0.003	0.406	-0.002	0.002	-0.006	-0.018	0.009	-0.017	0.084	-0.264	-0.006
2:168000001-169000000	2	168000001	169000000	0.367	-0.003	-0.009	0.022	-0.016	0.002	0	0.103	-0.238	-0.003	0.406	-0.002	0.002	-0.006	-0.018	0.009	-0.017	0.084	-0.264	-0.006
2:172000001-173000000	2	172000001	173000000	0.367	-0.003	-0.009	0.022	-0.016	0.002	0	0.103	-0.238	-0.003	0.406	-0.002	0.002	-0.006	-0.018	0.009	-0.017	0.084	-0.264	-0.006
2:173000001-174000000	2	173000001	174000000	0.367	-0.003	-0.009	0.022	-0.016	0.002	0	0.103	-0.238	-0.003	0.406	-0.002	0.002	-0.006	-0.018	0.009	-0.017	0.084	-0.264	-0.006
2:174000001-175000000	2	174000001	175000000	0.367	-0.003	-0.009	0.022	-0.016	0.002	0	0.103	-0.238	-0.003	0.406	-0.002	0.002	-0.006	-0.018	0.009	-0.017	0.084	-0.264	-0.006
2:175000001-176000000	2	175000001	176000000	0.367	-0.003	-0.009	0.022	-0.016	0.002	0	0.103	-0.238	-0.003	0.406	-0.002	0.002	-0.006	-0.018	0.009	-0.017	0.084	-0.264	-0.006
2:178000001-179000000	2	178000001	179000000	0.367	-0.003	-0.009	0.022	-0.016	0.002	0	0.103	-0.238	-0.003	0.406	-0.002	0.002	-0.006	-0.018	0.009	-0.017	0.084	-0.264	-0.006
2:179000001-180000000	2	179000001	180000000	0.367	-0.003	-0.009	0.022	-0.016	0.002	0	0.103	-0.238	-0.003	0.406	-0.002	0.002	-0.006	-0.018	0.009	-0.017	0.084	-0.264	-0.006
2:180000001-181000000	2	180000001	181000000	0.367	-0.003	-0.009	0.022	-0.016	0.002	0	0.103	-0.238	-0.003	0.406	-0.002	0.002	-0.006	-0.018	0.009	-0.017	0.084	-0.264	-0.006
2:181000001-182000000	2	181000001	182000000	0.367	-0.003	-0.009	0.45	-0.016	0.002	0	0.103	-0.238	-0.003	0.406	-0.002	0.002	0.458	-0.018	0.009	-0.017	0.084	-0.264	-0.006
2:182000001-183000000	2	182000001	183000000	0.367	-0.003	-0.009	0.45	-0.016	0.002	0	0.103	-0.238	-0.003	0.406	-0.002	0.002	0.458	-0.018	0.009	-0.017	0.084	-0.264	-0.006
2:183000001-184000000	2	183000001	184000000	0.367	-0.003	-0.009	0.45	-0.016	0.002	0	0.103	-0.238	-0.003	0.406	-0.002	0.002	0.458	-0.018	0.009	-0.017	0.084	-0.264	-0.006
2:185000001-186000000	2	185000001	186000000	0.367	-0.003	-0.009	0.45	-0.016	0.002	0	0.103	-0.238	-0.003	0.406	-0.002	0.002	0.458	-0.018	0.009	-0.017	0.084	-0.264	-0.006
2:186000001-187000000	2	186000001	187000000	0.367	-0.003	-0.009	0.45	-0.016	0.002	0	0.103	-0.238	-0.003	0.406	-0.002	0.002	0.458	-0.018	0.009	-0.017	0.084	-0.264	-0.006
2:187000001-188000000	2	187000001	188000000	0.367	-0.003	-0.009	0.45	-0.016	0.002	0	0.103	-0.238	-0.003	0.406	-0.002	0.002	0.458	-0.018	0.009	-0.017	0.084	-0.264	-0.006
2:188000001-189000000	2	188000001	189000000	0.367	-0.003	-0.009	0.45	-0.016	0.002	0	0.103	-0.238	-0.003	0.406	-0.002	0.002	0.458	-0.018	0.009	-0.017	0.084	-0.264	-0.006
2:189000001-190000000	2	189000001	190000000	0.367	-0.003	-0.009	0.45	-0.016	0.002	0	0.103	-0.238	-0.003	0.406	-0.002	0.002	0.458	-0.018	0.009	-0.017	0.084	-0.264	-0.006
2:192000001-193000000	2	192000001	193000000	0.367	-0.003	-0.009	0.45	-0.016	0.002	0	0.103	-0.238	-0.003	0.406	-0.002	0.002	0.458	-0.018	0.009	-0.017	0.084	-0.264	-0.006
2:194000001-195000000	2	194000001	195000000	0.367	-0.003	-0.009	0.45	-0.016	0.002	0	0.103	-0.238	-0.003	0.406	-0.002	0.002	0.458	-0.018	0.009	-0.017	0.084	-0.264	-0.006
2:195000001-196000000	2	195000001	196000000	0.367	-0.003	-0.009	0.45	-0.016	0.002	0	0.103	-0.238	-0.003	0.406	-0.002	0.002	0.458	-0.018	0.009	-0.017	0.084	-0.264	-0.006
2:196000001-197000000	2	196000001	197000000	0.367	-0.003	-0.009	0.45	-0.016	0.002	0	0.103	-0.238	-0.003	0.406	-0.002	0.002	0.458	-0.018	0.009	-0.017	0.084	-0.264	-0.006
2:197000001-198000000	2	197000001	198000000	0.367	-0.003	-0.009	0.45	-0.016	0.002	0	0.103	-0.238	-0.003	0.406	-0.002	0.002	0.458	-0.018	0.009	-0.017	0.084	-0.264	-0.006
2:198000001-199000000	2	198000001	199000000	0.367	-0.003	-0.009	0.45	-0.016	0.002	0	0.103	-0.238	-0.003	0.406	-0.002	0.002	0.458	-0.018	0.009	-0.017	0.084	-0.264	-0.006
2:199000001-200000000	2	199000001	200000000	0.367	-0.003	-0.009	0.45	-0.016	0.002	0	0.103	-0.238	-0.003	0.406	-0.002	0.002	0.458	-0.018	0.009	-0.017	0.084	-0.264	-0.006
2:200000001-201000000	2	200000001	201000000	0.367	-0.003	-0.009	0.45	-0.016	0.002	0	0.103	-0.238	-0.003	0.406	-0.002	0.002	0.458	-0.018	0.009	-0.017	0.084	-0.264	-0.006
2:202000001-203000000	2	202000001	203000000	0.367	-0.003	-0.009	0.45	-0.016	0.002	0	0.103	-0.238	-0.003	0.406	-0.002	0.002	0.458	-0.018	0.009	-0.017	0.084	-0.264	-0.006
2:204000001-205000000	2	204000001	205000000	0.367	-0.003	-0.009	0.45	-0.016	0.002	0	0.103	-0.238	-0.003	0.406	-0.002	0.002	0.458	-0.018	0.009	-0.017	0.084	-0.264	-0.006
2:205000001-206000000	2	205000001	206000000	0.367	-0.003	-0.009	0.45	-0.016	0.002	0	0.103	-0.238	-0.003	0.406	-0.002	0.002	0.458	-0.018	0.009	-0.017	0.084	-0.264	-0.006
2:206000001-207000000	2	206000001	207000000	0.367	-0.003	-0.009	-0.074	-0.016	0.002	0	0.103	-0.238	-0.003	0.406	-0.002	0.002	-0.092	-0.018	0.009	-0.017	0.084	-0.264	-0.006
2:207000001-208000000	2	207000001	208000000	0.367	-0.003	-0.009	-0.074	-0.016	0.002	0	0.103	-0.238	-0.003	0.406	-0.002	0.002	-0.092	-0.018	0.009	-0.017	0.084	-0.264	-0.006
2:208000001-209000000	2	208000001	209000000	0.367	-0.003	-0.009	-0.074	-0.016	0.002	0	0.103	-0.238	-0.003	0.406	-0.002	0.002	-0.092	-0.018	0.009	-0.017	0.084	-0.264	-0.006
2:211000001-212000000	2	211000001	212000000	0.367	-0.003	-0.009	-0.074	-0.016	0.002	0	0.103	-0.238	-0.003	0.32	-0.002	0.002	-0.092	-0.018	0.009	-0.017	0.084	-0.264	-0.006
2:213000001-214000000	2	213000001	214000000	0.367	-0.003	-0.009	-0.074	-0.016	0.002	0	0.103	-0.238	-0.003	0.32	-0.002	0.002	-0.092	-0.018	0.009	-0.017	0.084	-0.264	-0.006
2:214000001-215000000	2	214000001	215000000	0.367	-0.003	-0.009	-0.074	-0.016	0.002	0	0.103	-0.238	-0.003	0.32	-0.002	0.002	-0.092	-0.018	0.009	-0.017	0.084	-0.264	-0.006
2:215000001-216000000	2	215000001	216000000	0.367	-0.003	-0.009	-0.074	-0.016	0.002	0	0.103	-0.238	-0.003	0.32	-0.002	0.002	-0.092	-0.018	0.009	-0.017	0.084	-0.264	-0.006
2:216000001-217000000	2	216000001	217000000	0.367	-0.003	-0.009	-0.074	-0.016	0.002	0	0.103	-0.238	-0.003	0.32	-0.002	0.002	-0.092	-0.018	0.009	-0.017	0.084	-0.264	-0.006
2:217000001-218000000	2	217000001	218000000	0.367	-0.003	-0.009	-0.074	-0.016	0.002	0	0.103	-0.238	-0.003	0.32	-0.002	0.002	-0.092	-0.018	0.009	-0.017	0.084	-0.264	-0.006
2:218000001-219000000	2	218000001	219000000	0.367	-0.003	-0.009	-0.074	-0.016	0.002	0	0.103	-0.238	-0.003	0.32	-0.002	0.002	-0.092	-0.018	0.009	-0.017	0.084	-0.264	-0.006
2:219000001-220000000	2	219000001	220000000	0.367	-0.003	-0.009	-0.074	-0.016	0.002	0	0.103	-0.238	-0.003	0.32	-0.002	0.002	-0.092	-0.018	0.009	-0.017	0.084	-0.264	-0.006
2:220000001-221000000	2	220000001	221000000	0.367	-0.003	-0.009	-0.074	-0.016	0.002	0	0.103	-0.238	-0.003	0.32	-0.002	0.002	-0.092	-0.018	0.009	-0.017	0.084	-0.264	-0.006
2:221000001-222000000	2	221000001	222000000	0.367	-0.003	-0.009	-0.074	-0.016	0.002	0	0.103	-0.238	-0.003	0.32	-0.002	0.002	-0.092	-0.018	0.009	-0.017	0.084	-0.264	-0.006
2:222000001-223000000	2	222000001	223000000	0.367	-0.003	-0.009	-0.074	-0.016	0.002	0	0.103	-0.238	-0.003	0.32	-0.002	0.002	-0.092	-0.018	0.009	-0.017	0.084	-0.264	-0.006
2:224000001-225000000	2	224000001	225000000	0.367	-0.003	0.098	-0.074	-0.016	0.124	0	0.103	-0.238	-0.003	0.32	-0.002	0.002	-0.092	-0.018	0.009	-0.017	0.084	-0.264	-0.006
2:226000001-227000000	2	226000001	227000000	0.367	-0.003	0.098	-0.074	-0.016	0.124	0	0.103	-0.238	-0.003	0.32	-0.002	0.002	-0.092	-0.018	0.009	-0.017	0.084	-0.264	-0.006
2:227000001-228000000	2	227000001	228000000	0.367	-0.003	0.098	-0.074	-0.016	0.124	0	0.103	-0.238	-0.003	0.32	-0.002	0.002	-0.092	-0.018	0.009	-0.017	0.084	-0.264	-0.006
2:228000001-229000000	2	228000001	229000000	0.367	-0.003	0.098	-0.074	-0.016	0.124	0	0.103	-0.238	-0.003	0.32	-0.002	0.002	-0.092	-0.018	0.009	-0.017	0.084	-0.264	-0.006
2:229000001-230000000	2	229000001	230000000	0.367	-0.003	0.098	-0.074	-0.016	0.124	0	0.103	-0.238	-0.003	0.32	-0.002	0.002	-0.092	-0.018	0.009	-0.017	0.084	-0.264	-0.006
2:231000001-232000000	2	231000001	232000000	0.367	-0.003	0.098	-0.074	-0.016	0.124	0	0.103	-0.238	-0.003	0.32	-0.002	0.002	-0.092	-0.018	0.009	-0.017	0.084	-0.264	-0.006
2:233000001-234000000	2	233000001	234000000	0.367	-0.003	0.098	-0.074	-0.016	0.124	0	0.103	-0.238	-0.003	0.32	-0.002	0.002	-0.092	-0.018	0.009	-0.017	0.084	-0.264	-0.006
2:234000001-235000000	2	234000001	235000000	0.367	-0.003	0.098	-0.074	-0.016	0.124	0	0.103	-0.238	-0.003	0.32	-0.002	0.002	-0.092	-0.018	0.009	-0.017	0.084	-0.264	-0.006
2:235000001-236000000	2	235000001	236000000	0.367	-0.003	0.098	-0.074	-0.016	0.124	0	0.103	-0.238	-0.003	0.32	-0.002	0.002	-0.092	-0.018	0.009	-0.017	0.084	-0.264	-0.006
2:236000001-237000000	2	236000001	237000000	0.367	-0.003	0.098	-0.074	-0.016	0.124	0	0.103	-0.238	-0.003	0.32	-0.002	0.002	-0.092	-0.018	0.009	-0.017	0.084	-0.264	-0.006
2:240000001-241000000	2	240000001	241000000	0.367	-0.003	0.098	-0.074	-0.016	0.124	0	0.103	-0.238	-0.003	0.32	-0.002	0.002	-0.092	-0.018	0.009	-0.017	0.084	-0.264	-0.006
2:242000001-243000000	2	242000001	243000000	0.367	-0.003	0.098	-0.074	-0.016	0.124	0	0.103	-0.238	-0.003	0.32	-0.002	0.002	-0.092	-0.018	0.009	-0.017	0.084	-0.264	-0.006
3:1-1000000	3	1	1000000	0.34	0.031	0.001	-0.471	0.001	0.318	-0.001	-0.019	0.001	0.014	0.328	0.016	-0.004	-0.528	0.002	0.322	-0.009	-0.002	-0.003	-0.017
3:1000001-2000000	3	1000001	2000000	0.34	0.031	0.001	-0.471	0.001	0.318	-0.001	-0.019	0.001	0.014	0.328	0.016	-0.004	-0.528	0.002	0.322	-0.009	-0.002	-0.003	-0.017
3:2000001-3000000	3	2000001	3000000	0.34	0.031	0.001	-0.471	0.001	0.318	-0.001	-0.019	0.001	0.014	0.328	0.016	-0.004	-0.528	0.002	0.322	-0.009	-0.002	-0.003	-0.017
3:3000001-4000000	3	3000001	4000000	0.34	0.031	0.001	-0.471	0.001	0.318	-0.001	-0.019	0.001	0.014	0.328	0.016	-0.004	-0.528	0.002	0.322	-0.009	-0.002	-0.003	-0.017
3:6000001-7000000	3	6000001	7000000	0.34	0.031	0.001	-0.471	0.001	0.318	-0.001	-0.019	0.001	0.014	0.328	0.016	-0.004	-0.528	0.002	0.322	-0.009	-0.002	-0.003	-0.017
3:7000001-8000000	3	7000001	8000000	0.34	0.031	0.001	-0.471	0.001	0.318	-0.001	-0.019	0.001	0.014	0.328	0.016	-0.004	-0.528	0.002	0.322	-0.009	-0.002	-0.003	-0.017
3:8000001-9000000	3	8000001	9000000	0.34	0.031	0.001	-0.471	0.001	0.318	-0.001	-0.019	0.001	0.014	0.328	0.016	-0.004	-0.528	0.002	0.322	-0.009	-0.002	-0.003	-0.017
3:10000001-11000000	3	10000001	11000000	0.34	0.031	0.001	-0.471	0.001	0.318	-0.001	-0.019	0.001	0.014	0.328	0.016	-0.004	-0.528	0.002	0.322	-0.009	-0.002	-0.003	-0.017
3:11000001-12000000	3	11000001	12000000	0.34	0.031	0.001	-0.471	0.001	0.318	-0.001	-0.019	0.001	0.014	0.328	0.016	-0.004	-0.528	0.002	0.322	-0.009	-0.002	-0.003	-0.017
3:12000001-13000000	3	12000001	13000000	0.34	0.031	0.001	-0.471	0.001	0.318	-0.001	-0.019	0.001	0.014	0.328	0.016	-0.004	-0.528	0.002	0.322	-0.009	-0.002	-0.003	-0.017
3:13000001-14000000	3	13000001	14000000	0.34	0.031	0.001	-0.471	0.001	0.318	-0.001	-0.019	0.001	0.014	0.328	0.016	-0.004	-0.528	0.002	0.322	-0.009	-0.002	-0.003	-0.017
3:14000001-15000000	3	14000001	15000000	0.34	0.031	0.001	-0.471	0.001	0.318	-0.001	-0.019	0.001	0.014	0.328	0.016	-0.004	-0.528	0.002	0.322	-0.009	-0.002	-0.003	-0.017
3:16000001-17000000	3	16000001	17000000	0.34	0.031	0.001	-0.471	0.001	0.318	-0.001	-0.019	0.001	0.014	0.328	0.016	-0.004	-0.528	0.002	0.322	-0.009	-0.002	-0.003	-0.017
3:17000001-18000000	3	17000001	18000000	0.34	0.031	0.001	-0.471	0.001	0.318	-0.001	-0.019	0.001	0.014	0.328	0.016	-0.004	-0.528	0.002	0.322	-0.009	-0.002	-0.003	-0.017
3:19000001-20000000	3	19000001	20000000	0.34	0.031	0.001	-0.471	0.001	0.318	-0.001	-0.019	0.001	0.014	0.328	0.016	-0.004	-0.528	0.002	0.322	-0.009	-0.002	-0.003	-0.017
3:20000001-21000000	3	20000001	21000000	0.34	0.031	0.001	-0.471	0.001	0.318	-0.001	-0.019	0.001	0.014	0.328	0.016	-0.004	-0.528	0.002	0.322	-0.009	-0.002	-0.003	-0.017
3:21000001-22000000	3	21000001	22000000	0.34	0.031	0.001	-0.471	0.001	0.318	-0.001	-0.019	0.001	0.014	0.328	0.016	-0.004	-0.528	0.002	0.322	-0.009	-0.002	-0.003	-0.017
3:26000001-27000000	3	26000001	27000000	0.34	0.031	0.001	-0.471	0.001	0.318	-0.001	-0.019	0.001	0.014	0.328	0.016	-0.004	-0.528	0.002	0.322	-0.009	-0.002	-0.003	-0.017
3:28000001-29000000	3	28000001	29000000	0.34	0.031	0.001	-0.471	0.001	0.318	-0.001	-0.019	0.001	0.014	0.328	0.016	-0.004	-0.528	0.002	0.322	-0.009	-0.002	-0.003	-0.017
3:29000001-30000000	3	29000001	30000000	0.34	0.031	0.001	-0.471	0.001	0.318	-0.001	-0.019	0.001	0.014	0.328	0.016	-0.004	-0.528	0.002	0.322	-0.009	-0.002	-0.003	-0.017
3:30000001-31000000	3	30000001	31000000	0.34	0.031	0.001	-0.471	0.001	0.318	-0.001	-0.019	0.001	0.014	0.328	0.016	-0.004	-0.528	0.002	0.322	-0.009	-0.002	-0.003	-0.017
3:31000001-32000000	3	31000001	32000000	0.34	0.031	0.001	-0.471	0.001	0.318	-0.001	-0.019	0.001	0.014	0.328	0.016	-0.004	-0.528	0.002	0.322	-0.009	-0.002	-0.003	-0.017
3:32000001-33000000	3	32000001	33000000	0.34	0.031	0.001	-0.471	0.001	0.318	-0.001	-0.019	0.001	0.014	0.328	0.016	-0.004	-0.528	0.002	0.322	-0.009	-0.002	-0.003	-0.017
3:33000001-34000000	3	33000001	34000000	0.34	0.031	0.001	-0.471	0.001	0.318	-0.001	-0.019	0.001	0.014	0.328	0.016	-0.004	-0.528	0.002	0.322	-0.009	-0.002	-0.003	-0.017
3:34000001-35000000	3	34000001	35000000	0.34	0.031	0.001	-0.471	0.001	0.318	-0.001	-0.019	0.001	0.014	0.328	0.016	-0.004	-0.528	0.002	0.322	-0.009	-0.002	-0.003	-0.017
3:35000001-36000000	3	35000001	36000000	0.34	0.031	0.001	-0.471	0.001	0.318	-0.001	-0.019	0.001	0.014	0.328	0.016	-0.004	-0.528	0.002	0.322	-0.009	-0.002	-0.003	-0.017
3:36000001-37000000	3	36000001	37000000	0.34	0.031	0.001	-0.471	0.001	0.318	-0.001	-0.019	0.001	0.014	0.328	0.016	-0.004	-0.528	0.002	0.322	-0.009	-0.002	-0.003	-0.017
3:37000001-38000000	3	37000001	38000000	0.34	0.031	0.001	-0.471	0.001	0.318	-0.001	-0.019	0.001	0.014	0.328	0.016	-0.004	-0.528	0.002	0.322	-0.009	-0.002	-0.003	-0.017
3:38000001-39000000	3	38000001	39000000	0.34	0.031	0.001	-0.471	0.001	0.318	-0.001	-0.019	0.001	0.014	0.328	0.016	-0.004	-0.528	0.002	0.322	-0.009	-0.002	-0.003	-0.017
3:39000001-40000000	3	39000001	40000000	0.34	0.031	0.001	-0.471	0.001	0.318	-0.001	-0.019	0.001	0.014	0.328	0.016	-0.004	-0.528	0.002	0.322	-0.009	-0.002	-0.003	-0.017
3:41000001-42000000	3	41000001	42000000	0.34	0.031	0.001	-0.471	0.001	0.318	-0.001	-0.019	0.001	0.014	0.328	0.016	-0.004	-0.528	0.002	0.322	-0.009	-0.002	-0.003	-0.017
3:42000001-43000000	3	42000001	43000000	0.34	0.031	0.001	-0.471	0.001	0.318	-0.001	-0.019	0.001	0.014	0.328	0.016	-0.004	-0.528	0.002	0.322	-0.009	-0.002	-0.003	-0.017
3:43000001-44000000	3	43000001	44000000	0.34	0.031	0.001	-0.471	0.001	0.318	-0.001	-0.019	0.001	0.014	0.328	0.016	-0.004	-0.528	0.002	0.322	-0.009	-0.002	-0.003	-0.017
3:44000001-45000000	3	44000001	45000000	0.34	0.031	0.001	-0.471	0.001	0.318	-0.001	-0.019	0.001	0.014	0.328	0.016	-0.004	-0.528	0.002	0.322	-0.009	-0.002	-0.003	-0.017
3:46000001-47000000	3	46000001	47000000	0.34	0.031	0.001	-0.471	0.001	0.318	-0.001	-0.019	0.001	0.014	0.328	0.016	-0.004	-0.528	0.002	0.322	-0.009	-0.002	-0.003	-0.017
3:47000001-48000000	3	47000001	48000000	0.34	0.031	0.001	-0.471	0.001	0.318	-0.001	-0.019	0.001	0.014	0.328	0.016	-0.004	-0.528	0.002	0.322	-0.009	-0.002	-0.003	-0.017
3:48000001-49000000	3	48000001	49000000	0.34	0.031	0.001	-0.471	0.001	0.318	-0.001	-0.019	0.001	0.014	0.328	0.016	-0.004	-0.528	0.002	0.322	-0.009	-0.002	-0.003	-0.017
3:50000001-51000000	3	50000001	51000000	0.34	0.031	0.001	-0.471	0.001	0.318	-0.001	-0.019	0.001	0.014	0.328	0.016	-0.004	-0.528	0.002	0.322	-0.009	-0.002	-0.003	-0.017
3:51000001-52000000	3	51000001	52000000	0.34	0.031	0.001	-0.471	0.001	0.318	-0.001	-0.019	0.001	0.014	0.328	0.016	-0.004	-0.528	0.002	0.322	-0.009	-0.002	-0.003	-0.017
3:52000001-53000000	3	52000001	53000000	0.34	0.031	0.001	-0.471	0.001	0.318	-0.001	-0.019	0.001	0.014	0.328	0.016	-0.004	-0.528	0.002	0.322	-0.009	-0.002	-0.003	-0.017
3:53000001-54000000	3	53000001	54000000	0.34	0.031	0.001	-0.471	0.001	0.318	-0.001	-0.019	0.001	0.014	0.328	0.016	-0.004	-0.528	0.002	0.322	-0.009	-0.002	-0.003	-0.017
3:54000001-55000000	3	54000001	55000000	0.34	0.031	0.001	-0.471	0.001	0.318	-0.001	-0.019	0.001	0.014	0.328	0.016	-0.004	-0.528	0.002	0.322	-0.009	-0.002	-0.003	-0.017
3:55000001-56000000	3	55000001	56000000	0.34	0.031	0.001	-0.471	0.001	0.318	-0.001	-0.019	0.001	0.014	0.328	0.016	-0.004	-0.528	0.002	0.322	-0.009	-0.002	-0.003	-0.017
3:56000001-57000000	3	56000001	57000000	0.34	0.031	0.001	-0.471	0.001	0.318	-0.001	-0.019	0.001	0.014	0.328	0.016	-0.004	-0.528	0.002	0.322	-0.009	-0.002	-0.003	-0.017
3:58000001-59000000	3	58000001	59000000	0.34	0.031	0.001	-0.471	0.001	0.318	-0.001	-0.019	0.001	0.014	0.328	0.016	-0.004	-0.528	0.002	0.322	-0.009	-0.002	-0.003	-0.017
3:59000001-60000000	3	59000001	60000000	0.34	0.031	0.001	-0.471	0.001	0.318	-0.001	-0.019	0.001	0.014	0.328	0.016	-0.004	-0.528	0.002	0.322	-0.009	-0.002	-0.003	-0.017
3:60000001-61000000	3	60000001	61000000	0.34	0.031	0.001	-0.471	0.001	0.318	-0.001	-0.019	0.001	0.014	0.328	0.016	-0.004	-0.528	0.002	0.322	-0.009	-0.002	-0.003	-0.017
3:61000001-62000000	3	61000001	62000000	0.34	0.031	0.001	-0.471	0.001	0.318	-0.001	-0.019	0.001	0.014	0.328	0.016	-0.004	-0.528	0.002	0.322	-0.009	-0.002	-0.003	-0.017
3:62000001-63000000	3	62000001	63000000	0.34	0.031	0.001	-0.471	0.001	0.318	-0.001	-0.019	0.001	0.014	0.328	0.016	-0.004	-0.528	0.002	0.322	-0.009	-0.002	-0.003	-0.017
3:63000001-64000000	3	63000001	64000000	0.34	0.031	0.001	-0.471	0.001	0.318	-0.001	-0.019	0.001	0.014	0.328	0.016	-0.004	-0.528	0.002	0.322	-0.009	-0.002	-0.003	-0.017
3:64000001-65000000	3	64000001	65000000	0.34	0.031	0.001	-0.471	0.001	0.318	-0.001	-0.019	0.001	0.014	0.328	0.016	-0.004	-0.528	0.002	0.322	-0.009	-0.002	-0.003	-0.017
3:65000001-66000000	3	65000001	66000000	0.34	0.031	0.001	-0.471	0.001	0.318	-0.001	-0.019	0.001	0.014	0.328	0.016	-0.004	-0.528	0.002	0.322	-0.009	-0.002	-0.003	-0.017
3:66000001-67000000	3	66000001	67000000	0.34	0.031	0.001	-0.471	0.001	0.318	-0.001	-0.019	0.001	0.014	0.328	0.016	-0.004	-0.528	0.002	0.322	-0.009	-0.002	-0.003	-0.017
3:68000001-69000000	3	68000001	69000000	0.34	0.031	0.001	-0.471	0.001	0.318	-0.001	-0.019	0.001	0.014	0.328	0.016	-0.004	-0.528	0.002	0.322	-0.009	-0.002	-0.003	-0.017
3:69000001-70000000	3	69000001	70000000	0.34	0.031	0.001	-0.471	0.001	0.318	-0.001	-0.019	0.001	0.014	0.328	0.016	-0.004	-0.528	0.002	0.322	-0.009	-0.002	-0.003	-0.017
3:70000001-71000000	3	70000001	71000000	0.34	0.031	0.001	-0.471	0.001	0.318	-0.001	-0.019	0.001	0.014	0.328	0.016	-0.004	-0.528	0.002	0.322	-0.009	-0.002	-0.003	-0.017
3:71000001-72000000	3	71000001	72000000	0.34	0.031	0.001	-0.471	0.001	0.318	-0.001	-0.019	0.001	0.014	0.328	0.016	-0.004	-0.528	0.002	0.322	-0.009	-0.002	-0.003	0.067
3:72000001-73000000	3	72000001	73000000	0.34	0.031	0.001	-0.471	0.001	0.318	-0.001	-0.019	0.001	0.014	0.328	0.016	-0.004	-0.528	0.002	0.322	-0.009	-0.002	-0.003	0.067
3:74000001-75000000	3	74000001	75000000	0.34	0.031	0.001	-0.471	0.001	0.318	-0.001	-0.019	0.001	0.014	0.328	0.016	-0.004	-0.528	0.002	0.322	-0.009	-0.002	-0.003	0.067
3:76000001-77000000	3	76000001	77000000	0.34	0.031	0.001	-0.471	0.001	0.318	-0.001	-0.019	0.001	0.014	0.328	0.016	-0.004	-0.528	0.002	0.322	-0.009	-0.002	-0.003	0.067
3:77000001-78000000	3	77000001	78000000	0.34	0.031	0.001	-0.471	0.001	0.318	-0.001	-0.019	0.001	0.014	0.328	0.016	-0.004	-0.528	0.002	0.322	-0.009	-0.002	-0.003	0.067
3:78000001-79000000	3	78000001	79000000	0.34	0.031	0.001	-0.471	0.001	0.318	-0.001	-0.019	0.001	0.014	0.328	0.016	-0.004	-0.528	0.002	0.322	-0.009	-0.002	-0.003	0.067
3:82000001-83000000	3	82000001	83000000	0.34	0.031	0.001	-0.471	0.001	0.318	-0.001	-0.019	0.001	0.014	0.328	0.016	-0.004	-0.528	0.002	0.322	-0.009	-0.002	-0.003	0.067
3:83000001-84000000	3	83000001	84000000	0.34	0.031	0.001	-0.471	0.001	0.318	-0.001	-0.019	0.001	0.014	0.328	0.016	-0.004	-0.528	0.002	0.322	-0.009	-0.002	-0.003	0.067
3:85000001-86000000	3	85000001	86000000	0.34	0.031	0.001	-0.471	0.001	0.318	-0.001	-0.019	0.001	0.014	0.328	0.016	-0.004	-0.528	0.002	0.322	-0.009	-0.002	-0.003	0.067
3:86000001-87000000	3	86000001	87000000	0.34	0.031	0.001	-0.471	0.001	0.318	-0.001	-0.019	0.001	0.014	0.328	0.016	-0.004	-0.528	0.002	0.322	-0.009	-0.002	-0.003	0.067
3:87000001-88000000	3	87000001	88000000	0.34	0.031	0.001	-0.471	0.001	0.318	-0.001	-0.019	0.001	0.014	0.328	0.016	-0.004	-0.528	0.002	0.322	-0.009	-0.002	-0.003	0.067
3:88000001-89000000	3	88000001	89000000	0.34	0.031	0.001	-0.471	0.001	0.318	-0.001	-0.019	0.001	0.014	0.328	0.016	-0.004	-0.528	0.002	0.322	-0.009	-0.002	-0.003	0.067
3:89000001-90000000	3	89000001	90000000	0.34	0.031	0.001	-0.471	0.001	0.318	-0.001	-0.019	0.001	0.014	0.328	0.016	-0.004	-0.528	0.002	0.322	-0.009	-0.002	-0.003	0.067
3:94000001-95000000	3	94000001	95000000	0.34	0.031	0.001	-0.471	0.001	0.318	-0.001	-0.019	0.001	0.014	0.328	0.016	-0.004	-0.528	0.002	0.322	-0.009	-0.002	-0.003	0.067
3:95000001-96000000	3	95000001	96000000	0.34	0.031	0.001	-0.471	0.001	0.318	-0.001	-0.019	0.001	0.014	0.328	0.016	-0.004	-0.528	0.002	0.322	-0.009	-0.002	-0.003	0.067
3:97000001-98000000	3	97000001	98000000	0.34	0.031	0.001	-0.471	0.001	0.318	-0.001	-0.019	0.001	0.014	0.328	0.016	-0.004	-0.528	0.002	0.322	-0.009	-0.002	-0.003	0.067
3:98000001-99000000	3	98000001	99000000	0.34	0.031	0.001	-0.471	0.001	0.318	-0.001	-0.019	0.001	0.014	0.328	0.016	-0.004	-0.528	0.002	0.322	-0.009	-0.002	-0.003	0.067
3:100000001-101000000	3	100000001	101000000	0.34	0.031	0.001	-0.471	0.001	0.318	-0.001	-0.019	0.001	0.014	0.328	0.016	-0.004	-0.528	0.002	0.322	-0.009	-0.002	-0.003	0.067
3:101000001-102000000	3	101000001	102000000	0.34	0.031	0.001	-0.572	0.001	0.318	-0.001	-0.019	0.001	0.014	0.328	0.016	-0.004	-0.528	0.002	0.322	-0.009	-0.002	-0.003	0.067
3:102000001-103000000	3	102000001	103000000	0.34	0.031	0.001	-0.572	0.001	0.318	-0.001	-0.019	0.001	0.014	0.328	0.016	-0.004	-0.528	0.002	0.322	-0.009	-0.002	-0.003	0.067
3:103000001-104000000	3	103000001	104000000	0.34	0.031	0.001	-0.572	0.001	0.318	-0.001	-0.019	0.001	0.014	0.328	0.016	-0.004	-0.528	0.002	0.322	-0.009	-0.002	-0.003	0.067
3:104000001-105000000	3	104000001	105000000	0.34	0.031	0.001	-0.572	0.001	0.318	-0.001	-0.019	0.001	0.014	0.328	0.016	-0.004	-0.528	0.002	0.322	-0.009	-0.002	-0.003	0.067
3:105000001-106000000	3	105000001	106000000	0.34	0.031	0.001	-0.572	0.001	0.318	-0.001	-0.019	0.001	0.014	0.328	0.016	-0.004	-0.528	0.002	0.322	-0.009	-0.002	-0.003	0.067
3:106000001-107000000	3	106000001	107000000	0.34	0.031	0.001	-0.572	0.001	0.318	-0.001	-0.019	0.001	0.014	0.328	0.016	-0.004	-0.528	0.002	0.322	-0.009	-0.002	-0.003	0.067
3:107000001-108000000	3	107000001	108000000	0.34	0.031	0.001	-0.572	0.001	0.318	-0.001	-0.019	0.001	0.014	0.328	0.016	-0.004	-0.528	0.002	0.322	-0.009	-0.002	-0.003	0.067
3:109000001-110000000	3	109000001	110000000	0.34	0.031	0.001	-0.572	0.001	0.318	-0.001	-0.019	0.001	0.014	0.328	0.016	-0.004	-0.528	0.002	0.322	-0.009	-0.002	-0.003	0.067
3:110000001-111000000	3	110000001	111000000	0.34	0.031	0.001	-0.572	0.001	0.318	-0.001	-0.019	0.001	0.014	0.328	0.016	-0.004	-0.528	0.002	0.322	-0.009	-0.002	-0.003	0.067
3:111000001-112000000	3	111000001	112000000	0.34	0.031	0.001	-0.572	0.001	0.318	-0.001	-0.019	0.001	0.014	0.328	0.016	-0.004	-0.528	0.002	0.322	-0.009	-0.002	-0.003	0.067
3:112000001-113000000	3	112000001	113000000	0.34	0.031	0.001	-0.572	0.001	0.318	-0.001	-0.019	0.001	0.014	0.328	0.016	-0.004	-0.528	0.002	0.322	-0.009	-0.002	-0.003	0.067
3:113000001-114000000	3	113000001	114000000	0.34	0.031	0.001	-0.572	0.001	0.318	-0.001	-0.019	0.001	0.014	0.328	0.016	-0.004	-0.528	0.002	0.322	-0.009	-0.002	-0.003	0.067
3:114000001-115000000	3	114000001	115000000	0.34	0.031	0.001	-0.572	0.001	0.318	-0.001	-0.019	0.001	0.014	0.328	0.016	-0.004	-0.528	0.002	0.322	-0.009	-0.002	-0.003	0.067
3:115000001-116000000	3	115000001	116000000	0.34	0.031	0.001	-0.572	0.001	0.318	-0.001	-0.019	0.001	0.014	0.328	0.016	-0.004	-0.528	0.002	0.322	-0.009	-0.002	-0.003	0.067
3:116000001-117000000	3	116000001	117000000	0.34	0.031	0.001	-0.572	0.001	0.318	-0.001	-0.019	0.001	0.014	0.328	0.016	-0.004	-0.528	0.002	0.322	-0.009	-0.002	-0.003	0.067
3:118000001-119000000	3	118000001	119000000	0.34	0.031	0.001	-0.572	0.001	0.318	-0.001	-0.019	0.001	0.014	0.328	0.016	-0.004	-0.528	0.002	0.322	-0.009	-0.002	-0.003	0.067
3:120000001-121000000	3	120000001	121000000	0.34	0.031	0.001	-0.572	0.001	0.318	-0.001	-0.019	0.001	0.014	0.328	0.016	-0.004	-0.528	0.002	0.322	-0.009	-0.002	-0.003	0.067
3:121000001-122000000	3	121000001	122000000	0.34	0.031	0.001	-0.572	0.001	0.318	-0.001	-0.019	0.001	0.014	0.328	0.016	-0.004	-0.528	0.002	0.322	-0.009	-0.002	-0.003	0.067
3:123000001-124000000	3	123000001	124000000	0.34	0.031	0.001	-0.572	0.001	0.318	-0.001	-0.019	0.001	0.014	0.328	0.016	-0.004	-0.528	0.002	0.322	-0.009	-0.002	-0.003	0.067
3:124000001-125000000	3	124000001	125000000	0.34	0.031	0.001	-0.572	0.001	0.318	-0.001	-0.019	0.001	0.014	0.328	0.016	-0.004	-0.528	0.002	0.322	-0.009	-0.002	-0.003	0.067
3:126000001-127000000	3	126000001	127000000	0.34	0.031	0.001	-0.572	0.001	0.318	-0.001	-0.019	0.001	0.014	0.328	0.016	-0.004	-0.528	0.002	0.322	-0.009	-0.002	-0.003	0.067
3:127000001-128000000	3	127000001	128000000	0.34	0.031	0.001	-0.572	0.001	0.318	-0.001	-0.019	0.001	0.014	0.328	0.016	-0.004	-0.528	0.002	0.322	-0.009	-0.002	-0.003	0.067
3:128000001-129000000	3	128000001	129000000	0.34	0.031	0.001	-0.003	0.001	0.318	-0.001	-0.019	0.001	0.014	0.328	0.016	-0.004	0.012	0.002	0.322	-0.009	-0.002	-0.003	0.067
3:129000001-130000000	3	129000001	130000000	0.34	0.031	0.001	-0.003	0.001	0.318	-0.001	-0.019	0.001	0.014	0.328	0.016	-0.004	0.012	0.002	0.322	-0.009	-0.002	-0.003	0.067
3:130000001-131000000	3	130000001	131000000	0.34	0.031	0.001	-0.003	0.001	0.318	-0.001	-0.019	0.001	0.014	0.328	0.016	-0.004	0.012	0.002	0.322	-0.009	-0.002	-0.003	0.067
3:132000001-133000000	3	132000001	133000000	0.34	0.031	0.001	-0.003	0.001	0.318	-0.001	-0.019	0.001	0.014	0.328	0.016	-0.004	0.012	0.002	0.322	-0.009	-0.002	-0.003	0.067
3:133000001-134000000	3	133000001	134000000	0.34	0.031	0.001	-0.003	0.001	0.318	-0.001	-0.019	0.001	0.014	0.328	0.016	-0.004	0.012	0.002	0.322	-0.009	-0.002	-0.003	0.067
3:134000001-135000000	3	134000001	135000000	0.34	0.031	0.001	-0.003	0.001	0.318	-0.001	-0.019	0.001	0.014	0.328	0.016	-0.004	0.012	0.002	0.322	-0.009	-0.002	-0.003	0.067
3:135000001-136000000	3	135000001	136000000	0.34	0.031	0.001	-0.003	0.001	0.318	-0.001	-0.019	0.001	0.014	0.328	0.016	-0.004	0.012	0.002	0.322	-0.009	-0.002	-0.003	0.067
3:137000001-138000000	3	137000001	138000000	0.34	0.031	0.001	-0.003	0.001	0.318	-0.001	-0.019	0.001	0.014	0.328	0.016	-0.004	0.012	0.002	0.322	-0.009	-0.002	-0.003	0.067
3:139000001-140000000	3	139000001	140000000	0.34	0.031	0.001	-0.003	0.001	0.318	-0.001	-0.019	0.001	0.014	0.328	0.016	-0.004	0.012	0.002	0.322	-0.009	-0.002	-0.003	0.067
3:140000001-141000000	3	140000001	141000000	0.34	0.031	0.001	-0.003	0.001	0.318	-0.001	-0.019	0.001	0.014	0.328	0.016	-0.004	0.012	0.002	0.322	-0.009	-0.002	-0.003	0.067
3:143000001-144000000	3	143000001	144000000	0.34	0.031	0.001	-0.003	0.001	0.318	-0.001	-0.019	0.001	0.014	0.328	0.016	-0.004	0.012	0.002	0.322	-0.009	-0.002	-0.003	0.067
3:144000001-145000000	3	144000001	145000000	0.34	0.031	0.001	-0.003	0.001	0.318	-0.001	-0.019	0.001	0.014	0.328	0.016	-0.004	0.012	0.002	0.322	-0.009	-0.002	-0.003	0.067
3:145000001-146000000	3	145000001	146000000	0.34	0.031	0.001	-0.003	0.001	0.318	-0.001	-0.019	0.001	0.014	0.328	0.016	-0.004	0.012	0.002	0.322	-0.009	-0.002	-0.003	0.067
3:146000001-147000000	3	146000001	147000000	0.34	-0.056	0.001	-0.003	0.001	0.318	-0.001	-0.019	0.001	0.014	0.328	0.016	-0.004	0.012	0.002	0.322	-0.009	-0.002	-0.003	0.067
3:147000001-148000000	3	147000001	148000000	0.34	-0.056	0.001	-0.003	0.001	0.318	-0.001	-0.019	0.001	0.014	0.328	0.016	-0.004	0.012	0.002	0.322	-0.009	-0.002	-0.003	0.067
3:149000001-150000000	3	149000001	150000000	0.34	-0.056	0.001	-0.003	0.001	0.318	-0.001	-0.019	0.001	0.014	0.328	0.016	-0.004	0.012	0.002	0.322	-0.009	-0.002	-0.003	0.067
3:150000001-151000000	3	150000001	151000000	0.34	-0.056	0.001	-0.003	0.001	0.318	-0.001	-0.019	0.001	0.014	0.328	0.016	-0.004	0.012	0.002	0.322	-0.009	-0.002	-0.003	0.067
3:151000001-152000000	3	151000001	152000000	0.34	-0.056	0.001	-0.003	0.001	0.318	-0.001	-0.019	0.001	0.014	0.328	0.016	-0.004	0.012	0.002	0.322	-0.009	-0.002	-0.003	0.067
3:152000001-153000000	3	152000001	153000000	0.34	-0.056	0.001	-0.003	0.001	0.318	-0.001	-0.019	0.001	0.014	0.328	0.016	-0.004	0.012	0.002	0.322	-0.009	-0.002	-0.003	0.067
3:153000001-154000000	3	153000001	154000000	0.34	-0.056	0.001	-0.003	0.001	0.318	-0.001	-0.019	0.001	0.014	0.328	0.016	-0.004	0.012	0.002	0.322	-0.009	-0.002	-0.003	0.067
3:154000001-155000000	3	154000001	155000000	0.34	-0.056	0.001	-0.003	0.001	0.318	-0.001	-0.019	0.001	0.014	0.328	0.016	-0.004	0.012	0.002	0.322	-0.009	-0.002	-0.003	0.067
3:155000001-156000000	3	155000001	156000000	0.34	-0.056	0.001	-0.003	0.001	0.318	-0.001	-0.019	0.001	0.014	0.328	0.016	-0.004	0.012	0.002	0.322	-0.009	-0.002	-0.003	0.067
3:156000001-157000000	3	156000001	157000000	0.34	-0.056	0.001	-0.003	0.001	0.318	-0.001	-0.019	0.001	0.014	0.328	0.016	-0.004	0.012	0.002	0.322	-0.009	-0.002	-0.003	0.067
3:157000001-158000000	3	157000001	158000000	0.34	-0.056	0.001	-0.003	0.001	0.318	-0.001	-0.019	0.001	0.014	0.328	0.016	-0.004	0.012	0.002	0.322	-0.009	-0.002	-0.003	0.067
3:159000001-160000000	3	159000001	160000000	0.34	-0.056	0.001	-0.003	0.001	0.318	-0.001	-0.019	0.001	0.014	0.328	0.016	-0.004	0.012	0.002	0.322	-0.009	-0.002	-0.003	0.067
3:161000001-162000000	3	161000001	162000000	0.34	-0.056	0.001	-0.003	0.001	0.318	-0.001	-0.019	0.001	0.014	0.328	0.016	-0.004	0.012	0.002	0.322	-0.009	-0.002	-0.003	0.067
3:164000001-165000000	3	164000001	165000000	0.34	-0.056	0.001	-0.003	0.001	0.318	-0.001	-0.019	0.001	0.014	0.328	0.016	-0.004	0.012	0.002	0.322	-0.009	-0.002	-0.003	0.067
3:165000001-166000000	3	165000001	166000000	0.34	-0.056	0.001	-0.003	0.001	0.318	-0.001	-0.019	0.001	0.014	0.328	0.016	-0.004	0.012	0.002	0.322	-0.009	-0.002	-0.003	0.067
3:166000001-167000000	3	166000001	167000000	0.34	-0.056	0.001	-0.003	0.001	0.318	-0.001	-0.019	0.001	0.014	0.328	0.016	-0.004	0.012	0.002	0.322	-0.009	-0.002	-0.003	0.067
3:167000001-168000000	3	167000001	168000000	0.34	-0.056	0.001	-0.003	0.001	0.318	-0.001	-0.019	0.001	0.014	0.328	0.016	-0.004	0.012	0.002	0.322	-0.009	-0.002	-0.003	0.067
3:168000001-169000000	3	168000001	169000000	0.34	-0.056	0.001	-0.003	0.001	0.318	-0.001	-0.019	0.001	0.014	0.328	0.016	-0.004	0.012	0.002	0.322	-0.009	-0.002	-0.003	0.067
3:169000001-170000000	3	169000001	170000000	0.34	-0.056	0.001	-0.003	0.001	0.318	-0.001	-0.019	0.001	0.014	0.328	0.016	-0.004	0.012	0.002	0.322	-0.009	-0.002	-0.003	0.067
3:170000001-171000000	3	170000001	171000000	0.34	-0.056	0.001	-0.003	0.001	0.318	-0.001	-0.019	0.001	0.014	0.328	0.016	-0.004	0.012	0.002	0.322	-0.009	-0.002	-0.003	0.067
3:171000001-172000000	3	171000001	172000000	0.34	-0.056	0.001	-0.003	0.001	0.318	-0.001	-0.019	0.001	0.014	0.328	0.016	-0.004	0.012	0.002	0.322	-0.009	-0.002	-0.003	0.067
3:174000001-175000000	3	174000001	175000000	0.34	-0.056	0.001	-0.003	0.001	0.318	-0.001	-0.019	0.001	0.014	0.328	0.016	-0.004	0.012	0.002	0.322	-0.009	-0.002	-0.003	0.067
3:175000001-176000000	3	175000001	176000000	0.34	-0.056	0.001	-0.003	0.001	0.318	-0.001	-0.019	0.001	0.014	0.328	0.016	-0.004	0.012	0.002	0.322	-0.009	-0.002	-0.003	0.067
3:176000001-177000000	3	176000001	177000000	0.34	-0.056	0.001	-0.003	0.001	0.318	-0.001	-0.019	0.001	0.014	0.328	0.016	-0.004	0.012	0.002	0.322	-0.009	-0.002	-0.003	0.067
3:177000001-178000000	3	177000001	178000000	0.34	-0.056	0.001	-0.003	0.001	0.318	-0.001	-0.019	0.001	0.014	0.328	0.016	-0.004	0.012	0.002	0.322	-0.009	-0.002	-0.003	0.067
3:178000001-179000000	3	178000001	179000000	0.34	-0.056	0.001	-0.003	0.001	0.318	-0.001	-0.019	0.001	0.014	0.328	0.016	-0.004	0.012	0.002	0.322	-0.009	-0.002	-0.003	0.067
3:180000001-181000000	3	180000001	181000000	0.34	-0.056	0.001	-0.003	0.001	0.318	-0.001	-0.019	0.001	0.014	0.328	0.016	-0.004	0.012	0.002	0.322	-0.009	-0.002	-0.003	0.067
3:181000001-182000000	3	181000001	182000000	0.34	-0.056	0.001	-0.003	0.001	0.318	-0.001	-0.019	0.001	0.014	0.328	0.016	-0.004	0.012	0.002	0.322	-0.009	-0.002	-0.003	0.067
3:182000001-183000000	3	182000001	183000000	0.34	-0.056	0.001	-0.003	0.001	0.318	-0.001	-0.019	0.001	0.014	0.328	0.016	-0.004	0.012	0.002	0.322	-0.009	-0.002	-0.003	0.067
3:183000001-184000000	3	183000001	184000000	0.34	-0.056	0.001	-0.003	0.001	0.318	-0.001	-0.019	0.001	0.014	0.328	0.016	-0.004	0.012	0.002	0.322	-0.009	-0.002	-0.003	0.067
3:184000001-185000000	3	184000001	185000000	0.34	-0.056	0.001	-0.003	0.001	0.318	-0.001	-0.019	0.001	0.014	0.328	0.016	-0.004	0.012	0.002	0.322	-0.009	-0.002	-0.003	0.067
3:185000001-186000000	3	185000001	186000000	0.34	-0.056	0.001	-0.003	0.001	0.318	-0.001	-0.019	0.001	0.014	0.328	0.016	-0.004	0.012	0.002	0.322	-0.009	-0.002	-0.003	0.067
3:188000001-189000000	3	188000001	189000000	0.34	-0.056	0.001	-0.003	0.001	0.318	-0.001	-0.019	0.001	0.014	0.328	0.016	-0.004	0.012	0.002	0.322	-0.009	-0.002	-0.003	0.067
3:189000001-190000000	3	189000001	190000000	0.34	-0.056	0.001	-0.003	0.001	0.318	-0.001	-0.019	0.001	0.014	0.328	0.016	-0.004	0.012	0.002	0.322	-0.009	-0.002	-0.003	0.067
3:190000001-191000000	3	190000001	191000000	0.34	-0.056	0.001	-0.003	0.001	0.318	-0.001	-0.019	0.001	0.014	0.328	0.016	-0.004	0.012	0.002	0.322	-0.009	-0.002	-0.003	0.067
3:191000001-192000000	3	191000001	192000000	0.34	-0.056	0.001	-0.003	0.001	0.318	-0.001	-0.019	0.001	0.014	0.328	0.016	-0.004	0.012	0.002	0.322	-0.009	-0.002	-0.003	0.067
3:192000001-193000000	3	192000001	193000000	0.34	-0.056	0.001	-0.003	0.001	0.318	-0.001	-0.019	0.001	0.014	0.328	0.016	-0.004	0.012	0.002	0.322	-0.009	-0.002	-0.003	0.067
3:193000001-194000000	3	193000001	194000000	0.34	-0.056	0.001	-0.003	0.001	0.318	-0.001	-0.019	0.001	0.014	0.328	0.016	-0.004	0.012	0.002	0.322	-0.009	-0.002	-0.003	0.067
3:194000001-195000000	3	194000001	195000000	0.34	-0.056	0.001	-0.003	0.001	0.318	-0.001	-0.019	0.001	0.014	0.328	0.016	-0.004	0.012	0.002	0.322	-0.009	-0.002	-0.003	0.067
4:1000001-2000000	4	1000001	2000000	0.617	0.01	0.115	0.013	0.001	0.08	-0.002	-0.002	0.037	-0.008	0.569	0.012	0.001	-0.06	-0.002	-0.003	-0.001	0.005	0.001	0.002
4:2000001-3000000	4	2000001	3000000	0.617	0.01	0.115	0.013	0.001	0.08	-0.002	-0.002	0.037	-0.008	0.569	0.012	0.001	-0.06	-0.002	-0.003	-0.001	0.005	0.001	0.002
4:3000001-4000000	4	3000001	4000000	0.617	0.01	0.115	0.013	0.001	0.08	-0.002	-0.002	0.037	-0.008	0.569	0.012	0.001	-0.06	-0.002	-0.003	-0.001	0.005	0.001	0.002
4:4000001-5000000	4	4000001	5000000	0.617	0.01	0.115	0.013	0.001	0.08	-0.002	-0.002	0.037	-0.008	0.569	0.012	0.001	-0.06	-0.002	-0.003	-0.001	0.005	0.001	0.002
4:5000001-6000000	4	5000001	6000000	0.617	0.01	0.115	0.013	0.001	0.08	-0.002	-0.002	0.037	-0.008	0.569	0.012	0.001	-0.06	-0.002	-0.003	-0.001	0.005	0.001	0.002
4:6000001-7000000	4	6000001	7000000	0.617	0.01	0.115	0.013	0.001	0.08	-0.002	-0.002	0.037	-0.008	0.569	0.012	0.001	-0.06	-0.002	-0.003	-0.001	0.005	0.001	0.002
4:11000001-12000000	4	11000001	12000000	0.617	0.01	0.115	0.013	0.001	0.08	-0.002	-0.002	0.037	-0.008	0.569	0.012	0.001	-0.06	-0.002	-0.003	-0.001	0.005	0.001	0.002
4:13000001-14000000	4	13000001	14000000	0.617	0.01	0.115	0.013	0.001	0.08	-0.002	-0.002	0.037	-0.008	0.569	0.012	0.001	-0.06	-0.002	-0.003	-0.001	0.005	0.001	0.002
4:14000001-15000000	4	14000001	15000000	0.617	0.01	0.115	0.013	0.001	0.08	-0.002	-0.002	0.037	-0.008	0.569	0.012	0.001	-0.06	-0.002	-0.003	-0.001	0.005	0.001	0.002
4:15000001-16000000	4	15000001	16000000	0.617	0.01	0.115	0.013	0.001	0.08	-0.002	-0.002	0.037	-0.008	0.569	0.012	0.001	-0.06	-0.002	-0.003	-0.001	0.005	0.001	0.002
4:18000001-19000000	4	18000001	19000000	0.617	0.01	0.115	0.013	0.001	0.08	-0.002	-0.002	0.037	-0.008	0.569	0.012	0.001	-0.06	-0.002	-0.003	-0.001	0.005	0.001	0.002
4:19000001-20000000	4	19000001	20000000	0.617	0.01	0.115	0.013	0.001	0.08	-0.002	-0.002	0.037	-0.008	0.569	0.012	0.001	-0.06	-0.002	-0.003	-0.001	0.005	0.001	0.002
4:20000001-21000000	4	20000001	21000000	0.617	0.01	-0.002	0.013	0.001	0.08	-0.002	-0.002	0.037	-0.008	0.569	0.012	0.001	-0.06	-0.002	-0.003	-0.001	0.005	0.001	0.002
4:22000001-23000000	4	22000001	23000000	0.617	0.01	-0.002	0.013	0.001	0.08	-0.002	-0.002	0.037	-0.008	0.569	0.012	0.001	-0.06	-0.002	-0.003	-0.001	0.005	0.001	0.002
4:23000001-24000000	4	23000001	24000000	0.617	0.01	-0.002	0.013	0.001	0.08	-0.002	-0.002	0.037	-0.008	0.569	0.012	0.001	-0.06	-0.002	-0.003	-0.001	0.005	0.001	0.002
4:24000001-25000000	4	24000001	25000000	0.617	0.01	-0.002	0.013	0.001	0.08	-0.002	-0.002	0.037	-0.008	0.569	0.012	0.001	-0.06	-0.002	-0.003	-0.001	0.005	0.001	0.002
4:25000001-26000000	4	25000001	26000000	0.617	0.01	-0.002	0.013	0.001	0.08	-0.002	-0.002	0.037	-0.008	0.569	0.012	0.001	-0.06	-0.002	-0.003	-0.001	0.005	0.001	0.002
4:26000001-27000000	4	26000001	27000000	0.617	0.01	-0.002	0.013	0.001	0.08	-0.002	-0.002	0.037	-0.008	0.569	0.012	0.001	-0.06	-0.002	-0.003	-0.001	0.005	0.001	0.002
4:28000001-29000000	4	28000001	29000000	0.617	0.01	-0.002	0.013	0.001	0.08	-0.002	-0.002	0.037	-0.008	0.569	0.012	0.001	-0.06	-0.002	-0.003	-0.001	0.005	0.001	0.002
4:29000001-30000000	4	29000001	30000000	0.617	0.01	-0.002	0.013	0.001	0.08	-0.002	-0.002	0.037	-0.008	0.569	0.012	0.001	-0.06	-0.002	-0.003	-0.001	0.005	0.001	0.002
4:30000001-31000000	4	30000001	31000000	0.617	0.01	-0.002	0.013	0.001	0.08	-0.002	-0.002	0.037	-0.008	0.569	0.012	0.001	-0.06	-0.002	-0.003	-0.001	0.005	0.001	0.002
4:31000001-32000000	4	31000001	32000000	0.617	0.01	-0.002	0.013	0.001	0.08	-0.002	-0.002	0.037	-0.008	0.569	0.012	0.001	-0.06	-0.002	-0.003	-0.001	0.005	0.001	0.002
4:32000001-33000000	4	32000001	33000000	0.617	0.01	-0.002	0.013	0.001	0.08	-0.002	-0.002	0.037	-0.008	0.569	0.012	0.001	-0.06	-0.002	-0.003	-0.001	0.005	0.001	0.002
4:33000001-34000000	4	33000001	34000000	0.617	0.01	-0.002	0.013	0.001	0.08	-0.002	-0.002	0.037	-0.008	0.569	0.012	0.001	-0.06	-0.002	-0.003	-0.001	0.005	0.001	0.002
4:34000001-35000000	4	34000001	35000000	0.617	0.01	-0.002	0.013	0.001	0.08	-0.002	-0.002	0.037	-0.008	0.569	0.012	0.001	-0.06	-0.002	-0.003	-0.001	0.005	0.001	0.002
4:35000001-36000000	4	35000001	36000000	0.617	0.01	-0.002	0.013	0.001	0.08	-0.002	-0.002	0.037	-0.008	0.569	0.012	0.001	-0.06	-0.002	-0.003	-0.001	0.005	0.001	0.002
4:36000001-37000000	4	36000001	37000000	0.617	0.01	-0.002	0.013	0.001	0.08	-0.002	-0.002	0.037	-0.008	0.569	0.012	0.001	-0.06	-0.002	-0.003	-0.001	0.005	0.001	0.002
4:37000001-38000000	4	37000001	38000000	0.617	0.01	-0.002	0.013	0.001	0.08	-0.002	-0.002	0.037	-0.008	0.569	0.012	0.001	-0.06	-0.002	-0.003	-0.001	0.005	0.001	0.002
4:38000001-39000000	4	38000001	39000000	0.617	0.01	-0.002	0.013	0.001	0.08	-0.002	-0.002	0.037	-0.008	0.569	0.012	0.001	-0.06	-0.002	-0.003	-0.001	0.005	0.001	0.002
4:39000001-40000000	4	39000001	40000000	0.617	0.01	-0.002	0.013	0.001	0.08	-0.002	-0.002	0.037	-0.008	0.569	0.012	0.001	-0.06	-0.002	-0.003	-0.001	0.005	0.001	0.002
4:41000001-42000000	4	41000001	42000000	0.617	0.01	-0.002	0.013	0.001	-0.016	-0.002	-0.002	0.037	-0.008	0.569	0.012	0.001	-0.06	-0.002	-0.003	-0.001	0.005	0.001	0.002
4:43000001-44000000	4	43000001	44000000	0.617	0.01	-0.002	0.013	0.001	-0.016	-0.002	-0.002	0.037	-0.008	0.569	0.012	0.001	-0.06	-0.002	-0.003	-0.001	0.005	0.001	0.002
4:44000001-45000000	4	44000001	45000000	0.617	0.01	-0.002	0.013	0.001	-0.016	-0.002	-0.002	0.037	-0.008	0.569	0.012	0.001	-0.06	-0.002	-0.003	-0.001	0.005	0.001	0.002
4:45000001-46000000	4	45000001	46000000	0.617	0.01	-0.002	0.013	0.001	-0.016	-0.002	-0.002	0.037	-0.008	0.569	0.012	0.001	-0.06	-0.002	-0.003	-0.001	0.005	0.001	0.002
4:46000001-47000000	4	46000001	47000000	0.617	0.01	-0.002	0.013	0.001	-0.016	-0.002	-0.002	0.037	-0.008	0.569	0.012	0.001	-0.06	-0.002	-0.003	-0.001	0.005	0.001	0.002
4:48000001-49000000	4	48000001	49000000	0.617	0.01	-0.002	0.013	0.001	-0.016	-0.002	-0.002	0.037	-0.008	0.569	0.012	0.001	-0.06	-0.002	-0.003	-0.001	0.005	0.001	0.002
4:53000001-54000000	4	53000001	54000000	0.617	0.01	-0.002	0.013	0.001	-0.016	-0.002	-0.002	0.037	-0.008	0.569	0.012	0.001	-0.06	-0.002	-0.003	-0.001	0.005	0.001	0.002
4:55000001-56000000	4	55000001	56000000	0.617	0.01	-0.002	0.013	0.001	-0.016	-0.002	-0.002	0.037	-0.008	0.569	0.012	0.001	-0.06	-0.002	-0.003	-0.001	0.005	0.001	0.002
4:57000001-58000000	4	57000001	58000000	0.617	0.01	-0.002	0.013	0.001	-0.016	-0.002	-0.002	0.037	-0.008	0.569	0.012	0.001	-0.06	-0.002	-0.003	-0.001	0.005	0.001	0.002
4:60000001-61000000	4	60000001	61000000	0.617	0.01	-0.002	0.013	0.001	-0.016	-0.002	-0.002	0.037	-0.008	0.569	0.012	0.001	-0.06	-0.002	-0.003	-0.001	0.005	0.001	0.002
4:61000001-62000000	4	61000001	62000000	0.617	0.01	-0.002	0.013	0.001	-0.016	-0.002	-0.002	0.037	-0.008	0.569	0.012	0.001	-0.06	-0.002	-0.003	-0.001	0.005	0.001	0.002
4:62000001-63000000	4	62000001	63000000	0.617	0.01	-0.002	0.013	0.001	-0.016	-0.002	-0.002	0.037	-0.008	0.569	0.012	0.001	-0.06	-0.002	-0.003	-0.001	0.005	0.001	0.002
4:63000001-64000000	4	63000001	64000000	0.617	0.01	-0.002	0.013	0.001	-0.016	-0.002	-0.002	0.037	-0.008	0.569	0.012	0.001	-0.06	-0.002	-0.003	-0.001	0.005	0.001	0.002
4:66000001-67000000	4	66000001	67000000	0.617	0.01	-0.002	0.013	0.001	-0.016	-0.002	-0.002	0.037	-0.008	0.569	0.012	0.001	-0.06	-0.002	-0.003	-0.001	0.005	0.001	0.002
4:67000001-68000000	4	67000001	68000000	0.617	0.01	-0.002	0.013	0.001	-0.016	-0.002	-0.002	0.037	-0.008	0.569	0.012	0.001	-0.06	-0.002	-0.003	-0.001	0.005	0.001	0.002
4:72000001-73000000	4	72000001	73000000	0.617	0.01	-0.002	0.013	0.001	-0.016	-0.002	-0.002	0.037	-0.008	0.569	0.012	0.001	-0.06	-0.002	-0.003	-0.001	0.005	0.001	0.002
4:73000001-74000000	4	73000001	74000000	0.617	0.01	-0.002	0.013	0.001	-0.016	-0.002	-0.002	0.037	-0.008	0.569	0.012	0.001	-0.06	-0.002	-0.003	-0.001	0.005	0.001	0.002
4:74000001-75000000	4	74000001	75000000	0.617	0.01	-0.002	0.013	0.001	-0.016	-0.002	-0.002	0.037	-0.008	0.569	0.012	0.001	-0.06	-0.002	-0.003	-0.001	0.005	0.001	0.002
4:75000001-76000000	4	75000001	76000000	0.617	0.01	-0.002	0.013	0.001	-0.016	-0.002	-0.002	0.037	-0.008	0.569	0.012	0.001	-0.06	-0.002	-0.003	-0.001	0.005	0.001	0.002
4:79000001-80000000	4	79000001	80000000	0.617	0.01	-0.002	0.013	0.001	-0.016	-0.002	-0.002	0.037	-0.008	0.569	0.012	0.001	-0.06	-0.002	-0.003	-0.001	0.005	0.001	0.002
4:81000001-82000000	4	81000001	82000000	0.617	0.01	-0.002	0.013	0.001	-0.016	-0.002	-0.002	0.037	-0.008	0.569	0.012	0.001	-0.06	-0.002	-0.003	-0.001	0.005	0.001	0.002
4:82000001-83000000	4	82000001	83000000	0.617	0.01	-0.002	0.013	0.001	-0.016	-0.002	-0.002	0.037	-0.008	0.569	0.012	0.001	-0.06	-0.002	-0.003	-0.001	0.005	0.001	0.002
4:83000001-84000000	4	83000001	84000000	0.002	0.01	-0.002	0.013	0.001	-0.016	-0.002	-0.002	0.037	-0.008	0.001	0.012	0.001	0.035	-0.002	-0.003	-0.001	0.005	0.001	0.002
4:84000001-85000000	4	84000001	85000000	0.002	0.01	-0.002	0.013	0.001	-0.016	-0.002	-0.002	0.037	-0.008	0.001	0.012	0.001	0.035	-0.002	-0.003	-0.001	0.005	0.001	0.002
4:85000001-86000000	4	85000001	86000000	0.002	0.01	-0.002	0.013	0.001	-0.016	-0.002	-0.002	0.037	-0.008	0.001	0.012	0.001	0.035	-0.002	-0.003	-0.001	0.005	0.001	0.002
4:87000001-88000000	4	87000001	88000000	0.002	0.01	-0.002	0.013	0.001	-0.016	-0.002	-0.002	0.037	-0.008	0.001	0.012	0.001	0.035	-0.002	-0.003	-0.001	0.005	0.001	0.002
4:88000001-89000000	4	88000001	89000000	0.002	0.01	-0.002	0.013	0.001	-0.016	-0.002	-0.002	0.037	-0.008	0.001	0.012	0.001	0.035	-0.002	-0.003	-0.001	0.005	0.001	0.002
4:89000001-90000000	4	89000001	90000000	0.002	0.01	-0.002	0.013	0.001	-0.016	-0.002	-0.002	0.037	-0.008	0.001	0.012	0.001	0.035	-0.002	-0.003	-0.001	0.005	0.001	0.002
4:90000001-91000000	4	90000001	91000000	0.002	0.01	-0.002	0.013	0.001	-0.016	-0.002	-0.002	0.037	-0.008	0.001	0.012	0.001	0.035	-0.002	-0.003	-0.001	0.005	0.001	0.002
4:91000001-92000000	4	91000001	92000000	0.002	0.01	-0.002	0.013	0.001	-0.016	-0.002	-0.002	0.037	-0.008	0.001	0.012	0.001	0.035	-0.002	-0.003	-0.001	0.005	0.001	0.002
4:92000001-93000000	4	92000001	93000000	0.002	0.01	-0.002	0.013	0.001	-0.016	-0.002	-0.002	0.037	-0.008	0.001	0.012	0.001	0.035	-0.002	-0.003	-0.001	0.005	0.001	0.002
4:94000001-95000000	4	94000001	95000000	0.002	0.01	-0.002	0.013	0.001	-0.016	-0.002	-0.002	0.037	-0.008	0.001	0.012	0.001	0.035	-0.002	-0.003	-0.001	0.005	0.001	0.002
4:95000001-96000000	4	95000001	96000000	0.002	0.01	-0.002	0.013	0.001	-0.016	-0.002	-0.002	0.037	-0.008	0.001	0.012	0.001	0.035	-0.002	-0.003	-0.001	0.005	0.001	0.002
4:96000001-97000000	4	96000001	97000000	0.002	0.01	-0.002	0.013	0.001	-0.016	-0.002	-0.002	0.037	-0.008	0.001	0.012	0.001	0.035	-0.002	-0.003	-0.001	0.005	0.001	0.002
4:97000001-98000000	4	97000001	98000000	0.002	0.01	-0.002	0.013	0.001	-0.016	-0.002	-0.002	0.037	-0.008	0.001	0.012	0.001	0.035	-0.002	-0.003	-0.001	0.005	0.001	0.002
4:98000001-99000000	4	98000001	99000000	0.002	0.01	-0.002	0.013	0.001	-0.016	-0.002	-0.002	0.037	-0.008	0.001	0.012	0.001	0.035	-0.002	-0.003	-0.001	0.005	0.001	0.002
4:99000001-100000000	4	99000001	100000000	0.002	0.01	-0.002	0.013	0.001	-0.016	-0.002	-0.002	0.037	-0.008	0.001	0.012	0.001	0.035	-0.002	-0.003	-0.001	0.005	0.001	0.002
4:100000001-101000000	4	100000001	101000000	0.002	0.01	-0.002	0.013	0.001	-0.016	-0.002	-0.002	0.037	-0.008	0.001	0.012	0.001	0.035	-0.002	-0.003	-0.001	0.005	0.001	0.002
4:101000001-102000000	4	101000001	102000000	0.002	0.01	-0.002	0.013	0.001	-0.016	-0.002	-0.002	0.037	-0.008	0.001	0.012	0.001	0.035	-0.002	-0.003	-0.001	0.005	0.001	0.002
4:102000001-103000000	4	102000001	103000000	0.002	0.01	-0.002	0.013	0.001	-0.016	-0.002	-0.002	0.037	-0.008	0.001	0.012	0.001	0.035	-0.002	-0.003	-0.001	0.005	0.001	0.002
4:103000001-104000000	4	103000001	104000000	0.002	0.01	-0.002	0.013	0.001	-0.016	-0.002	-0.002	0.037	-0.008	0.001	0.012	0.001	0.035	-0.002	-0.003	-0.001	0.005	0.001	0.002
4:105000001-106000000	4	105000001	106000000	0.002	0.01	-0.002	0.013	0.001	-0.016	-0.002	-0.002	0.037	-0.008	0.001	0.012	0.001	0.035	-0.002	-0.003	-0.001	0.005	0.001	0.002
4:106000001-107000000	4	106000001	107000000	0.002	0.01	-0.002	0.013	0.001	-0.016	-0.002	-0.002	0.037	-0.008	0.001	0.012	0.001	0.035	-0.002	-0.003	-0.001	0.005	0.001	0.002
4:108000001-109000000	4	108000001	109000000	0.002	0.01	-0.002	0.013	0.001	-0.016	-0.002	-0.002	0.037	-0.008	0.001	0.012	0.001	0.035	-0.002	-0.003	-0.001	0.005	0.001	0.002
4:109000001-110000000	4	109000001	110000000	0.002	0.01	-0.002	0.013	0.001	-0.016	-0.002	-0.002	0.037	-0.008	0.001	0.012	0.001	0.035	-0.002	-0.003	-0.001	0.005	0.001	0.002
4:110000001-111000000	4	110000001	111000000	0.002	0.01	-0.002	0.013	0.001	-0.016	-0.002	-0.002	0.037	-0.008	0.001	0.012	0.001	0.035	-0.002	-0.003	-0.001	0.005	0.001	0.002
4:111000001-112000000	4	111000001	112000000	0.002	0.01	-0.002	0.013	0.001	-0.016	-0.002	-0.002	0.037	-0.008	0.001	0.012	0.001	0.035	-0.002	-0.003	-0.001	0.005	0.001	0.002
4:113000001-114000000	4	113000001	114000000	0.002	0.01	-0.002	0.013	0.001	-0.016	-0.002	-0.002	0.037	-0.008	0.001	0.012	0.001	0.035	-0.002	-0.003	-0.001	0.005	0.001	0.002
4:114000001-115000000	4	114000001	115000000	0.002	0.01	-0.002	0.013	0.001	-0.016	-0.002	-0.002	0.037	-0.008	0.001	0.012	0.001	0.035	-0.002	-0.003	-0.001	0.005	0.001	0.002
4:115000001-116000000	4	115000001	116000000	0.002	0.01	-0.002	0.013	0.001	-0.016	-0.002	-0.002	0.037	-0.008	0.001	0.012	0.001	0.035	-0.002	-0.003	-0.001	0.005	0.001	0.002
4:116000001-117000000	4	116000001	117000000	0.002	0.01	-0.002	0.013	0.001	-0.016	-0.002	-0.002	0.037	-0.008	0.001	0.012	0.001	0.035	-0.002	-0.003	-0.001	0.005	0.001	0.002
4:118000001-119000000	4	118000001	119000000	0.002	0.01	-0.002	0.013	0.001	-0.016	-0.002	-0.002	0.037	-0.008	0.001	0.012	0.001	0.035	-0.002	-0.003	-0.001	0.005	0.001	0.002
4:119000001-120000000	4	119000001	120000000	0.002	0.01	-0.002	0.013	0.001	-0.016	-0.002	-0.002	0.037	-0.008	0.001	0.012	0.001	0.035	-0.002	-0.003	-0.001	0.005	0.001	0.002
4:121000001-122000000	4	121000001	122000000	0.002	0.01	-0.002	0.013	0.001	-0.016	-0.002	-0.002	0.037	-0.008	0.001	0.012	0.001	0.035	-0.002	-0.003	-0.001	0.005	0.001	0.002
4:122000001-123000000	4	122000001	123000000	0.002	0.01	-0.002	0.013	0.001	-0.016	-0.002	-0.002	0.037	-0.008	0.001	0.012	0.001	0.035	-0.002	-0.003	-0.001	0.005	0.001	0.002
4:123000001-124000000	4	123000001	124000000	0.002	0.01	-0.002	0.013	0.001	-0.016	-0.002	-0.002	0.037	-0.008	0.001	0.012	0.001	0.035	-0.002	-0.003	-0.001	0.005	0.001	0.002
4:125000001-126000000	4	125000001	126000000	0.002	0.01	-0.002	0.013	0.001	-0.016	-0.002	-0.002	0.037	-0.008	0.001	0.012	0.001	0.035	-0.002	-0.003	-0.001	0.005	0.001	0.002
4:126000001-127000000	4	126000001	127000000	0.002	0.01	-0.002	0.013	0.001	-0.016	-0.002	-0.002	0.037	-0.008	0.001	0.012	0.001	0.035	-0.002	-0.003	-0.001	0.005	0.001	0.002
4:127000001-128000000	4	127000001	128000000	0.002	0.01	-0.002	0.013	0.001	-0.016	-0.002	-0.002	0.037	-0.008	0.001	0.012	0.001	0.035	-0.002	-0.003	-0.001	0.005	0.001	0.002
4:128000001-129000000	4	128000001	129000000	0.002	0.01	-0.002	0.013	0.001	-0.016	-0.002	-0.002	0.037	-0.008	0.001	0.012	0.001	0.035	-0.002	-0.003	-0.001	0.005	0.001	0.002
4:129000001-130000000	4	129000001	130000000	0.002	0.01	-0.002	0.013	0.001	-0.016	-0.002	-0.002	0.037	-0.008	0.001	0.012	0.001	0.035	-0.002	-0.003	-0.001	0.005	0.001	0.002
4:130000001-131000000	4	130000001	131000000	0.002	0.01	-0.002	0.013	0.001	-0.016	-0.002	-0.002	0.037	-0.008	0.001	0.012	0.001	0.035	-0.002	-0.003	-0.001	0.005	0.001	0.002
4:131000001-132000000	4	131000001	132000000	0.002	0.01	-0.002	0.013	0.001	-0.016	-0.002	-0.002	0.037	-0.008	0.001	0.012	0.001	0.035	-0.002	-0.003	-0.001	0.005	0.001	0.002
4:132000001-133000000	4	132000001	133000000	0.002	0.01	-0.002	0.013	0.001	-0.016	-0.002	-0.002	0.037	-0.008	0.001	0.012	0.001	0.035	-0.002	-0.003	-0.001	0.005	0.001	0.002
4:133000001-134000000	4	133000001	134000000	0.002	0.01	-0.002	0.013	0.001	-0.016	-0.002	-0.002	0.037	-0.008	0.001	0.012	0.001	0.035	-0.002	-0.003	-0.001	0.005	0.001	0.002
4:135000001-136000000	4	135000001	136000000	0.002	0.01	-0.002	0.013	0.001	-0.016	-0.002	-0.002	0.037	-0.008	0.001	0.012	0.001	0.035	-0.002	-0.003	-0.001	0.005	0.001	0.002
4:137000001-138000000	4	137000001	138000000	0.002	0.01	-0.002	0.013	0.001	-0.016	-0.002	-0.002	0.037	-0.008	0.001	0.012	0.001	0.035	-0.002	-0.003	-0.001	0.005	0.001	0.002
4:138000001-139000000	4	138000001	139000000	0.002	0.01	-0.002	0.013	0.001	-0.016	-0.002	-0.002	0.037	-0.008	0.001	0.012	0.001	0.035	-0.002	-0.003	-0.001	0.005	0.001	0.002
4:139000001-140000000	4	139000001	140000000	0.002	0.01	-0.002	0.013	0.001	-0.016	-0.002	-0.002	0.037	-0.008	0.001	0.012	0.001	0.035	-0.002	-0.003	-0.001	0.005	0.001	0.002
4:140000001-141000000	4	140000001	141000000	0.002	0.01	-0.002	0.013	0.001	-0.016	-0.002	-0.002	0.037	-0.008	0.001	0.012	0.001	0.035	-0.002	-0.003	-0.001	0.005	0.001	0.002
4:141000001-142000000	4	141000001	142000000	0.002	0.01	-0.002	0.013	0.001	-0.016	-0.002	-0.002	0.037	-0.008	0.001	0.012	0.001	0.035	-0.002	-0.003	-0.001	0.005	0.001	0.002
4:143000001-144000000	4	143000001	144000000	0.002	0.01	-0.002	0.013	0.001	-0.016	-0.002	-0.002	0.037	-0.008	0.001	0.012	0.001	0.035	-0.002	-0.003	-0.001	0.005	0.001	0.002
4:144000001-145000000	4	144000001	145000000	0.002	0.01	-0.002	0.013	0.001	-0.016	-0.002	-0.002	0.037	-0.008	0.001	0.012	0.001	0.035	-0.002	-0.003	-0.001	0.005	0.001	0.002
4:145000001-146000000	4	145000001	146000000	0.002	0.01	-0.002	0.013	0.001	-0.016	-0.002	-0.002	0.037	-0.008	0.001	0.012	0.001	0.035	-0.002	-0.003	-0.001	0.005	0.001	0.002
4:146000001-147000000	4	146000001	147000000	0.002	0.01	-0.002	0.013	0.001	-0.016	-0.002	-0.002	0.037	-0.008	0.001	0.012	0.001	0.035	-0.002	-0.003	-0.001	0.005	0.001	0.002
4:147000001-148000000	4	147000001	148000000	0.002	0.01	-0.002	0.013	0.001	-0.016	-0.002	-0.002	0.037	-0.008	0.001	0.012	0.001	0.035	-0.002	-0.003	-0.001	0.005	0.001	0.002
4:148000001-149000000	4	148000001	149000000	0.002	0.01	-0.002	0.013	0.001	-0.016	-0.002	-0.002	0.037	-0.008	0.001	0.012	0.001	0.035	-0.002	-0.003	-0.001	0.005	0.001	0.002
4:149000001-150000000	4	149000001	150000000	0.002	0.01	-0.002	0.013	0.001	-0.016	-0.002	-0.002	0.037	-0.008	0.001	0.012	0.001	0.035	-0.002	-0.003	-0.001	0.005	0.001	0.002
4:151000001-152000000	4	151000001	152000000	0.002	0.01	-0.002	0.013	0.001	-0.016	-0.002	-0.002	0.037	-0.008	0.001	0.012	0.001	0.035	-0.002	-0.003	-0.001	0.005	0.001	0.002
4:152000001-153000000	4	152000001	153000000	0.002	0.01	-0.002	0.013	0.001	-0.016	-0.002	-0.002	0.037	-0.008	0.001	0.012	0.001	0.035	-0.002	-0.003	-0.001	0.005	0.001	0.002
4:153000001-154000000	4	153000001	154000000	0.002	0.01	-0.002	0.013	0.001	-0.016	-0.002	-0.002	0.037	-0.008	0.001	0.012	0.001	0.035	-0.002	-0.003	-0.001	0.005	0.001	0.002
4:157000001-158000000	4	157000001	158000000	0.002	0.01	-0.002	0.013	0.001	-0.016	-0.002	-0.002	0.037	-0.008	0.001	0.012	0.001	0.035	-0.002	-0.003	-0.001	0.005	0.001	0.002
4:158000001-159000000	4	158000001	159000000	0.002	0.01	-0.002	0.013	0.001	-0.016	-0.002	-0.002	0.037	-0.008	0.001	0.012	0.001	0.035	-0.002	-0.003	-0.001	0.005	0.001	0.002
4:159000001-160000000	4	159000001	160000000	0.002	0.01	-0.002	0.013	0.001	-0.016	-0.002	-0.002	0.037	-0.008	0.001	0.012	0.001	0.035	-0.002	-0.003	-0.001	0.005	0.001	0.002
4:160000001-161000000	4	160000001	161000000	0.002	0.01	-0.002	0.013	0.001	-0.016	-0.002	-0.002	0.037	-0.008	0.001	0.012	0.001	0.035	-0.002	-0.003	-0.001	0.005	0.001	0.002
4:161000001-162000000	4	161000001	162000000	0.002	0.01	-0.002	0.013	0.001	-0.016	-0.002	-0.002	0.037	-0.008	0.001	0.012	0.001	0.035	-0.002	-0.003	-0.001	0.005	0.001	0.002
4:164000001-165000000	4	164000001	165000000	0.002	0.01	-0.002	0.013	0.001	-0.016	-0.002	-0.002	0.037	-0.008	0.001	0.012	0.001	0.035	-0.002	-0.003	-0.001	0.005	0.001	0.002
4:165000001-166000000	4	165000001	166000000	0.002	0.01	-0.002	0.013	0.001	-0.016	-0.002	-0.002	0.037	-0.008	0.001	0.012	0.001	0.035	-0.002	-0.003	-0.001	0.005	0.001	0.002
4:166000001-167000000	4	166000001	167000000	0.002	0.01	-0.002	0.013	0.001	-0.016	-0.002	-0.002	0.037	-0.008	0.001	0.012	0.001	0.035	-0.002	-0.003	-0.001	0.005	0.001	0.002
4:168000001-169000000	4	168000001	169000000	0.002	0.01	-0.002	0.013	0.001	-0.016	-0.002	-0.002	0.037	-0.008	0.001	0.012	0.001	0.035	-0.002	-0.003	-0.001	0.005	0.001	0.002
4:169000001-170000000	4	169000001	170000000	0.002	0.01	-0.002	0.013	0.001	-0.016	-0.002	-0.002	0.037	-0.008	0.001	0.012	0.001	0.035	-0.002	-0.003	-0.001	0.005	0.001	0.002
4:170000001-171000000	4	170000001	171000000	0.002	0.01	-0.002	0.013	0.001	-0.016	-0.002	-0.002	0.037	-0.008	0.001	0.012	0.001	0.035	-0.002	-0.003	-0.001	0.005	0.001	0.002
4:171000001-172000000	4	171000001	172000000	0.002	0.01	-0.002	0.013	0.001	-0.016	-0.002	-0.002	0.037	-0.008	0.001	0.012	0.001	0.035	-0.002	-0.003	-0.001	0.005	0.001	0.002
4:172000001-173000000	4	172000001	173000000	0.002	0.01	-0.002	0.013	0.001	-0.016	-0.002	-0.002	0.037	-0.008	0.001	0.012	0.001	0.035	-0.002	-0.003	-0.001	0.005	0.001	0.002
4:173000001-174000000	4	173000001	174000000	0.002	0.01	-0.002	0.013	0.001	-0.016	-0.002	-0.002	0.037	-0.008	0.001	0.012	0.001	0.035	-0.002	-0.003	-0.001	0.005	0.001	0.002
4:174000001-175000000	4	174000001	175000000	0.002	0.01	-0.002	0.013	0.001	-0.016	-0.002	-0.002	0.037	-0.008	0.001	0.012	0.001	0.035	-0.002	-0.003	-0.001	0.005	0.001	0.002
4:175000001-176000000	4	175000001	176000000	0.002	0.01	-0.002	0.013	0.001	-0.016	-0.002	-0.002	0.037	-0.008	0.001	0.012	0.001	0.035	-0.002	-0.003	-0.001	0.005	0.001	0.002
4:176000001-177000000	4	176000001	177000000	0.002	0.01	-0.002	0.013	0.001	-0.016	-0.002	-0.002	0.037	-0.008	0.001	0.012	0.001	0.035	-0.002	-0.003	-0.001	0.005	0.001	0.002
4:177000001-178000000	4	177000001	178000000	0.002	0.01	-0.002	0.013	0.001	-0.016	-0.002	-0.002	0.037	-0.008	0.001	0.012	0.001	0.035	-0.002	-0.003	-0.001	0.005	0.001	0.002
4:178000001-179000000	4	178000001	179000000	0.002	0.01	-0.002	0.013	0.001	-0.016	-0.002	-0.002	0.037	-0.008	0.001	0.012	0.001	0.035	-0.002	-0.003	-0.001	0.005	0.001	0.002
4:179000001-180000000	4	179000001	180000000	0.002	0.01	-0.002	0.013	0.001	-0.016	-0.002	-0.002	0.037	-0.008	0.001	0.012	0.001	0.035	-0.002	-0.003	-0.001	0.005	0.001	0.002
4:180000001-181000000	4	180000001	181000000	0.002	0.01	-0.002	0.013	0.001	-0.016	-0.002	-0.002	0.037	-0.008	0.001	0.012	0.001	0.035	-0.002	-0.003	-0.001	0.005	0.001	0.002
4:181000001-182000000	4	181000001	182000000	0.002	0.01	-0.002	0.013	-0.373	-0.016	-0.002	-0.002	0.037	-0.008	0.001	0.012	0.001	0.035	-0.394	-0.003	-0.001	0.005	0.001	0.002
4:182000001-183000000	4	182000001	183000000	0.002	0.01	-0.002	0.013	-0.373	-0.016	-0.002	-0.002	0.037	-0.008	0.001	0.012	0.001	0.035	-0.394	-0.003	-0.001	0.005	0.001	0.002
4:183000001-184000000	4	183000001	184000000	0.002	0.01	-0.002	0.013	-0.373	-0.016	-0.002	-0.002	0.037	-0.008	0.001	0.012	0.001	0.035	-0.394	-0.003	-0.001	0.005	0.001	0.002
4:184000001-185000000	4	184000001	185000000	0.002	0.01	-0.002	0.013	-0.373	-0.016	-0.002	-0.002	0.037	-0.008	0.001	0.012	0.001	0.035	-0.394	-0.003	-0.001	0.005	0.001	0.002
4:185000001-186000000	4	185000001	186000000	0.002	0.01	-0.002	0.013	-0.373	-0.016	-0.002	-0.002	0.037	-0.008	0.001	0.012	0.001	0.035	-0.394	-0.003	-0.001	0.005	0.001	0.002
4:187000001-188000000	4	187000001	188000000	0.002	0.01	-0.002	0.013	-0.373	-0.016	-0.002	-0.002	0.037	-0.008	0.001	0.012	0.001	0.035	-0.394	-0.003	-0.001	0.005	0.001	0.002
4:188000001-189000000	4	188000001	189000000	0.002	0.01	-0.002	0.013	-0.373	-0.016	-0.002	-0.002	0.037	-0.008	0.001	0.012	0.001	0.035	-0.394	-0.003	-0.001	0.005	0.001	0.002
4:189000001-190000000	4	189000001	190000000	0.002	0.01	-0.002	0.013	-0.373	-0.016	-0.002	-0.002	0.037	-0.008	0.001	0.012	0.001	0.035	-0.394	-0.003	-0.001	0.005	0.001	0.002
5:2000001-3000000	5	2000001	3000000	0.017	-0.013	0.05	0.063	0.022	0.518	0.588	0.002	0.287	0.297	-0.068	0.001	0.035	0.014	-0.021	0.327	0.523	0	-0.003	0.197
5:4000001-5000000	5	4000001	5000000	0.017	-0.013	0.05	0.063	0.022	0.518	0.588	0.002	0.287	0.297	-0.068	0.001	0.035	0.014	-0.021	0.327	0.523	0	-0.003	0.197
5:5000001-6000000	5	5000001	6000000	0.017	-0.013	0.05	0.063	0.022	0.518	0.588	0.002	0.287	0.297	-0.068	0.001	0.035	0.014	-0.021	0.327	0.523	0	-0.003	0.197
5:6000001-7000000	5	6000001	7000000	0.017	-0.013	0.05	0.063	0.022	0.518	0.588	0.002	0.287	0.297	-0.068	0.001	0.035	0.014	-0.021	0.327	0.523	0	-0.003	0.197
5:7000001-8000000	5	7000001	8000000	0.017	-0.013	0.05	0.063	0.022	0.518	0.588	0.002	0.287	0.297	-0.068	0.001	0.035	0.014	-0.021	0.327	0.523	0	-0.003	0.197
5:8000001-9000000	5	8000001	9000000	0.017	-0.013	0.05	0.063	0.022	0.518	0.588	0.002	0.287	0.297	-0.068	0.001	0.035	0.014	-0.021	0.327	0.523	0	-0.003	0.197
5:9000001-10000000	5	9000001	10000000	0.017	-0.013	0.05	0.063	0.022	0.518	0.588	0.002	0.287	0.297	-0.068	0.001	0.035	0.014	-0.021	0.327	0.523	0	-0.003	0.197
5:11000001-12000000	5	11000001	12000000	0.017	-0.013	0.05	0.063	0.022	0.518	0.588	0.002	0.287	0.297	-0.068	0.001	0.035	0.014	-0.021	0.327	0.523	0	-0.003	0.197
5:13000001-14000000	5	13000001	14000000	0.017	-0.013	0.05	0.063	0.022	0.518	0.588	0.002	0.287	0.297	-0.068	0.001	0.035	0.014	-0.021	0.327	0.523	0	-0.003	0.197
5:14000001-15000000	5	14000001	15000000	0.017	-0.013	0.05	0.063	0.022	0.518	0.588	0.002	0.287	0.297	-0.068	0.001	0.035	0.014	-0.021	0.327	0.523	0	-0.003	0.315
5:15000001-16000000	5	15000001	16000000	0.017	-0.013	0.05	0.063	0.022	0.518	0.588	0.002	0.287	0.297	-0.068	0.001	0.035	0.014	-0.021	0.327	0.523	0	-0.003	0.315
5:16000001-17000000	5	16000001	17000000	0.017	-0.013	0.05	0.063	0.022	0.321	0.588	0.002	-0.001	0.297	-0.068	0.001	0.035	0.014	-0.021	0.327	0.523	0	-0.003	0.315
5:18000001-19000000	5	18000001	19000000	0.017	-0.013	0.05	0.063	0.022	0.321	0.588	0.002	-0.001	0.297	-0.068	0.001	0.035	0.014	-0.021	0.327	0.523	0	-0.003	0.315
5:19000001-20000000	5	19000001	20000000	0.017	-0.013	0.05	0.063	0.022	0.321	0.588	0.002	-0.001	0.297	-0.068	0.001	0.035	0.014	-0.021	0.327	0.523	0	-0.003	0.315
5:20000001-21000000	5	20000001	21000000	0.017	-0.013	0.05	0.063	0.022	0.321	0.588	0.002	-0.001	0.297	-0.068	0.001	0.035	0.014	-0.021	0.327	0.523	0	-0.003	0.315
5:22000001-23000000	5	22000001	23000000	0.017	-0.013	0.05	0.063	0.022	0.321	0.588	0.002	-0.001	0.297	-0.068	0.001	0.035	0.014	-0.021	0.327	0.523	0	-0.003	0.315
5:24000001-25000000	5	24000001	25000000	0.017	-0.013	0.05	0.063	0.022	0.321	0.588	0.002	-0.001	0.297	-0.068	0.001	0.035	0.014	-0.021	0.327	0.523	0	-0.003	0.315
5:25000001-26000000	5	25000001	26000000	0.017	-0.013	0.05	0.063	0.022	0.321	0.588	0.002	-0.001	0.297	-0.068	0.001	0.035	0.014	-0.021	0.327	0.523	0	-0.003	0.315
5:26000001-27000000	5	26000001	27000000	0.017	-0.013	0.05	0.063	0.022	0.321	0.588	0.002	-0.001	0.297	-0.068	0.001	0.035	0.014	-0.021	0.327	0.523	0	-0.003	0.315
5:27000001-28000000	5	27000001	28000000	0.017	-0.013	0.05	0.063	0.022	0.321	0.588	0.002	-0.001	0.297	-0.068	0.001	0.035	0.014	-0.021	0.327	0.523	0	-0.003	0.315
5:28000001-29000000	5	28000001	29000000	0.017	-0.013	0.05	0.063	0.022	0.321	0.588	0.002	-0.001	0.297	-0.068	0.001	0.035	0.014	-0.021	0.327	0.523	0	-0.003	0.315
5:29000001-30000000	5	29000001	30000000	0.017	-0.013	0.05	0.063	0.022	0.321	0.588	0.002	-0.001	0.297	-0.068	0.001	0.035	0.014	-0.021	0.327	0.523	0	-0.003	0.315
5:30000001-31000000	5	30000001	31000000	0.017	-0.013	0.05	0.063	0.022	0.321	0.588	0.002	-0.001	0.297	-0.068	0.001	0.035	0.014	-0.021	0.327	0.523	0	-0.003	0.315
5:31000001-32000000	5	31000001	32000000	0.017	-0.013	0.05	0.063	0.022	0.321	0.588	0.002	-0.001	0.297	-0.068	0.001	0.035	0.014	-0.021	0.327	0.523	0	-0.003	0.315
5:32000001-33000000	5	32000001	33000000	0.017	-0.013	0.05	0.063	0.022	0.321	0.588	0.002	-0.001	0.297	-0.068	0.001	0.035	0.014	-0.021	0.327	0.523	0	-0.003	0.315
5:33000001-34000000	5	33000001	34000000	0.017	-0.013	0.05	0.063	0.022	0.321	0.588	0.002	-0.001	0.297	-0.068	0.001	0.035	0.014	-0.021	0.327	0.523	0	-0.003	0.315
5:35000001-36000000	5	35000001	36000000	0.017	-0.013	0.05	0.063	0.022	0.321	0.588	0.002	-0.001	0.297	-0.068	0.001	0.035	0.014	-0.021	0.327	0.523	0	-0.003	0.315
5:36000001-37000000	5	36000001	37000000	0.017	-0.013	0.05	0.063	0.022	0.321	0.588	0.002	-0.001	0.297	-0.068	0.001	0.035	0.014	-0.021	0.327	0.523	0	-0.003	0.315
5:37000001-38000000	5	37000001	38000000	0.017	-0.013	0.05	0.063	0.022	0.321	0.588	0.002	-0.001	0.297	-0.068	0.001	0.035	0.014	-0.021	0.327	0.523	0	-0.003	0.315
5:38000001-39000000	5	38000001	39000000	0.017	-0.013	0.05	0.063	0.022	0.321	0.588	0.002	-0.001	0.297	-0.068	0.001	0.035	0.014	-0.021	0.327	0.523	0	-0.003	0.315
5:39000001-40000000	5	39000001	40000000	0.017	-0.013	0.05	0.063	0.022	0.321	0.588	0.002	-0.001	0.297	0.003	0.001	0.035	0.014	-0.021	0.327	0.523	0	-0.003	0.315
5:40000001-41000000	5	40000001	41000000	0.017	-0.013	0.05	0.063	0.022	0.321	0.588	0.002	-0.001	0.297	0.003	0.001	0.035	0.014	-0.021	0.327	0.523	0	-0.003	0.315
5:42000001-43000000	5	42000001	43000000	0.017	-0.013	0.05	0.063	0.022	0.321	0.588	0.002	-0.001	0.297	0.003	0.001	0.035	0.014	-0.021	0.327	0.523	0	-0.003	0.315
5:43000001-44000000	5	43000001	44000000	0.017	-0.013	0.05	0.063	0.022	0.321	0.588	0.002	-0.001	0.297	0.003	0.001	0.035	0.014	-0.021	0.327	0.523	0	-0.003	0.315
5:44000001-45000000	5	44000001	45000000	0.017	-0.013	0.05	0.063	0.022	0.321	0.588	0.002	-0.001	0.297	0.003	0.001	0.035	0.014	-0.021	0.327	0.523	0	-0.003	0.315
5:50000001-51000000	5	50000001	51000000	0.017	-0.013	0.05	-0.525	0.022	0.321	0.002	0.002	-0.001	0.297	0.003	0.001	0.035	-0.54	-0.021	0.327	0.001	0	-0.003	0.315
5:53000001-54000000	5	53000001	54000000	0.017	-0.013	0.05	-0.525	-0.646	0.321	0.002	0.002	-0.001	0.297	0.003	0.001	0.035	-0.54	-0.651	0.327	0.001	0	-0.003	0.315
5:54000001-55000000	5	54000001	55000000	0.017	-0.013	0.05	-0.525	-0.646	0.321	0.002	0.002	-0.001	0.297	0.003	0.001	0.035	-0.54	-0.651	0.327	0.001	0	-0.003	0.315
5:55000001-56000000	5	55000001	56000000	0.017	-0.013	0.05	-0.525	-0.646	0.321	0.002	0.002	-0.001	0.297	0.003	0.001	0.035	-0.54	-0.651	0.327	0.001	0	-0.003	0.315
5:56000001-57000000	5	56000001	57000000	0.017	-0.013	0.05	-0.525	-0.646	0.321	0.002	0.002	-0.001	0.297	0.003	0.001	0.035	-0.54	-0.651	0.327	0.001	0	-0.003	0.315
5:57000001-58000000	5	57000001	58000000	0.017	-0.013	0.05	-0.525	-0.646	0.321	0.002	0.002	-0.001	0.297	0.003	0.001	0.035	-0.54	-0.651	0.327	0.001	0	-0.003	0.315
5:59000001-60000000	5	59000001	60000000	0.017	-0.013	0.05	-0.525	-0.646	0.321	0.002	0.002	-0.001	0.297	0.003	0.001	0.035	-0.54	-0.651	0.327	0.001	0	-0.003	0.315
5:60000001-61000000	5	60000001	61000000	0.017	-0.013	0.05	-0.525	-0.646	0.321	0.002	0.002	-0.001	0.297	0.003	0.001	0.035	-0.54	-0.651	0.327	0.001	0	-0.003	0.315
5:61000001-62000000	5	61000001	62000000	0.017	-0.013	0.05	-0.525	-0.646	0.321	0.002	0.002	-0.001	0.297	0.003	0.001	0.035	-0.54	-0.651	0.327	0.001	0	-0.003	0.315
5:63000001-64000000	5	63000001	64000000	0.017	-0.013	0.05	-0.525	-0.646	0.321	0.002	0.002	-0.001	0.297	0.003	0.001	0.035	-0.54	-0.651	0.327	0.001	0	-0.003	0.315
5:64000001-65000000	5	64000001	65000000	0.017	-0.013	0.05	-0.525	-0.646	0.321	0.002	0.002	-0.001	0.297	0.003	0.001	0.035	-0.54	-0.651	0.327	0.001	0	-0.003	0.315
5:66000001-67000000	5	66000001	67000000	0.017	-0.013	0.05	-0.525	-0.646	0.321	0.002	0.002	-0.001	0.297	0.003	0.001	0.035	-0.54	-0.651	0.327	0.001	0	-0.003	0.315
5:67000001-68000000	5	67000001	68000000	0.017	-0.013	0.05	-0.525	-0.646	0.321	0.002	0.002	-0.001	0.297	0.003	0.001	0.035	-0.54	-0.651	0.327	0.001	0	-0.003	0.315
5:68000001-69000000	5	68000001	69000000	0.017	-0.013	0.05	-0.525	-0.646	0.321	0.002	0.002	-0.001	0.297	0.003	0.001	0.035	-0.54	-0.651	0.327	0.001	0	-0.003	0.315
5:70000001-71000000	5	70000001	71000000	0.017	-0.013	0.05	-0.525	-0.646	0.321	0.002	0.002	-0.001	0.297	0.003	0.001	0.035	-0.54	-0.651	0.327	0.001	0	-0.003	0.315
5:72000001-73000000	5	72000001	73000000	0.017	-0.013	0.05	-0.525	-0.646	0.321	0.002	0.002	-0.001	0.297	0.003	0.001	0.035	-0.54	-0.651	0.327	0.001	0	-0.003	0.315
5:73000001-74000000	5	73000001	74000000	0.017	-0.013	0.05	-0.525	-0.646	0.321	0.002	0.002	-0.001	0.297	0.003	0.001	0.035	-0.54	-0.651	0.327	0.001	0	-0.003	0.315
5:74000001-75000000	5	74000001	75000000	0.017	-0.013	0.05	-0.525	-0.646	0.321	0.002	0.002	-0.001	0.297	0.003	0.001	0.035	-0.54	-0.651	0.327	0.001	0	-0.003	0.315
5:75000001-76000000	5	75000001	76000000	0.017	-0.013	0.05	-0.525	-0.646	0.321	0.002	0.002	-0.001	0.297	0.003	0.001	0.035	-0.54	-0.651	0.327	0.001	0	-0.003	0.315
5:76000001-77000000	5	76000001	77000000	0.017	-0.013	0.05	-0.525	-0.646	0.321	0.002	0.002	-0.001	0.297	0.003	0.001	0.035	-0.54	-0.651	0.327	0.001	0	-0.003	0.315
5:77000001-78000000	5	77000001	78000000	0.017	-0.013	0.05	-0.525	-0.646	0.321	0.002	0.002	-0.001	0.297	0.003	0.001	0.035	-0.54	-0.651	0.327	0.001	0	-0.003	0.315
5:78000001-79000000	5	78000001	79000000	0.017	-0.013	0.05	-0.525	-0.009	0.321	0.002	0.002	-0.001	0.297	0.003	0.001	0.035	-0.54	0.003	0.327	0.001	0	-0.003	0.315
5:80000001-81000000	5	80000001	81000000	0.017	-0.013	0.05	-0.525	-0.009	0.321	0.002	0.002	-0.001	0.297	0.003	0.001	0.035	-0.54	0.003	0.327	0.001	0	-0.003	0.315
5:81000001-82000000	5	81000001	82000000	0.017	-0.013	0.05	-0.525	-0.009	0.321	0.002	0.002	-0.001	0.297	0.003	0.001	0.035	-0.54	0.003	0.327	0.001	0	-0.003	0.315
5:82000001-83000000	5	82000001	83000000	0.017	-0.013	0.05	-0.525	-0.009	0.321	0.002	0.002	-0.001	0.297	0.003	0.001	0.035	-0.54	0.003	0.327	0.001	0	-0.003	0.315
5:83000001-84000000	5	83000001	84000000	0.017	-0.013	0.05	-0.525	-0.009	0.321	0.002	0.002	-0.001	0.297	0.003	0.001	0.035	-0.54	0.003	0.327	0.001	0	-0.003	0.315
5:84000001-85000000	5	84000001	85000000	0.017	-0.013	0.05	-0.525	-0.009	0.321	0.002	0.002	-0.001	0.297	0.003	0.001	0.035	-0.54	0.003	0.327	0.001	0	-0.003	0.315
5:85000001-86000000	5	85000001	86000000	0.017	-0.013	0.05	-0.525	-0.009	0.321	0.002	0.002	-0.001	0.297	0.003	0.001	0.035	-0.54	0.003	0.327	0.001	0	-0.003	0.315
5:86000001-87000000	5	86000001	87000000	0.017	-0.013	0.05	-0.525	-0.009	0.321	0.002	0.002	-0.001	0.297	0.003	0.001	0.035	-0.54	0.003	0.327	0.001	0	-0.003	0.315
5:87000001-88000000	5	87000001	88000000	0.017	-0.013	0.05	-0.525	-0.009	0.321	0.002	0.002	-0.001	0.297	0.003	0.001	0.035	-0.54	0.003	0.327	0.001	0	-0.003	0.315
5:89000001-90000000	5	89000001	90000000	0.017	-0.013	0.05	-0.525	-0.009	0.321	0.002	0.002	-0.001	0.297	0.003	0.001	0.035	-0.54	0.003	0.327	0.001	0	-0.003	0.315
5:90000001-91000000	5	90000001	91000000	0.017	-0.013	0.05	-0.525	-0.009	0.321	0.002	0.002	-0.001	0.297	0.003	0.001	0.035	-0.54	0.003	0.327	0.001	0	-0.003	0.315
5:91000001-92000000	5	91000001	92000000	0.017	-0.013	0.05	-0.525	-0.009	0.321	0.002	0.002	-0.001	0.297	0.003	0.001	0.035	-0.54	0.003	0.327	0.001	0	-0.003	0.315
5:92000001-93000000	5	92000001	93000000	0.017	-0.013	0.05	-0.525	-0.009	0.321	0.002	0.002	-0.001	0.297	0.003	0.001	0.035	-0.54	0.003	0.327	0.001	0	-0.003	0.315
5:94000001-95000000	5	94000001	95000000	0.017	-0.013	0.05	-0.525	-0.009	0.321	0.002	0.002	-0.001	0.297	0.003	0.001	0.035	-0.54	0.003	0.327	0.001	0	-0.003	0.315
5:95000001-96000000	5	95000001	96000000	0.017	-0.013	0.05	-0.525	-0.009	0.321	0.002	0.002	-0.001	0.297	0.003	0.001	0.035	-0.54	0.003	0.327	0.001	0	-0.003	0.315
5:98000001-99000000	5	98000001	99000000	0.017	-0.013	0.05	-0.525	-0.009	0.321	0.002	0.002	-0.001	0.297	0.003	0.001	0.035	-0.54	0.003	0.327	0.001	0	-0.003	0.315
5:100000001-101000000	5	100000001	101000000	0.017	-0.013	0.05	-0.525	-0.009	0.321	0.002	0.002	-0.001	0.297	0.003	0.001	0.035	-0.54	0.003	0.327	0.001	0	-0.003	0.315
5:101000001-102000000	5	101000001	102000000	0.017	-0.013	0.05	-0.525	-0.009	0.321	0.002	0.002	-0.001	0.297	0.003	0.001	0.035	-0.54	0.003	0.327	0.001	0	-0.003	0.315
5:102000001-103000000	5	102000001	103000000	0.017	-0.013	0.05	-0.525	-0.009	0.321	0.002	0.002	-0.001	0.297	0.003	0.001	0.035	-0.54	0.003	0.327	0.001	0	-0.003	0.315
5:104000001-105000000	5	104000001	105000000	0.017	-0.013	0.05	-0.525	-0.009	0.321	0.002	0.002	-0.001	0.297	0.003	0.001	0.035	-0.54	0.003	0.327	0.001	0	-0.003	0.315
5:106000001-107000000	5	106000001	107000000	0.017	-0.013	0.05	-0.525	-0.009	0.321	0.002	0.002	-0.001	0.297	0.003	0.001	0.035	-0.54	0.003	0.327	0.001	0	-0.003	0.315
5:107000001-108000000	5	107000001	108000000	0.017	-0.013	0.05	-0.525	-0.009	0.321	0.002	0.002	-0.001	0.297	0.003	0.001	0.035	-0.54	0.003	0.327	0.001	0	-0.003	0.315
5:108000001-109000000	5	108000001	109000000	0.017	-0.013	0.05	-0.525	-0.009	0.321	0.002	0.002	-0.001	0.297	0.003	0.001	0.035	-0.54	0.003	0.327	0.001	0	-0.003	0.315
5:109000001-110000000	5	109000001	110000000	0.017	-0.013	0.05	-0.525	-0.009	0.321	0.002	0.002	-0.001	0.297	0.003	0.001	0.035	-0.54	0.003	0.327	0.001	0	-0.003	0.315
5:110000001-111000000	5	110000001	111000000	0.017	-0.013	0.05	-0.525	-0.009	0.321	0.002	0.002	-0.001	0.297	0.003	0.001	0.035	-0.54	0.003	0.327	0.001	0	-0.003	0.315
5:111000001-112000000	5	111000001	112000000	0.017	-0.013	0.05	-0.525	-0.009	0.321	0.002	0.002	-0.001	0.297	0.003	0.001	0.035	-0.54	0.003	0.327	0.001	0	-0.003	0.315
5:112000001-113000000	5	112000001	113000000	0.017	-0.013	0.05	-0.525	-0.009	0.321	0.002	0.002	-0.001	0.297	0.003	0.001	0.035	-0.54	0.003	0.327	0.001	0	-0.003	0.315
5:113000001-114000000	5	113000001	114000000	0.017	-0.013	0.05	-0.525	-0.009	0.321	0.002	0.002	-0.001	0.297	0.003	0.001	0.035	-0.54	0.003	0.327	0.001	0	-0.003	0.315
5:114000001-115000000	5	114000001	115000000	0.017	-0.013	0.05	-0.525	-0.009	0.321	0.002	0.002	-0.001	0.297	0.003	0.001	0.035	-0.54	0.003	0.327	0.001	0	-0.003	0.315
5:115000001-116000000	5	115000001	116000000	0.017	-0.013	0.05	-0.525	-0.009	0.321	0.002	0.002	-0.001	0.297	0.003	0.001	0.035	-0.54	0.003	0.327	0.001	0	-0.003	0.315
5:116000001-117000000	5	116000001	117000000	0.017	-0.013	0.05	-0.525	-0.009	0.321	0.002	0.002	-0.001	0.297	0.003	-0.048	0.035	-0.54	0.003	0.327	0.001	0	-0.003	0.315
5:117000001-118000000	5	117000001	118000000	0.017	-0.013	0.05	-0.525	-0.009	0.321	0.002	0.002	-0.001	0.297	0.003	-0.048	0.035	-0.54	0.003	0.327	0.001	0	-0.003	0.315
5:118000001-119000000	5	118000001	119000000	0.017	-0.013	0.05	-0.525	-0.009	0.321	0.002	0.002	-0.001	0.297	0.003	-0.048	0.035	-0.54	0.003	0.327	0.001	0	-0.003	0.315
5:119000001-120000000	5	119000001	120000000	0.017	-0.013	0.05	-0.525	-0.009	0.321	0.002	0.002	-0.001	0.297	0.003	-0.048	0.035	-0.54	0.003	0.327	0.001	0	-0.003	0.315
5:120000001-121000000	5	120000001	121000000	0.017	-0.013	0.05	-0.525	-0.009	0.321	0.002	0.002	-0.001	0.297	0.003	-0.048	0.035	-0.54	0.003	0.327	0.001	0	-0.003	0.315
5:121000001-122000000	5	121000001	122000000	0.017	-0.013	0.05	-0.525	-0.009	0.321	0.002	0.002	-0.001	0.297	0.003	-0.048	0.035	-0.54	0.003	0.327	0.001	0	-0.003	0.315
5:124000001-125000000	5	124000001	125000000	0.017	-0.013	0.05	-0.525	-0.009	0.321	0.002	0.002	-0.001	0.297	0.003	-0.048	0.035	-0.54	0.003	0.327	0.001	0	-0.003	0.315
5:125000001-126000000	5	125000001	126000000	0.017	-0.013	0.05	-0.525	-0.009	0.321	0.002	0.002	-0.001	0.297	0.003	-0.048	0.035	-0.54	0.003	0.327	0.001	0	-0.003	0.315
5:126000001-127000000	5	126000001	127000000	0.017	-0.013	0.05	-0.525	-0.009	0.321	0.002	0.002	-0.001	0.297	0.003	-0.048	0.035	-0.54	0.003	0.327	0.001	0	-0.003	0.315
5:127000001-128000000	5	127000001	128000000	0.017	-0.013	0.05	-0.525	-0.009	0.321	0.002	0.002	-0.001	0.297	0.003	-0.048	0.035	-0.54	0.003	0.327	0.001	0	-0.003	0.315
5:128000001-129000000	5	128000001	129000000	0.017	-0.013	0.05	-0.525	-0.009	0.321	0.002	0.002	-0.001	0.297	0.003	-0.048	0.035	-0.54	0.003	0.327	0.001	0	-0.003	0.315
5:129000001-130000000	5	129000001	130000000	0.017	-0.013	0.05	-0.525	-0.009	0.321	0.002	0.002	-0.001	0.297	0.003	-0.048	0.035	-0.54	0.003	0.327	0.001	0	-0.003	0.315
5:130000001-131000000	5	130000001	131000000	0.017	-0.013	0.05	-0.525	-0.009	0.321	0.002	0.002	-0.001	0.297	0.003	-0.048	0.035	-0.54	0.003	0.327	0.001	0	-0.003	0.315
5:131000001-132000000	5	131000001	132000000	0.017	-0.013	0.05	-0.525	-0.009	0.321	0.002	0.002	-0.001	0.297	0.003	-0.048	0.035	-0.54	0.003	0.327	0.001	0	-0.003	0.315
5:132000001-133000000	5	132000001	133000000	0.017	-0.013	0.05	-0.525	-0.009	0.321	0.002	0.002	-0.001	0.297	0.003	-0.048	0.035	-0.54	0.003	0.327	0.001	0	-0.003	0.315
5:133000001-134000000	5	133000001	134000000	0.017	-0.013	0.05	-0.525	-0.009	0.321	0.002	0.002	-0.001	0.297	0.003	-0.048	0.035	-0.54	0.003	0.327	0.001	0	-0.003	0.315
5:135000001-136000000	5	135000001	136000000	0.017	-0.013	0.05	-0.525	-0.009	0.321	0.002	0.002	-0.001	0.297	0.003	-0.048	0.035	-0.54	0.003	0.327	0.001	0	-0.003	0.315
5:136000001-137000000	5	136000001	137000000	0.017	-0.013	0.05	-0.525	-0.009	0.321	0.002	0.002	-0.001	0.297	0.003	-0.048	0.035	-0.54	0.003	0.327	0.001	0	-0.003	0.315
5:137000001-138000000	5	137000001	138000000	0.017	-0.013	0.05	-0.525	-0.009	0.321	0.002	0.002	-0.001	0.297	0.003	-0.048	0.035	-0.54	0.003	0.327	0.001	0	-0.003	0.315
5:138000001-139000000	5	138000001	139000000	0.017	-0.013	0.05	-0.525	-0.501	0.321	0.002	0.002	-0.001	0.297	0.003	-0.048	0.035	-0.54	-0.499	0.327	0.001	0	-0.003	0.315
5:139000001-140000000	5	139000001	140000000	0.017	-0.013	0.05	-0.525	-0.501	0.321	0.002	0.002	-0.001	0.297	0.003	-0.048	0.035	-0.54	-0.499	0.327	0.001	0	-0.003	0.315
5:140000001-141000000	5	140000001	141000000	0.017	-0.013	0.05	-0.525	-0.501	0.321	0.002	0.002	-0.001	0.297	0.003	-0.048	0.035	-0.54	-0.499	0.327	0.001	0	-0.003	0.315
5:141000001-142000000	5	141000001	142000000	0.017	-0.013	0.05	-0.525	-0.501	0.321	0.002	0.002	-0.001	0.297	0.003	-0.048	0.035	-0.54	-0.499	0.327	0.001	0	-0.003	0.315
5:143000001-144000000	5	143000001	144000000	0.017	-0.013	0.05	-0.525	-0.501	0.321	0.002	0.002	-0.001	0.297	0.003	-0.048	0.035	-0.54	-0.499	0.327	0.001	0	-0.003	0.315
5:144000001-145000000	5	144000001	145000000	0.017	-0.013	0.05	-0.525	-0.501	0.321	0.002	0.002	-0.001	0.297	0.003	-0.048	0.035	-0.54	-0.499	0.327	0.001	0	-0.003	0.315
5:146000001-147000000	5	146000001	147000000	0.017	-0.013	0.05	-0.525	-0.501	0.321	0.002	0.002	-0.001	0.297	0.003	-0.048	0.035	-0.54	-0.499	0.327	0.001	0	-0.003	0.315
5:147000001-148000000	5	147000001	148000000	0.017	-0.013	0.05	-0.525	-0.501	0.321	0.002	0.002	-0.001	0.297	0.003	-0.048	0.035	-0.54	-0.499	0.327	0.001	0	-0.003	0.315
5:148000001-149000000	5	148000001	149000000	0.017	-0.013	0.05	-0.525	-0.501	0.321	0.002	0.002	-0.001	0.297	0.003	-0.048	0.035	-0.54	-0.499	0.327	0.001	0	-0.003	0.315
5:149000001-150000000	5	149000001	150000000	0.017	-0.013	0.05	-0.525	-0.501	0.321	0.002	0.002	-0.001	0.297	0.003	-0.048	0.035	-0.54	-0.499	0.327	0.001	0	-0.003	0.315
5:151000001-152000000	5	151000001	152000000	0.017	-0.013	0.05	-0.525	-0.501	0.321	0.002	0.002	-0.001	0.297	0.003	-0.048	0.035	-0.54	-0.499	0.327	0.001	0	-0.003	0.315
5:152000001-153000000	5	152000001	153000000	0.017	-0.013	0.05	-0.525	-0.501	0.321	0.002	0.002	-0.001	0.297	0.003	-0.048	0.035	-0.54	-0.499	0.327	0.001	0	-0.003	0.315
5:153000001-154000000	5	153000001	154000000	0.017	-0.013	0.05	-0.525	-0.501	0.321	0.002	0.002	-0.001	0.297	0.003	-0.048	0.035	-0.54	-0.499	0.327	0.001	0	-0.003	0.315
5:155000001-156000000	5	155000001	156000000	0.017	-0.013	0.05	-0.525	-0.501	0.321	0.002	0.002	-0.001	0.297	0.003	-0.048	0.035	-0.54	-0.499	0.327	0.001	0	-0.003	0.315
5:158000001-159000000	5	158000001	159000000	0.017	-0.013	0.05	-0.525	-0.501	0.321	0.002	0.002	-0.001	0.297	0.003	-0.048	0.035	-0.54	-0.499	0.327	0.001	0	-0.003	0.315
5:159000001-160000000	5	159000001	160000000	0.017	-0.013	0.05	-0.525	-0.007	0.321	0.002	0.002	-0.001	0.297	0.003	-0.048	0.035	-0.54	-0.031	0.327	0.001	0	-0.003	0.315
5:161000001-162000000	5	161000001	162000000	0.017	-0.013	0.05	-0.525	-0.007	0.321	0.002	0.002	-0.001	0.297	0.003	-0.048	0.035	-0.54	-0.031	0.327	0.001	0	-0.003	0.315
5:162000001-163000000	5	162000001	163000000	0.017	-0.013	0.05	-0.525	-0.007	0.321	0.002	0.002	-0.001	0.297	0.003	-0.048	0.035	-0.54	-0.031	0.327	0.001	0	-0.003	0.315
5:163000001-164000000	5	163000001	164000000	0.017	-0.013	0.05	-0.525	-0.007	0.321	0.002	0.002	-0.001	0.297	0.003	-0.048	0.035	-0.54	-0.031	0.327	0.001	0	-0.003	0.315
5:164000001-165000000	5	164000001	165000000	0.017	-0.013	0.05	-0.525	-0.007	0.321	0.002	0.002	-0.001	0.297	0.003	-0.048	0.035	-0.54	-0.031	0.327	0.001	0	-0.003	0.315
5:166000001-167000000	5	166000001	167000000	0.017	-0.013	0.05	-0.525	-0.007	0.321	0.002	0.002	-0.001	0.297	0.003	-0.048	0.035	-0.54	-0.031	0.327	0.001	0	-0.003	0.315
5:167000001-168000000	5	167000001	168000000	0.017	-0.013	0.05	-0.525	-0.007	0.321	0.002	0.002	-0.001	0.297	0.003	-0.048	0.035	-0.54	-0.031	0.327	0.001	0	-0.003	0.315
5:168000001-169000000	5	168000001	169000000	0.017	-0.013	0.05	-0.525	-0.007	0.321	0.002	0.002	-0.001	0.297	0.003	-0.048	0.035	-0.54	-0.031	0.327	0.001	0	-0.003	0.315
5:169000001-170000000	5	169000001	170000000	0.017	-0.013	0.05	-0.525	-0.007	0.321	0.002	0.002	-0.001	0.297	0.003	-0.048	0.035	-0.54	-0.031	0.327	0.001	0	-0.003	0.315
5:170000001-171000000	5	170000001	171000000	0.017	-0.013	0.05	-0.525	-0.007	0.321	0.002	0.002	-0.001	0.297	0.003	-0.048	0.035	-0.54	-0.031	0.327	0.001	0	-0.003	0.315
5:171000001-172000000	5	171000001	172000000	0.017	-0.013	0.05	-0.525	-0.007	0.321	0.002	0.002	-0.001	0.297	0.003	-0.048	0.035	-0.54	-0.031	0.327	0.001	0	-0.003	0.315
5:172000001-173000000	5	172000001	173000000	0.017	-0.013	0.05	-0.525	-0.007	0.321	0.002	0.002	-0.001	0.297	0.003	-0.048	0.035	-0.54	-0.031	0.327	0.001	0	-0.003	0.315
5:173000001-174000000	5	173000001	174000000	0.017	-0.013	0.05	-0.525	-0.007	0.321	0.002	0.002	-0.001	0.297	0.003	-0.048	0.035	-0.54	-0.031	0.327	0.001	0	-0.003	0.315
5:176000001-177000000	5	176000001	177000000	0.017	-0.013	0.05	-0.525	-0.007	0.321	0.002	0.002	-0.001	0.297	0.003	-0.048	0.035	-0.54	-0.031	0.327	0.001	0	-0.003	0.315
5:178000001-179000000	5	178000001	179000000	0.017	-0.013	0.05	-0.525	-0.007	0.321	0.002	0.002	-0.001	0.297	0.003	-0.048	0.035	-0.54	-0.031	0.327	0.001	0	-0.003	0.315
5:180000001-180915260	5	180000001	180915260	0.017	-0.013	0.05	-0.525	-0.007	0.321	0.002	0.002	-0.001	0.297	0.003	-0.048	0.035	-0.54	-0.031	0.327	0.001	0	-0.003	0.315
6:1000001-2000000	6	1000001	2000000	0.001	-0.001	-0.015	0.006	-0.018	0.281	0.307	-0.033	0.327	-0.063	0.018	0.016	0.011	0.002	0.037	0.322	0.337	0.014	0.422	-0.041
6:2000001-3000000	6	2000001	3000000	0.001	-0.001	-0.015	0.006	-0.018	0.281	0.307	-0.033	0.327	-0.063	0.018	0.016	0.011	0.002	0.037	0.322	0.337	0.014	0.422	-0.041
6:3000001-4000000	6	3000001	4000000	0.001	-0.001	-0.015	0.006	-0.018	0.281	0.307	-0.033	0.327	-0.063	0.018	0.016	0.011	0.002	0.037	0.322	0.337	0.014	0.422	-0.041
6:6000001-7000000	6	6000001	7000000	0.001	-0.001	-0.015	0.006	-0.018	0.281	0.307	-0.033	0.327	-0.063	0.018	0.016	0.011	0.002	0.037	0.322	0.337	0.014	0.422	-0.041
6:7000001-8000000	6	7000001	8000000	0.001	-0.001	-0.015	0.006	-0.018	0.281	0.307	-0.033	0.327	-0.063	0.018	0.016	0.011	0.002	0.037	0.322	0.337	0.014	0.422	-0.041
6:8000001-9000000	6	8000001	9000000	0.001	-0.001	-0.015	0.006	-0.018	0.281	0.307	-0.033	0.327	-0.063	0.018	0.016	0.011	0.002	0.037	0.322	0.337	0.014	0.422	-0.041
6:9000001-10000000	6	9000001	10000000	0.001	-0.001	-0.015	0.006	-0.018	0.281	0.307	-0.033	0.327	-0.063	0.018	0.016	0.011	0.002	0.037	0.322	0.337	0.014	0.422	-0.041
6:10000001-11000000	6	10000001	11000000	0.001	-0.001	-0.015	0.006	-0.018	0.281	0.307	-0.033	0.327	-0.063	0.018	0.016	0.011	0.002	0.037	0.322	0.337	0.014	0.422	-0.041
6:11000001-12000000	6	11000001	12000000	0.001	-0.001	-0.015	0.006	-0.018	0.281	0.307	-0.033	0.327	-0.063	0.018	0.016	0.011	0.002	0.037	0.322	0.337	0.014	0.422	-0.041
6:12000001-13000000	6	12000001	13000000	0.001	-0.001	-0.015	0.006	-0.018	0.281	0.307	-0.033	0.327	-0.063	0.018	0.016	0.011	0.002	0.037	0.322	0.337	0.014	0.422	-0.041
6:13000001-14000000	6	13000001	14000000	0.001	-0.001	-0.015	0.006	-0.018	0.281	0.307	-0.033	0.327	-0.063	0.018	0.016	0.011	0.002	0.037	0.322	0.337	0.014	0.422	-0.041
6:14000001-15000000	6	14000001	15000000	0.001	-0.001	-0.015	0.006	-0.018	0.281	0.307	-0.033	0.327	-0.063	0.018	0.016	0.011	0.002	0.037	0.322	0.337	0.014	0.422	-0.041
6:17000001-18000000	6	17000001	18000000	0.001	-0.001	-0.015	0.006	-0.018	0.281	0.307	-0.033	0.327	-0.063	0.018	0.016	0.011	0.002	0.037	0.322	0.337	0.014	0.422	-0.041
6:18000001-19000000	6	18000001	19000000	0.001	-0.001	-0.015	0.006	-0.018	0.281	0.307	-0.033	0.327	-0.063	0.018	0.016	0.011	0.002	0.037	0.322	0.337	0.014	0.422	-0.041
6:19000001-20000000	6	19000001	20000000	0.001	-0.001	-0.015	0.006	-0.018	0.281	0.307	-0.033	0.327	-0.063	0.018	0.016	0.011	0.002	0.037	0.322	0.337	0.014	0.422	-0.041
6:20000001-21000000	6	20000001	21000000	0.001	-0.001	-0.015	0.006	-0.018	0.281	0.307	-0.033	0.327	-0.063	0.018	0.016	0.011	0.002	0.037	0.322	0.337	0.014	0.422	-0.041
6:21000001-22000000	6	21000001	22000000	0.001	-0.001	-0.015	0.006	-0.018	0.281	0.307	-0.033	0.327	-0.063	0.018	0.016	0.011	0.002	0.037	0.322	0.337	0.014	0.422	-0.041
6:24000001-25000000	6	24000001	25000000	0.001	-0.001	-0.015	0.006	-0.018	0.281	0.307	-0.033	0.327	-0.063	0.018	0.016	0.011	0.002	0.037	0.322	0.337	0.014	0.422	-0.041
6:25000001-26000000	6	25000001	26000000	0.001	-0.001	-0.015	0.006	-0.018	0.281	0.307	-0.033	0.327	-0.063	0.018	0.016	0.011	0.002	0.037	0.322	0.337	0.014	0.422	-0.041
6:27000001-28000000	6	27000001	28000000	0.001	-0.001	-0.015	0.006	-0.018	0.281	0.307	-0.033	0.327	-0.063	0.018	0.016	0.011	0.002	0.037	0.322	0.337	0.014	0.422	-0.041
6:30000001-31000000	6	30000001	31000000	0.001	-0.001	-0.015	0.006	-0.018	0.281	0.307	-0.033	0.327	-0.063	0.018	0.016	0.011	0.002	-0.03	0.322	0.337	0.014	0.422	-0.041
6:33000001-34000000	6	33000001	34000000	0.001	-0.001	-0.015	0.006	-0.018	0.281	0.307	-0.033	0.327	-0.063	0.018	0.016	0.011	0.002	-0.03	0.322	0.337	0.014	0.422	-0.041
6:35000001-36000000	6	35000001	36000000	0.001	-0.001	-0.015	0.006	-0.018	0.281	0.307	-0.033	0.327	-0.063	0.018	0.016	0.011	0.002	-0.03	0.322	0.337	0.014	0.422	-0.041
6:39000001-40000000	6	39000001	40000000	0.001	-0.001	-0.015	0.006	-0.018	0.281	0.307	-0.033	0.327	-0.063	0.018	0.016	0.011	0.002	-0.03	0.322	0.337	0.014	0.422	-0.041
6:40000001-41000000	6	40000001	41000000	0.001	-0.001	-0.015	0.006	-0.018	0.281	0.307	-0.033	0.327	-0.063	0.018	0.016	0.011	0.002	-0.03	0.322	0.337	0.014	0.422	-0.041
6:42000001-43000000	6	42000001	43000000	0.001	-0.001	-0.015	0.006	-0.018	0.281	0.307	-0.033	0.327	-0.063	0.018	0.016	0.011	0.002	-0.03	0.322	0.337	0.014	0.422	-0.041
6:43000001-44000000	6	43000001	44000000	0.001	-0.001	-0.015	0.006	-0.018	0.281	0.307	-0.033	0.327	-0.063	0.018	0.016	0.011	0.002	-0.03	0.322	0.337	0.014	0.422	-0.041
6:44000001-45000000	6	44000001	45000000	0.001	-0.001	-0.015	0.006	-0.018	0.281	0.307	-0.033	0.327	-0.063	0.018	0.016	0.011	0.002	-0.03	0.322	0.337	0.014	0.422	-0.041
6:45000001-46000000	6	45000001	46000000	0.001	-0.001	-0.015	0.006	-0.018	0.281	0.307	-0.033	0.327	-0.063	0.018	0.016	0.011	0.002	-0.03	0.322	0.337	0.014	0.422	-0.041
6:47000001-48000000	6	47000001	48000000	0.001	-0.001	-0.015	0.006	-0.018	0.281	0.307	-0.033	0.327	-0.063	0.018	0.016	0.011	0.002	-0.03	0.322	0.337	0.014	0.422	-0.041
6:48000001-49000000	6	48000001	49000000	0.001	-0.001	-0.015	0.006	-0.018	0.281	0.307	-0.033	-0.058	-0.063	0.018	0.016	0.011	0.002	-0.03	0.322	0.337	0.014	-0.061	-0.041
6:49000001-50000000	6	49000001	50000000	0.001	-0.001	-0.015	0.006	-0.018	0.281	0.307	-0.033	-0.058	-0.063	0.018	0.016	0.011	0.002	-0.03	0.322	0.337	0.014	-0.061	-0.041
6:52000001-53000000	6	52000001	53000000	0.001	-0.001	-0.015	0.006	-0.018	0.281	0.307	-0.033	-0.058	-0.063	0.018	0.016	0.011	0.002	-0.03	0.322	0.337	0.014	-0.061	-0.041
6:53000001-54000000	6	53000001	54000000	0.001	-0.001	-0.015	0.006	-0.018	0.281	0.307	-0.033	-0.058	-0.063	0.018	0.016	0.011	0.002	-0.03	0.322	0.337	0.014	-0.061	-0.041
6:55000001-56000000	6	55000001	56000000	0.001	-0.001	-0.015	0.006	-0.018	0.281	0.307	-0.033	-0.058	-0.063	0.018	0.016	0.011	0.002	-0.03	0.322	0.337	0.014	-0.061	-0.041
6:56000001-57000000	6	56000001	57000000	0.001	-0.001	-0.015	0.006	-0.018	0.281	0.307	-0.033	-0.058	-0.063	0.018	0.016	0.011	0.002	-0.03	0.322	0.337	0.014	-0.061	-0.041
6:63000001-64000000	6	63000001	64000000	0.001	-0.001	-0.015	0.006	-0.018	0.281	0.307	-0.033	-0.615	-0.063	0.018	0.016	0.011	0.002	-0.03	0.322	0.337	0.014	-0.665	-0.041
6:64000001-65000000	6	64000001	65000000	0.001	-0.001	-0.015	0.006	-0.018	0.281	0.307	-0.033	-0.615	-0.063	0.018	0.016	0.011	0.002	-0.03	0.322	0.337	0.014	-0.665	-0.041
6:65000001-66000000	6	65000001	66000000	0.001	-0.001	-0.015	0.006	-0.018	0.281	-0.034	-0.033	-0.615	-0.063	0.018	0.016	0.011	0.002	-0.03	0.322	-0.035	0.014	-0.665	-0.041
6:66000001-67000000	6	66000001	67000000	0.001	-0.001	-0.015	0.006	-0.018	0.281	-0.034	-0.033	-0.615	-0.063	0.018	0.016	0.011	0.002	-0.03	0.322	-0.035	0.014	-0.665	-0.041
6:68000001-69000000	6	68000001	69000000	0.001	-0.001	-0.015	0.006	-0.018	0.281	-0.034	-0.033	-0.615	-0.063	0.018	0.016	0.011	0.002	-0.03	0.322	-0.035	0.014	-0.665	-0.041
6:69000001-70000000	6	69000001	70000000	0.001	-0.001	-0.015	0.006	-0.018	0.281	-0.034	-0.033	-0.615	-0.063	0.018	0.016	0.011	0.002	-0.03	0.322	-0.035	0.014	-0.665	-0.041
6:72000001-73000000	6	72000001	73000000	0.001	-0.001	-0.015	0.006	-0.018	0.281	-0.034	-0.033	-0.615	-0.063	0.018	0.016	0.011	0.002	-0.03	0.322	-0.035	0.014	-0.665	-0.041
6:73000001-74000000	6	73000001	74000000	0.001	-0.001	-0.015	0.006	-0.018	0.281	-0.034	-0.033	-0.615	-0.063	0.018	0.016	0.011	0.002	-0.03	0.322	-0.035	0.014	-0.665	-0.041
6:75000001-76000000	6	75000001	76000000	0.001	-0.001	-0.015	0.006	-0.018	0.281	-0.034	-0.033	-0.615	-0.063	0.018	0.016	0.011	0.002	-0.03	0.322	-0.035	0.014	-0.665	-0.041
6:76000001-77000000	6	76000001	77000000	0.001	-0.001	-0.015	0.006	-0.018	0.281	-0.034	-0.033	-0.615	-0.063	0.018	0.016	0.011	0.002	-0.03	0.322	-0.035	0.014	-0.665	-0.041
6:77000001-78000000	6	77000001	78000000	0.001	-0.001	-0.015	0.006	-0.018	0.281	-0.034	-0.033	-0.615	-0.063	0.018	0.016	0.011	0.002	-0.03	0.322	-0.035	0.014	-0.665	-0.041
6:78000001-79000000	6	78000001	79000000	0.001	-0.001	-0.015	0.006	-0.018	0.281	-0.034	-0.033	-0.615	-0.063	0.018	0.016	0.011	0.002	-0.03	0.322	-0.035	0.014	-0.665	-0.041
6:79000001-80000000	6	79000001	80000000	0.001	-0.001	-0.015	0.006	-0.018	0.281	-0.034	-0.033	-0.615	-0.063	0.018	0.016	0.011	0.002	-0.03	0.322	-0.035	0.014	-0.665	-0.041
6:80000001-81000000	6	80000001	81000000	0.001	-0.001	-0.015	0.006	-0.018	0.281	-0.034	-0.033	-0.615	-0.063	0.018	0.016	0.011	0.002	-0.03	0.322	-0.035	0.014	-0.665	-0.041
6:81000001-82000000	6	81000001	82000000	0.001	-0.001	-0.015	0.006	-0.018	0.281	-0.034	-0.033	-0.615	-0.063	0.018	0.016	0.011	0.002	-0.03	0.322	-0.035	0.014	-0.665	-0.041
6:83000001-84000000	6	83000001	84000000	0.001	-0.001	-0.015	0.006	-0.018	0.281	-0.034	-0.033	-0.615	-0.063	0.018	0.016	0.011	0.002	-0.03	0.322	-0.035	0.014	-0.665	-0.041
6:85000001-86000000	6	85000001	86000000	0.001	-0.001	-0.015	0.006	-0.018	0.281	-0.034	-0.033	-0.615	-0.063	0.018	0.016	0.011	0.002	-0.03	0.322	-0.035	0.014	-0.665	-0.041
6:86000001-87000000	6	86000001	87000000	0.001	-0.001	-0.015	0.006	-0.018	0.281	-0.034	-0.033	-0.615	-0.063	0.018	0.016	0.011	0.002	-0.03	0.322	-0.035	0.014	-0.665	-0.041
6:87000001-88000000	6	87000001	88000000	0.001	-0.001	-0.015	0.006	-0.018	0.281	-0.034	-0.033	-0.615	-0.063	0.018	0.016	0.011	0.002	-0.03	0.322	-0.035	0.014	-0.665	-0.041
6:88000001-89000000	6	88000001	89000000	0.001	-0.001	-0.015	0.006	-0.018	0.281	-0.034	-0.033	-0.615	-0.063	0.018	0.016	0.011	0.002	-0.03	0.322	-0.035	0.014	-0.665	-0.041
6:89000001-90000000	6	89000001	90000000	0.001	-0.001	-0.015	0.006	-0.018	0.281	-0.034	-0.033	-0.615	-0.063	0.018	0.016	0.011	0.002	-0.03	0.322	-0.035	0.014	-0.665	-0.041
6:90000001-91000000	6	90000001	91000000	0.001	-0.001	-0.015	0.006	-0.018	0.281	-0.034	-0.033	-0.615	-0.063	0.018	0.016	0.011	0.002	-0.03	0.322	-0.035	0.014	-0.665	-0.041
6:91000001-92000000	6	91000001	92000000	0.001	-0.001	-0.015	0.006	-0.018	0.281	-0.285	-0.033	-0.615	-0.063	0.018	0.016	0.011	0.002	-0.03	0.322	-0.281	0.014	-0.665	-0.041
6:92000001-93000000	6	92000001	93000000	0.001	-0.001	-0.015	0.006	-0.018	0.281	-0.285	-0.033	-0.615	-0.063	0.018	0.016	0.011	0.002	-0.03	0.322	-0.281	0.014	-0.665	-0.041
6:93000001-94000000	6	93000001	94000000	0.001	-0.001	-0.015	0.006	-0.018	0.281	-0.285	-0.033	-0.615	-0.063	0.018	0.016	0.011	0.002	-0.03	0.322	-0.281	0.014	-0.665	-0.041
6:94000001-95000000	6	94000001	95000000	0.001	-0.001	-0.015	0.006	-0.018	0.281	-0.285	-0.033	-0.615	-0.063	0.018	0.016	0.011	0.002	-0.03	0.322	-0.281	0.014	-0.665	-0.041
6:95000001-96000000	6	95000001	96000000	0.001	-0.001	-0.015	0.006	-0.018	0.281	-0.285	-0.033	-0.615	-0.063	0.018	0.016	0.011	0.002	-0.03	0.322	-0.281	0.014	-0.665	-0.041
6:96000001-97000000	6	96000001	97000000	0.001	-0.001	-0.015	0.006	-0.018	0.281	-0.285	-0.033	-0.615	-0.063	0.018	0.016	0.011	0.002	-0.03	0.322	-0.281	0.014	-0.665	-0.041
6:97000001-98000000	6	97000001	98000000	0.001	-0.001	-0.015	0.006	-0.018	0.281	-0.285	-0.033	-0.615	-0.063	0.018	0.016	0.011	0.002	-0.03	0.322	-0.281	0.014	-0.665	-0.041
6:98000001-99000000	6	98000001	99000000	0.001	-0.001	-0.015	0.006	-0.018	0.281	-0.285	-0.033	-0.615	-0.063	0.018	0.016	0.011	0.002	-0.03	0.322	-0.281	0.014	-0.665	-0.041
6:101000001-102000000	6	101000001	102000000	0.001	-0.001	-0.015	0.006	-0.018	0.281	-0.285	-0.033	-0.615	-0.063	0.018	0.016	0.011	0.002	-0.03	0.322	-0.281	0.014	-0.665	-0.041
6:102000001-103000000	6	102000001	103000000	0.001	-0.001	-0.015	0.006	-0.018	0.281	-0.285	-0.033	-0.615	-0.063	0.018	0.016	0.011	0.002	-0.03	0.322	-0.281	0.014	-0.665	-0.041
6:103000001-104000000	6	103000001	104000000	0.001	-0.001	-0.015	0.006	-0.018	0.281	-0.285	-0.033	-0.615	-0.063	0.018	0.016	0.011	0.002	-0.03	0.322	-0.281	0.014	-0.665	-0.041
6:106000001-107000000	6	106000001	107000000	0.001	-0.001	-0.015	0.006	-0.018	0.281	-0.285	-0.033	-0.615	-0.063	0.018	0.016	0.011	0.002	0.023	0.322	-0.281	0.014	-0.665	-0.041
6:107000001-108000000	6	107000001	108000000	0.001	-0.001	-0.015	0.006	-0.018	0.281	-0.285	-0.033	-0.615	-0.063	0.018	0.016	0.011	0.002	0.023	0.322	-0.281	0.014	-0.665	-0.041
6:108000001-109000000	6	108000001	109000000	0.001	-0.001	-0.015	0.006	-0.018	0.281	-0.285	-0.033	-0.615	-0.063	0.018	0.016	0.011	0.002	0.023	0.322	-0.281	0.014	-0.665	-0.041
6:109000001-110000000	6	109000001	110000000	0.001	-0.001	-0.015	0.006	-0.018	0.281	-0.285	-0.033	-0.615	-0.063	0.018	0.016	0.011	0.002	0.023	0.322	-0.281	0.014	-0.665	-0.041
6:110000001-111000000	6	110000001	111000000	0.001	-0.001	-0.015	0.006	-0.018	0.281	-0.285	-0.033	-0.615	-0.063	0.018	0.016	0.011	0.002	0.023	0.322	-0.281	0.014	-0.665	-0.041
6:111000001-112000000	6	111000001	112000000	0.001	-0.001	-0.015	0.006	-0.018	0.281	-0.285	-0.033	-0.615	-0.063	0.018	0.016	0.011	0.002	0.023	0.322	-0.281	0.014	-0.665	-0.041
6:112000001-113000000	6	112000001	113000000	0.001	-0.001	-0.015	0.006	-0.018	0.281	-0.285	-0.033	-0.615	-0.063	0.018	0.016	0.011	0.002	0.023	0.322	-0.281	0.014	-0.665	-0.041
6:113000001-114000000	6	113000001	114000000	0.001	-0.001	-0.015	0.006	-0.018	0.281	-0.285	-0.033	-0.615	-0.063	0.018	0.016	0.011	0.002	0.023	0.322	-0.281	0.014	-0.665	-0.041
6:115000001-116000000	6	115000001	116000000	0.001	-0.001	-0.015	0.006	-0.018	0.281	-0.285	-0.033	-0.615	-0.063	0.018	0.016	0.011	0.002	0.023	0.322	-0.281	0.014	-0.665	-0.041
6:116000001-117000000	6	116000001	117000000	0.001	-0.001	-0.015	0.006	-0.018	0.281	-0.285	-0.033	-0.615	-0.063	0.018	0.016	0.011	0.002	0.023	0.322	-0.281	0.014	-0.665	-0.041
6:118000001-119000000	6	118000001	119000000	0.001	-0.001	-0.015	0.006	-0.018	0.281	-0.285	-0.033	-0.615	-0.063	0.018	0.016	0.011	0.002	0.023	0.322	-0.281	0.014	-0.665	-0.041
6:119000001-120000000	6	119000001	120000000	0.001	-0.001	-0.015	0.006	-0.018	0.281	-0.285	-0.033	-0.615	-0.063	0.018	0.016	0.011	0.002	0.023	0.322	-0.281	0.014	-0.665	-0.041
6:121000001-122000000	6	121000001	122000000	0.001	-0.001	-0.015	0.006	-0.018	0.281	-0.285	-0.033	-0.615	-0.063	0.018	0.016	0.011	0.002	0.023	0.322	-0.281	0.014	-0.665	-0.041
6:122000001-123000000	6	122000001	123000000	0.001	-0.001	-0.015	0.006	-0.018	0.281	-0.285	-0.033	-0.615	-0.063	0.018	0.016	0.011	0.002	0.023	0.322	-0.281	0.014	-0.665	-0.041
6:123000001-124000000	6	123000001	124000000	0.001	-0.001	-0.015	0.006	-0.018	0.281	-0.285	-0.033	-0.615	-0.063	0.018	0.016	0.011	0.002	0.023	0.322	-0.281	0.014	-0.665	-0.041
6:125000001-126000000	6	125000001	126000000	0.001	-0.001	-0.015	0.006	-0.018	0.281	-0.285	-0.033	-0.615	-0.063	0.018	0.016	0.011	0.002	0.023	0.322	-0.281	0.014	-0.665	-0.041
6:126000001-127000000	6	126000001	127000000	0.096	-0.001	-0.015	0.006	0.044	0.281	-0.285	-0.033	-0.615	-0.063	0.018	0.016	0.011	0.002	0.023	0.322	-0.281	0.014	-0.665	-0.041
6:127000001-128000000	6	127000001	128000000	0.096	-0.001	-0.015	0.006	0.044	0.281	-0.285	-0.033	-0.615	-0.063	0.018	0.016	0.011	0.002	0.023	0.322	-0.281	0.014	-0.665	-0.041
6:128000001-129000000	6	128000001	129000000	0.096	-0.001	-0.015	0.006	0.044	0.281	-0.285	-0.033	-0.615	-0.063	0.018	0.016	0.011	0.002	0.023	0.322	-0.281	0.014	-0.665	-0.041
6:129000001-130000000	6	129000001	130000000	0.096	-0.001	0.055	0.006	0.044	0.281	-0.285	0.073	-0.615	-0.063	0.018	0.016	0.011	0.002	0.023	0.322	-0.281	0.014	-0.665	-0.041
6:130000001-131000000	6	130000001	131000000	0.096	-0.001	0.055	0.006	0.044	0.281	-0.285	0.073	-0.615	-0.063	0.018	0.016	0.011	0.002	0.023	0.322	-0.281	0.014	-0.665	-0.041
6:131000001-132000000	6	131000001	132000000	0.096	-0.001	0.055	0.006	0.044	0.281	-0.285	0.073	-0.615	-0.063	0.018	0.016	0.011	0.002	0.023	0.322	-0.281	0.014	-0.665	-0.041
6:132000001-133000000	6	132000001	133000000	0.096	-0.001	0.055	0.006	0.044	0.387	-0.285	0.073	-0.615	-0.063	0.018	0.016	0.011	0.002	0.023	0.322	-0.281	0.014	-0.665	-0.041
6:135000001-136000000	6	135000001	136000000	0.096	-0.001	0.055	0.006	0.044	0.387	-0.285	0.073	-0.615	-0.063	0.018	0.016	0.011	0.002	0.023	0.322	-0.281	0.014	-0.665	-0.041
6:136000001-137000000	6	136000001	137000000	0.096	-0.001	0.055	0.006	0.044	0.387	-0.285	0.073	-0.615	-0.063	0.018	0.016	0.011	0.002	0.023	0.322	-0.281	0.014	-0.665	-0.041
6:138000001-139000000	6	138000001	139000000	0.096	-0.001	0.055	0.006	0.044	0.387	-0.285	0.073	-0.615	-0.063	0.018	0.016	0.011	0.002	0.023	0.322	-0.281	0.014	-0.665	-0.041
6:139000001-140000000	6	139000001	140000000	0.096	-0.001	0.055	0.006	0.044	0.387	-0.285	0.073	-0.615	-0.063	0.018	0.016	0.011	0.002	0.023	0.322	-0.281	0.014	-0.665	-0.041
6:140000001-141000000	6	140000001	141000000	0.096	-0.001	0.055	0.006	0.044	0.387	-0.285	0.073	-0.615	-0.063	0.018	0.016	0.011	0.002	0.023	0.322	-0.281	0.014	-0.665	-0.041
6:142000001-143000000	6	142000001	143000000	0.096	-0.001	0.055	0.006	0.044	0.387	-0.285	0.073	-0.615	-0.063	0.018	0.016	0.011	0.002	0.023	0.322	-0.281	0.014	-0.665	-0.041
6:143000001-144000000	6	143000001	144000000	0.096	-0.001	0.055	0.006	0.044	0.387	-0.285	0.073	-0.615	-0.063	0.018	0.016	0.011	0.002	0.023	0.322	-0.281	0.014	-0.665	-0.041
6:145000001-146000000	6	145000001	146000000	0.096	-0.001	0.055	0.006	0.044	0.387	-0.285	0.073	-0.615	-0.063	0.018	0.016	0.011	0.002	0.023	0.322	-0.281	0.014	-0.665	-0.041
6:146000001-147000000	6	146000001	147000000	0.096	-0.001	0.055	0.006	0.044	0.387	-0.285	0.073	-0.615	-0.063	0.018	0.016	0.011	0.002	0.023	0.322	-0.281	0.014	-0.665	-0.041
6:147000001-148000000	6	147000001	148000000	0.096	-0.001	0.055	0.006	0.044	0.387	-0.285	0.073	-0.615	-0.063	0.018	0.016	0.011	0.002	0.023	0.322	-0.281	0.014	-0.665	-0.041
6:148000001-149000000	6	148000001	149000000	0.096	-0.001	0.055	0.006	0.044	0.387	-0.285	0.073	-0.615	-0.063	0.018	0.016	0.011	0.002	0.023	0.322	-0.281	0.014	-0.665	-0.041
6:149000001-150000000	6	149000001	150000000	0.096	-0.001	0.055	0.006	0.044	0.387	-0.285	0.073	-0.615	-0.063	0.018	0.016	0.011	0.002	0.023	0.322	-0.281	0.014	-0.665	-0.041
6:151000001-152000000	6	151000001	152000000	0.096	-0.001	0.055	0.006	0.044	0.387	-0.285	0.073	-0.615	-0.063	0.018	0.016	0.011	0.002	0.023	0.322	-0.281	0.014	-0.665	-0.041
6:153000001-154000000	6	153000001	154000000	0.096	-0.001	0.055	0.006	0.044	0.387	-0.285	0.073	-0.615	-0.063	0.018	0.016	0.011	0.002	0.023	0.322	-0.281	0.014	-0.665	-0.041
6:154000001-155000000	6	154000001	155000000	0.096	-0.001	0.055	0.006	0.044	0.387	-0.285	0.073	-0.615	-0.063	0.018	0.016	0.011	0.002	0.023	0.322	-0.281	0.014	-0.665	-0.041
6:155000001-156000000	6	155000001	156000000	0.096	-0.001	0.055	0.006	0.044	0.387	-0.285	0.073	-0.615	-0.063	0.018	0.016	0.011	0.002	0.023	0.322	-0.281	0.014	-0.665	-0.041
6:156000001-157000000	6	156000001	157000000	0.096	-0.001	0.055	0.006	0.044	0.387	-0.285	0.073	-0.615	-0.063	0.018	0.016	0.011	0.002	0.023	0.322	-0.281	0.014	-0.665	-0.041
6:158000001-159000000	6	158000001	159000000	0.096	-0.001	0.055	0.006	0.044	0.387	-0.285	0.073	-0.615	-0.063	0.018	0.016	0.011	0.002	0.023	0.322	-0.281	0.014	-0.665	-0.041
6:159000001-160000000	6	159000001	160000000	0.096	-0.001	0.055	0.006	0.044	0.387	-0.285	0.073	-0.615	-0.063	0.018	0.016	0.011	0.002	0.023	0.322	-0.281	0.014	-0.665	-0.041
6:160000001-161000000	6	160000001	161000000	0.096	-0.001	0.055	0.006	0.044	0.387	-0.285	0.073	-0.615	-0.063	0.018	0.016	0.011	0.002	0.023	0.322	-0.281	0.014	-0.665	-0.041
6:161000001-162000000	6	161000001	162000000	0.096	-0.001	0.055	0.006	0.044	0.387	-0.285	0.073	-0.615	-0.063	0.018	0.016	0.011	0.002	0.023	0.322	-0.281	0.014	-0.665	-0.041
6:162000001-163000000	6	162000001	163000000	0.096	-0.001	0.055	0.006	0.044	0.387	-0.285	0.073	-0.615	-0.063	0.018	0.016	0.011	0.002	0.023	0.322	-0.281	0.014	-0.665	-0.041
6:163000001-164000000	6	163000001	164000000	0.096	-0.001	0.055	0.006	0.044	0.387	-0.285	0.073	-0.615	-0.063	0.018	0.016	0.011	0.002	0.023	0.322	-0.281	0.014	-0.665	-0.041
6:164000001-165000000	6	164000001	165000000	0.096	-0.001	0.055	0.006	0.044	0.387	-0.285	0.073	-0.615	-0.063	0.018	0.016	0.011	0.002	0.023	0.322	-0.281	0.014	-0.665	-0.041
6:165000001-166000000	6	165000001	166000000	0.096	-0.001	0.055	0.006	0.044	0.387	-0.285	0.073	-0.615	-0.063	0.018	0.016	0.011	0.002	0.023	0.322	-0.281	0.014	-0.665	-0.041
6:166000001-167000000	6	166000001	167000000	0.096	-0.001	0.055	0.006	0.044	0.387	-0.285	0.073	-0.615	-0.063	0.018	0.016	0.011	0.002	0.023	0.322	-0.281	0.014	-0.665	-0.041
6:167000001-168000000	6	167000001	168000000	0.096	-0.001	0.055	0.006	0.044	0.387	-0.285	0.073	-0.615	-0.063	0.018	0.016	0.011	0.002	0.023	0.322	-0.281	0.014	-0.665	-0.041
6:168000001-169000000	6	168000001	169000000	0.096	-0.001	0.055	0.006	0.044	0.387	-0.285	0.073	-0.615	-0.063	0.018	0.016	0.011	0.002	0.023	0.322	-0.281	0.014	-0.665	-0.041
7:1-1000000	7	1	1000000	0.332	0.017	0.054	-0.024	-0.656	-0.013	0.261	0.139	0.019	-0.027	0.31	-0.015	0.046	-0.022	-0.698	-0.001	0.243	0.126	0.012	-0.026
7:2000001-3000000	7	2000001	3000000	0.332	0.017	0.054	-0.024	-0.656	-0.013	0.261	0.139	0.019	-0.027	0.31	-0.015	0.046	-0.022	-0.698	-0.001	0.243	0.126	0.012	-0.026
7:4000001-5000000	7	4000001	5000000	0.332	0.017	0.054	-0.024	-0.656	-0.013	0.261	0.139	0.019	-0.027	0.31	-0.015	0.046	-0.022	-0.698	-0.001	0.243	0.126	0.012	-0.026
7:6000001-7000000	7	6000001	7000000	0.332	0.017	0.054	-0.024	-0.656	-0.013	0.261	0.139	0.019	-0.027	0.31	-0.015	0.046	-0.022	-0.698	-0.001	0.243	0.126	0.012	-0.026
7:7000001-8000000	7	7000001	8000000	0.332	0.017	0.054	-0.024	-0.656	-0.013	0.261	0.139	0.019	-0.027	0.31	-0.015	0.046	-0.022	-0.698	-0.001	0.243	0.126	0.012	-0.026
7:8000001-9000000	7	8000001	9000000	0.332	0.017	0.054	-0.024	-0.656	-0.013	0.261	0.139	0.019	-0.027	0.31	-0.015	0.046	-0.022	-0.698	-0.001	0.243	0.126	0.012	-0.026
7:9000001-10000000	7	9000001	10000000	0.332	0.017	0.054	-0.024	-0.656	-0.013	0.261	0.139	0.019	-0.027	0.31	-0.015	0.046	-0.022	-0.698	-0.001	0.243	0.126	0.012	-0.026
7:10000001-11000000	7	10000001	11000000	0.332	0.017	0.054	-0.024	-0.656	-0.013	0.261	0.139	0.019	-0.027	0.31	-0.015	0.046	-0.022	-0.698	-0.001	0.243	0.126	0.012	-0.026
7:11000001-12000000	7	11000001	12000000	0.332	0.017	0.054	-0.024	-0.656	-0.013	0.261	0.139	0.019	-0.027	0.31	-0.015	0.046	-0.022	-0.698	-0.001	0.243	0.126	0.012	-0.026
7:12000001-13000000	7	12000001	13000000	0.332	0.017	0.054	-0.024	-0.656	-0.013	0.261	0.139	0.019	-0.027	0.31	-0.015	0.046	-0.022	-0.698	-0.001	0.243	0.126	0.012	-0.026
7:13000001-14000000	7	13000001	14000000	0.332	0.017	0.054	-0.024	-0.656	-0.013	0.261	0.139	0.019	-0.027	0.31	-0.015	0.046	-0.022	-0.698	-0.001	0.243	0.126	0.012	-0.026
7:14000001-15000000	7	14000001	15000000	0.332	0.017	0.054	-0.024	-0.656	-0.013	0.261	0.139	0.019	-0.027	0.31	-0.015	0.046	-0.022	-0.698	-0.001	0.243	0.126	0.012	-0.026
7:15000001-16000000	7	15000001	16000000	0.332	0.017	0.054	-0.024	-0.656	-0.013	0.261	0.139	0.019	-0.027	0.31	-0.015	0.046	-0.022	-0.698	-0.001	0.243	0.126	0.012	-0.026
7:16000001-17000000	7	16000001	17000000	0.332	0.017	0.054	-0.024	-0.656	-0.013	0.261	0.139	0.019	-0.027	0.31	-0.015	0.046	-0.022	-0.698	-0.001	0.243	0.126	0.012	-0.026
7:17000001-18000000	7	17000001	18000000	0.332	0.017	0.054	-0.024	-0.656	-0.013	0.261	0.139	0.019	-0.027	0.31	-0.015	0.046	-0.022	-0.698	-0.001	0.243	0.126	0.012	-0.026
7:18000001-19000000	7	18000001	19000000	0.332	0.017	0.054	-0.024	-0.656	-0.013	0.261	0.139	0.019	-0.027	0.31	-0.015	0.046	-0.022	-0.698	-0.001	0.243	0.126	0.012	-0.026
7:19000001-20000000	7	19000001	20000000	0.332	0.017	0.054	-0.024	-0.656	-0.013	0.261	0.139	0.019	-0.027	0.31	-0.015	0.046	-0.022	-0.698	-0.001	0.243	0.126	0.012	-0.026
7:20000001-21000000	7	20000001	21000000	0.332	0.017	0.054	-0.024	-0.656	-0.013	0.261	0.139	0.019	-0.027	0.31	-0.015	0.046	-0.022	-0.698	-0.001	0.243	0.126	0.012	-0.026
7:21000001-22000000	7	21000001	22000000	0.332	0.017	0.054	-0.024	-0.656	-0.013	0.261	0.139	0.019	-0.027	0.31	-0.015	0.046	-0.022	-0.698	-0.001	0.243	0.126	0.012	-0.026
7:22000001-23000000	7	22000001	23000000	0.332	0.017	0.054	-0.024	-0.656	-0.013	0.261	0.139	0.019	-0.027	0.31	-0.015	0.046	-0.022	-0.698	-0.001	0.243	0.126	0.012	-0.026
7:23000001-24000000	7	23000001	24000000	0.332	0.017	0.054	-0.024	-0.656	-0.013	0.261	0.139	0.019	-0.027	0.31	-0.015	0.046	-0.022	-0.698	-0.001	0.243	0.126	0.012	-0.026
7:24000001-25000000	7	24000001	25000000	0.332	0.017	0.054	-0.024	-0.656	-0.013	0.261	0.139	0.019	-0.027	0.31	-0.015	0.046	-0.022	-0.698	-0.001	0.243	0.126	0.012	-0.026
7:25000001-26000000	7	25000001	26000000	0.332	0.017	0.054	-0.024	-0.656	-0.013	0.261	0.139	0.019	-0.027	0.31	-0.015	0.046	-0.022	-0.698	-0.001	0.243	0.126	0.012	-0.026
7:26000001-27000000	7	26000001	27000000	0.332	0.017	0.054	-0.024	-0.656	-0.013	0.261	0.139	0.019	-0.027	0.31	-0.015	0.046	-0.022	-0.698	-0.001	0.243	0.126	0.012	-0.026
7:28000001-29000000	7	28000001	29000000	0.332	0.017	0.054	-0.024	-0.656	-0.013	0.261	0.139	0.019	-0.027	0.31	-0.015	0.046	-0.022	-0.698	-0.001	0.243	0.126	0.012	-0.026
7:29000001-30000000	7	29000001	30000000	0.332	0.017	0.054	-0.024	-0.656	-0.013	0.261	0.139	0.019	-0.027	0.31	-0.015	0.046	-0.022	-0.698	-0.001	0.243	0.126	0.012	-0.026
7:30000001-31000000	7	30000001	31000000	0.332	0.017	0.054	-0.024	-0.656	-0.013	0.261	0.139	0.019	-0.027	0.31	-0.015	0.046	-0.022	-0.698	-0.001	0.243	0.126	0.012	-0.026
7:31000001-32000000	7	31000001	32000000	0.332	0.017	0.054	-0.024	-0.656	-0.013	0.261	0.139	0.019	-0.027	0.31	-0.015	0.046	-0.022	-0.698	-0.001	0.243	0.126	0.012	-0.026
7:32000001-33000000	7	32000001	33000000	0.332	0.017	0.054	-0.024	-0.656	-0.013	0.261	0.139	0.019	-0.027	0.31	-0.015	0.046	-0.022	-0.698	-0.001	0.243	0.126	0.012	-0.026
7:34000001-35000000	7	34000001	35000000	0.332	0.017	0.054	-0.024	-0.656	-0.013	0.261	0.139	0.019	-0.027	0.31	-0.015	0.046	-0.022	-0.698	-0.001	0.243	0.126	0.012	-0.026
7:35000001-36000000	7	35000001	36000000	0.332	0.017	0.054	-0.024	-0.656	-0.013	0.261	0.139	0.019	-0.027	0.31	-0.015	0.046	-0.022	-0.698	-0.001	0.243	0.126	0.012	-0.026
7:37000001-38000000	7	37000001	38000000	0.332	0.017	0.054	-0.024	-0.656	-0.013	0.261	0.139	0.019	-0.027	0.31	-0.015	0.046	-0.022	-0.698	-0.001	0.243	0.126	0.012	-0.026
7:38000001-39000000	7	38000001	39000000	0.332	0.017	0.054	-0.024	-0.656	-0.013	0.261	0.139	0.019	-0.027	0.31	-0.015	0.046	-0.022	-0.698	-0.001	0.243	0.126	0.012	-0.026
7:40000001-41000000	7	40000001	41000000	0.332	0.017	0.054	-0.024	-0.656	-0.013	0.261	0.139	0.019	-0.027	0.31	-0.015	0.046	-0.022	-0.698	-0.001	0.243	0.126	0.012	-0.026
7:41000001-42000000	7	41000001	42000000	0.332	0.017	0.054	-0.024	-0.656	-0.013	0.261	0.139	0.019	-0.027	0.31	-0.015	0.046	-0.022	-0.698	-0.001	0.243	0.126	0.012	-0.026
7:42000001-43000000	7	42000001	43000000	0.332	0.017	0.054	0.155	-0.656	0.162	0.261	0.355	0.35	-0.027	0.31	-0.015	0.046	-0.022	-0.698	-0.001	0.243	0.126	0.012	-0.026
7:44000001-45000000	7	44000001	45000000	0.332	0.017	0.054	0.155	-0.656	0.162	0.261	0.355	0.35	-0.027	0.31	-0.015	0.046	-0.022	-0.698	-0.001	0.243	0.126	0.012	-0.026
7:46000001-47000000	7	46000001	47000000	0.332	0.017	0.054	0.155	-0.656	0.162	0.261	0.355	0.35	-0.027	0.31	-0.015	0.046	-0.022	-0.698	-0.001	0.243	0.126	0.012	-0.026
7:47000001-48000000	7	47000001	48000000	0.332	0.017	0.054	0.155	-0.656	0.162	0.261	0.355	0.35	-0.027	0.31	-0.015	0.046	-0.022	-0.698	-0.001	0.243	0.126	0.012	-0.026
7:49000001-50000000	7	49000001	50000000	0.332	0.017	0.054	0.155	-0.656	0.162	0.261	0.355	0.35	-0.027	0.31	-0.015	0.046	-0.022	-0.698	-0.001	0.243	0.126	0.012	-0.026
7:50000001-51000000	7	50000001	51000000	0.332	0.017	0.054	0.155	-0.656	0.162	0.261	0.355	0.35	-0.027	0.31	-0.015	0.046	-0.022	-0.698	-0.001	0.243	0.126	0.012	-0.026
7:51000001-52000000	7	51000001	52000000	0.332	0.017	0.054	0.155	-0.656	0.162	0.261	0.355	0.35	-0.027	0.31	-0.015	0.046	-0.022	-0.698	-0.001	0.243	0.126	0.012	-0.026
7:52000001-53000000	7	52000001	53000000	0.332	0.017	0.054	0.155	-0.656	0.162	0.261	0.355	0.35	-0.027	0.31	-0.015	0.046	-0.022	-0.698	-0.001	0.243	0.126	0.012	-0.026
7:53000001-54000000	7	53000001	54000000	0.332	0.017	0.054	0.155	-0.656	0.162	0.261	0.355	0.35	-0.027	0.31	-0.015	0.046	-0.022	-0.698	-0.001	0.243	0.126	0.012	-0.026
7:54000001-55000000	7	54000001	55000000	0.332	0.017	0.054	0.155	-0.656	0.162	0.261	0.355	0.001	-0.027	0.31	-0.015	0.046	-0.022	-0.698	-0.001	0.243	0.126	0.012	-0.026
7:55000001-56000000	7	55000001	56000000	0.332	0.017	0.054	0.155	-0.656	0.162	0.261	0.355	0.001	-0.027	0.31	-0.015	0.046	-0.022	-0.698	-0.001	0.243	0.126	0.012	-0.026
7:69000001-70000000	7	69000001	70000000	0.332	0.017	0.054	-0.059	0.445	-0.016	0.261	0.098	0.001	-0.027	0.31	-0.015	0.046	-0.022	0.46	-0.001	0.243	0.126	0.012	-0.026
7:70000001-71000000	7	70000001	71000000	0.332	0.017	0.054	-0.059	0.445	-0.016	0.261	0.098	0.001	-0.027	0.31	-0.015	0.046	-0.022	0.46	-0.001	0.243	0.126	0.012	-0.026
7:71000001-72000000	7	71000001	72000000	0.332	0.017	0.054	-0.059	0.445	-0.016	0.261	0.098	0.001	-0.027	0.31	-0.015	0.046	-0.022	0.46	-0.001	0.243	0.126	0.012	-0.026
7:73000001-74000000	7	73000001	74000000	0.332	0.017	0.054	-0.059	0.445	-0.016	0.261	0.098	0.001	-0.027	0.31	-0.015	0.046	-0.022	0.46	-0.001	0.243	0.126	0.012	-0.026
7:75000001-76000000	7	75000001	76000000	0.332	0.017	0.054	-0.059	0.445	-0.016	0.261	0.098	0.001	-0.027	0.31	-0.015	0.046	-0.022	0.46	-0.001	0.243	0.126	0.012	-0.026
7:77000001-78000000	7	77000001	78000000	0.332	0.017	0.054	-0.059	0.445	-0.016	0.261	0.098	0.001	-0.027	0.31	-0.015	0.046	-0.022	0.46	-0.001	0.243	0.126	0.012	-0.026
7:79000001-80000000	7	79000001	80000000	0.332	0.017	0.054	-0.059	0.445	-0.016	0.261	0.098	0.001	-0.027	0.31	-0.015	0.046	-0.022	0.46	-0.001	0.243	0.126	0.012	-0.026
7:81000001-82000000	7	81000001	82000000	0.332	-0.816	0.054	-0.059	0.445	-0.016	0.261	0.098	0.001	-0.027	0.31	-0.015	0.046	-0.022	0.46	-0.001	0.243	0.126	0.012	-0.026
7:82000001-83000000	7	82000001	83000000	0.332	-0.816	0.054	-0.059	0.445	-0.016	0.261	0.098	0.001	-0.027	0.31	-0.793	0.046	-0.022	0.46	-0.001	0.243	0.126	0.012	-0.026
7:83000001-84000000	7	83000001	84000000	0.332	-0.816	0.054	-0.059	0.445	-0.016	0.261	0.098	0.001	-0.027	0.31	-0.793	0.046	-0.022	0.46	-0.001	0.243	0.126	0.012	-0.026
7:84000001-85000000	7	84000001	85000000	0.332	-0.816	0.054	-0.059	0.445	-0.016	0.261	0.098	0.001	-0.027	0.31	-0.793	0.046	-0.022	0.46	-0.001	0.243	0.126	0.012	-0.026
7:85000001-86000000	7	85000001	86000000	0.332	-0.816	0.054	-0.059	0.445	-0.016	0.261	0.098	0.001	-0.027	0.31	-0.793	0.046	-0.022	0.46	-0.001	0.243	0.126	0.012	-0.026
7:86000001-87000000	7	86000001	87000000	0.332	-0.816	0.054	-0.059	0.445	-0.016	0.261	0.098	0.001	-0.027	0.31	-0.793	0.046	-0.022	0.46	-0.001	0.243	0.126	0.012	-0.026
7:87000001-88000000	7	87000001	88000000	0.332	-0.816	0.054	-0.059	0.445	-0.016	0.261	0.098	0.001	-0.027	0.31	-0.793	0.046	-0.022	0.46	-0.001	0.243	0.126	0.012	-0.026
7:88000001-89000000	7	88000001	89000000	0.332	-0.816	0.054	-0.059	0.445	-0.016	0.261	0.098	0.001	-0.027	0.31	-0.793	0.046	-0.022	0.46	-0.001	0.243	0.126	0.012	-0.026
7:89000001-90000000	7	89000001	90000000	0.332	-0.816	0.054	-0.059	0.445	-0.016	0.261	0.098	0.001	-0.027	0.31	-0.793	0.046	-0.022	0.46	-0.001	0.243	0.126	0.012	-0.026
7:90000001-91000000	7	90000001	91000000	0.332	-0.816	0.054	-0.059	0.445	-0.016	0.261	0.098	0.001	-0.027	0.31	-0.793	0.046	-0.022	0.46	-0.001	0.243	0.126	0.012	-0.026
7:91000001-92000000	7	91000001	92000000	0.332	-0.816	0.054	-0.059	0.445	-0.016	0.261	0.098	0.001	-0.027	0.31	-0.793	0.046	-0.022	0.46	-0.001	0.243	0.126	0.012	-0.026
7:93000001-94000000	7	93000001	94000000	0.332	-0.816	0.054	-0.059	0.445	-0.016	0.261	0.098	0.001	-0.027	0.31	-0.793	0.046	-0.022	0.46	-0.001	0.243	0.126	0.012	-0.026
7:95000001-96000000	7	95000001	96000000	0.332	-0.816	0.054	-0.059	0.445	-0.016	0.261	0.098	0.001	-0.027	0.31	-0.793	0.046	-0.022	0.46	-0.001	0.243	0.126	0.012	-0.026
7:96000001-97000000	7	96000001	97000000	0.332	-0.816	0.054	-0.059	0.445	-0.016	0.261	0.098	0.001	-0.027	0.31	-0.793	0.046	-0.022	0.46	-0.001	0.243	0.126	0.012	-0.026
7:97000001-98000000	7	97000001	98000000	0.332	-0.816	0.054	-0.059	0.445	-0.016	0.261	0.098	0.001	-0.027	0.31	-0.793	0.046	-0.022	0.46	-0.001	0.243	0.126	0.012	-0.026
7:98000001-99000000	7	98000001	99000000	0.332	-0.816	0.054	-0.059	0.445	-0.016	0.261	0.098	0.001	-0.027	0.31	-0.793	0.046	-0.022	0.46	-0.001	0.243	0.126	0.012	-0.026
7:102000001-103000000	7	102000001	103000000	0.332	-0.816	0.054	-0.059	0.445	-0.016	0.261	0.098	0.001	-0.027	0.31	-0.793	0.046	-0.022	0.46	-0.001	0.243	0.126	0.012	-0.026
7:103000001-104000000	7	103000001	104000000	0.332	-0.816	0.054	-0.059	0.445	-0.016	0.261	0.098	0.001	-0.027	0.31	-0.793	0.046	-0.022	0.46	-0.001	0.243	0.126	0.012	-0.026
7:105000001-106000000	7	105000001	106000000	0.332	-0.816	0.054	-0.059	0.445	-0.016	0.261	0.098	0.001	-0.027	0.31	-0.793	0.046	-0.022	0.46	-0.001	0.243	0.126	0.012	-0.026
7:106000001-107000000	7	106000001	107000000	0.332	-0.816	0.054	-0.059	0.445	-0.016	0.261	0.098	0.001	-0.027	0.31	-0.793	0.046	-0.022	0.46	-0.001	0.243	0.126	0.012	-0.026
7:107000001-108000000	7	107000001	108000000	0.332	-0.816	0.054	-0.059	0.445	-0.016	0.261	0.098	0.001	-0.027	0.31	-0.793	0.046	-0.022	0.46	-0.001	0.243	0.126	0.012	-0.026
7:108000001-109000000	7	108000001	109000000	0.332	-0.816	0.054	-0.473	0.445	-0.016	0.261	0.098	0.001	-0.027	0.31	-0.793	0.046	-0.466	0.46	-0.001	0.243	0.126	0.012	-0.026
7:109000001-110000000	7	109000001	110000000	0.332	-0.816	0.054	-0.473	0.445	-0.016	0.261	0.098	0.001	-0.027	0.31	-0.793	0.046	-0.466	0.46	-0.001	0.243	0.126	0.012	-0.026
7:110000001-111000000	7	110000001	111000000	0.332	-0.816	0.054	-0.473	0.445	-0.016	0.261	0.098	0.001	-0.027	0.31	-0.793	0.046	-0.466	0.46	-0.001	0.243	0.126	0.012	-0.026
7:112000001-113000000	7	112000001	113000000	0.332	-0.816	0.054	-0.473	0.445	-0.016	0.261	0.098	0.001	-0.027	0.31	-0.793	0.046	-0.466	0.46	-0.001	0.243	0.126	0.012	-0.026
7:113000001-114000000	7	113000001	114000000	0.332	-0.816	0.054	-0.473	0.445	-0.016	0.261	0.098	0.001	-0.027	0.31	-0.793	0.046	-0.466	0.46	-0.001	0.243	0.126	0.012	-0.026
7:114000001-115000000	7	114000001	115000000	0.332	-0.816	0.054	-0.473	0.445	-0.016	0.261	0.098	0.001	-0.027	0.31	-0.793	0.046	-0.466	0.46	-0.001	0.243	0.126	0.012	-0.026
7:115000001-116000000	7	115000001	116000000	0.332	-0.816	0.054	-0.473	0.445	-0.016	0.261	0.098	0.001	-0.027	0.31	-0.793	0.046	-0.466	0.46	-0.001	0.243	0.126	0.012	-0.026
7:116000001-117000000	7	116000001	117000000	0.332	-0.816	0.054	-0.473	0.445	-0.016	0.261	0.098	0.001	-0.027	0.31	-0.793	0.046	-0.466	0.46	-0.001	0.243	0.126	0.012	-0.026
7:117000001-118000000	7	117000001	118000000	0.332	-0.816	0.054	-0.473	0.445	-0.016	0.261	0.098	0.001	-0.027	0.31	-0.793	0.046	-0.466	0.46	-0.001	0.243	0.126	0.012	-0.026
7:118000001-119000000	7	118000001	119000000	0.332	-0.816	0.054	-0.473	0.445	-0.016	0.261	0.098	0.001	-0.027	0.31	-0.793	0.046	-0.466	0.46	-0.001	0.243	0.126	0.012	-0.026
7:119000001-120000000	7	119000001	120000000	0.332	-0.816	0.054	-0.473	0.445	-0.016	0.261	0.098	0.001	-0.027	0.31	-0.793	0.046	-0.466	0.46	-0.001	0.243	0.126	0.012	-0.026
7:120000001-121000000	7	120000001	121000000	0.332	-0.816	0.054	-0.473	0.445	-0.016	0.261	0.098	0.001	-0.027	0.31	-0.793	0.046	-0.466	0.46	-0.001	0.243	0.126	0.012	-0.026
7:121000001-122000000	7	121000001	122000000	0.332	-0.816	0.054	-0.473	0.445	-0.016	0.261	0.098	0.001	-0.027	0.31	-0.793	0.046	-0.466	0.46	-0.001	0.243	0.126	0.012	-0.026
7:122000001-123000000	7	122000001	123000000	0.332	-0.816	0.054	-0.473	0.445	-0.016	0.261	0.098	0.001	-0.027	0.31	-0.793	0.046	-0.466	0.46	-0.001	0.243	0.126	0.012	-0.026
7:123000001-124000000	7	123000001	124000000	0.332	-0.816	0.054	-0.473	0.445	-0.016	0.261	0.098	0.001	-0.027	0.31	-0.793	0.046	-0.466	0.46	-0.001	0.243	0.126	0.012	-0.026
7:124000001-125000000	7	124000001	125000000	0.332	-0.816	0.054	-0.473	0.445	-0.016	0.261	0.098	0.001	-0.027	0.31	-0.793	0.046	-0.466	0.46	-0.001	0.243	0.126	0.012	-0.026
7:125000001-126000000	7	125000001	126000000	0.332	-0.816	0.054	-0.473	0.445	-0.016	0.261	0.098	0.001	-0.027	0.31	-0.793	0.046	-0.466	0.46	-0.001	0.243	0.126	0.012	-0.026
7:126000001-127000000	7	126000001	127000000	0.332	-0.816	0.054	-0.473	0.445	-0.016	0.261	0.098	0.001	-0.027	0.31	-0.793	0.046	-0.466	0.46	-0.001	0.243	0.126	0.012	-0.026
7:127000001-128000000	7	127000001	128000000	0.332	-0.816	0.054	-0.473	0.445	-0.016	0.261	0.098	0.001	-0.027	0.31	-0.793	0.046	-0.466	0.46	-0.001	0.243	0.126	0.012	-0.026
7:129000001-130000000	7	129000001	130000000	0.332	-0.816	0.054	0.753	0.445	-0.016	0.261	0.098	0.001	-0.027	0.31	-0.793	0.046	0.8	0.46	-0.001	0.243	0.126	0.012	-0.026
7:130000001-131000000	7	130000001	131000000	0.332	-0.816	0.054	0.753	0.445	-0.016	0.261	0.098	0.001	-0.027	0.31	-0.793	0.046	0.8	0.46	-0.001	0.243	0.126	0.012	-0.026
7:132000001-133000000	7	132000001	133000000	0.332	-0.816	0.054	0.753	0.445	-0.016	0.261	0.098	0.001	-0.027	0.31	-0.793	0.046	0.8	0.46	-0.001	0.243	0.126	0.012	-0.026
7:133000001-134000000	7	133000001	134000000	0.332	-0.816	0.054	0.753	0.445	-0.016	0.261	0.098	0.001	-0.027	0.31	-0.793	0.046	0.8	0.46	-0.001	0.243	0.126	0.012	-0.026
7:136000001-137000000	7	136000001	137000000	0.332	-0.816	0.054	0.753	0.445	-0.016	0.261	0.098	0.001	-0.027	0.31	-0.793	0.046	0.8	0.46	-0.001	0.243	0.126	0.012	-0.026
7:138000001-139000000	7	138000001	139000000	0.332	-0.816	0.054	0.753	0.445	-0.016	0.261	0.098	0.001	-0.027	0.31	-0.793	0.046	0.8	0.46	-0.001	0.243	0.126	0.012	-0.026
7:139000001-140000000	7	139000001	140000000	0.332	-0.816	0.054	0.753	0.445	-0.016	0.261	0.098	0.001	-0.027	0.31	-0.793	0.046	0.8	0.46	-0.001	0.243	0.126	0.012	-0.026
7:140000001-141000000	7	140000001	141000000	0.332	-0.816	0.054	0.753	0.445	-0.016	0.261	0.098	0.001	-0.027	0.31	-0.793	0.046	0.8	0.46	-0.001	0.243	0.126	0.012	-0.026
7:144000001-145000000	7	144000001	145000000	0.332	-0.816	0.054	0.753	0.445	-0.016	0.261	0.098	0.001	-0.027	0.31	-0.793	0.046	0.8	0.46	-0.001	0.243	0.126	0.012	-0.026
7:146000001-147000000	7	146000001	147000000	0.332	-0.816	0.054	0.753	0.445	-0.016	0.261	0.098	0.001	-0.027	0.31	-0.793	0.046	0.8	0.46	-0.001	0.243	0.126	0.012	-0.026
7:147000001-148000000	7	147000001	148000000	0.332	-0.816	0.054	0.753	0.445	-0.016	0.261	0.098	0.001	-0.027	0.31	-0.793	0.046	0.8	0.46	-0.001	0.243	0.126	0.012	-0.026
7:148000001-149000000	7	148000001	149000000	0.332	-0.816	0.054	0.753	0.445	-0.016	0.261	0.098	0.001	-0.027	0.31	-0.793	0.046	0.8	0.46	-0.001	0.243	0.126	0.012	-0.026
7:150000001-151000000	7	150000001	151000000	0.332	-0.816	0.054	-0.413	0.445	-0.016	0.261	0.098	0.001	-0.027	0.31	-0.793	0.046	-0.437	0.46	-0.001	0.243	0.126	0.012	-0.026
7:151000001-152000000	7	151000001	152000000	0.332	-0.816	0.054	-0.413	0.445	-0.016	0.261	0.098	0.001	-0.027	0.31	-0.793	0.046	-0.437	0.46	-0.001	0.243	0.126	0.012	-0.026
7:152000001-153000000	7	152000001	153000000	0.332	-0.816	0.054	-0.413	0.445	-0.016	0.261	0.098	0.001	-0.027	0.31	-0.793	0.046	-0.437	0.46	-0.001	0.243	0.126	0.012	-0.026
7:154000001-155000000	7	154000001	155000000	0.332	-0.816	0.054	-0.413	0.445	-0.016	0.261	0.098	0.001	-0.027	0.31	-0.793	0.046	-0.437	0.46	-0.001	0.243	0.126	0.012	-0.026
7:155000001-156000000	7	155000001	156000000	0.332	-0.816	0.054	-0.413	0.445	-0.016	0.261	0.098	0.001	-0.027	0.31	-0.793	0.046	-0.437	0.46	-0.001	0.243	0.126	0.012	-0.026
7:156000001-157000000	7	156000001	157000000	0.332	-0.816	0.054	-0.413	0.445	-0.016	0.261	0.098	0.001	-0.027	0.31	-0.793	0.046	-0.437	0.46	-0.001	0.243	0.126	0.012	-0.026
8:1000001-2000000	8	1000001	2000000	-0.197	0.033	0.156	0.025	-0.511	-0.107	0.001	0.188	-0.638	0.678	-0.355	0.008	0.129	0	-0.51	-0.086	-0.031	0.16	-0.636	0.68
8:2000001-3000000	8	2000001	3000000	-0.197	0.033	0.156	0.025	-0.511	-0.107	0.001	0.188	-0.638	0.678	-0.355	0.008	0.129	0	-0.51	-0.086	-0.031	0.16	-0.636	0.68
8:3000001-4000000	8	3000001	4000000	-0.197	0.033	0.156	0.025	-0.511	-0.107	0.001	0.188	-0.638	0.678	-0.355	0.008	0.129	0	-0.51	-0.086	-0.031	0.16	-0.636	0.68
8:4000001-5000000	8	4000001	5000000	-0.197	0.033	0.156	0.025	-0.511	-0.107	0.001	0.188	-0.638	0.678	-0.355	0.008	0.129	0	-0.51	-0.086	-0.031	0.16	-0.636	0.68
8:5000001-6000000	8	5000001	6000000	-0.197	0.033	0.156	0.025	-0.511	-0.107	0.001	0.188	-0.638	0.678	-0.355	0.008	0.129	0	-0.51	-0.086	-0.031	0.16	-0.636	0.68
8:8000001-9000000	8	8000001	9000000	-0.197	0.033	0.156	0.025	-0.511	-0.107	0.001	0.188	-0.638	0.678	-0.355	0.008	0.129	0	-0.51	-0.086	-0.031	0.16	-0.636	0.68
8:9000001-10000000	8	9000001	10000000	-0.197	0.033	0.156	0.025	-0.511	-0.107	0.001	0.188	-0.638	0.678	-0.355	0.008	0.129	0	-0.51	-0.086	-0.031	0.16	-0.636	0.68
8:10000001-11000000	8	10000001	11000000	-0.197	0.033	0.156	0.025	-0.511	-0.107	0.001	0.188	-0.638	0.678	-0.355	0.008	0.129	0	-0.51	-0.086	-0.031	0.16	-0.636	0.68
8:11000001-12000000	8	11000001	12000000	-0.197	0.033	0.156	0.025	-0.511	-0.107	0.001	0.188	-0.638	0.678	-0.355	0.008	0.129	0	-0.51	-0.086	-0.031	0.16	-0.636	0.68
8:13000001-14000000	8	13000001	14000000	-0.197	0.033	0.156	0.025	-0.511	-0.107	0.001	0.188	-0.638	0.678	-0.355	0.008	0.129	0	-0.51	-0.086	-0.031	0.16	-0.636	0.68
8:14000001-15000000	8	14000001	15000000	-0.197	0.033	0.156	0.025	-0.511	-0.107	0.001	0.188	-0.638	0.678	-0.355	0.008	0.129	0	-0.51	-0.086	-0.031	0.16	-0.636	0.68
8:15000001-16000000	8	15000001	16000000	-0.197	0.033	0.156	0.025	-0.511	-0.107	0.001	0.188	-0.638	0.678	-0.355	0.008	0.129	0	-0.51	-0.086	-0.031	0.16	-0.636	0.68
8:18000001-19000000	8	18000001	19000000	-0.197	0.033	0.156	0.025	-0.511	-0.107	0.001	0.188	-0.638	0.678	-0.355	0.008	0.129	0	-0.51	-0.086	-0.031	0.16	-0.636	0.68
8:20000001-21000000	8	20000001	21000000	-0.197	0.033	0.156	0.025	-0.511	-0.107	0.001	0.188	-0.638	0.678	-0.355	0.008	0.129	0	-0.51	-0.086	-0.031	0.16	-0.636	0.68
8:22000001-23000000	8	22000001	23000000	-0.197	0.033	0.156	0.025	-0.511	-0.107	0.001	0.188	-0.638	0.678	-0.355	0.008	0.129	0	-0.51	-0.086	-0.031	0.16	-0.636	0.68
8:23000001-24000000	8	23000001	24000000	-0.197	0.033	0.156	0.025	-0.511	-0.107	0.001	0.188	-0.638	0.678	-0.355	0.008	0.129	0	-0.51	-0.086	-0.031	0.16	-0.636	0.68
8:24000001-25000000	8	24000001	25000000	-0.197	0.033	0.156	0.025	-0.511	-0.107	0.001	0.188	-0.638	0.678	-0.355	0.008	0.129	0	-0.51	-0.086	-0.031	0.16	-0.636	0.68
8:25000001-26000000	8	25000001	26000000	-0.197	0.033	0.156	0.025	-0.511	-0.107	0.001	0.188	-0.638	0.678	-0.355	0.008	0.129	0	-0.51	-0.086	-0.031	0.16	-0.636	0.68
8:26000001-27000000	8	26000001	27000000	-0.197	0.033	0.156	0.025	-0.511	-0.107	0.001	0.188	-0.638	0.678	-0.355	0.008	0.129	0	-0.51	-0.086	-0.031	0.16	-0.636	0.68
8:27000001-28000000	8	27000001	28000000	-0.197	0.033	0.156	0.025	-0.511	-0.107	0.001	0.188	-0.638	0.678	-0.355	0.008	0.129	0	-0.51	-0.086	-0.031	0.16	-0.636	0.68
8:28000001-29000000	8	28000001	29000000	-0.197	0.033	0.156	0.025	-0.511	-0.107	0.001	0.188	-0.638	0.678	-0.355	0.008	0.129	0	-0.51	-0.086	-0.031	0.16	-0.636	0.68
8:30000001-31000000	8	30000001	31000000	-0.197	0.033	0.156	0.025	-0.511	-0.107	0.001	0.188	-0.638	0.678	-0.355	0.008	0.129	0	-0.51	-0.086	-0.031	0.16	-0.636	0.68
8:31000001-32000000	8	31000001	32000000	-0.197	0.033	0.156	0.025	-0.511	-0.107	0.001	0.188	-0.638	0.678	-0.355	0.008	0.129	0	-0.51	-0.086	-0.031	0.16	-0.636	0.68
8:33000001-34000000	8	33000001	34000000	-0.197	0.033	0.156	0.025	-0.511	-0.107	0.001	0.188	0.729	0.678	-0.355	0.008	0.129	0	-0.51	-0.086	-0.031	0.16	-0.636	0.68
8:34000001-35000000	8	34000001	35000000	-0.197	0.033	0.156	0.025	-0.511	-0.107	0.001	0.188	0.729	0.678	-0.355	0.008	0.129	0	-0.51	-0.086	-0.031	0.16	0.694	0.68
8:35000001-36000000	8	35000001	36000000	-0.197	0.033	0.156	0.025	-0.511	-0.107	0.001	0.188	0.729	0.678	-0.355	0.008	0.129	0	-0.51	-0.086	-0.031	0.16	0.694	0.68
8:36000001-37000000	8	36000001	37000000	-0.197	0.033	0.156	0.025	-0.511	-0.107	0.001	0.188	0.729	0.678	-0.355	0.008	0.129	0	-0.51	-0.086	-0.031	0.16	0.694	0.68
8:37000001-38000000	8	37000001	38000000	-0.197	0.033	0.156	0.025	-0.511	-0.107	0.001	0.188	0.729	0.678	0.437	0.008	0.129	0	-0.51	-0.086	-0.031	0.16	0.694	0.68
8:38000001-39000000	8	38000001	39000000	-0.197	0.033	0.156	0.025	-0.511	-0.107	0.001	0.188	0.729	0.678	0.437	0.008	0.129	0	-0.51	-0.086	-0.031	0.16	0.694	0.68
8:39000001-40000000	8	39000001	40000000	-0.197	0.033	0.156	0.025	-0.511	-0.107	0.001	0.188	0.729	0.678	0.437	0.008	0.129	0	-0.51	-0.086	-0.031	0.16	0.694	0.68
8:40000001-41000000	8	40000001	41000000	-0.197	0.033	0.156	0.025	-0.511	-0.107	0.001	0.188	0.729	0.678	0.437	0.008	0.129	0	-0.51	-0.086	-0.031	0.16	0.694	0.68
8:41000001-42000000	8	41000001	42000000	0.914	0.033	0.156	0.025	-0.511	-0.107	0.001	0.188	0.729	0.678	0.437	0.008	0.129	0	-0.51	-0.086	-0.031	0.16	0.694	0.68
8:42000001-43000000	8	42000001	43000000	0.914	0.033	0.156	0.025	-0.511	-0.107	0.001	0.188	0.729	0.678	0.437	0.008	0.129	0	-0.51	-0.086	-0.031	0.16	0.694	0.68
8:50000001-51000000	8	50000001	51000000	0.914	0.033	0.156	0.025	0.478	1.644	0.001	0.188	0.729	0.678	0.437	0.008	0.129	0	0.48	1.656	-0.031	0.16	0.694	0.68
8:52000001-53000000	8	52000001	53000000	0.914	0.033	0.156	0.025	0.478	1.644	0.001	0.188	0.729	0.678	0.892	0.008	0.129	0	0.48	1.656	-0.031	0.16	0.694	0.68
8:53000001-54000000	8	53000001	54000000	0.914	0.033	0.156	0.025	0.478	1.644	0.001	0.188	0.729	0.678	0.892	0.008	0.129	0	0.48	1.656	-0.031	0.16	0.694	0.68
8:54000001-55000000	8	54000001	55000000	0.914	0.033	0.156	0.025	0.478	1.644	0.001	0.188	0.729	0.678	0.892	0.008	0.129	0	0.48	1.656	-0.031	0.16	0.694	0.68
8:57000001-58000000	8	57000001	58000000	0.914	0.033	0.156	0.025	0.478	1.644	0.001	0.188	0.729	0.678	0.892	0.008	0.129	0	0.48	1.656	-0.031	0.16	0.694	0.68
8:58000001-59000000	8	58000001	59000000	0.914	1.837	0.156	0.025	0.478	1.644	0.001	0.188	0.729	0.678	0.892	1.826	0.129	0	0.48	1.656	-0.031	0.16	0.694	0.68
8:59000001-60000000	8	59000001	60000000	0.914	1.837	0.156	0.025	0.478	1.644	0.001	0.188	0.729	0.678	0.892	1.826	0.129	0	0.48	1.656	-0.031	0.16	0.694	0.68
8:60000001-61000000	8	60000001	61000000	0.914	1.837	0.156	0.025	0.478	1.644	0.001	0.188	0.729	0.678	0.892	1.826	0.129	0	0.48	1.656	-0.031	0.16	0.694	0.68
8:61000001-62000000	8	61000001	62000000	0.914	1.837	0.156	0.025	0.478	1.644	0.001	0.188	0.729	0.678	0.892	1.826	0.129	0	0.48	1.656	-0.031	0.16	0.694	0.68
8:62000001-63000000	8	62000001	63000000	0.914	1.837	0.156	0.025	0.478	1.644	0.001	0.188	0.729	0.678	0.892	1.826	0.129	0	0.48	1.656	-0.031	0.16	0.694	0.68
8:64000001-65000000	8	64000001	65000000	0.914	0.092	0.156	0.025	0.478	1.644	0.001	0.188	0.729	0.678	0.892	0.101	0.129	0	0.48	1.656	-0.031	0.16	0.694	0.68
8:65000001-66000000	8	65000001	66000000	0.914	0.092	0.156	0.025	0.478	1.644	0.001	0.188	0.729	0.678	0.892	0.101	0.129	0	0.48	1.656	-0.031	0.16	0.694	0.68
8:66000001-67000000	8	66000001	67000000	0.914	0.092	0.156	0.025	0.478	1.644	0.001	0.188	0.729	0.678	0.892	0.101	0.129	0	0.48	1.656	-0.031	0.16	0.694	0.68
8:67000001-68000000	8	67000001	68000000	0.914	0.092	0.156	0.025	0.478	1.644	0.001	0.188	1.424	0.678	0.892	0.101	0.129	0	0.48	1.656	-0.031	0.16	1.415	0.68
8:68000001-69000000	8	68000001	69000000	0.914	0.092	0.156	0.025	0.81	1.644	0.001	0.188	1.424	0.678	0.892	0.101	0.129	0	0.807	1.656	-0.031	0.16	1.415	0.68
8:71000001-72000000	8	71000001	72000000	0.914	0.092	0.156	0.025	0.81	1.644	0.001	0.188	1.424	0.678	0.892	0.101	0.129	0	0.807	1.656	-0.031	0.16	1.415	0.68
8:72000001-73000000	8	72000001	73000000	0.914	0.092	0.156	0.025	0.81	1.644	0.001	0.188	1.424	0.678	0.892	0.101	0.129	0	0.807	1.656	-0.031	0.16	1.415	0.68
8:73000001-74000000	8	73000001	74000000	0.914	0.092	0.156	0.025	0.81	1.644	0.001	0.188	1.424	0.678	0.892	0.101	0.129	0	0.807	1.656	-0.031	0.16	1.415	0.68
8:74000001-75000000	8	74000001	75000000	0.914	0.092	0.156	0.025	0.81	1.644	0.001	0.188	1.424	0.678	0.892	0.101	0.129	0	0.807	1.656	-0.031	0.16	1.415	0.68
8:75000001-76000000	8	75000001	76000000	0.914	0.092	0.156	0.025	0.81	1.644	0.001	0.188	1.424	0.678	0.892	0.101	0.129	0	0.807	1.656	-0.031	0.16	1.415	0.68
8:78000001-79000000	8	78000001	79000000	0.914	0.092	0.156	0.025	0.81	1.644	0.001	0.188	1.424	0.678	0.892	0.101	0.129	0	0.807	1.656	-0.031	0.16	1.415	0.68
8:79000001-80000000	8	79000001	80000000	0.914	0.092	0.156	0.025	0.81	1.644	0.001	0.188	1.424	0.678	0.892	0.101	0.129	0	0.807	1.656	-0.031	0.16	1.415	0.68
8:80000001-81000000	8	80000001	81000000	0.914	0.092	0.156	0.025	0.81	1.644	0.001	0.188	1.424	0.678	0.892	0.101	0.129	0	0.807	1.656	-0.031	0.16	1.415	0.68
8:82000001-83000000	8	82000001	83000000	0.914	0.092	0.156	0.025	0.81	1.644	0.001	0.188	1.424	0.678	0.892	0.101	0.129	0	0.807	1.656	-0.031	0.16	1.415	0.68
8:83000001-84000000	8	83000001	84000000	0.914	0.092	0.156	0.025	0.81	1.644	0.001	0.188	1.424	0.678	0.892	0.101	0.129	0	0.807	1.656	-0.031	0.16	1.415	0.68
8:84000001-85000000	8	84000001	85000000	0.914	0.092	0.156	0.025	0.81	1.644	0.001	0.188	1.424	0.678	0.892	0.101	0.129	0	0.807	1.656	-0.031	0.16	1.415	0.68
8:85000001-86000000	8	85000001	86000000	0.914	0.092	0.156	0.025	0.81	1.644	0.001	0.188	1.424	0.678	0.892	0.101	0.129	0	0.807	1.656	-0.031	0.16	1.415	0.68
8:86000001-87000000	8	86000001	87000000	0.914	0.092	0.156	0.025	0.81	1.644	0.001	0.188	1.424	0.678	0.892	0.101	0.129	0	0.807	1.656	-0.031	0.16	1.415	0.68
8:87000001-88000000	8	87000001	88000000	0.914	0.092	0.156	0.025	0.81	1.644	0.001	0.188	1.424	0.678	0.892	0.101	0.129	0	0.807	1.656	-0.031	0.16	1.415	0.68
8:88000001-89000000	8	88000001	89000000	0.914	0.092	0.156	0.025	0.81	1.644	0.001	0.188	1.424	0.678	0.892	0.101	0.129	0	0.807	1.656	-0.031	0.16	1.415	0.68
8:89000001-90000000	8	89000001	90000000	0.914	0.092	0.156	0.025	0.81	1.644	0.001	0.188	1.424	0.678	0.892	0.101	0.129	0	0.807	1.656	-0.031	0.16	1.415	0.68
8:90000001-91000000	8	90000001	91000000	0.914	0.092	0.156	0.025	0.81	1.644	0.001	0.188	1.424	0.678	0.892	0.101	0.129	0	0.807	1.656	-0.031	0.16	1.415	0.68
8:91000001-92000000	8	91000001	92000000	0.914	0.092	0.156	0.025	0.81	1.644	0.001	0.188	1.424	0.678	0.892	0.101	0.129	0	0.807	1.656	-0.031	0.16	1.415	0.68
8:92000001-93000000	8	92000001	93000000	0.914	0.092	0.156	0.025	0.81	1.644	0.001	0.188	1.424	0.678	0.892	0.101	0.129	0	0.807	1.656	-0.031	0.16	1.415	0.68
8:93000001-94000000	8	93000001	94000000	0.914	0.092	0.156	0.025	0.81	1.644	0.001	0.188	1.424	0.678	0.892	0.101	0.129	0	0.807	1.656	-0.031	0.16	1.415	0.68
8:94000001-95000000	8	94000001	95000000	0.914	0.092	0.156	0.025	0.81	1.644	0.001	0.188	1.424	0.678	0.892	0.101	0.129	0	0.807	1.656	-0.031	0.16	1.415	0.68
8:95000001-96000000	8	95000001	96000000	0.914	0.092	0.156	1.189	0.81	1.644	0.001	0.188	1.424	0.678	0.892	0.101	0.129	1.153	0.807	1.656	-0.031	0.16	1.415	0.68
8:96000001-97000000	8	96000001	97000000	0.914	0.092	0.156	1.189	0.81	1.644	0.001	0.188	1.424	0.678	0.892	0.101	0.129	1.153	0.807	1.656	-0.031	0.16	1.415	0.68
8:99000001-100000000	8	99000001	100000000	0.914	0.092	0.156	1.189	0.81	1.644	0.001	0.188	1.424	0.678	0.892	0.101	0.129	1.153	0.807	1.656	-0.031	0.16	1.415	0.68
8:101000001-102000000	8	101000001	102000000	0.914	0.092	0.156	1.189	0.81	1.644	0.001	0.188	1.424	0.678	0.892	0.101	0.129	1.153	0.807	1.656	-0.031	0.16	1.415	0.68
8:104000001-105000000	8	104000001	105000000	0.914	0.092	0.156	1.189	0.81	1.644	0.001	0.188	1.424	0.678	0.892	0.101	0.129	1.153	0.807	1.656	-0.031	0.16	1.415	0.68
8:105000001-106000000	8	105000001	106000000	0.914	0.092	0.156	1.189	0.81	1.644	0.001	0.188	1.424	0.678	0.892	0.101	0.129	1.153	0.807	1.656	-0.031	0.16	1.415	0.68
8:106000001-107000000	8	106000001	107000000	0.914	0.092	0.156	1.189	0.81	1.644	0.001	0.188	1.424	0.678	0.892	0.101	0.129	1.153	0.807	1.656	-0.031	0.16	1.415	0.68
8:108000001-109000000	8	108000001	109000000	0.914	0.092	0.156	1.189	0.81	1.644	0.001	0.188	1.424	0.678	0.892	0.101	0.129	1.153	0.807	1.656	-0.031	0.16	1.415	0.68
8:110000001-111000000	8	110000001	111000000	0.914	0.092	0.156	1.189	0.81	1.644	0.001	0.188	1.424	0.678	0.892	0.101	0.129	1.153	0.807	1.656	-0.031	0.16	1.415	0.68
8:111000001-112000000	8	111000001	112000000	0.914	0.092	0.156	1.189	0.81	1.644	0.001	0.188	1.424	0.678	0.892	0.101	0.129	1.153	0.807	1.656	-0.031	0.16	1.415	0.68
8:112000001-113000000	8	112000001	113000000	0.914	0.092	0.156	1.189	0.81	1.644	0.001	0.188	1.424	0.678	0.892	0.101	0.129	1.153	0.807	1.656	-0.031	0.16	1.415	0.68
8:113000001-114000000	8	113000001	114000000	0.914	0.092	0.156	1.189	0.81	1.644	0.001	0.188	1.424	0.678	0.892	0.101	0.129	1.153	0.807	1.656	-0.031	0.16	1.415	0.68
8:114000001-115000000	8	114000001	115000000	0.914	0.092	0.156	1.189	0.81	1.644	0.001	0.188	1.424	0.678	0.892	0.101	0.129	1.153	0.807	1.656	-0.031	0.16	1.415	0.68
8:115000001-116000000	8	115000001	116000000	0.914	0.092	0.156	1.189	0.81	1.644	0.001	0.188	1.424	0.678	0.892	0.101	0.129	1.153	0.807	1.656	-0.031	0.16	1.415	0.68
8:116000001-117000000	8	116000001	117000000	0.914	0.092	0.156	1.189	0.81	1.644	0.001	0.188	1.424	0.678	0.892	0.101	0.129	1.153	0.807	1.656	-0.031	0.16	1.415	0.68
8:118000001-119000000	8	118000001	119000000	0.914	0.092	0.156	1.189	0.81	1.644	0.001	0.188	1.424	0.678	0.892	0.101	0.129	1.153	0.807	1.656	-0.031	0.16	1.415	0.68
8:119000001-120000000	8	119000001	120000000	0.914	0.092	0.156	1.189	0.81	1.644	0.001	0.188	1.424	0.678	0.892	0.101	0.129	1.153	0.807	1.656	-0.031	0.16	1.415	0.68
8:120000001-121000000	8	120000001	121000000	0.914	0.092	0.156	1.189	0.81	1.644	0.001	0.188	1.424	0.678	0.892	0.101	0.129	1.153	0.807	1.656	-0.031	0.16	1.415	0.68
8:121000001-122000000	8	121000001	122000000	0.914	0.092	0.156	1.189	0.81	1.644	0.001	0.188	1.424	0.678	0.892	0.101	0.129	1.153	0.807	1.656	-0.031	0.16	1.415	0.68
8:122000001-123000000	8	122000001	123000000	0.914	0.092	0.156	1.189	0.81	1.644	0.001	0.188	1.424	0.678	0.892	0.101	0.129	1.153	0.807	1.656	-0.031	0.16	1.415	0.68
8:123000001-124000000	8	123000001	124000000	0.914	0.092	0.156	1.189	0.81	1.644	0.001	0.188	1.424	0.678	0.892	0.101	0.129	1.153	0.807	1.656	-0.031	0.16	1.415	0.68
8:124000001-125000000	8	124000001	125000000	0.914	0.092	0.156	1.189	0.81	1.644	0.001	0.188	1.424	0.678	0.892	0.101	0.129	1.153	0.807	1.656	-0.031	0.16	1.415	0.68
8:125000001-126000000	8	125000001	126000000	0.914	0.092	0.156	1.189	0.81	1.644	0.001	0.188	1.424	0.678	0.892	0.101	0.129	1.153	0.807	1.656	-0.031	0.16	1.415	0.68
8:126000001-127000000	8	126000001	127000000	0.914	0.092	0.156	1.189	0.81	1.644	0.001	0.188	1.424	0.678	0.892	0.101	0.129	1.153	0.807	1.656	-0.031	0.16	1.415	0.68
8:127000001-128000000	8	127000001	128000000	0.914	-0.697	0.156	1.189	0.81	1.644	0.001	0.188	1.424	0.678	0.892	-0.785	0.129	1.153	0.807	1.656	-0.031	0.16	1.415	0.68
8:129000001-130000000	8	129000001	130000000	0.914	-0.697	0.156	1.189	0.81	1.644	0.001	0.188	1.424	0.678	0.892	-0.785	0.129	1.153	0.807	1.656	-0.031	0.16	1.415	0.68
8:130000001-131000000	8	130000001	131000000	0.914	-0.697	0.156	1.189	0.81	1.644	0.001	0.188	1.424	0.678	0.892	-0.785	0.129	1.153	0.807	1.656	-0.031	0.16	1.415	0.68
8:131000001-132000000	8	131000001	132000000	0.914	-0.697	0.156	1.189	0.81	1.644	0.001	0.188	1.424	0.678	0.892	-0.785	0.129	1.153	0.807	1.656	-0.031	0.16	1.415	0.68
8:132000001-133000000	8	132000001	133000000	0.914	-0.697	0.156	1.189	0.81	1.644	0.001	0.188	1.424	0.678	0.892	-0.785	0.129	1.153	0.807	1.656	-0.031	0.16	1.415	0.68
8:134000001-135000000	8	134000001	135000000	0.914	-0.697	0.156	-0.254	0.81	1.644	0.001	0.188	1.424	0.678	0.892	-0.785	0.129	-0.45	0.807	1.656	-0.031	0.16	1.415	0.68
8:137000001-138000000	8	137000001	138000000	0.914	-0.697	0.156	-0.254	0.81	1.644	0.001	0.188	1.424	0.678	0.892	-0.785	0.129	-0.45	0.807	1.656	-0.031	0.16	1.415	0.68
8:138000001-139000000	8	138000001	139000000	0.914	-0.697	0.156	-0.254	0.81	1.644	0.001	0.188	1.424	0.678	0.892	-0.785	0.129	-0.45	0.807	1.656	-0.031	0.16	1.415	0.68
8:139000001-140000000	8	139000001	140000000	0.914	-0.697	0.156	-0.254	0.81	1.644	0.001	0.188	1.424	0.678	0.892	-0.785	0.129	-0.45	0.807	1.656	-0.031	0.16	1.415	0.68
8:141000001-142000000	8	141000001	142000000	0.914	-0.697	0.156	-0.254	0.81	1.644	0.001	0.188	1.424	0.678	0.892	-0.785	0.129	-0.45	0.807	1.656	-0.031	0.16	1.415	0.68
8:142000001-143000000	8	142000001	143000000	0.914	-0.697	0.156	-0.254	0.81	1.644	0.001	0.188	1.424	0.678	0.892	-0.785	0.129	-0.45	0.63	1.656	-0.031	0.16	1.415	0.68
8:143000001-144000000	8	143000001	144000000	0.914	-0.697	0.156	-0.254	0.81	1.644	0.001	0.188	1.424	0.678	0.892	-0.785	0.129	-0.45	0.63	1.656	-0.031	0.16	1.415	0.68
8:144000001-145000000	8	144000001	145000000	0.914	-0.697	0.156	-0.254	0.81	1.644	0.001	0.188	1.424	0.678	0.892	-0.785	0.129	-0.45	0.63	1.656	-0.031	0.16	1.415	0.68
8:145000001-146000000	8	145000001	146000000	0.914	-0.697	0.156	-0.254	0.81	1.644	0.001	0.188	1.424	0.678	0.892	-0.785	0.129	-0.45	0.63	1.656	-0.031	0.16	1.415	0.68
8:146000001-146364022	8	146000001	146364022	0.914	-0.697	0.156	-0.254	0.81	1.644	0.001	0.188	1.424	0.678	0.892	-0.785	0.129	-0.45	0.63	1.656	-0.031	0.16	1.415	0.68
9:2000001-3000000	9	2000001	3000000	-0.016	-0.004	0.111	-0.555	-0.144	-0.469	-0.084	0.054	-0.454	-0.547	-0.025	0.006	0.11	-0.578	-0.144	-0.427	-0.084	0.074	-0.444	-0.531
9:3000001-4000000	9	3000001	4000000	-0.016	-0.004	0.111	-0.555	-0.144	-0.469	-0.084	0.054	-0.454	-0.547	-0.025	0.006	0.11	-0.578	-0.144	-0.427	-0.084	0.074	-0.444	-0.531
9:5000001-6000000	9	5000001	6000000	-0.016	-0.004	0.111	-0.555	-0.144	-0.469	-0.084	0.054	-0.454	-0.547	-0.025	0.006	0.11	-0.578	-0.144	-0.427	-0.084	0.074	-0.444	-0.531
9:6000001-7000000	9	6000001	7000000	-0.016	-0.004	0.111	-0.555	-0.144	-0.469	-0.084	0.054	-0.454	-0.547	-0.025	0.006	0.11	-0.578	-0.144	-0.427	-0.084	0.074	-0.444	-0.531
9:8000001-9000000	9	8000001	9000000	-0.016	-0.004	0.111	-0.555	-0.144	-0.469	-0.084	0.054	-0.454	-0.547	-0.025	0.006	0.11	-0.578	-0.144	-0.427	-0.084	0.074	-0.444	-0.531
9:9000001-10000000	9	9000001	10000000	-0.016	-0.004	0.111	-0.555	-0.144	-0.469	-0.084	0.054	-0.454	-0.547	-0.025	0.006	0.11	-0.578	-0.144	-0.427	-0.084	0.074	-0.444	-0.531
9:10000001-11000000	9	10000001	11000000	-0.016	-0.004	0.111	-0.555	-0.144	-0.469	-0.084	0.054	-0.454	-0.547	-0.025	0.006	0.11	-0.578	-0.144	-0.427	-0.084	0.074	-0.444	-0.531
9:11000001-12000000	9	11000001	12000000	-0.016	-0.004	0.111	-0.555	-0.144	-0.469	-0.084	0.054	-0.454	-0.547	-0.025	0.006	0.11	-0.578	-0.144	-0.427	-0.084	0.074	-0.444	-0.531
9:12000001-13000000	9	12000001	13000000	-0.016	-0.004	0.111	-0.555	-0.144	-0.469	-0.084	0.054	-0.454	-0.547	-0.025	0.006	0.11	-0.578	-0.144	-0.427	-0.084	0.074	-0.444	-0.531
9:13000001-14000000	9	13000001	14000000	-0.016	-0.004	0.111	-0.555	-0.144	-0.469	-0.084	0.054	-0.454	-0.547	-0.025	0.006	0.11	-0.578	-0.144	-0.427	-0.084	0.074	-0.444	-0.531
9:14000001-15000000	9	14000001	15000000	-0.016	-0.004	0.111	-0.555	-0.144	-0.469	-0.084	0.054	-0.454	-0.547	-0.025	0.006	0.11	-0.578	-0.144	-0.427	-0.084	0.074	-0.444	-0.531
9:15000001-16000000	9	15000001	16000000	-0.016	-0.004	0.111	-0.555	-0.144	-0.469	-0.084	0.054	-0.454	-0.547	-0.025	0.006	0.11	-0.578	-0.144	-0.427	-0.084	0.074	-0.444	-0.531
9:16000001-17000000	9	16000001	17000000	-0.016	-0.004	0.111	-0.555	-0.144	-0.469	-0.084	0.054	-0.454	-0.547	-0.025	0.006	0.11	-0.578	-0.144	-0.427	-0.084	0.074	-0.444	-0.531
9:18000001-19000000	9	18000001	19000000	-0.016	-0.004	0.111	-0.555	-0.144	-0.469	-0.084	0.054	-0.454	-0.547	-0.025	0.006	0.11	-0.578	-0.144	-0.427	-0.084	0.074	-0.444	-0.531
9:21000001-22000000	9	21000001	22000000	-0.016	-0.004	0.111	-0.555	-0.144	-0.469	-0.084	0.054	-0.454	-0.547	-0.025	0.006	0.11	-0.578	-0.144	-0.427	-0.084	0.074	-0.444	-0.531
9:22000001-23000000	9	22000001	23000000	-0.016	-0.004	0.111	-0.555	-0.144	-0.469	-0.084	0.054	-0.454	-0.547	-0.025	0.006	0.11	-0.578	-0.144	-0.427	-0.084	0.074	-0.444	-0.531
9:23000001-24000000	9	23000001	24000000	-0.016	-0.004	0.111	-0.555	-0.144	-0.469	-0.084	0.054	-0.454	-0.547	-0.025	0.006	0.11	-0.578	-0.144	-0.427	-0.084	0.074	-0.444	-0.531
9:24000001-25000000	9	24000001	25000000	-0.016	-0.004	0.111	-0.555	-0.144	-0.469	-0.084	0.054	-0.454	-0.547	-0.025	0.006	0.11	-0.578	-0.144	-0.427	-0.084	0.074	-0.444	-0.531
9:25000001-26000000	9	25000001	26000000	-0.016	-0.004	0.111	-0.555	-0.144	-0.469	-0.084	0.054	-0.454	-0.547	-0.025	0.006	0.11	-0.578	-0.144	-0.427	-0.084	0.074	-0.444	-0.531
9:27000001-28000000	9	27000001	28000000	-0.016	-0.004	0.111	-0.555	-0.144	-0.469	-0.084	0.054	-0.454	-0.547	-0.025	0.006	0.11	-0.578	-0.144	-0.427	-0.084	0.074	-0.444	-0.531
9:29000001-30000000	9	29000001	30000000	-0.016	-0.004	0.111	-0.555	-0.144	-0.469	-0.084	0.054	-0.454	-0.547	-0.025	0.006	0.11	-0.578	-0.144	-0.427	-0.084	0.074	-0.444	-0.531
9:30000001-31000000	9	30000001	31000000	-0.016	-0.004	0.111	-0.555	-0.144	-0.469	-0.084	0.054	-0.454	-0.547	-0.025	0.006	0.11	-0.578	-0.144	-0.427	-0.084	0.074	-0.444	-0.531
9:31000001-32000000	9	31000001	32000000	-0.016	-0.004	0.111	-0.003	-0.144	-0.469	-0.084	0.054	-0.454	-0.547	-0.025	0.006	0.11	-0.036	-0.144	-0.427	-0.084	0.074	-0.444	-0.531
9:34000001-35000000	9	34000001	35000000	-0.016	-0.004	0.111	-0.003	-0.144	-0.469	-0.084	0.054	-0.454	-0.547	-0.025	0.006	0.11	-0.036	-0.144	-0.427	-0.084	0.074	-0.444	-0.531
9:35000001-36000000	9	35000001	36000000	-0.016	-0.004	0.111	-0.003	-0.144	-0.469	-0.084	0.054	-0.454	-0.547	-0.025	0.006	0.11	-0.036	-0.144	-0.427	-0.084	0.074	-0.444	-0.531
9:36000001-37000000	9	36000001	37000000	-0.016	-0.004	0.111	-0.003	-0.144	-0.469	-0.084	0.054	-0.454	-0.547	-0.025	0.006	0.11	-0.036	-0.144	-0.427	-0.084	0.074	-0.444	-0.531
9:37000001-38000000	9	37000001	38000000	-0.016	-0.004	0.111	-0.003	-0.144	-0.469	-0.084	0.054	-0.454	-0.547	-0.025	0.006	0.11	-0.036	-0.144	-0.427	-0.084	0.074	-0.444	-0.531
9:38000001-39000000	9	38000001	39000000	-0.016	-0.004	0.111	-0.003	-0.144	-0.469	-0.084	0.054	-0.454	-0.547	-0.025	0.006	0.11	-0.036	-0.144	-0.427	-0.084	0.074	-0.444	-0.531
9:71000001-72000000	9	71000001	72000000	-0.016	-0.004	0.111	-0.003	0.455	-0.469	-0.084	0.054	-0.454	-0.547	-0.025	0.006	0.11	-0.036	0.455	-0.427	-0.084	0.074	-0.444	-0.531
9:73000001-74000000	9	73000001	74000000	-0.016	-0.004	0.111	-0.003	0.455	-0.469	-0.084	0.054	-0.454	-0.547	-0.025	0.006	0.11	-0.036	0.455	-0.427	-0.084	0.074	-0.444	-0.531
9:74000001-75000000	9	74000001	75000000	-0.016	-0.004	0.111	-0.003	0.455	-0.469	-0.084	0.054	-0.454	-0.547	-0.025	0.006	0.11	-0.036	0.455	-0.427	-0.084	0.074	-0.444	-0.531
9:75000001-76000000	9	75000001	76000000	-0.016	-0.004	0.111	-0.003	0.455	-0.469	-0.084	0.054	-0.454	-0.547	-0.025	0.006	0.11	-0.036	0.455	-0.427	-0.084	0.074	-0.444	-0.531
9:76000001-77000000	9	76000001	77000000	-0.016	-0.004	0.111	-0.003	0.455	-0.469	-0.084	0.054	-0.454	-0.547	-0.025	0.006	0.11	-0.036	0.455	-0.427	-0.084	0.074	-0.444	-0.531
9:77000001-78000000	9	77000001	78000000	-0.016	-0.004	0.111	-0.003	0.455	-0.469	-0.084	0.054	-0.454	-0.547	-0.025	0.006	0.11	-0.036	0.455	-0.427	-0.084	0.074	-0.444	-0.531
9:80000001-81000000	9	80000001	81000000	-0.016	-0.004	0.111	-0.003	0.455	-0.469	-0.084	0.054	-0.454	-0.547	-0.025	0.006	0.11	-0.036	0.455	-0.427	-0.084	0.074	-0.444	-0.531
9:81000001-82000000	9	81000001	82000000	-0.016	-0.004	0.111	-0.003	0.455	-0.469	-0.084	0.054	-0.454	-0.547	-0.025	0.006	0.11	-0.036	0.455	-0.427	-0.084	0.074	-0.444	-0.531
9:82000001-83000000	9	82000001	83000000	-0.016	-0.004	0.111	-0.003	0.455	-0.469	-0.084	0.054	-0.454	-0.547	-0.025	0.006	0.11	-0.036	0.455	-0.427	-0.084	0.074	-0.444	-0.531
9:83000001-84000000	9	83000001	84000000	-0.016	-0.004	0.111	-0.003	0.455	-0.469	-0.084	0.054	-0.454	-0.547	-0.025	0.006	0.11	-0.036	0.455	-0.427	-0.084	0.074	-0.444	-0.531
9:85000001-86000000	9	85000001	86000000	-0.016	-0.004	0.111	-0.003	0.455	-0.469	-0.084	0.054	-0.454	-0.547	-0.025	0.006	0.11	-0.036	0.455	-0.427	-0.084	0.074	-0.444	-0.531
9:86000001-87000000	9	86000001	87000000	-0.016	-0.004	0.111	-0.003	0.455	-0.469	-0.084	0.054	-0.454	-0.547	-0.025	0.006	0.11	-0.036	0.455	-0.427	-0.084	0.074	-0.444	-0.531
9:87000001-88000000	9	87000001	88000000	-0.016	-0.004	0.111	-0.003	0.455	-0.469	-0.084	0.054	-0.454	-0.547	-0.025	0.006	0.11	-0.036	0.455	-0.427	-0.084	0.074	-0.444	-0.531
9:88000001-89000000	9	88000001	89000000	-0.016	-0.004	0.111	-0.003	0.455	-0.469	-0.084	0.054	-0.454	-0.547	-0.025	0.006	0.11	-0.036	0.455	-0.427	-0.084	0.074	-0.444	-0.531
9:89000001-90000000	9	89000001	90000000	-0.016	-0.004	0.111	-0.003	0.455	-0.469	-0.084	0.054	-0.454	-0.547	-0.025	0.006	0.11	-0.036	0.455	-0.427	-0.084	0.074	-0.444	-0.531
9:90000001-91000000	9	90000001	91000000	-0.016	-0.004	0.111	-0.003	0.455	-0.469	-0.084	0.054	-0.454	-0.547	-0.025	0.006	0.11	-0.036	0.455	-0.427	-0.084	0.074	-0.444	-0.531
9:91000001-92000000	9	91000001	92000000	-0.016	-0.004	0.111	-0.003	0.455	-0.469	-0.084	0.054	-0.454	-0.547	-0.025	0.006	0.11	-0.036	0.455	-0.427	-0.084	0.074	-0.444	-0.531
9:93000001-94000000	9	93000001	94000000	-0.016	-0.004	0.111	-0.003	0.455	-0.469	-0.084	0.054	-0.454	-0.547	-0.025	0.006	0.11	-0.036	0.455	-0.427	-0.084	0.074	-0.444	-0.531
9:94000001-95000000	9	94000001	95000000	-0.016	-0.004	0.111	-0.003	0.455	-0.469	-0.084	0.054	-0.454	-0.547	-0.025	0.006	0.11	-0.036	0.455	-0.427	-0.084	0.074	-0.444	-0.531
9:95000001-96000000	9	95000001	96000000	-0.016	-0.004	0.111	-0.003	0.455	-0.469	-0.084	0.054	-0.454	-0.547	-0.025	0.006	0.11	-0.036	0.455	-0.427	-0.084	0.074	-0.444	-0.531
9:96000001-97000000	9	96000001	97000000	-0.016	-0.004	0.111	-0.003	0.455	-0.469	-0.084	0.054	-0.454	-0.547	-0.025	0.006	0.11	-0.036	0.455	-0.427	-0.084	0.074	-0.444	-0.531
9:97000001-98000000	9	97000001	98000000	-0.016	-0.004	0.111	-0.003	0.455	-0.469	-0.084	0.054	-0.454	-0.547	-0.025	0.006	0.11	-0.036	0.455	-0.427	-0.084	0.074	-0.444	-0.531
9:98000001-99000000	9	98000001	99000000	-0.016	-0.004	0.111	-0.003	0.455	-0.469	-0.084	0.054	-0.454	-0.547	-0.025	0.006	0.11	-0.036	0.455	-0.427	-0.084	0.074	-0.444	-0.531
9:100000001-101000000	9	100000001	101000000	-0.016	-0.004	0.111	-0.003	0.455	-0.469	-0.084	0.054	-0.454	-0.547	-0.025	0.006	0.11	-0.036	0.455	-0.427	-0.084	0.074	-0.444	-0.531
9:101000001-102000000	9	101000001	102000000	-0.016	-0.004	0.111	-0.003	0.455	-0.469	-0.084	0.054	-0.454	-0.547	-0.025	0.006	0.11	-0.036	0.455	-0.427	-0.084	0.074	-0.444	-0.531
9:102000001-103000000	9	102000001	103000000	-0.016	-0.004	0.111	-0.499	0.455	-0.469	-0.084	0.054	-0.454	-0.547	-0.025	0.006	0.11	-0.438	0.455	-0.427	-0.084	0.074	-0.444	-0.531
9:103000001-104000000	9	103000001	104000000	-0.016	-0.004	0.111	-0.499	0.455	-0.469	-0.084	0.054	-0.454	-0.547	-0.025	0.006	0.11	-0.438	0.455	-0.427	-0.084	0.074	-0.444	-0.531
9:104000001-105000000	9	104000001	105000000	-0.016	-0.004	0.111	-0.499	0.455	-0.469	-0.084	0.054	-0.454	-0.547	-0.025	0.006	0.11	-0.438	0.455	-0.427	-0.084	0.074	-0.444	-0.531
9:105000001-106000000	9	105000001	106000000	-0.016	-0.004	0.111	-0.499	0.455	-0.469	-0.084	0.054	-0.454	-0.547	-0.025	0.006	0.11	-0.438	0.455	-0.427	-0.084	0.074	-0.444	-0.531
9:108000001-109000000	9	108000001	109000000	-0.016	-0.004	0.111	-0.499	0.455	-0.469	-0.084	0.054	-0.454	-0.547	-0.025	0.006	0.11	-0.438	0.455	-0.427	-0.084	0.074	-0.444	-0.531
9:109000001-110000000	9	109000001	110000000	-0.016	-0.004	0.111	-0.499	0.455	-0.469	-0.084	0.054	-0.454	-0.547	-0.025	0.006	0.11	-0.438	0.455	-0.427	-0.084	0.074	-0.444	-0.531
9:111000001-112000000	9	111000001	112000000	-0.016	-0.004	0.111	-0.499	0.455	-0.469	-0.084	0.054	-0.454	-0.547	-0.025	0.006	0.11	-0.438	0.455	-0.427	-0.084	0.074	-0.444	-0.531
9:112000001-113000000	9	112000001	113000000	-0.016	-0.004	0.111	-0.499	0.455	-0.469	-0.084	0.054	-0.454	-0.547	-0.025	0.006	0.11	-0.438	0.455	-0.427	-0.084	0.074	-0.444	-0.531
9:114000001-115000000	9	114000001	115000000	-0.016	-0.004	0.111	-0.499	0.455	-0.469	-0.084	0.054	-0.454	-0.547	-0.025	0.006	0.11	-0.438	0.455	-0.427	-0.084	0.074	-0.444	-0.531
9:115000001-116000000	9	115000001	116000000	-0.016	-0.004	0.111	-0.499	0.455	-0.469	-0.084	0.054	-0.454	-0.547	-0.025	0.006	0.11	-0.438	0.455	-0.427	-0.084	0.074	-0.444	-0.531
9:116000001-117000000	9	116000001	117000000	-0.016	-0.004	0.111	-0.499	0.455	-0.469	-0.084	0.054	-0.454	-0.547	-0.025	0.006	0.11	-0.438	0.455	-0.427	-0.084	0.074	-0.444	-0.531
9:117000001-118000000	9	117000001	118000000	-0.016	-0.004	0.111	-0.499	0.455	-0.469	-0.084	0.054	-0.454	-0.547	-0.025	0.006	0.11	-0.438	0.455	-0.427	-0.084	0.074	-0.444	-0.531
9:118000001-119000000	9	118000001	119000000	-0.016	-0.004	0.111	-0.08	0.455	-0.469	-0.084	0.054	-0.454	-0.547	-0.025	0.006	0.11	-0.438	0.455	-0.427	-0.084	0.074	-0.444	-0.531
9:120000001-121000000	9	120000001	121000000	-0.016	-0.004	0.111	-0.08	0.455	-0.469	-0.084	0.054	-0.454	-0.547	-0.025	0.006	0.11	-0.438	0.455	-0.427	-0.084	0.074	-0.444	-0.531
9:121000001-122000000	9	121000001	122000000	-0.016	-0.004	0.111	-0.08	0.455	-0.469	-0.084	0.054	-0.454	-0.547	-0.025	0.006	0.11	-0.438	0.455	-0.427	-0.084	0.074	-0.444	-0.531
9:122000001-123000000	9	122000001	123000000	-0.016	-0.004	0.111	-0.08	0.455	-0.469	-0.084	0.054	-0.454	-0.547	-0.025	0.006	0.11	-0.438	0.455	-0.427	-0.084	0.074	-0.444	-0.531
9:123000001-124000000	9	123000001	124000000	-0.016	-0.004	0.111	-0.08	0.455	-0.469	-0.084	0.054	-0.454	-0.547	-0.025	0.006	0.11	-0.438	0.455	-0.427	-0.084	0.074	-0.444	-0.531
9:124000001-125000000	9	124000001	125000000	-0.016	-0.004	0.111	-0.08	0.455	-0.469	-0.084	0.054	-0.454	-0.547	-0.025	0.006	0.11	-0.438	0.455	-0.427	-0.084	0.074	-0.444	-0.531
9:125000001-126000000	9	125000001	126000000	-0.016	-0.004	0.111	-0.08	0.455	-0.469	-0.084	0.054	-0.454	-0.547	-0.025	0.006	0.11	0.001	0.455	-0.427	-0.084	0.074	-0.444	-0.531
9:127000001-128000000	9	127000001	128000000	-0.016	-0.004	0.111	-0.08	0.455	-0.469	-0.084	0.054	-0.454	-0.547	-0.025	0.006	0.11	0.001	0.455	-0.427	-0.084	0.074	-0.444	-0.531
9:128000001-129000000	9	128000001	129000000	-0.016	-0.004	0.111	-0.08	0.455	-0.469	-0.084	0.054	-0.454	-0.547	-0.025	0.006	0.11	0.001	0.455	-0.427	-0.084	0.074	-0.444	-0.531
9:129000001-130000000	9	129000001	130000000	-0.016	-0.004	0.111	-0.08	0.455	-0.469	-0.084	0.054	-0.454	-0.547	-0.025	0.006	0.11	0.001	0.455	-0.427	-0.084	0.074	-0.444	-0.531
9:130000001-131000000	9	130000001	131000000	-0.016	-0.004	0.111	-0.08	0.455	-0.469	-0.084	0.054	-0.454	-0.547	-0.025	0.006	0.11	0.001	0.455	-0.427	-0.084	0.074	-0.444	-0.531
9:132000001-133000000	9	132000001	133000000	-0.016	-0.004	0.111	-0.08	0.455	-0.469	-0.084	0.054	-0.454	-0.547	-0.025	0.006	0.11	0.001	0.455	-0.427	-0.084	0.074	-0.444	-0.531
9:133000001-134000000	9	133000001	134000000	-0.016	-0.004	0.111	-0.08	0.455	-0.469	-0.084	0.054	-0.454	-0.547	-0.025	0.006	0.11	0.001	0.455	-0.427	-0.084	0.074	-0.444	-0.531
9:134000001-135000000	9	134000001	135000000	-0.016	-0.004	0.111	-0.08	0.455	-0.469	-0.084	0.054	-0.454	-0.547	-0.025	0.006	0.11	0.001	0.455	-0.427	-0.084	0.074	-0.444	-0.531
9:135000001-136000000	9	135000001	136000000	-0.016	-0.004	0.111	-0.08	0.455	-0.469	-0.084	0.054	-0.454	-0.547	-0.025	0.006	0.11	0.001	0.455	-0.427	-0.084	0.074	-0.444	-0.531
9:136000001-137000000	9	136000001	137000000	-0.016	-0.004	0.111	-0.08	0.455	-0.469	-0.084	0.054	-0.454	-0.547	-0.025	0.006	0.11	0.001	0.455	-0.427	-0.084	0.074	-0.444	-0.531
9:137000001-138000000	9	137000001	138000000	-0.016	-0.004	0.111	-0.08	0.455	-0.469	-0.084	0.054	-0.454	-0.547	-0.025	0.006	0.11	0.001	0.455	-0.427	-0.084	0.074	-0.444	-0.531
9:139000001-140000000	9	139000001	140000000	-0.016	-0.004	0.111	-0.08	0.455	-0.469	-0.084	0.054	-0.454	-0.547	-0.025	0.006	0.11	0.001	0.455	-0.427	-0.084	0.074	-0.444	-0.531
10:1000001-2000000	10	1000001	2000000	0.039	0.011	0.053	0.022	-0.667	0.305	-0.018	0.016	-0.21	-0.003	-0.017	0	0.028	0.005	-0.687	0.043	-0.04	-0.002	-0.292	-0.018
10:2000001-3000000	10	2000001	3000000	0.039	0.011	0.053	0.022	-0.667	0.305	-0.018	0.016	-0.21	-0.003	-0.017	0	0.028	0.005	-0.687	0.043	-0.04	-0.002	-0.292	-0.018
10:3000001-4000000	10	3000001	4000000	0.039	0.011	0.053	0.022	-0.667	0.305	-0.018	0.016	-0.21	-0.003	-0.017	0	0.028	0.005	-0.687	0.043	-0.04	-0.002	-0.292	-0.018
10:4000001-5000000	10	4000001	5000000	0.039	0.011	0.053	0.022	-0.667	0.305	-0.018	0.016	-0.21	-0.003	-0.017	0	0.028	0.005	-0.687	0.043	-0.04	-0.002	-0.292	-0.018
10:6000001-7000000	10	6000001	7000000	0.039	0.011	0.053	0.022	-0.667	0.037	-0.018	0.016	-0.21	-0.003	-0.017	0	0.028	0.005	-0.687	0.043	-0.04	-0.002	-0.292	-0.018
10:8000001-9000000	10	8000001	9000000	0.039	0.011	0.053	0.022	-0.667	0.037	-0.018	0.016	-0.21	-0.003	-0.017	0	0.028	0.005	-0.687	0.043	-0.04	-0.002	-0.292	-0.018
10:10000001-11000000	10	10000001	11000000	0.039	0.011	0.053	0.022	-0.667	0.037	-0.018	0.016	-0.21	-0.003	-0.017	0	0.028	0.005	-0.687	0.043	-0.04	-0.002	-0.292	-0.018
10:11000001-12000000	10	11000001	12000000	0.039	0.011	0.053	0.022	-0.667	0.037	-0.018	0.016	-0.21	-0.003	-0.017	0	0.028	0.005	-0.687	0.043	-0.04	-0.002	-0.292	-0.018
10:12000001-13000000	10	12000001	13000000	0.039	0.011	0.053	0.022	-0.667	0.037	-0.018	0.016	-0.21	-0.003	-0.017	0	0.028	0.005	-0.687	0.043	-0.04	-0.002	-0.292	-0.018
10:13000001-14000000	10	13000001	14000000	0.039	0.011	0.053	0.022	-0.667	0.037	-0.018	0.016	-0.21	-0.003	-0.017	0	0.028	0.005	-0.687	0.043	-0.04	-0.002	-0.292	-0.018
10:14000001-15000000	10	14000001	15000000	0.039	0.011	0.053	0.022	-0.667	0.037	-0.018	0.016	-0.21	-0.003	-0.017	0	0.028	0.005	-0.687	0.043	-0.04	-0.002	-0.292	-0.018
10:15000001-16000000	10	15000001	16000000	0.039	0.011	0.053	0.022	-0.667	0.037	-0.018	0.016	-0.21	-0.003	-0.017	0	0.028	0.005	-0.687	0.043	-0.04	-0.002	-0.292	-0.018
10:16000001-17000000	10	16000001	17000000	0.039	0.011	0.053	0.022	-0.667	0.037	-0.018	0.016	-0.21	-0.003	-0.017	0	0.028	0.005	-0.687	0.043	-0.04	-0.002	-0.292	-0.018
10:19000001-20000000	10	19000001	20000000	0.039	0.011	0.053	0.022	-0.667	0.037	-0.018	0.016	-0.21	-0.003	-0.017	0	0.028	0.005	-0.687	0.043	-0.04	-0.002	-0.292	-0.018
10:21000001-22000000	10	21000001	22000000	0.039	0.011	0.053	0.022	-0.667	0.037	-0.018	0.016	-0.21	-0.003	-0.017	0	0.028	0.005	-0.687	0.043	-0.04	-0.002	-0.292	-0.018
10:22000001-23000000	10	22000001	23000000	0.039	0.011	0.053	0.022	-0.667	0.037	-0.018	0.016	-0.21	-0.003	-0.017	0	0.028	0.005	-0.687	0.043	-0.04	-0.002	-0.292	-0.018
10:23000001-24000000	10	23000001	24000000	0.039	0.011	0.053	0.022	-0.667	0.037	-0.018	0.016	-0.21	-0.003	-0.017	0	0.028	0.005	-0.687	0.043	-0.04	-0.002	-0.292	-0.018
10:24000001-25000000	10	24000001	25000000	0.039	0.011	0.053	0.022	-0.667	0.037	-0.018	0.016	-0.21	-0.003	-0.017	0	0.028	0.005	-0.687	0.043	-0.04	-0.002	-0.292	-0.018
10:25000001-26000000	10	25000001	26000000	0.039	0.011	0.053	0.022	-0.667	0.037	-0.018	0.016	-0.21	-0.003	-0.017	0	0.028	0.005	-0.687	0.043	-0.04	-0.002	-0.292	-0.018
10:26000001-27000000	10	26000001	27000000	0.039	0.011	0.053	0.022	-0.667	0.037	-0.018	0.016	-0.21	-0.003	-0.017	0	0.028	0.005	-0.687	0.043	-0.04	-0.002	-0.292	-0.018
10:27000001-28000000	10	27000001	28000000	0.039	0.011	0.053	0.022	-0.667	0.037	-0.018	0.016	-0.21	-0.003	-0.017	0	0.028	0.005	-0.687	0.043	-0.04	-0.002	-0.292	-0.018
10:28000001-29000000	10	28000001	29000000	0.039	0.011	0.053	0.022	-0.667	0.037	-0.018	0.016	-0.21	-0.003	-0.017	0	0.028	0.005	-0.687	0.043	-0.04	-0.002	-0.292	-0.018
10:29000001-30000000	10	29000001	30000000	0.039	0.011	0.053	0.022	-0.667	0.037	-0.018	0.016	-0.21	-0.003	-0.017	0	0.028	0.005	-0.687	0.043	-0.04	-0.002	-0.292	-0.018
10:30000001-31000000	10	30000001	31000000	0.039	0.011	0.053	0.022	-0.667	0.037	-0.018	0.016	-0.21	-0.003	-0.017	0	0.028	0.005	-0.687	0.043	-0.04	-0.002	-0.292	-0.018
10:31000001-32000000	10	31000001	32000000	0.039	0.011	0.053	0.022	-0.667	0.037	-0.018	0.016	-0.21	-0.003	-0.017	0	0.028	0.005	-0.687	0.043	-0.04	-0.002	-0.292	-0.018
10:33000001-34000000	10	33000001	34000000	0.039	0.011	0.053	0.022	-0.667	0.037	-0.018	0.016	-0.21	-0.003	-0.017	0	0.028	0.005	-0.687	0.043	-0.04	-0.002	-0.292	-0.018
10:34000001-35000000	10	34000001	35000000	0.039	0.011	0.053	0.022	-0.667	0.037	-0.018	0.016	-0.21	-0.003	-0.017	0	0.028	0.005	-0.687	0.043	-0.04	-0.002	-0.292	-0.018
10:44000001-45000000	10	44000001	45000000	0.039	0.011	0.053	0.022	-0.667	0.037	-0.018	0.016	-0.21	-0.003	-0.017	0	0.028	0.005	-0.687	0.043	-0.04	-0.002	-0.292	-0.018
10:45000001-46000000	10	45000001	46000000	0.039	0.011	0.053	0.022	-0.667	0.037	-0.018	0.016	-0.21	-0.003	-0.017	0	0.028	0.005	-0.687	0.043	-0.04	-0.002	-0.292	-0.018
10:49000001-50000000	10	49000001	50000000	0.039	0.011	0.053	0.022	-0.667	0.037	-0.018	0.016	-0.21	-0.003	-0.017	0	0.028	0.005	-0.687	0.043	-0.04	-0.002	-0.292	-0.018
10:52000001-53000000	10	52000001	53000000	0.039	0.011	0.053	0.022	-0.667	0.037	-0.018	0.016	-0.21	-0.003	-0.017	0	0.028	0.005	-0.687	0.043	-0.04	-0.002	-0.292	-0.018
10:53000001-54000000	10	53000001	54000000	0.039	0.011	0.053	0.022	-0.667	0.037	-0.018	0.016	-0.21	-0.003	-0.017	0	0.028	0.005	-0.687	0.043	-0.04	-0.002	-0.292	-0.018
10:54000001-55000000	10	54000001	55000000	0.039	0.011	0.053	0.022	-0.667	0.037	-0.018	0.016	-0.21	-0.003	-0.017	0	0.028	0.005	-0.687	0.043	-0.04	-0.002	-0.292	-0.018
10:56000001-57000000	10	56000001	57000000	0.039	0.011	0.053	0.022	-0.667	0.037	-0.018	0.016	-0.21	-0.003	-0.017	0	0.028	0.005	-0.687	0.043	-0.04	-0.002	-0.292	-0.018
10:58000001-59000000	10	58000001	59000000	0.039	0.011	0.053	0.022	-0.667	0.037	-0.018	0.016	-0.21	-0.003	-0.017	0	0.028	0.005	-0.687	0.043	-0.04	-0.002	-0.292	-0.018
10:60000001-61000000	10	60000001	61000000	0.039	0.011	0.053	0.022	-0.667	0.037	-0.018	0.016	-0.21	-0.003	-0.017	0	0.028	0.005	-0.687	0.043	-0.04	-0.002	-0.292	-0.018
10:62000001-63000000	10	62000001	63000000	0.039	0.011	0.053	0.022	-0.667	0.037	-0.018	0.016	-0.21	-0.003	-0.017	0	0.028	0.005	-0.687	0.043	-0.04	-0.002	-0.292	-0.018
10:63000001-64000000	10	63000001	64000000	0.039	0.011	0.053	0.022	-0.667	0.037	-0.018	0.016	-0.21	-0.003	-0.017	0	0.028	0.005	-0.687	0.043	-0.04	-0.002	-0.292	-0.018
10:64000001-65000000	10	64000001	65000000	0.039	0.011	0.053	0.022	-0.667	0.037	-0.018	0.016	-0.21	-0.003	-0.017	0	0.028	0.005	-0.687	0.043	-0.04	-0.002	-0.292	-0.018
10:65000001-66000000	10	65000001	66000000	0.039	0.011	0.053	0.022	-0.667	0.037	-0.018	0.016	-0.21	-0.003	-0.017	0	0.028	0.005	-0.687	0.043	-0.04	-0.002	-0.292	-0.018
10:66000001-67000000	10	66000001	67000000	0.039	0.011	0.053	0.022	-0.667	0.037	-0.018	0.016	-0.21	-0.003	-0.017	0	0.028	0.005	-0.687	0.043	-0.04	-0.002	-0.292	-0.018
10:67000001-68000000	10	67000001	68000000	0.039	0.011	0.053	0.022	-0.667	0.037	-0.018	0.016	-0.21	-0.003	-0.017	0	0.028	0.005	-0.687	0.043	-0.04	-0.002	-0.292	-0.018
10:69000001-70000000	10	69000001	70000000	0.039	0.011	0.053	0.022	-0.667	0.037	-0.018	0.016	-0.21	-0.003	-0.017	0	0.028	0.005	-0.687	0.043	-0.04	-0.002	-0.292	-0.018
10:71000001-72000000	10	71000001	72000000	0.039	0.011	0.053	0.022	-0.667	0.037	-0.018	0.016	-0.21	-0.003	-0.017	0	0.028	0.005	-0.687	0.043	-0.04	-0.002	-0.292	-0.018
10:73000001-74000000	10	73000001	74000000	0.039	0.011	0.053	0.022	-0.667	0.037	-0.018	0.016	-0.21	-0.003	-0.017	0	0.028	0.005	-0.687	0.043	-0.04	-0.002	-0.292	-0.018
10:76000001-77000000	10	76000001	77000000	0.039	0.011	0.053	0.022	-0.667	0.037	-0.018	0.016	-0.21	-0.003	-0.017	0	0.028	0.005	-0.687	0.043	-0.04	-0.002	-0.292	-0.018
10:77000001-78000000	10	77000001	78000000	0.039	0.011	0.053	0.022	-0.667	0.037	-0.018	0.016	-0.21	-0.003	-0.017	0	0.028	0.005	-0.687	0.043	-0.04	-0.002	-0.292	-0.018
10:78000001-79000000	10	78000001	79000000	0.039	0.011	0.053	0.022	-0.667	0.037	-0.018	0.016	-0.21	-0.003	-0.017	0	0.028	0.005	-0.687	0.043	-0.04	-0.002	-0.292	-0.018
10:82000001-83000000	10	82000001	83000000	0.039	0.011	0.053	0.022	-0.667	0.037	-0.018	0.016	-0.21	-0.003	-0.017	0	0.028	0.005	-0.687	0.043	-0.04	-0.002	-0.292	-0.018
10:83000001-84000000	10	83000001	84000000	0.039	0.011	0.053	0.022	-0.667	0.037	-0.018	0.016	-0.21	-0.003	-0.017	0	0.028	0.005	-0.687	0.043	-0.04	-0.002	-0.292	-0.018
10:84000001-85000000	10	84000001	85000000	0.039	0.011	0.053	0.022	-0.667	0.037	-0.018	0.016	-0.21	-0.003	-0.017	0	0.028	0.005	-0.687	0.043	-0.04	-0.002	-0.292	-0.018
10:85000001-86000000	10	85000001	86000000	0.039	0.011	0.053	0.022	-0.667	0.037	-0.018	0.016	-0.21	-0.003	-0.017	0	0.028	0.005	-0.687	0.043	-0.04	-0.002	-0.292	-0.018
10:86000001-87000000	10	86000001	87000000	0.039	0.011	0.053	0.022	-0.667	0.037	-0.018	0.016	-0.21	-0.003	-0.017	0	0.028	0.005	-0.687	0.043	-0.04	-0.002	-0.292	-0.018
10:87000001-88000000	10	87000001	88000000	0.039	0.011	0.053	0.022	-0.667	0.037	-0.018	0.016	-0.21	-0.003	-0.017	0	0.028	0.005	-0.687	0.043	-0.04	-0.002	-0.292	-0.018
10:88000001-89000000	10	88000001	89000000	0.039	0.011	0.053	0.022	-0.667	0.037	-0.018	0.016	-0.21	-0.003	-0.017	0	0.028	0.005	-0.687	0.043	-0.04	-0.002	-0.292	-0.018
10:89000001-90000000	10	89000001	90000000	0.039	0.011	0.053	0.022	-0.667	0.037	-0.018	0.016	-0.21	-0.003	-0.017	0	0.028	0.005	-0.687	0.043	-0.04	-0.002	-0.292	-0.018
10:90000001-91000000	10	90000001	91000000	0.039	0.011	0.053	0.022	-0.667	0.037	-0.018	0.016	-0.21	-0.003	-0.017	0	0.028	0.005	-0.687	0.043	-0.04	-0.002	-0.292	-0.018
10:92000001-93000000	10	92000001	93000000	0.039	0.011	0.053	0.022	-0.667	0.037	-0.018	0.016	-0.645	-0.003	-0.017	0	0.028	0.005	-0.687	0.043	-0.04	-0.002	-0.621	-0.018
10:93000001-94000000	10	93000001	94000000	0.039	0.011	0.053	0.022	-0.667	0.037	-0.018	0.016	-0.645	-0.003	-0.017	0	0.028	0.005	-0.687	0.043	-0.04	-0.002	-0.621	-0.018
10:94000001-95000000	10	94000001	95000000	0.039	0.011	0.053	0.022	-0.667	0.037	-0.018	0.016	-0.645	-0.003	-0.017	0	0.028	0.005	-0.687	0.043	-0.04	-0.002	-0.621	-0.018
10:95000001-96000000	10	95000001	96000000	0.039	0.011	0.053	0.022	-0.667	0.037	-0.018	0.016	-0.645	-0.003	-0.017	0	0.028	0.005	-0.687	0.043	-0.04	-0.002	-0.621	-0.018
10:96000001-97000000	10	96000001	97000000	0.039	0.011	0.053	0.022	-0.667	0.037	-0.018	0.016	-0.645	-0.003	-0.017	0	0.028	0.005	-0.687	0.043	-0.04	-0.002	-0.621	-0.018
10:97000001-98000000	10	97000001	98000000	0.039	0.011	0.053	0.022	-0.667	0.037	-0.018	0.016	-0.645	-0.003	-0.017	0	0.028	0.005	-0.687	0.043	-0.04	-0.002	-0.621	-0.018
10:98000001-99000000	10	98000001	99000000	0.039	0.011	0.053	0.022	-0.667	0.037	-0.018	0.016	-0.645	-0.003	-0.017	0	0.028	0.005	-0.687	0.043	-0.04	-0.002	-0.621	-0.018
10:99000001-100000000	10	99000001	100000000	0.039	0.011	0.053	0.022	-0.667	0.037	-0.018	0.016	-0.645	-0.003	-0.017	0	0.028	0.005	-0.687	0.043	-0.04	-0.002	-0.621	-0.018
10:100000001-101000000	10	100000001	101000000	0.039	0.011	0.053	0.022	-0.667	0.037	-0.018	0.016	-0.645	-0.003	-0.017	0	0.028	0.005	-0.687	0.043	-0.04	-0.002	-0.621	-0.018
10:102000001-103000000	10	102000001	103000000	0.039	0.011	0.053	0.022	-0.667	0.037	-0.018	0.016	-0.645	-0.003	-0.017	0	0.028	0.005	-0.687	0.043	-0.04	-0.002	-0.621	-0.018
10:103000001-104000000	10	103000001	104000000	0.039	0.011	0.053	0.022	-0.667	0.037	-0.018	0.016	-0.645	-0.003	-0.017	0	0.028	0.005	-0.687	0.043	-0.04	-0.002	-0.621	-0.018
10:104000001-105000000	10	104000001	105000000	0.039	0.011	0.053	0.022	-0.667	0.037	-0.018	0.016	-0.645	-0.003	-0.017	0	0.028	0.005	-0.687	0.043	-0.04	-0.002	-0.621	-0.018
10:105000001-106000000	10	105000001	106000000	0.039	0.011	0.053	0.022	-0.667	0.037	-0.018	0.016	-0.645	-0.003	-0.017	0	0.028	0.005	-0.687	0.043	-0.04	-0.002	-0.621	-0.018
10:107000001-108000000	10	107000001	108000000	0.039	0.011	0.053	0.022	-0.667	0.037	-0.018	0.016	-0.645	-0.003	-0.017	0	0.028	0.005	-0.687	0.043	-0.04	-0.002	-0.621	-0.018
10:108000001-109000000	10	108000001	109000000	0.039	0.011	0.053	0.022	-0.667	0.037	-0.018	0.016	-0.645	-0.003	-0.017	0	0.028	0.005	-0.687	0.043	-0.04	-0.002	-0.621	-0.018
10:110000001-111000000	10	110000001	111000000	0.039	0.011	0.053	0.022	-0.667	0.037	-0.018	0.016	-0.645	-0.003	-0.017	0	0.028	0.005	-0.687	0.043	-0.04	-0.002	-0.621	-0.018
10:111000001-112000000	10	111000001	112000000	0.039	0.011	0.053	0.022	-0.667	0.037	-0.018	0.016	-0.645	-0.003	-0.017	0	0.028	0.005	-0.687	0.043	-0.04	-0.002	-0.621	-0.018
10:112000001-113000000	10	112000001	113000000	0.039	0.011	0.053	0.022	-0.667	0.037	-0.018	0.016	-0.645	-0.003	-0.017	0	0.028	0.005	-0.687	0.043	-0.04	-0.002	-0.621	-0.018
10:113000001-114000000	10	113000001	114000000	0.039	0.011	0.053	0.022	-0.667	0.037	-0.018	0.016	-0.645	-0.003	-0.017	0	0.028	0.005	-0.687	0.043	-0.04	-0.002	-0.621	-0.018
10:114000001-115000000	10	114000001	115000000	0.039	0.011	0.053	0.022	-0.667	0.037	-0.018	0.016	-0.645	-0.003	-0.017	0	0.028	0.005	-0.687	0.043	-0.04	-0.002	-0.621	-0.018
10:115000001-116000000	10	115000001	116000000	0.039	0.011	0.053	0.022	-0.667	0.037	-0.018	0.016	-0.645	-0.003	-0.017	0	0.028	0.005	-0.687	0.043	-0.04	-0.002	-0.621	-0.018
10:116000001-117000000	10	116000001	117000000	0.039	0.011	0.053	0.022	-0.667	0.037	-0.018	0.016	-0.645	-0.003	-0.017	0	0.028	0.005	-0.687	0.043	-0.04	-0.002	-0.621	-0.018
10:117000001-118000000	10	117000001	118000000	0.039	0.011	0.053	0.022	-0.667	0.037	-0.018	0.016	-0.645	-0.003	-0.017	0	0.028	0.005	-0.687	0.043	-0.04	-0.002	-0.621	-0.018
10:118000001-119000000	10	118000001	119000000	0.039	0.011	0.053	0.022	-0.667	0.037	-0.018	0.016	-0.645	-0.003	-0.017	0	0.028	0.005	-0.687	0.043	-0.04	-0.002	-0.621	-0.018
10:120000001-121000000	10	120000001	121000000	0.039	0.011	0.053	0.022	-0.667	0.037	-0.018	0.016	-0.645	-0.003	-0.017	0	0.028	0.005	-0.687	0.043	-0.04	-0.002	-0.621	-0.018
10:121000001-122000000	10	121000001	122000000	0.039	0.011	0.053	0.022	-0.667	0.037	-0.018	0.016	-0.645	-0.003	-0.017	0	0.028	0.005	-0.687	0.043	-0.04	-0.002	-0.621	-0.018
10:123000001-124000000	10	123000001	124000000	0.039	0.011	0.053	0.022	-0.667	0.037	-0.018	0.016	-0.645	-0.003	-0.017	0	0.028	0.005	-0.687	0.043	-0.04	-0.002	-0.621	-0.018
10:124000001-125000000	10	124000001	125000000	0.039	0.011	0.053	0.022	-0.667	0.037	-0.018	0.016	-0.645	-0.003	-0.017	0	0.028	0.005	-0.687	0.043	-0.04	-0.002	-0.621	-0.018
10:125000001-126000000	10	125000001	126000000	0.039	0.011	0.053	0.022	-0.667	0.037	-0.018	0.016	-0.645	-0.003	-0.017	0	0.028	0.005	-0.687	0.043	-0.04	-0.002	-0.621	-0.018
10:126000001-127000000	10	126000001	127000000	0.039	0.011	0.053	0.022	-0.667	0.037	-0.018	0.016	-0.645	-0.003	-0.017	0	0.028	0.005	-0.687	0.043	-0.04	-0.002	-0.621	-0.018
10:127000001-128000000	10	127000001	128000000	0.039	0.011	0.053	0.022	-0.667	0.037	-0.018	0.016	-0.645	-0.003	-0.017	0	0.028	0.005	-0.687	0.043	-0.04	-0.002	-0.621	-0.018
10:128000001-129000000	10	128000001	129000000	0.039	0.011	0.053	0.022	-0.667	0.037	-0.018	0.016	-0.645	-0.003	-0.017	0	0.028	0.005	-0.687	0.043	-0.04	-0.002	-0.621	-0.018
10:130000001-131000000	10	130000001	131000000	0.039	0.011	0.053	0.022	-0.667	0.037	-0.018	0.016	-0.157	-0.003	-0.017	0	0.028	0.005	-0.687	0.043	-0.04	-0.002	-0.279	-0.018
10:131000001-132000000	10	131000001	132000000	0.039	0.011	0.053	0.022	-0.667	0.037	-0.018	0.016	-0.157	-0.003	-0.017	0	0.028	0.005	-0.687	0.043	-0.04	-0.002	-0.279	-0.018
10:132000001-133000000	10	132000001	133000000	0.039	0.011	0.053	0.022	-0.667	0.037	-0.018	0.016	-0.157	-0.003	-0.017	0	0.028	0.005	-0.687	0.043	-0.04	-0.002	-0.279	-0.018
10:133000001-134000000	10	133000001	134000000	0.039	0.011	0.053	0.022	-0.667	0.037	-0.018	0.016	-0.157	-0.003	-0.017	0	0.028	0.005	-0.687	0.043	-0.04	-0.002	-0.279	-0.018
11:2000001-3000000	11	2000001	3000000	0.296	-0.007	-0.015	0.003	-0.016	-0.483	-0.042	-0.046	-0.439	-0.401	0.29	0.015	-0.016	-0.018	-0.026	-0.451	-0.063	-0.024	-0.458	-0.366
11:3000001-4000000	11	3000001	4000000	0.296	-0.007	-0.015	0.003	-0.016	-0.483	-0.042	-0.046	-0.439	-0.401	0.29	0.015	-0.016	-0.018	-0.026	-0.451	-0.063	-0.024	-0.458	-0.366
11:4000001-5000000	11	4000001	5000000	0.296	-0.007	-0.015	0.003	-0.016	-0.483	-0.042	-0.046	-0.439	-0.401	0.29	0.015	-0.016	-0.018	-0.026	-0.451	-0.063	-0.024	-0.458	-0.366
11:5000001-6000000	11	5000001	6000000	0.296	-0.007	-0.015	0.003	-0.016	-0.483	-0.042	-0.046	-0.439	-0.401	0.29	0.015	-0.016	-0.018	-0.026	-0.451	-0.063	-0.024	-0.458	-0.366
11:7000001-8000000	11	7000001	8000000	0.296	-0.007	-0.015	0.003	-0.016	-0.483	-0.042	-0.046	-0.439	-0.401	0.29	0.015	-0.016	-0.018	-0.026	-0.451	-0.063	-0.024	-0.458	-0.366
11:8000001-9000000	11	8000001	9000000	0.296	-0.007	-0.015	0.003	-0.016	-0.483	-0.042	-0.046	-0.439	-0.401	0.29	0.015	-0.016	-0.018	-0.026	-0.451	-0.063	-0.024	-0.458	-0.366
11:9000001-10000000	11	9000001	10000000	0.296	-0.007	-0.015	0.003	-0.016	-0.483	-0.042	-0.046	-0.439	-0.401	0.29	0.015	-0.016	-0.018	-0.026	-0.451	-0.063	-0.024	-0.458	-0.366
11:11000001-12000000	11	11000001	12000000	0.296	-0.007	-0.015	0.003	-0.016	-0.483	-0.042	-0.046	-0.439	-0.401	0.29	0.015	-0.016	-0.018	-0.026	-0.451	-0.063	-0.024	-0.458	-0.366
11:12000001-13000000	11	12000001	13000000	0.296	-0.007	-0.015	0.003	-0.016	-0.483	-0.042	-0.046	-0.439	-0.401	0.29	0.015	-0.016	-0.018	-0.026	-0.451	-0.063	-0.024	-0.458	-0.366
11:14000001-15000000	11	14000001	15000000	0.296	-0.007	-0.015	0.003	-0.016	-0.483	-0.042	-0.046	-0.439	-0.401	0.29	0.015	-0.016	-0.018	-0.026	-0.451	-0.063	-0.024	-0.458	-0.366
11:15000001-16000000	11	15000001	16000000	0.296	-0.007	-0.015	0.003	-0.016	-0.483	-0.042	-0.046	-0.439	-0.401	0.29	0.015	-0.016	-0.018	-0.026	-0.451	-0.063	-0.024	-0.458	-0.366
11:16000001-17000000	11	16000001	17000000	0.296	-0.007	-0.015	0.003	-0.016	-0.483	-0.042	-0.046	-0.439	-0.401	0.29	0.015	-0.016	-0.018	-0.026	-0.451	-0.063	-0.024	-0.458	-0.366
11:17000001-18000000	11	17000001	18000000	0.296	-0.007	-0.015	0.003	-0.016	-0.483	-0.042	-0.046	-0.439	-0.401	0.29	0.015	-0.016	-0.018	-0.026	-0.451	-0.063	-0.024	-0.458	-0.366
11:19000001-20000000	11	19000001	20000000	0.296	-0.007	-0.015	0.003	-0.016	-0.483	-0.042	-0.046	-0.439	-0.401	0.29	0.015	-0.016	-0.018	-0.026	-0.451	-0.063	-0.024	-0.458	-0.366
11:20000001-21000000	11	20000001	21000000	0.296	-0.007	-0.015	0.003	-0.016	-0.483	-0.042	-0.046	-0.439	-0.401	0.29	0.015	-0.016	-0.018	-0.026	-0.451	-0.063	-0.024	-0.458	-0.366
11:21000001-22000000	11	21000001	22000000	0.296	-0.007	-0.015	0.003	-0.016	-0.483	-0.042	-0.046	-0.439	-0.401	0.29	0.015	-0.016	-0.018	-0.026	-0.451	-0.063	-0.024	-0.458	-0.366
11:24000001-25000000	11	24000001	25000000	0.296	-0.007	-0.015	0.003	-0.016	-0.483	-0.042	-0.046	-0.439	-0.401	0.29	0.015	-0.016	-0.018	-0.026	-0.451	-0.063	-0.024	-0.458	-0.366
11:25000001-26000000	11	25000001	26000000	0.296	-0.007	-0.015	0.003	-0.016	-0.483	-0.042	-0.046	-0.439	-0.401	0.29	0.015	-0.016	-0.018	-0.026	-0.451	-0.063	-0.024	-0.458	-0.366
11:26000001-27000000	11	26000001	27000000	0.296	-0.007	-0.015	0.003	-0.016	-0.483	-0.042	-0.046	-0.439	-0.401	0.29	0.015	-0.016	-0.018	-0.026	-0.451	-0.063	-0.024	-0.458	-0.366
11:27000001-28000000	11	27000001	28000000	0.296	-0.007	-0.015	0.003	-0.016	-0.483	-0.042	-0.046	-0.439	-0.401	0.29	0.015	-0.016	-0.018	-0.026	-0.451	-0.063	-0.024	-0.458	-0.366
11:28000001-29000000	11	28000001	29000000	0.296	-0.007	-0.015	0.003	-0.016	-0.483	-0.042	-0.046	-0.439	-0.401	0.29	0.015	-0.016	-0.018	-0.026	-0.451	-0.063	-0.024	-0.458	-0.366
11:29000001-30000000	11	29000001	30000000	0.296	-0.007	-0.015	0.003	-0.016	-0.483	-0.042	-0.046	-0.439	-0.401	0.29	0.015	-0.016	-0.018	-0.026	-0.451	-0.063	-0.024	-0.458	-0.366
11:30000001-31000000	11	30000001	31000000	0.296	-0.007	-0.015	0.003	-0.016	-0.483	-0.042	-0.046	-0.439	-0.401	0.29	0.015	-0.016	-0.018	-0.026	-0.451	-0.063	-0.024	-0.458	-0.366
11:31000001-32000000	11	31000001	32000000	0.296	-0.007	-0.015	0.003	-0.016	-0.483	-0.042	-0.046	-0.439	-0.401	0.29	0.015	-0.016	-0.018	-0.026	-0.451	-0.063	-0.024	-0.458	-0.366
11:32000001-33000000	11	32000001	33000000	0.296	-0.007	-0.015	0.003	-0.016	-0.483	-0.042	-0.046	-0.439	-0.401	0.29	0.015	-0.016	-0.018	-0.026	-0.451	-0.063	-0.024	-0.458	-0.366
11:33000001-34000000	11	33000001	34000000	0.296	-0.007	-0.015	0.003	-0.016	-0.483	-0.042	-0.046	-0.439	-0.401	0.29	0.015	-0.016	-0.018	-0.026	-0.451	-0.063	-0.024	-0.458	-0.366
11:34000001-35000000	11	34000001	35000000	0.296	-0.007	-0.015	0.003	-0.016	-0.483	-0.042	-0.046	-0.439	-0.401	0.29	0.015	-0.016	-0.018	-0.026	-0.451	-0.063	-0.024	-0.458	-0.366
11:35000001-36000000	11	35000001	36000000	0.296	-0.007	-0.015	0.003	-0.016	-0.483	-0.042	-0.046	-0.439	-0.401	0.29	0.015	-0.016	-0.018	-0.026	-0.451	-0.063	-0.024	-0.458	-0.366
11:36000001-37000000	11	36000001	37000000	0.296	-0.007	-0.015	0.003	-0.016	-0.483	-0.042	-0.046	-0.439	-0.401	0.29	0.015	-0.016	-0.018	-0.026	-0.451	-0.063	-0.024	-0.458	-0.366
11:37000001-38000000	11	37000001	38000000	0.296	-0.007	-0.015	0.003	-0.016	-0.483	-0.042	-0.046	-0.439	-0.401	0.29	0.015	-0.016	-0.018	-0.026	-0.451	-0.063	-0.024	-0.458	-0.366
11:39000001-40000000	11	39000001	40000000	0.296	-0.007	-0.015	0.003	-0.016	-0.483	-0.042	-0.046	-0.439	-0.401	0.29	0.015	-0.016	-0.018	-0.026	-0.451	-0.063	-0.024	-0.458	-0.366
11:41000001-42000000	11	41000001	42000000	0.296	-0.007	-0.015	0.003	-0.016	-0.483	-0.042	-0.046	-0.439	-0.401	0.29	0.015	-0.016	-0.018	-0.026	-0.451	-0.063	-0.024	-0.458	-0.366
11:42000001-43000000	11	42000001	43000000	0.296	-0.007	-0.015	0.003	-0.016	-0.483	-0.042	-0.046	-0.439	-0.401	0.29	0.015	-0.016	-0.018	-0.026	-0.451	-0.063	-0.024	-0.458	-0.366
11:43000001-44000000	11	43000001	44000000	0.296	-0.007	-0.015	0.003	-0.016	-0.483	-0.042	-0.046	-0.439	-0.401	0.29	0.015	-0.016	-0.018	-0.026	-0.451	-0.063	-0.024	-0.458	-0.366
11:44000001-45000000	11	44000001	45000000	0.296	-0.007	-0.015	0.003	-0.016	-0.483	-0.042	-0.046	-0.439	-0.401	0.29	0.015	-0.016	-0.018	-0.026	-0.451	-0.063	-0.024	-0.458	-0.366
11:45000001-46000000	11	45000001	46000000	0.296	-0.007	-0.015	0.003	-0.016	-0.483	-0.042	-0.046	-0.439	-0.401	0.29	0.015	-0.016	-0.018	-0.026	-0.451	-0.063	-0.024	-0.458	-0.366
11:46000001-47000000	11	46000001	47000000	0.296	-0.007	-0.015	0.003	-0.016	-0.483	-0.042	-0.046	-0.439	-0.401	0.29	0.015	-0.016	-0.018	-0.026	-0.451	-0.063	-0.024	-0.458	-0.366
11:47000001-48000000	11	47000001	48000000	0.296	-0.007	-0.015	0.003	-0.016	-0.483	-0.042	-0.046	-0.439	-0.401	0.29	0.015	-0.016	-0.018	-0.026	-0.451	-0.063	-0.024	-0.458	-0.366
11:56000001-57000000	11	56000001	57000000	0.296	-0.007	-0.015	0.003	-0.016	-0.483	-0.042	-0.046	-0.439	-0.401	0.29	0.015	-0.016	-0.018	-0.026	-0.451	-0.063	-0.024	-0.458	-0.366
11:57000001-58000000	11	57000001	58000000	0.296	-0.007	-0.015	0.003	-0.016	-0.483	-0.042	-0.046	-0.439	-0.401	0.29	0.015	-0.016	-0.018	-0.026	-0.451	-0.063	-0.024	-0.458	-0.366
11:58000001-59000000	11	58000001	59000000	0.296	-0.007	-0.015	0.003	-0.016	-0.483	-0.042	-0.046	-0.439	-0.401	0.29	0.015	-0.016	-0.018	-0.026	-0.451	-0.063	-0.024	-0.458	-0.366
11:59000001-60000000	11	59000001	60000000	0.296	-0.007	-0.015	0.003	-0.016	-0.345	-0.042	-0.046	-0.439	-0.401	0.29	0.015	-0.016	-0.018	-0.026	-0.451	-0.063	-0.024	-0.458	-0.366
11:60000001-61000000	11	60000001	61000000	0.296	-0.007	-0.015	0.003	-0.016	-0.345	-0.042	-0.046	-0.439	-0.401	0.29	0.015	-0.016	-0.018	-0.026	-0.451	-0.063	-0.024	-0.458	-0.366
11:61000001-62000000	11	61000001	62000000	0.296	-0.007	-0.015	0.003	-0.016	-0.345	-0.042	-0.046	-0.439	-0.401	0.29	0.015	-0.016	-0.018	-0.026	-0.451	-0.063	-0.024	-0.458	-0.366
11:62000001-63000000	11	62000001	63000000	0.296	-0.007	-0.015	0.003	-0.016	-0.345	-0.042	-0.046	-0.439	-0.401	0.29	0.015	-0.016	-0.018	-0.026	-0.451	-0.063	-0.024	-0.458	-0.366
11:63000001-64000000	11	63000001	64000000	0.296	-0.007	-0.015	0.003	-0.016	-0.345	-0.042	-0.046	-0.439	-0.401	0.29	0.015	-0.016	-0.018	-0.026	-0.451	-0.063	-0.024	-0.458	-0.366
11:64000001-65000000	11	64000001	65000000	0.296	-0.007	-0.015	0.003	-0.016	-0.345	-0.042	-0.046	-0.439	-0.401	0.29	0.015	-0.016	-0.018	-0.026	-0.451	-0.063	-0.024	-0.458	-0.366
11:65000001-66000000	11	65000001	66000000	0.296	-0.007	-0.015	0.003	-0.016	-0.345	-0.042	-0.046	-0.439	-0.401	0.29	0.015	-0.016	-0.018	-0.026	-0.451	-0.063	-0.024	-0.458	-0.366
11:66000001-67000000	11	66000001	67000000	0.296	-0.007	-0.015	0.003	-0.016	-0.345	-0.042	-0.046	-0.439	-0.401	0.29	0.015	-0.016	-0.018	-0.026	-0.451	-0.063	-0.024	-0.458	-0.366
11:68000001-69000000	11	68000001	69000000	0.296	-0.007	-0.015	0.003	-0.016	-0.345	-0.042	-0.046	-0.439	-0.401	0.29	0.015	-0.016	-0.018	-0.026	-0.451	-0.063	-0.024	-0.458	-0.366
11:69000001-70000000	11	69000001	70000000	0.296	-0.007	-0.015	0.003	-0.016	-0.345	-0.042	-0.046	-0.439	-0.401	0.29	0.015	-0.016	-0.018	-0.026	-0.451	-0.063	-0.024	-0.458	-0.366
11:70000001-71000000	11	70000001	71000000	0.296	-0.007	-0.015	0.003	-0.016	-0.345	-0.042	-0.046	-0.439	-0.401	0.29	0.015	-0.016	-0.018	-0.026	-0.451	-0.063	-0.024	-0.458	-0.366
11:76000001-77000000	11	76000001	77000000	0.296	-0.007	-0.015	0.003	-0.016	-0.476	-0.042	-0.046	-0.439	-0.401	0.29	0.015	-0.016	-0.018	-0.026	-0.451	-0.063	-0.024	-0.458	-0.366
11:78000001-79000000	11	78000001	79000000	0.296	-0.007	-0.015	0.003	-0.016	-0.476	-0.042	-0.046	-0.439	-0.401	0.29	0.015	-0.016	-0.018	-0.026	-0.451	-0.063	-0.024	-0.458	-0.366
11:79000001-80000000	11	79000001	80000000	0.296	-0.007	-0.015	-0.551	-0.016	-0.476	-0.042	-0.046	-0.439	-0.401	0.29	0.015	-0.016	-0.573	-0.026	-0.451	-0.063	-0.024	-0.458	-0.366
11:80000001-81000000	11	80000001	81000000	0.296	-0.007	-0.015	-0.551	-0.016	-0.476	-0.042	-0.046	-0.439	-0.401	0.29	0.015	-0.016	-0.573	-0.026	-0.451	-0.063	-0.024	-0.458	-0.366
11:81000001-82000000	11	81000001	82000000	0.296	-0.007	-0.015	-0.551	-0.016	-0.476	-0.042	-0.046	-0.439	-0.401	0.29	0.015	-0.016	-0.573	-0.026	-0.451	-0.063	-0.024	-0.458	-0.366
11:83000001-84000000	11	83000001	84000000	0.296	-0.007	-0.015	-0.551	-0.016	-0.476	-0.042	-0.046	-0.439	-0.401	0.29	0.015	-0.016	-0.573	-0.026	-0.451	-0.063	-0.024	-0.458	-0.366
11:88000001-89000000	11	88000001	89000000	0.296	-0.007	-0.015	-0.551	-0.016	-0.476	-0.042	-0.046	-0.439	-0.401	0.29	0.015	-0.016	-0.573	-0.026	-0.451	-0.063	-0.024	-0.458	-0.366
11:90000001-91000000	11	90000001	91000000	0.296	-0.007	-0.015	-0.551	-0.016	-0.476	-0.042	-0.046	-0.439	-0.401	0.29	0.015	-0.016	-0.573	-0.026	-0.451	-0.063	-0.024	-0.458	-0.366
11:91000001-92000000	11	91000001	92000000	0.296	-0.007	-0.015	-0.551	-0.016	-0.476	-0.042	-0.046	-0.439	-0.401	0.29	0.015	-0.016	-0.573	-0.026	-0.451	-0.063	-0.024	-0.458	-0.366
11:92000001-93000000	11	92000001	93000000	0.296	-0.007	-0.015	-0.551	-0.016	-0.476	-0.042	-0.046	-0.439	-0.401	0.29	0.015	-0.016	-0.573	-0.026	-0.451	-0.063	-0.024	-0.458	-0.366
11:93000001-94000000	11	93000001	94000000	0.296	-0.007	-0.015	-0.551	-0.016	-0.476	-0.042	-0.046	-0.439	-0.401	0.29	0.015	-0.016	-0.573	-0.026	-0.451	-0.063	-0.024	-0.458	-0.366
11:95000001-96000000	11	95000001	96000000	0.296	-0.007	-0.015	-0.551	-0.016	-0.476	-0.042	-0.046	-0.439	-0.401	0.29	0.015	-0.016	-0.573	-0.026	-0.451	-0.063	-0.024	-0.458	-0.366
11:96000001-97000000	11	96000001	97000000	0.296	-0.007	-0.015	-0.551	-0.016	-0.476	-0.042	-0.046	-0.439	-0.401	0.29	0.015	-0.016	-0.573	-0.026	-0.451	-0.063	-0.024	-0.458	-0.366
11:97000001-98000000	11	97000001	98000000	0.296	-0.007	-0.015	-0.551	-0.016	-0.476	-0.042	-0.046	-0.439	-0.401	0.29	0.015	-0.016	-0.573	-0.026	-0.451	-0.063	-0.024	-0.458	-0.366
11:98000001-99000000	11	98000001	99000000	0.296	-0.007	-0.015	-0.551	-0.016	-0.476	-0.042	-0.046	-0.439	-0.401	0.29	0.015	-0.016	-0.573	-0.026	-0.451	-0.063	-0.024	-0.458	-0.366
11:99000001-100000000	11	99000001	100000000	0.296	-0.007	-0.015	-0.551	-0.016	-0.476	-0.042	-0.046	-0.439	-0.401	0.29	0.015	-0.016	-0.573	-0.026	-0.451	-0.063	-0.024	-0.458	-0.366
11:100000001-101000000	11	100000001	101000000	0.296	-0.007	-0.015	-0.551	-0.016	-0.476	-0.042	-0.046	-0.439	-0.401	0.29	0.015	-0.016	-0.573	-0.026	-0.451	-0.063	-0.024	-0.458	-0.366
11:101000001-102000000	11	101000001	102000000	0.296	-0.007	-0.015	-0.551	-0.016	-0.476	-0.042	-0.046	-0.439	-0.401	0.29	0.015	-0.016	-0.573	-0.026	-0.451	-0.063	-0.024	-0.458	-0.366
11:104000001-105000000	11	104000001	105000000	0.296	-0.007	-0.015	-0.551	-0.016	-0.476	-0.042	-0.046	-0.439	-0.401	0.29	0.015	-0.016	-0.573	-0.026	-0.451	-0.063	-0.024	-0.458	-0.366
11:105000001-106000000	11	105000001	106000000	0.296	-0.007	-0.015	-0.551	-0.016	-0.476	-0.042	-0.046	-0.439	-0.401	0.29	0.015	-0.016	-0.573	-0.026	-0.451	-0.063	-0.024	-0.458	-0.366
11:106000001-107000000	11	106000001	107000000	0.296	-0.007	-0.015	-0.551	-0.016	-0.476	-0.042	-0.046	-0.439	-0.401	0.29	0.015	-0.016	-0.573	-0.026	-0.451	-0.063	-0.024	-0.458	-0.366
11:107000001-108000000	11	107000001	108000000	0.296	-0.007	-0.015	-0.551	-0.016	-0.476	-0.042	-0.046	-0.439	-0.401	0.29	0.015	-0.016	-0.573	-0.026	-0.451	-0.063	-0.024	-0.458	-0.366
11:108000001-109000000	11	108000001	109000000	0.296	-0.007	-0.015	-0.551	-0.016	-0.476	-0.042	-0.046	-0.439	-0.401	0.29	0.015	-0.016	-0.573	-0.026	-0.451	-0.063	-0.024	-0.458	-0.366
11:109000001-110000000	11	109000001	110000000	0.296	-0.007	-0.015	-0.551	-0.016	-0.476	-0.042	-0.046	-0.439	-0.401	0.29	0.015	-0.016	-0.573	-0.026	-0.451	-0.063	-0.024	-0.458	-0.366
11:110000001-111000000	11	110000001	111000000	0.296	-0.007	-0.015	-0.551	-0.016	-0.476	-0.042	-0.046	-0.439	-0.401	0.29	0.015	-0.016	-0.573	-0.026	-0.451	-0.063	-0.024	-0.458	-0.366
11:112000001-113000000	11	112000001	113000000	0.296	-0.007	-0.015	-0.551	-0.016	-0.476	-0.042	-0.046	-0.439	-0.401	0.29	0.015	-0.016	-0.573	-0.026	-0.451	-0.063	-0.024	-0.458	-0.366
11:113000001-114000000	11	113000001	114000000	0.296	-0.007	-0.015	-0.551	-0.016	-0.476	-0.042	-0.046	-0.439	-0.401	0.29	0.015	-0.016	-0.573	-0.026	-0.451	-0.063	-0.024	-0.458	-0.366
11:114000001-115000000	11	114000001	115000000	0.296	-0.007	-0.015	-0.551	-0.016	-0.476	-0.042	-0.046	-0.439	-0.401	0.29	0.015	-0.016	-0.573	-0.026	-0.451	-0.063	-0.024	-0.458	-0.366
11:115000001-116000000	11	115000001	116000000	0.296	-0.007	-0.015	-0.551	-0.016	-0.476	-0.042	-0.046	-0.439	-0.401	0.29	0.015	-0.016	-0.573	-0.026	-0.451	-0.063	-0.024	-0.458	-0.366
11:116000001-117000000	11	116000001	117000000	0.296	-0.007	-0.015	-0.551	-0.016	-0.476	-0.042	-0.046	-0.439	-0.401	0.29	0.015	-0.016	-0.573	-0.026	-0.451	-0.063	-0.024	-0.458	-0.366
11:117000001-118000000	11	117000001	118000000	0.296	-0.007	-0.015	-0.551	-0.016	-0.476	-0.042	-0.046	-0.439	-0.401	0.29	0.015	-0.016	-0.573	-0.026	-0.451	-0.063	-0.024	-0.458	-0.366
11:118000001-119000000	11	118000001	119000000	0.296	-0.007	-0.015	-0.551	-0.016	-0.476	-0.042	-0.046	-0.439	-0.401	0.29	0.015	-0.016	-0.573	-0.026	-0.451	-0.063	-0.024	-0.458	-0.366
11:119000001-120000000	11	119000001	120000000	0.296	-0.007	-0.015	-0.551	-0.016	-0.476	-0.042	-0.046	-0.439	-0.401	0.29	0.015	-0.016	-0.573	-0.026	-0.451	-0.063	-0.024	-0.458	-0.366
11:120000001-121000000	11	120000001	121000000	0.296	-0.007	-0.015	-0.551	-0.016	-0.476	-0.042	-0.046	-0.439	-0.401	0.29	0.015	-0.016	-0.573	-0.026	-0.451	-0.063	-0.024	-0.458	-0.366
11:121000001-122000000	11	121000001	122000000	0.296	-0.007	-0.015	-0.551	-0.016	-0.476	-0.042	-0.046	-0.439	-0.401	0.29	0.015	-0.016	-0.573	-0.026	-0.451	-0.063	-0.024	-0.458	-0.366
11:123000001-124000000	11	123000001	124000000	0.296	-0.007	-0.015	-0.551	-0.016	-0.476	-0.042	-0.046	-0.439	-0.401	0.29	0.015	-0.016	-0.573	-0.026	-0.451	-0.063	-0.024	-0.458	-0.366
11:124000001-125000000	11	124000001	125000000	0.296	-0.007	-0.015	-0.551	-0.016	-0.476	-0.042	-0.046	-0.439	-0.401	0.29	0.015	-0.016	-0.573	-0.026	-0.451	-0.063	-0.024	-0.458	-0.366
11:125000001-126000000	11	125000001	126000000	0.296	-0.007	-0.015	-0.551	-0.016	-0.476	-0.042	-0.046	-0.439	-0.401	0.29	0.015	-0.016	-0.573	-0.026	-0.451	-0.063	-0.024	-0.458	-0.366
11:126000001-127000000	11	126000001	127000000	0.296	-0.007	-0.015	-0.551	-0.016	-0.476	-0.042	-0.046	-0.439	-0.401	0.29	0.015	-0.016	-0.573	-0.026	-0.451	-0.063	-0.024	-0.458	-0.366
11:127000001-128000000	11	127000001	128000000	0.296	-0.007	-0.015	-0.551	-0.016	-0.476	-0.042	-0.046	-0.439	-0.401	0.29	0.015	-0.016	-0.573	-0.026	-0.451	-0.063	-0.024	-0.458	-0.366
11:128000001-129000000	11	128000001	129000000	0.296	-0.007	-0.015	-0.551	-0.016	-0.476	-0.042	-0.046	-0.439	-0.401	0.29	0.015	-0.016	-0.573	-0.026	-0.451	-0.063	-0.024	-0.458	-0.366
11:130000001-131000000	11	130000001	131000000	0.296	-0.007	-0.015	-0.551	-0.016	-0.476	-0.042	-0.046	-0.439	-0.401	0.29	0.015	-0.016	-0.573	-0.026	-0.451	-0.063	-0.024	-0.458	-0.366
11:131000001-132000000	11	131000001	132000000	0.296	-0.007	-0.015	-0.551	-0.016	-0.476	-0.042	-0.046	-0.439	-0.401	0.29	0.015	-0.016	-0.573	-0.026	-0.451	-0.063	-0.024	-0.458	-0.366
11:132000001-133000000	11	132000001	133000000	0.296	-0.007	-0.015	-0.551	-0.016	-0.476	-0.042	-0.046	-0.439	-0.401	0.29	0.015	-0.016	-0.573	-0.026	-0.451	-0.063	-0.024	-0.458	-0.366
11:133000001-134000000	11	133000001	134000000	0.296	-0.007	-0.015	-0.551	-0.016	-0.476	-0.042	-0.046	-0.439	-0.401	0.29	0.015	-0.016	-0.573	-0.026	-0.451	-0.063	-0.024	-0.458	-0.366
12:1000001-2000000	12	1000001	2000000	0.233	0.453	0.145	-0.554	-0.007	-0.473	-0.006	0.101	0.003	-0.046	0.244	0.555	0.168	-0.511	0.012	-0.427	0.008	0.144	0.038	0.01
12:2000001-3000000	12	2000001	3000000	0.233	0.453	0.145	-0.554	-0.007	-0.473	-0.006	0.101	0.003	-0.046	0.244	0.555	0.168	-0.511	0.012	-0.427	0.008	0.144	0.038	0.01
12:3000001-4000000	12	3000001	4000000	0.233	0.453	0.145	-0.554	-0.007	-0.473	-0.006	0.101	0.003	-0.046	0.244	0.555	0.168	-0.511	0.012	-0.427	0.008	0.144	0.038	0.01
12:4000001-5000000	12	4000001	5000000	0.233	0.453	0.145	-0.554	-0.007	-0.473	-0.006	0.101	0.003	-0.046	0.244	0.555	0.168	-0.511	0.012	-0.427	0.008	0.144	0.038	0.01
12:5000001-6000000	12	5000001	6000000	0.233	0.453	0.145	-0.554	-0.007	-0.473	-0.006	0.101	0.003	-0.046	0.244	0.555	0.168	-0.511	0.012	-0.427	0.008	0.144	0.038	0.01
12:6000001-7000000	12	6000001	7000000	0.233	0.453	0.145	-0.554	-0.007	-0.473	-0.006	0.101	0.003	-0.046	0.244	0.555	0.168	-0.511	0.012	-0.427	0.008	0.144	0.038	0.01
12:7000001-8000000	12	7000001	8000000	0.233	0.453	0.145	-0.554	-0.007	-0.473	-0.006	0.101	0.003	-0.046	0.244	0.555	0.168	-0.511	0.012	-0.427	0.008	0.144	0.038	0.01
12:8000001-9000000	12	8000001	9000000	0.233	0.453	0.145	-0.554	-0.007	-0.473	-0.006	0.101	0.003	-0.046	0.244	0.555	0.168	-0.511	0.012	-0.427	0.008	0.144	0.038	0.01
12:9000001-10000000	12	9000001	10000000	0.233	0.453	0.145	-0.554	-0.007	-0.473	-0.006	0.101	0.003	-0.046	0.244	0.555	0.168	-0.511	0.012	-0.427	0.008	0.144	0.038	0.01
12:10000001-11000000	12	10000001	11000000	0.233	0.453	0.145	-0.554	-0.007	-0.473	-0.006	0.101	0.003	-0.046	0.244	0.555	0.168	-0.511	0.012	-0.427	0.008	0.144	0.038	0.01
12:11000001-12000000	12	11000001	12000000	0.233	0.453	0.145	-0.554	-0.007	-0.473	-0.006	0.101	0.003	-0.046	0.244	0.555	0.168	-0.511	0.012	-0.427	0.008	0.144	0.038	0.01
12:12000001-13000000	12	12000001	13000000	0.233	0.453	0.145	-0.554	-0.007	-0.473	-0.006	0.101	0.003	-0.046	0.244	0.555	0.168	-0.511	0.012	-0.427	0.008	0.144	0.038	0.01
12:14000001-15000000	12	14000001	15000000	0.233	0.453	0.145	-0.554	-0.007	-0.473	-0.006	0.101	0.003	-0.046	0.244	0.555	0.168	-0.511	0.012	-0.427	0.008	0.144	0.038	0.01
12:15000001-16000000	12	15000001	16000000	0.233	0.453	0.145	-0.554	-0.007	-0.473	-0.006	0.101	0.003	-0.046	0.244	0.555	0.168	-0.511	0.012	-0.427	0.008	0.144	0.038	0.01
12:16000001-17000000	12	16000001	17000000	0.233	0.453	0.145	-0.554	-0.007	-0.473	-0.006	0.101	0.003	-0.046	0.244	0.555	0.168	-0.511	0.012	-0.427	0.008	0.144	0.038	0.01
12:17000001-18000000	12	17000001	18000000	0.233	0.453	0.145	-0.554	-0.007	0.359	-0.006	0.101	0.003	-0.046	0.244	0.555	0.168	-0.511	0.012	0.401	0.008	0.144	0.038	0.01
12:21000001-22000000	12	21000001	22000000	0.233	-0.051	0.145	-0.554	-0.007	0.359	-0.006	0.101	0.003	-0.046	0.244	0.025	0.168	-0.511	0.012	0.401	0.008	0.144	0.038	0.01
12:22000001-23000000	12	22000001	23000000	0.233	-0.051	0.145	-0.554	-0.007	0.359	-0.006	0.101	0.003	-0.046	0.244	0.025	0.168	-0.511	0.012	0.401	0.008	0.144	0.038	0.01
12:23000001-24000000	12	23000001	24000000	0.233	-0.051	0.145	-0.554	-0.007	0.359	-0.006	0.101	0.003	-0.046	0.244	0.025	0.168	-0.511	0.012	0.401	0.008	0.144	0.038	0.01
12:24000001-25000000	12	24000001	25000000	0.233	-0.051	0.145	-0.554	-0.007	0.359	-0.006	0.101	0.003	-0.046	0.244	0.025	0.168	-0.511	0.012	0.401	0.008	0.144	0.038	0.01
12:25000001-26000000	12	25000001	26000000	0.233	-0.051	0.145	-0.554	-0.007	0.359	-0.006	0.101	0.003	-0.046	0.244	0.025	0.168	-0.511	0.012	0.401	0.008	0.144	0.038	0.01
12:26000001-27000000	12	26000001	27000000	0.233	-0.051	0.145	-0.554	-0.007	0.359	-0.006	0.101	0.003	-0.046	0.244	0.025	0.168	-0.511	0.012	0.401	0.008	0.144	0.038	0.01
12:28000001-29000000	12	28000001	29000000	0.233	-0.051	0.145	0.023	-0.007	0.359	-0.006	0.101	0.003	-0.046	0.244	0.025	0.168	0.018	0.012	0.401	0.008	0.144	0.038	0.01
12:29000001-30000000	12	29000001	30000000	0.233	-0.051	0.145	0.023	-0.007	0.359	-0.006	0.101	0.003	-0.046	0.244	0.025	0.168	0.018	0.012	0.401	0.008	0.144	0.038	0.01
12:31000001-32000000	12	31000001	32000000	0.233	-0.051	0.145	0.023	-0.007	0.359	-0.006	0.101	0.003	-0.046	0.244	0.025	0.168	0.018	0.012	0.401	0.008	0.144	0.038	0.01
12:32000001-33000000	12	32000001	33000000	0.233	-0.051	0.145	0.023	-0.007	0.359	-0.006	0.101	0.003	-0.046	0.244	0.025	0.168	0.018	0.012	0.401	0.008	0.144	0.038	0.01
12:33000001-34000000	12	33000001	34000000	0.233	-0.051	0.145	0.023	-0.007	0.359	-0.006	0.101	0.003	-0.046	0.244	0.025	0.168	0.018	0.012	0.401	0.008	0.144	0.038	0.01
12:39000001-40000000	12	39000001	40000000	0.233	-0.051	0.145	0.023	-0.007	0.359	-0.006	0.101	0.003	-0.046	0.244	0.025	0.168	0.018	0.012	0.401	0.008	0.144	0.038	0.01
12:40000001-41000000	12	40000001	41000000	0.233	-0.051	0.145	0.023	-0.007	0.359	-0.006	0.101	0.003	-0.046	0.244	0.025	0.168	0.018	0.012	0.401	0.008	0.144	0.038	0.01
12:43000001-44000000	12	43000001	44000000	0.233	-0.051	0.145	0.023	-0.007	0.359	-0.006	0.101	0.003	-0.046	0.244	0.025	0.168	0.018	0.012	0.401	0.008	0.144	0.038	0.01
12:44000001-45000000	12	44000001	45000000	0.233	-0.051	0.145	0.023	-0.007	0.359	-0.006	0.101	0.003	-0.046	0.244	0.025	0.168	0.018	0.012	0.401	0.008	0.144	0.038	0.01
12:45000001-46000000	12	45000001	46000000	0.233	-0.051	0.145	0.023	-0.007	0.359	-0.006	0.101	0.003	-0.046	0.244	0.025	0.168	0.018	0.012	0.401	0.008	0.144	0.038	0.01
12:46000001-47000000	12	46000001	47000000	0.233	-0.051	0.145	0.023	-0.007	0.359	-0.006	0.101	0.003	-0.046	0.244	0.025	0.168	0.018	0.012	0.401	0.008	0.144	0.038	0.01
12:47000001-48000000	12	47000001	48000000	0.233	-0.051	0.145	0.023	-0.007	0.359	-0.006	0.101	0.003	-0.046	0.244	0.025	0.168	0.018	0.012	0.401	0.008	0.144	0.038	0.01
12:49000001-50000000	12	49000001	50000000	0.233	-0.051	0.145	0.023	-0.007	0.359	-0.006	0.101	0.003	-0.046	0.244	0.025	0.168	0.018	0.012	0.401	0.008	0.144	0.038	0.01
12:50000001-51000000	12	50000001	51000000	0.233	-0.051	0.145	0.023	-0.007	0.359	-0.006	0.101	0.003	-0.046	0.244	0.025	0.168	0.018	0.012	0.401	0.008	0.144	0.038	0.01
12:51000001-52000000	12	51000001	52000000	0.233	-0.051	0.145	0.023	-0.007	0.359	-0.006	0.101	0.003	-0.046	0.244	0.025	0.168	0.018	0.012	0.401	0.008	0.144	0.038	0.01
12:52000001-53000000	12	52000001	53000000	0.233	-0.051	0.145	0.023	-0.007	0.359	-0.006	0.101	0.003	-0.046	0.244	0.025	0.168	0.018	0.012	0.401	0.008	0.144	0.038	0.01
12:53000001-54000000	12	53000001	54000000	0.233	-0.051	0.145	0.023	-0.007	0.359	-0.006	0.101	0.003	-0.046	0.244	0.025	0.168	0.018	0.012	0.401	0.008	0.144	0.038	0.01
12:54000001-55000000	12	54000001	55000000	0.233	-0.051	0.145	0.023	-0.007	0.359	-0.006	0.101	0.003	-0.046	0.244	0.025	0.168	0.018	0.012	0.401	0.008	0.144	0.038	0.01
12:59000001-60000000	12	59000001	60000000	0.233	0.768	0.145	0.023	-0.007	0.359	-0.006	0.101	0.003	-0.046	0.244	0.784	0.168	0.018	0.012	0.401	0.008	0.144	0.038	0.01
12:61000001-62000000	12	61000001	62000000	0.233	0.768	0.145	0.023	-0.007	0.359	-0.006	0.101	0.003	-0.046	0.244	0.784	0.168	0.018	0.012	0.401	0.008	0.144	0.038	0.01
12:62000001-63000000	12	62000001	63000000	0.233	0.768	0.145	0.023	-0.007	0.359	-0.006	0.101	0.003	-0.046	0.244	0.784	0.168	0.018	0.012	0.401	0.008	0.144	0.038	0.01
12:63000001-64000000	12	63000001	64000000	0.233	0.768	0.145	0.023	-0.007	0.359	-0.006	0.101	0.003	-0.046	0.244	0.784	0.168	0.018	0.012	0.401	0.008	0.144	0.038	0.01
12:64000001-65000000	12	64000001	65000000	0.233	0.768	0.145	0.023	-0.007	0.359	-0.006	0.101	0.003	-0.046	0.244	0.784	0.168	0.018	0.012	0.401	0.008	0.144	0.038	0.01
12:65000001-66000000	12	65000001	66000000	0.233	0.768	0.145	0.023	-0.007	0.359	-0.006	0.101	0.003	-0.046	0.244	0.784	0.168	0.018	0.012	0.401	0.008	0.144	0.038	0.01
12:66000001-67000000	12	66000001	67000000	0.233	0.768	0.145	0.023	-0.007	0.359	-0.006	0.101	0.003	-0.046	0.244	0.784	0.168	0.018	0.012	0.401	0.008	0.144	0.038	0.01
12:68000001-69000000	12	68000001	69000000	0.233	1.719	0.145	0.023	-0.007	0.359	-0.006	0.101	0.003	-0.046	0.244	1.774	0.168	0.018	0.012	0.401	0.008	0.144	0.038	0.01
12:71000001-72000000	12	71000001	72000000	0.233	1.719	0.145	0.023	-0.007	0.359	-0.006	0.101	0.003	-0.046	0.244	1.774	0.168	0.018	0.012	0.401	0.008	0.144	0.038	0.01
12:72000001-73000000	12	72000001	73000000	0.233	1.719	0.145	0.023	-0.007	0.359	-0.006	0.101	0.003	-0.046	0.244	1.774	0.168	0.018	0.012	0.401	0.008	0.144	0.038	0.01
12:73000001-74000000	12	73000001	74000000	0.233	1.719	0.145	0.023	-0.007	0.359	-0.006	0.101	0.003	-0.046	0.244	1.774	0.168	0.018	0.012	0.401	0.008	0.144	0.038	0.01
12:74000001-75000000	12	74000001	75000000	0.233	1.719	0.145	0.023	-0.007	0.359	-0.006	0.101	0.003	-0.046	0.244	1.774	0.168	0.018	0.012	0.401	0.008	0.144	0.038	0.01
12:76000001-77000000	12	76000001	77000000	0.233	1.719	0.145	0.023	-0.007	0.359	-0.006	0.101	0.003	-0.046	0.244	1.774	0.168	0.018	0.012	0.401	0.008	0.144	0.038	0.01
12:77000001-78000000	12	77000001	78000000	0.233	0.003	0.145	0.023	-0.007	0.359	-0.006	0.101	0.003	-0.046	0.244	0.009	0.168	0.018	0.012	0.401	0.008	0.144	0.038	0.01
12:78000001-79000000	12	78000001	79000000	0.233	0.003	0.145	0.023	-0.007	0.359	-0.006	0.101	0.003	-0.046	0.244	0.009	0.168	0.018	0.012	0.401	0.008	0.144	0.038	0.01
12:79000001-80000000	12	79000001	80000000	0.233	0.003	0.145	0.023	-0.007	0.359	-0.006	0.101	0.003	-0.046	0.244	0.009	0.168	0.018	0.012	0.401	0.008	0.144	0.038	0.01
12:81000001-82000000	12	81000001	82000000	0.233	0.003	0.145	0.023	-0.007	0.359	-0.006	0.101	0.003	-0.046	0.244	0.009	0.168	0.018	0.012	0.401	0.008	0.144	0.038	0.01
12:82000001-83000000	12	82000001	83000000	0.233	0.003	0.145	0.023	-0.007	0.359	-0.006	0.101	0.003	-0.046	0.244	0.009	0.168	0.018	0.012	0.401	0.008	0.144	0.038	0.01
12:83000001-84000000	12	83000001	84000000	0.233	0.003	0.145	0.023	-0.007	0.359	-0.006	0.101	0.003	-0.046	0.244	0.009	0.168	0.018	0.012	0.401	0.008	0.144	0.038	0.01
12:86000001-87000000	12	86000001	87000000	0.233	0.003	0.145	0.023	-0.007	0.359	-0.006	0.101	0.003	-0.046	0.244	0.009	0.168	0.018	0.012	0.401	0.008	0.144	0.038	0.01
12:87000001-88000000	12	87000001	88000000	0.233	0.003	0.145	0.023	-0.007	0.359	-0.006	0.101	0.003	-0.046	0.244	0.009	0.168	0.018	0.012	0.401	0.008	0.144	0.038	0.01
12:88000001-89000000	12	88000001	89000000	0.233	0.003	0.145	0.023	-0.007	0.359	-0.006	0.101	0.003	-0.046	0.244	0.009	0.168	0.018	0.012	0.401	0.008	0.144	0.038	0.01
12:89000001-90000000	12	89000001	90000000	0.233	0.003	0.145	0.023	-0.007	0.359	-0.006	0.101	0.003	-0.046	0.244	0.009	0.168	0.018	0.012	0.401	0.008	0.144	0.038	0.01
12:90000001-91000000	12	90000001	91000000	0.233	0.003	0.145	0.023	-0.007	0.359	-0.006	0.101	0.003	-0.046	0.244	0.009	0.168	0.018	0.012	0.401	0.008	0.144	0.038	0.01
12:92000001-93000000	12	92000001	93000000	0.233	0.003	0.145	0.023	-0.007	0.359	-0.006	0.101	0.003	-0.046	0.244	0.009	0.168	0.018	0.012	0.401	0.008	0.144	0.038	0.01
12:93000001-94000000	12	93000001	94000000	0.233	0.003	0.145	0.023	-0.007	0.359	-0.006	0.101	0.003	-0.046	0.244	0.009	0.168	0.018	0.012	0.401	0.008	0.144	0.038	0.01
12:95000001-96000000	12	95000001	96000000	0.233	0.003	0.145	0.023	-0.007	0.359	-0.006	0.101	0.003	-0.046	0.244	0.009	0.168	0.018	0.012	0.401	0.008	0.144	0.038	0.01
12:96000001-97000000	12	96000001	97000000	0.233	0.003	0.145	0.023	-0.007	0.359	-0.006	0.101	0.003	-0.046	0.244	0.009	0.168	0.018	0.012	0.401	0.008	0.144	0.038	0.01
12:97000001-98000000	12	97000001	98000000	0.233	0.003	0.145	0.023	-0.007	0.359	-0.006	0.101	0.003	-0.046	0.244	0.009	0.168	0.018	0.012	0.401	0.008	0.144	0.038	0.01
12:98000001-99000000	12	98000001	99000000	0.233	0.003	0.145	0.023	-0.007	0.359	-0.006	0.101	0.003	-0.046	0.244	0.009	0.168	0.018	0.012	0.401	0.008	0.144	0.038	0.01
12:99000001-100000000	12	99000001	100000000	0.233	0.003	0.145	0.023	-0.007	0.359	-0.006	0.101	0.003	-0.046	0.244	0.009	0.168	0.018	0.012	0.401	0.008	0.144	0.038	0.01
12:100000001-101000000	12	100000001	101000000	0.233	0.003	0.145	0.023	-0.007	0.359	-0.006	0.101	0.003	-0.046	0.244	0.009	0.168	0.018	0.012	0.401	0.008	0.144	0.038	0.01
12:101000001-102000000	12	101000001	102000000	0.233	0.003	0.145	0.023	-0.007	0.359	-0.006	0.101	0.003	-0.046	0.244	0.009	0.168	0.018	0.012	0.401	0.008	0.144	0.038	0.01
12:103000001-104000000	12	103000001	104000000	0.233	0.003	0.145	0.023	-0.007	0.359	-0.006	0.101	0.003	-0.046	0.244	0.009	0.168	0.018	0.012	0.401	0.008	0.144	0.038	0.01
12:105000001-106000000	12	105000001	106000000	0.233	0.003	0.145	0.023	-0.007	0.359	-0.006	0.101	0.003	-0.046	0.244	0.009	0.168	0.018	0.012	0.401	0.008	0.144	0.038	0.01
12:106000001-107000000	12	106000001	107000000	0.233	0.003	0.145	0.023	-0.007	0.359	-0.006	0.101	0.003	-0.046	0.244	0.009	0.168	0.018	0.012	0.401	0.008	0.144	0.038	0.01
12:107000001-108000000	12	107000001	108000000	0.233	0.003	0.145	0.023	-0.007	0.359	-0.006	0.101	0.003	-0.046	0.244	0.009	0.168	0.018	0.012	0.401	0.008	0.144	0.038	0.01
12:108000001-109000000	12	108000001	109000000	0.233	0.003	0.145	0.023	-0.007	0.359	-0.006	0.101	0.003	-0.046	0.244	0.009	0.168	0.018	0.012	0.401	0.008	0.144	0.038	0.01
12:109000001-110000000	12	109000001	110000000	0.233	0.003	0.145	0.023	-0.007	0.359	-0.006	0.101	0.003	-0.046	0.244	0.009	0.168	0.018	0.012	0.401	0.008	0.144	0.038	0.01
12:110000001-111000000	12	110000001	111000000	0.233	0.003	0.145	0.023	-0.007	0.359	-0.006	0.101	0.003	-0.046	0.244	0.009	0.168	0.018	0.012	0.401	0.008	0.144	0.038	0.01
12:111000001-112000000	12	111000001	112000000	0.233	0.003	0.145	0.023	-0.007	0.359	-0.006	0.101	0.003	-0.046	0.244	0.009	0.168	0.018	0.012	0.401	0.008	0.144	0.038	0.01
12:112000001-113000000	12	112000001	113000000	0.233	0.003	0.145	0.023	-0.007	0.359	-0.006	0.101	0.003	-0.046	0.244	0.009	0.168	0.018	0.012	0.401	0.008	0.144	0.038	0.01
12:114000001-115000000	12	114000001	115000000	0.233	0.003	0.145	0.023	-0.007	0.359	-0.006	0.101	0.003	-0.046	0.244	0.009	0.168	0.018	0.012	0.401	0.008	0.144	0.038	0.01
12:115000001-116000000	12	115000001	116000000	0.233	0.003	0.145	0.023	-0.007	0.359	-0.006	0.101	0.003	-0.046	0.244	0.009	0.168	0.018	0.012	0.401	0.008	0.144	0.038	0.01
12:116000001-117000000	12	116000001	117000000	0.233	0.003	0.145	0.023	-0.007	0.359	-0.006	0.101	0.003	-0.046	0.244	0.009	0.168	0.018	0.012	0.401	0.008	0.144	0.038	0.01
12:117000001-118000000	12	117000001	118000000	0.233	0.003	0.145	0.023	-0.007	0.359	-0.006	0.101	0.003	-0.046	0.244	0.009	0.168	0.018	0.012	0.401	0.008	0.144	0.038	0.01
12:119000001-120000000	12	119000001	120000000	0.233	0.003	0.145	0.023	-0.007	0.359	-0.006	0.101	0.003	-0.046	0.244	0.009	0.168	0.018	0.012	0.401	0.008	0.144	0.038	0.01
12:120000001-121000000	12	120000001	121000000	0.233	0.003	0.145	0.023	-0.007	0.359	-0.006	0.101	0.003	-0.046	0.244	0.009	0.168	0.018	0.012	0.401	0.008	0.144	0.038	0.01
12:121000001-122000000	12	121000001	122000000	0.233	0.003	0.145	0.023	-0.007	0.359	-0.006	0.101	0.003	-0.046	0.244	0.009	0.168	0.018	0.012	0.401	0.008	0.144	0.038	0.01
12:122000001-123000000	12	122000001	123000000	0.233	0.003	0.145	0.023	-0.007	0.359	-0.006	0.101	0.003	-0.046	0.244	0.009	0.168	0.018	0.012	0.401	0.008	0.144	0.038	0.01
12:123000001-124000000	12	123000001	124000000	0.233	0.003	0.145	0.023	-0.007	0.359	-0.006	0.101	0.003	-0.046	0.244	0.009	0.168	0.018	0.012	0.401	0.008	0.144	0.038	0.01
12:124000001-125000000	12	124000001	125000000	0.233	0.003	0.145	0.023	-0.007	0.359	-0.006	0.101	0.003	-0.046	0.244	0.009	0.168	0.018	0.012	0.401	0.008	0.144	0.038	0.01
12:126000001-127000000	12	126000001	127000000	0.233	0.003	0.145	0.023	-0.007	0.359	-0.006	0.101	0.003	-0.046	0.244	0.009	0.168	0.018	0.012	0.401	0.008	0.144	0.038	0.01
12:128000001-129000000	12	128000001	129000000	0.233	0.003	0.145	0.023	-0.007	0.359	-0.006	0.101	0.003	-0.046	0.244	0.009	0.168	0.018	0.012	0.401	0.008	0.144	0.038	0.01
12:130000001-131000000	12	130000001	131000000	0.233	0.003	0.145	0.023	-0.007	0.359	-0.006	0.101	0.003	-0.046	0.244	0.009	0.168	0.018	0.012	0.401	0.008	0.144	0.038	0.01
13:20000001-21000000	13	20000001	21000000	0.857	0.003	0.16	-0.482	0.001	0.028	0.029	0.35	-0.581	0.011	0.837	0	0.151	-0.486	-0.001	0.012	0.026	0.324	-0.652	0.001
13:21000001-22000000	13	21000001	22000000	0.857	0.003	0.16	-0.482	0.001	0.028	0.029	0.35	-0.581	0.011	0.837	0	0.151	-0.486	-0.001	0.012	0.026	0.324	-0.652	0.001
13:22000001-23000000	13	22000001	23000000	0.857	0.003	0.16	-0.482	0.001	0.028	0.029	0.35	-0.581	0.011	0.837	0	0.151	-0.486	-0.001	0.012	0.026	0.324	-0.652	0.001
13:26000001-27000000	13	26000001	27000000	0.857	0.003	0.16	-0.482	0.001	0.028	0.029	0.35	-0.581	0.011	0.837	0	0.151	-0.486	-0.001	0.012	0.026	0.324	-0.652	0.001
13:27000001-28000000	13	27000001	28000000	0.857	0.003	0.16	-0.482	0.001	0.028	0.029	0.35	-0.581	0.011	0.837	0	0.151	-0.486	-0.001	0.012	0.026	0.324	-0.652	0.001
13:28000001-29000000	13	28000001	29000000	0.857	0.003	0.16	-0.482	0.001	0.028	0.029	0.35	-0.581	0.011	0.837	0	0.151	-0.486	-0.001	0.012	0.026	0.324	-0.652	0.001
13:29000001-30000000	13	29000001	30000000	0.857	0.003	0.16	-0.482	0.001	0.028	0.029	0.35	-0.581	0.011	0.837	0	0.151	-0.486	-0.001	0.012	0.026	0.324	-0.652	0.001
13:31000001-32000000	13	31000001	32000000	0.857	0.003	0.16	-0.482	0.001	0.028	0.029	0.35	-0.581	0.011	0.837	0	0.151	-0.486	-0.001	0.012	0.026	0.324	-0.652	0.001
13:32000001-33000000	13	32000001	33000000	0.857	0.003	0.16	-0.482	0.001	0.028	0.029	0.35	-0.581	0.011	0.837	0	0.151	-0.486	-0.001	0.012	0.026	0.324	-0.652	0.001
13:33000001-34000000	13	33000001	34000000	0.857	0.003	0.16	-0.482	0.001	0.028	0.029	0.35	-0.581	0.011	0.837	0	0.151	-0.486	-0.001	0.012	0.026	0.324	-0.652	0.001
13:34000001-35000000	13	34000001	35000000	0.857	0.003	0.16	-0.482	0.001	0.028	0.029	0.35	-0.581	0.011	0.837	0	0.151	-0.486	-0.001	0.012	0.026	0.324	-0.652	0.001
13:36000001-37000000	13	36000001	37000000	0.857	0.003	0.16	-0.482	0.001	0.028	0.029	0.35	-0.581	0.011	0.837	0	0.151	-0.486	-0.001	0.012	0.026	0.324	-0.652	0.001
13:37000001-38000000	13	37000001	38000000	0.857	0.003	0.16	-0.482	0.001	0.028	0.029	0.35	-0.581	0.011	0.837	0	0.151	-0.486	-0.001	0.012	0.026	0.324	-0.652	0.001
13:38000001-39000000	13	38000001	39000000	0.857	0.003	0.16	-0.482	0.001	0.028	0.029	0.35	-0.581	0.011	0.837	0	0.151	-0.486	-0.001	0.012	0.026	0.324	-0.652	0.001
13:39000001-40000000	13	39000001	40000000	0.857	0.003	0.16	-0.482	0.001	0.028	0.029	0.35	-0.581	0.011	0.837	0	0.151	-0.486	-0.001	0.012	0.026	0.324	-0.652	0.001
13:40000001-41000000	13	40000001	41000000	0.857	0.003	0.16	-0.482	0.001	0.028	0.029	0.35	-0.581	0.011	0.837	0	0.151	-0.486	-0.001	0.012	0.026	0.324	-0.652	0.001
13:42000001-43000000	13	42000001	43000000	0.857	0.003	0.16	-0.482	0.001	0.028	0.029	0.35	-0.581	0.011	0.837	0	0.151	-0.486	-0.001	0.012	0.026	0.324	-0.652	0.001
13:43000001-44000000	13	43000001	44000000	0.857	0.003	0.16	-0.482	0.001	0.028	0.029	0.35	-0.581	0.011	0.837	0	0.151	-0.486	-0.001	0.012	0.026	0.324	-0.652	0.001
13:44000001-45000000	13	44000001	45000000	0.857	0.003	0.16	-0.482	0.001	0.028	0.029	0.35	-0.581	0.011	0.837	0	0.151	-0.486	-0.001	0.012	0.026	0.324	-0.652	0.001
13:45000001-46000000	13	45000001	46000000	0.857	0.003	0.16	-0.482	0.001	0.028	0.029	0.35	-0.581	0.011	0.837	0	0.151	-0.486	-0.001	0.012	0.026	0.324	-0.652	0.001
13:46000001-47000000	13	46000001	47000000	0.857	0.003	0.16	-0.482	0.001	0.028	0.029	0.35	-0.581	0.011	0.837	0	0.151	-0.486	-0.001	0.012	0.026	0.324	-0.652	0.001
13:48000001-49000000	13	48000001	49000000	0.857	0.003	0.16	-0.482	0.001	0.028	0.029	0.35	-0.581	0.011	0.837	0	0.151	-0.486	-0.001	0.012	0.026	0.324	-0.652	0.001
13:49000001-50000000	13	49000001	50000000	0.857	0.003	0.16	-0.482	0.001	0.028	0.029	0.35	-0.581	0.011	0.837	0	0.151	-0.486	-0.001	0.012	0.026	0.324	-0.652	0.001
13:50000001-51000000	13	50000001	51000000	0.857	0.003	0.16	-0.482	0.001	0.028	0.029	0.35	-0.581	0.011	0.837	0	0.151	-0.486	-0.001	0.012	0.026	0.324	-0.652	0.001
13:51000001-52000000	13	51000001	52000000	0.857	0.003	0.16	-0.482	0.001	0.028	0.029	0.35	-0.581	0.011	0.837	0	0.151	-0.486	-0.001	0.012	0.026	0.324	-0.652	0.001
13:52000001-53000000	13	52000001	53000000	0.857	0.003	0.16	-0.482	0.001	0.028	0.029	0.35	-0.581	0.011	0.837	0	0.151	-0.486	-0.001	0.012	0.026	0.324	-0.652	0.001
13:53000001-54000000	13	53000001	54000000	0.857	0.003	0.16	-0.482	0.001	0.028	0.029	0.35	-0.581	0.011	0.837	0	0.151	-0.486	-0.001	0.012	0.026	0.324	-0.652	0.001
13:55000001-56000000	13	55000001	56000000	0.857	0.003	0.16	-0.482	0.001	0.028	0.029	0.35	-0.581	0.011	0.837	0	0.151	-0.486	-0.001	0.012	0.026	0.324	-0.652	0.001
13:57000001-58000000	13	57000001	58000000	0.857	0.003	0.16	-0.482	0.001	0.028	0.029	0.35	-0.581	0.011	0.837	0	0.151	-0.486	-0.001	0.012	0.026	0.324	-0.652	0.001
13:58000001-59000000	13	58000001	59000000	0.857	0.003	0.16	-0.482	0.001	0.028	0.029	0.35	-0.581	0.011	0.837	0	0.151	-0.486	-0.001	0.012	0.026	0.324	-0.652	0.001
13:59000001-60000000	13	59000001	60000000	0.857	0.003	0.16	-0.482	0.001	0.028	0.029	0.35	-0.581	0.011	0.837	0	0.151	-0.486	-0.001	0.012	0.026	0.324	-0.652	0.001
13:60000001-61000000	13	60000001	61000000	0.857	0.003	0.16	-0.482	0.001	0.028	0.029	0.35	-0.581	0.011	0.837	0	0.151	-0.486	-0.001	0.012	0.026	0.324	-0.652	0.001
13:61000001-62000000	13	61000001	62000000	0.857	0.003	0.16	-0.482	0.001	0.028	0.029	0.35	-0.581	0.011	0.837	0	0.151	-0.486	-0.001	0.012	0.026	0.324	-0.652	0.001
13:62000001-63000000	13	62000001	63000000	0.857	0.003	0.16	-0.482	0.001	0.028	0.029	0.35	-0.581	0.011	0.837	0	0.151	-0.486	-0.001	0.012	0.026	0.324	-0.652	0.001
13:63000001-64000000	13	63000001	64000000	0.857	0.003	0.16	-0.482	0.001	0.028	0.029	0.35	-0.581	0.011	0.837	0	0.151	-0.486	-0.001	0.012	0.026	0.324	-0.652	0.001
13:64000001-65000000	13	64000001	65000000	0.857	0.003	0.16	-0.482	0.001	0.028	0.029	0.35	-0.581	0.011	0.837	0	0.151	-0.486	-0.001	0.012	0.026	0.324	-0.652	0.001
13:65000001-66000000	13	65000001	66000000	0.857	0.003	0.16	-0.482	0.001	0.028	0.029	0.35	-0.581	0.011	0.837	0	0.151	-0.486	-0.001	0.012	0.026	0.324	-0.652	0.001
13:66000001-67000000	13	66000001	67000000	0.857	0.003	0.16	-0.482	0.001	0.028	0.029	0.35	-0.581	0.011	0.837	0	0.151	-0.486	-0.001	0.012	0.026	0.324	-0.652	0.001
13:67000001-68000000	13	67000001	68000000	0.857	0.003	0.16	-0.482	0.001	0.028	0.029	0.35	-0.581	0.011	0.837	0	0.151	-0.486	-0.001	0.012	0.026	0.324	-0.652	0.001
13:69000001-70000000	13	69000001	70000000	0.857	0.003	0.16	-0.482	0.001	0.028	0.029	0.35	-0.581	0.011	0.837	0	0.151	-0.486	-0.001	0.012	0.026	0.324	-0.652	0.001
13:70000001-71000000	13	70000001	71000000	0.857	0.003	0.16	-0.482	0.001	0.028	0.029	0.35	-0.581	0.011	0.837	0	0.151	-0.486	-0.001	0.012	0.026	0.324	-0.652	0.001
13:71000001-72000000	13	71000001	72000000	0.857	0.003	0.16	-0.482	0.001	0.028	0.029	0.35	-0.581	0.011	0.837	0	0.151	-0.486	-0.001	0.012	0.026	0.324	-0.652	0.001
13:72000001-73000000	13	72000001	73000000	0.857	0.003	0.16	-0.482	0.001	0.028	0.029	0.35	-0.581	0.011	0.837	0	0.151	-0.486	-0.001	0.012	0.026	0.324	-0.652	0.001
13:73000001-74000000	13	73000001	74000000	0.857	0.003	0.16	-0.482	0.001	0.028	0.029	0.35	-0.581	0.011	0.837	0	0.151	-0.486	-0.001	0.012	0.026	0.324	-0.652	0.001
13:75000001-76000000	13	75000001	76000000	0.857	0.003	0.16	-0.482	0.001	0.028	0.029	0.35	-0.581	0.011	0.837	0	0.151	-0.486	-0.001	0.012	0.026	0.324	-0.652	0.001
13:76000001-77000000	13	76000001	77000000	0.857	0.003	0.16	-0.482	0.001	0.028	0.029	0.35	-0.581	0.011	0.837	0	0.151	-0.486	-0.001	0.012	0.026	0.324	-0.652	0.001
13:78000001-79000000	13	78000001	79000000	0.857	0.003	0.16	-0.482	0.001	0.028	0.029	0.35	-0.581	0.011	0.837	0	0.151	-0.486	-0.001	0.012	0.026	0.324	-0.652	0.001
13:79000001-80000000	13	79000001	80000000	0.857	0.003	0.16	-0.482	0.001	0.028	0.029	0.35	-0.581	0.011	0.837	0	0.151	-0.486	-0.001	0.012	0.026	0.324	-0.652	0.001
13:80000001-81000000	13	80000001	81000000	0.857	0.003	0.16	-0.482	0.001	0.028	0.029	0.35	-0.581	0.011	0.837	0	0.151	-0.486	-0.001	0.012	0.026	0.324	-0.652	0.001
13:81000001-82000000	13	81000001	82000000	0.857	0.003	0.16	-0.482	0.001	0.028	0.029	0.35	-0.581	0.011	0.837	0	0.151	-0.486	-0.001	0.012	0.026	0.324	-0.652	0.001
13:83000001-84000000	13	83000001	84000000	0.857	0.003	0.16	-0.482	0.001	0.028	0.029	0.35	-0.581	0.011	0.837	0	0.151	-0.486	-0.001	0.012	0.026	0.324	-0.652	0.001
13:84000001-85000000	13	84000001	85000000	0.857	0.003	0.16	-0.482	0.001	0.028	0.029	0.35	-0.581	0.011	0.837	0	0.151	-0.486	-0.001	0.012	0.026	0.324	-0.652	0.001
13:86000001-87000000	13	86000001	87000000	0.857	0.003	0.16	-0.482	0.001	0.028	0.029	0.35	-0.581	0.011	0.837	0	0.151	-0.486	-0.001	0.012	0.026	0.324	-0.652	0.001
13:87000001-88000000	13	87000001	88000000	0.857	0.003	0.16	-0.482	0.001	0.028	0.029	0.35	-0.581	0.011	0.837	0	0.151	-0.486	-0.001	0.012	0.026	0.324	-0.652	0.001
13:88000001-89000000	13	88000001	89000000	0.857	0.003	0.16	-0.482	0.001	0.028	0.029	0.35	-0.581	0.011	0.837	0	0.151	-0.486	-0.001	0.012	0.026	0.324	-0.652	0.001
13:89000001-90000000	13	89000001	90000000	0.857	0.003	0.16	-0.482	0.001	0.028	0.029	0.35	-0.581	0.011	0.837	0	0.151	-0.486	-0.001	0.012	0.026	0.324	-0.652	0.001
13:90000001-91000000	13	90000001	91000000	0.857	0.003	0.16	-0.482	0.001	0.028	0.029	0.35	-0.581	0.011	0.837	0	0.151	-0.486	-0.001	0.012	0.026	0.324	-0.652	0.001
13:91000001-92000000	13	91000001	92000000	0.857	0.003	0.16	-0.482	0.001	0.028	0.029	0.35	-0.581	0.011	0.837	0	0.151	-0.486	-0.001	0.012	0.026	0.324	-0.652	0.001
13:92000001-93000000	13	92000001	93000000	0.857	0.003	0.16	-0.482	0.001	0.028	0.029	0.35	-0.581	0.011	0.837	0	0.151	-0.486	-0.001	0.012	0.026	0.324	-0.652	0.001
13:93000001-94000000	13	93000001	94000000	0.857	0.003	0.16	-0.482	0.001	0.028	0.029	0.35	-0.581	0.011	0.837	0	0.151	-0.486	-0.001	0.012	0.026	0.324	-0.652	0.001
13:96000001-97000000	13	96000001	97000000	0.857	0.003	0.16	-0.482	0.001	0.028	0.029	0.35	-0.581	0.011	0.837	0	0.151	-0.486	-0.001	0.012	0.026	0.324	-0.652	0.001
13:97000001-98000000	13	97000001	98000000	0.857	0.003	0.16	-0.482	0.001	0.028	0.029	0.35	-0.581	0.011	0.837	0	0.151	-0.486	-0.001	0.012	0.026	0.324	-0.652	0.001
13:98000001-99000000	13	98000001	99000000	0.857	0.003	0.16	-0.482	0.001	0.028	0.029	0.35	-0.581	0.011	0.837	0	0.151	-0.486	-0.001	0.012	0.026	0.324	-0.652	0.001
13:99000001-100000000	13	99000001	100000000	0.857	0.003	0.16	-0.482	0.001	0.028	0.029	0.35	-0.581	0.011	0.837	0	0.151	-0.486	-0.001	0.012	0.026	0.324	-0.652	0.001
13:100000001-101000000	13	100000001	101000000	0.857	0.003	0.16	-0.482	0.001	0.028	0.029	0.35	-0.581	0.011	0.837	0	0.151	-0.486	-0.001	0.012	0.026	0.324	-0.652	0.001
13:101000001-102000000	13	101000001	102000000	0.857	0.003	0.16	-0.482	0.001	0.028	0.029	0.35	-0.581	0.011	0.837	0	0.151	-0.486	-0.001	0.012	0.026	0.324	-0.652	0.001
13:103000001-104000000	13	103000001	104000000	0.857	0.003	0.16	-0.482	0.001	0.028	0.029	0.35	-0.581	0.011	0.837	0	0.151	-0.486	-0.001	0.012	0.026	0.324	-0.652	0.001
13:105000001-106000000	13	105000001	106000000	0.857	0.003	0.16	-0.482	0.001	0.028	0.029	0.35	-0.581	0.011	0.837	0	0.151	-0.486	-0.001	0.012	0.026	0.324	-0.652	0.001
13:106000001-107000000	13	106000001	107000000	0.857	0.003	0.16	-0.482	0.001	0.028	0.029	0.35	-0.581	0.011	0.837	0	0.151	-0.486	-0.001	0.012	0.026	0.324	-0.652	0.001
13:107000001-108000000	13	107000001	108000000	0.857	0.003	0.16	-0.482	0.001	0.028	0.029	0.35	-0.581	0.011	0.837	0	0.151	-0.486	-0.001	0.012	0.026	0.324	-0.652	0.001
13:108000001-109000000	13	108000001	109000000	0.857	0.003	0.16	-0.482	0.001	0.028	0.029	0.35	-0.581	0.011	0.837	0	0.151	-0.486	-0.001	0.012	0.026	0.324	-0.652	0.001
13:109000001-110000000	13	109000001	110000000	0.857	0.003	0.16	-0.482	0.001	0.028	0.029	0.35	-0.581	0.011	0.837	0	0.151	-0.486	-0.001	0.012	0.026	0.324	-0.652	0.001
13:111000001-112000000	13	111000001	112000000	0.857	0.003	0.16	-0.482	0.001	0.028	0.029	0.35	-0.581	0.011	0.837	0	0.151	-0.486	-0.001	0.012	0.026	0.324	-0.652	0.001
13:112000001-113000000	13	112000001	113000000	0.857	0.003	0.16	-0.482	0.001	0.028	0.029	0.35	-0.581	0.011	0.837	0	0.151	-0.486	-0.001	0.012	0.026	0.324	-0.652	0.001
13:115000001-115169878	13	115000001	115169878	0.857	0.003	0.16	-0.482	0.001	0.028	0.029	0.35	-0.581	0.011	0.837	0	0.151	-0.486	-0.001	0.012	0.026	0.324	-0.652	0.001
14:21000001-22000000	14	21000001	22000000	0.457	-0.025	0.03	-0.016	-0.027	0.319	-0.009	-0.043	-0.02	-0.559	0.505	0.005	0.052	-0.009	-0.001	0.365	0.011	0.01	0.01	-0.509
14:24000001-25000000	14	24000001	25000000	0.457	-0.025	0.03	-0.016	-0.027	0.319	-0.009	-0.043	-0.02	-0.559	0.505	0.005	0.052	-0.009	-0.001	0.365	0.011	0.01	0.01	-0.509
14:25000001-26000000	14	25000001	26000000	0.457	-0.025	0.03	-0.016	-0.027	0.319	-0.009	-0.043	-0.02	-0.559	0.505	0.005	0.052	-0.009	-0.001	0.365	0.011	0.01	0.01	-0.509
14:26000001-27000000	14	26000001	27000000	0.457	-0.025	0.03	-0.016	-0.027	0.319	-0.009	-0.043	-0.02	-0.559	0.505	0.005	0.052	-0.009	-0.001	0.365	0.011	0.01	0.01	-0.509
14:27000001-28000000	14	27000001	28000000	0.457	-0.025	0.03	-0.016	-0.027	0.319	-0.009	-0.043	-0.02	-0.559	0.505	0.005	0.052	-0.009	-0.001	0.365	0.011	0.01	0.01	-0.509
14:28000001-29000000	14	28000001	29000000	0.457	-0.025	0.03	-0.016	-0.027	0.319	-0.009	-0.043	-0.02	-0.559	0.505	0.005	0.052	-0.009	-0.001	0.365	0.011	0.01	0.01	-0.509
14:29000001-30000000	14	29000001	30000000	0.457	-0.025	0.03	-0.016	-0.027	0.319	-0.009	-0.043	-0.02	-0.559	0.505	0.005	0.052	-0.009	-0.001	0.365	0.011	0.01	0.01	-0.509
14:30000001-31000000	14	30000001	31000000	0.457	-0.025	0.03	-0.016	-0.027	0.319	-0.009	-0.043	-0.02	-0.559	0.505	0.005	0.052	-0.009	-0.001	0.365	0.011	0.01	0.01	-0.509
14:31000001-32000000	14	31000001	32000000	0.457	-0.025	0.03	-0.016	-0.027	0.319	-0.009	-0.043	-0.02	-0.559	0.505	0.005	0.052	-0.009	-0.001	0.365	0.011	0.01	0.01	-0.509
14:33000001-34000000	14	33000001	34000000	0.457	-0.025	0.03	-0.016	-0.027	0.319	-0.009	-0.043	-0.02	-0.559	0.505	0.005	0.052	-0.009	-0.001	0.365	0.011	0.01	0.01	-0.509
14:34000001-35000000	14	34000001	35000000	0.457	-0.025	0.03	-0.016	-0.027	0.319	-0.009	-0.043	-0.02	-0.559	0.505	0.005	0.052	-0.009	-0.001	0.365	0.011	0.01	0.01	-0.509
14:35000001-36000000	14	35000001	36000000	0.457	-0.025	0.03	-0.016	-0.027	0.319	-0.009	-0.043	-0.02	-0.559	0.505	0.005	0.052	-0.009	-0.001	0.365	0.011	0.01	0.01	-0.509
14:36000001-37000000	14	36000001	37000000	0.457	-0.025	0.03	-0.016	-0.027	0.319	-0.009	-0.043	-0.02	-0.559	0.505	0.005	0.052	-0.009	-0.001	0.365	0.011	0.01	0.01	-0.509
14:37000001-38000000	14	37000001	38000000	0.457	-0.025	0.03	-0.016	-0.027	0.319	-0.009	-0.043	-0.02	-0.559	0.505	0.005	0.052	-0.009	-0.001	0.365	0.011	0.01	0.01	-0.509
14:38000001-39000000	14	38000001	39000000	0.457	-0.025	0.03	-0.016	-0.027	0.319	-0.009	-0.043	-0.02	-0.559	0.505	0.005	0.052	-0.009	-0.001	0.365	0.011	0.01	0.01	-0.509
14:39000001-40000000	14	39000001	40000000	0.457	-0.025	0.03	-0.016	-0.027	0.319	-0.009	-0.043	-0.02	-0.559	0.505	0.005	0.052	-0.009	-0.001	0.365	0.011	0.01	0.01	-0.509
14:41000001-42000000	14	41000001	42000000	-0.092	-0.025	0.03	-0.016	-0.027	0.319	-0.009	-0.043	-0.02	-0.559	-0.07	0.005	0.052	-0.009	-0.001	0.365	0.011	0.01	0.01	-0.509
14:42000001-43000000	14	42000001	43000000	-0.092	-0.025	0.03	-0.016	-0.027	0.319	-0.009	-0.043	-0.02	-0.559	-0.07	0.005	0.052	-0.009	-0.001	0.365	0.011	0.01	0.01	-0.509
14:44000001-45000000	14	44000001	45000000	-0.092	-0.025	0.03	-0.016	-0.027	0.319	-0.009	-0.043	-0.02	-0.559	-0.07	0.005	0.052	-0.009	-0.001	0.365	0.011	0.01	0.01	-0.509
14:46000001-47000000	14	46000001	47000000	-0.092	-0.025	0.03	-0.016	-0.027	0.319	-0.009	-0.043	-0.02	-0.559	-0.07	0.005	0.052	-0.009	-0.001	0.365	0.011	0.01	0.01	-0.509
14:47000001-48000000	14	47000001	48000000	-0.092	-0.025	0.03	-0.016	-0.027	0.319	-0.009	-0.043	-0.02	-0.559	-0.07	0.005	0.052	-0.009	-0.001	0.365	0.011	0.01	0.01	-0.509
14:48000001-49000000	14	48000001	49000000	-0.092	-0.025	0.03	-0.016	-0.027	0.319	-0.009	-0.043	-0.02	-0.559	-0.07	0.005	0.052	-0.009	-0.001	0.365	0.011	0.01	0.01	-0.509
14:50000001-51000000	14	50000001	51000000	-0.092	-0.025	0.03	-0.016	-0.027	0.319	-0.009	-0.043	-0.02	-0.559	-0.07	0.005	0.052	-0.009	-0.001	0.365	0.011	0.01	0.01	-0.509
14:51000001-52000000	14	51000001	52000000	-0.092	-0.025	0.03	-0.016	-0.027	0.319	-0.009	-0.043	-0.02	-0.559	-0.07	0.005	0.052	-0.009	-0.001	0.365	0.011	0.01	0.01	-0.509
14:52000001-53000000	14	52000001	53000000	-0.092	-0.025	0.03	-0.016	-0.027	0.319	-0.009	-0.043	-0.02	-0.559	-0.07	0.005	0.052	-0.009	-0.001	0.365	0.011	0.01	0.01	-0.509
14:54000001-55000000	14	54000001	55000000	-0.092	-0.025	0.03	-0.016	-0.027	0.319	-0.009	-0.043	-0.02	-0.559	-0.07	0.005	0.052	-0.009	-0.001	0.365	0.011	0.01	0.01	-0.509
14:57000001-58000000	14	57000001	58000000	-0.092	-0.025	0.03	-0.016	-0.027	0.319	-0.009	-0.043	-0.02	-0.559	-0.07	0.005	0.052	-0.009	-0.001	0.365	0.011	0.01	0.01	-0.509
14:58000001-59000000	14	58000001	59000000	-0.092	-0.025	0.03	-0.016	-0.027	0.319	-0.009	-0.043	-0.02	-0.559	-0.07	0.005	0.052	-0.009	-0.001	0.365	0.011	0.01	0.01	-0.509
14:59000001-60000000	14	59000001	60000000	-0.092	-0.025	0.03	-0.016	-0.027	0.319	-0.009	-0.043	-0.02	-0.559	-0.07	0.005	0.052	-0.009	-0.001	0.365	0.011	0.01	0.01	-0.509
14:60000001-61000000	14	60000001	61000000	-0.092	-0.025	0.03	-0.016	-0.027	0.319	-0.009	-0.043	-0.02	-0.559	-0.07	0.005	0.052	-0.009	-0.001	0.365	0.011	0.01	0.01	-0.509
14:62000001-63000000	14	62000001	63000000	-0.092	-0.025	0.03	-0.016	-0.027	0.319	-0.009	-0.043	-0.02	-0.559	-0.07	0.005	0.052	-0.009	-0.001	0.365	0.011	0.01	0.01	-0.509
14:63000001-64000000	14	63000001	64000000	-0.092	-0.025	0.03	-0.016	-0.601	0.319	-0.009	-0.043	-0.02	-0.559	-0.07	0.005	0.052	-0.009	-0.553	0.365	0.011	0.01	0.01	-0.509
14:64000001-65000000	14	64000001	65000000	-0.092	-0.025	0.03	-0.016	-0.601	0.319	-0.009	-0.043	-0.02	-0.559	-0.07	0.005	0.052	-0.009	-0.553	0.365	0.011	0.01	0.01	-0.509
14:65000001-66000000	14	65000001	66000000	-0.092	-0.025	0.03	-0.016	-0.601	0.319	-0.009	-0.043	-0.02	-0.559	-0.07	0.005	0.052	-0.009	-0.553	0.365	0.011	0.01	0.01	-0.509
14:66000001-67000000	14	66000001	67000000	-0.092	-0.025	0.03	-0.016	-0.601	0.319	-0.009	-0.043	-0.02	-0.559	-0.07	0.005	0.052	-0.009	-0.553	0.365	0.011	0.01	0.01	-0.509
14:67000001-68000000	14	67000001	68000000	-0.092	-0.025	0.03	-0.016	-0.601	0.319	-0.009	-0.043	-0.02	-0.559	-0.07	0.005	0.052	-0.009	-0.553	0.365	0.011	0.01	0.01	-0.509
14:68000001-69000000	14	68000001	69000000	-0.092	-0.025	0.03	-0.016	-0.601	0.319	-0.009	-0.043	-0.02	-0.559	-0.07	0.005	0.052	-0.009	-0.553	0.365	0.011	0.01	0.01	-0.509
14:69000001-70000000	14	69000001	70000000	-0.092	-0.025	0.03	-0.016	-0.601	0.319	-0.009	-0.043	-0.02	-0.559	-0.07	0.005	0.052	-0.009	-0.553	0.365	0.011	0.01	0.01	-0.509
14:70000001-71000000	14	70000001	71000000	-0.092	-0.025	0.03	-0.016	-0.601	0.319	-0.009	-0.043	-0.02	-0.559	-0.07	0.005	0.052	-0.009	-0.553	0.365	0.011	0.01	0.01	-0.509
14:71000001-72000000	14	71000001	72000000	-0.092	-0.025	0.03	-0.016	-0.601	0.319	-0.009	-0.043	-0.02	-0.559	-0.07	0.005	0.052	-0.009	-0.553	0.365	0.011	0.01	0.01	-0.509
14:73000001-74000000	14	73000001	74000000	-0.092	-0.025	0.03	-0.016	-0.601	0.319	-0.009	-0.043	-0.02	-0.559	-0.07	0.005	0.052	-0.009	-0.553	0.365	0.011	0.01	0.01	-0.509
14:74000001-75000000	14	74000001	75000000	-0.092	-0.025	0.03	-0.016	-0.601	0.319	-0.009	-0.043	-0.02	-0.559	-0.07	0.005	0.052	-0.009	-0.553	0.365	0.011	0.01	0.01	-0.509
14:75000001-76000000	14	75000001	76000000	-0.092	-0.025	0.03	-0.016	-0.601	0.319	-0.009	-0.043	-0.02	-0.559	-0.07	0.005	0.052	-0.009	-0.553	0.365	0.011	0.01	0.01	-0.509
14:76000001-77000000	14	76000001	77000000	-0.092	-0.025	0.03	-0.016	-0.601	0.319	-0.009	-0.043	-0.02	-0.559	-0.07	0.005	0.052	-0.009	-0.553	0.365	0.011	0.01	0.01	-0.509
14:77000001-78000000	14	77000001	78000000	-0.092	-0.025	0.03	-0.016	-0.028	0.319	-0.009	-0.043	-0.02	-0.559	-0.07	0.005	0.052	-0.009	-0.021	0.365	0.011	0.01	0.01	-0.509
14:78000001-79000000	14	78000001	79000000	-0.092	-0.025	0.03	-0.016	-0.028	0.319	-0.009	-0.043	-0.02	-0.559	-0.07	0.005	0.052	-0.009	-0.021	0.365	0.011	0.01	0.01	-0.509
14:79000001-80000000	14	79000001	80000000	-0.092	-0.025	0.03	-0.016	-0.028	0.319	-0.009	-0.043	-0.02	-0.559	-0.07	0.005	0.052	-0.009	-0.021	0.365	0.011	0.01	0.01	-0.509
14:80000001-81000000	14	80000001	81000000	-0.092	-0.025	0.03	-0.016	-0.028	0.319	-0.009	-0.043	-0.02	-0.559	-0.07	0.005	0.052	-0.009	-0.021	0.365	0.011	0.01	0.01	-0.509
14:81000001-82000000	14	81000001	82000000	-0.092	-0.025	0.03	-0.016	-0.028	0.319	-0.009	-0.043	-0.02	-0.559	-0.07	0.005	0.052	-0.009	-0.021	0.365	0.011	0.01	0.01	-0.509
14:82000001-83000000	14	82000001	83000000	-0.092	-0.025	0.03	-0.016	-0.028	0.319	-0.009	-0.043	-0.02	-0.559	-0.07	0.005	0.052	-0.009	-0.021	0.365	0.011	0.01	0.01	-0.509
14:83000001-84000000	14	83000001	84000000	-0.092	-0.025	0.03	-0.016	-0.028	0.319	-0.009	-0.043	-0.02	-0.559	-0.07	0.005	0.052	-0.009	-0.021	0.365	0.011	0.01	0.01	-0.509
14:85000001-86000000	14	85000001	86000000	-0.092	-0.025	0.03	-0.016	-0.028	0.319	-0.009	-0.043	-0.02	-0.559	-0.07	0.005	0.052	-0.009	-0.021	0.365	0.011	0.01	0.01	-0.509
14:86000001-87000000	14	86000001	87000000	0.59	-0.025	0.03	-0.016	-0.028	0.319	-0.009	-0.043	-0.02	-0.559	0.533	0.005	0.052	-0.009	-0.021	0.365	0.011	0.01	0.01	-0.509
14:87000001-88000000	14	87000001	88000000	0.59	-0.025	0.03	-0.016	-0.028	0.319	-0.009	-0.043	-0.02	-0.559	0.533	0.005	0.052	-0.009	-0.021	0.365	0.011	0.01	0.01	-0.509
14:89000001-90000000	14	89000001	90000000	0.59	-0.025	0.03	-0.016	-0.028	0.319	-0.009	-0.043	-0.02	-0.559	0.533	0.005	0.052	-0.009	-0.021	0.365	0.011	0.01	0.01	-0.509
14:93000001-94000000	14	93000001	94000000	0.59	-0.025	0.03	-0.016	-0.028	0.319	-0.009	-0.043	-0.02	-0.559	0.533	0.005	0.052	-0.009	-0.021	0.365	0.011	0.01	0.01	-0.509
14:94000001-95000000	14	94000001	95000000	0.59	-0.025	0.03	-0.016	-0.028	0.319	-0.009	-0.043	-0.02	-0.559	0.533	0.005	0.052	-0.009	-0.021	0.365	0.011	0.01	0.01	-0.509
14:96000001-97000000	14	96000001	97000000	0.59	-0.025	0.03	-0.016	-0.028	0.319	-0.009	-0.043	-0.02	-0.559	0.533	0.005	0.052	-0.009	-0.021	0.365	0.011	0.01	0.01	-0.509
14:97000001-98000000	14	97000001	98000000	0.59	-0.025	0.03	-0.016	-0.028	0.319	-0.009	-0.043	-0.02	-0.559	0.533	0.005	0.052	-0.009	-0.021	0.365	0.011	0.01	0.01	-0.509
14:98000001-99000000	14	98000001	99000000	0.59	-0.025	0.03	-0.016	-0.028	0.319	-0.009	-0.043	-0.02	-0.559	0.533	0.005	0.052	-0.009	-0.021	0.365	0.011	0.01	0.01	-0.509
14:99000001-100000000	14	99000001	100000000	0.59	-0.025	0.03	-0.016	-0.028	0.319	-0.009	-0.043	-0.02	-0.559	0.533	0.005	0.052	-0.009	-0.021	0.365	0.011	0.01	0.01	-0.509
14:100000001-101000000	14	100000001	101000000	0.59	-0.025	0.03	-0.016	-0.028	0.319	-0.009	-0.043	-0.02	-0.559	0.533	0.005	0.052	-0.009	-0.021	0.365	0.011	0.01	0.01	-0.509
14:101000001-102000000	14	101000001	102000000	0.59	-0.025	0.03	-0.016	-0.028	0.319	-0.009	-0.043	-0.02	-0.559	0.533	0.005	0.052	-0.009	-0.021	0.365	0.011	0.01	0.01	-0.509
14:102000001-103000000	14	102000001	103000000	0.59	-0.025	0.03	-0.016	-0.028	0.319	-0.009	-0.043	-0.02	-0.559	0.533	0.005	0.052	-0.009	-0.021	0.365	0.011	0.01	0.01	-0.509
14:103000001-104000000	14	103000001	104000000	0.59	-0.025	0.03	-0.016	-0.028	0.319	-0.009	-0.043	-0.02	-0.559	0.533	0.005	0.052	-0.009	-0.021	0.365	0.011	0.01	0.01	-0.509
15:22000001-23000000	15	22000001	23000000	-0.439	-0.649	-0.022	-0.562	-0.013	0.145	-0.32	0.069	-0.277	-0.54	-0.453	-0.565	-0.008	-0.543	-0.016	0.177	-0.199	0.078	-0.275	-0.547
15:26000001-27000000	15	26000001	27000000	-0.439	-0.649	-0.022	-0.562	-0.013	0.145	-0.32	0.069	-0.277	-0.54	-0.453	-0.565	-0.008	-0.543	-0.016	0.177	-0.199	0.078	-0.275	-0.547
15:29000001-30000000	15	29000001	30000000	-0.439	-0.649	-0.022	-0.562	-0.013	0.145	-0.32	0.069	-0.277	-0.54	-0.453	-0.565	-0.008	-0.543	-0.016	0.177	-0.199	0.078	-0.275	-0.547
15:31000001-32000000	15	31000001	32000000	-0.439	-0.649	-0.022	-0.562	-0.013	0.145	-0.32	0.069	-0.277	-0.54	-0.453	-0.565	-0.008	-0.543	-0.016	0.177	-0.199	0.078	-0.275	-0.547
15:33000001-34000000	15	33000001	34000000	-0.439	-0.649	-0.022	-0.562	-0.013	0.145	-0.32	0.069	-0.277	-0.54	-0.453	-0.565	-0.008	-0.543	-0.016	0.177	-0.199	0.078	-0.275	-0.547
15:36000001-37000000	15	36000001	37000000	-0.439	-0.649	-0.022	-0.562	-0.013	0.145	-0.32	0.069	-0.277	-0.54	-0.453	-0.565	-0.008	-0.543	-0.016	0.177	-0.199	0.078	-0.275	-0.547
15:37000001-38000000	15	37000001	38000000	-0.439	-0.649	-0.022	-0.562	-0.013	0.145	-0.32	0.069	-0.277	-0.54	-0.453	-0.565	-0.008	-0.543	-0.016	0.177	-0.199	0.078	-0.275	-0.547
15:38000001-39000000	15	38000001	39000000	-0.439	-0.649	-0.022	-0.562	-0.013	0.145	-0.32	0.069	-0.277	-0.54	-0.453	-0.565	-0.008	-0.543	-0.016	0.177	-0.199	0.078	-0.275	-0.547
15:39000001-40000000	15	39000001	40000000	-0.439	-0.649	-0.022	-0.562	-0.013	0.145	-0.32	0.069	-0.277	-0.54	-0.453	-0.565	-0.008	-0.543	-0.016	0.177	-0.199	0.078	-0.275	-0.547
15:40000001-41000000	15	40000001	41000000	-0.439	-0.649	-0.022	-0.562	-0.013	0.145	-0.32	0.069	-0.277	-0.54	-0.453	-0.565	-0.008	-0.543	-0.016	0.177	-0.199	0.078	-0.275	-0.547
15:41000001-42000000	15	41000001	42000000	-0.439	-0.649	-0.022	-0.562	-0.013	0.145	-0.32	0.069	-0.277	-0.54	-0.453	-0.565	-0.008	-0.543	-0.016	0.177	-0.199	0.078	-0.275	-0.547
15:42000001-43000000	15	42000001	43000000	-0.439	-0.649	-0.022	-0.562	-0.013	0.145	-0.32	0.069	-0.277	-0.54	-0.453	-0.565	-0.008	-0.543	-0.016	0.177	-0.199	0.078	-0.275	-0.547
15:43000001-44000000	15	43000001	44000000	-0.439	-0.029	-0.022	-0.562	-0.013	0.145	-0.32	0.069	-0.277	-0.54	-0.453	0.003	-0.008	-0.543	-0.016	0.177	-0.199	0.078	-0.275	-0.547
15:44000001-45000000	15	44000001	45000000	-0.439	-0.029	-0.022	-0.562	-0.013	0.145	-0.32	0.069	-0.277	-0.54	-0.453	0.003	-0.008	-0.543	-0.016	0.177	-0.199	0.078	-0.275	-0.547
15:45000001-46000000	15	45000001	46000000	-0.439	-0.029	-0.022	-0.562	-0.013	0.145	-0.32	0.069	-0.277	-0.54	-0.453	0.003	-0.008	-0.543	-0.016	0.177	-0.199	0.078	-0.275	-0.547
15:47000001-48000000	15	47000001	48000000	-0.439	-0.029	-0.022	-0.562	-0.013	0.145	-0.32	0.069	-0.277	-0.54	-0.453	0.003	-0.008	-0.543	-0.016	0.177	-0.199	0.078	-0.275	-0.547
15:48000001-49000000	15	48000001	49000000	-0.439	-0.029	-0.022	-0.562	-0.013	0.145	-0.32	0.069	-0.277	-0.54	-0.453	0.003	-0.008	-0.543	-0.016	0.177	-0.199	0.078	-0.275	-0.547
15:49000001-50000000	15	49000001	50000000	-0.439	-0.029	-0.022	-0.562	-0.013	0.145	-0.32	0.069	-0.277	-0.54	-0.453	0.003	-0.008	-0.543	-0.016	0.177	-0.199	0.078	-0.275	-0.547
15:51000001-52000000	15	51000001	52000000	-0.439	-0.029	-0.022	-0.562	-0.013	0.145	-0.32	0.069	-0.277	-0.54	-0.453	0.003	-0.008	-0.543	-0.016	0.177	-0.199	0.078	-0.275	-0.547
15:52000001-53000000	15	52000001	53000000	-0.439	-0.029	-0.022	-0.562	-0.013	0.145	-0.32	0.069	-0.277	-0.54	-0.453	0.003	-0.008	-0.543	-0.016	0.177	-0.199	0.078	-0.275	-0.547
15:54000001-55000000	15	54000001	55000000	-0.439	-0.029	-0.022	-0.562	-0.013	0.145	-0.32	0.069	-0.277	-0.54	-0.453	0.003	-0.008	-0.543	-0.016	0.177	-0.199	0.078	-0.275	-0.547
15:55000001-56000000	15	55000001	56000000	-0.439	-0.029	-0.022	-0.562	-0.013	0.145	-0.32	0.069	-0.277	-0.54	-0.453	0.003	-0.008	-0.543	-0.016	0.177	-0.199	0.078	-0.275	-0.547
15:56000001-57000000	15	56000001	57000000	-0.439	-0.029	-0.022	-0.562	-0.013	0.145	-0.32	0.069	-0.277	-0.54	-0.453	0.003	-0.008	-0.543	-0.016	0.177	-0.199	0.078	-0.275	-0.547
15:57000001-58000000	15	57000001	58000000	-0.439	-0.029	-0.022	-0.562	-0.013	0.145	-0.32	0.069	-0.277	-0.54	-0.453	0.003	-0.008	-0.543	-0.016	0.177	-0.199	0.078	-0.275	-0.547
15:58000001-59000000	15	58000001	59000000	-0.439	-0.029	-0.022	-0.562	-0.013	0.145	-0.32	0.069	-0.277	-0.54	-0.453	0.003	-0.008	-0.543	-0.016	0.177	-0.199	0.078	-0.275	-0.547
15:60000001-61000000	15	60000001	61000000	-0.439	-0.029	-0.022	-0.562	-0.013	0.145	-0.058	0.069	-0.277	-0.54	-0.453	0.003	-0.008	-0.543	-0.016	0.177	-0.199	0.078	-0.275	-0.547
15:61000001-62000000	15	61000001	62000000	-0.439	-0.029	-0.022	-0.562	-0.013	0.145	-0.058	0.069	-0.277	-0.54	-0.453	0.003	-0.008	-0.543	-0.016	0.177	-0.199	0.078	-0.275	-0.547
15:62000001-63000000	15	62000001	63000000	-0.439	-0.029	-0.022	-0.562	-0.013	0.145	-0.058	0.069	-0.277	-0.54	-0.453	0.003	-0.008	-0.543	-0.016	0.177	-0.199	0.078	-0.275	-0.547
15:63000001-64000000	15	63000001	64000000	-0.439	-0.029	-0.022	-0.562	-0.013	0.145	-0.058	0.069	-0.277	-0.54	-0.453	0.003	-0.008	-0.543	-0.016	0.177	-0.199	0.078	-0.275	-0.547
15:65000001-66000000	15	65000001	66000000	-0.439	-0.029	-0.022	-0.562	-0.013	0.145	-0.058	0.069	-0.277	-0.54	-0.453	0.003	-0.008	-0.543	-0.016	0.177	-0.199	0.078	-0.275	-0.547
15:66000001-67000000	15	66000001	67000000	-0.439	-0.029	-0.022	-0.562	-0.013	0.145	-0.058	0.069	-0.277	-0.54	-0.453	0.003	-0.008	-0.543	-0.016	0.177	-0.199	0.078	-0.275	-0.547
15:67000001-68000000	15	67000001	68000000	-0.439	-0.029	-0.022	-0.562	-0.013	0.145	-0.058	0.069	-0.277	-0.54	-0.453	0.003	-0.008	-0.543	-0.016	0.177	-0.199	0.078	-0.275	-0.547
15:68000001-69000000	15	68000001	69000000	-0.439	-0.029	-0.022	-0.562	-0.013	0.145	-0.058	0.069	-0.277	-0.54	-0.453	0.003	-0.008	-0.543	-0.016	0.177	-0.199	0.078	-0.275	-0.547
15:69000001-70000000	15	69000001	70000000	-0.439	-0.029	-0.022	-0.562	-0.013	0.145	-0.058	0.069	-0.277	-0.54	-0.453	0.003	-0.008	-0.543	-0.016	0.177	-0.199	0.078	-0.275	-0.547
15:70000001-71000000	15	70000001	71000000	-0.439	-0.029	-0.022	-0.562	-0.013	0.145	-0.058	0.069	-0.277	-0.54	-0.453	0.003	-0.008	-0.543	-0.016	0.177	-0.199	0.078	-0.275	-0.547
15:71000001-72000000	15	71000001	72000000	-0.439	-0.029	-0.022	-0.562	-0.013	0.145	-0.058	0.069	-0.277	-0.54	-0.453	0.003	-0.008	-0.543	-0.016	0.177	-0.199	0.078	-0.275	-0.547
15:72000001-73000000	15	72000001	73000000	-0.439	-0.029	-0.022	-0.562	-0.013	0.145	-0.058	0.069	-0.277	-0.54	-0.453	0.003	-0.008	-0.543	-0.016	0.177	-0.199	0.078	-0.275	-0.547
15:73000001-74000000	15	73000001	74000000	-0.439	-0.029	-0.022	-0.562	-0.013	0.145	-0.058	0.069	-0.277	-0.54	-0.453	0.003	-0.008	-0.543	-0.016	0.177	-0.199	0.078	-0.275	-0.547
15:74000001-75000000	15	74000001	75000000	-0.439	-0.029	-0.022	-0.562	-0.013	0.145	-0.058	0.069	-0.277	-0.54	-0.453	0.003	-0.008	-0.543	-0.016	0.177	-0.199	0.078	-0.275	-0.547
15:75000001-76000000	15	75000001	76000000	-0.439	-0.029	-0.022	-0.562	-0.013	0.145	-0.058	0.069	-0.277	-0.54	-0.453	0.003	-0.008	-0.543	-0.016	0.177	-0.199	0.078	-0.275	-0.547
15:76000001-77000000	15	76000001	77000000	-0.439	-0.029	-0.022	-0.562	-0.013	0.145	-0.058	0.069	-0.277	-0.54	-0.453	0.003	-0.008	-0.543	-0.016	0.177	-0.199	0.078	-0.275	-0.547
15:77000001-78000000	15	77000001	78000000	-0.439	-0.029	-0.022	-0.562	-0.013	0.145	-0.058	0.069	-0.277	-0.54	-0.453	0.003	-0.008	-0.543	-0.016	0.177	-0.199	0.078	-0.275	-0.547
15:78000001-79000000	15	78000001	79000000	-0.439	-0.029	-0.022	-0.562	-0.013	0.145	-0.058	0.069	-0.277	-0.54	-0.453	0.003	-0.008	-0.543	-0.016	0.177	-0.199	0.078	-0.275	-0.547
15:79000001-80000000	15	79000001	80000000	-0.439	-0.029	-0.022	-0.562	-0.013	0.145	-0.058	0.069	-0.277	-0.54	-0.453	0.003	-0.008	-0.543	-0.016	0.177	-0.199	0.078	-0.275	-0.547
15:81000001-82000000	15	81000001	82000000	-0.439	-0.029	-0.022	-0.562	-0.013	0.145	-0.058	0.069	-0.277	-0.54	-0.453	0.003	-0.008	-0.543	-0.016	0.177	-0.199	0.078	-0.275	-0.547
15:82000001-83000000	15	82000001	83000000	-0.439	-0.029	-0.022	-0.562	-0.013	0.145	-0.058	0.069	-0.277	-0.54	-0.453	0.003	-0.008	-0.543	-0.016	0.177	-0.199	0.078	-0.275	-0.547
15:83000001-84000000	15	83000001	84000000	-0.439	-0.029	-0.022	-0.562	-0.013	0.145	-0.058	0.069	-0.277	-0.54	-0.453	0.003	-0.008	-0.543	-0.016	0.177	-0.199	0.078	-0.275	-0.547
15:84000001-85000000	15	84000001	85000000	-0.439	-0.029	-0.022	-0.562	-0.013	0.145	-0.058	0.069	-0.277	-0.54	-0.453	0.003	-0.008	-0.543	-0.016	0.177	-0.199	0.078	-0.275	-0.547
15:85000001-86000000	15	85000001	86000000	-0.439	-0.029	-0.022	-0.562	-0.013	0.145	0.444	0.069	-0.277	-0.54	-0.453	0.003	-0.008	-0.543	-0.016	0.177	0.405	0.078	-0.275	-0.547
15:86000001-87000000	15	86000001	87000000	-0.439	-0.029	-0.022	-0.562	-0.013	0.145	0.444	0.069	-0.277	-0.54	-0.453	0.003	-0.008	-0.543	-0.016	0.177	0.405	0.078	-0.275	-0.547
15:87000001-88000000	15	87000001	88000000	-0.439	-0.029	-0.022	-0.562	-0.013	0.145	0.444	0.069	-0.277	-0.54	-0.453	0.003	-0.008	-0.543	-0.016	0.177	0.405	0.078	-0.275	-0.547
15:89000001-90000000	15	89000001	90000000	-0.439	-0.029	-0.022	-0.562	-0.013	0.145	0.444	0.069	-0.277	-0.54	-0.453	0.003	-0.008	-0.543	-0.016	0.177	0.405	0.078	-0.275	-0.547
15:90000001-91000000	15	90000001	91000000	-0.439	-0.029	-0.022	-0.562	-0.013	0.145	0.444	0.069	-0.277	-0.54	-0.453	0.003	-0.008	-0.543	-0.016	0.177	0.405	0.078	-0.275	-0.547
15:91000001-92000000	15	91000001	92000000	-0.439	-0.029	-0.022	-0.562	-0.013	0.145	0.444	0.069	-0.277	-0.54	-0.453	0.003	-0.008	-0.543	-0.016	0.177	0.405	0.078	-0.275	-0.547
15:92000001-93000000	15	92000001	93000000	-0.439	-0.029	-0.022	-0.562	-0.013	0.145	0.444	0.069	-0.277	-0.54	-0.453	0.003	-0.008	-0.543	-0.016	0.177	0.405	0.078	-0.275	-0.547
15:93000001-94000000	15	93000001	94000000	-0.439	-0.029	-0.022	-0.562	-0.013	0.145	0.444	0.069	-0.277	-0.54	-0.453	0.003	-0.008	-0.543	-0.016	0.177	0.405	0.078	-0.275	-0.547
15:95000001-96000000	15	95000001	96000000	-0.439	-0.029	-0.022	-0.562	-0.013	0.145	0.444	0.069	-0.277	-0.54	-0.453	0.003	-0.008	-0.543	-0.016	0.177	0.405	0.078	-0.275	-0.547
15:96000001-97000000	15	96000001	97000000	-0.439	-0.029	-0.022	-0.562	-0.013	0.145	0.444	0.069	-0.277	-0.54	-0.453	0.003	-0.008	-0.543	-0.016	0.177	0.405	0.078	-0.275	-0.547
15:97000001-98000000	15	97000001	98000000	-0.439	-0.029	-0.022	-0.562	-0.013	0.145	0.444	0.069	-0.277	-0.54	-0.453	0.003	-0.008	-0.543	-0.016	0.177	0.405	0.078	-0.275	-0.547
15:98000001-99000000	15	98000001	99000000	-0.439	-0.029	-0.022	-0.562	-0.013	0.145	0.444	0.069	-0.277	-0.54	-0.453	0.003	-0.008	-0.543	-0.016	0.177	0.405	0.078	-0.275	-0.547
15:99000001-100000000	15	99000001	100000000	-0.439	-0.029	-0.022	-0.562	-0.013	0.145	0.444	0.069	-0.277	-0.54	-0.453	0.003	-0.008	-0.543	-0.016	0.177	0.405	0.078	-0.275	-0.547
15:100000001-101000000	15	100000001	101000000	-0.439	-0.029	-0.022	-0.562	-0.013	0.145	0.444	0.069	-0.277	-0.54	-0.453	0.003	-0.008	-0.543	-0.016	0.177	0.405	0.078	-0.275	-0.547
16:1000001-2000000	16	1000001	2000000	0.308	-0.012	0.013	-0.003	0.004	1.043	-0.012	0.086	0.16	0.274	0.286	-0.031	-0.029	-0.041	-0.042	1.074	-0.061	0.113	0.211	0.309
16:2000001-3000000	16	2000001	3000000	0.308	-0.012	0.013	-0.003	0.004	1.043	-0.012	0.086	0.16	0.274	0.286	-0.031	-0.029	-0.041	-0.042	1.074	-0.061	0.113	0.211	0.309
16:4000001-5000000	16	4000001	5000000	0.308	-0.012	0.013	-0.003	0.004	1.043	-0.012	0.086	0.16	0.274	0.286	-0.031	-0.029	-0.041	-0.042	1.074	-0.061	0.113	0.211	0.309
16:7000001-8000000	16	7000001	8000000	0.308	-0.012	0.013	-0.003	0.004	1.043	-0.012	0.086	0.16	0.274	0.286	-0.031	-0.029	-0.041	-0.042	1.074	-0.061	0.113	0.211	0.309
16:8000001-9000000	16	8000001	9000000	0.308	-0.012	0.013	-0.003	0.004	1.043	-0.012	0.086	0.16	0.274	0.286	-0.031	-0.029	-0.041	-0.042	1.074	-0.061	0.113	0.211	0.309
16:9000001-10000000	16	9000001	10000000	0.308	-0.012	0.013	-0.003	0.004	1.043	-0.012	0.086	0.16	0.274	0.286	-0.031	-0.029	-0.041	-0.042	1.074	-0.061	0.113	0.211	0.309
16:10000001-11000000	16	10000001	11000000	0.308	-0.012	0.013	-0.003	0.004	1.043	-0.012	0.086	0.16	0.274	0.286	-0.031	-0.029	-0.041	-0.042	1.074	-0.061	0.113	0.211	0.309
16:11000001-12000000	16	11000001	12000000	0.308	-0.012	0.013	-0.003	0.004	1.043	-0.012	0.086	0.16	0.274	0.286	-0.031	-0.029	-0.041	-0.042	1.074	-0.061	0.113	0.211	0.309
16:14000001-15000000	16	14000001	15000000	0.308	-0.012	0.013	-0.003	0.004	1.043	-0.012	0.086	0.16	0.274	0.286	-0.031	-0.029	-0.041	-0.042	1.074	-0.061	0.113	0.211	0.309
16:15000001-16000000	16	15000001	16000000	0.308	-0.012	0.013	-0.003	0.004	1.043	-0.012	0.086	0.16	0.274	0.286	-0.031	-0.029	-0.041	-0.042	1.074	-0.061	0.113	0.211	0.309
16:17000001-18000000	16	17000001	18000000	0.308	-0.012	0.013	-0.003	0.004	1.043	-0.012	0.086	0.16	0.274	0.286	-0.031	-0.029	-0.041	-0.042	1.074	-0.061	0.113	0.211	0.309
16:19000001-20000000	16	19000001	20000000	0.308	-0.012	0.013	-0.003	0.004	1.043	-0.012	0.086	0.16	0.274	0.286	-0.031	-0.029	-0.041	-0.042	1.074	-0.061	0.113	0.211	0.309
16:20000001-21000000	16	20000001	21000000	0.308	-0.012	0.013	-0.003	0.004	1.043	-0.012	0.086	0.16	0.274	0.286	-0.031	-0.029	-0.041	-0.042	1.074	-0.061	0.113	0.211	0.309
16:25000001-26000000	16	25000001	26000000	0.308	-0.012	0.013	-0.003	0.004	1.043	-0.012	0.086	0.16	0.274	0.286	-0.031	-0.029	-0.041	-0.042	1.074	-0.061	0.113	0.211	0.309
16:26000001-27000000	16	26000001	27000000	0.308	-0.012	0.013	-0.003	0.004	1.043	-0.012	0.086	0.16	0.274	0.286	-0.031	-0.029	-0.041	-0.042	1.074	-0.061	0.113	0.211	0.309
16:27000001-28000000	16	27000001	28000000	0.308	-0.012	0.013	-0.003	0.004	1.043	-0.012	0.086	0.16	0.274	0.286	-0.031	-0.029	-0.041	-0.042	1.074	-0.061	0.113	0.211	0.309
16:30000001-31000000	16	30000001	31000000	0.308	-0.012	0.013	-0.003	0.004	1.043	-0.012	0.086	0.16	0.274	0.286	-0.031	-0.029	-0.041	-0.042	1.074	-0.061	0.113	0.211	0.309
16:31000001-32000000	16	31000001	32000000	0.308	-0.012	0.013	-0.003	0.004	1.043	-0.012	0.086	0.16	0.274	0.286	-0.031	-0.029	-0.041	-0.042	1.074	-0.061	0.113	0.211	0.309
16:48000001-49000000	16	48000001	49000000	0.308	-0.012	0.013	-0.003	0.004	-0.39	-0.012	0.086	-0.692	0.274	0.286	-0.031	-0.029	-0.041	-0.042	-0.345	-0.061	0.113	-0.669	0.309
16:49000001-50000000	16	49000001	50000000	0.308	-0.012	0.013	-0.003	0.004	-0.39	-0.012	0.086	-0.692	0.274	0.286	-0.031	-0.029	-0.041	-0.042	-0.345	-0.061	0.113	-0.669	0.309
16:51000001-52000000	16	51000001	52000000	0.308	-0.012	0.013	-0.003	0.004	-0.39	-0.012	0.086	-0.692	0.274	0.286	-0.031	-0.029	-0.041	-0.042	-0.345	-0.061	0.113	-0.669	0.309
16:52000001-53000000	16	52000001	53000000	0.308	-0.012	0.013	-0.003	0.004	-0.39	-0.012	0.086	-0.692	0.274	0.286	-0.031	-0.029	-0.041	-0.042	-0.345	-0.061	0.113	-0.669	0.309
16:53000001-54000000	16	53000001	54000000	0.308	-0.012	0.013	-0.003	0.004	-0.39	-0.012	0.086	-0.692	0.274	0.286	-0.031	-0.029	-0.041	-0.042	-0.345	-0.061	0.113	-0.669	0.309
16:54000001-55000000	16	54000001	55000000	0.308	-0.012	0.013	-0.003	0.004	-0.39	-0.012	0.086	-0.692	0.274	0.286	-0.031	-0.029	-0.041	-0.042	-0.345	-0.061	0.113	-0.669	0.309
16:56000001-57000000	16	56000001	57000000	0.308	-0.012	0.013	-0.003	0.004	-0.39	-0.012	0.086	-0.692	0.274	0.286	-0.031	-0.029	-0.041	-0.042	-0.345	-0.061	0.113	-0.669	0.309
16:57000001-58000000	16	57000001	58000000	0.308	-0.012	0.013	-0.003	0.004	-0.39	-0.012	0.086	-0.692	0.274	0.286	-0.031	-0.029	-0.041	-0.042	-0.345	-0.061	0.113	-0.669	0.309
16:58000001-59000000	16	58000001	59000000	0.308	-0.012	0.013	-0.003	0.004	-0.39	-0.012	0.086	-0.692	0.274	0.286	-0.031	-0.029	-0.041	-0.042	-0.345	-0.061	0.113	-0.669	0.309
16:59000001-60000000	16	59000001	60000000	0.308	-0.012	0.013	-0.003	0.004	-0.39	-0.012	0.086	-0.692	0.274	0.286	-0.031	-0.029	-0.041	-0.042	-0.345	-0.061	0.113	-0.669	0.309
16:60000001-61000000	16	60000001	61000000	0.308	-0.012	0.013	-0.003	0.004	-0.39	-0.012	0.086	-0.692	0.274	0.286	-0.031	-0.029	-0.041	-0.042	-0.345	-0.061	0.113	-0.669	0.309
16:61000001-62000000	16	61000001	62000000	0.308	-0.012	0.013	-0.003	0.004	-0.39	-0.012	0.086	-0.692	0.274	0.286	-0.031	-0.029	-0.041	-0.042	-0.345	-0.061	0.113	-0.669	0.309
16:62000001-63000000	16	62000001	63000000	0.308	-0.012	0.013	-0.003	0.004	-0.39	-0.012	0.086	-0.692	0.274	0.286	-0.031	-0.029	-0.041	-0.042	-0.345	-0.061	0.113	-0.669	0.309
16:63000001-64000000	16	63000001	64000000	0.308	-0.012	0.013	-0.003	0.004	-0.39	-0.012	0.086	-0.692	0.274	0.286	-0.031	-0.029	-0.041	-0.042	-0.345	-0.061	0.113	-0.669	0.309
16:64000001-65000000	16	64000001	65000000	0.308	-0.012	0.013	-0.003	0.004	-0.39	-0.012	0.086	-0.692	0.274	0.286	-0.031	-0.029	-0.041	-0.042	-0.345	-0.061	0.113	-0.669	0.309
16:65000001-66000000	16	65000001	66000000	0.308	-0.012	0.013	-0.003	0.004	-0.39	-0.012	0.086	-0.692	0.274	0.286	-0.031	-0.029	-0.041	-0.042	-0.345	-0.061	0.113	-0.669	0.309
16:66000001-67000000	16	66000001	67000000	0.308	-0.012	0.013	-0.003	0.004	-0.39	-0.012	0.086	-0.692	0.274	0.286	-0.031	-0.029	-0.041	-0.042	-0.345	-0.061	0.113	-0.669	0.309
16:67000001-68000000	16	67000001	68000000	0.308	-0.012	0.013	-0.003	0.004	-0.39	-0.012	0.086	-0.692	0.274	0.286	-0.031	-0.029	-0.041	-0.042	-0.345	-0.061	0.113	-0.669	0.309
16:68000001-69000000	16	68000001	69000000	0.308	-0.012	0.013	-0.003	0.004	-0.39	-0.012	0.086	-0.692	0.274	0.286	-0.031	-0.029	-0.041	-0.042	-0.345	-0.061	0.113	-0.669	0.309
16:69000001-70000000	16	69000001	70000000	0.308	-0.012	0.013	-0.003	0.004	-0.39	-0.012	0.086	-0.692	0.274	0.286	-0.031	-0.029	-0.041	-0.042	-0.345	-0.061	0.113	-0.669	0.309
16:72000001-73000000	16	72000001	73000000	0.459	-0.012	0.013	-0.003	0.004	-0.39	-0.012	0.086	-0.692	0.274	0.43	-0.031	-0.029	-0.041	-0.042	-0.345	-0.061	0.113	-0.669	0.309
16:73000001-74000000	16	73000001	74000000	0.459	-0.012	0.013	-0.003	0.004	-0.39	-0.012	0.086	-0.692	0.274	0.43	-0.031	-0.029	-0.041	-0.042	-0.345	-0.061	0.113	-0.669	0.309
16:74000001-75000000	16	74000001	75000000	0.459	-0.012	0.013	-0.003	0.004	-0.39	-0.012	0.086	-0.692	0.274	0.43	-0.031	-0.029	-0.041	-0.042	-0.345	-0.061	0.113	-0.669	0.309
16:75000001-76000000	16	75000001	76000000	0.459	-0.012	0.013	-0.003	0.004	-0.39	-0.012	0.086	-0.692	0.274	0.43	-0.031	-0.029	-0.041	-0.042	-0.345	-0.061	0.113	-0.669	0.309
16:76000001-77000000	16	76000001	77000000	0.459	-0.012	0.013	-0.003	0.004	-0.39	-0.012	0.086	-0.692	0.274	0.43	-0.031	-0.029	-0.041	-0.042	-0.345	-0.061	0.113	-0.669	0.309
16:77000001-78000000	16	77000001	78000000	0.459	-0.012	0.013	-0.003	0.004	-0.39	-0.012	0.086	-0.692	0.274	0.43	-0.031	-0.029	-0.041	-0.042	-0.345	-0.061	0.113	-0.669	0.309
16:78000001-79000000	16	78000001	79000000	0.459	-0.012	0.013	-0.003	0.004	-0.39	-0.012	0.086	-0.692	0.274	0.43	-0.031	-0.029	-0.041	-0.042	-0.345	-0.061	0.113	-0.669	0.309
16:79000001-80000000	16	79000001	80000000	0.459	-0.012	0.013	-0.003	0.004	-0.39	-0.012	0.086	-0.692	0.274	0.43	-0.031	-0.029	-0.041	-0.042	-0.345	-0.061	0.113	-0.669	0.309
16:82000001-83000000	16	82000001	83000000	0.459	-0.012	0.013	-0.003	0.004	-0.39	-0.012	0.086	-0.692	0.274	0.43	-0.031	-0.029	-0.041	-0.042	-0.345	-0.061	0.113	-0.669	0.309
16:83000001-84000000	16	83000001	84000000	0.459	-0.012	0.013	-0.003	0.004	-0.39	-0.012	0.086	-0.692	0.274	0.43	-0.031	-0.029	-0.041	-0.042	-0.345	-0.061	0.113	-0.669	0.309
16:84000001-85000000	16	84000001	85000000	0.459	-0.012	0.013	-0.003	0.004	-0.39	-0.012	0.086	-0.692	0.274	0.43	-0.031	-0.029	-0.041	-0.042	-0.345	-0.061	0.113	-0.669	0.309
16:87000001-88000000	16	87000001	88000000	0.459	-0.012	0.013	-0.003	0.004	-0.39	-0.012	0.086	-0.692	0.274	0.43	-0.031	-0.029	-0.041	-0.042	-0.345	-0.061	0.113	-0.669	0.309
16:88000001-89000000	16	88000001	89000000	0.459	-0.012	0.013	-0.003	0.004	-0.39	-0.012	0.086	-0.692	0.274	0.43	-0.031	-0.029	-0.041	-0.042	-0.345	-0.061	0.113	-0.669	0.309
16:89000001-90000000	16	89000001	90000000	0.459	-0.012	0.013	-0.003	0.004	-0.39	-0.012	0.086	-0.692	0.274	0.43	-0.031	-0.029	-0.041	-0.042	-0.345	-0.061	0.113	-0.669	0.309
17:1-1000000	17	1	1000000	-0.501	-0.049	-0.032	-0.238	-0.043	0.498	-0.079	-0.057	-0.688	0.24	-0.498	0	0.002	-0.159	-0.012	0.569	-0.016	0	-0.625	0.31
17:1000001-2000000	17	1000001	2000000	-0.501	-0.049	-0.032	-0.238	-0.043	0.498	-0.079	-0.057	-0.688	0.24	-0.498	0	0.002	-0.159	-0.012	0.569	-0.016	0	-0.625	0.31
17:2000001-3000000	17	2000001	3000000	-0.501	-0.049	-0.032	-0.238	-0.043	0.498	-0.079	-0.057	-0.688	0.24	-0.498	0	0.002	-0.159	-0.012	0.569	-0.016	0	-0.625	0.31
17:3000001-4000000	17	3000001	4000000	-0.501	-0.049	-0.032	-0.238	-0.043	0.498	-0.079	-0.057	-0.688	0.24	-0.498	0	0.002	-0.159	-0.012	0.569	-0.016	0	-0.625	0.31
17:4000001-5000000	17	4000001	5000000	-0.501	-0.049	-0.032	-0.238	-0.043	0.498	-0.079	-0.057	-0.688	0.24	-0.498	0	0.002	-0.159	-0.012	0.569	-0.016	0	-0.625	0.31
17:6000001-7000000	17	6000001	7000000	-0.501	-0.049	-0.032	-0.238	-0.043	0.498	-0.079	-0.057	-0.688	0.24	-0.498	0	0.002	-0.159	-0.012	0.569	-0.016	0	-0.625	0.31
17:7000001-8000000	17	7000001	8000000	-0.501	-0.049	-0.032	-0.238	-0.043	0.498	-0.079	-0.057	-0.688	0.24	-0.498	0	0.002	-0.159	-0.012	0.569	-0.016	0	-0.625	0.31
17:8000001-9000000	17	8000001	9000000	-0.501	-0.049	-0.032	-0.238	-0.043	0.498	-0.079	-0.057	-0.688	0.24	-0.498	0	0.002	-0.159	-0.012	0.569	-0.016	0	-0.625	0.31
17:9000001-10000000	17	9000001	10000000	-0.501	-0.049	-0.032	-0.238	-0.043	0.498	-0.079	-0.057	-0.688	0.24	-0.498	0	0.002	-0.159	-0.012	0.569	-0.016	0	-0.625	0.31
17:10000001-11000000	17	10000001	11000000	-0.501	-0.049	-0.032	-0.238	-0.043	0.498	-0.079	-0.057	-0.688	0.24	-0.498	0	0.002	-0.159	-0.012	0.569	-0.016	0	-0.625	0.31
17:11000001-12000000	17	11000001	12000000	-0.501	-0.049	-0.032	-0.238	-0.043	0.498	-0.079	-0.057	-0.688	0.24	-0.498	0	0.002	-0.159	-0.012	0.569	-0.016	0	-0.625	0.31
17:12000001-13000000	17	12000001	13000000	-0.501	-0.049	-0.032	-0.238	-0.043	0.498	-0.079	-0.057	-0.688	0.24	-0.498	0	0.002	-0.159	-0.012	0.569	-0.016	0	-0.625	0.31
17:13000001-14000000	17	13000001	14000000	-0.501	-0.049	-0.032	-0.238	-0.043	0.498	-0.079	-0.057	-0.688	0.24	-0.498	0	0.002	-0.159	-0.012	0.569	-0.016	0	-0.625	0.31
17:14000001-15000000	17	14000001	15000000	-0.501	-0.049	-0.032	-0.238	-0.043	0.498	-0.079	-0.057	-0.688	0.24	-0.498	0	0.002	-0.159	-0.012	0.569	-0.016	0	-0.625	0.31
17:16000001-17000000	17	16000001	17000000	-0.501	-0.049	-0.032	-0.238	-0.043	0.498	-0.079	-0.057	-0.688	0.24	-0.498	0	0.002	-0.159	-0.012	0.569	-0.016	0	-0.625	0.31
17:17000001-18000000	17	17000001	18000000	-0.501	-0.049	-0.032	-0.238	-0.043	0.498	-0.079	-0.057	-0.688	0.24	-0.498	0	0.002	-0.159	-0.012	0.569	-0.016	0	-0.625	0.31
17:26000001-27000000	17	26000001	27000000	0.394	-0.049	-0.032	-0.238	-0.043	0.498	-0.079	-0.057	-0.688	0.24	0.428	0	0.002	-0.159	-0.012	0.569	-0.016	0	-0.625	0.31
17:27000001-28000000	17	27000001	28000000	0.394	-0.049	-0.032	-0.238	-0.043	0.498	-0.079	-0.057	-0.688	0.24	0.428	0	0.002	-0.159	-0.012	0.569	-0.016	0	-0.625	0.31
17:28000001-29000000	17	28000001	29000000	0.394	-0.049	-0.032	-0.238	-0.043	0.498	-0.079	-0.057	-0.688	0.24	0.428	0	0.002	-0.159	-0.012	0.569	-0.016	0	-0.625	0.31
17:29000001-30000000	17	29000001	30000000	0.394	-0.049	-0.032	-0.238	-0.043	0.498	-0.079	-0.057	-0.688	0.24	0.428	0	0.002	-0.159	-0.012	0.569	-0.016	0	-0.625	0.31
17:34000001-35000000	17	34000001	35000000	0.394	-0.049	-0.032	-0.238	-0.043	0.498	-0.079	-0.057	0.152	0.24	0.428	0	0.002	-0.159	-0.012	0.569	-0.016	0	0.223	0.31
17:35000001-36000000	17	35000001	36000000	0.394	-0.049	-0.032	-0.238	-0.043	0.498	-0.079	-0.057	0.152	0.24	0.428	0	0.002	-0.159	-0.012	0.569	-0.016	0	0.223	0.31
17:36000001-37000000	17	36000001	37000000	0.394	-0.049	-0.032	-0.238	-0.043	0.498	-0.079	-0.057	0.152	0.24	0.428	0	0.002	-0.159	-0.012	0.569	-0.016	0	0.223	0.31
17:37000001-38000000	17	37000001	38000000	0.394	-0.049	-0.032	-0.238	-0.043	0.498	-0.079	-0.057	0.152	0.24	0.428	0	0.002	-0.159	-0.012	0.569	-0.016	0	0.223	0.31
17:39000001-40000000	17	39000001	40000000	0.394	-0.049	-0.032	-0.238	-0.043	0.498	-0.079	-0.057	0.152	0.24	0.428	0	0.002	-0.159	-0.012	0.569	-0.016	0	0.223	0.31
17:40000001-41000000	17	40000001	41000000	0.394	-0.049	-0.032	-0.238	-0.043	0.498	-0.079	-0.057	0.152	0.24	0.428	0	0.002	-0.159	-0.012	0.569	-0.016	0	0.223	0.31
17:43000001-44000000	17	43000001	44000000	0.394	-0.049	-0.032	-0.238	-0.043	0.498	-0.079	-0.057	0.152	0.24	0.428	0	0.002	-0.159	-0.012	0.569	-0.016	0	0.223	0.31
17:45000001-46000000	17	45000001	46000000	0.394	-0.049	-0.032	-0.238	-0.043	0.498	-0.079	-0.057	0.152	0.24	0.428	0	0.002	-0.159	-0.012	0.569	-0.016	0	0.223	0.31
17:46000001-47000000	17	46000001	47000000	0.394	-0.049	-0.032	-0.238	-0.043	0.498	-0.079	-0.057	0.152	0.24	0.428	0	0.002	-0.159	-0.012	0.569	-0.016	0	0.223	0.31
17:47000001-48000000	17	47000001	48000000	0.394	-0.049	-0.032	-0.238	-0.043	0.498	-0.079	-0.057	0.152	0.24	0.428	0	0.002	-0.159	-0.012	0.569	-0.016	0	0.223	0.31
17:48000001-49000000	17	48000001	49000000	0.394	-0.049	-0.032	-0.238	-0.043	0.498	-0.079	-0.057	0.152	0.24	0.428	0	0.002	-0.159	-0.012	0.569	-0.016	0	0.223	0.31
17:49000001-50000000	17	49000001	50000000	0.394	-0.049	-0.032	-0.238	-0.043	0.498	-0.079	-0.057	0.152	0.24	0.428	0	0.002	-0.159	-0.012	0.569	-0.016	0	0.223	0.31
17:50000001-51000000	17	50000001	51000000	0.394	-0.049	-0.032	-0.238	-0.043	0.498	-0.079	-0.057	0.152	0.24	0.428	0	0.002	-0.159	-0.012	0.569	-0.016	0	0.223	0.31
17:52000001-53000000	17	52000001	53000000	0.394	-0.049	-0.032	-0.238	-0.043	0.498	-0.079	-0.057	0.152	0.24	0.428	0	0.002	-0.159	-0.012	0.569	-0.016	0	0.223	0.31
17:53000001-54000000	17	53000001	54000000	0.394	-0.049	-0.032	-0.238	-0.043	0.498	-0.079	-0.057	0.152	0.24	0.428	0	0.002	-0.159	-0.012	0.569	-0.016	0	0.223	0.31
17:54000001-55000000	17	54000001	55000000	0.394	-0.049	-0.032	-0.238	-0.043	0.498	-0.079	-0.057	0.152	0.24	0.428	0	0.002	-0.159	-0.012	0.569	-0.016	0	0.223	0.31
17:56000001-57000000	17	56000001	57000000	0.394	-0.049	-0.032	-0.238	-0.043	0.498	-0.079	-0.057	0.152	0.24	0.428	0	0.002	-0.159	-0.012	0.569	-0.016	0	0.223	0.31
17:57000001-58000000	17	57000001	58000000	0.394	-0.049	-0.032	-0.238	-0.043	0.498	0.104	-0.057	0.152	0.24	0.428	0	0.002	-0.159	-0.012	0.569	-0.016	0	0.223	0.31
17:59000001-60000000	17	59000001	60000000	0.394	-0.049	-0.032	-0.238	-0.043	0.498	0.104	-0.057	0.152	0.24	0.428	0	0.002	-0.159	-0.012	0.569	-0.016	0	0.223	0.31
17:62000001-63000000	17	62000001	63000000	0.394	-0.049	-0.032	-0.238	-0.043	0.498	0.104	-0.057	0.152	0.24	0.428	0	0.002	-0.159	-0.012	0.569	-0.016	0	0.223	0.31
17:63000001-64000000	17	63000001	64000000	0.394	-0.049	-0.032	-0.238	-0.043	0.498	0.104	-0.057	0.152	0.24	0.428	0	0.002	-0.159	-0.012	0.569	-0.016	0	0.223	0.31
17:64000001-65000000	17	64000001	65000000	0.394	-0.049	-0.032	-0.238	-0.043	0.498	0.104	-0.057	0.152	0.24	0.428	0	0.002	-0.159	-0.012	0.569	-0.016	0	0.223	0.31
17:65000001-66000000	17	65000001	66000000	0.394	-0.049	-0.032	-0.238	-0.043	0.498	0.104	-0.057	0.152	0.24	0.428	0	0.002	-0.159	-0.012	0.569	-0.016	0	0.223	0.31
17:66000001-67000000	17	66000001	67000000	0.394	-0.049	-0.032	-0.238	-0.043	0.498	0.104	-0.057	0.152	0.24	0.428	0	0.002	-0.159	-0.012	0.569	-0.016	0	0.223	0.31
17:67000001-68000000	17	67000001	68000000	0.394	-0.049	-0.032	-0.238	-0.043	0.498	0.104	-0.057	0.152	0.24	0.428	0	0.002	-0.159	-0.012	0.569	-0.016	0	0.223	0.31
17:68000001-69000000	17	68000001	69000000	0.394	-0.049	-0.032	-0.238	-0.043	0.498	0.104	-0.057	0.152	0.24	0.428	0	0.002	-0.159	-0.012	0.569	-0.016	0	0.223	0.31
17:69000001-70000000	17	69000001	70000000	0.394	-0.049	-0.032	-0.238	-0.043	0.498	0.104	-0.057	0.152	0.24	0.428	0	0.002	-0.159	-0.012	0.569	-0.016	0	0.223	0.31
17:72000001-73000000	17	72000001	73000000	0.394	-0.049	-0.032	-0.238	-0.043	0.498	0.104	-0.057	0.152	0.24	0.428	0	0.002	-0.159	-0.012	0.569	-0.016	0	0.223	0.31
17:73000001-74000000	17	73000001	74000000	0.394	-0.049	-0.032	-0.238	-0.043	0.498	0.104	-0.057	0.152	0.24	0.428	0	0.002	-0.159	-0.012	0.569	-0.016	0	0.223	0.31
17:76000001-77000000	17	76000001	77000000	0.394	-0.049	-0.032	-0.238	-0.043	0.498	0.104	-0.057	0.152	0.24	0.428	0	0.002	-0.159	-0.012	0.569	-0.016	0	0.223	0.31
17:78000001-79000000	17	78000001	79000000	0.394	-0.049	-0.032	-0.238	-0.043	0.498	0.104	-0.057	0.152	0.24	0.428	0	0.002	-0.159	-0.012	0.569	-0.016	0	0.223	0.31
17:79000001-80000000	17	79000001	80000000	0.394	-0.049	-0.032	-0.238	-0.043	0.498	0.104	-0.057	0.152	0.24	0.428	0	0.002	-0.159	-0.012	0.569	-0.016	0	0.223	0.31
17:80000001-81000000	17	80000001	81000000	0.394	-0.049	-0.032	-0.238	-0.043	0.498	0.104	-0.057	0.152	0.24	0.428	0	0.002	-0.159	-0.012	0.569	-0.016	0	0.223	0.31
18:1000001-2000000	18	1000001	2000000	-0.419	0.003	0.005	-0.002	-0.35	-0.374	-0.019	-0.002	-0.372	0.335	-0.477	-0.008	-0.015	-0.015	-0.364	-0.402	-0.027	-0.021	-0.4	0.328
18:3000001-4000000	18	3000001	4000000	-0.419	0.003	0.005	-0.002	-0.35	-0.374	-0.019	-0.002	-0.372	0.335	-0.477	-0.008	-0.015	-0.015	-0.364	-0.402	-0.027	-0.021	-0.4	0.328
18:4000001-5000000	18	4000001	5000000	-0.419	0.003	0.005	-0.002	-0.35	-0.374	-0.019	-0.002	-0.372	0.335	-0.477	-0.008	-0.015	-0.015	-0.364	-0.402	-0.027	-0.021	-0.4	0.328
18:5000001-6000000	18	5000001	6000000	-0.419	0.003	0.005	-0.002	-0.35	-0.374	-0.019	-0.002	-0.372	0.335	-0.477	-0.008	-0.015	-0.015	-0.364	-0.402	-0.027	-0.021	-0.4	0.328
18:7000001-8000000	18	7000001	8000000	-0.419	0.003	0.005	-0.002	-0.35	-0.374	-0.019	-0.002	-0.372	0.335	-0.477	-0.008	-0.015	-0.015	-0.364	-0.402	-0.027	-0.021	-0.4	0.328
18:8000001-9000000	18	8000001	9000000	-0.419	0.003	0.005	-0.002	-0.35	-0.374	-0.019	-0.002	-0.372	0.335	-0.477	-0.008	-0.015	-0.015	-0.364	-0.402	-0.027	-0.021	-0.4	0.328
18:9000001-10000000	18	9000001	10000000	-0.419	0.003	0.005	-0.002	-0.35	-0.374	-0.019	-0.002	-0.372	0.335	-0.477	-0.008	-0.015	-0.015	-0.364	-0.402	-0.027	-0.021	-0.4	0.328
18:10000001-11000000	18	10000001	11000000	-0.419	0.003	0.005	-0.002	-0.35	-0.374	-0.019	-0.002	-0.372	0.335	-0.477	-0.008	-0.015	-0.015	-0.364	-0.402	-0.027	-0.021	-0.4	0.328
18:11000001-12000000	18	11000001	12000000	-0.419	0.003	0.005	-0.002	-0.35	-0.374	-0.019	-0.002	-0.372	0.335	-0.477	-0.008	-0.015	-0.015	-0.364	-0.402	-0.027	-0.021	-0.4	0.328
18:12000001-13000000	18	12000001	13000000	-0.419	0.003	0.005	-0.002	-0.35	-0.374	-0.019	-0.002	-0.372	0.335	-0.477	-0.008	-0.015	-0.015	-0.364	-0.402	-0.027	-0.021	-0.4	0.328
18:13000001-14000000	18	13000001	14000000	-0.419	0.003	0.005	-0.002	-0.35	-0.374	-0.019	-0.002	-0.372	0.335	-0.477	-0.008	-0.015	-0.015	-0.364	-0.402	-0.027	-0.021	-0.4	0.328
18:20000001-21000000	18	20000001	21000000	-0.419	0.003	0.005	-0.002	0.006	-0.374	-0.019	-0.002	-1.054	0.335	-0.477	-0.008	-0.015	-0.015	-0.007	-0.402	-0.027	-0.021	-1.149	0.328
18:22000001-23000000	18	22000001	23000000	-0.419	0.003	0.005	-0.002	0.006	-0.374	-0.019	-0.002	-1.054	0.335	-0.477	-0.008	-0.015	-0.015	-0.007	-0.402	-0.027	-0.021	-1.149	0.328
18:23000001-24000000	18	23000001	24000000	-0.419	0.003	0.005	-0.002	0.006	-0.374	-0.019	-0.002	-1.054	0.335	-0.477	-0.008	-0.015	-0.015	-0.007	-0.402	-0.027	-0.021	-1.149	0.328
18:24000001-25000000	18	24000001	25000000	-0.419	0.003	0.005	-0.002	0.006	-0.374	-0.019	-0.002	-1.054	0.335	-0.477	-0.008	-0.015	-0.015	-0.007	-0.402	-0.027	-0.021	-1.149	0.328
18:25000001-26000000	18	25000001	26000000	-0.419	0.003	0.005	-0.002	0.006	-0.374	-0.019	-0.002	-1.054	0.335	-0.477	-0.008	-0.015	-0.015	-0.007	-0.402	-0.027	-0.021	-1.149	0.328
18:26000001-27000000	18	26000001	27000000	-0.419	0.003	0.005	-0.002	0.006	-0.374	-0.019	-0.002	-1.054	0.335	-0.477	-0.008	-0.015	-0.015	-0.007	-0.402	-0.027	-0.021	-1.149	0.328
18:27000001-28000000	18	27000001	28000000	-0.419	0.003	0.005	-0.002	0.006	-0.374	-0.019	-0.002	-1.054	0.335	-0.477	-0.008	-0.015	-0.015	-0.007	-0.402	-0.027	-0.021	-1.149	0.328
18:30000001-31000000	18	30000001	31000000	-0.419	0.003	0.005	-0.002	0.006	-0.374	-0.019	-0.002	-1.054	0.335	-0.477	-0.008	-0.015	-0.015	-0.007	-0.402	-0.027	-0.021	-1.149	0.328
18:31000001-32000000	18	31000001	32000000	-0.419	0.003	0.005	-0.002	0.006	-0.374	-0.019	-0.002	-1.054	0.335	-0.477	-0.008	-0.015	-0.015	-0.007	-0.402	-0.027	-0.021	-1.149	0.328
18:32000001-33000000	18	32000001	33000000	-0.419	0.003	0.005	-0.002	0.006	-0.374	-0.019	-0.002	-1.054	0.335	-0.477	-0.008	-0.015	-0.015	-0.007	-0.402	-0.027	-0.021	-1.149	0.328
18:33000001-34000000	18	33000001	34000000	-0.419	0.003	0.005	-0.002	0.006	-0.374	-0.019	-0.002	-1.054	0.335	-0.477	-0.008	-0.015	-0.015	-0.007	-0.402	-0.027	-0.021	-1.149	0.328
18:34000001-35000000	18	34000001	35000000	-0.419	0.003	0.005	-0.002	0.006	-0.374	-0.019	-0.002	-1.054	0.335	-0.477	-0.008	-0.015	-0.015	-0.007	-0.402	-0.027	-0.021	-1.149	0.328
18:35000001-36000000	18	35000001	36000000	-0.419	0.003	0.005	-0.002	0.006	-0.374	-0.019	-0.002	-1.054	0.335	-0.477	-0.008	-0.015	-0.015	-0.007	-0.402	-0.027	-0.021	-1.149	0.328
18:37000001-38000000	18	37000001	38000000	-0.419	0.003	0.005	-0.002	0.006	-0.374	-0.019	-0.002	-0.49	0.335	-0.477	-0.008	-0.015	-0.015	-0.007	-0.402	-0.027	-0.021	-0.565	0.328
18:38000001-39000000	18	38000001	39000000	-0.419	0.003	0.005	-0.002	0.006	-0.374	-0.019	-0.002	-0.49	0.335	-0.477	-0.008	-0.015	-0.015	-0.007	-0.402	-0.027	-0.021	-0.565	0.328
18:39000001-40000000	18	39000001	40000000	-0.419	0.003	0.005	-0.002	0.006	-0.374	-0.019	-0.002	-0.49	0.335	-0.477	-0.008	-0.015	-0.015	-0.007	-0.402	-0.027	-0.021	-0.565	0.328
18:40000001-41000000	18	40000001	41000000	-0.419	0.003	0.005	-0.002	0.006	-0.374	-0.019	-0.002	-0.49	0.335	-0.477	-0.008	-0.015	-0.015	-0.007	-0.402	-0.027	-0.021	-0.565	0.328
18:41000001-42000000	18	41000001	42000000	-0.419	0.003	0.005	-0.002	0.006	-0.374	-0.019	-0.002	-0.49	0.335	-0.477	-0.008	-0.015	-0.015	-0.007	-0.402	-0.027	-0.021	-0.565	0.328
18:46000001-47000000	18	46000001	47000000	-0.419	0.003	0.005	-0.002	0.006	-0.374	-0.019	-0.002	-0.49	0.335	-0.477	-0.008	-0.015	-0.015	-0.007	-0.402	-0.027	-0.021	-0.565	0.328
18:47000001-48000000	18	47000001	48000000	-0.419	0.003	0.005	-0.002	0.006	-0.374	-0.019	-0.002	-0.49	0.335	-0.477	-0.008	-0.015	-0.015	-0.007	-0.402	-0.027	-0.021	-0.565	0.328
18:49000001-50000000	18	49000001	50000000	-0.419	0.003	0.005	-0.002	0.006	-0.374	-0.019	-0.002	-0.49	0.335	-0.477	-0.008	-0.015	-0.015	-0.007	-0.402	-0.027	-0.021	-0.565	0.328
18:51000001-52000000	18	51000001	52000000	-0.419	0.003	0.005	-0.002	0.006	-0.374	-0.019	-0.002	-0.49	0.335	-0.477	-0.008	-0.015	-0.015	-0.007	-0.402	-0.027	-0.021	-0.565	0.328
18:52000001-53000000	18	52000001	53000000	-0.419	0.003	0.005	-0.002	0.006	-0.374	-0.019	-0.002	-0.49	0.335	-0.477	-0.008	-0.015	-0.015	-0.007	-0.402	-0.027	-0.021	-0.565	0.328
18:53000001-54000000	18	53000001	54000000	-0.419	0.003	0.005	-0.002	0.006	-0.374	-0.019	-0.002	-0.49	0.335	-0.477	-0.008	-0.015	-0.015	-0.007	-0.402	-0.027	-0.021	-0.565	0.328
18:54000001-55000000	18	54000001	55000000	-0.419	0.003	0.005	-0.002	0.006	-0.374	-0.019	-0.002	-0.49	0.335	-0.477	-0.008	-0.015	-0.015	-0.007	-0.402	-0.027	-0.021	-0.565	0.328
18:55000001-56000000	18	55000001	56000000	-0.419	0.003	0.005	-0.002	0.006	-0.374	-0.019	-0.002	-0.49	0.335	-0.477	-0.008	-0.015	-0.015	-0.007	-0.402	-0.027	-0.021	-0.565	0.328
18:56000001-57000000	18	56000001	57000000	-0.419	0.003	0.005	-0.002	0.006	-0.374	-0.019	-0.002	-0.49	0.335	-0.477	-0.008	-0.015	-0.015	-0.007	-0.402	-0.027	-0.021	-0.565	0.328
18:57000001-58000000	18	57000001	58000000	-0.419	0.003	0.005	-0.002	0.006	-0.374	-0.019	-0.002	-0.49	0.335	-0.477	-0.008	-0.015	-0.015	-0.007	-0.402	-0.027	-0.021	-0.565	0.328
18:59000001-60000000	18	59000001	60000000	-0.419	0.003	0.005	-0.002	0.006	-0.374	-0.019	-0.002	-0.49	0.335	-0.477	-0.008	-0.015	-0.015	-0.007	-0.402	-0.027	-0.021	-0.565	0.328
18:60000001-61000000	18	60000001	61000000	-0.419	0.003	0.005	-0.002	0.006	-0.374	-0.019	-0.002	-0.49	0.335	-0.477	-0.008	-0.015	-0.015	-0.007	-0.402	-0.027	-0.021	-0.565	0.328
18:61000001-62000000	18	61000001	62000000	-0.419	0.003	0.005	-0.002	0.006	-0.374	-0.019	-0.002	-0.49	0.335	-0.477	-0.008	-0.015	-0.015	-0.007	-0.402	-0.027	-0.021	-0.565	0.328
18:62000001-63000000	18	62000001	63000000	-0.419	0.003	0.005	-0.002	0.006	-0.374	-0.019	-0.002	-0.49	0.335	-0.477	-0.008	-0.015	-0.015	-0.007	-0.402	-0.027	-0.021	-0.565	0.328
18:63000001-64000000	18	63000001	64000000	-0.419	0.003	0.005	-0.002	0.006	-0.374	-0.019	-0.002	-0.49	0.335	-0.477	-0.008	-0.015	-0.015	-0.007	-0.402	-0.027	-0.021	-0.565	0.328
18:64000001-65000000	18	64000001	65000000	-0.419	0.003	0.005	-0.002	0.006	-0.374	-0.019	-0.002	-0.49	0.335	-0.477	-0.008	-0.015	-0.015	-0.007	-0.402	-0.027	-0.021	-0.565	0.328
18:65000001-66000000	18	65000001	66000000	-0.419	0.003	0.005	-0.002	0.006	-0.374	-0.019	-0.002	-0.49	0.335	-0.477	-0.008	-0.015	-0.015	-0.007	-0.402	-0.027	-0.021	-0.565	0.328
18:67000001-68000000	18	67000001	68000000	-0.419	0.003	0.005	-0.002	0.006	-0.374	-0.019	-0.002	-0.49	0.335	-0.477	-0.008	-0.015	-0.015	-0.007	-0.402	-0.027	-0.021	-0.565	0.328
18:68000001-69000000	18	68000001	69000000	-0.419	0.003	0.005	-0.002	0.006	-0.374	-0.019	-0.002	-0.49	0.335	-0.477	-0.008	-0.015	-0.015	-0.007	-0.402	-0.027	-0.021	-0.565	0.328
18:69000001-70000000	18	69000001	70000000	-0.419	0.003	0.005	-0.002	0.006	-0.374	-0.019	-0.002	-0.49	0.335	-0.477	-0.008	-0.015	-0.015	-0.007	-0.402	-0.027	-0.021	-0.565	0.328
18:70000001-71000000	18	70000001	71000000	-0.419	0.003	0.005	-0.002	0.006	-0.374	-0.019	-0.002	-0.49	0.335	-0.477	-0.008	-0.015	-0.015	-0.007	-0.402	-0.027	-0.021	-0.565	0.328
18:71000001-72000000	18	71000001	72000000	-0.419	0.003	0.005	-0.002	0.006	-0.374	-0.019	-0.002	-0.49	0.335	-0.477	-0.008	-0.015	-0.015	-0.007	-0.402	-0.027	-0.021	-0.565	0.328
18:73000001-74000000	18	73000001	74000000	-0.419	0.003	0.005	-0.002	0.006	-0.374	-0.019	-0.002	-0.49	0.335	-0.477	-0.008	-0.015	-0.015	-0.007	-0.402	-0.027	-0.021	-0.565	0.328
18:74000001-75000000	18	74000001	75000000	-0.419	0.003	0.005	-0.002	0.006	-0.374	-0.019	-0.002	-0.49	0.335	-0.477	-0.008	-0.015	-0.015	-0.007	-0.402	-0.027	-0.021	-0.565	0.328
18:76000001-77000000	18	76000001	77000000	-0.419	0.003	0.005	-0.002	0.006	-0.374	-0.019	-0.002	-0.49	0.335	-0.477	-0.008	-0.015	-0.015	-0.007	-0.402	-0.027	-0.021	-0.565	0.328
18:78000001-78077248	18	78000001	78077248	-0.419	0.003	0.005	-0.002	0.006	-0.374	-0.019	-0.002	-0.49	0.335	-0.477	-0.008	-0.015	-0.015	-0.007	-0.402	-0.027	-0.021	-0.565	0.328
19:1000001-2000000	19	1000001	2000000	0.007	0.012	0.071	0.017	0	0.099	0.039	0.003	-0.372	0.169	-0.02	0.009	0.041	0.026	-0.027	0.133	-0.039	0.009	-0.3	0.183
19:2000001-3000000	19	2000001	3000000	0.007	0.012	0.071	0.017	0	0.099	0.039	0.003	-0.372	0.169	-0.02	0.009	0.041	0.026	-0.027	0.133	-0.039	0.009	-0.3	0.183
19:3000001-4000000	19	3000001	4000000	0.007	0.012	0.071	0.017	0	0.099	0.039	0.003	-0.372	0.169	-0.02	0.009	0.041	0.026	-0.027	0.133	-0.039	0.009	-0.3	0.183
19:4000001-5000000	19	4000001	5000000	0.007	0.012	0.071	0.017	0	0.099	0.039	0.003	-0.372	0.169	-0.02	0.009	0.041	0.026	-0.027	0.133	-0.039	0.009	-0.3	0.183
19:5000001-6000000	19	5000001	6000000	0.007	0.012	0.071	0.017	0	0.099	0.039	0.003	-0.372	0.169	-0.02	0.009	0.041	0.026	-0.027	0.133	-0.039	0.009	-0.3	0.183
19:7000001-8000000	19	7000001	8000000	0.007	0.012	0.071	0.017	0	0.099	0.039	0.003	-0.372	0.169	-0.02	0.009	0.041	0.026	-0.027	0.133	-0.039	0.009	-0.3	0.183
19:8000001-9000000	19	8000001	9000000	0.007	0.012	0.071	0.017	0	0.099	0.039	0.003	-0.372	0.169	-0.02	0.009	0.041	0.026	-0.027	0.133	-0.039	0.009	-0.3	0.183
19:11000001-12000000	19	11000001	12000000	0.007	0.012	0.071	0.017	0	0.099	0.039	0.003	-0.372	0.169	-0.02	0.009	0.041	0.026	-0.027	0.133	-0.039	0.009	-0.3	0.183
19:12000001-13000000	19	12000001	13000000	0.007	0.012	0.071	0.017	0	0.099	0.039	0.003	-0.372	0.169	-0.02	0.009	0.041	0.026	-0.027	0.133	-0.039	0.009	-0.3	0.183
19:13000001-14000000	19	13000001	14000000	0.007	0.012	0.071	0.017	0	0.099	0.039	0.003	-0.372	0.169	-0.02	0.009	0.041	0.026	-0.027	0.133	-0.039	0.009	-0.3	0.183
19:14000001-15000000	19	14000001	15000000	0.007	0.012	0.071	0.017	0	0.099	0.039	0.003	-0.372	0.169	-0.02	0.009	0.041	0.026	-0.027	0.133	-0.039	0.009	-0.3	0.183
19:15000001-16000000	19	15000001	16000000	0.007	0.012	0.071	0.017	0	0.099	0.039	0.003	-0.372	0.169	-0.02	0.009	0.041	0.026	-0.027	0.133	-0.039	0.009	-0.3	0.183
19:16000001-17000000	19	16000001	17000000	0.007	0.012	0.071	0.017	0	0.099	0.039	0.003	-0.372	0.169	-0.02	0.009	0.041	0.026	-0.027	0.133	-0.039	0.009	-0.3	0.183
19:17000001-18000000	19	17000001	18000000	0.007	0.012	0.071	0.017	0	0.099	0.039	0.003	-0.372	0.169	-0.02	0.009	0.041	0.026	-0.027	0.133	-0.039	0.009	-0.3	0.183
19:18000001-19000000	19	18000001	19000000	0.007	0.012	0.071	0.017	0	0.099	0.039	0.003	-0.372	0.169	-0.02	0.009	0.041	0.026	-0.027	0.133	-0.039	0.009	-0.3	0.183
19:19000001-20000000	19	19000001	20000000	0.007	0.012	0.071	0.017	0	0.099	0.039	0.003	-0.066	0.169	-0.02	0.009	0.041	0.026	-0.027	0.133	-0.039	0.009	-0.3	0.183
19:29000001-30000000	19	29000001	30000000	0.007	0.012	0.071	0.017	0	0.099	0.039	0.003	-0.066	0.169	-0.02	0.009	0.041	0.026	-0.027	0.133	-0.039	0.009	-0.054	0.183
19:30000001-31000000	19	30000001	31000000	0.007	0.012	0.071	0.017	0	0.099	0.039	0.003	-0.066	0.169	-0.02	0.009	0.041	0.026	-0.027	0.133	-0.039	0.009	-0.054	0.183
19:31000001-32000000	19	31000001	32000000	0.007	0.012	0.071	0.017	0	0.099	0.039	0.003	-0.066	0.169	-0.02	0.009	0.041	0.026	-0.027	0.133	-0.039	0.009	-0.054	0.183
19:32000001-33000000	19	32000001	33000000	0.007	0.012	0.071	0.017	0	0.099	0.039	0.003	-0.066	0.169	-0.02	0.009	0.041	0.026	-0.027	0.133	-0.039	0.009	-0.054	0.183
19:33000001-34000000	19	33000001	34000000	0.007	0.012	0.071	0.017	0	0.099	0.039	0.003	-0.066	0.169	-0.02	0.009	0.041	0.026	-0.027	0.133	-0.039	0.009	-0.054	0.183
19:34000001-35000000	19	34000001	35000000	0.007	0.012	0.071	0.017	0	0.099	0.039	0.003	-0.066	0.169	-0.02	0.009	0.041	0.026	-0.027	0.133	-0.039	0.009	-0.054	0.183
19:35000001-36000000	19	35000001	36000000	0.007	0.012	0.071	0.017	0	0.099	0.039	0.003	-0.066	0.169	-0.02	0.009	0.041	0.026	-0.027	0.133	-0.039	0.009	-0.054	0.183
19:38000001-39000000	19	38000001	39000000	0.007	0.012	0.071	0.017	0	0.099	0.039	0.003	-0.066	0.169	-0.02	0.009	0.041	0.026	-0.027	0.133	-0.039	0.009	-0.054	0.183
19:39000001-40000000	19	39000001	40000000	0.007	0.012	0.071	0.017	0	0.099	0.039	0.003	-0.066	0.169	-0.02	0.009	0.041	0.026	-0.027	0.133	-0.039	0.009	-0.054	0.183
19:40000001-41000000	19	40000001	41000000	0.007	0.012	0.071	0.017	0	0.099	0.039	0.003	-0.066	0.169	-0.02	0.009	0.041	0.026	-0.027	0.133	-0.039	0.009	-0.054	0.183
19:41000001-42000000	19	41000001	42000000	0.007	0.012	0.071	0.017	0	0.099	0.039	0.003	-0.066	0.169	-0.02	0.009	0.041	0.026	-0.027	0.133	-0.039	0.009	-0.054	0.183
19:47000001-48000000	19	47000001	48000000	0.007	0.012	0.071	0.017	0	0.099	0.039	0.003	-0.066	0.169	-0.02	0.009	0.041	0.026	-0.027	0.133	-0.039	0.009	-0.054	0.183
19:49000001-50000000	19	49000001	50000000	0.007	0.012	0.071	0.017	0	0.099	0.039	0.003	-0.066	0.169	-0.02	0.009	0.041	0.026	-0.027	0.133	-0.039	0.009	-0.054	0.183
19:50000001-51000000	19	50000001	51000000	0.007	0.012	0.071	0.017	0	0.099	0.039	0.003	-0.066	0.169	-0.02	0.009	0.041	0.026	-0.027	0.133	-0.039	0.009	-0.054	0.183
19:51000001-52000000	19	51000001	52000000	0.007	0.012	0.071	0.017	0	0.099	0.039	0.003	-0.066	0.169	-0.02	0.009	0.041	0.026	-0.027	0.133	-0.039	0.009	-0.054	0.183
19:56000001-57000000	19	56000001	57000000	0.007	0.012	0.071	0.017	0	0.099	0.039	0.003	-0.066	0.169	-0.02	0.009	0.041	0.026	-0.027	0.133	-0.039	0.009	-0.054	0.183
19:57000001-58000000	19	57000001	58000000	0.007	0.012	0.071	0.017	0	0.099	0.039	0.003	-0.066	0.169	-0.02	0.009	0.041	0.026	-0.027	0.133	-0.039	0.009	-0.054	0.183
20:1000001-2000000	20	1000001	2000000	-0.09	0.037	0.169	-0.034	0.022	-0.391	0.018	0.372	-0.286	0.35	-0.15	0.001	0.127	-0.086	-0.014	-0.438	-0.036	0.35	-0.365	0.358
20:2000001-3000000	20	2000001	3000000	-0.09	0.037	0.169	-0.034	0.022	-0.391	0.018	0.372	-0.286	0.35	-0.15	0.001	0.127	-0.086	-0.014	-0.438	-0.036	0.35	-0.365	0.358
20:3000001-4000000	20	3000001	4000000	-0.09	0.037	0.169	-0.034	0.022	-0.391	0.018	0.372	-0.286	0.35	-0.15	0.001	0.127	-0.086	-0.014	-0.438	-0.036	0.35	-0.365	0.358
20:4000001-5000000	20	4000001	5000000	-0.09	0.037	0.169	-0.034	0.022	-0.391	0.018	0.372	-0.286	0.35	-0.15	0.001	0.127	-0.086	-0.014	-0.438	-0.036	0.35	-0.365	0.358
20:5000001-6000000	20	5000001	6000000	-0.09	0.037	0.169	-0.034	0.022	-0.391	0.018	0.372	-0.286	0.35	-0.15	0.001	0.127	-0.086	-0.014	-0.438	-0.036	0.35	-0.365	0.358
20:7000001-8000000	20	7000001	8000000	-0.09	0.037	0.169	-0.034	0.022	-0.391	0.018	0.372	-0.286	0.35	-0.15	0.001	0.127	-0.086	-0.014	-0.438	-0.036	0.35	-0.365	0.358
20:8000001-9000000	20	8000001	9000000	-0.09	0.037	0.169	-0.034	0.022	-0.391	0.018	0.372	-0.286	0.35	-0.15	0.001	0.127	-0.086	-0.014	-0.438	-0.036	0.35	-0.365	0.358
20:10000001-11000000	20	10000001	11000000	-0.09	0.037	0.169	-0.034	0.022	-0.391	0.018	0.372	-0.286	0.35	-0.15	0.001	0.127	-0.086	-0.014	-0.438	-0.036	0.35	-0.365	0.358
20:11000001-12000000	20	11000001	12000000	-0.09	0.037	0.169	-0.034	0.022	-0.391	0.018	0.372	-0.286	0.35	-0.15	0.001	0.127	-0.086	-0.014	-0.438	-0.036	0.35	-0.365	0.358
20:12000001-13000000	20	12000001	13000000	-0.09	0.037	0.169	-0.034	0.022	-0.391	0.018	0.372	-0.286	0.35	-0.15	0.001	0.127	-0.086	-0.014	-0.438	-0.036	0.35	-0.365	0.358
20:13000001-14000000	20	13000001	14000000	-0.09	0.037	0.169	-0.034	0.022	-0.391	0.018	0.372	-0.286	0.35	-0.15	0.001	0.127	-0.086	-0.014	-0.438	-0.036	0.35	-0.365	0.358
20:14000001-15000000	20	14000001	15000000	0.764	0.037	0.169	-0.034	0.022	-0.391	0.018	0.372	-0.286	0.35	0.71	0.001	0.127	-0.086	-0.014	-0.438	-0.036	0.35	-0.365	0.358
20:16000001-17000000	20	16000001	17000000	0.764	0.037	0.169	-0.034	0.022	-0.391	0.018	0.372	-0.286	0.35	0.71	0.001	0.127	-0.086	-0.014	-0.438	-0.036	0.35	-0.365	0.358
20:18000001-19000000	20	18000001	19000000	0.764	0.037	0.169	-0.034	0.022	-0.391	0.018	0.372	-0.286	0.35	0.71	0.001	0.127	-0.086	-0.014	-0.438	-0.036	0.35	-0.365	0.358
20:19000001-20000000	20	19000001	20000000	0.764	0.037	0.169	-0.034	0.022	-0.391	0.018	0.372	-0.286	0.35	0.71	0.001	0.127	-0.086	-0.014	-0.438	-0.036	0.35	-0.365	0.358
20:20000001-21000000	20	20000001	21000000	0.764	0.037	0.169	-0.034	0.022	-0.391	0.018	0.372	-0.286	0.35	0.71	0.001	0.127	-0.086	-0.014	-0.438	-0.036	0.35	-0.365	0.358
20:21000001-22000000	20	21000001	22000000	0.764	0.037	0.169	-0.034	0.022	-0.391	0.018	0.372	-0.286	0.35	0.71	0.001	0.127	-0.086	-0.014	-0.438	-0.036	0.35	-0.365	0.358
20:22000001-23000000	20	22000001	23000000	0.764	0.037	0.169	-0.034	0.022	-0.391	0.018	0.372	-0.286	0.35	0.71	0.001	0.127	-0.086	-0.014	-0.438	-0.036	0.35	-0.365	0.358
20:23000001-24000000	20	23000001	24000000	0.764	0.037	0.169	-0.034	0.022	-0.391	0.018	0.372	-0.286	0.35	0.71	0.001	0.127	-0.086	-0.014	-0.438	-0.036	0.35	-0.365	0.358
20:24000001-25000000	20	24000001	25000000	0.764	0.037	0.169	-0.034	0.022	-0.391	0.018	0.372	-0.286	0.35	0.71	0.001	0.127	-0.086	-0.014	-0.438	-0.036	0.35	-0.365	0.358
20:30000001-31000000	20	30000001	31000000	0.764	0.037	0.169	-0.034	0.022	0.507	0.018	0.372	0.604	0.35	0.71	0.001	0.127	-0.086	-0.014	0.745	-0.036	0.35	0.666	0.358
20:31000001-32000000	20	31000001	32000000	0.764	0.037	0.169	-0.034	0.022	0.507	0.018	0.372	0.604	0.35	0.71	0.001	0.127	-0.086	-0.014	0.745	-0.036	0.35	0.666	0.358
20:32000001-33000000	20	32000001	33000000	0.764	0.037	0.169	-0.034	0.022	0.507	0.018	0.372	0.604	0.35	0.71	0.001	0.127	-0.086	-0.014	0.745	-0.036	0.35	0.666	0.358
20:33000001-34000000	20	33000001	34000000	0.764	0.037	0.169	-0.034	0.022	0.507	0.018	0.372	0.604	0.35	0.71	0.001	0.127	-0.086	-0.014	0.745	-0.036	0.35	0.666	0.358
20:34000001-35000000	20	34000001	35000000	0.764	0.037	0.169	-0.034	0.022	0.507	0.018	0.372	0.604	0.35	0.71	0.001	0.127	-0.086	-0.014	0.745	-0.036	0.35	0.666	0.358
20:35000001-36000000	20	35000001	36000000	0.764	0.037	0.169	-0.034	0.022	0.507	0.018	0.372	0.604	0.35	0.71	0.001	0.127	-0.086	-0.014	0.745	-0.036	0.35	0.666	0.358
20:36000001-37000000	20	36000001	37000000	0.764	0.037	0.169	0.206	0.022	0.507	0.018	0.372	0.604	0.35	0.71	0.001	0.127	0.329	-0.014	0.745	-0.036	0.35	0.666	0.358
20:37000001-38000000	20	37000001	38000000	0.764	0.037	0.169	0.206	0.022	0.507	0.018	0.372	0.604	0.35	0.71	0.001	0.127	0.329	-0.014	0.745	-0.036	0.35	0.666	0.358
20:38000001-39000000	20	38000001	39000000	0.764	0.037	0.169	0.206	0.022	0.507	0.018	0.372	0.604	0.35	0.71	0.001	0.127	0.329	-0.014	0.745	-0.036	0.35	0.666	0.358
20:39000001-40000000	20	39000001	40000000	0.764	0.037	0.169	0.206	0.022	0.507	0.018	0.372	0.604	0.35	0.71	0.001	0.127	0.329	-0.014	0.745	-0.036	0.35	0.666	0.358
20:40000001-41000000	20	40000001	41000000	0.764	0.037	0.169	0.206	0.022	0.507	0.018	0.372	0.604	0.35	0.71	0.001	0.127	0.329	-0.014	0.745	-0.036	0.35	0.666	0.358
20:41000001-42000000	20	41000001	42000000	0.764	0.037	0.169	0.206	0.022	0.507	0.018	0.372	0.604	0.35	0.71	0.001	0.127	0.329	-0.014	0.745	-0.036	0.35	0.666	0.358
20:42000001-43000000	20	42000001	43000000	0.764	0.037	0.169	0.206	0.022	0.507	0.018	0.372	0.604	0.35	0.71	0.001	0.127	0.329	-0.014	0.745	-0.036	0.35	0.666	0.358
20:43000001-44000000	20	43000001	44000000	0.764	0.037	0.169	0.206	0.022	0.507	0.018	0.372	0.604	0.35	0.71	0.001	0.127	0.329	-0.014	0.745	-0.036	0.35	0.666	0.358
20:44000001-45000000	20	44000001	45000000	0.764	0.037	0.169	0.206	0.022	0.507	0.018	0.372	0.604	0.35	0.71	0.001	0.127	0.329	-0.014	0.745	-0.036	0.35	0.666	0.358
20:46000001-47000000	20	46000001	47000000	0.764	0.037	0.169	0.206	0.022	0.507	0.018	0.372	0.604	0.35	0.71	0.001	0.127	0.329	-0.014	0.745	-0.036	0.35	0.666	0.358
20:47000001-48000000	20	47000001	48000000	0.764	0.037	0.169	0.206	0.022	0.507	0.018	0.372	0.604	0.35	0.71	0.001	0.127	0.329	-0.014	0.745	-0.036	0.35	0.666	0.358
20:48000001-49000000	20	48000001	49000000	0.764	0.037	0.169	0.206	0.022	0.507	0.018	0.372	0.604	0.35	0.71	0.001	0.127	0.329	-0.014	0.745	-0.036	0.35	0.666	0.358
20:49000001-50000000	20	49000001	50000000	0.764	0.037	0.169	0.206	0.022	0.507	0.018	0.372	0.604	0.35	0.71	0.001	0.127	0.329	-0.014	0.745	-0.036	0.35	0.666	0.358
20:50000001-51000000	20	50000001	51000000	0.764	0.037	0.169	0.206	0.022	0.507	0.018	0.372	0.604	0.35	0.71	0.001	0.127	0.329	-0.014	0.745	-0.036	0.35	0.666	0.358
20:51000001-52000000	20	51000001	52000000	0.764	0.037	0.169	0.206	0.022	1.19	0.018	0.372	0.604	0.35	0.71	0.001	0.127	-0.165	-0.014	0.745	-0.036	0.35	0.666	0.358
20:53000001-54000000	20	53000001	54000000	0.764	0.037	0.169	0.206	0.022	1.19	0.018	0.372	0.604	0.35	0.71	0.001	0.127	-0.165	-0.014	0.745	-0.036	0.35	0.666	0.358
20:54000001-55000000	20	54000001	55000000	0.764	0.037	0.169	0.206	0.022	1.19	0.018	0.372	0.604	0.35	0.71	0.001	0.127	-0.165	-0.014	0.745	-0.036	0.35	0.666	0.358
20:56000001-57000000	20	56000001	57000000	0.764	0.037	0.169	0.206	0.022	1.19	0.018	0.372	0.604	0.35	0.71	0.001	0.127	-0.165	-0.014	0.745	-0.036	0.35	0.666	0.358
20:57000001-58000000	20	57000001	58000000	0.764	0.037	0.169	0.206	0.022	1.19	0.018	0.372	0.604	0.35	0.71	0.001	0.127	-0.165	-0.014	0.745	-0.036	0.35	0.666	0.358
20:58000001-59000000	20	58000001	59000000	0.764	0.037	0.169	0.206	0.022	1.19	0.018	0.372	0.604	0.35	0.71	0.001	0.127	-0.165	-0.014	0.745	-0.036	0.35	0.666	0.358
20:59000001-60000000	20	59000001	60000000	0.764	0.037	0.169	0.206	0.022	1.19	0.018	0.372	0.604	0.35	0.71	0.001	0.127	-0.165	-0.014	0.745	-0.036	0.35	0.666	0.358
21:16000001-17000000	21	16000001	17000000	0.079	0.039	0.141	-0.233	0.035	-0.324	-0.008	0.186	0.119	0.378	0.009	-0.002	0.109	-0.249	0.011	-0.357	-0.022	0.146	0.047	0.339
21:17000001-18000000	21	17000001	18000000	0.079	0.039	0.141	-0.233	0.035	-0.324	-0.008	0.186	0.119	0.378	0.009	-0.002	0.109	-0.249	0.011	-0.357	-0.022	0.146	0.047	0.339
21:20000001-21000000	21	20000001	21000000	0.079	0.039	0.141	-0.233	0.035	-0.324	-0.008	0.186	0.119	0.378	0.009	-0.002	0.109	-0.249	0.011	-0.357	-0.022	0.146	0.047	0.339
21:21000001-22000000	21	21000001	22000000	0.079	0.039	0.141	-0.233	0.035	-0.324	-0.008	0.186	0.119	0.378	0.009	-0.002	0.109	-0.249	0.011	-0.357	-0.022	0.146	0.047	0.339
21:22000001-23000000	21	22000001	23000000	0.079	0.039	0.141	-0.233	0.035	-0.324	-0.008	0.186	0.119	0.378	0.009	-0.002	0.109	-0.249	0.011	-0.357	-0.022	0.146	0.047	0.339
21:23000001-24000000	21	23000001	24000000	0.079	0.039	0.141	-0.233	0.035	-0.324	-0.008	0.186	0.119	0.378	0.009	-0.002	0.109	-0.249	0.011	-0.357	-0.022	0.146	0.047	0.339
21:24000001-25000000	21	24000001	25000000	0.079	0.039	0.141	-0.233	0.035	-0.324	-0.008	0.186	0.119	0.378	0.009	-0.002	0.109	-0.249	0.011	-0.357	-0.022	0.146	0.047	0.339
21:25000001-26000000	21	25000001	26000000	0.079	0.039	0.141	-0.233	0.035	-0.324	-0.008	0.186	0.119	0.378	0.009	-0.002	0.109	-0.249	0.011	-0.357	-0.022	0.146	0.047	0.339
21:28000001-29000000	21	28000001	29000000	0.079	0.039	0.141	-0.233	0.035	-0.324	-0.008	0.186	0.119	0.378	0.009	-0.002	0.109	-0.249	0.011	-0.357	-0.022	0.146	0.047	0.339
21:29000001-30000000	21	29000001	30000000	0.079	0.039	0.141	-0.233	0.035	-0.324	-0.008	0.186	0.119	0.378	0.009	-0.002	0.109	-0.249	0.011	-0.357	-0.022	0.146	0.047	0.339
21:30000001-31000000	21	30000001	31000000	0.079	0.039	0.141	-0.233	0.035	-0.324	-0.008	0.186	0.119	0.378	0.009	-0.002	0.109	-0.249	0.011	-0.357	-0.022	0.146	0.047	0.339
21:32000001-33000000	21	32000001	33000000	0.079	0.039	0.141	0.094	0.035	0.179	-0.008	0.186	0.119	0.378	0.009	-0.002	0.109	0.046	0.011	0.142	-0.022	0.146	0.047	0.339
21:35000001-36000000	21	35000001	36000000	0.079	0.039	0.141	0.094	0.035	0.179	-0.008	0.186	0.119	0.378	0.009	-0.002	0.109	0.046	0.011	0.142	-0.022	0.146	0.047	0.339
21:36000001-37000000	21	36000001	37000000	0.079	0.039	0.141	0.094	0.035	0.179	-0.008	0.186	0.119	0.378	0.009	-0.002	0.109	0.046	0.011	0.142	-0.022	0.146	0.047	0.339
21:37000001-38000000	21	37000001	38000000	0.079	0.039	0.141	0.094	0.035	0.179	-0.008	0.186	0.119	0.378	0.009	-0.002	0.109	0.046	0.011	0.142	-0.022	0.146	0.047	0.339
21:39000001-40000000	21	39000001	40000000	0.079	0.039	0.141	0.094	0.035	0.179	-0.008	0.186	0.119	0.378	0.009	-0.002	0.109	0.046	0.011	0.142	-0.022	0.146	0.047	0.339
21:40000001-41000000	21	40000001	41000000	0.079	0.039	0.141	0.094	0.035	0.179	-0.008	0.186	0.119	0.378	0.009	-0.002	0.109	0.046	0.011	0.142	-0.022	0.146	0.047	0.339
21:41000001-42000000	21	41000001	42000000	0.079	0.039	0.141	0.094	0.035	0.179	-0.008	0.186	0.119	0.378	0.009	-0.002	0.109	0.046	0.011	0.142	-0.022	0.146	0.047	0.339
21:42000001-43000000	21	42000001	43000000	0.079	0.039	0.141	0.094	0.035	0.179	-0.008	0.186	0.119	0.378	0.009	-0.002	0.109	0.046	0.011	0.142	-0.022	0.146	0.047	0.339
21:43000001-44000000	21	43000001	44000000	0.079	0.039	0.141	0.094	0.035	0.179	-0.008	0.186	0.119	0.378	0.009	-0.002	0.109	0.046	0.011	0.142	-0.022	0.146	0.047	0.339
21:44000001-45000000	21	44000001	45000000	0.079	0.039	0.141	0.094	0.035	0.179	-0.008	0.186	0.119	0.378	0.009	-0.002	0.109	0.046	0.011	0.142	-0.022	0.146	0.047	0.339
22:19000001-20000000	22	19000001	20000000	0	0.018	0.049	-0.002	0.014	0.074	0.004	0.024	0.014	-0.59	-0.088	-0.009	-0.009	-0.04	-0.049	0.048	-0.072	-0.019	-0.023	-0.596
22:20000001-21000000	22	20000001	21000000	0	0.018	0.049	-0.002	0.014	0.074	0.004	0.024	0.014	-0.59	-0.088	-0.009	-0.009	-0.04	-0.049	0.048	-0.072	-0.019	-0.023	-0.596
22:24000001-25000000	22	24000001	25000000	0	0.018	0.049	-0.002	0.014	0.074	0.004	0.024	0.014	-0.59	-0.088	-0.009	-0.009	-0.04	-0.049	0.048	-0.072	-0.019	-0.023	-0.596
22:26000001-27000000	22	26000001	27000000	0	0.018	0.049	-0.002	0.014	0.074	0.004	0.024	0.014	-0.59	-0.088	-0.009	-0.009	-0.04	-0.049	0.048	-0.072	-0.019	-0.023	-0.596
22:28000001-29000000	22	28000001	29000000	0	0.018	0.049	-0.002	0.014	0.074	0.004	0.024	0.014	-0.59	-0.088	-0.009	-0.009	-0.04	-0.049	0.048	-0.072	-0.019	-0.023	-0.596
22:29000001-30000000	22	29000001	30000000	0	0.018	0.049	-0.002	0.014	0.074	0.004	0.024	0.014	-0.59	-0.088	-0.009	-0.009	-0.04	-0.049	0.048	-0.072	-0.019	-0.023	-0.596
22:30000001-31000000	22	30000001	31000000	0	0.018	0.049	-0.002	0.014	0.074	0.004	0.024	0.014	-0.59	-0.088	-0.009	-0.009	-0.04	-0.049	0.048	-0.072	-0.019	-0.023	-0.596
22:31000001-32000000	22	31000001	32000000	0	0.018	0.049	-0.002	0.014	0.074	0.004	0.024	0.014	-0.59	-0.088	-0.009	-0.009	-0.04	-0.049	0.048	-0.072	-0.019	-0.023	-0.596
22:32000001-33000000	22	32000001	33000000	0	0.018	0.049	-0.002	0.014	0.074	0.004	0.024	0.014	-0.59	-0.088	-0.009	-0.009	-0.04	-0.049	0.048	-0.072	-0.019	-0.023	-0.596
22:33000001-34000000	22	33000001	34000000	0	0.018	0.049	-0.002	0.014	0.074	0.004	0.024	0.014	-0.59	-0.088	-0.009	-0.009	-0.04	-0.049	0.048	-0.072	-0.019	-0.023	-0.596
22:34000001-35000000	22	34000001	35000000	0	0.018	0.049	-0.002	0.014	0.074	0.004	0.024	0.014	-0.59	-0.088	-0.009	-0.009	-0.04	-0.049	0.048	-0.072	-0.019	-0.023	-0.596
22:35000001-36000000	22	35000001	36000000	0	0.018	0.049	-0.002	0.014	0.074	0.004	0.024	0.014	-0.59	-0.088	-0.009	-0.009	-0.04	-0.049	0.048	-0.072	-0.019	-0.023	-0.596
22:36000001-37000000	22	36000001	37000000	0	0.018	0.049	-0.002	0.014	0.074	0.004	0.024	0.014	-0.59	-0.088	-0.009	-0.009	-0.04	-0.049	0.048	-0.072	-0.019	-0.023	-0.596
22:37000001-38000000	22	37000001	38000000	0	0.018	0.049	-0.002	0.014	0.074	0.004	0.024	0.014	-0.59	-0.088	-0.009	-0.009	-0.04	-0.049	0.048	-0.072	-0.019	-0.023	-0.596
22:38000001-39000000	22	38000001	39000000	0	0.018	0.049	-0.002	0.014	0.074	0.004	0.024	0.014	-0.59	-0.088	-0.009	-0.009	-0.04	-0.049	0.048	-0.072	-0.019	-0.023	-0.596
22:39000001-40000000	22	39000001	40000000	0	0.018	0.049	-0.002	0.014	0.074	0.004	0.024	0.014	-0.59	-0.088	-0.009	-0.009	-0.04	-0.049	0.048	-0.072	-0.019	-0.023	-0.596
22:40000001-41000000	22	40000001	41000000	0	0.018	0.049	-0.002	0.014	0.074	0.004	0.024	0.014	-0.59	-0.088	-0.009	-0.009	-0.04	-0.049	0.048	-0.072	-0.019	-0.023	-0.596
22:41000001-42000000	22	41000001	42000000	0	0.018	0.049	-0.002	0.014	0.074	0.004	0.024	0.014	-0.59	-0.088	-0.009	-0.009	-0.04	-0.049	0.048	-0.072	-0.019	-0.023	-0.596
22:42000001-43000000	22	42000001	43000000	0	0.018	0.049	-0.002	0.014	0.074	0.004	0.024	0.014	-0.59	-0.088	-0.009	-0.009	-0.04	-0.049	0.048	-0.072	-0.019	-0.023	-0.596
22:43000001-44000000	22	43000001	44000000	0	0.018	0.049	-0.002	0.014	0.074	0.004	0.024	0.014	-0.59	-0.088	-0.009	-0.009	-0.04	-0.049	0.048	-0.072	-0.019	-0.023	-0.596
22:44000001-45000000	22	44000001	45000000	0	0.018	0.049	-0.002	0.014	0.074	0.004	0.024	0.014	-0.59	-0.088	-0.009	-0.009	-0.04	-0.049	0.048	-0.072	-0.019	-0.023	-0.596
22:45000001-46000000	22	45000001	46000000	0	0.018	0.049	-0.002	0.014	0.074	0.004	0.024	0.014	-0.59	-0.088	-0.009	-0.009	-0.04	-0.049	0.048	-0.072	-0.019	-0.023	-0.596
22:46000001-47000000	22	46000001	47000000	0	0.018	0.049	-0.002	0.014	0.074	0.004	0.024	0.014	-0.59	-0.088	-0.009	-0.009	-0.04	-0.049	0.048	-0.072	-0.019	-0.023	-0.596
22:47000001-48000000	22	47000001	48000000	0	0.018	0.049	-0.002	0.014	0.074	0.004	0.024	0.014	-0.59	-0.088	-0.009	-0.009	-0.04	-0.049	0.048	-0.072	-0.019	-0.023	-0.596
22:48000001-49000000	22	48000001	49000000	0	0.018	0.049	-0.002	0.014	0.074	0.004	0.024	0.014	-0.59	-0.088	-0.009	-0.009	-0.04	-0.049	0.048	-0.072	-0.019	-0.023	-0.596
22:50000001-51000000	22	50000001	51000000	0	0.018	0.049	-0.002	0.014	0.074	0.004	0.024	0.014	-0.59	-0.088	-0.009	-0.009	-0.04	-0.049	0.048	-0.072	-0.019	-0.023	-0.596
22:51000001-51304566	22	51000001	51304566	0	0.018	0.049	-0.002	0.014	0.074	0.004	0.024	0.014	-0.59	-0.088	-0.009	-0.009	-0.04	-0.049	0.048	-0.072	-0.019	-0.023	-0.596

## Sheet: Suppl Fig 8+9a_1mb_raw
feature	chromosome	start	end	CS_TRN-10.bam.bed	CS_TRN-11.bam.bed	CS_TRN-12.bam.bed	CS_TRN-13.bam.bed	CS_TRN-14.bam.bed	CS_TRN-15.bam.bed	CS_TRN-16.bam.bed	CS_TRN-7.bam.bed	CS_TRN-8.bam.bed	CS_TRN-9.bam.bed	NN_TRN-10.bam.bed	NN_TRN-11.bam.bed	NN_TRN-12.bam.bed	NN_TRN-13.bam.bed	NN_TRN-14.bam.bed	NN_TRN-15.bam.bed	NN_TRN-16.bam.bed	NN_TRN-7.bam.bed	NN_TRN-8.bam.bed	NN_TRN-9.bam.bed
1:6000001-7000000	1	6000000	7000000	-0.025	-0.025	-0.025	-0.025	-0.025	-0.025	-0.025	-0.025	-0.025	-0.025	-0.025	-0.025	-0.025	-0.025	-0.025	-0.025	-0.025	-0.025	-0.025	-0.025
1:7000001-8000000	1	7000000	8000000	0.008	0.008	0.008	0.008	0.008	0.008	0.008	0.008	0.008	0.008	0.008	0.008	0.008	0.008	0.008	0.008	0.008	0.008	0.008	0.008
1:8000001-9000000	1	8000000	9000000	0.254	0.254	0.254	0.254	0.254	0.254	0.254	0.254	0.254	0.254	0.254	0.254	0.254	0.254	0.254	0.254	0.254	0.254	0.254	0.254
1:9000001-10000000	1	9000000	10000000	0.107	0.107	0.107	0.107	0.107	0.107	0.107	0.107	0.107	0.107	0.107	0.107	0.107	0.107	0.107	0.107	0.107	0.107	0.107	0.107
1:10000001-11000000	1	10000000	11000000	-0.071	-0.071	-0.071	-0.071	-0.071	-0.071	-0.071	-0.071	-0.071	-0.071	-0.071	-0.071	-0.071	-0.071	-0.071	-0.071	-0.071	-0.071	-0.071	-0.071
1:11000001-12000000	1	11000000	12000000	-0.032	-0.032	-0.032	-0.032	-0.032	-0.032	-0.032	-0.032	-0.032	-0.032	-0.032	-0.032	-0.032	-0.032	-0.032	-0.032	-0.032	-0.032	-0.032	-0.032
1:12000001-13000000	1	12000000	13000000	0.025	0.025	0.025	0.025	0.025	0.025	0.025	0.025	0.025	0.025	0.025	0.025	0.025	0.025	0.025	0.025	0.025	0.025	0.025	0.025
1:14000001-15000000	1	14000000	15000000	0.205	0.205	0.205	0.205	0.205	0.205	0.205	0.205	0.205	0.205	0.205	0.205	0.205	0.205	0.205	0.205	0.205	0.205	0.205	0.205
1:15000001-16000000	1	15000000	16000000	0.164	0.164	0.164	0.164	0.164	0.164	0.164	0.164	0.164	0.164	0.164	0.164	0.164	0.164	0.164	0.164	0.164	0.164	0.164	0.164
1:18000001-19000000	1	18000000	19000000	-0.198	-0.198	-0.198	-0.198	-0.198	-0.198	-0.198	-0.198	-0.198	-0.198	-0.198	-0.198	-0.198	-0.198	-0.198	-0.198	-0.198	-0.198	-0.198	-0.198
1:19000001-20000000	1	19000000	20000000	0.045	0.045	0.045	0.045	0.045	0.045	0.045	0.045	0.045	0.045	0.045	0.045	0.045	0.045	0.045	0.045	0.045	0.045	0.045	0.045
1:20000001-21000000	1	20000000	21000000	0.139	0.139	0.139	0.139	0.139	0.139	0.139	0.139	0.139	0.139	0.139	0.139	0.139	0.139	0.139	0.139	0.139	0.139	0.139	0.139
1:21000001-22000000	1	21000000	22000000	-0.024	-0.024	-0.024	-0.024	-0.024	-0.024	-0.024	-0.024	-0.024	-0.024	-0.024	-0.024	-0.024	-0.024	-0.024	-0.024	-0.024	-0.024	-0.024	-0.024
1:23000001-24000000	1	23000000	24000000	0.062	0.062	0.062	0.062	0.062	0.062	0.062	0.062	0.062	0.062	0.062	0.062	0.062	0.062	0.062	0.062	0.062	0.062	0.062	0.062
1:24000001-25000000	1	24000000	25000000	0.008	0.008	0.008	0.008	0.008	0.008	0.008	0.008	0.008	0.008	0.008	0.008	0.008	0.008	0.008	0.008	0.008	0.008	0.008	0.008
1:26000001-27000000	1	26000000	27000000	-0.114	-0.114	-0.114	-0.114	-0.114	-0.114	-0.114	-0.114	-0.114	-0.114	-0.114	-0.114	-0.114	-0.114	-0.114	-0.114	-0.114	-0.114	-0.114	-0.114
1:27000001-28000000	1	27000000	28000000	-0.085	-0.085	-0.085	-0.085	-0.085	-0.085	-0.085	-0.085	-0.085	-0.085	-0.085	-0.085	-0.085	-0.085	-0.085	-0.085	-0.085	-0.085	-0.085	-0.085
1:29000001-30000000	1	29000000	30000000	-0.089	-0.089	-0.089	-0.089	-0.089	-0.089	-0.089	-0.089	-0.089	-0.089	-0.089	-0.089	-0.089	-0.089	-0.089	-0.089	-0.089	-0.089	-0.089	-0.089
1:33000001-34000000	1	33000000	34000000	-0.06	-0.06	-0.06	-0.06	-0.06	-0.06	-0.06	-0.06	-0.06	-0.06	-0.06	-0.06	-0.06	-0.06	-0.06	-0.06	-0.06	-0.06	-0.06	-0.06
1:34000001-35000000	1	34000000	35000000	-0.01	-0.01	-0.01	-0.01	-0.01	-0.01	-0.01	-0.01	-0.01	-0.01	-0.01	-0.01	-0.01	-0.01	-0.01	-0.01	-0.01	-0.01	-0.01	-0.01
1:35000001-36000000	1	35000000	36000000	0.008	0.008	0.008	0.008	0.008	0.008	0.008	0.008	0.008	0.008	0.008	0.008	0.008	0.008	0.008	0.008	0.008	0.008	0.008	0.008
1:36000001-37000000	1	36000000	37000000	-0.061	-0.061	-0.061	-0.061	-0.061	-0.061	-0.061	-0.061	-0.061	-0.061	-0.061	-0.061	-0.061	-0.061	-0.061	-0.061	-0.061	-0.061	-0.061	-0.061
1:40000001-41000000	1	40000000	41000000	-0.078	-0.078	-0.078	-0.078	-0.078	-0.078	-0.078	-0.078	-0.078	-0.078	-0.078	-0.078	-0.078	-0.078	-0.078	-0.078	-0.078	-0.078	-0.078	-0.078
1:41000001-42000000	1	41000000	42000000	0.049	0.049	0.049	0.049	0.049	0.049	0.049	0.049	0.049	0.049	0.049	0.049	0.049	0.049	0.049	0.049	0.049	0.049	0.049	0.049
1:44000001-45000000	1	44000000	45000000	-0.018	-0.018	-0.018	-0.018	-0.018	-0.018	-0.018	-0.018	-0.018	-0.018	-0.018	-0.018	-0.018	-0.018	-0.018	-0.018	-0.018	-0.018	-0.018	-0.018
1:45000001-46000000	1	45000000	46000000	0.012	0.012	0.012	0.012	0.012	0.012	0.012	0.012	0.012	0.012	0.012	0.012	0.012	0.012	0.012	0.012	0.012	0.012	0.012	0.012
1:47000001-48000000	1	47000000	48000000	-0.045	-0.045	-0.045	-0.045	-0.045	-0.045	-0.045	-0.045	-0.045	-0.045	-0.045	-0.045	-0.045	-0.045	-0.045	-0.045	-0.045	-0.045	-0.045	-0.045
1:48000001-49000000	1	48000000	49000000	0.205	0.205	0.205	0.205	0.205	0.205	0.205	0.205	0.205	0.205	0.205	0.205	0.205	0.205	0.205	0.205	0.205	0.205	0.205	0.205
1:49000001-50000000	1	49000000	50000000	-0.255	-0.255	-0.255	-0.255	-0.255	-0.255	-0.255	-0.255	-0.255	-0.255	-0.255	-0.255	-0.255	-0.255	-0.255	-0.255	-0.255	-0.255	-0.255	-0.255
1:50000001-51000000	1	50000000	51000000	-0.077	-0.077	-0.077	-0.077	-0.077	-0.077	-0.077	-0.077	-0.077	-0.077	-0.077	-0.077	-0.077	-0.077	-0.077	-0.077	-0.077	-0.077	-0.077	-0.077
1:51000001-52000000	1	51000000	52000000	-0.013	-0.013	-0.013	-0.013	-0.013	-0.013	-0.013	-0.013	-0.013	-0.013	-0.013	-0.013	-0.013	-0.013	-0.013	-0.013	-0.013	-0.013	-0.013	-0.013
1:52000001-53000000	1	52000000	53000000	0.006	0.006	0.006	0.006	0.006	0.006	0.006	0.006	0.006	0.006	0.006	0.006	0.006	0.006	0.006	0.006	0.006	0.006	0.006	0.006
1:53000001-54000000	1	53000000	54000000	0.092	0.092	0.092	0.092	0.092	0.092	0.092	0.092	0.092	0.092	0.092	0.092	0.092	0.092	0.092	0.092	0.092	0.092	0.092	0.092
1:54000001-55000000	1	54000000	55000000	0.043	0.043	0.043	0.043	0.043	0.043	0.043	0.043	0.043	0.043	0.043	0.043	0.043	0.043	0.043	0.043	0.043	0.043	0.043	0.043
1:55000001-56000000	1	55000000	56000000	0.096	0.096	0.096	0.096	0.096	0.096	0.096	0.096	0.096	0.096	0.096	0.096	0.096	0.096	0.096	0.096	0.096	0.096	0.096	0.096
1:56000001-57000000	1	56000000	57000000	0.117	0.117	0.117	0.117	0.117	0.117	0.117	0.117	0.117	0.117	0.117	0.117	0.117	0.117	0.117	0.117	0.117	0.117	0.117	0.117
1:57000001-58000000	1	57000000	58000000	0.006	0.006	0.006	0.006	0.006	0.006	0.006	0.006	0.006	0.006	0.006	0.006	0.006	0.006	0.006	0.006	0.006	0.006	0.006	0.006
1:59000001-60000000	1	59000000	60000000	0.279	0.279	0.279	0.279	0.279	0.279	0.279	0.279	0.279	0.279	0.279	0.279	0.279	0.279	0.279	0.279	0.279	0.279	0.279	0.279
1:60000001-61000000	1	60000000	61000000	0.262	0.262	0.262	0.262	0.262	0.262	0.262	0.262	0.262	0.262	0.262	0.262	0.262	0.262	0.262	0.262	0.262	0.262	0.262	0.262
1:61000001-62000000	1	61000000	62000000	0.123	0.123	0.123	0.123	0.123	0.123	0.123	0.123	0.123	0.123	0.123	0.123	0.123	0.123	0.123	0.123	0.123	0.123	0.123	0.123
1:62000001-63000000	1	62000000	63000000	-0.054	-0.054	-0.054	-0.054	-0.054	-0.054	-0.054	-0.054	-0.054	-0.054	-0.054	-0.054	-0.054	-0.054	-0.054	-0.054	-0.054	-0.054	-0.054	-0.054
1:63000001-64000000	1	63000000	64000000	-0.065	-0.065	-0.065	-0.065	-0.065	-0.065	-0.065	-0.065	-0.065	-0.065	-0.065	-0.065	-0.065	-0.065	-0.065	-0.065	-0.065	-0.065	-0.065	-0.065
1:64000001-65000000	1	64000000	65000000	0.015	0.015	0.015	0.015	0.015	0.015	0.015	0.015	0.015	0.015	0.015	0.015	0.015	0.015	0.015	0.015	0.015	0.015	0.015	0.015
1:66000001-67000000	1	66000000	67000000	0.027	0.027	0.027	0.027	0.027	0.027	0.027	0.027	0.027	0.027	0.027	0.027	0.027	0.027	0.027	0.027	0.027	0.027	0.027	0.027
1:67000001-68000000	1	67000000	68000000	0.107	0.107	0.107	0.107	0.107	0.107	0.107	0.107	0.107	0.107	0.107	0.107	0.107	0.107	0.107	0.107	0.107	0.107	0.107	0.107
1:69000001-70000000	1	69000000	70000000	0.002	0.002	0.002	0.002	0.002	0.002	0.002	0.002	0.002	0.002	0.002	0.002	0.002	0.002	0.002	0.002	0.002	0.002	0.002	0.002
1:70000001-71000000	1	70000000	71000000	-0.123	-0.123	-0.123	-0.123	-0.123	-0.123	-0.123	-0.123	-0.123	-0.123	-0.123	-0.123	-0.123	-0.123	-0.123	-0.123	-0.123	-0.123	-0.123	-0.123
1:71000001-72000000	1	71000000	72000000	0.03	0.03	0.03	0.03	0.03	0.03	0.03	0.03	0.03	0.03	0.03	0.03	0.03	0.03	0.03	0.03	0.03	0.03	0.03	0.03
1:72000001-73000000	1	72000000	73000000	-0.05	-0.05	-0.05	-0.05	-0.05	-0.05	-0.05	-0.05	-0.05	-0.05	-0.05	-0.05	-0.05	-0.05	-0.05	-0.05	-0.05	-0.05	-0.05	-0.05
1:73000001-74000000	1	73000000	74000000	-0.069	-0.069	-0.069	-0.069	-0.069	-0.069	-0.069	-0.069	-0.069	-0.069	-0.069	-0.069	-0.069	-0.069	-0.069	-0.069	-0.069	-0.069	-0.069	-0.069
1:74000001-75000000	1	74000000	75000000	-0.104	-0.104	-0.104	-0.104	-0.104	-0.104	-0.104	-0.104	-0.104	-0.104	-0.104	-0.104	-0.104	-0.104	-0.104	-0.104	-0.104	-0.104	-0.104	-0.104
1:75000001-76000000	1	75000000	76000000	-0.042	-0.042	-0.042	-0.042	-0.042	-0.042	-0.042	-0.042	-0.042	-0.042	-0.042	-0.042	-0.042	-0.042	-0.042	-0.042	-0.042	-0.042	-0.042	-0.042
1:77000001-78000000	1	77000000	78000000	0.143	0.143	0.143	0.143	0.143	0.143	0.143	0.143	0.143	0.143	0.143	0.143	0.143	0.143	0.143	0.143	0.143	0.143	0.143	0.143
1:78000001-79000000	1	78000000	79000000	-0.014	-0.014	-0.014	-0.014	-0.014	-0.014	-0.014	-0.014	-0.014	-0.014	-0.014	-0.014	-0.014	-0.014	-0.014	-0.014	-0.014	-0.014	-0.014	-0.014
1:79000001-80000000	1	79000000	80000000	-0.026	-0.026	-0.026	-0.026	-0.026	-0.026	-0.026	-0.026	-0.026	-0.026	-0.026	-0.026	-0.026	-0.026	-0.026	-0.026	-0.026	-0.026	-0.026	-0.026
1:80000001-81000000	1	80000000	81000000	0.012	0.012	0.012	0.012	0.012	0.012	0.012	0.012	0.012	0.012	0.012	0.012	0.012	0.012	0.012	0.012	0.012	0.012	0.012	0.012
1:81000001-82000000	1	81000000	82000000	-0.134	-0.134	-0.134	-0.134	-0.134	-0.134	-0.134	-0.134	-0.134	-0.134	-0.134	-0.134	-0.134	-0.134	-0.134	-0.134	-0.134	-0.134	-0.134	-0.134
1:84000001-85000000	1	84000000	85000000	0.126	0.126	0.126	0.126	0.126	0.126	0.126	0.126	0.126	0.126	0.126	0.126	0.126	0.126	0.126	0.126	0.126	0.126	0.126	0.126
1:85000001-86000000	1	85000000	86000000	0.112	0.112	0.112	0.112	0.112	0.112	0.112	0.112	0.112	0.112	0.112	0.112	0.112	0.112	0.112	0.112	0.112	0.112	0.112	0.112
1:86000001-87000000	1	86000000	87000000	-0.043	-0.043	-0.043	-0.043	-0.043	-0.043	-0.043	-0.043	-0.043	-0.043	-0.043	-0.043	-0.043	-0.043	-0.043	-0.043	-0.043	-0.043	-0.043	-0.043
1:87000001-88000000	1	87000000	88000000	0.151	0.151	0.151	0.151	0.151	0.151	0.151	0.151	0.151	0.151	0.151	0.151	0.151	0.151	0.151	0.151	0.151	0.151	0.151	0.151
1:88000001-89000000	1	88000000	89000000	0.009	0.009	0.009	0.009	0.009	0.009	0.009	0.009	0.009	0.009	0.009	0.009	0.009	0.009	0.009	0.009	0.009	0.009	0.009	0.009
1:89000001-90000000	1	89000000	90000000	-0.037	-0.037	-0.037	-0.037	-0.037	-0.037	-0.037	-0.037	-0.037	-0.037	-0.037	-0.037	-0.037	-0.037	-0.037	-0.037	-0.037	-0.037	-0.037	-0.037
1:90000001-91000000	1	90000000	91000000	0.191	0.191	0.191	0.191	0.191	0.191	0.191	0.191	0.191	0.191	0.191	0.191	0.191	0.191	0.191	0.191	0.191	0.191	0.191	0.191
1:93000001-94000000	1	93000000	94000000	0.015	0.015	0.015	0.015	0.015	0.015	0.015	0.015	0.015	0.015	0.015	0.015	0.015	0.015	0.015	0.015	0.015	0.015	0.015	0.015
1:94000001-95000000	1	94000000	95000000	0.103	0.103	0.103	0.103	0.103	0.103	0.103	0.103	0.103	0.103	0.103	0.103	0.103	0.103	0.103	0.103	0.103	0.103	0.103	0.103
1:95000001-96000000	1	95000000	96000000	0.048	0.048	0.048	0.048	0.048	0.048	0.048	0.048	0.048	0.048	0.048	0.048	0.048	0.048	0.048	0.048	0.048	0.048	0.048	0.048
1:96000001-97000000	1	96000000	97000000	0.021	0.021	0.021	0.021	0.021	0.021	0.021	0.021	0.021	0.021	0.021	0.021	0.021	0.021	0.021	0.021	0.021	0.021	0.021	0.021
1:97000001-98000000	1	97000000	98000000	-0.126	-0.126	-0.126	-0.126	-0.126	-0.126	-0.126	-0.126	-0.126	-0.126	-0.126	-0.126	-0.126	-0.126	-0.126	-0.126	-0.126	-0.126	-0.126	-0.126
1:98000001-99000000	1	98000000	99000000	-0.07	-0.07	-0.07	-0.07	-0.07	-0.07	-0.07	-0.07	-0.07	-0.07	-0.07	-0.07	-0.07	-0.07	-0.07	-0.07	-0.07	-0.07	-0.07	-0.07
1:99000001-100000000	1	99000000	100000000	0.016	0.016	0.016	0.016	0.016	0.016	0.016	0.016	0.016	0.016	0.016	0.016	0.016	0.016	0.016	0.016	0.016	0.016	0.016	0.016
1:101000001-102000000	1	101000000	102000000	-0.009	-0.009	-0.009	-0.009	-0.009	-0.009	-0.009	-0.009	-0.009	-0.009	-0.009	-0.009	-0.009	-0.009	-0.009	-0.009	-0.009	-0.009	-0.009	-0.009
1:102000001-103000000	1	102000000	103000000	-0.04	-0.04	-0.04	-0.04	-0.04	-0.04	-0.04	-0.04	-0.04	-0.04	-0.04	-0.04	-0.04	-0.04	-0.04	-0.04	-0.04	-0.04	-0.04	-0.04
1:105000001-106000000	1	105000000	106000000	-0.178	-0.178	-0.178	-0.178	-0.178	-0.178	-0.178	-0.178	-0.178	-0.178	-0.178	-0.178	-0.178	-0.178	-0.178	-0.178	-0.178	-0.178	-0.178	-0.178
1:106000001-107000000	1	106000000	107000000	-0.029	-0.029	-0.029	-0.029	-0.029	-0.029	-0.029	-0.029	-0.029	-0.029	-0.029	-0.029	-0.029	-0.029	-0.029	-0.029	-0.029	-0.029	-0.029	-0.029
1:107000001-108000000	1	107000000	108000000	-0.059	-0.059	-0.059	-0.059	-0.059	-0.059	-0.059	-0.059	-0.059	-0.059	-0.059	-0.059	-0.059	-0.059	-0.059	-0.059	-0.059	-0.059	-0.059	-0.059
1:111000001-112000000	1	111000000	112000000	0.027	0.027	0.027	0.027	0.027	0.027	0.027	0.027	0.027	0.027	0.027	0.027	0.027	0.027	0.027	0.027	0.027	0.027	0.027	0.027
1:112000001-113000000	1	112000000	113000000	-0.104	-0.104	-0.104	-0.104	-0.104	-0.104	-0.104	-0.104	-0.104	-0.104	-0.104	-0.104	-0.104	-0.104	-0.104	-0.104	-0.104	-0.104	-0.104	-0.104
1:113000001-114000000	1	113000000	114000000	-0.182	-0.182	-0.182	-0.182	-0.182	-0.182	-0.182	-0.182	-0.182	-0.182	-0.182	-0.182	-0.182	-0.182	-0.182	-0.182	-0.182	-0.182	-0.182	-0.182
1:114000001-115000000	1	114000000	115000000	-0.004	-0.004	-0.004	-0.004	-0.004	-0.004	-0.004	-0.004	-0.004	-0.004	-0.004	-0.004	-0.004	-0.004	-0.004	-0.004	-0.004	-0.004	-0.004	-0.004
1:115000001-116000000	1	115000000	116000000	0.003	0.003	0.003	0.003	0.003	0.003	0.003	0.003	0.003	0.003	0.003	0.003	0.003	0.003	0.003	0.003	0.003	0.003	0.003	0.003
1:116000001-117000000	1	116000000	117000000	0.097	0.097	0.097	0.097	0.097	0.097	0.097	0.097	0.097	0.097	0.097	0.097	0.097	0.097	0.097	0.097	0.097	0.097	0.097	0.097
1:117000001-118000000	1	117000000	118000000	-0.026	-0.026	-0.026	-0.026	-0.026	-0.026	-0.026	-0.026	-0.026	-0.026	-0.026	-0.026	-0.026	-0.026	-0.026	-0.026	-0.026	-0.026	-0.026	-0.026
1:118000001-119000000	1	118000000	119000000	0.194	0.194	0.194	0.194	0.194	0.194	0.194	0.194	0.194	0.194	0.194	0.194	0.194	0.194	0.194	0.194	0.194	0.194	0.194	0.194
1:119000001-120000000	1	119000000	120000000	0.113	0.113	0.113	0.113	0.113	0.113	0.113	0.113	0.113	0.113	0.113	0.113	0.113	0.113	0.113	0.113	0.113	0.113	0.113	0.113
1:146000001-147000000	1	146000000	147000000	0.096	0.096	0.096	0.096	0.096	0.096	0.096	0.096	0.096	0.096	0.096	0.096	0.096	0.096	0.096	0.096	0.096	0.096	0.096	0.096
1:151000001-152000000	1	151000000	152000000	-0.148	-0.148	-0.148	-0.148	-0.148	-0.148	-0.148	-0.148	-0.148	-0.148	-0.148	-0.148	-0.148	-0.148	-0.148	-0.148	-0.148	-0.148	-0.148	-0.148
1:152000001-153000000	1	152000000	153000000	0.023	0.023	0.023	0.023	0.023	0.023	0.023	0.023	0.023	0.023	0.023	0.023	0.023	0.023	0.023	0.023	0.023	0.023	0.023	0.023
1:153000001-154000000	1	153000000	154000000	-0.127	-0.127	-0.127	-0.127	-0.127	-0.127	-0.127	-0.127	-0.127	-0.127	-0.127	-0.127	-0.127	-0.127	-0.127	-0.127	-0.127	-0.127	-0.127	-0.127
1:154000001-155000000	1	154000000	155000000	-0.06	-0.06	-0.06	-0.06	-0.06	-0.06	-0.06	-0.06	-0.06	-0.06	-0.06	-0.06	-0.06	-0.06	-0.06	-0.06	-0.06	-0.06	-0.06	-0.06
1:155000001-156000000	1	155000000	156000000	-0.074	-0.074	-0.074	-0.074	-0.074	-0.074	-0.074	-0.074	-0.074	-0.074	-0.074	-0.074	-0.074	-0.074	-0.074	-0.074	-0.074	-0.074	-0.074	-0.074
1:158000001-159000000	1	158000000	159000000	-0.137	-0.137	-0.137	-0.137	-0.137	-0.137	-0.137	-0.137	-0.137	-0.137	-0.137	-0.137	-0.137	-0.137	-0.137	-0.137	-0.137	-0.137	-0.137	-0.137
1:159000001-160000000	1	159000000	160000000	-0.069	-0.069	-0.069	-0.069	-0.069	-0.069	-0.069	-0.069	-0.069	-0.069	-0.069	-0.069	-0.069	-0.069	-0.069	-0.069	-0.069	-0.069	-0.069	-0.069
1:160000001-161000000	1	160000000	161000000	-0.039	-0.039	-0.039	-0.039	-0.039	-0.039	-0.039	-0.039	-0.039	-0.039	-0.039	-0.039	-0.039	-0.039	-0.039	-0.039	-0.039	-0.039	-0.039	-0.039
1:161000001-162000000	1	161000000	162000000	-0.443	-0.443	-0.443	-0.443	-0.443	-0.443	-0.443	-0.443	-0.443	-0.443	-0.443	-0.443	-0.443	-0.443	-0.443	-0.443	-0.443	-0.443	-0.443	-0.443
1:162000001-163000000	1	162000000	163000000	0.075	0.075	0.075	0.075	0.075	0.075	0.075	0.075	0.075	0.075	0.075	0.075	0.075	0.075	0.075	0.075	0.075	0.075	0.075	0.075
1:163000001-164000000	1	163000000	164000000	-0.052	-0.052	-0.052	-0.052	-0.052	-0.052	-0.052	-0.052	-0.052	-0.052	-0.052	-0.052	-0.052	-0.052	-0.052	-0.052	-0.052	-0.052	-0.052	-0.052
1:164000001-165000000	1	164000000	165000000	0.118	0.118	0.118	0.118	0.118	0.118	0.118	0.118	0.118	0.118	0.118	0.118	0.118	0.118	0.118	0.118	0.118	0.118	0.118	0.118
1:165000001-166000000	1	165000000	166000000	-0.022	-0.022	-0.022	-0.022	-0.022	-0.022	-0.022	-0.022	-0.022	-0.022	-0.022	-0.022	-0.022	-0.022	-0.022	-0.022	-0.022	-0.022	-0.022	-0.022
1:167000001-168000000	1	167000000	168000000	0.006	0.006	0.006	0.006	0.006	0.006	0.006	0.006	0.006	0.006	0.006	0.006	0.006	0.006	0.006	0.006	0.006	0.006	0.006	0.006
1:170000001-171000000	1	170000000	171000000	0.069	0.069	0.069	0.069	0.069	0.069	0.069	0.069	0.069	0.069	0.069	0.069	0.069	0.069	0.069	0.069	0.069	0.069	0.069	0.069
1:171000001-172000000	1	171000000	172000000	-0.032	-0.032	-0.032	-0.032	-0.032	-0.032	-0.032	-0.032	-0.032	-0.032	-0.032	-0.032	-0.032	-0.032	-0.032	-0.032	-0.032	-0.032	-0.032	-0.032
1:172000001-173000000	1	172000000	173000000	0.104	0.104	0.104	0.104	0.104	0.104	0.104	0.104	0.104	0.104	0.104	0.104	0.104	0.104	0.104	0.104	0.104	0.104	0.104	0.104
1:174000001-175000000	1	174000000	175000000	-0.035	-0.035	-0.035	-0.035	-0.035	-0.035	-0.035	-0.035	-0.035	-0.035	-0.035	-0.035	-0.035	-0.035	-0.035	-0.035	-0.035	-0.035	-0.035	-0.035
1:175000001-176000000	1	175000000	176000000	-0.035	-0.035	-0.035	-0.035	-0.035	-0.035	-0.035	-0.035	-0.035	-0.035	-0.035	-0.035	-0.035	-0.035	-0.035	-0.035	-0.035	-0.035	-0.035	-0.035
1:176000001-177000000	1	176000000	177000000	-0.027	-0.027	-0.027	-0.027	-0.027	-0.027	-0.027	-0.027	-0.027	-0.027	-0.027	-0.027	-0.027	-0.027	-0.027	-0.027	-0.027	-0.027	-0.027	-0.027
1:177000001-178000000	1	177000000	178000000	-0.05	-0.05	-0.05	-0.05	-0.05	-0.05	-0.05	-0.05	-0.05	-0.05	-0.05	-0.05	-0.05	-0.05	-0.05	-0.05	-0.05	-0.05	-0.05	-0.05
1:178000001-179000000	1	178000000	179000000	0.037	0.037	0.037	0.037	0.037	0.037	0.037	0.037	0.037	0.037	0.037	0.037	0.037	0.037	0.037	0.037	0.037	0.037	0.037	0.037
1:179000001-180000000	1	179000000	180000000	-0.105	-0.105	-0.105	-0.105	-0.105	-0.105	-0.105	-0.105	-0.105	-0.105	-0.105	-0.105	-0.105	-0.105	-0.105	-0.105	-0.105	-0.105	-0.105	-0.105
1:180000001-181000000	1	180000000	181000000	0.038	0.038	0.038	0.038	0.038	0.038	0.038	0.038	0.038	0.038	0.038	0.038	0.038	0.038	0.038	0.038	0.038	0.038	0.038	0.038
1:181000001-182000000	1	181000000	182000000	0.067	0.067	0.067	0.067	0.067	0.067	0.067	0.067	0.067	0.067	0.067	0.067	0.067	0.067	0.067	0.067	0.067	0.067	0.067	0.067
1:183000001-184000000	1	183000000	184000000	0.113	0.113	0.113	0.113	0.113	0.113	0.113	0.113	0.113	0.113	0.113	0.113	0.113	0.113	0.113	0.113	0.113	0.113	0.113	0.113
1:184000001-185000000	1	184000000	185000000	0.072	0.072	0.072	0.072	0.072	0.072	0.072	0.072	0.072	0.072	0.072	0.072	0.072	0.072	0.072	0.072	0.072	0.072	0.072	0.072
1:185000001-186000000	1	185000000	186000000	0.047	0.047	0.047	0.047	0.047	0.047	0.047	0.047	0.047	0.047	0.047	0.047	0.047	0.047	0.047	0.047	0.047	0.047	0.047	0.047
1:186000001-187000000	1	186000000	187000000	-0.107	-0.107	-0.107	-0.107	-0.107	-0.107	-0.107	-0.107	-0.107	-0.107	-0.107	-0.107	-0.107	-0.107	-0.107	-0.107	-0.107	-0.107	-0.107	-0.107
1:187000001-188000000	1	187000000	188000000	-0.135	-0.135	-0.135	-0.135	-0.135	-0.135	-0.135	-0.135	-0.135	-0.135	-0.135	-0.135	-0.135	-0.135	-0.135	-0.135	-0.135	-0.135	-0.135	-0.135
1:188000001-189000000	1	188000000	189000000	0.022	0.022	0.022	0.022	0.022	0.022	0.022	0.022	0.022	0.022	0.022	0.022	0.022	0.022	0.022	0.022	0.022	0.022	0.022	0.022
1:189000001-190000000	1	189000000	190000000	-0.086	-0.086	-0.086	-0.086	-0.086	-0.086	-0.086	-0.086	-0.086	-0.086	-0.086	-0.086	-0.086	-0.086	-0.086	-0.086	-0.086	-0.086	-0.086	-0.086
1:190000001-191000000	1	190000000	191000000	-0.06	-0.06	-0.06	-0.06	-0.06	-0.06	-0.06	-0.06	-0.06	-0.06	-0.06	-0.06	-0.06	-0.06	-0.06	-0.06	-0.06	-0.06	-0.06	-0.06
1:191000001-192000000	1	191000000	192000000	0.007	0.007	0.007	0.007	0.007	0.007	0.007	0.007	0.007	0.007	0.007	0.007	0.007	0.007	0.007	0.007	0.007	0.007	0.007	0.007
1:192000001-193000000	1	192000000	193000000	0.004	0.004	0.004	0.004	0.004	0.004	0.004	0.004	0.004	0.004	0.004	0.004	0.004	0.004	0.004	0.004	0.004	0.004	0.004	0.004
1:193000001-194000000	1	193000000	194000000	0.111	0.111	0.111	0.111	0.111	0.111	0.111	0.111	0.111	0.111	0.111	0.111	0.111	0.111	0.111	0.111	0.111	0.111	0.111	0.111
1:194000001-195000000	1	194000000	195000000	0.164	0.164	0.164	0.164	0.164	0.164	0.164	0.164	0.164	0.164	0.164	0.164	0.164	0.164	0.164	0.164	0.164	0.164	0.164	0.164
1:195000001-196000000	1	195000000	196000000	0.095	0.095	0.095	0.095	0.095	0.095	0.095	0.095	0.095	0.095	0.095	0.095	0.095	0.095	0.095	0.095	0.095	0.095	0.095	0.095
1:196000001-197000000	1	196000000	197000000	-0.064	-0.064	-0.064	-0.064	-0.064	-0.064	-0.064	-0.064	-0.064	-0.064	-0.064	-0.064	-0.064	-0.064	-0.064	-0.064	-0.064	-0.064	-0.064	-0.064
1:197000001-198000000	1	197000000	198000000	0.16	0.16	0.16	0.16	0.16	0.16	0.16	0.16	0.16	0.16	0.16	0.16	0.16	0.16	0.16	0.16	0.16	0.16	0.16	0.16
1:198000001-199000000	1	198000000	199000000	0.063	0.063	0.063	0.063	0.063	0.063	0.063	0.063	0.063	0.063	0.063	0.063	0.063	0.063	0.063	0.063	0.063	0.063	0.063	0.063
1:199000001-200000000	1	199000000	200000000	-0.028	-0.028	-0.028	-0.028	-0.028	-0.028	-0.028	-0.028	-0.028	-0.028	-0.028	-0.028	-0.028	-0.028	-0.028	-0.028	-0.028	-0.028	-0.028	-0.028
1:202000001-203000000	1	202000000	203000000	-0.095	-0.095	-0.095	-0.095	-0.095	-0.095	-0.095	-0.095	-0.095	-0.095	-0.095	-0.095	-0.095	-0.095	-0.095	-0.095	-0.095	-0.095	-0.095	-0.095
1:203000001-204000000	1	203000000	204000000	0.055	0.055	0.055	0.055	0.055	0.055	0.055	0.055	0.055	0.055	0.055	0.055	0.055	0.055	0.055	0.055	0.055	0.055	0.055	0.055
1:204000001-205000000	1	204000000	205000000	-0.1	-0.1	-0.1	-0.1	-0.1	-0.1	-0.1	-0.1	-0.1	-0.1	-0.1	-0.1	-0.1	-0.1	-0.1	-0.1	-0.1	-0.1	-0.1	-0.1
1:205000001-206000000	1	205000000	206000000	-0.065	-0.065	-0.065	-0.065	-0.065	-0.065	-0.065	-0.065	-0.065	-0.065	-0.065	-0.065	-0.065	-0.065	-0.065	-0.065	-0.065	-0.065	-0.065	-0.065
1:206000001-207000000	1	206000000	207000000	-0.017	-0.017	-0.017	-0.017	-0.017	-0.017	-0.017	-0.017	-0.017	-0.017	-0.017	-0.017	-0.017	-0.017	-0.017	-0.017	-0.017	-0.017	-0.017	-0.017
1:207000001-208000000	1	207000000	208000000	0.091	0.091	0.091	0.091	0.091	0.091	0.091	0.091	0.091	0.091	0.091	0.091	0.091	0.091	0.091	0.091	0.091	0.091	0.091	0.091
1:208000001-209000000	1	208000000	209000000	-0.012	-0.012	-0.012	-0.012	-0.012	-0.012	-0.012	-0.012	-0.012	-0.012	-0.012	-0.012	-0.012	-0.012	-0.012	-0.012	-0.012	-0.012	-0.012	-0.012
1:212000001-213000000	1	212000000	213000000	0.033	0.033	0.033	0.033	0.033	0.033	0.033	0.033	0.033	0.033	0.033	0.033	0.033	0.033	0.033	0.033	0.033	0.033	0.033	0.033
1:213000001-214000000	1	213000000	214000000	0.131	0.131	0.131	0.131	0.131	0.131	0.131	0.131	0.131	0.131	0.131	0.131	0.131	0.131	0.131	0.131	0.131	0.131	0.131	0.131
1:214000001-215000000	1	214000000	215000000	0.022	0.022	0.022	0.022	0.022	0.022	0.022	0.022	0.022	0.022	0.022	0.022	0.022	0.022	0.022	0.022	0.022	0.022	0.022	0.022
1:215000001-216000000	1	215000000	216000000	0.112	0.112	0.112	0.112	0.112	0.112	0.112	0.112	0.112	0.112	0.112	0.112	0.112	0.112	0.112	0.112	0.112	0.112	0.112	0.112
1:216000001-217000000	1	216000000	217000000	0.002	0.002	0.002	0.002	0.002	0.002	0.002	0.002	0.002	0.002	0.002	0.002	0.002	0.002	0.002	0.002	0.002	0.002	0.002	0.002
1:217000001-218000000	1	217000000	218000000	-0.064	-0.064	-0.064	-0.064	-0.064	-0.064	-0.064	-0.064	-0.064	-0.064	-0.064	-0.064	-0.064	-0.064	-0.064	-0.064	-0.064	-0.064	-0.064	-0.064
1:218000001-219000000	1	218000000	219000000	-0.231	-0.231	-0.231	-0.231	-0.231	-0.231	-0.231	-0.231	-0.231	-0.231	-0.231	-0.231	-0.231	-0.231	-0.231	-0.231	-0.231	-0.231	-0.231	-0.231
1:219000001-220000000	1	219000000	220000000	-0.065	-0.065	-0.065	-0.065	-0.065	-0.065	-0.065	-0.065	-0.065	-0.065	-0.065	-0.065	-0.065	-0.065	-0.065	-0.065	-0.065	-0.065	-0.065	-0.065
1:221000001-222000000	1	221000000	222000000	-0.012	-0.012	-0.012	-0.012	-0.012	-0.012	-0.012	-0.012	-0.012	-0.012	-0.012	-0.012	-0.012	-0.012	-0.012	-0.012	-0.012	-0.012	-0.012	-0.012
1:225000001-226000000	1	225000000	226000000	0.025	0.025	0.025	0.025	0.025	0.025	0.025	0.025	0.025	0.025	0.025	0.025	0.025	0.025	0.025	0.025	0.025	0.025	0.025	0.025
1:226000001-227000000	1	226000000	227000000	0.009	0.009	0.009	0.009	0.009	0.009	0.009	0.009	0.009	0.009	0.009	0.009	0.009	0.009	0.009	0.009	0.009	0.009	0.009	0.009
1:228000001-229000000	1	228000000	229000000	0.009	0.009	0.009	0.009	0.009	0.009	0.009	0.009	0.009	0.009	0.009	0.009	0.009	0.009	0.009	0.009	0.009	0.009	0.009	0.009
1:229000001-230000000	1	229000000	230000000	0.174	0.174	0.174	0.174	0.174	0.174	0.174	0.174	0.174	0.174	0.174	0.174	0.174	0.174	0.174	0.174	0.174	0.174	0.174	0.174
1:230000001-231000000	1	230000000	231000000	0.118	0.118	0.118	0.118	0.118	0.118	0.118	0.118	0.118	0.118	0.118	0.118	0.118	0.118	0.118	0.118	0.118	0.118	0.118	0.118
1:232000001-233000000	1	232000000	233000000	0.013	0.013	0.013	0.013	0.013	0.013	0.013	0.013	0.013	0.013	0.013	0.013	0.013	0.013	0.013	0.013	0.013	0.013	0.013	0.013
1:234000001-235000000	1	234000000	235000000	0.206	0.206	0.206	0.206	0.206	0.206	0.206	0.206	0.206	0.206	0.206	0.206	0.206	0.206	0.206	0.206	0.206	0.206	0.206	0.206
1:235000001-236000000	1	235000000	236000000	0.175	0.175	0.175	0.175	0.175	0.175	0.175	0.175	0.175	0.175	0.175	0.175	0.175	0.175	0.175	0.175	0.175	0.175	0.175	0.175
1:239000001-240000000	1	239000000	240000000	0.217	0.217	0.217	0.217	0.217	0.217	0.217	0.217	0.217	0.217	0.217	0.217	0.217	0.217	0.217	0.217	0.217	0.217	0.217	0.217
1:240000001-241000000	1	240000000	241000000	-0.077	-0.077	-0.077	-0.077	-0.077	-0.077	-0.077	-0.077	-0.077	-0.077	-0.077	-0.077	-0.077	-0.077	-0.077	-0.077	-0.077	-0.077	-0.077	-0.077
1:241000001-242000000	1	241000000	242000000	-0.064	-0.064	-0.064	-0.064	-0.064	-0.064	-0.064	-0.064	-0.064	-0.064	-0.064	-0.064	-0.064	-0.064	-0.064	-0.064	-0.064	-0.064	-0.064	-0.064
1:243000001-244000000	1	243000000	244000000	-0.085	-0.085	-0.085	-0.085	-0.085	-0.085	-0.085	-0.085	-0.085	-0.085	-0.085	-0.085	-0.085	-0.085	-0.085	-0.085	-0.085	-0.085	-0.085	-0.085
1:244000001-245000000	1	244000000	245000000	0.074	0.074	0.074	0.074	0.074	0.074	0.074	0.074	0.074	0.074	0.074	0.074	0.074	0.074	0.074	0.074	0.074	0.074	0.074	0.074
1:245000001-246000000	1	245000000	246000000	0.029	0.029	0.029	0.029	0.029	0.029	0.029	0.029	0.029	0.029	0.029	0.029	0.029	0.029	0.029	0.029	0.029	0.029	0.029	0.029
1:246000001-247000000	1	246000000	247000000	-0.04	-0.04	-0.04	-0.04	-0.04	-0.04	-0.04	-0.04	-0.04	-0.04	-0.04	-0.04	-0.04	-0.04	-0.04	-0.04	-0.04	-0.04	-0.04	-0.04
2:1000001-2000000	2	1000000	2000000	0.031	0.031	0.031	0.031	0.031	0.031	0.031	0.031	0.031	0.031	0.031	0.031	0.031	0.031	0.031	0.031	0.031	0.031	0.031	0.031
2:2000001-3000000	2	2000000	3000000	0.19	0.19	0.19	0.19	0.19	0.19	0.19	0.19	0.19	0.19	0.19	0.19	0.19	0.19	0.19	0.19	0.19	0.19	0.19	0.19
2:3000001-4000000	2	3000000	4000000	0.208	0.208	0.208	0.208	0.208	0.208	0.208	0.208	0.208	0.208	0.208	0.208	0.208	0.208	0.208	0.208	0.208	0.208	0.208	0.208
2:4000001-5000000	2	4000000	5000000	0.043	0.043	0.043	0.043	0.043	0.043	0.043	0.043	0.043	0.043	0.043	0.043	0.043	0.043	0.043	0.043	0.043	0.043	0.043	0.043
2:6000001-7000000	2	6000000	7000000	0.082	0.082	0.082	0.082	0.082	0.082	0.082	0.082	0.082	0.082	0.082	0.082	0.082	0.082	0.082	0.082	0.082	0.082	0.082	0.082
2:7000001-8000000	2	7000000	8000000	0.133	0.133	0.133	0.133	0.133	0.133	0.133	0.133	0.133	0.133	0.133	0.133	0.133	0.133	0.133	0.133	0.133	0.133	0.133	0.133
2:8000001-9000000	2	8000000	9000000	0.228	0.228	0.228	0.228	0.228	0.228	0.228	0.228	0.228	0.228	0.228	0.228	0.228	0.228	0.228	0.228	0.228	0.228	0.228	0.228
2:9000001-10000000	2	9000000	10000000	0.168	0.168	0.168	0.168	0.168	0.168	0.168	0.168	0.168	0.168	0.168	0.168	0.168	0.168	0.168	0.168	0.168	0.168	0.168	0.168
2:10000001-11000000	2	10000000	11000000	0.096	0.096	0.096	0.096	0.096	0.096	0.096	0.096	0.096	0.096	0.096	0.096	0.096	0.096	0.096	0.096	0.096	0.096	0.096	0.096
2:11000001-12000000	2	11000000	12000000	0.201	0.201	0.201	0.201	0.201	0.201	0.201	0.201	0.201	0.201	0.201	0.201	0.201	0.201	0.201	0.201	0.201	0.201	0.201	0.201
2:12000001-13000000	2	12000000	13000000	0.043	0.043	0.043	0.043	0.043	0.043	0.043	0.043	0.043	0.043	0.043	0.043	0.043	0.043	0.043	0.043	0.043	0.043	0.043	0.043
2:13000001-14000000	2	13000000	14000000	0.025	0.025	0.025	0.025	0.025	0.025	0.025	0.025	0.025	0.025	0.025	0.025	0.025	0.025	0.025	0.025	0.025	0.025	0.025	0.025
2:14000001-15000000	2	14000000	15000000	0.119	0.119	0.119	0.119	0.119	0.119	0.119	0.119	0.119	0.119	0.119	0.119	0.119	0.119	0.119	0.119	0.119	0.119	0.119	0.119
2:15000001-16000000	2	15000000	16000000	0.12	0.12	0.12	0.12	0.12	0.12	0.12	0.12	0.12	0.12	0.12	0.12	0.12	0.12	0.12	0.12	0.12	0.12	0.12	0.12
2:17000001-18000000	2	17000000	18000000	0.078	0.078	0.078	0.078	0.078	0.078	0.078	0.078	0.078	0.078	0.078	0.078	0.078	0.078	0.078	0.078	0.078	0.078	0.078	0.078
2:18000001-19000000	2	18000000	19000000	0.118	0.118	0.118	0.118	0.118	0.118	0.118	0.118	0.118	0.118	0.118	0.118	0.118	0.118	0.118	0.118	0.118	0.118	0.118	0.118
2:19000001-20000000	2	19000000	20000000	0.026	0.026	0.026	0.026	0.026	0.026	0.026	0.026	0.026	0.026	0.026	0.026	0.026	0.026	0.026	0.026	0.026	0.026	0.026	0.026
2:20000001-21000000	2	20000000	21000000	0.168	0.168	0.168	0.168	0.168	0.168	0.168	0.168	0.168	0.168	0.168	0.168	0.168	0.168	0.168	0.168	0.168	0.168	0.168	0.168
2:22000001-23000000	2	22000000	23000000	0.022	0.022	0.022	0.022	0.022	0.022	0.022	0.022	0.022	0.022	0.022	0.022	0.022	0.022	0.022	0.022	0.022	0.022	0.022	0.022
2:23000001-24000000	2	23000000	24000000	0.014	0.014	0.014	0.014	0.014	0.014	0.014	0.014	0.014	0.014	0.014	0.014	0.014	0.014	0.014	0.014	0.014	0.014	0.014	0.014
2:25000001-26000000	2	25000000	26000000	0.057	0.057	0.057	0.057	0.057	0.057	0.057	0.057	0.057	0.057	0.057	0.057	0.057	0.057	0.057	0.057	0.057	0.057	0.057	0.057
2:26000001-27000000	2	26000000	27000000	-0.05	-0.05	-0.05	-0.05	-0.05	-0.05	-0.05	-0.05	-0.05	-0.05	-0.05	-0.05	-0.05	-0.05	-0.05	-0.05	-0.05	-0.05	-0.05	-0.05
2:27000001-28000000	2	27000000	28000000	-0.079	-0.079	-0.079	-0.079	-0.079	-0.079	-0.079	-0.079	-0.079	-0.079	-0.079	-0.079	-0.079	-0.079	-0.079	-0.079	-0.079	-0.079	-0.079	-0.079
2:28000001-29000000	2	28000000	29000000	0.15	0.15	0.15	0.15	0.15	0.15	0.15	0.15	0.15	0.15	0.15	0.15	0.15	0.15	0.15	0.15	0.15	0.15	0.15	0.15
2:29000001-30000000	2	29000000	30000000	-0.015	-0.015	-0.015	-0.015	-0.015	-0.015	-0.015	-0.015	-0.015	-0.015	-0.015	-0.015	-0.015	-0.015	-0.015	-0.015	-0.015	-0.015	-0.015	-0.015
2:30000001-31000000	2	30000000	31000000	-0.071	-0.071	-0.071	-0.071	-0.071	-0.071	-0.071	-0.071	-0.071	-0.071	-0.071	-0.071	-0.071	-0.071	-0.071	-0.071	-0.071	-0.071	-0.071	-0.071
2:31000001-32000000	2	31000000	32000000	-0.052	-0.052	-0.052	-0.052	-0.052	-0.052	-0.052	-0.052	-0.052	-0.052	-0.052	-0.052	-0.052	-0.052	-0.052	-0.052	-0.052	-0.052	-0.052	-0.052
2:34000001-35000000	2	34000000	35000000	-0.203	-0.203	-0.203	-0.203	-0.203	-0.203	-0.203	-0.203	-0.203	-0.203	-0.203	-0.203	-0.203	-0.203	-0.203	-0.203	-0.203	-0.203	-0.203	-0.203
2:35000001-36000000	2	35000000	36000000	0.031	0.031	0.031	0.031	0.031	0.031	0.031	0.031	0.031	0.031	0.031	0.031	0.031	0.031	0.031	0.031	0.031	0.031	0.031	0.031
2:38000001-39000000	2	38000000	39000000	0.06	0.06	0.06	0.06	0.06	0.06	0.06	0.06	0.06	0.06	0.06	0.06	0.06	0.06	0.06	0.06	0.06	0.06	0.06	0.06
2:39000001-40000000	2	39000000	40000000	-0.068	-0.068	-0.068	-0.068	-0.068	-0.068	-0.068	-0.068	-0.068	-0.068	-0.068	-0.068	-0.068	-0.068	-0.068	-0.068	-0.068	-0.068	-0.068	-0.068
2:40000001-41000000	2	40000000	41000000	-0.126	-0.126	-0.126	-0.126	-0.126	-0.126	-0.126	-0.126	-0.126	-0.126	-0.126	-0.126	-0.126	-0.126	-0.126	-0.126	-0.126	-0.126	-0.126	-0.126
2:41000001-42000000	2	41000000	42000000	0.044	0.044	0.044	0.044	0.044	0.044	0.044	0.044	0.044	0.044	0.044	0.044	0.044	0.044	0.044	0.044	0.044	0.044	0.044	0.044
2:42000001-43000000	2	42000000	43000000	0.048	0.048	0.048	0.048	0.048	0.048	0.048	0.048	0.048	0.048	0.048	0.048	0.048	0.048	0.048	0.048	0.048	0.048	0.048	0.048
2:43000001-44000000	2	43000000	44000000	0.166	0.166	0.166	0.166	0.166	0.166	0.166	0.166	0.166	0.166	0.166	0.166	0.166	0.166	0.166	0.166	0.166	0.166	0.166	0.166
2:44000001-45000000	2	44000000	45000000	-0.04	-0.04	-0.04	-0.04	-0.04	-0.04	-0.04	-0.04	-0.04	-0.04	-0.04	-0.04	-0.04	-0.04	-0.04	-0.04	-0.04	-0.04	-0.04	-0.04
2:45000001-46000000	2	45000000	46000000	-0.011	-0.011	-0.011	-0.011	-0.011	-0.011	-0.011	-0.011	-0.011	-0.011	-0.011	-0.011	-0.011	-0.011	-0.011	-0.011	-0.011	-0.011	-0.011	-0.011
2:46000001-47000000	2	46000000	47000000	0.166	0.166	0.166	0.166	0.166	0.166	0.166	0.166	0.166	0.166	0.166	0.166	0.166	0.166	0.166	0.166	0.166	0.166	0.166	0.166
2:47000001-48000000	2	47000000	48000000	0.119	0.119	0.119	0.119	0.119	0.119	0.119	0.119	0.119	0.119	0.119	0.119	0.119	0.119	0.119	0.119	0.119	0.119	0.119	0.119
2:48000001-49000000	2	48000000	49000000	-0.014	-0.014	-0.014	-0.014	-0.014	-0.014	-0.014	-0.014	-0.014	-0.014	-0.014	-0.014	-0.014	-0.014	-0.014	-0.014	-0.014	-0.014	-0.014	-0.014
2:51000001-52000000	2	51000000	52000000	-0.068	-0.068	-0.068	-0.068	-0.068	-0.068	-0.068	-0.068	-0.068	-0.068	-0.068	-0.068	-0.068	-0.068	-0.068	-0.068	-0.068	-0.068	-0.068	-0.068
2:52000001-53000000	2	52000000	53000000	-0.175	-0.175	-0.175	-0.175	-0.175	-0.175	-0.175	-0.175	-0.175	-0.175	-0.175	-0.175	-0.175	-0.175	-0.175	-0.175	-0.175	-0.175	-0.175	-0.175
2:53000001-54000000	2	53000000	54000000	-0.127	-0.127	-0.127	-0.127	-0.127	-0.127	-0.127	-0.127	-0.127	-0.127	-0.127	-0.127	-0.127	-0.127	-0.127	-0.127	-0.127	-0.127	-0.127	-0.127
2:55000001-56000000	2	55000000	56000000	-0.028	-0.028	-0.028	-0.028	-0.028	-0.028	-0.028	-0.028	-0.028	-0.028	-0.028	-0.028	-0.028	-0.028	-0.028	-0.028	-0.028	-0.028	-0.028	-0.028
2:56000001-57000000	2	56000000	57000000	-0.091	-0.091	-0.091	-0.091	-0.091	-0.091	-0.091	-0.091	-0.091	-0.091	-0.091	-0.091	-0.091	-0.091	-0.091	-0.091	-0.091	-0.091	-0.091	-0.091
2:57000001-58000000	2	57000000	58000000	-0.146	-0.146	-0.146	-0.146	-0.146	-0.146	-0.146	-0.146	-0.146	-0.146	-0.146	-0.146	-0.146	-0.146	-0.146	-0.146	-0.146	-0.146	-0.146	-0.146
2:58000001-59000000	2	58000000	59000000	-0.009	-0.009	-0.009	-0.009	-0.009	-0.009	-0.009	-0.009	-0.009	-0.009	-0.009	-0.009	-0.009	-0.009	-0.009	-0.009	-0.009	-0.009	-0.009	-0.009
2:60000001-61000000	2	60000000	61000000	-0.007	-0.007	-0.007	-0.007	-0.007	-0.007	-0.007	-0.007	-0.007	-0.007	-0.007	-0.007	-0.007	-0.007	-0.007	-0.007	-0.007	-0.007	-0.007	-0.007
2:62000001-63000000	2	62000000	63000000	-0.111	-0.111	-0.111	-0.111	-0.111	-0.111	-0.111	-0.111	-0.111	-0.111	-0.111	-0.111	-0.111	-0.111	-0.111	-0.111	-0.111	-0.111	-0.111	-0.111
2:64000001-65000000	2	64000000	65000000	-0.01	-0.01	-0.01	-0.01	-0.01	-0.01	-0.01	-0.01	-0.01	-0.01	-0.01	-0.01	-0.01	-0.01	-0.01	-0.01	-0.01	-0.01	-0.01	-0.01
2:66000001-67000000	2	66000000	67000000	-0.147	-0.147	-0.147	-0.147	-0.147	-0.147	-0.147	-0.147	-0.147	-0.147	-0.147	-0.147	-0.147	-0.147	-0.147	-0.147	-0.147	-0.147	-0.147	-0.147
2:68000001-69000000	2	68000000	69000000	0.056	0.056	0.056	0.056	0.056	0.056	0.056	0.056	0.056	0.056	0.056	0.056	0.056	0.056	0.056	0.056	0.056	0.056	0.056	0.056
2:69000001-70000000	2	69000000	70000000	0.05	0.05	0.05	0.05	0.05	0.05	0.05	0.05	0.05	0.05	0.05	0.05	0.05	0.05	0.05	0.05	0.05	0.05	0.05	0.05
2:71000001-72000000	2	71000000	72000000	-0.117	-0.117	-0.117	-0.117	-0.117	-0.117	-0.117	-0.117	-0.117	-0.117	-0.117	-0.117	-0.117	-0.117	-0.117	-0.117	-0.117	-0.117	-0.117	-0.117
2:72000001-73000000	2	72000000	73000000	-0.015	-0.015	-0.015	-0.015	-0.015	-0.015	-0.015	-0.015	-0.015	-0.015	-0.015	-0.015	-0.015	-0.015	-0.015	-0.015	-0.015	-0.015	-0.015	-0.015
2:73000001-74000000	2	73000000	74000000	-0.093	-0.093	-0.093	-0.093	-0.093	-0.093	-0.093	-0.093	-0.093	-0.093	-0.093	-0.093	-0.093	-0.093	-0.093	-0.093	-0.093	-0.093	-0.093	-0.093
2:74000001-75000000	2	74000000	75000000	0.011	0.011	0.011	0.011	0.011	0.011	0.011	0.011	0.011	0.011	0.011	0.011	0.011	0.011	0.011	0.011	0.011	0.011	0.011	0.011
2:75000001-76000000	2	75000000	76000000	0.036	0.036	0.036	0.036	0.036	0.036	0.036	0.036	0.036	0.036	0.036	0.036	0.036	0.036	0.036	0.036	0.036	0.036	0.036	0.036
2:76000001-77000000	2	76000000	77000000	-0.141	-0.141	-0.141	-0.141	-0.141	-0.141	-0.141	-0.141	-0.141	-0.141	-0.141	-0.141	-0.141	-0.141	-0.141	-0.141	-0.141	-0.141	-0.141	-0.141
2:77000001-78000000	2	77000000	78000000	-0.093	-0.093	-0.093	-0.093	-0.093	-0.093	-0.093	-0.093	-0.093	-0.093	-0.093	-0.093	-0.093	-0.093	-0.093	-0.093	-0.093	-0.093	-0.093	-0.093
2:79000001-80000000	2	79000000	80000000	-0.121	-0.121	-0.121	-0.121	-0.121	-0.121	-0.121	-0.121	-0.121	-0.121	-0.121	-0.121	-0.121	-0.121	-0.121	-0.121	-0.121	-0.121	-0.121	-0.121
2:80000001-81000000	2	80000000	81000000	-0.129	-0.129	-0.129	-0.129	-0.129	-0.129	-0.129	-0.129	-0.129	-0.129	-0.129	-0.129	-0.129	-0.129	-0.129	-0.129	-0.129	-0.129	-0.129	-0.129
2:82000001-83000000	2	82000000	83000000	-0.018	-0.018	-0.018	-0.018	-0.018	-0.018	-0.018	-0.018	-0.018	-0.018	-0.018	-0.018	-0.018	-0.018	-0.018	-0.018	-0.018	-0.018	-0.018	-0.018
2:84000001-85000000	2	84000000	85000000	0.184	0.184	0.184	0.184	0.184	0.184	0.184	0.184	0.184	0.184	0.184	0.184	0.184	0.184	0.184	0.184	0.184	0.184	0.184	0.184
2:85000001-86000000	2	85000000	86000000	-0.016	-0.016	-0.016	-0.016	-0.016	-0.016	-0.016	-0.016	-0.016	-0.016	-0.016	-0.016	-0.016	-0.016	-0.016	-0.016	-0.016	-0.016	-0.016	-0.016
2:86000001-87000000	2	86000000	87000000	0.088	0.088	0.088	0.088	0.088	0.088	0.088	0.088	0.088	0.088	0.088	0.088	0.088	0.088	0.088	0.088	0.088	0.088	0.088	0.088
2:97000001-98000000	2	97000000	98000000	0.265	0.265	0.265	0.265	0.265	0.265	0.265	0.265	0.265	0.265	0.265	0.265	0.265	0.265	0.265	0.265	0.265	0.265	0.265	0.265
2:100000001-101000000	2	100000000	101000000	0.026	0.026	0.026	0.026	0.026	0.026	0.026	0.026	0.026	0.026	0.026	0.026	0.026	0.026	0.026	0.026	0.026	0.026	0.026	0.026
2:101000001-102000000	2	101000000	102000000	0.213	0.213	0.213	0.213	0.213	0.213	0.213	0.213	0.213	0.213	0.213	0.213	0.213	0.213	0.213	0.213	0.213	0.213	0.213	0.213
2:102000001-103000000	2	102000000	103000000	0.184	0.184	0.184	0.184	0.184	0.184	0.184	0.184	0.184	0.184	0.184	0.184	0.184	0.184	0.184	0.184	0.184	0.184	0.184	0.184
2:103000001-104000000	2	103000000	104000000	0.153	0.153	0.153	0.153	0.153	0.153	0.153	0.153	0.153	0.153	0.153	0.153	0.153	0.153	0.153	0.153	0.153	0.153	0.153	0.153
2:104000001-105000000	2	104000000	105000000	0.037	0.037	0.037	0.037	0.037	0.037	0.037	0.037	0.037	0.037	0.037	0.037	0.037	0.037	0.037	0.037	0.037	0.037	0.037	0.037
2:107000001-108000000	2	107000000	108000000	-0.024	-0.024	-0.024	-0.024	-0.024	-0.024	-0.024	-0.024	-0.024	-0.024	-0.024	-0.024	-0.024	-0.024	-0.024	-0.024	-0.024	-0.024	-0.024	-0.024
2:108000001-109000000	2	108000000	109000000	0.024	0.024	0.024	0.024	0.024	0.024	0.024	0.024	0.024	0.024	0.024	0.024	0.024	0.024	0.024	0.024	0.024	0.024	0.024	0.024
2:111000001-112000000	2	111000000	112000000	0.065	0.065	0.065	0.065	0.065	0.065	0.065	0.065	0.065	0.065	0.065	0.065	0.065	0.065	0.065	0.065	0.065	0.065	0.065	0.065
2:113000001-114000000	2	113000000	114000000	0.17	0.17	0.17	0.17	0.17	0.17	0.17	0.17	0.17	0.17	0.17	0.17	0.17	0.17	0.17	0.17	0.17	0.17	0.17	0.17
2:116000001-117000000	2	116000000	117000000	-0.022	-0.022	-0.022	-0.022	-0.022	-0.022	-0.022	-0.022	-0.022	-0.022	-0.022	-0.022	-0.022	-0.022	-0.022	-0.022	-0.022	-0.022	-0.022	-0.022
2:118000001-119000000	2	118000000	119000000	0.04	0.04	0.04	0.04	0.04	0.04	0.04	0.04	0.04	0.04	0.04	0.04	0.04	0.04	0.04	0.04	0.04	0.04	0.04	0.04
2:119000001-120000000	2	119000000	120000000	-0.125	-0.125	-0.125	-0.125	-0.125	-0.125	-0.125	-0.125	-0.125	-0.125	-0.125	-0.125	-0.125	-0.125	-0.125	-0.125	-0.125	-0.125	-0.125	-0.125
2:120000001-121000000	2	120000000	121000000	0.173	0.173	0.173	0.173	0.173	0.173	0.173	0.173	0.173	0.173	0.173	0.173	0.173	0.173	0.173	0.173	0.173	0.173	0.173	0.173
2:122000001-123000000	2	122000000	123000000	0.051	0.051	0.051	0.051	0.051	0.051	0.051	0.051	0.051	0.051	0.051	0.051	0.051	0.051	0.051	0.051	0.051	0.051	0.051	0.051
2:123000001-124000000	2	123000000	124000000	0.053	0.053	0.053	0.053	0.053	0.053	0.053	0.053	0.053	0.053	0.053	0.053	0.053	0.053	0.053	0.053	0.053	0.053	0.053	0.053
2:124000001-125000000	2	124000000	125000000	-0.114	-0.114	-0.114	-0.114	-0.114	-0.114	-0.114	-0.114	-0.114	-0.114	-0.114	-0.114	-0.114	-0.114	-0.114	-0.114	-0.114	-0.114	-0.114	-0.114
2:126000001-127000000	2	126000000	127000000	0.456	0.456	0.456	0.456	0.456	0.456	0.456	0.456	0.456	0.456	0.456	0.456	0.456	0.456	0.456	0.456	0.456	0.456	0.456	0.456
2:129000001-130000000	2	129000000	130000000	0.488	0.488	0.488	0.488	0.488	0.488	0.488	0.488	0.488	0.488	0.488	0.488	0.488	0.488	0.488	0.488	0.488	0.488	0.488	0.488
2:134000001-135000000	2	134000000	135000000	0.39	0.39	0.39	0.39	0.39	0.39	0.39	0.39	0.39	0.39	0.39	0.39	0.39	0.39	0.39	0.39	0.39	0.39	0.39	0.39
2:135000001-136000000	2	135000000	136000000	0.365	0.365	0.365	0.365	0.365	0.365	0.365	0.365	0.365	0.365	0.365	0.365	0.365	0.365	0.365	0.365	0.365	0.365	0.365	0.365
2:136000001-137000000	2	136000000	137000000	0.385	0.385	0.385	0.385	0.385	0.385	0.385	0.385	0.385	0.385	0.385	0.385	0.385	0.385	0.385	0.385	0.385	0.385	0.385	0.385
2:137000001-138000000	2	137000000	138000000	0.259	0.259	0.259	0.259	0.259	0.259	0.259	0.259	0.259	0.259	0.259	0.259	0.259	0.259	0.259	0.259	0.259	0.259	0.259	0.259
2:138000001-139000000	2	138000000	139000000	0.341	0.341	0.341	0.341	0.341	0.341	0.341	0.341	0.341	0.341	0.341	0.341	0.341	0.341	0.341	0.341	0.341	0.341	0.341	0.341
2:139000001-140000000	2	139000000	140000000	0.348	0.348	0.348	0.348	0.348	0.348	0.348	0.348	0.348	0.348	0.348	0.348	0.348	0.348	0.348	0.348	0.348	0.348	0.348	0.348
2:140000001-141000000	2	140000000	141000000	0.199	0.199	0.199	0.199	0.199	0.199	0.199	0.199	0.199	0.199	0.199	0.199	0.199	0.199	0.199	0.199	0.199	0.199	0.199	0.199
2:141000001-142000000	2	141000000	142000000	0.134	0.134	0.134	0.134	0.134	0.134	0.134	0.134	0.134	0.134	0.134	0.134	0.134	0.134	0.134	0.134	0.134	0.134	0.134	0.134
2:142000001-143000000	2	142000000	143000000	0.143	0.143	0.143	0.143	0.143	0.143	0.143	0.143	0.143	0.143	0.143	0.143	0.143	0.143	0.143	0.143	0.143	0.143	0.143	0.143
2:145000001-146000000	2	145000000	146000000	0.313	0.313	0.313	0.313	0.313	0.313	0.313	0.313	0.313	0.313	0.313	0.313	0.313	0.313	0.313	0.313	0.313	0.313	0.313	0.313
2:147000001-148000000	2	147000000	148000000	0.287	0.287	0.287	0.287	0.287	0.287	0.287	0.287	0.287	0.287	0.287	0.287	0.287	0.287	0.287	0.287	0.287	0.287	0.287	0.287
2:150000001-151000000	2	150000000	151000000	0.532	0.532	0.532	0.532	0.532	0.532	0.532	0.532	0.532	0.532	0.532	0.532	0.532	0.532	0.532	0.532	0.532	0.532	0.532	0.532
2:151000001-152000000	2	151000000	152000000	0.447	0.447	0.447	0.447	0.447	0.447	0.447	0.447	0.447	0.447	0.447	0.447	0.447	0.447	0.447	0.447	0.447	0.447	0.447	0.447
2:152000001-153000000	2	152000000	153000000	0.332	0.332	0.332	0.332	0.332	0.332	0.332	0.332	0.332	0.332	0.332	0.332	0.332	0.332	0.332	0.332	0.332	0.332	0.332	0.332
2:154000001-155000000	2	154000000	155000000	0.251	0.251	0.251	0.251	0.251	0.251	0.251	0.251	0.251	0.251	0.251	0.251	0.251	0.251	0.251	0.251	0.251	0.251	0.251	0.251
2:155000001-156000000	2	155000000	156000000	0.274	0.274	0.274	0.274	0.274	0.274	0.274	0.274	0.274	0.274	0.274	0.274	0.274	0.274	0.274	0.274	0.274	0.274	0.274	0.274
2:157000001-158000000	2	157000000	158000000	0.45	0.45	0.45	0.45	0.45	0.45	0.45	0.45	0.45	0.45	0.45	0.45	0.45	0.45	0.45	0.45	0.45	0.45	0.45	0.45
2:158000001-159000000	2	158000000	159000000	0.401	0.401	0.401	0.401	0.401	0.401	0.401	0.401	0.401	0.401	0.401	0.401	0.401	0.401	0.401	0.401	0.401	0.401	0.401	0.401
2:160000001-161000000	2	160000000	161000000	0.484	0.484	0.484	0.484	0.484	0.484	0.484	0.484	0.484	0.484	0.484	0.484	0.484	0.484	0.484	0.484	0.484	0.484	0.484	0.484
2:161000001-162000000	2	161000000	162000000	0.405	0.405	0.405	0.405	0.405	0.405	0.405	0.405	0.405	0.405	0.405	0.405	0.405	0.405	0.405	0.405	0.405	0.405	0.405	0.405
2:163000001-164000000	2	163000000	164000000	0.3	0.3	0.3	0.3	0.3	0.3	0.3	0.3	0.3	0.3	0.3	0.3	0.3	0.3	0.3	0.3	0.3	0.3	0.3	0.3
2:164000001-165000000	2	164000000	165000000	0.223	0.223	0.223	0.223	0.223	0.223	0.223	0.223	0.223	0.223	0.223	0.223	0.223	0.223	0.223	0.223	0.223	0.223	0.223	0.223
2:165000001-166000000	2	165000000	166000000	0.483	0.483	0.483	0.483	0.483	0.483	0.483	0.483	0.483	0.483	0.483	0.483	0.483	0.483	0.483	0.483	0.483	0.483	0.483	0.483
2:166000001-167000000	2	166000000	167000000	0.465	0.465	0.465	0.465	0.465	0.465	0.465	0.465	0.465	0.465	0.465	0.465	0.465	0.465	0.465	0.465	0.465	0.465	0.465	0.465
2:168000001-169000000	2	168000000	169000000	0.264	0.264	0.264	0.264	0.264	0.264	0.264	0.264	0.264	0.264	0.264	0.264	0.264	0.264	0.264	0.264	0.264	0.264	0.264	0.264
2:172000001-173000000	2	172000000	173000000	0.297	0.297	0.297	0.297	0.297	0.297	0.297	0.297	0.297	0.297	0.297	0.297	0.297	0.297	0.297	0.297	0.297	0.297	0.297	0.297
2:173000001-174000000	2	173000000	174000000	0.579	0.579	0.579	0.579	0.579	0.579	0.579	0.579	0.579	0.579	0.579	0.579	0.579	0.579	0.579	0.579	0.579	0.579	0.579	0.579
2:174000001-175000000	2	174000000	175000000	0.454	0.454	0.454	0.454	0.454	0.454	0.454	0.454	0.454	0.454	0.454	0.454	0.454	0.454	0.454	0.454	0.454	0.454	0.454	0.454
2:175000001-176000000	2	175000000	176000000	0.209	0.209	0.209	0.209	0.209	0.209	0.209	0.209	0.209	0.209	0.209	0.209	0.209	0.209	0.209	0.209	0.209	0.209	0.209	0.209
2:178000001-179000000	2	178000000	179000000	0.296	0.296	0.296	0.296	0.296	0.296	0.296	0.296	0.296	0.296	0.296	0.296	0.296	0.296	0.296	0.296	0.296	0.296	0.296	0.296
2:179000001-180000000	2	179000000	180000000	0.345	0.345	0.345	0.345	0.345	0.345	0.345	0.345	0.345	0.345	0.345	0.345	0.345	0.345	0.345	0.345	0.345	0.345	0.345	0.345
2:180000001-181000000	2	180000000	181000000	0.224	0.224	0.224	0.224	0.224	0.224	0.224	0.224	0.224	0.224	0.224	0.224	0.224	0.224	0.224	0.224	0.224	0.224	0.224	0.224
2:181000001-182000000	2	181000000	182000000	0.374	0.374	0.374	0.374	0.374	0.374	0.374	0.374	0.374	0.374	0.374	0.374	0.374	0.374	0.374	0.374	0.374	0.374	0.374	0.374
2:182000001-183000000	2	182000000	183000000	0.388	0.388	0.388	0.388	0.388	0.388	0.388	0.388	0.388	0.388	0.388	0.388	0.388	0.388	0.388	0.388	0.388	0.388	0.388	0.388
2:183000001-184000000	2	183000000	184000000	0.405	0.405	0.405	0.405	0.405	0.405	0.405	0.405	0.405	0.405	0.405	0.405	0.405	0.405	0.405	0.405	0.405	0.405	0.405	0.405
2:185000001-186000000	2	185000000	186000000	0.364	0.364	0.364	0.364	0.364	0.364	0.364	0.364	0.364	0.364	0.364	0.364	0.364	0.364	0.364	0.364	0.364	0.364	0.364	0.364
2:186000001-187000000	2	186000000	187000000	0.353	0.353	0.353	0.353	0.353	0.353	0.353	0.353	0.353	0.353	0.353	0.353	0.353	0.353	0.353	0.353	0.353	0.353	0.353	0.353
2:187000001-188000000	2	187000000	188000000	0.416	0.416	0.416	0.416	0.416	0.416	0.416	0.416	0.416	0.416	0.416	0.416	0.416	0.416	0.416	0.416	0.416	0.416	0.416	0.416
2:188000001-189000000	2	188000000	189000000	0.274	0.274	0.274	0.274	0.274	0.274	0.274	0.274	0.274	0.274	0.274	0.274	0.274	0.274	0.274	0.274	0.274	0.274	0.274	0.274
2:189000001-190000000	2	189000000	190000000	0.394	0.394	0.394	0.394	0.394	0.394	0.394	0.394	0.394	0.394	0.394	0.394	0.394	0.394	0.394	0.394	0.394	0.394	0.394	0.394
2:192000001-193000000	2	192000000	193000000	0.305	0.305	0.305	0.305	0.305	0.305	0.305	0.305	0.305	0.305	0.305	0.305	0.305	0.305	0.305	0.305	0.305	0.305	0.305	0.305
2:194000001-195000000	2	194000000	195000000	0.317	0.317	0.317	0.317	0.317	0.317	0.317	0.317	0.317	0.317	0.317	0.317	0.317	0.317	0.317	0.317	0.317	0.317	0.317	0.317
2:195000001-196000000	2	195000000	196000000	0.301	0.301	0.301	0.301	0.301	0.301	0.301	0.301	0.301	0.301	0.301	0.301	0.301	0.301	0.301	0.301	0.301	0.301	0.301	0.301
2:196000001-197000000	2	196000000	197000000	0.393	0.393	0.393	0.393	0.393	0.393	0.393	0.393	0.393	0.393	0.393	0.393	0.393	0.393	0.393	0.393	0.393	0.393	0.393	0.393
2:197000001-198000000	2	197000000	198000000	0.342	0.342	0.342	0.342	0.342	0.342	0.342	0.342	0.342	0.342	0.342	0.342	0.342	0.342	0.342	0.342	0.342	0.342	0.342	0.342
2:198000001-199000000	2	198000000	199000000	0.343	0.343	0.343	0.343	0.343	0.343	0.343	0.343	0.343	0.343	0.343	0.343	0.343	0.343	0.343	0.343	0.343	0.343	0.343	0.343
2:199000001-200000000	2	199000000	200000000	0.705	0.705	0.705	0.705	0.705	0.705	0.705	0.705	0.705	0.705	0.705	0.705	0.705	0.705	0.705	0.705	0.705	0.705	0.705	0.705
2:200000001-201000000	2	200000000	201000000	0.425	0.425	0.425	0.425	0.425	0.425	0.425	0.425	0.425	0.425	0.425	0.425	0.425	0.425	0.425	0.425	0.425	0.425	0.425	0.425
2:202000001-203000000	2	202000000	203000000	0.407	0.407	0.407	0.407	0.407	0.407	0.407	0.407	0.407	0.407	0.407	0.407	0.407	0.407	0.407	0.407	0.407	0.407	0.407	0.407
2:204000001-205000000	2	204000000	205000000	0.382	0.382	0.382	0.382	0.382	0.382	0.382	0.382	0.382	0.382	0.382	0.382	0.382	0.382	0.382	0.382	0.382	0.382	0.382	0.382
2:205000001-206000000	2	205000000	206000000	0.548	0.548	0.548	0.548	0.548	0.548	0.548	0.548	0.548	0.548	0.548	0.548	0.548	0.548	0.548	0.548	0.548	0.548	0.548	0.548
2:206000001-207000000	2	206000000	207000000	0.497	0.497	0.497	0.497	0.497	0.497	0.497	0.497	0.497	0.497	0.497	0.497	0.497	0.497	0.497	0.497	0.497	0.497	0.497	0.497
2:207000001-208000000	2	207000000	208000000	0.27	0.27	0.27	0.27	0.27	0.27	0.27	0.27	0.27	0.27	0.27	0.27	0.27	0.27	0.27	0.27	0.27	0.27	0.27	0.27
2:208000001-209000000	2	208000000	209000000	0.248	0.248	0.248	0.248	0.248	0.248	0.248	0.248	0.248	0.248	0.248	0.248	0.248	0.248	0.248	0.248	0.248	0.248	0.248	0.248
2:211000001-212000000	2	211000000	212000000	0.315	0.315	0.315	0.315	0.315	0.315	0.315	0.315	0.315	0.315	0.315	0.315	0.315	0.315	0.315	0.315	0.315	0.315	0.315	0.315
2:213000001-214000000	2	213000000	214000000	0.218	0.218	0.218	0.218	0.218	0.218	0.218	0.218	0.218	0.218	0.218	0.218	0.218	0.218	0.218	0.218	0.218	0.218	0.218	0.218
2:214000001-215000000	2	214000000	215000000	0.32	0.32	0.32	0.32	0.32	0.32	0.32	0.32	0.32	0.32	0.32	0.32	0.32	0.32	0.32	0.32	0.32	0.32	0.32	0.32
2:215000001-216000000	2	215000000	216000000	0.262	0.262	0.262	0.262	0.262	0.262	0.262	0.262	0.262	0.262	0.262	0.262	0.262	0.262	0.262	0.262	0.262	0.262	0.262	0.262
2:216000001-217000000	2	216000000	217000000	0.393	0.393	0.393	0.393	0.393	0.393	0.393	0.393	0.393	0.393	0.393	0.393	0.393	0.393	0.393	0.393	0.393	0.393	0.393	0.393
2:217000001-218000000	2	217000000	218000000	0.332	0.332	0.332	0.332	0.332	0.332	0.332	0.332	0.332	0.332	0.332	0.332	0.332	0.332	0.332	0.332	0.332	0.332	0.332	0.332
2:218000001-219000000	2	218000000	219000000	0.221	0.221	0.221	0.221	0.221	0.221	0.221	0.221	0.221	0.221	0.221	0.221	0.221	0.221	0.221	0.221	0.221	0.221	0.221	0.221
2:219000001-220000000	2	219000000	220000000	0.277	0.277	0.277	0.277	0.277	0.277	0.277	0.277	0.277	0.277	0.277	0.277	0.277	0.277	0.277	0.277	0.277	0.277	0.277	0.277
2:220000001-221000000	2	220000000	221000000	0.229	0.229	0.229	0.229	0.229	0.229	0.229	0.229	0.229	0.229	0.229	0.229	0.229	0.229	0.229	0.229	0.229	0.229	0.229	0.229
2:221000001-222000000	2	221000000	222000000	0.297	0.297	0.297	0.297	0.297	0.297	0.297	0.297	0.297	0.297	0.297	0.297	0.297	0.297	0.297	0.297	0.297	0.297	0.297	0.297
2:222000001-223000000	2	222000000	223000000	0.226	0.226	0.226	0.226	0.226	0.226	0.226	0.226	0.226	0.226	0.226	0.226	0.226	0.226	0.226	0.226	0.226	0.226	0.226	0.226
2:224000001-225000000	2	224000000	225000000	0.504	0.504	0.504	0.504	0.504	0.504	0.504	0.504	0.504	0.504	0.504	0.504	0.504	0.504	0.504	0.504	0.504	0.504	0.504	0.504
2:226000001-227000000	2	226000000	227000000	0.38	0.38	0.38	0.38	0.38	0.38	0.38	0.38	0.38	0.38	0.38	0.38	0.38	0.38	0.38	0.38	0.38	0.38	0.38	0.38
2:227000001-228000000	2	227000000	228000000	0.501	0.501	0.501	0.501	0.501	0.501	0.501	0.501	0.501	0.501	0.501	0.501	0.501	0.501	0.501	0.501	0.501	0.501	0.501	0.501
2:228000001-229000000	2	228000000	229000000	0.531	0.531	0.531	0.531	0.531	0.531	0.531	0.531	0.531	0.531	0.531	0.531	0.531	0.531	0.531	0.531	0.531	0.531	0.531	0.531
2:229000001-230000000	2	229000000	230000000	0.39	0.39	0.39	0.39	0.39	0.39	0.39	0.39	0.39	0.39	0.39	0.39	0.39	0.39	0.39	0.39	0.39	0.39	0.39	0.39
2:231000001-232000000	2	231000000	232000000	0.414	0.414	0.414	0.414	0.414	0.414	0.414	0.414	0.414	0.414	0.414	0.414	0.414	0.414	0.414	0.414	0.414	0.414	0.414	0.414
2:233000001-234000000	2	233000000	234000000	0.391	0.391	0.391	0.391	0.391	0.391	0.391	0.391	0.391	0.391	0.391	0.391	0.391	0.391	0.391	0.391	0.391	0.391	0.391	0.391
2:234000001-235000000	2	234000000	235000000	0.679	0.679	0.679	0.679	0.679	0.679	0.679	0.679	0.679	0.679	0.679	0.679	0.679	0.679	0.679	0.679	0.679	0.679	0.679	0.679
2:235000001-236000000	2	235000000	236000000	0.522	0.522	0.522	0.522	0.522	0.522	0.522	0.522	0.522	0.522	0.522	0.522	0.522	0.522	0.522	0.522	0.522	0.522	0.522	0.522
2:236000001-237000000	2	236000000	237000000	0.518	0.518	0.518	0.518	0.518	0.518	0.518	0.518	0.518	0.518	0.518	0.518	0.518	0.518	0.518	0.518	0.518	0.518	0.518	0.518
2:240000001-241000000	2	240000000	241000000	0.334	0.334	0.334	0.334	0.334	0.334	0.334	0.334	0.334	0.334	0.334	0.334	0.334	0.334	0.334	0.334	0.334	0.334	0.334	0.334
2:242000001-243000000	2	242000000	243000000	0.297	0.297	0.297	0.297	0.297	0.297	0.297	0.297	0.297	0.297	0.297	0.297	0.297	0.297	0.297	0.297	0.297	0.297	0.297	0.297
3:1-1000000	3	0	1000000	0.267	0.267	0.267	0.267	0.267	0.267	0.267	0.267	0.267	0.267	0.267	0.267	0.267	0.267	0.267	0.267	0.267	0.267	0.267	0.267
3:1000001-2000000	3	1000000	2000000	0.149	0.149	0.149	0.149	0.149	0.149	0.149	0.149	0.149	0.149	0.149	0.149	0.149	0.149	0.149	0.149	0.149	0.149	0.149	0.149
3:2000001-3000000	3	2000000	3000000	0.073	0.073	0.073	0.073	0.073	0.073	0.073	0.073	0.073	0.073	0.073	0.073	0.073	0.073	0.073	0.073	0.073	0.073	0.073	0.073
3:3000001-4000000	3	3000000	4000000	0.326	0.326	0.326	0.326	0.326	0.326	0.326	0.326	0.326	0.326	0.326	0.326	0.326	0.326	0.326	0.326	0.326	0.326	0.326	0.326
3:6000001-7000000	3	6000000	7000000	0.319	0.319	0.319	0.319	0.319	0.319	0.319	0.319	0.319	0.319	0.319	0.319	0.319	0.319	0.319	0.319	0.319	0.319	0.319	0.319
3:7000001-8000000	3	7000000	8000000	0.295	0.295	0.295	0.295	0.295	0.295	0.295	0.295	0.295	0.295	0.295	0.295	0.295	0.295	0.295	0.295	0.295	0.295	0.295	0.295
3:8000001-9000000	3	8000000	9000000	0.308	0.308	0.308	0.308	0.308	0.308	0.308	0.308	0.308	0.308	0.308	0.308	0.308	0.308	0.308	0.308	0.308	0.308	0.308	0.308
3:10000001-11000000	3	10000000	11000000	0.269	0.269	0.269	0.269	0.269	0.269	0.269	0.269	0.269	0.269	0.269	0.269	0.269	0.269	0.269	0.269	0.269	0.269	0.269	0.269
3:11000001-12000000	3	11000000	12000000	0.366	0.366	0.366	0.366	0.366	0.366	0.366	0.366	0.366	0.366	0.366	0.366	0.366	0.366	0.366	0.366	0.366	0.366	0.366	0.366
3:12000001-13000000	3	12000000	13000000	0.41	0.41	0.41	0.41	0.41	0.41	0.41	0.41	0.41	0.41	0.41	0.41	0.41	0.41	0.41	0.41	0.41	0.41	0.41	0.41
3:13000001-14000000	3	13000000	14000000	0.282	0.282	0.282	0.282	0.282	0.282	0.282	0.282	0.282	0.282	0.282	0.282	0.282	0.282	0.282	0.282	0.282	0.282	0.282	0.282
3:14000001-15000000	3	14000000	15000000	0.476	0.476	0.476	0.476	0.476	0.476	0.476	0.476	0.476	0.476	0.476	0.476	0.476	0.476	0.476	0.476	0.476	0.476	0.476	0.476
3:16000001-17000000	3	16000000	17000000	0.41	0.41	0.41	0.41	0.41	0.41	0.41	0.41	0.41	0.41	0.41	0.41	0.41	0.41	0.41	0.41	0.41	0.41	0.41	0.41
3:17000001-18000000	3	17000000	18000000	0.508	0.508	0.508	0.508	0.508	0.508	0.508	0.508	0.508	0.508	0.508	0.508	0.508	0.508	0.508	0.508	0.508	0.508	0.508	0.508
3:19000001-20000000	3	19000000	20000000	0.451	0.451	0.451	0.451	0.451	0.451	0.451	0.451	0.451	0.451	0.451	0.451	0.451	0.451	0.451	0.451	0.451	0.451	0.451	0.451
3:20000001-21000000	3	20000000	21000000	0.22	0.22	0.22	0.22	0.22	0.22	0.22	0.22	0.22	0.22	0.22	0.22	0.22	0.22	0.22	0.22	0.22	0.22	0.22	0.22
3:21000001-22000000	3	21000000	22000000	0.136	0.136	0.136	0.136	0.136	0.136	0.136	0.136	0.136	0.136	0.136	0.136	0.136	0.136	0.136	0.136	0.136	0.136	0.136	0.136
3:26000001-27000000	3	26000000	27000000	0.29	0.29	0.29	0.29	0.29	0.29	0.29	0.29	0.29	0.29	0.29	0.29	0.29	0.29	0.29	0.29	0.29	0.29	0.29	0.29
3:28000001-29000000	3	28000000	29000000	0.393	0.393	0.393	0.393	0.393	0.393	0.393	0.393	0.393	0.393	0.393	0.393	0.393	0.393	0.393	0.393	0.393	0.393	0.393	0.393
3:29000001-30000000	3	29000000	30000000	0.344	0.344	0.344	0.344	0.344	0.344	0.344	0.344	0.344	0.344	0.344	0.344	0.344	0.344	0.344	0.344	0.344	0.344	0.344	0.344
3:30000001-31000000	3	30000000	31000000	0.575	0.575	0.575	0.575	0.575	0.575	0.575	0.575	0.575	0.575	0.575	0.575	0.575	0.575	0.575	0.575	0.575	0.575	0.575	0.575
3:31000001-32000000	3	31000000	32000000	0.56	0.56	0.56	0.56	0.56	0.56	0.56	0.56	0.56	0.56	0.56	0.56	0.56	0.56	0.56	0.56	0.56	0.56	0.56	0.56
3:32000001-33000000	3	32000000	33000000	0.288	0.288	0.288	0.288	0.288	0.288	0.288	0.288	0.288	0.288	0.288	0.288	0.288	0.288	0.288	0.288	0.288	0.288	0.288	0.288
3:33000001-34000000	3	33000000	34000000	0.424	0.424	0.424	0.424	0.424	0.424	0.424	0.424	0.424	0.424	0.424	0.424	0.424	0.424	0.424	0.424	0.424	0.424	0.424	0.424
3:34000001-35000000	3	34000000	35000000	0.411	0.411	0.411	0.411	0.411	0.411	0.411	0.411	0.411	0.411	0.411	0.411	0.411	0.411	0.411	0.411	0.411	0.411	0.411	0.411
3:35000001-36000000	3	35000000	36000000	0.348	0.348	0.348	0.348	0.348	0.348	0.348	0.348	0.348	0.348	0.348	0.348	0.348	0.348	0.348	0.348	0.348	0.348	0.348	0.348
3:36000001-37000000	3	36000000	37000000	0.459	0.459	0.459	0.459	0.459	0.459	0.459	0.459	0.459	0.459	0.459	0.459	0.459	0.459	0.459	0.459	0.459	0.459	0.459	0.459
3:37000001-38000000	3	37000000	38000000	0.545	0.545	0.545	0.545	0.545	0.545	0.545	0.545	0.545	0.545	0.545	0.545	0.545	0.545	0.545	0.545	0.545	0.545	0.545	0.545
3:38000001-39000000	3	38000000	39000000	0.378	0.378	0.378	0.378	0.378	0.378	0.378	0.378	0.378	0.378	0.378	0.378	0.378	0.378	0.378	0.378	0.378	0.378	0.378	0.378
3:39000001-40000000	3	39000000	40000000	0.338	0.338	0.338	0.338	0.338	0.338	0.338	0.338	0.338	0.338	0.338	0.338	0.338	0.338	0.338	0.338	0.338	0.338	0.338	0.338
3:41000001-42000000	3	41000000	42000000	0.485	0.485	0.485	0.485	0.485	0.485	0.485	0.485	0.485	0.485	0.485	0.485	0.485	0.485	0.485	0.485	0.485	0.485	0.485	0.485
3:42000001-43000000	3	42000000	43000000	0.344	0.344	0.344	0.344	0.344	0.344	0.344	0.344	0.344	0.344	0.344	0.344	0.344	0.344	0.344	0.344	0.344	0.344	0.344	0.344
3:43000001-44000000	3	43000000	44000000	0.491	0.491	0.491	0.491	0.491	0.491	0.491	0.491	0.491	0.491	0.491	0.491	0.491	0.491	0.491	0.491	0.491	0.491	0.491	0.491
3:44000001-45000000	3	44000000	45000000	0.196	0.196	0.196	0.196	0.196	0.196	0.196	0.196	0.196	0.196	0.196	0.196	0.196	0.196	0.196	0.196	0.196	0.196	0.196	0.196
3:46000001-47000000	3	46000000	47000000	0.526	0.526	0.526	0.526	0.526	0.526	0.526	0.526	0.526	0.526	0.526	0.526	0.526	0.526	0.526	0.526	0.526	0.526	0.526	0.526
3:47000001-48000000	3	47000000	48000000	0.408	0.408	0.408	0.408	0.408	0.408	0.408	0.408	0.408	0.408	0.408	0.408	0.408	0.408	0.408	0.408	0.408	0.408	0.408	0.408
3:48000001-49000000	3	48000000	49000000	0.409	0.409	0.409	0.409	0.409	0.409	0.409	0.409	0.409	0.409	0.409	0.409	0.409	0.409	0.409	0.409	0.409	0.409	0.409	0.409
3:50000001-51000000	3	50000000	51000000	0.407	0.407	0.407	0.407	0.407	0.407	0.407	0.407	0.407	0.407	0.407	0.407	0.407	0.407	0.407	0.407	0.407	0.407	0.407	0.407
3:51000001-52000000	3	51000000	52000000	0.277	0.277	0.277	0.277	0.277	0.277	0.277	0.277	0.277	0.277	0.277	0.277	0.277	0.277	0.277	0.277	0.277	0.277	0.277	0.277
3:52000001-53000000	3	52000000	53000000	0.421	0.421	0.421	0.421	0.421	0.421	0.421	0.421	0.421	0.421	0.421	0.421	0.421	0.421	0.421	0.421	0.421	0.421	0.421	0.421
3:53000001-54000000	3	53000000	54000000	0.49	0.49	0.49	0.49	0.49	0.49	0.49	0.49	0.49	0.49	0.49	0.49	0.49	0.49	0.49	0.49	0.49	0.49	0.49	0.49
3:54000001-55000000	3	54000000	55000000	0.315	0.315	0.315	0.315	0.315	0.315	0.315	0.315	0.315	0.315	0.315	0.315	0.315	0.315	0.315	0.315	0.315	0.315	0.315	0.315
3:55000001-56000000	3	55000000	56000000	0.29	0.29	0.29	0.29	0.29	0.29	0.29	0.29	0.29	0.29	0.29	0.29	0.29	0.29	0.29	0.29	0.29	0.29	0.29	0.29
3:56000001-57000000	3	56000000	57000000	0.385	0.385	0.385	0.385	0.385	0.385	0.385	0.385	0.385	0.385	0.385	0.385	0.385	0.385	0.385	0.385	0.385	0.385	0.385	0.385
3:58000001-59000000	3	58000000	59000000	0.559	0.559	0.559	0.559	0.559	0.559	0.559	0.559	0.559	0.559	0.559	0.559	0.559	0.559	0.559	0.559	0.559	0.559	0.559	0.559
3:59000001-60000000	3	59000000	60000000	0.383	0.383	0.383	0.383	0.383	0.383	0.383	0.383	0.383	0.383	0.383	0.383	0.383	0.383	0.383	0.383	0.383	0.383	0.383	0.383
3:60000001-61000000	3	60000000	61000000	0.403	0.403	0.403	0.403	0.403	0.403	0.403	0.403	0.403	0.403	0.403	0.403	0.403	0.403	0.403	0.403	0.403	0.403	0.403	0.403
3:61000001-62000000	3	61000000	62000000	0.364	0.364	0.364	0.364	0.364	0.364	0.364	0.364	0.364	0.364	0.364	0.364	0.364	0.364	0.364	0.364	0.364	0.364	0.364	0.364
3:62000001-63000000	3	62000000	63000000	0.377	0.377	0.377	0.377	0.377	0.377	0.377	0.377	0.377	0.377	0.377	0.377	0.377	0.377	0.377	0.377	0.377	0.377	0.377	0.377
3:63000001-64000000	3	63000000	64000000	0.416	0.416	0.416	0.416	0.416	0.416	0.416	0.416	0.416	0.416	0.416	0.416	0.416	0.416	0.416	0.416	0.416	0.416	0.416	0.416
3:64000001-65000000	3	64000000	65000000	0.296	0.296	0.296	0.296	0.296	0.296	0.296	0.296	0.296	0.296	0.296	0.296	0.296	0.296	0.296	0.296	0.296	0.296	0.296	0.296
3:65000001-66000000	3	65000000	66000000	0.357	0.357	0.357	0.357	0.357	0.357	0.357	0.357	0.357	0.357	0.357	0.357	0.357	0.357	0.357	0.357	0.357	0.357	0.357	0.357
3:66000001-67000000	3	66000000	67000000	0.373	0.373	0.373	0.373	0.373	0.373	0.373	0.373	0.373	0.373	0.373	0.373	0.373	0.373	0.373	0.373	0.373	0.373	0.373	0.373
3:68000001-69000000	3	68000000	69000000	0.173	0.173	0.173	0.173	0.173	0.173	0.173	0.173	0.173	0.173	0.173	0.173	0.173	0.173	0.173	0.173	0.173	0.173	0.173	0.173
3:69000001-70000000	3	69000000	70000000	0.342	0.342	0.342	0.342	0.342	0.342	0.342	0.342	0.342	0.342	0.342	0.342	0.342	0.342	0.342	0.342	0.342	0.342	0.342	0.342
3:70000001-71000000	3	70000000	71000000	0.322	0.322	0.322	0.322	0.322	0.322	0.322	0.322	0.322	0.322	0.322	0.322	0.322	0.322	0.322	0.322	0.322	0.322	0.322	0.322
3:71000001-72000000	3	71000000	72000000	0.341	0.341	0.341	0.341	0.341	0.341	0.341	0.341	0.341	0.341	0.341	0.341	0.341	0.341	0.341	0.341	0.341	0.341	0.341	0.341
3:72000001-73000000	3	72000000	73000000	0.342	0.342	0.342	0.342	0.342	0.342	0.342	0.342	0.342	0.342	0.342	0.342	0.342	0.342	0.342	0.342	0.342	0.342	0.342	0.342
3:74000001-75000000	3	74000000	75000000	0.292	0.292	0.292	0.292	0.292	0.292	0.292	0.292	0.292	0.292	0.292	0.292	0.292	0.292	0.292	0.292	0.292	0.292	0.292	0.292
3:76000001-77000000	3	76000000	77000000	0.24	0.24	0.24	0.24	0.24	0.24	0.24	0.24	0.24	0.24	0.24	0.24	0.24	0.24	0.24	0.24	0.24	0.24	0.24	0.24
3:77000001-78000000	3	77000000	78000000	0.209	0.209	0.209	0.209	0.209	0.209	0.209	0.209	0.209	0.209	0.209	0.209	0.209	0.209	0.209	0.209	0.209	0.209	0.209	0.209
3:78000001-79000000	3	78000000	79000000	0.325	0.325	0.325	0.325	0.325	0.325	0.325	0.325	0.325	0.325	0.325	0.325	0.325	0.325	0.325	0.325	0.325	0.325	0.325	0.325
3:82000001-83000000	3	82000000	83000000	0.356	0.356	0.356	0.356	0.356	0.356	0.356	0.356	0.356	0.356	0.356	0.356	0.356	0.356	0.356	0.356	0.356	0.356	0.356	0.356
3:83000001-84000000	3	83000000	84000000	0.266	0.266	0.266	0.266	0.266	0.266	0.266	0.266	0.266	0.266	0.266	0.266	0.266	0.266	0.266	0.266	0.266	0.266	0.266	0.266
3:85000001-86000000	3	85000000	86000000	0.217	0.217	0.217	0.217	0.217	0.217	0.217	0.217	0.217	0.217	0.217	0.217	0.217	0.217	0.217	0.217	0.217	0.217	0.217	0.217
3:86000001-87000000	3	86000000	87000000	0.355	0.355	0.355	0.355	0.355	0.355	0.355	0.355	0.355	0.355	0.355	0.355	0.355	0.355	0.355	0.355	0.355	0.355	0.355	0.355
3:87000001-88000000	3	87000000	88000000	0.404	0.404	0.404	0.404	0.404	0.404	0.404	0.404	0.404	0.404	0.404	0.404	0.404	0.404	0.404	0.404	0.404	0.404	0.404	0.404
3:88000001-89000000	3	88000000	89000000	0.32	0.32	0.32	0.32	0.32	0.32	0.32	0.32	0.32	0.32	0.32	0.32	0.32	0.32	0.32	0.32	0.32	0.32	0.32	0.32
3:89000001-90000000	3	89000000	90000000	0.293	0.293	0.293	0.293	0.293	0.293	0.293	0.293	0.293	0.293	0.293	0.293	0.293	0.293	0.293	0.293	0.293	0.293	0.293	0.293
3:94000001-95000000	3	94000000	95000000	0.305	0.305	0.305	0.305	0.305	0.305	0.305	0.305	0.305	0.305	0.305	0.305	0.305	0.305	0.305	0.305	0.305	0.305	0.305	0.305
3:95000001-96000000	3	95000000	96000000	0.451	0.451	0.451	0.451	0.451	0.451	0.451	0.451	0.451	0.451	0.451	0.451	0.451	0.451	0.451	0.451	0.451	0.451	0.451	0.451
3:97000001-98000000	3	97000000	98000000	0.366	0.366	0.366	0.366	0.366	0.366	0.366	0.366	0.366	0.366	0.366	0.366	0.366	0.366	0.366	0.366	0.366	0.366	0.366	0.366
3:98000001-99000000	3	98000000	99000000	0.187	0.187	0.187	0.187	0.187	0.187	0.187	0.187	0.187	0.187	0.187	0.187	0.187	0.187	0.187	0.187	0.187	0.187	0.187	0.187
3:100000001-101000000	3	100000000	101000000	0.473	0.473	0.473	0.473	0.473	0.473	0.473	0.473	0.473	0.473	0.473	0.473	0.473	0.473	0.473	0.473	0.473	0.473	0.473	0.473
3:101000001-102000000	3	101000000	102000000	0.356	0.356	0.356	0.356	0.356	0.356	0.356	0.356	0.356	0.356	0.356	0.356	0.356	0.356	0.356	0.356	0.356	0.356	0.356	0.356
3:102000001-103000000	3	102000000	103000000	0.223	0.223	0.223	0.223	0.223	0.223	0.223	0.223	0.223	0.223	0.223	0.223	0.223	0.223	0.223	0.223	0.223	0.223	0.223	0.223
3:103000001-104000000	3	103000000	104000000	0.159	0.159	0.159	0.159	0.159	0.159	0.159	0.159	0.159	0.159	0.159	0.159	0.159	0.159	0.159	0.159	0.159	0.159	0.159	0.159
3:104000001-105000000	3	104000000	105000000	0.406	0.406	0.406	0.406	0.406	0.406	0.406	0.406	0.406	0.406	0.406	0.406	0.406	0.406	0.406	0.406	0.406	0.406	0.406	0.406
3:105000001-106000000	3	105000000	106000000	0.396	0.396	0.396	0.396	0.396	0.396	0.396	0.396	0.396	0.396	0.396	0.396	0.396	0.396	0.396	0.396	0.396	0.396	0.396	0.396
3:106000001-107000000	3	106000000	107000000	0.294	0.294	0.294	0.294	0.294	0.294	0.294	0.294	0.294	0.294	0.294	0.294	0.294	0.294	0.294	0.294	0.294	0.294	0.294	0.294
3:107000001-108000000	3	107000000	108000000	0.347	0.347	0.347	0.347	0.347	0.347	0.347	0.347	0.347	0.347	0.347	0.347	0.347	0.347	0.347	0.347	0.347	0.347	0.347	0.347
3:109000001-110000000	3	109000000	110000000	0.279	0.279	0.279	0.279	0.279	0.279	0.279	0.279	0.279	0.279	0.279	0.279	0.279	0.279	0.279	0.279	0.279	0.279	0.279	0.279
3:110000001-111000000	3	110000000	111000000	0.328	0.328	0.328	0.328	0.328	0.328	0.328	0.328	0.328	0.328	0.328	0.328	0.328	0.328	0.328	0.328	0.328	0.328	0.328	0.328
3:111000001-112000000	3	111000000	112000000	0.302	0.302	0.302	0.302	0.302	0.302	0.302	0.302	0.302	0.302	0.302	0.302	0.302	0.302	0.302	0.302	0.302	0.302	0.302	0.302
3:112000001-113000000	3	112000000	113000000	0.335	0.335	0.335	0.335	0.335	0.335	0.335	0.335	0.335	0.335	0.335	0.335	0.335	0.335	0.335	0.335	0.335	0.335	0.335	0.335
3:113000001-114000000	3	113000000	114000000	0.309	0.309	0.309	0.309	0.309	0.309	0.309	0.309	0.309	0.309	0.309	0.309	0.309	0.309	0.309	0.309	0.309	0.309	0.309	0.309
3:114000001-115000000	3	114000000	115000000	0.245	0.245	0.245	0.245	0.245	0.245	0.245	0.245	0.245	0.245	0.245	0.245	0.245	0.245	0.245	0.245	0.245	0.245	0.245	0.245
3:115000001-116000000	3	115000000	116000000	0.2	0.2	0.2	0.2	0.2	0.2	0.2	0.2	0.2	0.2	0.2	0.2	0.2	0.2	0.2	0.2	0.2	0.2	0.2	0.2
3:116000001-117000000	3	116000000	117000000	0.238	0.238	0.238	0.238	0.238	0.238	0.238	0.238	0.238	0.238	0.238	0.238	0.238	0.238	0.238	0.238	0.238	0.238	0.238	0.238
3:118000001-119000000	3	118000000	119000000	0.174	0.174	0.174	0.174	0.174	0.174	0.174	0.174	0.174	0.174	0.174	0.174	0.174	0.174	0.174	0.174	0.174	0.174	0.174	0.174
3:120000001-121000000	3	120000000	121000000	0.216	0.216	0.216	0.216	0.216	0.216	0.216	0.216	0.216	0.216	0.216	0.216	0.216	0.216	0.216	0.216	0.216	0.216	0.216	0.216
3:121000001-122000000	3	121000000	122000000	0.386	0.386	0.386	0.386	0.386	0.386	0.386	0.386	0.386	0.386	0.386	0.386	0.386	0.386	0.386	0.386	0.386	0.386	0.386	0.386
3:123000001-124000000	3	123000000	124000000	0.253	0.253	0.253	0.253	0.253	0.253	0.253	0.253	0.253	0.253	0.253	0.253	0.253	0.253	0.253	0.253	0.253	0.253	0.253	0.253
3:124000001-125000000	3	124000000	125000000	0.432	0.432	0.432	0.432	0.432	0.432	0.432	0.432	0.432	0.432	0.432	0.432	0.432	0.432	0.432	0.432	0.432	0.432	0.432	0.432
3:126000001-127000000	3	126000000	127000000	0.286	0.286	0.286	0.286	0.286	0.286	0.286	0.286	0.286	0.286	0.286	0.286	0.286	0.286	0.286	0.286	0.286	0.286	0.286	0.286
3:127000001-128000000	3	127000000	128000000	0.4	0.4	0.4	0.4	0.4	0.4	0.4	0.4	0.4	0.4	0.4	0.4	0.4	0.4	0.4	0.4	0.4	0.4	0.4	0.4
3:128000001-129000000	3	128000000	129000000	0.421	0.421	0.421	0.421	0.421	0.421	0.421	0.421	0.421	0.421	0.421	0.421	0.421	0.421	0.421	0.421	0.421	0.421	0.421	0.421
3:129000001-130000000	3	129000000	130000000	0.274	0.274	0.274	0.274	0.274	0.274	0.274	0.274	0.274	0.274	0.274	0.274	0.274	0.274	0.274	0.274	0.274	0.274	0.274	0.274
3:130000001-131000000	3	130000000	131000000	0.342	0.342	0.342	0.342	0.342	0.342	0.342	0.342	0.342	0.342	0.342	0.342	0.342	0.342	0.342	0.342	0.342	0.342	0.342	0.342
[truncated: 1,522 more rows]

## Sheet: Suppl Fig 8+9a_500kb_segmented
feature	chromosome	start	end	CS_TRN-10	CS_TRN-11	CS_TRN-12	CS_TRN-13	CS_TRN-14	CS_TRN-15	CS_TRN-16	CS_TRN-7	CS_TRN-8	CS_TRN-9	NN_TRN-10	NN_TRN-11	NN_TRN-12	NN_TRN-13	NN_TRN-14	NN_TRN-15	NN_TRN-16	NN_TRN-7	NN_TRN-8	NN_TRN-9
[truncated: 4,407 more rows]

[truncated: 7 more sheets: Suppl Fig 8+9a_500kb_raw, Suppl Fig 8+9a_100kb_segmented, Suppl Fig 8+9a_100kb_raw, Suppl Fig 8+9a_50kb_segmented, Suppl Fig 8+9a_50kb_raw, Suppl Fig 8+9a_30kb_segmented, Suppl Fig 8+S9a_30kb_raw]
